# Supplementary material for: From mathematics to medicine: A practical primer on topological data analysis (TDA) and the development of related analytic tools for the functional discovery of latent structure in fMRI data
Source: PLoS One. 2021 Aug 12;16(8):e0255859. doi: 10.1371/journal.pone.0255859 (PMC8360597; doi:10.1371/journal.pone.0255859)
Supplement: S1 Data — The included archive of .csv files has one .csv file for each time index. Each .csv file contains a single matrix, which has one column for each of the spatial coordinates x, y, z and one column for the fMRI signal amplitude at voxel (x, y, z) at that time index. This is normalized scan data for a single patient from our study, described in the paper, with an ACC (anterior cingulate cortex) mask applied. This is the data we used, together with our software implementation of our workflow (available at https://github.com/regalski/Wayne-State-TDA), to produce the persistence diagrams, vineyards, and loop locations pictured in the figures and described in the Workflow section of our paper. (ZIP) [file pone.0255859.s004.zip]

Archive with 290 entries (290 files):
- lea2002_145_121_121_time_100_rdACC.csv
- lea2002_145_121_121_time_101_rdACC.csv
- lea2002_145_121_121_time_102_rdACC.csv
- lea2002_145_121_121_time_103_rdACC.csv
- lea2002_145_121_121_time_104_rdACC.csv
- lea2002_145_121_121_time_105_rdACC.csv
- lea2002_145_121_121_time_106_rdACC.csv
- lea2002_145_121_121_time_107_rdACC.csv
- lea2002_145_121_121_time_108_rdACC.csv
- lea2002_145_121_121_time_109_rdACC.csv
- lea2002_145_121_121_time_10_rdACC.csv
- lea2002_145_121_121_time_110_rdACC.csv
- lea2002_145_121_121_time_111_rdACC.csv
- lea2002_145_121_121_time_112_rdACC.csv
- lea2002_145_121_121_time_113_rdACC.csv
- lea2002_145_121_121_time_114_rdACC.csv
- lea2002_145_121_121_time_115_rdACC.csv
- lea2002_145_121_121_time_116_rdACC.csv
- lea2002_145_121_121_time_117_rdACC.csv
- lea2002_145_121_121_time_118_rdACC.csv
- lea2002_145_121_121_time_119_rdACC.csv
- lea2002_145_121_121_time_11_rdACC.csv
- lea2002_145_121_121_time_120_rdACC.csv
- lea2002_145_121_121_time_121_rdACC.csv
- lea2002_145_121_121_time_122_rdACC.csv
- lea2002_145_121_121_time_123_rdACC.csv
- lea2002_145_121_121_time_124_rdACC.csv
- lea2002_145_121_121_time_125_rdACC.csv
- lea2002_145_121_121_time_126_rdACC.csv
- lea2002_145_121_121_time_127_rdACC.csv
- lea2002_145_121_121_time_128_rdACC.csv
- lea2002_145_121_121_time_129_rdACC.csv
- lea2002_145_121_121_time_12_rdACC.csv
- lea2002_145_121_121_time_130_rdACC.csv
- lea2002_145_121_121_time_131_rdACC.csv
- lea2002_145_121_121_time_132_rdACC.csv
- lea2002_145_121_121_time_133_rdACC.csv
- lea2002_145_121_121_time_134_rdACC.csv
- lea2002_145_121_121_time_135_rdACC.csv
- lea2002_145_121_121_time_136_rdACC.csv
- lea2002_145_121_121_time_137_rdACC.csv
- lea2002_145_121_121_time_138_rdACC.csv
- lea2002_145_121_121_time_139_rdACC.csv
- lea2002_145_121_121_time_13_rdACC.csv
- lea2002_145_121_121_time_140_rdACC.csv
- lea2002_145_121_121_time_141_rdACC.csv
- lea2002_145_121_121_time_142_rdACC.csv
- lea2002_145_121_121_time_143_rdACC.csv
- lea2002_145_121_121_time_144_rdACC.csv
- lea2002_145_121_121_time_145_rdACC.csv
- lea2002_145_121_121_time_146_rdACC.csv
- lea2002_145_121_121_time_147_rdACC.csv
- lea2002_145_121_121_time_148_rdACC.csv
- lea2002_145_121_121_time_149_rdACC.csv
- lea2002_145_121_121_time_14_rdACC.csv
- lea2002_145_121_121_time_150_rdACC.csv
- lea2002_145_121_121_time_151_rdACC.csv
- lea2002_145_121_121_time_152_rdACC.csv
- lea2002_145_121_121_time_153_rdACC.csv
- lea2002_145_121_121_time_154_rdACC.csv
- lea2002_145_121_121_time_155_rdACC.csv
- lea2002_145_121_121_time_156_rdACC.csv
- lea2002_145_121_121_time_157_rdACC.csv
- lea2002_145_121_121_time_158_rdACC.csv
- lea2002_145_121_121_time_159_rdACC.csv
- lea2002_145_121_121_time_15_rdACC.csv
- lea2002_145_121_121_time_160_rdACC.csv
- lea2002_145_121_121_time_161_rdACC.csv
- lea2002_145_121_121_time_162_rdACC.csv
- lea2002_145_121_121_time_163_rdACC.csv
- lea2002_145_121_121_time_164_rdACC.csv
- lea2002_145_121_121_time_165_rdACC.csv
- lea2002_145_121_121_time_166_rdACC.csv
- lea2002_145_121_121_time_167_rdACC.csv
- lea2002_145_121_121_time_168_rdACC.csv
- lea2002_145_121_121_time_169_rdACC.csv
- lea2002_145_121_121_time_16_rdACC.csv
- lea2002_145_121_121_time_170_rdACC.csv
- lea2002_145_121_121_time_171_rdACC.csv
- lea2002_145_121_121_time_172_rdACC.csv
- lea2002_145_121_121_time_173_rdACC.csv
- lea2002_145_121_121_time_174_rdACC.csv
- lea2002_145_121_121_time_175_rdACC.csv
- lea2002_145_121_121_time_176_rdACC.csv
- lea2002_145_121_121_time_177_rdACC.csv
- lea2002_145_121_121_time_178_rdACC.csv
- lea2002_145_121_121_time_179_rdACC.csv
- lea2002_145_121_121_time_17_rdACC.csv
- lea2002_145_121_121_time_180_rdACC.csv
- lea2002_145_121_121_time_181_rdACC.csv
- lea2002_145_121_121_time_182_rdACC.csv
- lea2002_145_121_121_time_183_rdACC.csv
- lea2002_145_121_121_time_184_rdACC.csv
- lea2002_145_121_121_time_185_rdACC.csv
- lea2002_145_121_121_time_186_rdACC.csv
- lea2002_145_121_121_time_187_rdACC.csv
- lea2002_145_121_121_time_188_rdACC.csv
- lea2002_145_121_121_time_189_rdACC.csv
- lea2002_145_121_121_time_18_rdACC.csv
- lea2002_145_121_121_time_190_rdACC.csv
- lea2002_145_121_121_time_191_rdACC.csv
- lea2002_145_121_121_time_192_rdACC.csv
- lea2002_145_121_121_time_193_rdACC.csv
- lea2002_145_121_121_time_194_rdACC.csv
- lea2002_145_121_121_time_195_rdACC.csv
- lea2002_145_121_121_time_196_rdACC.csv
- lea2002_145_121_121_time_197_rdACC.csv
- lea2002_145_121_121_time_198_rdACC.csv
- lea2002_145_121_121_time_199_rdACC.csv
- lea2002_145_121_121_time_19_rdACC.csv
- lea2002_145_121_121_time_1_rdACC.csv
- lea2002_145_121_121_time_200_rdACC.csv
- lea2002_145_121_121_time_201_rdACC.csv
- lea2002_145_121_121_time_202_rdACC.csv
- lea2002_145_121_121_time_203_rdACC.csv
- lea2002_145_121_121_time_204_rdACC.csv
- lea2002_145_121_121_time_205_rdACC.csv
- lea2002_145_121_121_time_206_rdACC.csv
- lea2002_145_121_121_time_207_rdACC.csv
- lea2002_145_121_121_time_208_rdACC.csv
- lea2002_145_121_121_time_209_rdACC.csv
- lea2002_145_121_121_time_20_rdACC.csv
- lea2002_145_121_121_time_210_rdACC.csv
- lea2002_145_121_121_time_211_rdACC.csv
- lea2002_145_121_121_time_212_rdACC.csv
- lea2002_145_121_121_time_213_rdACC.csv
- lea2002_145_121_121_time_214_rdACC.csv
- lea2002_145_121_121_time_215_rdACC.csv
- lea2002_145_121_121_time_216_rdACC.csv
- lea2002_145_121_121_time_217_rdACC.csv
- lea2002_145_121_121_time_218_rdACC.csv
- lea2002_145_121_121_time_219_rdACC.csv
- lea2002_145_121_121_time_21_rdACC.csv
- lea2002_145_121_121_time_220_rdACC.csv
- lea2002_145_121_121_time_221_rdACC.csv
- lea2002_145_121_121_time_222_rdACC.csv
- lea2002_145_121_121_time_223_rdACC.csv
- lea2002_145_121_121_time_224_rdACC.csv
- lea2002_145_121_121_time_225_rdACC.csv
- lea2002_145_121_121_time_226_rdACC.csv
- lea2002_145_121_121_time_227_rdACC.csv
- lea2002_145_121_121_time_228_rdACC.csv
- lea2002_145_121_121_time_229_rdACC.csv
- lea2002_145_121_121_time_22_rdACC.csv
- lea2002_145_121_121_time_230_rdACC.csv
- lea2002_145_121_121_time_231_rdACC.csv
- lea2002_145_121_121_time_232_rdACC.csv
- lea2002_145_121_121_time_233_rdACC.csv
- lea2002_145_121_121_time_234_rdACC.csv
- lea2002_145_121_121_time_235_rdACC.csv
- lea2002_145_121_121_time_236_rdACC.csv
- lea2002_145_121_121_time_237_rdACC.csv
- lea2002_145_121_121_time_238_rdACC.csv
- lea2002_145_121_121_time_239_rdACC.csv
- lea2002_145_121_121_time_23_rdACC.csv
- lea2002_145_121_121_time_240_rdACC.csv
- lea2002_145_121_121_time_241_rdACC.csv
- lea2002_145_121_121_time_242_rdACC.csv
- lea2002_145_121_121_time_243_rdACC.csv
- lea2002_145_121_121_time_244_rdACC.csv
- lea2002_145_121_121_time_245_rdACC.csv
- lea2002_145_121_121_time_246_rdACC.csv
- lea2002_145_121_121_time_247_rdACC.csv
- lea2002_145_121_121_time_248_rdACC.csv
- lea2002_145_121_121_time_249_rdACC.csv
- lea2002_145_121_121_time_24_rdACC.csv
- lea2002_145_121_121_time_250_rdACC.csv
- lea2002_145_121_121_time_251_rdACC.csv
- lea2002_145_121_121_time_252_rdACC.csv
- lea2002_145_121_121_time_253_rdACC.csv
- lea2002_145_121_121_time_254_rdACC.csv
- lea2002_145_121_121_time_255_rdACC.csv
- lea2002_145_121_121_time_256_rdACC.csv
- lea2002_145_121_121_time_257_rdACC.csv
- lea2002_145_121_121_time_258_rdACC.csv
- lea2002_145_121_121_time_259_rdACC.csv
- lea2002_145_121_121_time_25_rdACC.csv
- lea2002_145_121_121_time_260_rdACC.csv
- lea2002_145_121_121_time_261_rdACC.csv
- lea2002_145_121_121_time_262_rdACC.csv
- lea2002_145_121_121_time_263_rdACC.csv
- lea2002_145_121_121_time_264_rdACC.csv
- lea2002_145_121_121_time_265_rdACC.csv
- lea2002_145_121_121_time_266_rdACC.csv
- lea2002_145_121_121_time_267_rdACC.csv
- lea2002_145_121_121_time_268_rdACC.csv
- lea2002_145_121_121_time_269_rdACC.csv
- lea2002_145_121_121_time_26_rdACC.csv
- lea2002_145_121_121_time_270_rdACC.csv
- lea2002_145_121_121_time_271_rdACC.csv
- lea2002_145_121_121_time_272_rdACC.csv
- lea2002_145_121_121_time_273_rdACC.csv
- lea2002_145_121_121_time_274_rdACC.csv
- lea2002_145_121_121_time_275_rdACC.csv
- lea2002_145_121_121_time_276_rdACC.csv
- lea2002_145_121_121_time_277_rdACC.csv
- lea2002_145_121_121_time_278_rdACC.csv
- lea2002_145_121_121_time_279_rdACC.csv
- lea2002_145_121_121_time_27_rdACC.csv
- lea2002_145_121_121_time_280_rdACC.csv
- lea2002_145_121_121_time_281_rdACC.csv
- lea2002_145_121_121_time_282_rdACC.csv
- lea2002_145_121_121_time_283_rdACC.csv
- lea2002_145_121_121_time_284_rdACC.csv
- lea2002_145_121_121_time_285_rdACC.csv
- lea2002_145_121_121_time_286_rdACC.csv
- lea2002_145_121_121_time_287_rdACC.csv
- lea2002_145_121_121_time_288_rdACC.csv
- lea2002_145_121_121_time_289_rdACC.csv
- lea2002_145_121_121_time_28_rdACC.csv
- lea2002_145_121_121_time_290_rdACC.csv
- lea2002_145_121_121_time_29_rdACC.csv
- lea2002_145_121_121_time_2_rdACC.csv
- lea2002_145_121_121_time_30_rdACC.csv
- lea2002_145_121_121_time_31_rdACC.csv
- lea2002_145_121_121_time_32_rdACC.csv
- lea2002_145_121_121_time_33_rdACC.csv
- lea2002_145_121_121_time_34_rdACC.csv
- lea2002_145_121_121_time_35_rdACC.csv
- lea2002_145_121_121_time_36_rdACC.csv
- lea2002_145_121_121_time_37_rdACC.csv
- lea2002_145_121_121_time_38_rdACC.csv
- lea2002_145_121_121_time_39_rdACC.csv
- lea2002_145_121_121_time_3_rdACC.csv
- lea2002_145_121_121_time_40_rdACC.csv
- lea2002_145_121_121_time_41_rdACC.csv
- lea2002_145_121_121_time_42_rdACC.csv
- lea2002_145_121_121_time_43_rdACC.csv
- lea2002_145_121_121_time_44_rdACC.csv
- lea2002_145_121_121_time_45_rdACC.csv
- lea2002_145_121_121_time_46_rdACC.csv
- lea2002_145_121_121_time_47_rdACC.csv
- lea2002_145_121_121_time_48_rdACC.csv
- lea2002_145_121_121_time_49_rdACC.csv
- lea2002_145_121_121_time_4_rdACC.csv
- lea2002_145_121_121_time_50_rdACC.csv
- lea2002_145_121_121_time_51_rdACC.csv
- lea2002_145_121_121_time_52_rdACC.csv
- lea2002_145_121_121_time_53_rdACC.csv
- lea2002_145_121_121_time_54_rdACC.csv
- lea2002_145_121_121_time_55_rdACC.csv
- lea2002_145_121_121_time_56_rdACC.csv
- lea2002_145_121_121_time_57_rdACC.csv
- lea2002_145_121_121_time_58_rdACC.csv
- lea2002_145_121_121_time_59_rdACC.csv
- lea2002_145_121_121_time_5_rdACC.csv
- lea2002_145_121_121_time_60_rdACC.csv
- lea2002_145_121_121_time_61_rdACC.csv
- lea2002_145_121_121_time_62_rdACC.csv
- lea2002_145_121_121_time_63_rdACC.csv
- lea2002_145_121_121_time_64_rdACC.csv
- lea2002_145_121_121_time_65_rdACC.csv
- lea2002_145_121_121_time_66_rdACC.csv
- lea2002_145_121_121_time_67_rdACC.csv
- lea2002_145_121_121_time_68_rdACC.csv
- lea2002_145_121_121_time_69_rdACC.csv
- lea2002_145_121_121_time_6_rdACC.csv
- lea2002_145_121_121_time_70_rdACC.csv
- lea2002_145_121_121_time_71_rdACC.csv
- lea2002_145_121_121_time_72_rdACC.csv
- lea2002_145_121_121_time_73_rdACC.csv
- lea2002_145_121_121_time_74_rdACC.csv
- lea2002_145_121_121_time_75_rdACC.csv
- lea2002_145_121_121_time_76_rdACC.csv
- lea2002_145_121_121_time_77_rdACC.csv
- lea2002_145_121_121_time_78_rdACC.csv
- lea2002_145_121_121_time_79_rdACC.csv
- lea2002_145_121_121_time_7_rdACC.csv
- lea2002_145_121_121_time_80_rdACC.csv
- lea2002_145_121_121_time_81_rdACC.csv
- lea2002_145_121_121_time_82_rdACC.csv
- lea2002_145_121_121_time_83_rdACC.csv
- lea2002_145_121_121_time_84_rdACC.csv
- lea2002_145_121_121_time_85_rdACC.csv
- lea2002_145_121_121_time_86_rdACC.csv
- lea2002_145_121_121_time_87_rdACC.csv
- lea2002_145_121_121_time_88_rdACC.csv
- lea2002_145_121_121_time_89_rdACC.csv
- lea2002_145_121_121_time_8_rdACC.csv
- lea2002_145_121_121_time_90_rdACC.csv
- lea2002_145_121_121_time_91_rdACC.csv
- lea2002_145_121_121_time_92_rdACC.csv
- lea2002_145_121_121_time_93_rdACC.csv
- lea2002_145_121_121_time_94_rdACC.csv
- lea2002_145_121_121_time_95_rdACC.csv
- lea2002_145_121_121_time_96_rdACC.csv
- lea2002_145_121_121_time_97_rdACC.csv
- lea2002_145_121_121_time_98_rdACC.csv
- lea2002_145_121_121_time_99_rdACC.csv
- lea2002_145_121_121_time_9_rdACC.csv
