# Supplementary material for: From mathematics to medicine: A practical primer on topological data analysis (TDA) and the development of related analytic tools for the functional discovery of latent structure in fMRI data
Source: PLoS One. 2021 Aug 12;16(8):e0255859. doi: 10.1371/journal.pone.0255859 (PMC8360597; doi:10.1371/journal.pone.0255859)
Supplement: S1 Data — The included archive of .csv files has one .csv file for each time index. Each .csv file contains a single matrix, which has one column for each of the spatial coordinates x, y, z and one column for the fMRI signal amplitude at voxel (x, y, z) at that time index. This is normalized scan data for a single patient from our study, described in the paper, with an ACC (anterior cingulate cortex) mask applied. This is the data we used, together with our software implementation of our workflow (available at https://github.com/regalski/Wayne-State-TDA), to produce the persistence diagrams, vineyards, and loop locations pictured in the figures and described in the Workflow section of our paper. (ZIP) [file pone.0255859.s004.zip › lea2002_145_121_121_time_100_rdACC.csv]

86	49	77	715.73
86	49	78	702.62
86	49	79	705.75
86	49	80	708.19
86	50	77	708.91
86	50	78	681
86	50	79	685.73
86	50	80	694.87
86	51	77	703.42
86	51	78	687.78
86	51	79	687.09
86	51	80	691.29
86	52	77	726.16
86	52	78	706.12
86	52	79	693.84
86	52	80	680.45
86	53	77	814.84
86	53	78	751.11
86	53	79	709.96
86	53	80	678.12
86	54	77	854
86	54	78	833.97
86	54	79	801.49
86	54	80	746.78
86	55	77	862.94
86	55	78	868.96
86	55	79	852.22
86	55	80	808.27
86	56	77	854.73
86	56	78	866.13
86	56	79	869.18
86	56	80	856.33
86	57	77	837.59
86	57	78	863.1
86	57	79	886.61
86	57	80	855.89
86	57	81	834.68
86	57	82	830.74
86	58	77	826.54
86	58	78	861.44
86	58	79	905.6
86	58	80	868.66
86	58	81	852.76
86	58	82	873.46
86	59	81	828.39
86	59	82	865.96
86	60	81	712.26
86	60	82	781.09
86	61	81	760.69
86	61	82	790.81
86	62	81	815.76
86	62	82	836.9
86	63	77	873.88
86	63	78	847.19
86	63	79	845.35
86	63	80	841.76
86	63	81	826.19
86	63	82	841.23
86	64	77	857.16
86	64	78	814.1
86	64	79	816.64
86	64	80	798.95
86	64	81	737.11
86	64	82	719.49
86	65	77	840.79
86	65	78	850.25
86	65	79	841.67
86	65	80	806.63
86	65	81	739.77
86	65	82	717.67
86	66	77	836.94
86	66	78	910.71
86	66	79	873.63
86	66	80	821.34
86	66	81	753.12
86	66	82	732.42
86	67	77	787.85
86	67	78	870.02
86	67	79	854.49
86	67	80	816.55
86	68	77	849.87
86	68	78	884.03
86	68	79	843.34
86	68	80	795.06
86	69	77	874.86
86	69	78	854.36
86	69	79	796.44
86	69	80	749.88
86	70	77	758.87
86	70	78	742.87
86	70	79	704.64
86	70	80	686.81
86	71	77	722.05
86	71	78	718.65
86	71	79	701.13
86	71	80	700.54
86	72	77	709.44
86	72	78	712.46
86	72	79	702.33
86	72	80	706.89
86	73	77	708.84
86	73	78	713.2
86	73	79	699.88
86	73	80	708.69
87	46	81	898.37
87	46	82	903.59
87	46	83	915.8
87	46	84	933.49
87	47	81	815.07
87	47	82	830.03
87	47	83	849.34
87	47	84	865.11
87	48	81	725.23
87	48	82	744.84
87	48	83	773.16
87	48	84	790.03
87	49	77	727.09
87	49	78	720.73
87	49	79	712.89
87	49	80	706.8
87	49	81	699.1
87	49	82	713.81
87	49	83	740.81
87	49	84	755.54
87	50	77	722.41
87	50	78	702.02
87	50	79	706.38
87	50	80	708.76
87	50	81	694.36
87	50	82	701.98
87	50	83	719.72
87	50	84	735.65
87	51	77	728.2
87	51	78	701.84
87	51	79	690.16
87	51	80	678.18
87	52	77	762.9
87	52	78	720.38
87	52	79	695.29
87	52	80	673.92
87	53	77	854.64
87	53	78	767.71
87	53	79	718.87
87	53	80	692.35
87	54	77	875.03
87	54	78	847.32
87	54	79	804.33
87	54	80	734.45
87	55	77	858.96
87	55	78	881.94
87	55	79	861.63
87	55	80	793.7
87	55	81	764.78
87	55	82	742.78
87	55	83	744.59
87	55	84	752.4
87	56	77	855.05
87	56	78	882.12
87	56	79	888.97
87	56	80	861.75
87	56	81	822.32
87	56	82	774.93
87	56	83	769.99
87	56	84	771.47
87	57	77	859.61
87	57	78	880.73
87	57	79	899.17
87	57	80	905.63
87	57	81	868.88
87	57	82	812.94
87	57	83	799.84
87	57	84	794.55
87	58	77	857.92
87	58	78	887.13
87	58	79	914.79
87	58	80	903.75
87	58	81	888.07
87	58	82	889.03
87	58	83	873.19
87	58	84	841.62
87	59	77	869.67
87	59	78	883
87	59	79	908.67
87	59	80	863.15
87	59	81	847.74
87	59	82	874.8
87	59	83	873.03
87	59	84	858.71
87	60	77	788.71
87	60	78	778.11
87	60	79	790.01
87	60	80	754.5
87	60	81	719.02
87	60	82	736.94
87	60	83	783.27
87	60	84	830.5
87	61	77	750.49
87	61	78	738.14
87	61	79	795.81
87	61	80	810.17
87	61	81	796.29
87	61	82	772.55
87	61	83	790.58
87	61	84	842.05
87	62	77	787.21
87	62	78	771.13
87	62	79	828.07
87	62	80	853.8
87	62	81	848.31
87	62	82	823.62
87	62	83	829.76
87	62	84	846.35
87	63	77	903.22
87	63	78	913.1
87	63	79	858.29
87	63	80	836.37
87	63	81	842.7
87	63	82	849.76
87	63	83	848.54
87	63	84	831.97
87	64	77	851.2
87	64	78	826.99
87	64	79	781.38
87	64	80	782.92
87	64	81	811.54
87	64	82	793.49
87	64	83	775.24
87	64	84	778.22
87	65	77	803.04
87	65	78	800.41
87	65	79	767.22
87	65	80	762.13
87	65	81	768.13
87	65	82	765.39
87	65	83	755.45
87	65	84	754.39
87	66	77	792.79
87	66	78	833.55
87	66	79	787.43
87	66	80	755.9
87	66	81	736.18
87	66	82	740.27
87	66	83	735.03
87	66	84	733.9
87	67	77	834.63
87	67	78	812.79
87	67	79	778.87
87	67	80	750.08
87	67	81	718.32
87	67	82	713.04
87	67	83	712.57
87	67	84	715.79
87	68	77	852.17
87	68	78	813.25
87	68	79	777.78
87	68	80	751.73
87	68	81	734.48
87	68	82	734.45
87	68	83	730.93
87	68	84	722.83
87	69	77	821.49
87	69	78	791.99
87	69	79	763.49
87	69	80	744.06
87	70	77	729.8
87	70	78	728.16
87	70	79	722.36
87	70	80	720.78
87	71	77	727.2
87	71	78	740.93
87	71	79	728.88
87	71	80	723.99
87	72	77	744.47
87	72	78	754.33
87	72	79	735.58
87	72	80	730.65
87	73	77	740.62
87	73	78	736.46
87	73	79	733.87
87	73	80	740.25
87	73	81	761.47
87	73	82	744.53
87	73	83	742.54
87	73	84	773.18
87	74	81	793.16
87	74	82	816.81
87	74	83	841.51
87	74	84	865.63
87	75	81	812.73
87	75	82	860.92
87	75	83	898.61
87	75	84	913.55
87	76	81	812.57
87	76	82	870.05
87	76	83	917.14
87	76	84	929.57
88	46	81	934.32
88	46	82	933.71
88	46	83	935.77
88	46	84	941.53
88	47	81	866.02
88	47	82	863.7
88	47	83	867.14
88	47	84	868.11
88	48	81	754.3
88	48	82	760.45
88	48	83	778.62
88	48	84	791.77
88	49	77	719.61
88	49	78	719.86
88	49	79	710.85
88	49	80	709.95
88	49	81	716.71
88	49	82	728
88	49	83	743.63
88	49	84	765
88	50	77	703.9
88	50	78	692.98
88	50	79	701.64
88	50	80	711.33
88	50	81	713.81
88	50	82	720.25
88	50	83	727.24
88	50	84	748.43
88	51	77	729.26
88	51	78	703.32
88	51	79	697.35
88	51	80	694.45
88	52	77	788.31
88	52	78	750.8
88	52	79	730.86
88	52	80	714.07
88	53	77	879.99
88	53	78	834.54
88	53	79	798.1
88	53	80	766.31
88	54	77	906.35
88	54	78	889.39
88	54	79	855.24
88	54	80	802.88
88	55	77	896.38
88	55	78	897.43
88	55	79	874.11
88	55	80	826.51
88	55	81	813.51
88	55	82	804.7
88	55	83	806.17
88	55	84	820.13
88	56	77	875.04
88	56	78	866.77
88	56	79	859.3
88	56	80	848.76
88	56	81	840.87
88	56	82	822.08
88	56	83	826.92
88	56	84	843.93
88	57	77	876.77
88	57	78	872.27
88	57	79	869.33
88	57	80	882.48
88	57	81	870.23
88	57	82	827.49
88	57	83	832.89
88	57	84	848.72
88	58	77	873.57
88	58	78	884.92
88	58	79	888.94
88	58	80	888.64
88	58	81	889.2
88	58	82	900.77
88	58	83	900.9
88	58	84	893.17
88	59	77	895.96
88	59	78	889.77
88	59	79	900.9
88	59	80	864.18
88	59	81	856.86
88	59	82	877.81
88	59	83	878.68
88	59	84	884.66
88	60	77	896.75
88	60	78	880.68
88	60	79	842.73
88	60	80	779.24
88	60	81	728.7
88	60	82	691.93
88	60	83	732.62
88	60	84	828.14
88	61	77	862.17
88	61	78	854.33
88	61	79	854.33
88	61	80	828.71
88	61	81	799.11
88	61	82	754.21
88	61	83	767.14
88	61	84	848.84
88	62	77	841.55
88	62	78	839.22
88	62	79	872.63
88	62	80	877.85
88	62	81	866.43
88	62	82	832.81
88	62	83	833.45
88	62	84	867.37
88	63	77	861.65
88	63	78	859.22
88	63	79	861.28
88	63	80	866.46
88	63	81	881.27
88	63	82	887.78
88	63	83	884.6
88	63	84	866.1
88	64	77	861.88
88	64	78	842.9
88	64	79	789.11
88	64	80	805.34
88	64	81	864.59
88	64	82	864.32
88	64	83	851.37
88	64	84	819.93
88	65	77	858.65
88	65	78	831.22
88	65	79	755.9
88	65	80	768.29
88	65	81	823.53
88	65	82	834.77
88	65	83	831.69
88	65	84	793.82
88	66	77	867.12
88	66	78	832.91
88	66	79	756.49
88	66	80	748.69
88	66	81	776.93
88	66	82	793.35
88	66	83	792.89
88	66	84	758.42
88	67	77	848
88	67	78	805.93
88	67	79	753.88
88	67	80	731.57
88	67	81	730.41
88	67	82	728.45
88	67	83	720.48
88	67	84	708.42
88	68	77	817.03
88	68	78	782.47
88	68	79	753.78
88	68	80	738.13
88	68	81	733.75
88	68	82	738.79
88	68	83	741.86
88	68	84	730.3
88	69	77	775.1
88	69	78	757.15
88	69	79	748.21
88	69	80	741.64
88	70	77	740.23
88	70	78	729.11
88	70	79	725.29
88	70	80	731.4
88	71	77	731.17
88	71	78	734.12
88	71	79	729.69
88	71	80	731.96
88	72	77	730.89
88	72	78	741.02
88	72	79	737.8
88	72	80	740.6
88	73	77	720.2
88	73	78	722.94
88	73	79	738.43
88	73	80	752.9
88	73	81	773.28
88	73	82	770.42
88	73	83	769.69
88	73	84	795.42
88	74	81	823.51
88	74	82	848.09
88	74	83	866.06
88	74	84	886.14
88	75	81	874.92
88	75	82	915.03
88	75	83	939.36
88	75	84	939.12
88	76	81	885.12
88	76	82	923.42
88	76	83	946.65
88	76	84	931.16
89	46	81	941.65
89	46	82	943.91
89	46	83	946.04
89	46	84	939.11
89	47	81	890.29
89	47	82	879.87
89	47	83	872.47
89	47	84	862.59
89	48	81	775.53
89	48	82	773.48
89	48	83	774.92
89	48	84	783.69
89	49	77	736.77
89	49	78	738.71
89	49	79	724.85
89	49	80	724.88
89	49	81	737.33
89	49	82	741.72
89	49	83	744.71
89	49	84	770.27
89	50	74	736.83
89	50	75	744.34
89	50	76	744.33
89	50	77	740.12
89	50	78	731.62
89	50	79	734.68
89	50	80	742.79
89	50	81	746.83
89	50	82	743.1
89	50	83	739.31
89	50	84	763.06
89	51	74	741.6
89	51	75	773.64
89	51	76	785.33
89	51	77	777.41
89	51	78	759.05
89	51	79	754
89	51	80	744.97
89	51	81	745.86
89	51	82	744.7
89	51	83	741.41
89	51	84	749.26
89	52	74	770.97
89	52	75	839.76
89	52	76	856.25
89	52	77	840.64
89	52	78	816.25
89	52	79	803.3
89	52	80	788.37
89	52	81	781.86
89	52	82	774.69
89	52	83	764.78
89	52	84	758.28
89	53	74	794.64
89	53	75	877.27
89	53	76	871.69
89	53	77	871.47
89	53	78	883.62
89	53	79	882.58
89	53	80	869.13
89	53	81	842.04
89	53	82	822.93
89	53	83	801.77
89	53	84	790.98
89	54	74	789.4
89	54	75	868.26
89	54	76	885.4
89	54	77	890.98
89	54	78	881.91
89	54	79	870.82
89	54	80	853.57
89	54	81	854.25
89	54	82	851.37
89	54	83	840.38
89	54	84	844.96
89	55	75	824.88
89	55	76	881.16
89	55	77	907.52
89	55	78	882.71
89	55	79	869.82
89	55	80	855.44
89	55	81	863.06
89	55	82	873
89	55	83	873.72
89	55	84	886.92
89	56	75	805.73
89	56	76	846.02
89	56	77	888.83
89	56	78	895.52
89	56	79	888.56
89	56	80	870.52
89	56	81	873.26
89	56	82	883.34
89	56	83	893.15
89	56	84	905.58
89	57	75	823.84
89	57	76	834.4
89	57	77	869.65
89	57	78	871.13
89	57	79	866.76
89	57	80	864.27
89	57	81	865.04
89	57	82	855.93
89	57	83	876.08
89	57	84	894.62
89	58	77	862.23
89	58	78	882.01
89	58	79	891.13
89	58	80	886.26
89	58	81	895.05
89	58	82	918.99
89	58	83	932.36
89	58	84	943.92
89	59	77	874.81
89	59	78	901.69
89	59	79	926.53
89	59	80	901.28
89	59	81	889.6
89	59	82	895.72
89	59	83	885.78
89	59	84	884.46
89	60	77	839.21
89	60	78	849.43
89	60	79	837.61
89	60	80	794.45
89	60	81	744.5
89	60	82	678.47
89	60	83	688.33
89	60	84	762.14
89	61	77	834.16
89	61	78	845.13
89	61	79	847.11
89	61	80	816.94
89	61	81	782.68
89	61	82	738.03
89	61	83	755.65
89	61	84	843.32
89	62	77	854.87
89	62	78	859.2
89	62	79	879.12
89	62	80	872.39
89	62	81	860.81
89	62	82	848.15
89	62	83	865.22
89	62	84	908.73
89	63	77	852
89	63	78	855.34
89	63	79	885.07
89	63	80	903.73
89	63	81	922.07
89	63	82	944.59
89	63	83	952.62
89	63	84	926.29
89	64	77	854.01
89	64	78	836.22
89	64	79	806.48
89	64	80	837.16
89	64	81	894.58
89	64	82	907.22
89	64	83	902.76
89	64	84	854.03
89	65	77	853.56
89	65	78	820.75
89	65	79	759.26
89	65	80	794.34
89	65	81	872.46
89	65	82	897.03
89	65	83	900.23
89	65	84	855.17
89	66	75	843.61
89	66	76	864.37
89	66	77	847.4
89	66	78	810.5
89	66	79	747.45
89	66	80	772.57
89	66	81	843.31
89	66	82	871.77
89	66	83	872.33
89	66	84	822.61
89	67	75	855.46
89	67	76	834.3
89	67	77	817.82
89	67	78	793.92
89	67	79	749.87
89	67	80	748.13
89	67	81	769.08
89	67	82	776.47
89	67	83	766.98
89	67	84	723.68
89	68	75	834.89
89	68	76	799.05
89	68	77	790.39
89	68	78	780.68
89	68	79	757.54
89	68	80	750.4
89	68	81	753.86
89	68	82	755.49
89	68	83	754.83
89	68	84	742.89
89	69	74	826.29
89	69	75	799.83
89	69	76	761.01
89	69	77	764.56
89	69	78	770.51
89	69	79	763.71
89	69	80	757.52
89	69	81	753.75
89	69	82	751.39
89	69	83	754.53
89	69	84	767.89
89	70	74	778.77
89	70	75	772.04
89	70	76	753.19
89	70	77	748.07
89	70	78	743.54
89	70	79	734.27
89	70	80	732.55
89	70	81	739.16
89	70	82	742.38
89	70	83	753.81
89	70	84	786.67
89	71	74	748.04
89	71	75	765.12
89	71	76	754.99
89	71	77	745.21
89	71	78	738.86
89	71	79	732
89	71	80	736.27
89	71	81	749.16
89	71	82	749.93
89	71	83	749.97
89	71	84	754.09
89	72	74	731.03
89	72	75	773.92
89	72	76	759.57
89	72	77	748.94
89	72	78	744.96
89	72	79	742.02
89	72	80	751.25
89	72	81	768
89	72	82	767.82
89	72	83	762.28
89	72	84	757
89	73	74	740.05
89	73	75	753.6
89	73	76	740.75
89	73	77	733.45
89	73	78	730.5
89	73	79	745.4
89	73	80	769.34
89	73	81	792.49
89	73	82	805.18
89	73	83	815.34
89	73	84	827.4
89	74	81	856.48
89	74	82	882.51
89	74	83	903.39
89	74	84	910.24
89	75	81	929.68
89	75	82	964.15
89	75	83	982.04
89	75	84	975.52
89	76	81	930.69
89	76	82	962.96
89	76	83	979.77
89	76	84	974.74
90	46	81	925.87
90	46	82	937.82
90	46	83	939.46
90	46	84	920.45
90	47	81	891.93
90	47	82	882.62
90	47	83	869.6
90	47	84	855.61
90	48	81	790.57
90	48	82	782.36
90	48	83	771.24
90	48	84	781.45
90	49	74	760.97
90	49	75	746.79
90	49	76	735.12
90	49	81	753.01
90	49	82	752.13
90	49	83	742.44
90	49	84	767.61
90	50	74	760.44
90	50	75	747.91
90	50	76	739.48
90	50	77	744.18
90	50	78	749.16
90	50	79	753.66
90	50	80	762.04
90	50	81	773.62
90	50	82	765.11
90	50	83	743.69
90	50	84	764.64
90	51	74	766.8
90	51	75	777.21
90	51	76	788.65
90	51	77	791.5
90	51	78	790.2
90	51	79	786.68
90	51	80	778.95
90	51	81	766.49
90	51	82	753.33
90	51	83	736.32
90	51	84	742.54
90	52	74	783.49
90	52	75	843.4
90	52	76	877.13
90	52	77	876.26
90	52	78	864.66
90	52	79	848.02
90	52	80	837.91
90	52	81	818.81
90	52	82	801.24
90	52	83	776.2
90	52	84	762.65
90	53	74	786.47
90	53	75	865.27
90	53	76	878.58
90	53	77	892.53
90	53	78	921.41
90	53	79	935.47
90	53	80	946.57
90	53	81	912.34
90	53	82	881.45
90	53	83	842.84
90	53	84	812.97
90	54	74	772.27
90	54	75	854.79
90	54	76	889.16
90	54	77	903.8
90	54	78	892.7
90	54	79	887.84
90	54	80	890.37
90	54	81	904.8
90	54	82	913.49
90	54	83	901.8
90	54	84	890.82
90	55	74	747.48
90	55	75	813.9
90	55	76	895.81
90	55	77	931.58
90	55	78	887.76
90	55	79	872.66
90	55	80	879.07
90	55	81	901.35
90	55	82	914.11
90	55	83	908.69
90	55	84	915.37
90	56	74	781.44
90	56	75	800.68
90	56	76	865.23
90	56	77	930.55
90	56	78	948.02
90	56	79	949.13
90	56	80	929.52
90	56	81	909.56
90	56	82	902.84
90	56	83	906.97
90	56	84	920.19
90	57	74	837.99
90	57	75	824.78
90	57	76	853.72
90	57	77	894.19
90	57	78	909.28
90	57	79	899.43
90	57	80	873.48
90	57	81	875.15
90	57	82	890.05
90	57	83	909.36
90	57	84	915.72
90	58	74	911.1
90	58	75	876.11
90	58	76	869.28
90	58	77	881.8
90	58	78	914.29
90	58	79	927.01
90	58	80	914.62
90	58	81	935.02
90	58	82	976.8
90	58	83	995.8
90	58	84	1002.1
90	59	75	873.59
90	59	76	882.75
90	59	77	898.48
90	59	78	942.33
90	59	79	984.94
90	59	80	972.67
90	59	81	970.77
90	59	82	969.34
90	59	83	937.31
90	59	84	921.72
90	60	75	759.43
90	60	76	742.29
90	60	77	772.58
90	60	78	792.64
90	60	79	800.17
90	60	80	792.93
90	60	81	770.15
90	60	82	718.52
90	60	83	687.26
90	60	84	695.82
90	61	77	756.91
90	61	78	780.92
90	61	79	785.69
90	61	80	768.9
90	61	81	733.08
90	61	82	673.35
90	61	83	644.39
90	61	84	657.83
90	62	75	849.27
90	62	76	811.27
90	62	77	845.1
90	62	78	855.55
90	62	79	852.64
90	62	80	831.27
90	62	81	803.86
90	62	82	774.67
90	62	83	781.29
90	62	84	822.7
90	63	75	763.68
90	63	76	851.84
90	63	77	856.03
90	63	78	869.5
90	63	79	905.3
90	63	80	927.95
90	63	81	929.83
90	63	82	928.48
90	63	83	945.89
90	63	84	976.91
90	64	75	737.73
90	64	76	869
90	64	77	844.49
90	64	78	823.05
90	64	79	826.38
90	64	80	856.14
90	64	81	880.54
90	64	82	874.01
90	64	83	884.35
90	64	84	911.33
90	65	74	864.13
90	65	75	795.13
90	65	76	868.54
90	65	77	827.47
90	65	78	786.83
90	65	79	773.95
90	65	80	820.59
90	65	81	871.83
90	65	82	889.34
90	65	83	905.48
90	65	84	907.78
90	66	74	933.91
90	66	75	902.72
90	66	76	840.74
90	66	77	802.55
90	66	78	776.32
90	66	79	760.61
90	66	80	812.55
90	66	81	876.32
90	66	82	910.74
90	66	83	918.79
90	66	84	881.55
90	67	74	934.54
90	67	75	872.16
90	67	76	796.34
90	67	77	778.86
90	67	78	774.14
90	67	79	762.62
90	67	80	778.26
90	67	81	803.38
90	67	82	825.19
90	67	83	819.92
90	67	84	771.96
90	68	74	906.98
90	68	75	823.58
90	68	76	760.23
90	68	77	767.33
90	68	78	787.13
90	68	79	784.22
90	68	80	786.01
90	68	81	788.71
90	68	82	786.5
90	68	83	781.53
90	68	84	773.39
90	69	74	841.18
90	69	75	793.37
90	69	76	741.22
90	69	77	767.97
90	69	78	808.66
90	69	79	810.22
90	69	80	801.18
90	69	81	789.44
90	69	82	765.95
90	69	83	762.57
90	69	84	783.81
90	70	74	797.93
90	70	75	781.32
90	70	76	750.73
90	70	77	757.96
90	70	78	770.97
90	70	79	763.02
90	70	80	746.88
90	70	81	728.85
90	70	82	736.5
90	70	83	750.41
90	70	84	771.77
90	71	74	767.37
90	71	75	775.65
90	71	76	759.34
90	71	77	756.84
90	71	78	755.25
90	71	79	747.54
90	71	80	744.69
90	71	81	746.14
90	71	82	758
90	71	83	767.77
90	71	84	772.41
90	72	74	752.76
90	72	75	773.47
90	72	76	767.18
90	72	77	763.56
90	72	78	757.39
90	72	79	754.19
90	72	80	766.12
90	72	81	789.59
90	72	82	795.45
90	72	83	796.12
90	72	84	791.45
90	73	74	762.78
90	73	75	758.52
90	73	76	757.27
90	73	81	832.54
90	73	82	844.99
90	73	83	856.04
90	73	84	866.1
90	74	81	902.6
90	74	82	924.8
90	74	83	938.82
90	74	84	945.65
90	75	81	981.73
90	75	82	1005.9
90	75	83	1018.7
90	75	84	1014.5
90	76	81	952.07
90	76	82	982.94
90	76	83	1005.1
90	76	84	1014.3
91	47	81	877.64
91	47	82	881.21
91	47	83	885.07
91	47	84	883.83
91	48	81	796.7
91	48	82	794.58
91	48	83	798.22
91	48	84	821.43
91	49	74	773.84
91	49	75	759.83
91	49	76	750.49
91	49	81	751.98
91	49	82	757.46
91	49	83	763.16
91	49	84	785.08
91	50	74	782.04
91	50	75	758.43
91	50	76	736.02
91	50	81	760.33
91	50	82	764.08
91	50	83	762.49
91	50	84	770.15
91	51	74	797.63
91	51	75	780.55
91	51	76	769.89
91	51	81	753.17
91	51	82	748.38
91	51	83	745.84
91	51	84	762.54
91	52	74	808.71
91	52	75	839.6
91	52	76	862.61
91	52	81	795.18
91	52	82	779.01
91	52	83	763.41
91	52	84	766.32
91	53	74	825.21
91	53	75	882.06
91	53	76	890.29
91	53	81	890.44
91	53	82	846.18
91	53	83	812.18
91	53	84	795.15
91	54	74	820.37
91	54	75	886.17
91	54	76	912.26
91	54	81	910.29
91	54	82	908.17
91	54	83	890.44
91	54	84	861.17
91	55	74	791.18
91	55	75	846.55
91	55	76	923.1
91	55	81	925.9
91	55	82	922.87
91	55	83	924.63
91	55	84	918.14
91	56	74	798.25
91	56	75	838.39
91	56	76	908.34
91	56	81	952.26
91	56	82	917.35
91	56	83	938.91
91	56	84	948.37
91	57	74	827.49
91	57	75	841.38
91	57	76	888.14
91	57	77	952.94
91	57	78	996.42
91	57	79	999.31
91	57	80	950.33
91	57	81	923.46
91	57	82	926.28
91	57	83	944.26
91	57	84	944.7
91	58	74	884.76
91	58	75	870.55
91	58	76	888.44
91	58	77	940.98
91	58	78	996.73
91	58	79	1014.7
91	58	80	974.93
91	58	81	963.83
91	58	82	973.75
91	58	83	996.63
91	58	84	1006.7
91	59	74	872.5
91	59	75	895.14
91	59	76	927.15
91	59	77	973.06
91	59	78	1016.7
91	59	79	1033.7
91	59	80	999.91
91	59	81	976.13
91	59	82	955.84
91	59	83	948.53
91	59	84	939.33
91	60	74	795.77
91	60	75	729.69
91	60	76	700.4
91	60	77	768.46
91	60	78	788.45
91	60	79	792.87
91	60	80	777.25
91	60	81	773.45
91	60	82	772.46
91	60	83	759.84
91	60	84	746.77
91	61	74	769.07
91	61	75	661.18
91	61	76	600.98
91	61	77	726.39
91	61	78	784.76
91	61	79	796.09
91	61	80	795.36
91	61	81	810.24
91	61	82	829.98
91	61	83	768.44
91	61	84	705.45
91	62	74	906.63
91	62	75	789.03
91	62	76	721.59
91	62	77	841.25
91	62	78	886.72
91	62	79	881.32
91	62	80	878.85
91	62	81	890.52
91	62	82	911.27
91	62	83	877.92
91	62	84	847.87
91	63	74	815.82
91	63	75	761.63
91	63	76	865.45
91	63	77	862.16
91	63	78	862.03
91	63	79	888.33
91	63	80	940.31
91	63	81	976.9
91	63	82	985.21
91	63	83	984.24
91	63	84	995.53
91	64	74	828.78
91	64	75	807.36
91	64	76	893.2
91	64	77	844.95
91	64	78	819.87
91	64	79	830.76
91	64	80	878.12
91	64	81	914.49
91	64	82	909.51
91	64	83	906.7
91	64	84	924.26
91	65	74	947.28
91	65	75	910.29
91	65	76	872.92
91	65	77	818.83
91	65	78	783.09
91	65	79	777.01
91	65	80	828.89
91	65	81	883.1
91	65	82	903.79
91	65	83	915.69
91	65	84	921.71
91	66	74	940.82
91	66	75	906.05
91	66	76	843.15
91	66	77	798
91	66	78	759.6
91	66	79	740.01
91	66	80	803.31
91	66	81	875.52
91	66	82	923.61
91	66	83	940.19
91	66	84	918.21
91	67	74	945.65
91	67	75	891.04
91	67	76	798.43
91	67	81	819.29
91	67	82	853.86
91	67	83	866.52
91	67	84	847.81
91	68	74	931.14
91	68	75	857.57
91	68	76	763.52
91	68	81	801.26
91	68	82	800.77
91	68	83	804.05
91	68	84	810.76
91	69	74	847.29
91	69	75	786.8
91	69	76	736.54
91	69	81	804.14
91	69	82	769.97
91	69	83	760.92
91	69	84	787.86
91	70	74	807.19
91	70	75	784.22
91	70	76	751.18
91	70	81	758.7
91	70	82	743.46
91	70	83	744.97
91	70	84	766.92
91	71	74	785.19
91	71	75	785.63
91	71	76	755.06
91	71	81	767.74
91	71	82	764.3
91	71	83	769.99
91	71	84	787.14
91	72	74	782.47
91	72	75	779.79
91	72	76	745.72
91	72	81	811.56
91	72	82	808.88
91	72	83	812.97
91	72	84	826.25
91	73	74	782.41
91	73	75	767.09
91	73	76	759.62
91	73	81	890.91
91	73	82	887.08
91	73	83	891.97
91	73	84	907.15
91	74	74	786.4
91	74	75	758.82
91	74	76	754.44
91	74	81	957.13
91	74	82	957.03
91	74	83	966.54
91	74	84	984.06
91	75	81	997.38
91	75	82	1009
91	75	83	1025.8
91	75	84	1046.6
91	76	81	967.93
91	76	82	982.33
91	76	83	1004.1
91	76	84	1032.5
92	47	81	948.86
92	47	82	974.71
92	47	83	972.06
92	47	84	955
92	48	81	842.31
92	48	82	874.72
92	48	83	891.8
92	48	84	900.37
92	49	74	796.57
92	49	75	791.5
92	49	76	787.15
92	49	81	765.23
92	49	82	804.89
92	49	83	836.28
92	49	84	843.42
92	50	74	804.89
92	50	75	786.95
92	50	76	754.22
92	50	81	767.7
92	50	82	785.63
92	50	83	804.88
92	50	84	803.66
92	51	74	827.25
92	51	75	795.95
92	51	76	749.24
92	51	81	762.23
92	51	82	768.51
92	51	83	773.97
92	51	84	797.92
92	52	74	830.86
92	52	75	828.84
92	52	76	810.95
92	52	81	759.82
92	52	82	759.74
92	52	83	763.98
92	52	84	783.87
92	53	74	884.45
92	53	75	924.64
92	53	76	898.34
92	53	81	780.67
92	53	82	767.98
92	53	83	773.78
92	53	84	781.41
92	54	74	916.67
92	54	75	977.83
92	54	76	948.18
92	54	81	825.07
92	54	82	820.46
92	54	83	823.57
92	54	84	810.1
92	55	74	879.1
92	55	75	946.29
92	55	76	950.22
92	55	81	861.27
92	55	82	848.13
92	55	83	863.48
92	55	84	871.14
92	56	74	845.2
92	56	75	926.05
92	56	76	939.9
92	56	81	896.47
92	56	82	865.48
92	56	83	891.75
92	56	84	912.08
92	57	74	822.73
92	57	75	887.69
92	57	76	917.09
92	57	77	939.28
92	57	78	948.75
92	57	79	944.12
92	57	80	919.85
92	57	81	898.15
92	57	82	892.42
92	57	83	902.89
92	57	84	910.01
92	58	74	829.58
92	58	75	865.05
92	58	76	904.95
92	58	77	945.83
92	58	78	955.67
92	58	79	957.21
92	58	80	938.74
92	58	81	934.89
92	58	82	935.61
92	58	83	956.17
92	58	84	973.78
92	59	74	895.78
92	59	75	921.55
92	59	76	949.34
92	59	77	984.06
92	59	78	990.32
92	59	79	987.25
92	59	80	956.87
92	59	81	934.73
92	59	82	922.08
92	59	83	932.79
92	59	84	934.17
92	60	74	905.67
92	60	75	839.69
92	60	76	808.15
92	60	77	846.29
92	60	78	834.75
92	60	79	813.42
92	60	80	783.2
92	60	81	778.5
92	60	82	805.48
92	60	83	818.93
92	60	84	808.21
92	61	74	890.3
92	61	75	736.9
92	61	76	658.26
92	61	77	802.14
92	61	78	826.75
92	61	79	811.12
92	61	80	829.56
92	61	81	864.84
92	61	82	925.46
92	61	83	892.27
92	61	84	826.65
92	62	74	907.1
92	62	75	679.05
92	62	76	605.38
92	62	77	839.9
92	62	78	893.01
92	62	79	870.91
92	62	80	913.71
92	62	81	949.63
92	62	82	990.86
92	62	83	962.86
92	62	84	920.99
92	63	74	783.23
92	63	75	747.96
92	63	76	840.9
92	63	77	881.03
92	63	78	880.7
92	63	79	874.53
92	63	80	935.29
92	63	81	978.24
92	63	82	993.71
92	63	83	996.01
92	63	84	996.31
92	64	74	759.25
92	64	75	814.08
92	64	76	913.08
92	64	77	895.05
92	64	78	859.45
92	64	79	814.68
92	64	80	871.54
92	64	81	912.53
92	64	82	921.04
92	64	83	924.81
92	64	84	931.35
92	65	74	845.2
92	65	75	887.13
92	65	76	899.79
92	65	77	883.77
92	65	78	844.05
92	65	79	784.29
92	65	80	819.41
92	65	81	861.41
92	65	82	890.96
92	65	83	918.38
92	65	84	938.77
92	66	74	869.08
92	66	75	890.31
92	66	76	855.7
92	66	77	849.67
92	66	78	831.75
92	66	79	795.58
92	66	80	801.12
92	66	81	831.39
92	66	82	889.01
92	66	83	934.92
92	66	84	956.91
92	67	74	910.2
92	67	75	900.39
92	67	76	842.19
92	67	81	800.15
92	67	82	832.8
92	67	83	874.65
92	67	84	912.03
92	68	74	931.34
92	68	75	890.88
92	68	76	826.92
92	68	81	786.69
92	68	82	790.48
92	68	83	811.97
92	68	84	841.73
92	69	74	866.95
92	69	75	826.94
92	69	76	789.27
92	69	81	794.48
92	69	82	766.88
92	69	83	762.04
92	69	84	783.5
92	70	74	810.41
92	70	75	776.12
92	70	76	749.72
92	70	81	776.09
92	70	82	747.64
92	70	83	746.61
92	70	84	769.66
92	71	74	782.71
92	71	75	761.62
92	71	76	733.21
92	71	81	784.31
92	71	82	770.03
92	71	83	776.51
92	71	84	803.44
92	72	74	807.92
92	72	75	814.28
92	72	76	756.64
92	72	81	824.75
92	72	82	829.95
92	72	83	840.96
92	72	84	863.28
92	73	74	796.25
92	73	75	798.51
92	73	76	761.13
92	73	81	891.71
92	73	82	909.51
92	73	83	923.21
92	73	84	940.22
92	74	74	789.92
92	74	75	783.05
92	74	76	755.1
92	74	81	957.18
92	74	82	978.11
92	74	83	993.67
92	74	84	1007.7
92	75	81	997.45
92	75	82	1011.7
92	75	83	1028.9
92	75	84	1055.7
92	76	81	975.12
92	76	82	987.48
92	76	83	1008
92	76	84	1040.8
93	49	74	837.84
93	49	75	827.03
93	49	76	791.73
93	50	74	831.87
93	50	75	815.13
93	50	76	768.92
93	50	81	768.61
93	50	82	808.05
93	50	83	833.37
93	50	84	834.04
93	51	74	831.28
93	51	75	798.47
93	51	76	744.34
93	51	81	765.22
93	51	82	783.02
93	51	83	800.82
93	51	84	831.41
93	52	74	825.86
93	52	75	811.83
93	52	76	764.2
93	52	81	755.62
93	52	82	760.5
93	52	83	768.82
93	52	84	810.31
93	53	74	875.73
93	53	75	881.21
93	53	76	826.16
93	53	81	734.72
93	53	82	727.97
93	53	83	745.03
93	53	84	782.4
93	54	71	747.11
93	54	72	740.29
93	54	73	859.39
93	54	74	936.74
93	54	75	961.46
93	54	76	901.25
93	54	81	759.71
93	54	82	750.72
93	54	83	761.24
93	54	84	769.63
93	55	71	776.71
93	55	72	742.27
93	55	73	858.17
93	55	74	944.48
93	55	75	1002.4
93	55	76	969.93
93	55	81	798.52
93	55	82	781.51
93	55	83	793.79
93	55	84	799.79
93	56	71	840.15
93	56	72	775.5
93	56	73	864.32
93	56	74	919.04
93	56	75	963.92
93	56	76	948.95
93	56	81	839.01
93	56	82	813.69
93	56	83	825.25
93	56	84	830.35
93	57	71	932.98
93	57	72	848.46
93	57	73	856.87
93	57	74	875.62
93	57	75	927.8
93	57	76	943.37
93	57	77	958.01
93	57	78	965.64
93	57	79	944.83
93	57	80	909.4
93	58	71	1001.5
93	58	72	929.98
93	58	73	855.17
93	58	74	821.14
93	58	75	897.58
93	58	76	940.5
93	58	77	968.83
93	58	78	967.26
93	58	79	955.84
93	58	80	934.33
93	59	71	992.27
93	59	72	968.62
93	59	73	941.7
93	59	74	935.51
93	59	75	929.69
93	59	76	942.26
93	59	77	976.64
93	59	78	985.06
93	59	79	971.81
93	59	80	937.98
93	60	71	982.36
93	60	72	938.34
93	60	73	877.18
93	60	74	850.28
93	60	75	877.2
93	60	76	880.14
93	60	77	849.71
93	60	78	806.77
93	60	79	776.72
93	60	80	774.66
93	61	74	731.74
93	61	75	811.06
93	61	76	827.97
93	61	77	843.37
93	61	78	814.92
93	61	79	790.88
93	61	80	833.07
93	62	71	975.03
93	62	72	951.72
93	62	73	921.17
93	62	74	854.59
93	62	75	818.76
93	62	76	802.34
93	62	77	900.5
93	62	78	898.71
93	62	79	875.43
93	62	80	928.09
93	63	71	932.9
93	63	72	935.7
93	63	73	894.55
93	63	74	899.22
93	63	75	894.72
93	63	76	902.33
93	63	77	907.72
93	63	78	903.49
93	63	79	899.69
93	63	80	946.55
93	64	71	954.94
93	64	72	917.09
93	64	73	851.46
93	64	74	889.29
93	64	75	909.23
93	64	76	939.76
93	64	77	919.41
93	64	78	887.25
93	64	79	842.42
93	64	80	876.49
93	65	71	955.8
93	65	72	973.1
93	65	73	921.19
93	65	74	873.61
93	65	75	896.94
93	65	76	937.18
93	65	77	926.11
93	65	78	885.46
93	65	79	820.01
93	65	80	829.92
93	66	71	949.32
93	66	72	974.06
93	66	73	932.22
93	66	74	956.15
93	66	75	952.84
93	66	76	908.04
93	67	71	935.05
93	67	72	982.35
93	67	73	956.74
93	67	74	971.06
93	67	75	950.1
93	67	76	908.23
93	67	81	780.4
93	67	82	784.58
93	67	83	847.85
93	67	84	937.34
93	68	71	909.23
93	68	72	1003.2
93	68	73	986.87
93	68	74	950.39
93	68	75	920.1
93	68	76	895.63
93	68	81	773.18
93	68	82	766.52
93	68	83	800.34
93	68	84	853.85
93	69	71	836.08
93	69	72	950.59
93	69	73	930.55
93	69	74	902.32
93	69	75	868.51
93	69	76	835.83
93	69	81	788.35
93	69	82	771.28
93	69	83	772.77
93	69	84	787.76
93	70	74	845.81
93	70	75	817.08
93	70	76	794.36
93	70	81	779.67
93	70	82	752.67
93	70	83	755.84
93	70	84	783.74
93	71	74	803.64
93	71	75	788.18
93	71	76	770.2
93	71	81	787.63
93	71	82	775.3
93	71	83	788.82
93	71	84	824.88
93	72	74	822.5
93	72	75	832.52
93	72	76	791.03
93	72	81	833.38
93	72	82	859.58
93	72	83	885.42
93	72	84	912.78
93	73	74	820.72
93	73	75	822.41
93	73	76	783.68
93	73	81	897.93
93	73	82	933.02
93	73	83	960.85
93	73	84	972.98
93	74	74	818.38
93	74	75	802.58
93	74	76	769.01
94	49	74	851.38
94	49	75	836.43
94	49	76	792.12
94	50	71	872.19
94	50	72	843.4
94	50	73	814.29
94	50	74	839.3
94	50	75	825.61
94	50	76	778.81
94	51	71	833.47
94	51	72	836.25
94	51	73	836.64
94	51	74	834.91
94	51	75	812.38
94	51	76	766.5
94	52	71	835.75
94	52	72	834.94
94	52	73	827.14
94	52	74	846.46
94	52	75	839.67
94	52	76	799.4
94	53	69	710.54
94	53	70	841.78
94	53	71	843.63
94	53	72	829.14
94	53	73	840.18
94	53	74	865.72
94	53	75	869.55
94	53	76	838.05
94	54	69	640.26
94	54	70	796.8
94	54	71	811.53
94	54	72	804.22
94	54	73	863.81
94	54	74	899.46
94	54	75	917.69
94	54	76	891.96
94	54	78	923.46
94	54	79	848.66
94	54	80	786.51
94	55	69	631.12
94	55	70	781.4
94	55	71	800.67
94	55	72	776.81
94	55	73	838.8
94	55	74	925.49
94	55	75	997.56
94	55	76	966.63
94	55	78	974.9
94	55	79	886.09
94	55	80	813.4
94	56	69	672.11
94	56	70	802.54
94	56	71	838.25
94	56	72	791.58
94	56	73	849.67
94	56	74	923.27
94	56	75	989.14
94	56	76	947.01
94	56	78	995.59
94	56	79	939.68
94	56	80	865.34
94	57	71	926.17
94	57	72	852.64
94	57	73	867.16
94	57	74	899.1
94	57	75	959.88
94	57	76	942.69
94	57	77	943.58
94	57	78	964.4
94	57	79	947.01
94	57	80	905.11
94	58	71	974.07
94	58	72	947.69
94	58	73	885.94
94	58	74	858.58
94	58	75	922.83
94	58	76	948.18
94	58	77	962.36
94	58	78	961.8
94	58	79	958.55
94	58	80	948.23
94	59	71	992.96
94	59	72	978.47
94	59	73	960.52
94	59	74	953.55
94	59	75	941.26
94	59	76	943.98
94	59	77	964.74
94	59	78	980.39
94	59	79	976.85
94	59	80	950.4
94	60	71	956.35
94	60	72	896.62
94	60	73	848.53
94	60	74	844.37
94	60	75	884.64
94	60	76	893.75
94	60	77	839.32
94	60	78	774.1
94	60	79	734.1
94	60	80	770.22
94	61	71	801.16
94	61	72	679.35
94	61	73	629.33
94	61	74	678.49
94	61	75	823.9
94	61	76	893.49
94	61	77	856.32
94	61	78	789.31
94	61	79	756
94	61	80	810.6
94	62	71	851.59
94	62	72	834.61
94	62	73	828.59
94	62	74	839.23
94	62	75	905.69
94	62	76	946.21
94	62	77	945.33
94	62	78	903.95
94	62	79	879.88
94	62	80	916.52
94	63	71	937.72
94	63	72	932.82
94	63	73	911.24
94	63	74	947.4
94	63	75	962.35
94	63	76	960.88
94	63	77	947.56
94	63	78	937.59
94	63	79	941
94	63	80	972.99
94	64	71	995.19
94	64	72	981.03
94	64	73	937.91
94	64	74	963.73
94	64	75	964.59
94	64	76	964.52
94	64	77	953.85
94	64	78	930.78
94	64	79	907.76
94	64	80	906.88
94	65	71	991.62
94	65	72	998.39
94	65	73	956.18
94	65	74	914.74
94	65	75	928.44
94	65	76	956.79
94	65	77	964.93
94	65	78	937.67
94	65	79	893.53
94	65	80	869.44
94	66	71	954.06
94	66	72	965.7
94	66	73	938.41
94	66	74	967.13
94	66	75	967.37
94	66	76	943.54
94	66	78	962.61
94	66	79	932.65
94	66	80	889.87
94	67	69	708.63
94	67	70	824.17
94	67	71	898.21
94	67	72	934.72
94	67	73	938.27
94	67	74	954.64
94	67	75	952.84
94	67	76	940.73
94	67	78	960.93
94	67	79	915.67
94	67	80	857.15
94	68	69	628.01
94	68	70	698.24
94	68	71	831.59
94	68	72	924.77
94	68	73	954.59
94	68	74	917.37
94	68	75	909.81
94	68	76	920.95
94	68	78	939.65
94	68	79	886.4
94	68	80	829.51
94	69	69	634.13
94	69	70	667.73
94	69	71	790.61
94	69	72	874.52
94	69	73	893.71
94	69	74	883.59
94	69	75	870.71
94	69	76	853.86
94	69	78	869.56
94	69	79	837.95
94	69	80	818.5
94	70	69	656.21
94	70	70	650.7
94	70	71	756.37
94	70	72	842.49
94	70	73	853.4
94	70	74	843.28
94	70	75	826.16
94	70	76	809.26
94	71	71	738.46
94	71	72	834.65
94	71	73	831.14
94	71	74	813.65
94	71	75	797.47
94	71	76	784.61
94	72	71	739.71
94	72	72	835.77
94	72	73	824.73
94	72	74	837.16
94	72	75	843.88
94	72	76	818.61
94	73	71	736.11
94	73	72	838.11
94	73	73	829.87
94	73	74	840.58
94	73	75	843.28
94	73	76	815.11
94	74	74	833.51
94	74	75	822.57
94	74	76	802.01
95	50	71	866.75
95	50	72	846.85
95	50	73	825.8
95	51	71	859.17
95	51	72	860.04
95	51	73	863.99
95	52	71	854.17
95	52	72	862.98
95	52	73	883.19
95	53	69	710.83
95	53	70	843.98
95	53	71	856.14
95	53	72	867.88
95	53	73	893.83
95	53	77	927.63
95	53	78	937.82
95	53	79	875.06
95	53	80	821
95	54	69	677.04
95	54	70	809.14
95	54	71	850.54
95	54	72	864.97
95	54	73	881.51
95	54	77	964.6
95	54	78	997.3
95	54	79	914.24
95	54	80	829.51
95	55	69	671.07
95	55	70	805.58
95	55	71	844.66
95	55	72	838.98
95	55	73	857.3
95	55	77	1007
95	55	78	1041.1
95	55	79	942.17
95	55	80	850.02
95	56	69	697.21
95	56	70	823.79
95	56	71	862.83
95	56	72	836.79
95	56	73	847.77
95	56	77	970.02
95	56	78	1024.6
95	56	79	977.46
95	56	80	924.02
95	57	69	745.23
95	57	70	857.52
95	57	71	905.11
95	57	72	869.17
[truncated: 7,412 more rows]
