# Supplementary material for: From mathematics to medicine: A practical primer on topological data analysis (TDA) and the development of related analytic tools for the functional discovery of latent structure in fMRI data
Source: PLoS One. 2021 Aug 12;16(8):e0255859. doi: 10.1371/journal.pone.0255859 (PMC8360597; doi:10.1371/journal.pone.0255859)
Supplement: S1 Data — The included archive of .csv files has one .csv file for each time index. Each .csv file contains a single matrix, which has one column for each of the spatial coordinates x, y, z and one column for the fMRI signal amplitude at voxel (x, y, z) at that time index. This is normalized scan data for a single patient from our study, described in the paper, with an ACC (anterior cingulate cortex) mask applied. This is the data we used, together with our software implementation of our workflow (available at https://github.com/regalski/Wayne-State-TDA), to produce the persistence diagrams, vineyards, and loop locations pictured in the figures and described in the Workflow section of our paper. (ZIP) [file pone.0255859.s004.zip › lea2002_145_121_121_time_101_rdACC.csv]

86	49	77	731.8
86	49	78	723.69
86	49	79	722.82
86	49	80	721.25
86	50	77	728.94
86	50	78	709.04
86	50	79	698.83
86	50	80	694.98
86	51	77	713.41
86	51	78	708.83
86	51	79	695.18
86	51	80	673.37
86	52	77	732.23
86	52	78	722.21
86	52	79	704.91
86	52	80	680.55
86	53	77	833.82
86	53	78	771.11
86	53	79	727.03
86	53	80	708.25
86	54	77	852.98
86	54	78	829.02
86	54	79	807.55
86	54	80	760.85
86	55	77	852.97
86	55	78	851.98
86	55	79	850.21
86	55	80	818.31
86	56	77	841.74
86	56	78	844.15
86	56	79	852.22
86	56	80	870.34
86	57	77	834.6
86	57	78	871.19
86	57	79	920.66
86	57	80	895.87
86	57	81	870.64
86	57	82	852.75
86	58	77	840.61
86	58	78	882.5
86	58	79	929.67
86	58	80	891.76
86	58	81	855.85
86	58	82	872.58
86	59	81	816.44
86	59	82	857.01
86	60	81	737.34
86	60	82	792.22
86	61	81	820.8
86	61	82	845.9
86	62	81	862.77
86	62	82	870.92
86	63	77	844.02
86	63	78	830.34
86	63	79	845.47
86	63	80	854.88
86	63	81	840.27
86	63	82	842.29
86	64	77	870.13
86	64	78	853.08
86	64	79	836.63
86	64	80	814.93
86	64	81	758.06
86	64	82	736.45
86	65	77	877.84
86	65	78	888.31
86	65	79	856.7
86	65	80	817.66
86	65	81	768.82
86	65	82	732.75
86	66	77	868.01
86	66	78	919.7
86	66	79	882.59
86	66	80	837.36
86	66	81	798.17
86	66	82	749.46
86	67	77	788.79
86	67	78	875.95
86	67	79	872.43
86	67	80	855.56
86	68	77	841.92
86	68	78	882.05
86	68	79	859.38
86	68	80	825.15
86	69	77	879.75
86	69	78	862.31
86	69	79	824.45
86	69	80	784.95
86	70	77	784.9
86	70	78	774.94
86	70	79	754.73
86	70	80	731.9
86	71	77	761.07
86	71	78	760.68
86	71	79	737.17
86	71	80	717.6
86	72	77	753.41
86	72	78	754.4
86	72	79	734.28
86	72	80	720.89
86	73	77	743.84
86	73	78	745.17
86	73	79	736.84
86	73	80	732.67
87	46	81	944.41
87	46	82	938.66
87	46	83	935.87
87	46	84	934.57
87	47	81	842.2
87	47	82	853.14
87	47	83	868.42
87	47	84	863.2
87	48	81	757.19
87	48	82	755.82
87	48	83	767.15
87	48	84	780.06
87	49	77	742.15
87	49	78	735.78
87	49	79	737.91
87	49	80	738.81
87	49	81	716.12
87	49	82	712.86
87	49	83	728.85
87	49	84	749.59
87	50	77	740.45
87	50	78	726.09
87	50	79	717.48
87	50	80	711.86
87	50	81	695.44
87	50	82	693.05
87	50	83	710.77
87	50	84	732.7
87	51	77	738.2
87	51	78	728.86
87	51	79	718.2
87	51	80	701.24
87	52	77	764.97
87	52	78	750.46
87	52	79	732.35
87	52	80	709.03
87	53	77	862.67
87	53	78	805.76
87	53	79	760.98
87	53	80	732.49
87	54	77	868.03
87	54	78	834.38
87	54	79	805.41
87	54	80	767.5
87	55	77	848.03
87	55	78	855.99
87	55	79	856.68
87	55	80	819.75
87	55	81	786.85
87	55	82	752.83
87	55	83	749.6
87	55	84	755.39
87	56	77	847.05
87	56	78	881.12
87	56	79	924.03
87	56	80	894.8
87	56	81	841.35
87	56	82	772.95
87	56	83	761.99
87	56	84	760.41
87	57	77	856.59
87	57	78	906.78
87	57	79	991.19
87	57	80	950.6
87	57	81	889.88
87	57	82	826.94
87	57	83	787.82
87	57	84	752.52
87	58	77	865.97
87	58	78	907.17
87	58	79	961.82
87	58	80	938.78
87	58	81	908.16
87	58	82	898.16
87	58	83	882.34
87	58	84	848.71
87	59	77	890.64
87	59	78	881.95
87	59	79	880.74
87	59	80	872.27
87	59	81	866.77
87	59	82	892.78
87	59	83	900.01
87	59	84	878.69
87	60	77	787.76
87	60	78	764.18
87	60	79	796.07
87	60	80	770.51
87	60	81	722.04
87	60	82	768
87	60	83	816.33
87	60	84	842.6
87	61	77	749.63
87	61	78	709.23
87	61	79	790.9
87	61	80	816.25
87	61	81	792.39
87	61	82	809.63
87	61	83	829.56
87	61	84	851.03
87	62	77	792.2
87	62	78	736.12
87	62	79	812.07
87	62	80	851.74
87	62	81	857.33
87	62	82	848.67
87	62	83	848.79
87	62	84	859.36
87	63	77	875.32
87	63	78	889.18
87	63	79	837.35
87	63	80	818.43
87	63	81	862.77
87	63	82	857.84
87	63	83	850.62
87	63	84	842.01
87	64	77	872.18
87	64	78	857.95
87	64	79	794.35
87	64	80	768.88
87	64	81	802.48
87	64	82	803.44
87	64	83	795.21
87	64	84	773.19
87	65	77	855.1
87	65	78	850.49
87	65	79	791.28
87	65	80	759.13
87	65	81	769.06
87	65	82	771.3
87	65	83	764.42
87	65	84	769.4
87	66	77	852.84
87	66	78	876.59
87	66	79	813.45
87	66	80	762.88
87	66	81	750.11
87	66	82	745.18
87	66	83	734.99
87	66	84	757.9
87	67	77	862.6
87	67	78	844.8
87	67	79	797.88
87	67	80	762.01
87	67	81	740.22
87	67	82	722.96
87	67	83	705.51
87	67	84	737.78
87	68	77	863.17
87	68	78	846.33
87	68	79	786.88
87	68	80	741.78
87	68	81	745.52
87	68	82	735.48
87	68	83	717.95
87	68	84	722.84
87	69	77	825.52
87	69	78	829.02
87	69	79	778.52
87	69	80	742.12
87	70	77	735.76
87	70	78	761.11
87	70	79	762.35
87	70	80	755.82
87	71	77	742.24
87	71	78	775.95
87	71	79	760.9
87	71	80	740.03
87	72	77	765.43
87	72	78	785.28
87	72	79	759.54
87	72	80	737.68
87	73	77	746.59
87	73	78	750.41
87	73	79	749.83
87	73	80	751.27
87	73	81	756.52
87	73	82	754.59
87	73	83	757.55
87	73	84	760.17
87	74	81	793.22
87	74	82	826.88
87	74	83	855.61
87	74	84	872.73
87	75	81	818.73
87	75	82	868.92
87	75	83	908.68
87	75	84	935.6
87	76	81	822.62
87	76	82	872.13
87	76	83	921.27
87	76	84	959.64
88	46	81	972.37
88	46	82	972.79
88	46	83	970.84
88	46	84	967.6
88	47	81	889.15
88	47	82	886.82
88	47	83	886.23
88	47	84	880.2
88	48	81	777.27
88	48	82	768.44
88	48	83	769.6
88	48	84	779.77
88	49	77	731.66
88	49	78	736.88
88	49	79	738.86
88	49	80	738.97
88	49	81	728.76
88	49	82	728.07
88	49	83	737.69
88	49	84	760.04
88	50	77	728.92
88	50	78	716.05
88	50	79	717.74
88	50	80	722.41
88	50	81	713.88
88	50	82	714.31
88	50	83	724.27
88	50	84	744.46
88	51	77	761.27
88	51	78	733.34
88	51	79	719.37
88	51	80	705.48
88	52	77	824.3
88	52	78	780.83
88	52	79	755.9
88	52	80	737.15
88	53	77	913.01
88	53	78	858.57
88	53	79	824.16
88	53	80	807.37
88	54	77	915.34
88	54	78	898.4
88	54	79	873.25
88	54	80	826.88
88	55	77	882.4
88	55	78	896.47
88	55	79	890.13
88	55	80	847.52
88	55	81	827.55
88	55	82	811.77
88	55	83	825.26
88	55	84	840.17
88	56	77	866.04
88	56	78	868.8
88	56	79	875.36
88	56	80	873.79
88	56	81	859.88
88	56	82	826.13
88	56	83	833.96
88	56	84	853.91
88	57	77	870.76
88	57	78	890.28
88	57	79	914.37
88	57	80	918.47
88	57	81	900.16
88	57	82	845.41
88	57	83	828.82
88	57	84	825.68
88	58	77	883.58
88	58	78	901.9
88	58	79	914.96
88	58	80	917.67
88	58	81	912.24
88	58	82	898.84
88	58	83	894.99
88	58	84	888.24
88	59	77	915.92
88	59	78	901.77
88	59	79	879.97
88	59	80	877.24
88	59	81	876.82
88	59	82	887.71
88	59	83	889.57
88	59	84	887.58
88	60	77	890.73
88	60	78	886.71
88	60	79	845.75
88	60	80	792.24
88	60	81	740.7
88	60	82	742
88	60	83	769.74
88	60	84	821.27
88	61	77	871.26
88	61	78	868.43
88	61	79	857.46
88	61	80	849.87
88	61	81	839.35
88	61	82	813.47
88	61	83	809.36
88	61	84	857.93
88	62	77	878.61
88	62	78	867.28
88	62	79	872.66
88	62	80	893.83
88	62	81	914.53
88	62	82	878.99
88	62	83	862.62
88	62	84	877.45
88	63	77	894.75
88	63	78	888.33
88	63	79	852.37
88	63	80	859.49
88	63	81	911.35
88	63	82	910.9
88	63	83	902.72
88	63	84	875.17
88	64	77	890.86
88	64	78	866.88
88	64	79	813.08
88	64	80	822.33
88	64	81	904.62
88	64	82	898.33
88	64	83	879.36
88	64	84	827.89
88	65	77	887.66
88	65	78	852.24
88	65	79	792.91
88	65	80	790.26
88	65	81	853.51
88	65	82	853.78
88	65	83	846.71
88	65	84	808.85
88	66	77	901.12
88	66	78	858.89
88	66	79	794.44
88	66	80	768.6
88	66	81	800.89
88	66	82	806.34
88	66	83	803.91
88	66	84	780.46
88	67	77	881.04
88	67	78	831.89
88	67	79	775.8
88	67	80	748.5
88	67	81	765.35
88	67	82	755.42
88	67	83	741.47
88	67	84	734.43
88	68	77	832.05
88	68	78	804.45
88	68	79	762.76
88	68	80	738.12
88	68	81	749.77
88	68	82	745.84
88	68	83	738.91
88	68	84	734.33
88	69	77	766.09
88	69	78	772.12
88	69	79	753.18
88	69	80	739.64
88	70	77	722.18
88	70	78	737.06
88	70	79	742.27
88	70	80	751.42
88	71	77	728.19
88	71	78	749.13
88	71	79	753.71
88	71	80	754.02
88	72	77	744.91
88	72	78	765.02
88	72	79	763.81
88	72	80	757.68
88	73	77	716.22
88	73	78	742.94
88	73	79	753.45
88	73	80	757.96
88	73	81	763.32
88	73	82	773.41
88	73	83	778.68
88	73	84	776.39
88	74	81	815.59
88	74	82	845.18
88	74	83	871.19
88	74	84	891.24
88	75	81	876.93
88	75	82	911.05
88	75	83	933.44
88	75	84	968.18
88	76	81	903.23
88	76	82	919.57
88	76	83	917.73
88	76	84	973.22
89	46	81	983.73
89	46	82	977.97
89	46	83	967.06
89	46	84	963.13
89	47	81	916.42
89	47	82	900.99
89	47	83	879.55
89	47	84	872.67
89	48	81	807.52
89	48	82	793.45
89	48	83	771.88
89	48	84	775.67
89	49	77	734.82
89	49	78	747.73
89	49	79	746.87
89	49	80	745.95
89	49	81	750.41
89	49	82	747.79
89	49	83	744.78
89	49	84	764.35
89	50	74	733.9
89	50	75	740.36
89	50	76	741.28
89	50	77	748.07
89	50	78	752.63
89	50	79	750.73
89	50	80	747.84
89	50	81	736.88
89	50	82	736.15
89	50	83	740.35
89	50	84	758.11
89	51	74	732.72
89	51	75	773.71
89	51	76	794.35
89	51	77	798.44
89	51	78	786.07
89	51	79	767.98
89	51	80	745.95
89	51	81	747.86
89	51	82	744.71
89	51	83	727.42
89	51	84	727.3
89	52	74	766.03
89	52	75	866.78
89	52	76	888.2
89	52	77	876.63
89	52	78	839.25
89	52	79	812.31
89	52	80	789.45
89	52	81	791.98
89	52	82	784.78
89	52	83	761.85
89	52	84	758.34
89	53	74	800.76
89	53	75	903.37
89	53	76	908.74
89	53	77	892.57
89	53	78	884.73
89	53	79	880.67
89	53	80	880.21
89	53	81	861.08
89	53	82	839.96
89	53	83	817.8
89	53	84	808.03
89	54	74	799.5
89	54	75	897.37
89	54	76	912.48
89	54	77	902.09
89	54	78	890
89	54	79	883.87
89	54	80	874.6
89	54	81	866.29
89	54	82	865.41
89	54	83	868.4
89	54	84	866.96
89	55	75	850.95
89	55	76	897.18
89	55	77	906.55
89	55	78	890.77
89	55	79	882.91
89	55	80	879.54
89	55	81	880.15
89	55	82	883.07
89	55	83	898.77
89	55	84	911.97
89	56	75	819.78
89	56	76	850.06
89	56	77	888.85
89	56	78	891.53
89	56	79	892.62
89	56	80	899.57
89	56	81	902.3
89	56	82	895.38
89	56	83	910.17
89	56	84	928.59
89	57	75	840.93
89	57	76	846.44
89	57	77	886.66
89	57	78	888.11
89	57	79	885.72
89	57	80	904.22
89	57	81	908.95
89	57	82	881.84
89	57	83	884.02
89	57	84	903.54
89	58	77	895.22
89	58	78	909.99
89	58	79	917.17
89	58	80	931.34
89	58	81	937.14
89	58	82	931.1
89	58	83	933.48
89	58	84	942.03
89	59	77	912.86
89	59	78	931.74
89	59	79	952.56
89	59	80	938.25
89	59	81	921.5
89	59	82	912.59
89	59	83	899.67
89	59	84	892.4
89	60	77	828.3
89	60	78	832.49
89	60	79	835.69
89	60	80	778.53
89	60	81	725.55
89	60	82	711.6
89	60	83	717.57
89	60	84	768.4
89	61	77	820.33
89	61	78	829.26
89	61	79	841.24
89	61	80	821.1
89	61	81	804.89
89	61	82	774.27
89	61	83	768.9
89	61	84	833.43
89	62	77	870.87
89	62	78	869.17
89	62	79	875.1
89	62	80	886.38
89	62	81	905.9
89	62	82	872.32
89	62	83	862.39
89	62	84	890.78
89	63	77	886.06
89	63	78	871.42
89	63	79	869.18
89	63	80	902.85
89	63	81	956.2
89	63	82	952.69
89	63	83	949.66
89	63	84	917.31
89	64	77	879.01
89	64	78	841.19
89	64	79	822.45
89	64	80	856.13
89	64	81	940.57
89	64	82	947.2
89	64	83	933.72
89	64	84	873.99
89	65	77	865.55
89	65	78	817.73
89	65	79	783.25
89	65	80	814.34
89	65	81	910.45
89	65	82	924.03
89	65	83	915.27
89	65	84	857.21
89	66	75	876.77
89	66	76	873.49
89	66	77	852.44
89	66	78	815.51
89	66	79	765.44
89	66	80	783.54
89	66	81	869.24
89	66	82	885.68
89	66	83	880.3
89	66	84	825.62
89	67	75	902.56
89	67	76	851.39
89	67	77	828.81
89	67	78	811.88
89	67	79	763.8
89	67	80	759.04
89	67	81	804.99
89	67	82	806.4
89	67	83	792.94
89	67	84	757.66
89	68	75	873.89
89	68	76	825.07
89	68	77	807.38
89	68	78	804.69
89	68	79	770.55
89	68	80	760.39
89	68	81	778.86
89	68	82	778.5
89	68	83	773.86
89	68	84	762.93
89	69	74	858.28
89	69	75	817.81
89	69	76	792.99
89	69	77	789.53
89	69	78	796.52
89	69	79	780.74
89	69	80	770.53
89	69	81	770.75
89	69	82	773.4
89	69	83	778.56
89	69	84	778.93
89	70	74	792.82
89	70	75	755.06
89	70	76	751.19
89	70	77	757.05
89	70	78	768.53
89	70	79	755.29
89	70	80	752.58
89	70	81	765.2
89	70	82	781.44
89	70	83	798.88
89	70	84	793.75
89	71	74	756.13
89	71	75	742.16
89	71	76	737.01
89	71	77	741.25
89	71	78	761.9
89	71	79	757.07
89	71	80	758.35
89	71	81	770.22
89	71	82	773.97
89	71	83	771.01
89	71	84	755.13
89	72	74	753.12
89	72	75	771.96
89	72	76	740.6
89	72	77	737.98
89	72	78	767.98
89	72	79	771.04
89	72	80	773.31
89	72	81	781.07
89	72	82	776.89
89	72	83	766.41
89	72	84	750.13
89	73	74	757.09
89	73	75	746.63
89	73	76	724.76
89	73	77	727.44
89	73	78	759.49
89	73	79	766.39
89	73	80	781.34
89	73	81	803.48
89	73	82	820.15
89	73	83	831.33
89	73	84	818.37
89	74	81	857.56
89	74	82	883.58
89	74	83	901.47
89	74	84	906.3
89	75	81	928.68
89	75	82	953.19
89	75	83	961.14
89	75	84	983.61
89	76	81	939.78
89	76	82	961.07
89	76	83	944.86
89	76	84	990.81
90	46	81	973.9
90	46	82	974.82
90	46	83	956.48
90	46	84	939.48
90	47	81	931.04
90	47	82	912.71
90	47	83	874.7
90	47	84	857.73
90	48	81	821.51
90	48	82	811.29
90	48	83	783.19
90	48	84	784.44
90	49	74	758.02
90	49	75	752.88
90	49	76	745.21
90	49	81	767.08
90	49	82	767.17
90	49	83	757.5
90	49	84	774.69
90	50	74	749.49
90	50	75	749.96
90	50	76	759.49
90	50	77	766.17
90	50	78	770.16
90	50	79	768.69
90	50	80	769.1
90	50	81	769.68
90	50	82	766.13
90	50	83	759.72
90	50	84	774.69
90	51	74	758.91
90	51	75	779.32
90	51	76	810.74
90	51	77	820.62
90	51	78	814.29
90	51	79	799.68
90	51	80	778.93
90	51	81	775.46
90	51	82	765.27
90	51	83	745.29
90	51	84	747.55
90	52	74	798.52
90	52	75	860.44
90	52	76	905.15
90	52	77	911.28
90	52	78	889.66
90	52	79	858.06
90	52	80	835
90	52	81	832.9
90	52	82	822.28
90	52	83	786.21
90	52	84	768.68
90	53	74	799.51
90	53	75	897.28
90	53	76	913.57
90	53	77	914.58
90	53	78	926.57
90	53	79	934.7
90	53	80	947.71
90	53	81	933.35
90	53	82	909.38
90	53	83	855.78
90	53	84	819.99
90	54	74	792.3
90	54	75	893.82
90	54	76	921.2
90	54	77	926.9
90	54	78	918.8
90	54	79	914.91
90	54	80	922.4
90	54	81	927.83
90	54	82	932.5
90	54	83	916.81
90	54	84	900.82
90	55	74	790.47
90	55	75	863.88
90	55	76	919.77
90	55	77	953.57
90	55	78	920.83
90	55	79	905.86
90	55	80	914.27
90	55	81	934.47
90	55	82	952.17
90	55	83	943.74
90	55	84	941.45
90	56	74	787.48
90	56	75	814.69
90	56	76	864.25
90	56	77	932.64
90	56	78	955.17
90	56	79	960.33
90	56	80	948.66
90	56	81	953.63
90	56	82	962.91
90	56	83	950.06
90	56	84	947.3
90	57	74	845.12
90	57	75	829.87
90	57	76	848.73
90	57	77	918.17
90	57	78	934.25
90	57	79	928.44
90	57	80	924.49
90	57	81	932.1
90	57	82	935.98
90	57	83	928.33
90	57	84	922.73
90	58	74	949.12
90	58	75	887.06
90	58	76	866.21
90	58	77	920.74
90	58	78	946.28
90	58	79	957.14
90	58	80	964.8
90	58	81	981.15
90	58	82	999.92
90	58	83	1007.9
90	58	84	1008.2
90	59	75	873.75
90	59	76	897.88
90	59	77	939.58
90	59	78	974.37
90	59	79	1017.9
90	59	80	1004.5
90	59	81	987.54
90	59	82	977.11
90	59	83	949.15
90	59	84	928.6
90	60	75	780.37
90	60	76	761.2
90	60	77	774.48
90	60	78	784.58
90	60	79	804.19
90	60	80	750.99
90	60	81	698.28
90	60	82	686.73
90	60	83	674.59
90	60	84	689.18
90	61	77	754.14
90	61	78	776.16
90	61	79	800.94
90	61	80	765.1
90	61	81	721.3
90	61	82	695.61
90	61	83	672.69
90	61	84	689.03
90	62	75	878.55
90	62	76	858.4
90	62	77	870.1
90	62	78	872.51
90	62	79	874.62
90	62	80	856.28
90	62	81	839.02
90	62	82	808.98
90	62	83	792.72
90	62	84	834.01
90	63	75	739.71
90	63	76	895.96
90	63	77	888.18
90	63	78	859.69
90	63	79	888.51
90	63	80	936.2
90	63	81	987.1
90	63	82	956.74
90	63	83	945.14
90	63	84	975.02
90	64	75	708.91
90	64	76	887.13
90	64	77	872.52
90	64	78	818.04
90	64	79	835.37
90	64	80	873.13
90	64	81	920.55
90	64	82	921.05
90	64	83	924.43
90	64	84	913.35
90	65	74	879.21
90	65	75	795.2
90	65	76	875.57
90	65	77	844.44
90	65	78	780.79
90	65	79	782.93
90	65	80	828.6
90	65	81	906.9
90	65	82	924.46
90	65	83	932.63
90	65	84	904.87
90	66	74	908.02
90	66	75	918.88
90	66	76	864.85
90	66	77	810.6
90	66	78	766.34
90	66	79	751.62
90	66	80	807.6
90	66	81	918.34
90	66	82	934.7
90	66	83	928.73
90	66	84	875.52
90	67	74	927.62
90	67	75	915.22
90	67	76	832.38
90	67	77	791.82
90	67	78	777.07
90	67	79	767.57
90	67	80	780.23
90	67	81	825.33
90	67	82	837.14
90	67	83	825.9
90	67	84	762.94
90	68	74	925.94
90	68	75	868.59
90	68	76	806.25
90	68	77	788.31
90	68	78	796.11
90	68	79	793.22
90	68	80	792.03
90	68	81	803.74
90	68	82	808.54
90	68	83	805.57
90	68	84	783.44
90	69	74	862.18
90	69	75	816.34
90	69	76	796.19
90	69	77	801.95
90	69	78	821.67
90	69	79	821.26
90	69	80	815.24
90	69	81	809.45
90	69	82	802.93
90	69	83	803.54
90	69	84	806.81
90	70	74	810.95
90	70	75	784.34
90	70	76	773.73
90	70	77	783.94
90	70	78	805.92
90	70	79	786
90	70	80	769.91
90	70	81	766.87
90	70	82	771.53
90	70	83	779.44
90	70	84	777.84
90	71	74	779.45
90	71	75	768.7
90	71	76	758.38
90	71	77	766.87
90	71	78	790.27
90	71	79	776.57
90	71	80	768.74
90	71	81	772.18
90	71	82	773.03
90	71	83	770.78
90	71	84	772.45
90	72	74	773.88
90	72	75	765.57
90	72	76	749.24
90	72	77	752.59
90	72	78	781.41
90	72	79	787.21
90	72	80	792.16
90	72	81	801.62
90	72	82	796.47
90	72	83	786.14
90	72	84	786.51
90	73	74	790.87
90	73	75	770.62
90	73	76	754.33
90	73	81	858.52
90	73	82	879.97
90	73	83	893.02
90	73	84	868.08
90	74	81	922.65
90	74	82	950.82
90	74	83	963.82
90	74	84	939.66
90	75	81	991.8
90	75	82	1011
90	75	83	1013.8
90	75	84	999.58
90	76	81	959.15
90	76	82	1000.1
90	76	83	1018.2
90	76	84	1002.3
91	47	81	937.81
91	47	82	927.34
91	47	83	903.14
91	47	84	883.86
91	48	81	826.66
91	48	82	819.53
91	48	83	815.17
91	48	84	823.4
91	49	74	784.91
91	49	75	776.92
91	49	76	775.57
91	49	81	772
91	49	82	777.5
91	49	83	780.2
91	49	84	802.12
91	50	74	773.13
91	50	75	764.53
91	50	76	774.07
91	50	81	802.38
91	50	82	800.13
91	50	83	781.52
91	50	84	800.19
91	51	74	781.75
91	51	75	779.73
91	51	76	808.05
91	51	81	790.14
91	51	82	774.35
91	51	83	752.82
91	51	84	788.55
91	52	74	828.72
91	52	75	853.7
91	52	76	894.71
91	52	81	832.26
91	52	82	813.07
91	52	83	785.44
91	52	84	786.33
91	53	74	842.25
91	53	75	905.17
91	53	76	927.41
91	53	81	943.49
91	53	82	899.2
91	53	83	850.2
91	53	84	813.19
91	54	74	840.43
91	54	75	912.28
91	54	76	945.39
91	54	81	960.31
91	54	82	961.21
91	54	83	920.49
91	54	84	875.23
91	55	74	843.22
91	55	75	885.6
91	55	76	946.12
91	55	81	973.97
91	55	82	992.92
91	55	83	962.7
91	55	84	936.29
91	56	74	811.26
91	56	75	847.47
91	56	76	900.46
91	56	81	992.32
91	56	82	996.41
91	56	83	977.98
91	56	84	965.47
91	57	74	836.57
91	57	75	841.46
91	57	76	872.21
91	57	77	947.89
91	57	78	997.3
91	57	79	1019.2
91	57	80	984.23
91	57	81	970.4
91	57	82	967.23
91	57	83	952.23
91	57	84	939.72
91	58	74	936.74
91	58	75	883.51
91	58	76	873.43
91	58	77	941.92
91	58	78	990.64
91	58	79	1019.8
91	58	80	1017.1
91	58	81	1020
91	58	82	1018.9
91	58	83	1019.8
91	58	84	1020.9
91	59	74	892.71
91	59	75	904.36
91	59	76	926.34
91	59	77	978.17
91	59	78	1009.7
91	59	79	1027.7
91	59	80	1026.8
91	59	81	1021
91	59	82	991.75
91	59	83	969.45
91	59	84	951.21
91	60	74	811.88
91	60	75	766.74
91	60	76	720.41
91	60	77	766.41
91	60	78	771.33
91	60	79	754.79
91	60	80	738.22
91	60	81	728.44
91	60	82	739.52
91	60	83	733
91	60	84	722.99
91	61	74	768.31
91	61	75	693.53
91	61	76	640.42
91	61	77	725.75
91	61	78	772.98
91	61	79	779.28
91	61	80	761.46
91	61	81	747.17
91	61	82	780.83
91	61	83	746.24
91	61	84	674.26
91	62	74	872.82
91	62	75	789.25
91	62	76	797.75
91	62	77	870.29
91	62	78	904.61
91	62	79	906.23
91	62	80	876.77
91	62	81	852.42
91	62	82	887.22
91	62	83	871.94
91	62	84	828.99
91	63	74	823.71
91	63	75	727.68
91	63	76	916.63
91	63	77	898.37
91	63	78	872.25
91	63	79	922.57
91	63	80	958.55
91	63	81	995.12
91	63	82	1013.4
91	63	83	1004.3
91	63	84	998.54
91	64	74	825.9
91	64	75	772.5
91	64	76	920.33
91	64	77	875.04
91	64	78	821.91
91	64	79	861.77
91	64	80	902.1
91	64	81	938.44
91	64	82	911.45
91	64	83	901.7
91	64	84	931.26
91	65	74	914.3
91	65	75	904.27
91	65	76	891.97
91	65	77	835.87
91	65	78	778.06
91	65	79	800.99
91	65	80	852.92
91	65	81	916.16
91	65	82	914.9
91	65	83	922.87
91	65	84	935.85
91	66	74	891.91
91	66	75	919.16
91	66	76	866.26
91	66	77	807.09
91	66	78	750.66
91	66	79	761.06
91	66	80	829.42
91	66	81	920.62
91	66	82	958.64
91	66	83	972.16
91	66	84	937.19
91	67	74	914.76
91	67	75	913.13
91	67	76	841.49
91	67	81	818.31
91	67	82	862.86
91	67	83	887.53
91	67	84	837.82
91	68	74	929.14
91	68	75	884.58
91	68	76	817.55
91	68	81	809.34
91	68	82	823.84
91	68	83	833.07
91	68	84	819.81
91	69	74	862.35
91	69	75	821.85
91	69	76	791.57
91	69	81	848.2
91	69	82	818.97
91	69	83	797.88
91	69	84	816.84
91	70	74	817.23
91	70	75	800.26
91	70	76	782.19
91	70	81	792.71
91	70	82	787.45
91	70	83	786.95
91	70	84	789.92
91	71	74	791.19
91	71	75	786.62
91	71	76	772.05
91	71	81	793.76
91	71	82	797.32
91	71	83	800.99
91	71	84	805.16
91	72	74	790.46
91	72	75	768.84
91	72	76	758.79
91	72	81	831.55
91	72	82	831.86
91	72	83	829.95
91	72	84	840.25
91	73	74	811.38
91	73	75	785.13
91	73	76	770.7
91	73	81	899.94
91	73	82	902.12
91	73	83	907.97
91	73	84	918.15
91	74	74	821.34
91	74	75	792.8
91	74	76	766.45
91	74	81	974.17
91	74	82	978.07
91	74	83	984.55
91	74	84	994.08
91	75	81	1039.5
91	75	82	1045.1
91	75	83	1050.9
91	75	84	1057.7
91	76	81	1003
91	76	82	1026.4
91	76	83	1045.1
91	76	84	1045.6
92	47	81	998.95
92	47	82	988.74
92	47	83	965.03
92	47	84	980.97
92	48	81	887.28
92	48	82	896.64
92	48	83	902.74
92	48	84	910.37
92	49	74	813.65
92	49	75	810.56
92	49	76	802.17
92	49	81	797.25
92	49	82	817.89
92	49	83	834.3
92	49	84	852.46
92	50	74	802
92	50	75	794.04
92	50	76	788.26
92	50	81	801.75
92	50	82	790.68
92	50	83	774.93
92	50	84	812.71
92	51	74	802.35
92	51	75	792.15
92	51	76	794.43
92	51	81	784.23
92	51	82	776.5
92	51	83	765.97
92	51	84	814.97
92	52	74	840.82
92	52	75	850.89
92	52	76	860.02
92	52	81	783.87
92	52	82	778.75
92	52	83	769.98
92	52	84	798.87
92	53	74	881.44
92	53	75	918.71
92	53	76	936.44
92	53	81	830.77
92	53	82	804.03
92	53	83	787.81
92	53	84	790.43
92	54	74	910.63
92	54	75	951.86
92	54	76	975.24
92	54	81	871.13
92	54	82	849.5
92	54	83	823.58
92	54	84	806.1
92	55	74	904.14
92	55	75	923.35
92	55	76	969.26
92	55	81	908.35
92	55	82	893.22
92	55	83	865.58
92	55	84	854.25
92	56	74	860.26
92	56	75	914.16
92	56	76	952.03
92	56	81	940.59
92	56	82	918.6
92	56	83	895.84
92	56	84	891.12
92	57	74	844.78
92	57	75	887.75
92	57	76	915.15
92	57	77	942.34
92	57	78	966.78
92	57	79	981.12
92	57	80	960.83
92	57	81	927.13
92	57	82	891.39
92	57	83	885.87
92	57	84	886.03
92	58	74	894.59
92	58	75	884.11
92	58	76	895.01
92	58	77	930.86
92	58	78	965.7
92	58	79	990.33
92	58	80	984.9
92	58	81	967.01
92	58	82	937.7
92	58	83	949.28
92	58	84	966.9
92	59	74	956.91
92	59	75	969.67
92	59	76	980.46
92	59	77	988.17
92	59	78	1004.4
92	59	79	1012.3
92	59	80	992.85
92	59	81	966.69
92	59	82	941.04
92	59	83	936.71
92	59	84	933.02
92	60	74	897.59
92	60	75	844.65
92	60	76	786.1
92	60	77	841.21
92	60	78	834.67
92	60	79	793.32
92	60	80	778.08
92	60	81	774.45
92	60	82	800.51
92	60	83	805.98
92	60	84	789.29
92	61	74	811.3
92	61	75	711.07
92	61	76	635.5
92	61	77	782.36
92	61	78	830.91
92	61	79	791.27
92	61	80	820.66
92	61	81	849.98
92	61	82	896.6
92	61	83	868.31
92	61	84	792.55
92	62	74	793.21
92	62	75	656.33
92	62	76	657.53
92	62	77	837.93
92	62	78	910.98
92	62	79	886.84
92	62	80	919.63
92	62	81	946.64
92	62	82	988.95
92	62	83	964.97
92	62	84	898.12
92	63	74	784.36
92	63	75	724.27
92	63	76	891.19
92	63	77	897.22
92	63	78	883.86
92	63	79	917.73
92	63	80	950.52
92	63	81	986.47
92	63	82	1042
92	63	83	1038.2
92	63	84	1004.4
92	64	74	808.61
92	64	75	814.28
92	64	76	926.21
92	64	77	901.13
92	64	78	866.49
92	64	79	846.66
92	64	80	885.53
92	64	81	935.57
92	64	82	949.13
92	64	83	946.92
92	64	84	957.41
92	65	74	878.45
92	65	75	924.19
92	65	76	890.84
92	65	77	881.8
92	65	78	856.03
92	65	79	795.28
92	65	80	828.47
92	65	81	892.51
92	65	82	922.13
92	65	83	941.62
92	65	84	953.95
92	66	74	869.34
92	66	75	906.44
92	66	76	894.8
92	66	77	877.74
92	66	78	845.78
92	66	79	791.59
92	66	80	810.18
92	66	81	866.51
92	66	82	933.14
92	66	83	970.99
92	66	84	962.93
92	67	74	896.39
92	67	75	902.51
92	67	76	870.28
92	67	81	806.2
92	67	82	858.87
92	67	83	897.73
92	67	84	904.1
92	68	74	922.42
92	68	75	893.93
92	68	76	840.95
92	68	81	803.77
92	68	82	822.56
92	68	83	838.01
92	68	84	847.78
92	69	74	871.04
92	69	75	849.01
92	69	76	802.31
92	69	81	845.52
92	69	82	817.88
92	69	83	796.04
92	69	84	804.51
92	70	74	820.43
92	70	75	800.16
92	70	76	770.75
92	70	81	798.07
92	70	82	790.62
92	70	83	784.59
92	70	84	788.65
92	71	74	787.68
92	71	75	771.68
92	71	76	750.25
92	71	81	792.37
92	71	82	799.1
92	71	83	808.56
92	71	84	821.5
92	72	74	804.9
92	72	75	791.34
92	72	76	750.71
92	72	81	841.75
92	72	82	847.98
92	72	83	860.98
92	72	84	885.3
92	73	74	816.22
92	73	75	794.55
92	73	76	754.19
92	73	81	916.76
92	73	82	921.57
92	73	83	929.25
92	73	84	948.24
92	74	74	821.9
92	74	75	801.07
92	74	76	754.14
92	74	81	989.2
92	74	82	992.13
92	74	83	998.7
92	74	84	1012.8
92	75	81	1025.5
92	75	82	1035.8
92	75	83	1051
92	75	84	1068.8
92	76	81	999.18
92	76	82	1014.6
92	76	83	1036.1
92	76	84	1058.9
93	49	74	833.86
93	49	75	831.01
93	49	76	790.71
93	50	74	828.94
93	50	75	830.15
93	50	76	791.92
93	50	81	808.62
93	50	82	801.03
93	50	83	781.4
93	50	84	814.1
93	51	74	823.38
93	51	75	824.61
93	51	76	793.47
93	51	81	788.29
93	51	82	778.06
93	51	83	763.87
93	51	84	826.46
93	52	74	830.86
93	52	75	839.88
93	52	76	798.24
93	52	81	775.65
93	52	82	765.49
93	52	83	748.82
93	52	84	814.36
93	53	74	882.78
93	53	75	902.31
93	53	76	867.27
93	53	81	774.73
93	53	82	750.99
93	53	83	735.09
93	53	84	788.5
93	54	71	780.17
93	54	72	783.35
93	54	73	881.42
93	54	74	949.7
93	54	75	970.49
93	54	76	938.33
93	54	81	796.72
93	54	82	777.72
93	54	83	755.23
93	54	84	766.62
93	55	71	803.71
93	55	72	760.24
93	55	73	871.16
93	55	74	957.49
93	55	75	987.49
93	55	76	985.97
93	55	81	831.51
93	55	82	811.52
93	55	83	788.84
93	55	84	783.88
93	56	71	873.19
93	56	72	796.51
93	56	73	867.35
93	56	74	935.11
93	56	75	975.03
93	56	76	985.04
93	56	81	876.03
93	56	82	842.74
93	56	83	822.31
93	56	84	814.41
93	57	71	995
93	57	72	878.51
93	57	73	867.96
93	57	74	883.65
93	57	75	930.85
93	57	76	959.4
93	57	77	982.99
93	57	78	979.56
93	57	79	964.68
93	57	80	934.26
93	58	71	1038.5
93	58	72	983.94
93	58	73	912.1
93	58	74	822.11
93	58	75	875.64
93	58	76	926.51
93	58	77	976.74
93	58	78	978.16
93	58	79	975.82
93	58	80	959.35
93	59	71	979.24
93	59	72	982.63
93	59	73	968.88
93	59	74	971.7
93	59	75	956.78
93	59	76	949.35
93	59	77	969.74
93	59	78	992.14
93	59	79	993.8
93	59	80	968.89
93	60	71	935.4
93	60	72	946.37
93	60	73	880.15
93	60	74	865.25
93	60	75	863.29
93	60	76	869.22
93	60	77	857.69
93	60	78	803.69
93	60	79	738.57
93	60	80	789.52
93	61	74	698.07
93	61	75	757.3
93	61	76	808.21
93	61	77	851.54
93	61	78	814.99
93	61	79	728.95
93	61	80	826.16
93	62	71	1014
93	62	72	1016.8
93	62	73	883.34
93	62	74	805.6
93	62	75	780.74
93	62	76	802.37
93	62	77	918.49
93	62	78	919.59
93	62	79	852.29
93	62	80	924.97
93	63	71	941.97
93	63	72	982.79
93	63	73	906.58
93	63	74	909.31
93	63	75	907.86
93	63	76	913.43
93	63	77	914.79
93	63	78	915.54
93	63	79	943.85
93	63	80	962.76
93	64	71	889.05
93	64	72	930.33
93	64	73	890.65
93	64	74	933.37
93	64	75	938.27
93	64	76	943.84
93	64	77	923.49
93	64	78	902.27
93	64	79	876.39
93	64	80	885.45
93	65	71	899.85
93	65	72	995.07
93	65	73	942.12
93	65	74	906.55
93	65	75	907.98
93	65	76	931.27
93	65	77	929.15
93	65	78	900.45
93	65	79	829.01
93	65	80	826.95
93	66	71	892.35
93	66	72	999.05
93	66	73	972.28
93	66	74	968.26
93	66	75	964.93
93	66	76	932.13
93	67	71	873.07
93	67	72	1003.4
93	67	73	994.86
93	67	74	981.14
93	67	75	955.19
93	67	76	924.33
93	67	81	795.37
93	67	82	833.61
93	67	83	878.9
93	67	84	924.4
93	68	71	851.27
93	68	72	1024.2
93	68	73	1005.9
93	68	74	958.45
93	68	75	916.19
93	68	76	904.68
93	68	81	798.2
93	68	82	811.57
93	68	83	830.4
93	68	84	853.9
93	69	71	757.1
93	69	72	941.65
93	69	73	914.67
93	69	74	889.42
93	69	75	866.63
93	69	76	851.93
93	69	81	833.37
93	69	82	818.32
93	69	83	798.82
93	69	84	785.81
93	70	74	825.86
93	70	75	816.12
93	70	76	807.4
93	70	81	799.64
93	70	82	790.66
93	70	83	782.85
93	70	84	781.74
93	71	74	784.65
93	71	75	787.22
93	71	76	776.22
93	71	81	792.7
93	71	82	797.38
93	71	83	804.91
93	71	84	820.95
93	72	74	844.56
93	72	75	853.61
93	72	76	794.09
93	72	81	854.37
93	72	82	866.59
93	72	83	883.46
93	72	84	913.79
93	73	74	840.72
93	73	75	844.44
93	73	76	783.7
93	73	81	940.97
93	73	82	946.06
93	73	83	955.88
93	73	84	969.98
93	74	74	820.35
93	74	75	818.61
93	74	76	769.03
94	49	74	836.35
94	49	75	833.38
94	49	76	817.11
94	50	71	884.21
94	50	72	851.41
94	50	73	832.3
94	50	74	833.3
94	50	75	828.56
94	50	76	791.77
94	51	71	844.55
94	51	72	841.31
94	51	73	822.69
94	51	74	830.93
94	51	75	827.35
94	51	76	780.49
94	52	71	846.8
94	52	72	844.94
94	52	73	814.11
94	52	74	836.41
94	52	75	855.59
94	52	76	825.3
94	53	69	592.52
94	53	70	795.76
94	53	71	857.59
94	53	72	841.14
94	53	73	833.19
94	53	74	856.7
94	53	75	871.47
94	53	76	853.96
94	54	69	552.3
94	54	70	742.87
94	54	71	817.65
94	54	72	806.36
94	54	73	869.93
94	54	74	899.5
94	54	75	906.68
94	54	76	896.94
94	54	78	910.45
94	54	79	844.65
94	54	80	784.55
94	55	69	561.19
94	55	70	736.44
94	55	71	819.66
94	55	72	780.77
94	55	73	856.81
94	55	74	933.55
94	55	75	1006.7
94	55	76	976.68
94	55	78	967.82
94	55	79	887.09
94	55	80	812.45
94	56	69	613.13
94	56	70	766.53
94	56	71	870.2
94	56	72	809.56
94	56	73	872.74
94	56	74	941.37
94	56	75	992.27
94	56	76	971.12
94	56	78	1002.7
94	56	79	964.8
94	56	80	893.42
94	57	71	977.21
94	57	72	889.69
94	57	73	899.25
94	57	74	923.17
94	57	75	961.97
94	57	76	965.83
94	57	77	969.72
94	57	78	988.46
94	57	79	967.95
94	57	80	924.06
94	58	71	1030
94	58	72	980.54
94	58	73	925.78
94	58	74	865.5
94	58	75	926.85
94	58	76	962.22
94	58	77	990.37
94	58	78	986.8
94	58	79	977.6
94	58	80	957.3
94	59	71	1000
94	59	72	990.61
94	59	73	976.79
94	59	74	969.82
94	59	75	960.45
94	59	76	957.12
94	59	77	972.9
94	59	78	1004.6
94	59	79	1008.9
94	59	80	977.34
94	60	71	911.41
94	60	72	912.56
94	60	73	857.32
94	60	74	851.16
94	60	75	868.54
94	60	76	891.72
94	60	77	875.25
94	60	78	803.96
94	60	79	724.01
94	60	80	812.17
94	61	71	830.89
94	61	72	729.01
94	61	73	605.21
94	61	74	664.62
94	61	75	779.08
94	61	76	888.59
94	61	77	892.42
94	61	78	804.41
94	61	79	688.11
94	61	80	828.74
94	62	71	902.51
94	62	72	913.46
94	62	73	850.34
94	62	74	848.98
94	62	75	903.63
94	62	76	975.22
94	62	77	988.32
94	62	78	919.84
94	62	79	816.71
94	62	80	919.4
94	63	71	946.59
94	63	72	987.74
94	63	73	939.24
94	63	74	970.56
94	63	75	986.58
94	63	76	977.02
94	63	77	963.61
94	63	78	953.67
94	63	79	966.15
94	63	80	979.19
94	64	71	929.28
94	64	72	995.18
94	64	73	957.13
94	64	74	1000.9
94	64	75	994.71
94	64	76	962.62
94	64	77	962.94
94	64	78	953.83
94	64	79	931.72
94	64	80	916.82
94	65	71	946.58
94	65	72	1029.4
94	65	73	976.24
94	65	74	948.81
94	65	75	938.54
94	65	76	940.88
94	65	77	971.98
94	65	78	963.66
94	65	79	907.52
94	65	80	871.45
94	66	71	907.1
94	66	72	993.78
94	66	73	975.55
94	66	74	985.32
94	66	75	981.56
94	66	76	951.69
94	66	78	984.67
94	66	79	950.68
94	66	80	893.9
94	67	69	719.75
94	67	70	723.3
94	67	71	853.32
94	67	72	962.88
94	67	73	962.44
94	67	74	975.75
94	67	75	973.96
94	67	76	958.85
94	67	78	988
94	67	79	930.68
94	67	80	869.12
94	68	69	621.97
94	68	70	647.23
94	68	71	821.6
94	68	72	967.79
94	68	73	949.67
94	68	74	936.45
94	68	75	929.93
94	68	76	943
94	68	78	970.61
94	68	79	904.4
94	68	80	848.54
94	69	69	622.19
94	69	70	607.78
94	69	71	753.6
94	69	72	898.56
94	69	73	885.83
94	69	74	873.74
94	69	75	862.85
94	69	76	859.93
94	69	78	891.57
94	69	79	864.97
94	69	80	843.53
94	70	69	638.23
94	70	70	589.75
94	70	71	706.42
94	70	72	858.59
94	70	73	852.52
94	70	74	839.37
94	70	75	823.22
94	70	76	817.3
94	71	71	698.49
94	71	72	856.66
94	71	73	845.16
94	71	74	826.66
94	71	75	805.5
94	71	76	794.62
94	72	71	669.81
94	72	72	854.84
94	72	73	866.8
94	72	74	867.2
94	72	75	858.93
94	72	76	824.64
94	73	71	658.22
94	73	72	850.19
94	73	73	859.94
94	73	74	862.57
94	73	75	855.25
94	73	76	825.11
94	74	74	837.48
94	74	75	826.58
94	74	76	811.04
95	50	71	902.8
95	50	72	870.9
95	50	73	835.82
95	51	71	878.21
95	51	72	873.06
95	51	73	854.99
95	52	71	870.21
95	52	72	877
95	52	73	886.21
95	53	69	623.85
95	53	70	820.01
95	53	71	873.11
95	53	72	871.82
95	53	73	895.75
95	53	77	921.66
95	53	78	931.84
95	53	79	866.08
95	53	80	811.04
95	54	69	593.09
95	54	70	776.19
95	54	71	843.53
95	54	72	832.92
95	54	73	852.45
95	54	77	955.7
95	54	78	997.31
95	54	79	908.21
95	54	80	821.55
95	55	69	599.11
95	55	70	765.58
95	55	71	852.65
95	55	72	845.94
95	55	73	872.2
95	55	77	1014.1
95	55	78	1053.1
95	55	79	956.13
95	55	80	853.02
95	56	69	633.2
95	56	70	785.73
95	56	71	888.77
95	56	72	857.75
95	56	73	883.75
95	56	77	986.19
95	56	78	1050.8
95	56	79	1008.6
95	56	80	928.09
95	57	69	712.25
95	57	70	838.51
95	57	71	958.13
95	57	72	884.23
[truncated: 7,412 more rows]
