# Supplementary material for: From mathematics to medicine: A practical primer on topological data analysis (TDA) and the development of related analytic tools for the functional discovery of latent structure in fMRI data
Source: PLoS One. 2021 Aug 12;16(8):e0255859. doi: 10.1371/journal.pone.0255859 (PMC8360597; doi:10.1371/journal.pone.0255859)
Supplement: S1 Data — The included archive of .csv files has one .csv file for each time index. Each .csv file contains a single matrix, which has one column for each of the spatial coordinates x, y, z and one column for the fMRI signal amplitude at voxel (x, y, z) at that time index. This is normalized scan data for a single patient from our study, described in the paper, with an ACC (anterior cingulate cortex) mask applied. This is the data we used, together with our software implementation of our workflow (available at https://github.com/regalski/Wayne-State-TDA), to produce the persistence diagrams, vineyards, and loop locations pictured in the figures and described in the Workflow section of our paper. (ZIP) [file pone.0255859.s004.zip › lea2002_145_121_121_time_102_rdACC.csv]

86	49	77	724.87
86	49	78	731.77
86	49	79	723.9
86	49	80	695.31
86	50	77	722.96
86	50	78	698.09
86	50	79	674.92
86	50	80	673.1
86	51	77	708.41
86	51	78	690.88
86	51	79	679.26
86	51	80	662.45
86	52	77	713.29
86	52	78	701.29
86	52	79	694.98
86	52	80	674.65
86	53	77	791.8
86	53	78	760.1
86	53	79	717.1
86	53	80	705.38
86	54	77	830.96
86	54	78	811.06
86	54	79	814.6
86	54	80	776.92
86	55	77	847.99
86	55	78	841
86	55	79	876.21
86	55	80	836.35
86	56	77	844.75
86	56	78	847.17
86	56	79	886.26
86	56	80	879.36
86	57	77	817.61
86	57	78	847.27
86	57	79	866.71
86	57	80	867.85
86	57	81	864.6
86	57	82	820.75
86	58	77	803.69
86	58	78	851.56
86	58	79	864.75
86	58	80	865.85
86	58	81	854.95
86	58	82	846.7
86	59	81	828.5
86	59	82	842.05
86	60	81	714.43
86	60	82	736.35
86	61	81	772.92
86	61	82	790.99
86	62	81	834.77
86	62	82	829.95
86	63	77	840.15
86	63	78	796.49
86	63	79	811.59
86	63	80	842.99
86	63	81	838.35
86	63	82	816.35
86	64	77	848.11
86	64	78	830.05
86	64	79	822.61
86	64	80	816.91
86	64	81	770.02
86	64	82	733.42
86	65	77	838.89
86	65	78	853.37
86	65	79	840.73
86	65	80	799.69
86	65	81	763.86
86	65	82	738.82
86	66	77	847.08
86	66	78	889.68
86	66	79	869.56
86	66	80	806.37
86	66	81	791.21
86	66	82	773.49
86	67	77	789.73
86	67	78	839.88
86	67	79	854.38
86	67	80	841.57
86	68	77	793.96
86	68	78	837.07
86	68	79	844.41
86	68	80	820.24
86	69	77	820.64
86	69	78	831.26
86	69	79	819.46
86	69	80	787.02
86	70	77	770.92
86	70	78	762.01
86	70	79	747.83
86	70	80	731
86	71	77	739.09
86	71	78	742.71
86	71	79	737.21
86	71	80	721.65
86	72	77	727.38
86	72	78	735.35
86	72	79	728.23
86	72	80	709.89
86	73	77	734.84
86	73	78	721.15
86	73	79	706.8
86	73	80	692.66
87	46	81	897.44
87	46	82	896.74
87	46	83	902.94
87	46	84	904.65
87	47	81	810.33
87	47	82	821.25
87	47	83	836.5
87	47	84	840.28
87	48	81	747.14
87	48	82	757.8
87	48	83	766.15
87	48	84	775.08
87	49	77	724.21
87	49	78	724.83
87	49	79	721.93
87	49	80	706.81
87	49	81	712.14
87	49	82	719.91
87	49	83	729.9
87	49	84	739.65
87	50	77	725.48
87	50	78	716.15
87	50	79	705.58
87	50	80	701.95
87	50	81	700.52
87	50	82	705.12
87	50	83	714.82
87	50	84	722.75
87	51	77	725.19
87	51	78	711.89
87	51	79	696.24
87	51	80	674.3
87	52	77	742.03
87	52	78	724.54
87	52	79	703.41
87	52	80	678.14
87	53	77	822.7
87	53	78	784.81
87	53	79	735.09
87	53	80	720.64
87	54	77	855.03
87	54	78	829.44
87	54	79	812.49
87	54	80	769.56
87	55	77	858.1
87	55	78	850.03
87	55	79	876.74
87	55	80	821.8
87	55	81	761.92
87	55	82	749.88
87	55	83	734.61
87	55	84	734.38
87	56	77	852.05
87	56	78	847.12
87	56	79	924.1
87	56	80	892.85
87	56	81	828.39
87	56	82	778.97
87	56	83	737.99
87	56	84	743.36
87	57	77	839.58
87	57	78	859.83
87	57	79	912.2
87	57	80	905.56
87	57	81	875.89
87	57	82	805.94
87	57	83	743.8
87	57	84	747.48
87	58	77	826.01
87	58	78	871.21
87	58	79	900.85
87	58	80	903.81
87	58	81	884.24
87	58	82	849.29
87	58	83	825.49
87	58	84	820.81
87	59	77	863.6
87	59	78	858.91
87	59	79	879.82
87	59	80	881.4
87	59	81	855.79
87	59	82	858.77
87	59	83	873.98
87	59	84	861.68
87	60	77	775.81
87	60	78	724.24
87	60	79	761.14
87	60	80	780.52
87	60	81	737.06
87	60	82	751.07
87	60	83	791.39
87	60	84	821.7
87	61	77	729.78
87	61	78	670.31
87	61	79	739.99
87	61	80	818.34
87	61	81	772.5
87	61	82	772.7
87	61	83	798.55
87	61	84	834
87	62	77	758.2
87	62	78	701.12
87	62	79	773.07
87	62	80	866.67
87	62	81	835.34
87	62	82	817.72
87	62	83	805.82
87	62	84	824.38
87	63	77	834.43
87	63	78	810.27
87	63	79	803.41
87	63	80	792.49
87	63	81	855.85
87	63	82	852.91
87	63	83	800.69
87	63	84	796.06
87	64	77	840.15
87	64	78	812.9
87	64	79	791.32
87	64	80	773.84
87	64	81	792.43
87	64	82	775.38
87	64	83	739.19
87	64	84	738.17
87	65	77	821.17
87	65	78	816.57
87	65	79	797.34
87	65	80	757.13
87	65	81	756
87	65	82	740.2
87	65	83	719.38
87	65	84	725.42
87	66	77	831.89
87	66	78	864.62
87	66	79	832.46
87	66	80	748.86
87	66	81	739.04
87	66	82	722.08
87	66	83	714.94
87	66	84	727.9
87	67	77	851.56
87	67	78	832.8
87	67	79	797.88
87	67	80	743.94
87	67	81	720.13
87	67	82	705.87
87	67	83	710.46
87	67	84	731.76
87	68	77	843.16
87	68	78	821.41
87	68	79	793.97
87	68	80	748.83
87	68	81	728.55
87	68	82	711.51
87	68	83	709.97
87	68	84	713.84
87	69	77	802.55
87	69	78	807.04
87	69	79	789.55
87	69	80	752.19
87	70	77	731.72
87	70	78	735.06
87	70	79	734.34
87	70	80	732.87
87	71	77	716.28
87	71	78	736.97
87	71	79	741.93
87	71	80	726.08
87	72	77	737.4
87	72	78	757.23
87	72	79	749.51
87	72	80	717.71
87	73	77	739.55
87	73	78	729.35
87	73	79	714.79
87	73	80	704.28
87	73	81	725.58
87	73	82	740.64
87	73	83	743.56
87	73	84	751.17
87	74	81	763.29
87	74	82	801.95
87	74	83	820.71
87	74	84	834.82
87	75	81	792.74
87	75	82	847.92
87	75	83	880.76
87	75	84	891.66
87	76	81	782.67
87	76	82	845.22
87	76	83	901.4
87	76	84	903.72
88	46	81	918.43
88	46	82	921.86
88	46	83	945.92
88	46	84	940.68
88	47	81	868.29
88	47	82	885.93
88	47	83	866.31
88	47	84	851.28
88	48	81	771.24
88	48	82	791.43
88	48	83	783.59
88	48	84	780.78
88	49	77	723.72
88	49	78	711.91
88	49	79	706.86
88	49	80	706
88	49	81	725.81
88	49	82	744.13
88	49	83	750.74
88	49	84	758.09
88	50	77	719.95
88	50	78	725.12
88	50	79	728.83
88	50	80	729.49
88	50	81	727.95
88	50	82	726.37
88	50	83	743.31
88	50	84	754.5
88	51	77	734.29
88	51	78	731.35
88	51	79	724.38
88	51	80	709.52
88	52	77	773.29
88	52	78	751.85
88	52	79	728.95
88	52	80	713.24
88	53	77	860.03
88	53	78	826.6
88	53	79	781.23
88	53	80	762.43
88	54	77	892.34
88	54	78	870.42
88	54	79	847.27
88	54	80	809.88
88	55	77	887.41
88	55	78	881.5
88	55	79	893.15
88	55	80	843.53
88	55	81	799.58
88	55	82	810.84
88	55	83	815.34
88	55	84	818.21
88	56	77	874.04
88	56	78	867.82
88	56	79	902.42
88	56	80	866.82
88	56	81	822.88
88	56	82	831.17
88	56	83	833.01
88	56	84	850.89
88	57	77	862.74
88	57	78	880.3
88	57	79	916.41
88	57	80	896.46
88	57	81	860.09
88	57	82	836.34
88	57	83	817.76
88	57	84	841.64
88	58	77	850.59
88	58	78	889.88
88	58	79	912.98
88	58	80	903.7
88	58	81	882.28
88	58	82	865.92
88	58	83	858.08
88	58	84	872.3
88	59	77	882.87
88	59	78	874.78
88	59	79	885.04
88	59	80	886.31
88	59	81	872.78
88	59	82	867.6
88	59	83	866.47
88	59	84	868.5
88	60	77	855.71
88	60	78	838.74
88	60	79	833.78
88	60	80	802.23
88	60	81	728.71
88	60	82	716.06
88	60	83	729.86
88	60	84	778.4
88	61	77	825.34
88	61	78	827.54
88	61	79	832.58
88	61	80	827.03
88	61	81	777.58
88	61	82	779.73
88	61	83	805.57
88	61	84	826.02
88	62	77	806.66
88	62	78	833.34
88	62	79	853.69
88	62	80	874.81
88	62	81	865.63
88	62	82	863.17
88	62	83	862.78
88	62	84	849.53
88	63	77	844.84
88	63	78	834.43
88	63	79	830.45
88	63	80	837.52
88	63	81	897.43
88	63	82	905.01
88	63	83	877.83
88	63	84	845.23
88	64	77	859.84
88	64	78	816.86
88	64	79	796.06
88	64	80	792.32
88	64	81	848.65
88	64	82	859.35
88	64	83	833.35
88	64	84	796.85
88	65	77	861.67
88	65	78	801.26
88	65	79	770.91
88	65	80	758.23
88	65	81	815.5
88	65	82	825.78
88	65	83	800.74
88	65	84	769.88
88	66	77	876.11
88	66	78	813.87
88	66	79	769.38
88	66	80	736.52
88	66	81	793.85
88	66	82	803.34
88	66	83	776.94
88	66	84	755.49
88	67	77	868.09
88	67	78	788.85
88	67	79	745.71
88	67	80	727.42
88	67	81	756.3
88	67	82	757.39
88	67	83	739.46
88	67	84	735.45
88	68	77	822.07
88	68	78	759.44
88	68	79	727.74
88	68	80	712.12
88	68	81	729.8
88	68	82	734.89
88	68	83	735.95
88	68	84	737.37
88	69	77	738.09
88	69	78	727.1
88	69	79	714.15
88	69	80	702.65
88	70	77	714.13
88	70	78	705.01
88	70	79	706.24
88	70	80	714.43
88	71	77	707.2
88	71	78	718.15
88	71	79	730.74
88	71	80	737.09
88	72	77	719.94
88	72	78	747.02
88	72	79	759.81
88	72	80	753.75
88	73	77	722.24
88	73	78	725.94
88	73	79	729.46
88	73	80	732.03
88	73	81	747.36
88	73	82	765.4
88	73	83	782.66
88	73	84	786.35
88	74	81	783.67
88	74	82	824.26
88	74	83	842.32
88	74	84	856.35
88	75	81	841.93
88	75	82	899.07
88	75	83	900.52
88	75	84	918.25
88	76	81	869.34
88	76	82	914.71
88	76	83	887.8
88	76	84	913.28
89	46	81	918.8
89	46	82	937.04
89	46	83	942.08
89	46	84	929.15
89	47	81	878.54
89	47	82	886.1
89	47	83	856.63
89	47	84	838.74
89	48	81	785.51
89	48	82	798.41
89	48	83	779.84
89	48	84	771.66
89	49	77	727.87
89	49	78	720.76
89	49	79	716.9
89	49	80	711.01
89	49	81	733.49
89	49	82	755.87
89	49	83	757.86
89	49	84	761.43
89	50	74	715.97
89	50	75	730.37
89	50	76	728.23
89	50	77	717.03
89	50	78	726.64
89	50	79	732.78
89	50	80	726.89
89	50	81	741.92
89	50	82	755.19
89	50	83	767.39
89	50	84	776.15
89	51	74	697.84
89	51	75	736.78
89	51	76	750.36
89	51	77	748.48
89	51	78	757.09
89	51	79	755.96
89	51	80	739.93
89	51	81	739.87
89	51	82	746.71
89	51	83	757.43
89	51	84	766.34
89	52	74	748.1
89	52	75	798.81
89	52	76	830.15
89	52	77	836.61
89	52	78	812.24
89	52	79	790.33
89	52	80	769.53
89	52	81	761.09
89	52	82	765.88
89	52	83	768.92
89	52	84	768.4
89	53	74	775.88
89	53	75	850.48
89	53	76	891.79
89	53	77	865.67
89	53	78	859.85
89	53	79	853.77
89	53	80	834.3
89	53	81	821.13
89	53	82	815.98
89	53	83	802.83
89	53	84	790.07
89	54	74	788.61
89	54	75	864.47
89	54	76	907.56
89	54	77	888.2
89	54	78	883.09
89	54	79	875.91
89	54	80	850.63
89	54	81	834.32
89	54	82	850.44
89	54	83	852.41
89	54	84	846.96
89	55	75	830.01
89	55	76	873.2
89	55	77	895.58
89	55	78	891.82
89	55	79	879
89	55	80	856.64
89	55	81	841.23
89	55	82	862.13
89	55	83	869.82
89	55	84	872.01
89	56	75	791.83
89	56	76	839.11
89	56	77	876.88
89	56	78	886.54
89	56	79	881.67
89	56	80	870.63
89	56	81	856.34
89	56	82	867.41
89	56	83	878.19
89	56	84	891.6
89	57	75	806.02
89	57	76	829.47
89	57	77	874.66
89	57	78	889.08
89	57	79	867.68
89	57	80	865.17
89	57	81	863.86
89	57	82	861.76
89	57	83	867.95
89	57	84	899.46
89	58	77	880.22
89	58	78	899.97
89	58	79	890.21
89	58	80	895.43
89	58	81	899.22
89	58	82	897.21
89	58	83	901.61
89	58	84	922.15
89	59	77	897.91
89	59	78	896.79
89	59	79	948.59
89	59	80	954.22
89	59	81	923.4
89	59	82	900.46
89	59	83	881.57
89	59	84	879.35
89	60	77	824.38
89	60	78	812.55
89	60	79	823.76
89	60	80	778.61
89	60	81	679.61
89	60	82	656.72
89	60	83	657.8
89	60	84	705.66
89	61	77	785.51
89	61	78	795.39
89	61	79	807.37
89	61	80	781.25
89	61	81	717.09
89	61	82	704.51
89	61	83	712.15
89	61	84	791.53
89	62	77	814.87
89	62	78	832.14
89	62	79	844.07
89	62	80	848.37
89	62	81	837.99
89	62	82	826.49
89	62	83	814.56
89	62	84	851.83
89	63	77	836.13
89	63	78	820.5
89	63	79	839.29
89	63	80	874.96
89	63	81	934.33
89	63	82	938.78
89	63	83	906.69
89	63	84	883.32
89	64	77	856.01
89	64	78	811.16
89	64	79	807.42
89	64	80	825.11
89	64	81	883.56
89	64	82	897.17
89	64	83	875.68
89	64	84	837.94
89	65	77	864.53
89	65	78	800.72
89	65	79	774.25
89	65	80	777.33
89	65	81	850.44
89	65	82	880.03
89	65	83	864.31
89	65	84	816.25
89	66	75	833.93
89	66	76	841.61
89	66	77	852.47
89	66	78	796.52
89	66	79	762.43
89	66	80	752.5
89	66	81	839.16
89	66	82	874.6
89	66	83	856.27
89	66	84	801.63
89	67	75	874.66
89	67	76	839.47
89	67	77	818.79
89	67	78	780.84
89	67	79	750.74
89	67	80	735.95
89	67	81	775.9
89	67	82	790.32
89	67	83	778.9
89	67	84	753.65
89	68	75	858.89
89	68	76	810.09
89	68	77	779.37
89	68	78	761.69
89	68	79	741.56
89	68	80	729.38
89	68	81	741.86
89	68	82	751.51
89	68	83	756.88
89	68	84	756.98
89	69	74	843.28
89	69	75	791.79
89	69	76	756.96
89	69	77	738.49
89	69	78	744.53
89	69	79	741.77
89	69	80	733.54
89	69	81	730.76
89	69	82	738.42
89	69	83	758.59
89	69	84	771.98
89	70	74	786.87
89	70	75	752.08
89	70	76	738.18
89	70	77	741.02
89	70	78	738.52
89	70	79	732.3
89	70	80	728.62
89	70	81	738.24
89	70	82	749.49
89	70	83	761.95
89	70	84	772.82
89	71	74	745.22
89	71	75	728.2
89	71	76	730.03
89	71	77	742.29
89	71	78	743.95
89	71	79	742.13
89	71	80	741.44
89	71	81	747.28
89	71	82	753.02
89	71	83	758.06
89	71	84	756.17
89	72	74	720.21
89	72	75	720.01
89	72	76	731.63
89	72	77	748.03
89	72	78	765
89	72	79	770.06
89	72	80	765.37
89	72	81	756.13
89	72	82	755.96
89	72	83	762.53
89	72	84	755.27
89	73	74	740.13
89	73	75	725.66
89	73	76	717.76
89	73	77	714.43
89	73	78	724.47
89	73	79	736.38
89	73	80	749.33
89	73	81	766.47
89	73	82	792.13
89	73	83	827.32
89	73	84	832.34
89	74	81	811.64
89	74	82	853.66
89	74	83	884.55
89	74	84	894.36
89	75	81	895.69
89	75	82	945.23
89	75	83	944.25
89	75	84	953.71
89	76	81	905.88
89	76	82	954.18
89	76	83	929.96
89	76	84	945.88
90	46	81	915.92
90	46	82	940.82
90	46	83	936.49
90	46	84	917.51
90	47	81	873.16
90	47	82	882.81
90	47	83	850.79
90	47	84	832.85
90	48	81	796.46
90	48	82	802.21
90	48	83	787.14
90	48	84	777.43
90	49	74	754.06
90	49	75	743.97
90	49	76	757.29
90	49	81	742.15
90	49	82	758.21
90	49	83	761.55
90	49	84	765.76
90	50	74	726.55
90	50	75	742
90	50	76	758.51
90	50	77	764.17
90	50	78	744.16
90	50	79	738.72
90	50	80	742.17
90	50	81	752.73
90	50	82	767.15
90	50	83	774.75
90	50	84	784.74
90	51	74	714.03
90	51	75	756.42
90	51	76	784.84
90	51	77	796.74
90	51	78	789.37
90	51	79	782.69
90	51	80	758.91
90	51	81	753.43
90	51	82	753.22
90	51	83	765.26
90	51	84	777.56
90	52	74	751.55
90	52	75	820.47
90	52	76	865.17
90	52	77	889.29
90	52	78	876.67
90	52	79	852.1
90	52	80	805.09
90	52	81	792
90	52	82	789.32
90	52	83	787.23
90	52	84	781.71
90	53	74	778.54
90	53	75	836.3
90	53	76	875.55
90	53	77	887.64
90	53	78	906.74
90	53	79	919.93
90	53	80	901.85
90	53	81	891.37
90	53	82	880.3
90	53	83	845.72
90	53	84	813.01
90	54	74	783.34
90	54	75	833.85
90	54	76	879.24
90	54	77	897.99
90	54	78	910.89
90	54	79	913.98
90	54	80	896.44
90	54	81	887.85
90	54	82	900.51
90	54	83	899.81
90	54	84	899.82
90	55	74	747.46
90	55	75	811.86
90	55	76	881.73
90	55	77	918.55
90	55	78	908.9
90	55	79	886.07
90	55	80	878.47
90	55	81	881.6
90	55	82	905.24
90	55	83	909.79
90	55	84	904.53
90	56	74	778.51
90	56	75	793.69
90	56	76	829.26
90	56	77	892.74
90	56	78	916.32
90	56	79	917.52
90	56	80	905.8
90	56	81	898.71
90	56	82	901.98
90	56	83	900.15
90	56	84	894.41
90	57	74	845.25
90	57	75	821.96
90	57	76	814.73
90	57	77	886.14
90	57	78	906.22
90	57	79	877.45
90	57	80	881.51
90	57	81	898.06
90	57	82	894.91
90	57	83	896.3
90	57	84	907.73
90	58	74	949.14
90	58	75	903.01
90	58	76	846.14
90	58	77	883.68
90	58	78	901.27
90	58	79	876.27
90	58	80	899.99
90	58	81	940.28
90	58	82	942.03
90	58	83	948.08
90	58	84	960.4
90	59	75	876.91
90	59	76	862.02
90	59	77	881.68
90	59	78	907.41
90	59	79	952.81
90	59	80	979.33
90	59	81	983.3
90	59	82	954.88
90	59	83	917.99
90	59	84	910.47
90	60	75	769.32
90	60	76	743.1
90	60	77	744.38
90	60	78	753.52
90	60	79	759.2
90	60	80	728.06
90	60	81	652.41
90	60	82	633.94
90	60	83	621.91
90	60	84	637.54
90	61	77	690.36
90	61	78	730.4
90	61	79	743.18
90	61	80	722.3
90	61	81	666.52
90	61	82	632.87
90	61	83	604.99
90	61	84	728.24
90	62	75	867.83
90	62	76	819.52
90	62	77	815.1
90	62	78	844.48
90	62	79	837.61
90	62	80	824.3
90	62	81	798.18
90	62	82	754.3
90	62	83	694.15
90	62	84	816.33
90	63	75	753.74
90	63	76	815.07
90	63	77	848.33
90	63	78	820.88
90	63	79	856.72
90	63	80	900.44
90	63	81	942.37
90	63	82	933.99
90	63	83	870.38
90	63	84	907.13
90	64	75	697.09
90	64	76	806.26
90	64	77	853.55
90	64	78	799.04
90	64	79	817.36
90	64	80	852.13
90	64	81	891.56
90	64	82	883.09
90	64	83	841.51
90	64	84	855.36
90	65	74	896.3
90	65	75	769.26
90	65	76	814.6
90	65	77	834.41
90	65	78	773.75
90	65	79	770.91
90	65	80	796.61
90	65	81	855.97
90	65	82	877.59
90	65	83	868.77
90	65	84	845.96
90	66	74	937.13
90	66	75	884.04
90	66	76	840.97
90	66	77	799.65
90	66	78	762.35
90	66	79	755.63
90	66	80	775.65
90	66	81	868.35
90	66	82	914.67
90	66	83	919.66
90	66	84	847.49
90	67	74	961.69
90	67	75	894.28
90	67	76	818.41
90	67	77	767.78
90	67	78	759
90	67	79	760.51
90	67	80	766.2
90	67	81	797.27
90	67	82	814.09
90	67	83	819.88
90	67	84	769.92
90	68	74	961.89
90	68	75	851.6
90	68	76	781.27
90	68	77	747.28
90	68	78	760.08
90	68	79	770.21
90	68	80	771.05
90	68	81	764.77
90	68	82	767.57
90	68	83	778.6
90	68	84	763.5
90	69	74	872.18
90	69	75	797.31
90	69	76	759.16
90	69	77	747.93
90	69	78	771.68
90	69	79	788.3
90	69	80	793.3
90	69	81	768.46
90	69	82	758.91
90	69	83	770.51
90	69	84	785.82
90	70	74	814.98
90	70	75	777.35
90	70	76	750.74
90	70	77	742.92
90	70	78	762.88
90	70	79	764.98
90	70	80	754.93
90	70	81	750.9
90	70	82	755.57
90	70	83	773.48
90	70	84	790.92
90	71	74	780.53
90	71	75	771.75
90	71	76	749.41
90	71	77	737.89
90	71	78	755.29
90	71	79	755.61
90	71	80	746.79
90	71	81	748.22
90	71	82	756.05
90	71	83	773.78
90	71	84	780.48
90	72	74	778.99
90	72	75	775.67
90	72	76	754.3
90	72	77	739.62
90	72	78	760.42
90	72	79	769.22
90	72	80	770.2
90	72	81	761.65
90	72	82	760.48
90	72	83	773.16
90	72	84	771.57
90	73	74	802.96
90	73	75	785.72
90	73	76	757.39
90	73	81	801.51
90	73	82	822.95
90	73	83	860.99
90	73	84	869.05
90	74	81	858.7
90	74	82	892.85
90	74	83	931.82
90	74	84	937.67
90	75	81	936.87
90	75	82	971.08
90	75	83	990.82
90	75	84	991.64
90	76	81	937.24
90	76	82	976.16
90	76	83	987.25
90	76	84	991.4
91	47	81	881.97
91	47	82	889.46
91	47	83	871.2
91	47	84	859.88
91	48	81	818.62
91	48	82	820.47
91	48	83	817.12
91	48	84	808.37
91	49	74	766.98
91	49	75	781.02
91	49	76	781.65
91	49	81	761.03
91	49	82	769.53
91	49	83	777.24
91	49	84	785.16
91	50	74	744.22
91	50	75	759.63
91	50	76	768.11
91	50	81	761.44
91	50	82	768.17
91	50	83	770.56
91	50	84	784.23
91	51	74	733.87
91	51	75	755.92
91	51	76	781.2
91	51	81	758.12
91	51	82	757.32
91	51	83	766.8
91	51	84	788.56
91	52	74	776.73
91	52	75	840.8
91	52	76	877.8
91	52	81	788.34
91	52	82	787.14
91	52	83	786.48
91	52	84	782.35
91	53	74	818.29
91	53	75	868.28
91	53	76	900.54
91	53	81	903.55
91	53	82	883.22
91	53	83	839.21
91	53	84	794.23
91	54	74	845.49
91	54	75	873.38
91	54	76	904.52
91	54	81	909.32
91	54	82	912.25
91	54	83	900.55
91	54	84	892.3
91	55	74	800.26
91	55	75	854.66
91	55	76	907.14
91	55	81	908.04
91	55	82	927.96
91	55	83	929.78
91	55	84	929.44
91	56	74	816.28
91	56	75	845.55
91	56	76	882.59
91	56	81	934.38
91	56	82	934.47
91	56	83	934.04
91	56	84	931.57
91	57	74	856.64
91	57	75	850.54
91	57	76	859.27
91	57	77	918.85
91	57	78	944.18
91	57	79	935.08
91	57	80	932.14
91	57	81	937.35
91	57	82	924.18
91	57	83	912.2
91	57	84	900.75
91	58	74	930.72
91	58	75	883.48
91	58	76	844.42
91	58	77	907.85
91	58	78	928.56
91	58	79	906.81
91	58	80	929.19
91	58	81	979.14
91	58	82	976.12
91	58	83	977
91	58	84	982.13
91	59	74	913.91
91	59	75	900.57
91	59	76	884.54
91	59	77	897.28
91	59	78	916.74
91	59	79	936.66
91	59	80	964.74
91	59	81	1013.9
91	59	82	991.67
91	59	83	968.37
91	59	84	941.09
91	60	74	826
91	60	75	780.79
91	60	76	725.43
91	60	77	731.35
91	60	78	740.21
91	60	79	706.7
91	60	80	696.2
91	60	81	698.43
91	60	82	705.57
91	60	83	702.16
91	60	84	645.22
91	61	74	731.55
91	61	75	660.88
91	61	76	622.86
91	61	77	661.12
91	61	78	722.21
91	61	79	695.48
91	61	80	695.56
91	61	81	702.1
91	61	82	672.67
91	61	83	639.03
91	61	84	660.08
91	62	74	886
91	62	75	740.47
91	62	76	784.92
91	62	77	827.33
91	62	78	874.51
91	62	79	841.13
91	62	80	828.68
91	62	81	815.32
91	62	82	751.17
91	62	83	683.97
91	62	84	764.1
91	63	74	889.6
91	63	75	669.73
91	63	76	812.82
91	63	77	863.59
91	63	78	825.47
91	63	79	880.8
91	63	80	923.78
91	63	81	934.34
91	63	82	900.55
91	63	83	830.45
91	63	84	927.55
91	64	74	858.01
91	64	75	696.65
91	64	76	828.46
91	64	77	859.13
91	64	78	794.96
91	64	79	829.77
91	64	80	866.07
91	64	81	883.38
91	64	82	844.4
91	64	83	753.71
91	64	84	855.25
91	65	74	905.31
91	65	75	859.24
91	65	76	848.01
91	65	77	822.92
91	65	78	765.04
91	65	79	768.97
91	65	80	796.94
91	65	81	845.23
91	65	82	844.02
91	65	83	798.05
91	65	84	851.99
91	66	74	918
91	66	75	919.26
91	66	76	853.37
91	66	77	789.18
91	66	78	750.71
91	66	79	755.1
91	66	80	787.52
91	66	81	872.71
91	66	82	921.67
91	66	83	920.14
91	66	84	884.16
91	67	74	937.88
91	67	75	903.22
91	67	76	820.54
91	67	81	821.32
91	67	82	845.86
91	67	83	869.54
91	67	84	804.82
91	68	74	952.13
91	68	75	859.59
91	68	76	782.58
91	68	81	801.42
91	68	82	806.91
91	68	83	828.09
91	68	84	776.86
91	69	74	880.41
91	69	75	815.9
91	69	76	767.6
91	69	81	822.26
91	69	82	809.97
91	69	83	796.83
91	69	84	775.82
91	70	74	828.27
91	70	75	793.3
91	70	76	757.21
91	70	81	768.71
91	70	82	766.44
91	70	83	778.92
91	70	84	770.92
91	71	74	797.18
91	71	75	784.6
91	71	76	752.05
91	71	81	750.79
91	71	82	762.33
91	71	83	784.99
91	71	84	785.18
91	72	74	804.45
91	72	75	782.88
91	72	76	750.86
91	72	81	782.54
91	72	82	794.84
91	72	83	810.93
91	72	84	811.24
91	73	74	817.35
91	73	75	787.17
91	73	76	758.77
91	73	81	843.96
91	73	82	860.16
91	73	83	879.97
91	73	84	893.14
91	74	74	828.29
91	74	75	789.78
91	74	76	761.47
91	74	81	911.21
91	74	82	926.12
91	74	83	955.56
91	74	84	966.1
91	75	81	967.62
91	75	82	973.22
91	75	83	1025
91	75	84	1019.8
91	76	81	967.11
91	76	82	980.54
91	76	83	1028.2
91	76	84	1026.6
92	47	81	935.05
92	47	82	942.77
92	47	83	936.01
92	47	84	940.95
92	48	81	873.25
92	48	82	886.56
92	48	83	887.68
92	48	84	887.36
92	49	74	784.72
92	49	75	819.61
92	49	76	803.19
92	49	81	799.26
92	49	82	824.9
92	49	83	838.32
92	49	84	843.49
92	50	74	768.12
92	50	75	789.13
92	50	76	780.3
92	50	81	773.8
92	50	82	793.74
92	50	83	798.97
92	50	84	808.77
92	51	74	761.46
92	51	75	758.35
92	51	76	765.62
92	51	81	761.22
92	51	82	776.49
92	51	83	771.97
92	51	84	797.01
92	52	74	800.78
92	52	75	834.93
92	52	76	850.09
92	52	81	761.92
92	52	82	767.75
92	52	83	760.98
92	52	84	771.88
92	53	74	850.43
92	53	75	890.79
92	53	76	906.55
92	53	81	810.86
92	53	82	779.07
92	53	83	768.84
92	53	84	762.44
92	54	74	902.59
92	54	75	926.88
92	54	76	939.31
92	54	81	852.19
92	54	82	852.53
92	54	83	829.59
92	54	84	802.09
92	55	74	871.18
92	55	75	911.41
92	55	76	940.3
92	55	81	887.43
92	55	82	900.3
92	55	83	880.68
92	55	84	859.35
92	56	74	864.32
92	56	75	909.26
92	56	76	943.17
92	56	81	932.71
92	56	82	926.72
92	56	83	915.94
92	56	84	905.16
92	57	74	868.83
92	57	75	891.8
92	57	76	922.22
92	57	77	945.4
92	57	78	969.81
92	57	79	986.11
92	57	80	956.81
92	57	81	931.1
92	57	82	921.36
92	57	83	906.85
92	57	84	889.05
92	58	74	880.6
92	58	75	855.18
92	58	76	876.08
92	58	77	937.89
92	58	78	967.73
92	58	79	973.46
92	58	80	957.06
92	58	81	944.12
92	58	82	939.8
92	58	83	946.39
92	58	84	968.01
92	59	74	932.05
92	59	75	929.79
92	59	76	944.59
92	59	77	934.28
92	59	78	937.53
92	59	79	987.33
92	59	80	972.83
92	59	81	956.65
92	59	82	939.99
92	59	83	936.63
92	59	84	938.86
92	60	74	888.51
92	60	75	847.62
92	60	76	791.05
92	60	77	798.14
92	60	78	816.59
92	60	79	759.22
92	60	80	757.97
92	60	81	805.39
92	60	82	784.55
92	60	83	762.02
92	60	84	700.37
92	61	74	794.29
92	61	75	705.25
92	61	76	667.73
92	61	77	733.57
92	61	78	808.06
92	61	79	722.42
92	61	80	751.76
92	61	81	857.11
92	61	82	856.75
92	61	83	822.35
92	61	84	739.44
92	62	74	853.32
92	62	75	613.62
92	62	76	746.68
92	62	77	850.95
92	62	78	899.96
92	62	79	835.78
92	62	80	863.55
92	62	81	954.65
92	62	82	948.04
92	62	83	910.09
92	62	84	845.25
92	63	74	844.48
92	63	75	630.58
92	63	76	808.48
92	63	77	877.42
92	63	78	826.02
92	63	79	885.94
92	63	80	934.76
92	63	81	953.71
92	63	82	971.21
92	63	83	979.45
92	63	84	980.51
92	64	74	818.98
92	64	75	732.47
92	64	76	858.34
92	64	77	882.22
92	64	78	817.52
92	64	79	834.65
92	64	80	860.52
92	64	81	898.6
92	64	82	912.22
92	64	83	902.03
92	64	84	915.47
92	65	74	863.71
92	65	75	910.26
92	65	76	889.89
92	65	77	861.83
92	65	78	821
92	65	79	778.28
92	65	80	779.53
92	65	81	849.61
92	65	82	884.31
92	65	83	892.85
92	65	84	907.13
92	66	74	883.6
92	66	75	928.56
92	66	76	889.89
92	66	77	849.82
92	66	78	807.81
92	66	79	784.6
92	66	80	791.24
92	66	81	849.64
92	66	82	906.27
92	66	83	953.06
92	66	84	939.96
92	67	74	909.59
92	67	75	906.64
92	67	76	858.36
92	67	81	808.24
92	67	82	849.94
92	67	83	896.8
92	67	84	868.16
92	68	74	933.5
92	68	75	872.97
92	68	76	819.97
92	68	81	784.84
92	68	82	807.64
92	68	83	845.06
92	68	84	810.83
92	69	74	885.13
92	69	75	846.08
92	69	76	791.34
92	69	81	800.55
92	69	82	796.89
92	69	83	802.04
92	69	84	768.52
92	70	74	840.44
92	70	75	808.2
92	70	76	765.78
92	70	81	770.05
92	70	82	772.61
92	70	83	787.58
92	70	84	776.63
92	71	74	804.64
92	71	75	772.73
92	71	76	746.28
92	71	81	760.43
92	71	82	777.16
92	71	83	800.62
92	71	84	805.55
92	72	74	815.88
92	72	75	782.4
92	72	76	748.78
92	72	81	816.76
92	72	82	837
92	72	83	851.01
92	72	84	861.31
92	73	74	819.19
92	73	75	784.58
92	73	76	752.26
92	73	81	879.81
92	73	82	891.62
92	73	83	913.29
92	73	84	920.26
92	74	74	817.88
92	74	75	782.09
92	74	76	753.19
92	74	81	948.22
92	74	82	945.15
92	74	83	977.73
92	74	84	982.84
92	75	81	971.65
92	75	82	965.9
92	75	83	1016.1
92	75	84	1038
92	76	81	959.25
92	76	82	962.64
92	76	83	1009.1
92	76	84	1039.9
93	49	74	804.89
93	49	75	841.98
93	49	76	809.7
93	50	74	790.01
93	50	75	811.16
93	50	76	794.92
93	50	81	797.63
93	50	82	805.01
93	50	83	812.44
93	50	84	820.17
93	51	74	786.48
93	51	75	768.76
93	51	76	765.59
93	51	81	780.35
93	51	82	786.1
93	51	83	792.91
93	51	84	828.52
93	52	74	805.86
93	52	75	799.92
93	52	76	786.28
93	52	81	776.68
93	52	82	780.48
93	52	83	775.82
93	52	84	802.42
93	53	74	853.83
93	53	75	867.42
93	53	76	850.38
93	53	81	758.74
93	53	82	740.01
93	53	83	740.16
93	53	84	759.6
93	54	71	752.24
93	54	72	790.41
93	54	73	851.46
93	54	74	926.66
93	54	75	945.53
93	54	76	925.42
93	54	81	778.73
93	54	82	777.73
93	54	83	768.23
93	54	84	753.61
93	55	71	777.72
93	55	72	788.21
93	55	73	837.16
93	55	74	927.5
93	55	75	954.55
93	55	76	961.02
93	55	81	809.5
93	55	82	809.53
93	55	83	799.89
93	55	84	784.97
93	56	71	824.23
93	56	72	812.52
93	56	73	834.39
93	56	74	918.17
93	56	75	949.15
93	56	76	958.13
93	56	81	852.05
93	56	82	834.79
93	56	83	832.37
93	56	84	833.47
93	57	71	902.03
93	57	72	867.57
93	57	73	840.05
93	57	74	893.68
93	57	75	926.89
93	57	76	946.44
93	57	77	929.97
93	57	78	928.48
93	57	79	934.53
93	57	80	898.12
93	58	71	916.51
93	58	72	940.9
93	58	73	895.03
93	58	74	847.09
93	58	75	867.69
93	58	76	925.52
93	58	77	922.66
93	58	78	934.07
93	58	79	955.8
93	58	80	924.36
93	59	71	880.22
93	59	72	954.64
93	59	73	965.06
93	59	74	929.88
93	59	75	928.88
93	59	76	943.43
93	59	77	935.83
93	59	78	961.23
93	59	79	1032.8
93	59	80	978.8
93	60	71	821.43
93	60	72	920.41
93	60	73	926.12
93	60	74	911.22
93	60	75	889.37
93	60	76	836.31
93	60	77	837.68
93	60	78	831.6
93	60	79	762.42
93	60	80	766.37
93	61	74	781.41
93	61	75	793.54
93	61	76	744.45
93	61	77	780.7
93	61	78	807.06
93	61	79	718.02
93	61	80	752.24
93	62	71	834.89
93	62	72	996.96
93	62	73	958.52
93	62	74	865.61
93	62	75	719.73
93	62	76	756.41
93	62	77	834.48
93	62	78	886.46
93	62	79	837.15
93	62	80	865.86
93	63	71	824.04
93	63	72	1000.9
93	63	73	990.62
93	63	74	881.39
93	63	75	752.99
93	63	76	830.54
93	63	77	872.86
93	63	78	864.6
93	63	79	891.01
93	63	80	916.97
93	64	71	822.16
93	64	72	938.57
93	64	73	915.83
93	64	74	866.45
93	64	75	820.31
93	64	76	880.91
93	64	77	894.57
93	64	78	862.28
93	64	79	861.36
93	64	80	862.42
93	65	71	802.89
93	65	72	944.05
93	65	73	861.05
93	65	74	836.49
93	65	75	892.03
93	65	76	904.35
93	65	77	900.19
93	65	78	877.44
93	65	79	817.01
93	65	80	791.97
93	66	71	811.39
93	66	72	931.05
93	66	73	910.34
93	66	74	907.36
93	66	75	908.02
93	66	76	901.21
93	67	71	815.1
93	67	72	923.51
93	67	73	947.97
93	67	74	944.23
93	67	75	907.27
93	67	76	902.44
93	67	81	768.34
93	67	82	813.64
93	67	83	875.95
93	67	84	899.46
93	68	71	772.31
93	68	72	939.17
93	68	73	959.92
93	68	74	939.51
93	68	75	894.27
93	68	76	898.73
93	68	81	756.22
93	68	82	783.63
93	68	83	826.46
93	68	84	838.94
93	69	71	697.12
93	69	72	902.7
93	69	73	919.79
93	69	74	896.52
93	69	75	880.75
93	69	76	848.02
93	69	81	789.38
93	69	82	799.36
93	69	83	819.87
93	69	84	789.86
93	70	74	849.91
93	70	75	823.17
93	70	76	797.43
93	70	81	775.6
93	70	82	780.64
93	70	83	789.85
93	70	84	788.75
93	71	74	802.66
93	71	75	754.26
93	71	76	753.23
93	71	81	766.78
93	71	82	779.46
93	71	83	793
93	71	84	816.02
93	72	74	825.61
93	72	75	820.71
93	72	76	801.16
93	72	81	832.36
93	72	82	856.6
93	72	83	893.49
93	72	84	906.79
93	73	74	829.73
93	73	75	829.48
93	73	76	799.73
93	73	81	903.02
93	73	82	915.1
93	73	83	941.9
93	73	84	948.98
93	74	74	823.32
93	74	75	806.64
93	74	76	774.05
94	49	74	822.32
94	49	75	825.32
94	49	76	815.11
94	50	71	863.23
94	50	72	853.43
94	50	73	811.32
94	50	74	789.29
94	50	75	792.5
94	50	76	790.73
94	51	71	847.63
94	51	72	876.37
94	51	73	832.74
94	51	74	791.96
94	51	75	768.32
94	51	76	753.48
94	52	71	828.85
94	52	72	865.94
94	52	73	827.09
94	52	74	792.35
94	52	75	782.51
94	52	76	778.21
94	53	69	581.51
94	53	70	686.74
94	53	71	816.56
94	53	72	848.13
94	53	73	838.21
94	53	74	829.69
94	53	75	814.4
94	53	76	807.87
94	54	69	561.33
94	54	70	670.94
94	54	71	829.77
94	54	72	856.51
94	54	73	887.04
94	54	74	912.53
94	54	75	873.66
94	54	76	857.92
94	54	78	861.44
94	54	79	835.63
94	54	80	773.58
94	55	69	565.25
94	55	70	672.47
94	55	71	819.64
94	55	72	809.73
94	55	73	850.81
94	55	74	933.6
94	55	75	957.76
94	55	76	957.74
94	55	78	916.73
94	55	79	869.08
94	55	80	801.51
94	56	69	607.15
94	56	70	687.52
94	56	71	820.15
94	56	72	802.55
94	56	73	834.81
94	56	74	934.47
94	56	75	959.4
94	56	76	961.23
94	56	78	954.83
94	56	79	957.92
94	56	80	872.5
94	57	71	886.25
94	57	72	858.75
94	57	73	846.33
94	57	74	908.23
94	57	75	934.06
94	57	76	950.97
94	57	77	946.86
94	57	78	965.51
94	57	79	973.88
94	57	80	896.01
94	58	71	886.94
94	58	72	887.39
94	58	73	858.63
94	58	74	843.42
94	58	75	882.88
94	58	76	949.26
94	58	77	962.39
94	58	78	966.81
94	58	79	976.65
94	58	80	925.36
94	59	71	892.09
94	59	72	938.75
94	59	73	935.07
94	59	74	936.1
94	59	75	945.64
94	59	76	948.25
94	59	77	934.06
94	59	78	958.72
94	59	79	1043
94	59	80	987.29
94	60	71	850.47
94	60	72	929.51
94	60	73	862.11
94	60	74	862.96
94	60	75	873.44
94	60	76	895.68
94	60	77	865.18
94	60	78	834.83
94	60	79	774.92
94	60	80	791.12
94	61	71	646.62
94	61	72	647.68
94	61	73	498.09
94	61	74	613.74
94	61	75	725.25
94	61	76	832.69
94	61	77	840.53
94	61	78	814.52
94	61	79	721.22
94	61	80	764.88
94	62	71	695.43
94	62	72	737.32
94	62	73	701.08
94	62	74	764.74
94	62	75	807.57
94	62	76	867.24
94	62	77	904.31
94	62	78	912.73
94	62	79	840.53
94	62	80	866.28
94	63	71	814.46
94	63	72	892.65
94	63	73	887.23
94	63	74	914.73
94	63	75	926.82
94	63	76	920.15
94	63	77	909.67
94	63	78	895.74
94	63	79	906.3
94	63	80	923.39
94	64	71	890.36
94	64	72	1031.3
94	64	73	1017.3
94	64	74	1002.1
94	64	75	979.83
94	64	76	942.72
94	64	77	923.03
94	64	78	910.88
94	64	79	896.68
94	64	80	885.76
94	65	71	853.54
94	65	72	1004.4
94	65	73	981.3
94	65	74	936.88
94	65	75	909.64
94	65	76	925.97
94	65	77	939.02
94	65	78	943.64
94	65	79	874.5
94	65	80	831.46
94	66	71	835.15
94	66	72	982.85
94	66	73	983.7
94	66	74	973.52
94	66	75	958.75
94	66	76	945.83
94	66	78	947.72
94	66	79	916.71
94	66	80	869.92
94	67	69	665.87
94	67	70	718.43
94	67	71	812.42
94	67	72	958.04
94	67	73	980.61
94	67	74	979.87
94	67	75	947.07
94	67	76	937.96
94	67	78	952.06
94	67	79	897.68
94	67	80	835.1
94	68	69	585.93
94	68	70	637.23
94	68	71	749.61
94	68	72	937.82
94	68	73	960.74
94	68	74	943.53
94	68	75	884.04
94	68	76	910.04
94	68	78	940.57
94	68	79	864.39
94	68	80	795.57
94	69	69	578.25
94	69	70	598.83
94	69	71	684.59
94	69	72	880.59
94	69	73	909.95
94	69	74	903.88
94	69	75	873.99
94	69	76	862
94	69	78	856.58
94	69	79	828.99
94	69	80	802.57
94	70	69	608.25
94	70	70	594.8
94	70	71	640.48
94	70	72	824.69
94	70	73	859.64
94	70	74	859.45
94	70	75	834.28
94	70	76	815.33
94	71	71	651.52
94	71	72	786.67
94	71	73	816.18
94	71	74	812.67
94	71	75	778.53
94	71	76	769.63
94	72	71	615.9
94	72	72	783.91
94	72	73	830.87
94	72	74	834.24
94	72	75	829.98
94	72	76	812.67
94	73	71	593.33
94	73	72	777.28
94	73	73	835.01
94	73	74	839.56
94	73	75	837.22
94	73	76	824.1
94	74	74	830.45
94	74	75	811.59
94	74	76	809.06
95	50	71	877.85
95	50	72	850.95
95	50	73	834.85
95	51	71	889.25
95	51	72	893.08
95	51	73	861.99
95	52	71	876.25
95	52	72	912.03
95	52	73	881.23
95	53	69	584.88
95	53	70	699.03
95	53	71	841.09
95	53	72	903.75
95	53	73	889.67
95	53	77	888.69
95	53	78	876.87
95	53	79	843.1
95	53	80	786.09
95	54	69	571.13
95	54	70	670.23
95	54	71	822.52
95	54	72	831.88
95	54	73	843.4
95	54	77	921.8
95	54	78	928.33
95	54	79	887.19
95	54	80	796.58
95	55	69	574.15
95	55	70	664.59
95	55	71	819.63
95	55	72	816.9
95	55	73	841.11
95	55	77	987.15
95	55	78	977.06
95	55	79	927.08
95	55	80	829.02
95	56	69	604.2
95	56	70	678.67
95	56	71	824.71
95	56	72	819.71
95	56	73	841.73
95	56	77	940.37
95	56	78	991.01
95	56	79	1015.7
95	56	80	906.15
95	57	69	680.26
95	57	70	718.5
95	57	71	846.15
95	57	72	836.29
[truncated: 7,412 more rows]
