# Supplementary material for: From mathematics to medicine: A practical primer on topological data analysis (TDA) and the development of related analytic tools for the functional discovery of latent structure in fMRI data
Source: PLoS One. 2021 Aug 12;16(8):e0255859. doi: 10.1371/journal.pone.0255859 (PMC8360597; doi:10.1371/journal.pone.0255859)
Supplement: S1 Data — The included archive of .csv files has one .csv file for each time index. Each .csv file contains a single matrix, which has one column for each of the spatial coordinates x, y, z and one column for the fMRI signal amplitude at voxel (x, y, z) at that time index. This is normalized scan data for a single patient from our study, described in the paper, with an ACC (anterior cingulate cortex) mask applied. This is the data we used, together with our software implementation of our workflow (available at https://github.com/regalski/Wayne-State-TDA), to produce the persistence diagrams, vineyards, and loop locations pictured in the figures and described in the Workflow section of our paper. (ZIP) [file pone.0255859.s004.zip › lea2002_145_121_121_time_103_rdACC.csv]

86	49	77	711.94
86	49	78	706.84
86	49	79	703.97
86	49	80	701.37
86	50	77	717.98
86	50	78	689.13
86	50	79	676.02
86	50	80	676.21
86	51	77	695.4
86	51	78	689.93
86	51	79	687.35
86	51	80	678.53
86	52	77	692.35
86	52	78	702.38
86	52	79	699.05
86	52	80	675.75
86	53	77	797.78
86	53	78	754.1
86	53	79	709.16
86	53	80	675.51
86	54	77	826.94
86	54	78	812.11
86	54	79	802.66
86	54	80	739
86	55	77	827.01
86	55	78	840.03
86	55	79	860.2
86	55	80	797.38
86	56	77	817.75
86	56	78	837.19
86	56	79	864.3
86	56	80	846.37
86	57	77	811.62
86	57	78	843.36
86	57	79	880.77
86	57	80	854.83
86	57	81	830.57
86	57	82	848.76
86	58	77	819.77
86	58	78	855.61
86	58	79	884.82
86	58	80	851.95
86	58	81	814.04
86	58	82	845.82
86	59	81	772.56
86	59	82	805.09
86	60	81	658.51
86	60	82	681.48
86	61	81	732.04
86	61	82	748.09
86	62	81	799.78
86	62	82	804.97
86	63	77	837.29
86	63	78	796.64
86	63	79	813.72
86	63	80	823.11
86	63	81	806.44
86	63	82	811.41
86	64	77	836.08
86	64	78	820.03
86	64	79	793.6
86	64	80	770.89
86	64	81	744.97
86	64	82	726.39
86	65	77	825.93
86	65	78	849.43
86	65	79	812.76
86	65	80	767.72
86	65	81	728.91
86	65	82	709.89
86	66	77	843.14
86	66	78	897.67
86	66	79	850.52
86	66	80	791.39
86	66	81	745.25
86	66	82	725.53
86	67	77	788.67
86	67	78	825.82
86	67	79	813.32
86	67	80	799.58
86	68	77	817.01
86	68	78	820.09
86	68	79	807.45
86	68	80	791.32
86	69	77	852.54
86	69	78	810.21
86	69	79	787.47
86	69	80	766.09
86	70	77	766.95
86	70	78	732.08
86	70	79	719.93
86	70	80	712.09
86	71	77	732.11
86	71	78	727.74
86	71	79	715.25
86	71	80	706.71
86	72	77	717.35
86	72	78	724.29
86	72	79	706.18
86	72	80	699.9
86	73	77	706.85
86	73	78	697.12
86	73	79	682.75
86	73	80	685.64
87	46	81	887.48
87	46	82	884.81
87	46	83	888.01
87	46	84	899.72
87	47	81	793.46
87	47	82	807.36
87	47	83	825.58
87	47	84	836.37
87	48	81	743.09
87	48	82	740.79
87	48	83	746.15
87	48	84	762.1
87	49	77	714.28
87	49	78	710.88
87	49	79	714.96
87	49	80	725.82
87	49	81	713.16
87	49	82	708.96
87	49	83	719.95
87	49	84	741.7
87	50	77	713.52
87	50	78	692.22
87	50	79	690.68
87	50	80	707.04
87	50	81	696.6
87	50	82	695.18
87	50	83	711.87
87	50	84	731.81
87	51	77	713.19
87	51	78	702.92
87	51	79	697.28
87	51	80	693.37
87	52	77	733.1
87	52	78	728.62
87	52	79	716.47
87	52	80	694.25
87	53	77	832.73
87	53	78	788.87
87	53	79	745.21
87	53	80	709.79
87	54	77	848.03
87	54	78	830.5
87	54	79	814.57
87	54	80	755.61
87	55	77	827.16
87	55	78	845.08
87	55	79	862.79
87	55	80	798.85
87	55	81	757.99
87	55	82	745.93
87	55	83	741.62
87	55	84	739.37
87	56	77	823.05
87	56	78	841.12
87	56	79	881.17
87	56	80	849.9
87	56	81	821.43
87	56	82	799
87	56	83	779.99
87	56	84	749.31
87	57	77	836.57
87	57	78	863.88
87	57	79	901.22
87	57	80	874.53
87	57	81	848.89
87	57	82	849.94
87	57	83	819.79
87	57	84	738.45
87	58	77	848.06
87	58	78	883.26
87	58	79	900.87
87	58	80	875.83
87	58	81	848.33
87	58	82	860.42
87	58	83	849.64
87	58	84	801.91
87	59	77	882.56
87	59	78	886.87
87	59	79	877.89
87	59	80	847.53
87	59	81	809.82
87	59	82	820.75
87	59	83	825.96
87	59	84	816.66
87	60	77	767.86
87	60	78	736.3
87	60	79	767.2
87	60	80	745.53
87	60	81	676.08
87	60	82	682.14
87	60	83	705.45
87	60	84	754.79
87	61	77	720.92
87	61	78	676.39
87	61	79	755.08
87	61	80	777.42
87	61	81	718.6
87	61	82	719.78
87	61	83	736.54
87	61	84	773.98
87	62	77	766.2
87	62	78	707.12
87	62	79	788.07
87	62	80	822.61
87	62	81	785.36
87	62	82	780.78
87	62	83	789.85
87	62	84	795.39
87	63	77	849.53
87	63	78	836.36
87	63	79	807.47
87	63	80	786.55
87	63	81	811.92
87	63	82	827.98
87	63	83	836.77
87	63	84	802.1
87	64	77	838.12
87	64	78	827.86
87	64	79	776.29
87	64	80	743.79
87	64	81	758.37
87	64	82	766.33
87	64	83	769.16
87	64	84	738.14
87	65	77	812.23
87	65	78	825.65
87	65	79	775.4
87	65	80	733.12
87	65	81	724.93
87	65	82	725.1
87	65	83	730.35
87	65	84	710.43
87	66	77	827.94
87	66	78	867.65
87	66	79	805.47
87	66	80	739.85
87	66	81	710.97
87	66	82	703.99
87	66	83	705.9
87	66	84	702.91
87	67	77	822.52
87	67	78	815.81
87	67	79	765.88
87	67	80	718.88
87	67	81	705.03
87	67	82	695.78
87	67	83	692.4
87	67	84	706.74
87	68	77	825.16
87	68	78	788.5
87	68	79	755.06
87	68	80	728.88
87	68	81	725.58
87	68	82	719.55
87	68	83	712
87	68	84	693.85
87	69	77	811.59
87	69	78	767.06
87	69	79	749.59
87	69	80	740.25
87	70	77	738.68
87	70	78	714.01
87	70	79	720.33
87	70	80	732.92
87	71	77	720.32
87	71	78	722
87	71	79	717.95
87	71	80	718.12
87	72	77	729.37
87	72	78	735.18
87	72	79	714.47
87	72	80	707.74
87	73	77	711.52
87	73	78	706.3
87	73	79	695.74
87	73	80	700.3
87	73	81	742.63
87	73	82	744.7
87	73	83	728.57
87	73	84	758.16
87	74	81	756.35
87	74	82	786.02
87	74	83	815.81
87	74	84	819.92
87	75	81	770.75
87	75	82	816.92
87	75	83	864.83
87	75	84	857.71
87	76	81	768.73
87	76	82	813.31
87	76	83	858.53
87	76	84	866.79
88	46	81	901.49
88	46	82	902.93
88	46	83	913.99
88	46	84	923.75
88	47	81	831.42
88	47	82	842.05
88	47	83	855.4
88	47	84	854.37
88	48	81	758.21
88	48	82	751.42
88	48	83	744.58
88	48	84	761.78
88	49	77	722.77
88	49	78	715.93
88	49	79	716.86
88	49	80	720.02
88	49	81	716.86
88	49	82	713.2
88	49	83	717.79
88	49	84	744.13
88	50	77	712.97
88	50	78	705.18
88	50	79	706.93
88	50	80	717.57
88	50	81	705.02
88	50	82	702.43
88	50	83	718.35
88	50	84	741.53
88	51	77	735.3
88	51	78	724.37
88	51	79	711.39
88	51	80	692.55
88	52	77	786.29
88	52	78	763.88
88	52	79	739
88	52	80	705.33
88	53	77	860.05
88	53	78	826.64
88	53	79	794.29
88	53	80	764.49
88	54	77	876.33
88	54	78	856.43
88	54	79	837.29
88	54	80	798.88
88	55	77	856.42
88	55	78	857.54
88	55	79	857.17
88	55	80	817.54
88	55	81	793.61
88	55	82	786.92
88	55	83	795.43
88	55	84	807.25
88	56	77	846.04
88	56	78	844.85
88	56	79	844.48
88	56	80	820.85
88	56	81	808.88
88	56	82	810.21
88	56	83	825.06
88	56	84	838.87
88	57	77	854.72
88	57	78	866.32
88	57	79	872.44
88	57	80	850.44
88	57	81	831.02
88	57	82	818.26
88	57	83	814.7
88	57	84	802.61
88	58	77	860.6
88	58	78	880.86
88	58	79	878.01
88	58	80	865.73
88	58	81	854.32
88	58	82	845.99
88	58	83	841.17
88	58	84	834.36
88	59	77	873.83
88	59	78	869.78
88	59	79	849.1
88	59	80	849.37
88	59	81	847.74
88	59	82	829.49
88	59	83	816.37
88	59	84	820.42
88	60	77	828.7
88	60	78	837.77
88	60	79	782.81
88	60	80	738.22
88	60	81	693.72
88	60	82	658.13
88	60	83	650.97
88	60	84	723.53
88	61	77	808.42
88	61	78	834.64
88	61	79	801.71
88	61	80	768.19
88	61	81	729.82
88	61	82	699.99
88	61	83	696.79
88	61	84	774.11
88	62	77	829.71
88	62	78	843.4
88	62	79	840.72
88	62	80	829.79
88	62	81	812.73
88	62	82	793.35
88	62	83	790.95
88	62	84	818.61
88	63	77	860.94
88	63	78	845.54
88	63	79	818.53
88	63	80	819.56
88	63	81	862.51
88	63	82	882.13
88	63	83	892.95
88	63	84	848.3
88	64	77	846.82
88	64	78	820.84
88	64	79	774.03
88	64	80	768.32
88	64	81	829.68
88	64	82	844.36
88	64	83	846.34
88	64	84	802.81
88	65	77	823.67
88	65	78	795.27
88	65	79	738.91
88	65	80	729.2
88	65	81	790.49
88	65	82	805.79
88	65	83	811.77
88	65	84	763.9
88	66	77	833.11
88	66	78	791.85
88	66	79	729.33
88	66	80	707.44
88	66	81	755.81
88	66	82	770.33
88	66	83	775.96
88	66	84	735.53
88	67	77	825.13
88	67	78	770.81
88	67	79	723.63
88	67	80	704.34
88	67	81	736.25
88	67	82	728.35
88	67	83	710.45
88	67	84	712.46
88	68	77	802.09
88	68	78	746.43
88	68	79	717.73
88	68	80	708.12
88	68	81	719.83
88	68	82	715.93
88	68	83	710
88	68	84	706.41
88	69	77	765.09
88	69	78	729.07
88	69	79	719.13
88	69	80	717.66
88	70	77	731.08
88	70	78	723.97
88	70	79	724.21
88	70	80	728.44
88	71	77	724.22
88	71	78	726.17
88	71	79	721.77
88	71	80	721.16
88	72	77	735.96
88	72	78	734.02
88	72	79	722.82
88	72	80	716.83
88	73	77	719.26
88	73	78	718.94
88	73	79	725.47
88	73	80	729.1
88	73	81	730.4
88	73	82	733.39
88	73	83	732.65
88	73	84	759.32
88	74	81	771.74
88	74	82	792.35
88	74	83	806.45
88	74	84	827.46
88	75	81	829.93
88	75	82	864.09
88	75	83	881.6
88	75	84	887.31
88	76	81	847.45
88	76	82	877.86
88	76	83	887.87
88	76	84	896.35
89	46	81	914.87
89	46	82	908.11
89	46	83	898.1
89	46	84	899.17
89	47	81	864.67
89	47	82	852.21
89	47	83	831.71
89	47	84	825.82
89	48	81	784.49
89	48	82	778.38
89	48	83	752.8
89	48	84	761.64
89	49	77	741.92
89	49	78	720.79
89	49	79	715.92
89	49	80	719.08
89	49	81	736.57
89	49	82	737.94
89	49	83	729.93
89	49	84	745.52
89	50	74	725.04
89	50	75	737.39
89	50	76	737.17
89	50	77	735.98
89	50	78	745.65
89	50	79	743.84
89	50	80	732.94
89	50	81	729.97
89	50	82	730.23
89	50	83	735.43
89	50	84	747.19
89	51	74	726.96
89	51	75	758.86
89	51	76	767.38
89	51	77	769.51
89	51	78	771.11
89	51	79	753.94
89	51	80	724.91
89	51	81	729.87
89	51	82	732.72
89	51	83	725.45
89	51	84	725.37
89	52	74	751.17
89	52	75	837.84
89	52	76	863.11
89	52	77	850.6
89	52	78	808.24
89	52	79	777.34
89	52	80	756.61
89	52	81	760.2
89	52	82	762.97
89	52	83	750.99
89	52	84	746.46
89	53	74	761
89	53	75	862.58
89	53	76	882.84
89	53	77	862.77
89	53	78	843.97
89	53	79	836.87
89	53	80	841.39
89	53	81	832.17
89	53	82	816
89	53	83	795.85
89	53	84	782.11
89	54	74	763.71
89	54	75	857.57
89	54	76	887.63
89	54	77	878.31
89	54	78	851.18
89	54	79	832.96
89	54	80	824.67
89	54	81	820.36
89	54	82	824.48
89	54	83	814.42
89	54	84	809.96
89	55	75	816.08
89	55	76	867.22
89	55	77	891.61
89	55	78	849.87
89	55	79	824.09
89	55	80	823.74
89	55	81	824.32
89	55	82	823.2
89	55	83	827.87
89	55	84	837.06
89	56	75	803.88
89	56	76	822.15
89	56	77	858.9
89	56	78	847.55
89	56	79	837.72
89	56	80	859.68
89	56	81	853.38
89	56	82	827.45
89	56	83	837.21
89	56	84	852.61
89	57	75	823.11
89	57	76	817.51
89	57	77	846.67
89	57	78	842.06
89	57	79	828.64
89	57	80	843.12
89	57	81	843.77
89	57	82	826.67
89	57	83	825.88
89	57	84	835.38
89	58	77	854.21
89	58	78	854.95
89	58	79	845.26
89	58	80	857.51
89	58	81	867.31
89	58	82	871.32
89	58	83	875.73
89	58	84	878.26
89	59	77	875.96
89	59	78	878.84
89	59	79	883.63
89	59	80	884.19
89	59	81	878.3
89	59	82	872.34
89	59	83	849.46
89	59	84	826.3
89	60	77	813.46
89	60	78	809.6
89	60	79	763.84
89	60	80	710.69
89	60	81	662.66
89	60	82	634.84
89	60	83	610.04
89	60	84	632.92
89	61	77	786.68
89	61	78	800.52
89	61	79	773.5
89	61	80	731.41
89	61	81	688.3
89	61	82	642.75
89	61	83	629.4
89	61	84	721.63
89	62	77	821.88
89	62	78	829.12
89	62	79	827.05
89	62	80	814.36
89	62	81	803.08
89	62	82	754.66
89	62	83	741.73
89	62	84	818.88
89	63	77	849.19
89	63	78	811.58
89	63	79	813.4
89	63	80	852.08
89	63	81	924.46
89	63	82	907.88
89	63	83	898.72
89	63	84	901.34
89	64	77	851.01
89	64	78	793.14
89	64	79	773.38
89	64	80	800.08
89	64	81	879.54
89	64	82	877.14
89	64	83	867.64
89	64	84	851.9
89	65	77	836.52
89	65	78	775.7
89	65	79	733.24
89	65	80	748.32
89	65	81	833.43
89	65	82	854.03
89	65	83	859.35
89	65	84	818.29
89	66	75	804.09
89	66	76	836.74
89	66	77	819.51
89	66	78	768.53
89	66	79	713.42
89	66	80	715.47
89	66	81	793.09
89	66	82	830.52
89	66	83	847.24
89	66	84	788.64
89	67	75	811.76
89	67	76	813.55
89	67	77	803.77
89	67	78	770.8
89	67	79	721.68
89	67	80	707.86
89	67	81	745.81
89	67	82	757.25
89	67	83	751.85
89	67	84	733.63
89	68	75	777.89
89	68	76	787.12
89	68	77	786.36
89	68	78	765.7
89	68	79	729.57
89	68	80	714.37
89	68	81	729.87
89	68	82	733.52
89	68	83	731.91
89	68	84	727.03
89	69	74	766.27
89	69	75	760.78
89	69	76	767.94
89	69	77	770.46
89	69	78	759.54
89	69	79	741.8
89	69	80	733.55
89	69	81	735.76
89	69	82	735.43
89	69	83	733.62
89	69	84	734.03
89	70	74	743.92
89	70	75	752.11
89	70	76	749.18
89	70	77	745
89	70	78	738.51
89	70	79	735.32
89	70	80	738.65
89	70	81	749.28
89	70	82	741.55
89	70	83	726.02
89	70	84	734.89
89	71	74	735.31
89	71	75	741.24
89	71	76	737.06
89	71	77	736.33
89	71	78	738
89	71	79	733.2
89	71	80	732.52
89	71	81	745.34
89	71	82	739.06
89	71	83	725.1
89	71	84	723.22
89	72	74	739.3
89	72	75	726.06
89	72	76	733.66
89	72	77	744.07
89	72	78	754.03
89	72	79	736.08
89	72	80	726.43
89	72	81	739.2
89	72	82	740.03
89	72	83	734.66
89	72	84	725.4
89	73	74	727.18
89	73	75	722.69
89	73	76	722.77
89	73	77	727.42
89	73	78	731.46
89	73	79	727.37
89	73	80	733.32
89	73	81	752.46
89	73	82	775.1
89	73	83	794.32
89	73	84	787.31
89	74	81	802.71
89	74	82	831.74
89	74	83	848.63
89	74	84	847.42
89	75	81	885.7
89	75	82	909.27
89	75	83	909.36
89	75	84	908.81
89	76	81	888.97
89	76	82	925.29
89	76	83	930.05
89	76	84	919.96
90	46	81	907.95
90	46	82	918.83
90	46	83	917.5
90	46	84	900.55
90	47	81	870.27
90	47	82	869.91
90	47	83	844.89
90	47	84	825.96
90	48	81	792.4
90	48	82	788.14
90	48	83	768.09
90	48	84	777.42
90	49	74	732.11
90	49	75	744.06
90	49	76	744.38
90	49	81	740.21
90	49	82	742.25
90	49	83	737.61
90	49	84	755.84
90	50	74	720.61
90	50	75	733.05
90	50	76	749.52
90	50	77	752.16
90	50	78	735.15
90	50	79	745.75
90	50	80	755.23
90	50	81	744.78
90	50	82	741.17
90	50	83	744.78
90	50	84	754.79
90	51	74	716.14
90	51	75	746.53
90	51	76	783.93
90	51	77	791.86
90	51	78	773.45
90	51	79	768.7
90	51	80	753.88
90	51	81	746.4
90	51	82	743.17
90	51	83	739.23
90	51	84	743.57
90	52	74	752.59
90	52	75	834.51
90	52	76	872.19
90	52	77	879.31
90	52	78	850.68
90	52	79	817.15
90	52	80	792.18
90	52	81	790.09
90	52	82	786.35
90	52	83	775.25
90	52	84	766.74
90	53	74	751.57
90	53	75	844.31
90	53	76	857.54
90	53	77	851.69
90	53	78	870.91
90	53	79	888.16
90	53	80	910.99
90	53	81	894.38
90	53	82	869.22
90	53	83	839.65
90	53	84	812.04
90	54	74	751.38
90	54	75	831.87
90	54	76	851.28
90	54	77	852.08
90	54	78	867.98
90	54	79	871.05
90	54	80	869.47
90	54	81	864.88
90	54	82	870.53
90	54	83	861.82
90	54	84	852.83
90	55	74	778.45
90	55	75	814.84
90	55	76	852.69
90	55	77	887.54
90	55	78	863.97
90	55	79	843.27
90	55	80	846.66
90	55	81	857.72
90	55	82	862.3
90	55	83	860.85
90	55	84	860.61
90	56	74	784.55
90	56	75	792.7
90	56	76	825.28
90	56	77	890.84
90	56	78	885.48
90	56	79	880.72
90	56	80	902.94
90	56	81	894.78
90	56	82	855.05
90	56	83	853.24
90	56	84	856.51
90	57	74	826.39
90	57	75	815.05
90	57	76	825.74
90	57	77	873.11
90	57	78	878.19
90	57	79	871.47
90	57	80	872.52
90	57	81	870.01
90	57	82	856.85
90	57	83	852.27
90	57	84	849.74
90	58	74	906.16
90	58	75	874.97
90	58	76	851.06
90	58	77	864.62
90	58	78	872.27
90	58	79	870.4
90	58	80	874.17
90	58	81	890.41
90	58	82	914.14
90	58	83	924.21
90	58	84	923.58
90	59	75	827.08
90	59	76	843.16
90	59	77	870.78
90	59	78	892.44
90	59	79	896.75
90	59	80	905.16
90	59	81	911.06
90	59	82	921.66
90	59	83	894.83
90	59	84	854.35
90	60	75	719.27
90	60	76	710.01
90	60	77	720.28
90	60	78	719.47
90	60	79	699.22
90	60	80	677.13
90	60	81	650.53
90	60	82	639.15
90	60	83	597.24
90	60	84	546.89
90	61	77	688.58
90	61	78	712.65
90	61	79	721.43
90	61	80	690.5
90	61	81	644.74
90	61	82	615.12
90	61	83	591.29
90	61	84	630.44
90	62	75	851.11
90	62	76	830.65
90	62	77	837.09
90	62	78	840.45
90	62	79	835.59
90	62	80	797.31
90	62	81	760.33
90	62	82	717.61
90	62	83	698.59
90	62	84	779.64
90	63	75	726.76
90	63	76	849.18
90	63	77	851.49
90	63	78	812.06
90	63	79	820.94
90	63	80	864.68
90	63	81	938.64
90	63	82	904.24
90	63	83	877.63
90	63	84	945.24
90	64	75	682.27
90	64	76	837.4
90	64	77	836.59
90	64	78	776.04
90	64	79	783.35
90	64	80	830.13
90	64	81	906.57
90	64	82	874.14
90	64	83	844.59
90	64	84	881.38
90	65	74	859.38
90	65	75	772.32
90	65	76	830.63
90	65	77	808.37
90	65	78	739.71
90	65	79	739.89
90	65	80	782.62
90	65	81	865.04
90	65	82	864.71
90	65	83	861.91
90	65	84	865.06
90	66	74	877.25
90	66	75	860.2
90	66	76	838.09
90	66	77	789.71
90	66	78	726.37
90	66	79	714.64
90	66	80	750.71
90	66	81	839.37
90	66	82	874.63
90	66	83	893.6
90	66	84	851.45
90	67	74	864.77
90	67	75	837.35
90	67	76	795.45
90	67	77	764.74
90	67	78	737.93
90	67	79	726.45
90	67	80	735.17
90	67	81	773.22
90	67	82	794.04
90	67	83	803.86
90	67	84	764.9
90	68	74	839.85
90	68	75	782.61
90	68	76	757.28
90	68	77	752.25
90	68	78	754.06
90	68	79	747.21
90	68	80	745.07
90	68	81	755.8
90	68	82	763.6
90	68	83	768.63
90	68	84	755.56
90	69	74	787.17
90	69	75	765.28
90	69	76	757.14
90	69	77	763.9
90	69	78	779.68
90	69	79	779.34
90	69	80	775.37
90	69	81	775.47
90	69	82	765.89
90	69	83	756.47
90	69	84	768.82
90	70	74	757
90	70	75	774.37
90	70	76	755.75
90	70	77	751.9
90	70	78	758.84
90	70	79	760.95
90	70	80	759.95
90	70	81	761.92
90	70	82	747.6
90	70	83	730.51
90	70	84	754.99
90	71	74	744.61
90	71	75	780.8
90	71	76	753.45
90	71	77	743.92
90	71	78	753.3
90	71	79	752.64
90	71	80	752.84
90	71	81	760.27
90	71	82	748.07
90	71	83	729.79
90	71	84	749.52
90	72	74	756.11
90	72	75	777.77
90	72	76	750.36
90	72	77	747.66
90	72	78	769.43
90	72	79	761.24
90	72	80	757.25
90	72	81	770.69
90	72	82	760.49
90	72	83	745.18
90	72	84	752.62
90	73	74	775.06
90	73	75	798.82
90	73	76	756.45
90	73	81	806.5
90	73	82	822.93
90	73	83	841.97
90	73	84	827.03
90	74	81	860.76
90	74	82	883.88
90	74	83	900.83
90	74	84	883.67
90	75	81	931.95
90	75	82	946.14
90	75	83	935.87
90	75	84	933.69
90	76	81	922.33
90	76	82	950.28
90	76	83	954.34
90	76	84	938.46
91	47	81	881.13
91	47	82	889.59
91	47	83	888.27
91	47	84	869.91
91	48	81	809.59
91	48	82	805.41
91	48	83	799.07
91	48	84	814.34
91	49	74	755.05
91	49	75	771.11
91	49	76	764.72
91	49	81	751.05
91	49	82	750.56
91	49	83	753.28
91	49	84	779.2
91	50	74	740.3
91	50	75	754.73
91	50	76	759.15
91	50	81	759.5
91	50	82	751.21
91	50	83	753.59
91	50	84	769.28
91	51	74	745.99
91	51	75	765.11
91	51	76	782.36
91	51	81	751.09
91	51	82	745.29
91	51	83	753.79
91	51	84	777.57
91	52	74	795.73
91	52	75	851.89
91	52	76	870.9
91	52	81	775.43
91	52	82	772.2
91	52	83	775.51
91	52	84	782.36
91	53	74	814.33
91	53	75	881.39
91	53	76	882.66
91	53	81	874.61
91	53	82	847.23
91	53	83	822.23
91	53	84	801.27
91	54	74	813.54
91	54	75	877.49
91	54	76	883.64
91	54	81	872.34
91	54	82	868.29
91	54	83	864.6
91	54	84	856.36
91	55	74	794.3
91	55	75	848.71
91	55	76	882.16
91	55	81	876.11
91	55	82	877.01
91	55	83	883.85
91	55	84	886.59
91	56	74	773.29
91	56	75	822.63
91	56	76	867.71
91	56	81	913.44
91	56	82	876.53
91	56	83	887.11
91	56	84	897.67
91	57	74	791.72
91	57	75	825.62
91	57	76	862.33
91	57	77	915.81
91	57	78	929.06
91	57	79	930.96
91	57	80	908.04
91	57	81	887.29
91	57	82	882.13
91	57	83	884.17
91	57	84	882.78
91	58	74	884.71
91	58	75	868.44
91	58	76	869.41
91	58	77	898.79
91	58	78	918.48
91	58	79	926.86
91	58	80	906.33
91	58	81	906.3
91	58	82	938.3
91	58	83	955.18
91	58	84	962.33
91	59	74	849.12
91	59	75	873.79
91	59	76	890.73
91	59	77	894.39
91	59	78	913.75
91	59	79	919.62
91	59	80	917.65
91	59	81	923.79
91	59	82	940.58
91	59	83	930.29
91	59	84	901.97
91	60	74	781.11
91	60	75	747.84
91	60	76	704.44
91	60	77	723.3
91	60	78	714.09
91	60	79	683.62
91	60	80	677.17
91	60	81	679.42
91	60	82	688.63
91	60	83	656.31
91	60	84	602.44
91	61	74	738.79
91	61	75	654.23
91	61	76	599.3
91	61	77	668.48
91	61	78	708.43
91	61	79	699.67
91	61	80	683.67
91	61	81	658.03
91	61	82	681.52
91	61	83	644.82
91	61	84	578.89
91	62	74	843.18
91	62	75	753.69
91	62	76	757.08
91	62	77	827.37
91	62	78	866.4
91	62	79	850.04
91	62	80	801.6
91	62	81	749.22
91	62	82	761.12
91	62	83	737.99
91	62	84	726.21
91	63	74	805.5
91	63	75	692.78
91	63	76	848.01
91	63	77	858.8
91	63	78	832.69
91	63	79	843.03
91	63	80	875.02
91	63	81	925.56
91	63	82	908.73
91	63	83	886.55
91	63	84	943.56
91	64	74	790.13
91	64	75	732.8
91	64	76	863.59
91	64	77	844.22
91	64	78	795.01
91	64	79	800.78
91	64	80	845.05
91	64	81	910.33
91	64	82	866.34
91	64	83	819.72
91	64	84	878.25
91	65	74	886.33
91	65	75	898.21
91	65	76	851.06
91	65	77	806.97
91	65	78	757.01
91	65	79	756.95
91	65	80	802.97
91	65	81	881.29
91	65	82	860.13
91	65	83	834.24
91	65	84	877.13
91	66	74	863.09
91	66	75	867.37
91	66	76	831.47
91	66	77	787.27
91	66	78	733.76
91	66	79	738.14
91	66	80	787.62
91	66	81	877.81
91	66	82	898.7
91	66	83	904.11
91	66	84	899.13
91	67	74	858
91	67	75	834.3
91	67	76	789.6
91	67	81	807.34
91	67	82	835.87
91	67	83	858.55
91	67	84	835.82
91	68	74	855.13
91	68	75	804.59
91	68	76	757.61
91	68	81	787.5
91	68	82	802.98
91	68	83	817.11
91	68	84	812.91
91	69	74	799.47
91	69	75	776.95
91	69	76	750.63
91	69	81	817.32
91	69	82	799.98
91	69	83	778.79
91	69	84	803.8
91	70	74	766.31
91	70	75	769.34
91	70	76	748.23
91	70	81	773.72
91	70	82	755.43
91	70	83	732.9
91	70	84	748.92
91	71	74	751.18
91	71	75	768.59
91	71	76	749.05
91	71	81	771.82
91	71	82	758.35
91	71	83	736.99
91	71	84	756.2
91	72	74	760.44
91	72	75	765.93
91	72	76	753.93
91	72	81	812.53
91	72	82	798.82
91	72	83	771.9
91	72	84	797.24
91	73	74	777.31
91	73	75	782.21
91	73	76	756.84
91	73	81	860.99
91	73	82	858.2
91	73	83	851.97
91	73	84	866.14
91	74	74	781.24
91	74	75	787.77
91	74	76	754.48
91	74	81	916.25
91	74	82	918.16
91	74	83	914.57
91	74	84	925.12
91	75	81	965.75
91	75	82	963.3
91	75	83	946.03
91	75	84	965.87
91	76	81	950.2
91	76	82	958.64
91	76	83	948.31
91	76	84	964.72
92	47	81	918.14
92	47	82	928.8
92	47	83	930.99
92	47	84	947.93
92	48	81	849.22
92	48	82	855.48
92	48	83	845.61
92	48	84	880.35
92	49	74	794.8
92	49	75	818.67
92	49	76	796.21
92	49	81	775.28
92	49	82	787.9
92	49	83	791.33
92	49	84	830.53
92	50	74	780.23
92	50	75	797.22
92	50	76	783.34
92	50	81	776.85
92	50	82	775.79
92	50	83	778.02
92	50	84	803.82
92	51	74	782.56
92	51	75	787.54
92	51	76	778.81
92	51	81	756.22
92	51	82	755.48
92	51	83	770.98
92	51	84	810.06
92	52	74	805.74
92	52	75	839.98
92	52	76	835.15
92	52	81	741.96
92	52	82	739.76
92	52	83	756.98
92	52	84	788.88
92	53	74	838.42
92	53	75	892.86
92	53	76	878.65
92	53	81	774.96
92	53	82	746.12
92	53	83	750.86
92	53	84	767.45
92	54	74	866.56
92	54	75	916.91
92	54	76	909.37
92	54	81	817.26
92	54	82	801.57
92	54	83	796.6
92	54	84	795.09
92	55	74	844.22
92	55	75	886.47
92	55	76	914.34
92	55	81	853.51
92	55	82	833.39
92	55	83	837.78
92	55	84	844.46
92	56	74	816.38
92	56	75	872.37
92	56	76	909.3
92	56	81	889.83
92	56	82	838.84
92	56	83	865.03
92	56	84	885.2
92	57	74	804.88
92	57	75	856.85
92	57	76	897.28
92	57	77	933.46
92	57	78	944.83
92	57	79	947.11
92	57	80	903.8
92	57	81	862.08
92	57	82	832.33
92	57	83	850.83
92	57	84	868.07
92	58	74	841.61
92	58	75	855.24
92	58	76	883.15
92	58	77	919.91
92	58	78	942.76
92	58	79	958.59
92	58	80	916.22
92	58	81	891.23
92	58	82	882.9
92	58	83	907.49
92	58	84	934.13
92	59	74	901.19
92	59	75	924.91
92	59	76	937.71
92	59	77	910.39
92	59	78	932.63
92	59	79	966.36
92	59	80	940.81
92	59	81	918.61
92	59	82	910.94
92	59	83	915.54
92	59	84	915.7
92	60	74	848.42
92	60	75	816.58
92	60	76	771
92	60	77	789.07
92	60	78	781.51
92	60	79	740.13
92	60	80	733.85
92	60	81	734.34
92	60	82	767.58
92	60	83	772.07
92	60	84	743.46
92	61	74	769.28
92	61	75	683.43
92	61	76	623.97
92	61	77	734.79
92	61	78	778.22
92	61	79	722.57
92	61	80	728.85
92	61	81	741.25
92	61	82	839.89
92	61	83	844.39
92	61	84	772.34
92	62	74	811.43
92	62	75	670.9
92	62	76	667.82
92	62	77	814.98
92	62	78	884.94
92	62	79	836.72
92	62	80	829.47
92	62	81	827.66
92	62	82	921.13
92	62	83	918.2
92	62	84	847.38
92	63	74	774.61
92	63	75	692.89
92	63	76	833.76
92	63	77	868.62
92	63	78	861.18
92	63	79	873.15
92	63	80	901
92	63	81	936.95
92	63	82	967.45
92	63	83	959.67
92	63	84	939.61
92	64	74	766.35
92	64	75	775.67
92	64	76	890.47
92	64	77	878.31
92	64	78	841.55
92	64	79	818.63
92	64	80	840.5
92	64	81	886.63
92	64	82	898.31
92	64	83	894.15
92	64	84	894.53
92	65	74	855.97
92	65	75	916.32
92	65	76	873.94
92	65	77	850.85
92	65	78	826.98
92	65	79	772.27
92	65	80	784.58
92	65	81	837.71
92	65	82	858.49
92	65	83	870.08
92	65	84	891.31
92	66	74	849.86
92	66	75	860.69
92	66	76	834.98
92	66	77	823.89
92	66	78	811.84
92	66	79	790.61
92	66	80	798.31
92	66	81	833.76
92	66	82	861.4
92	66	83	889.12
92	66	84	914.98
92	67	74	866.78
92	67	75	843.76
92	67	76	814.44
92	67	81	790.28
92	67	82	816.01
92	67	83	843.87
92	67	84	867.23
92	68	74	884.58
92	68	75	838.02
92	68	76	797
92	68	81	770.91
92	68	82	783.72
92	68	83	800.1
92	68	84	821.88
92	69	74	823.22
92	69	75	801.14
92	69	76	763.38
92	69	81	789.58
92	69	82	775.89
92	69	83	763.04
92	69	84	785.53
92	70	74	786.45
92	70	75	772.24
92	70	76	746.81
92	70	81	766.02
92	70	82	764.6
92	70	83	761.57
92	70	84	777.62
92	71	74	766.6
92	71	75	753.78
92	71	76	742.32
92	71	81	770.49
92	71	82	779.23
92	71	83	777.67
92	71	84	796.61
92	72	74	776.86
92	72	75	765.46
92	72	76	755.86
92	72	81	837.77
92	72	82	834.02
92	72	83	817.03
92	72	84	841.33
92	73	74	782.17
92	73	75	772.61
92	73	76	757.32
92	73	81	885.86
92	73	82	881.68
92	73	83	872.32
92	73	84	890.27
92	74	74	778.86
92	74	75	773.11
92	74	76	753.23
92	74	81	937.24
92	74	82	931.17
92	74	83	927.76
92	74	84	937.89
92	75	81	967.75
92	75	82	963.99
92	75	83	961.19
92	75	84	970.11
92	76	81	952.31
92	76	82	954.71
92	76	83	954.17
92	76	84	974
93	49	74	819.92
93	49	75	840.96
93	49	76	811.68
93	50	74	808.08
93	50	75	824.18
93	50	76	801.92
93	50	81	771.64
93	50	82	784.98
93	50	83	798.47
93	50	84	809.23
93	51	74	806.59
93	51	75	801.9
93	51	76	778.71
93	51	81	764.41
93	51	82	767.15
93	51	83	783.96
93	51	84	828.58
93	52	74	801.87
93	52	75	814.97
93	52	76	787.32
93	52	81	763.71
93	52	82	753.47
93	52	83	763.83
93	52	84	812.48
93	53	74	830.88
93	53	75	862.52
93	53	76	831.48
93	53	81	748.74
93	53	82	714.04
93	53	83	725.22
93	53	84	775.7
93	54	71	743.3
93	54	72	723.47
93	54	73	813.49
93	54	74	886.62
93	54	75	917.56
93	54	76	887.5
93	54	81	755.73
93	54	82	728.73
93	54	83	745.22
93	54	84	765.59
93	55	71	774.73
93	55	72	750.19
93	55	73	820.16
93	55	74	889.51
93	55	75	914.6
93	55	76	925.06
93	55	81	774.49
93	55	82	749.55
93	55	83	768.94
93	55	84	787.07
93	56	71	829.27
93	56	72	784.53
93	56	73	822.43
93	56	74	875.24
93	56	75	915.26
93	56	76	926.22
93	56	81	803.08
93	56	82	777.84
93	56	83	799.43
93	56	84	821.52
93	57	71	900.05
93	57	72	834.62
93	57	73	832.14
93	57	74	847.71
93	57	75	894.94
93	57	76	910.47
93	57	77	908.95
93	57	78	909.4
93	57	79	898.38
93	57	80	867.98
93	58	71	922.5
93	58	72	922.85
93	58	73	901.96
93	58	74	817.06
93	58	75	853.74
93	58	76	883.53
93	58	77	891.57
93	58	78	895.98
93	58	79	902.78
93	58	80	891.38
93	59	71	875.19
93	59	72	905.65
93	59	73	924.24
93	59	74	936.07
93	59	75	931.97
93	59	76	909.51
93	59	77	887.93
93	59	78	927.32
93	59	79	974.76
93	59	80	921.72
93	60	71	816.47
93	60	72	852.44
93	60	73	857.1
93	60	74	859.19
93	60	75	843.45
93	60	76	835.39
93	60	77	814.66
93	60	78	773.52
93	60	79	709.27
93	60	80	744.22
93	61	74	692.74
93	61	75	708.78
93	61	76	735.69
93	61	77	787.87
93	61	78	767.12
93	61	79	672.09
93	61	80	735.33
93	62	71	873.83
93	62	72	916.07
93	62	73	919.69
93	62	74	800.62
93	62	75	707.71
93	62	76	667.45
93	62	77	834.47
93	62	78	874.34
93	62	79	791.01
93	62	80	829.75
93	63	71	862.1
93	63	72	904.98
93	63	73	889.65
93	63	74	802.47
93	63	75	776.13
93	63	76	831.64
93	63	77	869.93
93	63	78	877.65
93	63	79	877.17
93	63	80	897.18
93	64	71	866.27
93	64	72	858.81
93	64	73	801.02
93	64	74	796.53
93	64	75	821.35
93	64	76	898.98
93	64	77	892.64
93	64	78	865.3
93	64	79	834.33
93	64	80	834.39
93	65	71	868.94
93	65	72	884.02
93	65	73	834.98
93	65	74	820.44
93	65	75	838.08
93	65	76	898.43
93	65	77	899.23
93	65	78	867.43
93	65	79	794.01
93	65	80	776.99
93	66	71	857.43
93	66	72	896.05
93	66	73	880.4
93	66	74	880.47
93	66	75	883.11
93	66	76	865.3
93	67	71	844.12
93	67	72	906.59
93	67	73	919.09
93	67	74	916.32
93	67	75	899.36
93	67	76	880.54
93	67	81	757.31
93	67	82	776.67
93	67	83	811.99
93	67	84	863.51
93	68	71	841.35
93	68	72	930.14
93	68	73	946.95
93	68	74	921.56
93	68	75	888.36
93	68	76	887.79
93	68	81	753.24
93	68	82	761.68
93	68	83	781.52
93	68	84	816.99
93	69	71	763.14
93	69	72	867.75
93	69	73	863.91
93	69	74	851.63
93	69	75	831.88
93	69	76	799.11
93	69	81	769.39
93	69	82	776.4
93	69	83	780.92
93	69	84	785.91
93	70	74	809.96
93	70	75	796.21
93	70	76	774.47
93	70	81	774.56
93	70	82	769.63
93	70	83	767.85
93	70	84	789.75
93	71	74	782.66
93	71	75	769.3
93	71	76	765.25
93	71	81	781.85
93	71	82	778.54
93	71	83	779.1
93	71	84	813.09
93	72	74	799.67
93	72	75	801.81
93	72	76	769.22
93	72	81	828.35
93	72	82	841.6
93	72	83	850.53
93	72	84	875.8
93	73	74	801.73
93	73	75	805.51
93	73	76	775.76
93	73	81	897.07
93	73	82	906.15
93	73	83	909.93
93	73	84	914.98
93	74	74	792.29
93	74	75	790.67
93	74	76	777.07
94	49	74	815.29
94	49	75	824.27
94	49	76	812.11
94	50	71	835.24
94	50	72	790.44
94	50	73	800.33
94	50	74	802.28
94	50	75	798.44
94	50	76	778.69
94	51	71	810.71
94	51	72	798.43
94	51	73	809.79
94	51	74	803.98
94	51	75	785.29
94	51	76	748.47
94	52	71	813.9
94	52	72	817.94
94	52	73	808.06
94	52	74	806.3
94	52	75	813.43
94	52	76	785.11
94	53	69	664.5
94	53	70	775.73
94	53	71	829.52
94	53	72	826.13
94	53	73	819.23
94	53	74	824.67
94	53	75	830.32
94	53	76	812.78
94	54	69	634.37
94	54	70	734.01
94	54	71	795.89
94	54	72	792.66
94	54	73	845.16
94	54	74	870.57
94	54	75	859.65
94	54	76	847.9
94	54	78	869.43
94	54	79	842.62
94	54	80	801.61
94	55	69	624.31
94	55	70	727.51
94	55	71	799.63
94	55	72	773.69
94	55	73	832.81
94	55	74	895.66
94	55	75	936.85
94	55	76	915.79
94	55	78	913.64
94	55	79	870.08
94	55	80	810.57
94	56	69	645.17
94	56	70	743.5
94	56	71	826.1
94	56	72	782.54
94	56	73	826.89
94	56	74	890.58
94	56	75	941.53
94	56	76	920.34
94	56	78	933.95
94	56	79	924.03
94	56	80	860.58
94	57	71	876.29
94	57	72	823.8
94	57	73	835.42
94	57	74	870.29
94	57	75	916.15
94	57	76	922.11
94	57	77	917
94	57	78	942.57
94	57	79	928.81
94	57	80	872.97
94	58	71	930.87
94	58	72	901.25
94	58	73	876.48
94	58	74	840.35
94	58	75	874.9
94	58	76	916.3
94	58	77	955.4
94	58	78	946.81
94	58	79	929.71
94	58	80	897.42
94	59	71	913.16
94	59	72	901.9
94	59	73	898.34
94	59	74	925.37
94	59	75	913.83
94	59	76	898.38
94	59	77	896.22
94	59	78	929.89
94	59	79	979.06
94	59	80	936.24
94	60	71	825.53
94	60	72	816.45
94	60	73	766.9
94	60	74	780.75
94	60	75	809.34
94	60	76	851.64
94	60	77	819.1
94	60	78	773.69
94	60	79	706.83
94	60	80	752.07
94	61	71	656.36
94	61	72	560.34
94	61	73	446.97
94	61	74	520.86
94	61	75	665.43
94	61	76	822.79
94	61	77	816.63
94	61	78	761.62
94	61	79	665.33
94	61	80	743.02
94	62	71	745.35
94	62	72	724.17
94	62	73	723.83
94	62	74	772.49
94	62	75	810.51
94	62	76	853.26
94	62	77	902.31
94	62	78	878.62
94	62	79	791.36
94	62	80	839.16
94	63	71	856.34
94	63	72	852.57
94	63	73	853.23
94	63	74	892.9
94	63	75	915.05
94	63	76	926.28
94	63	77	919.72
94	63	78	902.82
94	63	79	894.46
94	63	80	903.58
94	64	71	884.44
94	64	72	913.49
94	64	73	901.57
94	64	74	936.34
94	64	75	942.95
94	64	76	936.82
94	64	77	927.12
94	64	78	909.92
94	64	79	880.64
94	64	80	868.69
94	65	71	876.51
94	65	72	909.43
94	65	73	926.36
94	65	74	894.95
94	65	75	881.74
94	65	76	901.07
94	65	77	929.07
94	65	78	922.63
94	65	79	858.49
94	65	80	827.47
94	66	71	856.19
94	66	72	905.92
94	66	73	932.84
94	66	74	935.71
94	66	75	930.94
94	66	76	917.97
94	66	78	938.77
94	66	79	914.74
94	66	80	862.95
94	67	69	734.99
94	67	70	758.56
94	67	71	827.53
94	67	72	905.2
94	67	73	937.78
94	67	74	942.99
94	67	75	929.18
94	67	76	918.08
94	67	78	933.13
94	67	79	901.69
94	67	80	849.07
94	68	69	665.88
94	68	70	709.22
94	68	71	811.62
94	68	72	919.85
94	68	73	946.82
94	68	74	916.61
94	68	75	882.16
94	68	76	896.09
94	68	78	914.54
94	68	79	870.38
94	68	80	822.61
94	69	69	659.32
94	69	70	677.88
94	69	71	764.57
94	69	72	860.62
94	69	73	868.06
94	69	74	854.02
94	69	75	833.13
94	69	76	814.07
94	69	78	852.59
94	69	79	820.01
94	69	80	798.6
94	70	69	679.26
94	70	70	667.85
94	70	71	730.54
94	70	72	823.79
94	70	73	826.77
94	70	74	818.53
94	70	75	800.35
94	70	76	789.37
94	71	71	737.56
94	71	72	827.67
94	71	73	821.2
94	71	74	800.67
94	71	75	771.57
94	71	76	784.64
94	72	71	710
94	72	72	799.98
94	72	73	815.94
94	72	74	811.28
94	72	75	787.02
94	72	76	796.7
94	73	71	695.44
94	73	72	811.37
94	73	73	827.08
94	73	74	821.54
94	73	75	796.19
94	73	76	802.1
94	74	74	827.41
94	74	75	797.6
94	74	76	803.08
95	50	71	855.9
95	50	72	828.99
95	50	73	813.88
95	51	71	825.29
95	51	72	826.1
95	51	73	829.99
95	52	71	818.29
95	52	72	827.05
95	52	73	855.25
95	53	69	675.9
95	53	70	792.05
95	53	71	834.06
95	53	72	826.69
95	53	73	859.58
95	53	77	890.72
95	53	78	897.89
95	53	79	862.12
95	53	80	821.13
95	54	69	639.17
95	54	70	751.27
95	54	71	810.51
95	54	72	790.84
95	54	73	801.34
95	54	77	918.89
95	54	78	950.35
95	54	79	901.16
95	54	80	833.61
95	55	69	631.19
95	55	70	747.6
95	55	71	824.62
95	55	72	790.85
95	55	73	812.02
95	55	77	961.21
95	55	78	983.03
95	55	79	928.03
95	55	80	853.02
95	56	69	666.19
95	56	70	769.61
95	56	71	851.65
95	56	72	808.67
95	56	73	827.72
95	56	77	920.54
95	56	78	961.19
95	56	79	954.76
95	56	80	916.22
95	57	69	745.28
95	57	70	790.49
95	57	71	847.17
95	57	72	827.35
[truncated: 7,412 more rows]
