# Supplementary material for: From mathematics to medicine: A practical primer on topological data analysis (TDA) and the development of related analytic tools for the functional discovery of latent structure in fMRI data
Source: PLoS One. 2021 Aug 12;16(8):e0255859. doi: 10.1371/journal.pone.0255859 (PMC8360597; doi:10.1371/journal.pone.0255859)
Supplement: S1 Data — The included archive of .csv files has one .csv file for each time index. Each .csv file contains a single matrix, which has one column for each of the spatial coordinates x, y, z and one column for the fMRI signal amplitude at voxel (x, y, z) at that time index. This is normalized scan data for a single patient from our study, described in the paper, with an ACC (anterior cingulate cortex) mask applied. This is the data we used, together with our software implementation of our workflow (available at https://github.com/regalski/Wayne-State-TDA), to produce the persistence diagrams, vineyards, and loop locations pictured in the figures and described in the Workflow section of our paper. (ZIP) [file pone.0255859.s004.zip › lea2002_145_121_121_time_104_rdACC.csv]

86	49	77	738.02
86	49	78	712.92
86	49	79	704.04
86	49	80	709.44
86	50	77	734.01
86	50	78	695.18
86	50	79	677.11
86	50	80	683.32
86	51	77	719.39
86	51	78	696.98
86	51	79	688.43
86	51	80	690.61
86	52	77	732.41
86	52	78	716.46
86	52	79	707.12
86	52	80	703.85
86	53	77	833.76
86	53	78	780.1
86	53	79	734.23
86	53	80	725.64
86	54	77	860.92
86	54	78	825.15
86	54	79	802.71
86	54	80	770.07
86	55	77	862.04
86	55	78	849.05
86	55	79	849.2
86	55	80	820.42
86	56	77	852.76
86	56	78	851.2
86	56	79	857.34
86	56	80	868.39
86	57	77	833.63
86	57	78	859.44
86	57	79	883.82
86	57	80	864.81
86	57	81	835.53
86	57	82	824.77
86	58	77	828.84
86	58	78	863.67
86	58	79	887.9
86	58	80	862.04
86	58	81	822.13
86	58	82	850.94
86	59	81	795.62
86	59	82	846.14
86	60	81	685.59
86	60	82	749.61
86	61	81	779.15
86	61	82	813.18
86	62	81	843.78
86	62	82	854.99
86	63	77	871.42
86	63	78	821.78
86	63	79	827.84
86	63	80	835.22
86	63	81	830.52
86	63	82	838.47
86	64	77	880.06
86	64	78	840.01
86	64	79	820.59
86	64	80	804.87
86	64	81	758.92
86	64	82	731.36
86	65	77	866.98
86	65	78	873.5
86	65	79	843.79
86	65	80	794.75
86	65	81	759.96
86	65	82	735.97
86	66	77	859.21
86	66	78	922.65
86	66	79	877.48
86	66	80	801.4
86	66	81	781.29
86	66	82	760.56
86	67	77	807.6
86	67	78	852.75
86	67	79	841.27
86	67	80	816.59
86	68	77	834.06
86	68	78	871.11
86	68	79	849.48
86	68	80	797.41
86	69	77	859.43
86	69	78	865.15
86	69	79	825.49
86	69	80	762.16
86	70	77	761.97
86	70	78	753.14
86	70	79	729.02
86	70	80	701.18
86	71	77	736.13
86	71	78	743.77
86	71	79	727.3
86	71	80	704.76
86	72	77	732.31
86	72	78	747.24
86	72	79	729.13
86	72	80	704.9
86	73	77	727.85
86	73	78	747.09
86	73	79	724.71
86	73	80	699.63
87	46	81	933.51
87	46	82	930.89
87	46	83	924.08
87	46	84	923.8
87	47	81	850.59
87	47	82	869.47
87	47	83	867.66
87	47	84	859.45
87	48	81	772.04
87	48	82	775.77
87	48	83	778.14
87	48	84	780.12
87	49	77	727.34
87	49	78	721.93
87	49	79	720.98
87	49	80	727.82
87	49	81	735.18
87	49	82	737.01
87	49	83	736
87	49	84	744.75
87	50	77	740.55
87	50	78	716.28
87	50	79	702.79
87	50	80	705.14
87	50	81	717.68
87	50	82	725.25
87	50	83	721.92
87	50	84	731.86
87	51	77	739.19
87	51	78	712.94
87	51	79	701.32
87	51	80	705.43
87	52	77	757.17
87	52	78	731.7
87	52	79	717.53
87	52	80	719.37
87	53	77	865.76
87	53	78	807.92
87	53	79	760.32
87	53	80	752.93
87	54	77	887.02
87	54	78	842.56
87	54	79	807.65
87	54	80	768.67
87	55	77	870.23
87	55	78	857.12
87	55	79	854.84
87	55	80	805.9
87	55	81	769.07
87	55	82	753.98
87	55	83	759.62
87	55	84	774.37
87	56	77	856.05
87	56	78	867.11
87	56	79	909.23
87	56	80	871.95
87	56	81	824.46
87	56	82	773.02
87	56	83	765.99
87	56	84	784.25
87	57	77	842.55
87	57	78	869.93
87	57	79	924.24
87	57	80	902.49
87	57	81	853.89
87	57	82	791.94
87	57	83	761.77
87	57	84	759.42
87	58	77	838.11
87	58	78	869.3
87	58	79	906.9
87	58	80	896.86
87	58	81	868.41
87	58	82	855.55
87	58	83	852.79
87	58	84	838
87	59	77	883.53
87	59	78	866.82
87	59	79	860.96
87	59	80	852.66
87	59	81	838.85
87	59	82	869.73
87	59	83	890.94
87	59	84	868.65
87	60	77	774.91
87	60	78	723.37
87	60	79	758.27
87	60	80	756.54
87	60	81	707.1
87	60	82	746.2
87	60	83	794.51
87	60	84	817.89
87	61	77	738.06
87	61	78	684.48
87	61	79	761.18
87	61	80	801.51
87	61	81	774.7
87	61	82	787.85
87	61	83	809.53
87	61	84	847.96
87	62	77	792.19
87	62	78	741.12
87	62	79	806.06
87	62	80	845.55
87	62	81	839.37
87	62	82	831.83
87	62	83	833.87
87	62	84	847.41
87	63	77	888.64
87	63	78	875.44
87	63	79	829.53
87	63	80	790.61
87	63	81	833.99
87	63	82	846.05
87	63	83	849.85
87	63	84	827.15
87	64	77	876.1
87	64	78	836.82
87	64	79	772.26
87	64	80	730.75
87	64	81	790.32
87	64	82	802.27
87	64	83	797.13
87	64	84	777.11
87	65	77	841.3
87	65	78	816.72
87	65	79	764.46
87	65	80	726.12
87	65	81	752.86
87	65	82	763.01
87	65	83	764.32
87	65	84	762.44
87	66	77	837.99
87	66	78	856.68
87	66	79	805.48
87	66	80	741.83
87	66	81	729.9
87	66	82	733.9
87	66	83	739.85
87	66	84	748.91
87	67	77	881.49
87	67	78	837.81
87	67	79	775.89
87	67	80	719.81
87	67	81	724.94
87	67	82	722.69
87	67	83	719.34
87	67	84	729.72
87	68	77	867.16
87	68	78	826.58
87	68	79	780.15
87	68	80	734.93
87	68	81	724.62
87	68	82	720.58
87	68	83	723.02
87	68	84	719.85
87	69	77	805.62
87	69	78	801.08
87	69	79	775.62
87	69	80	746.32
87	70	77	719.64
87	70	78	722.97
87	70	79	723.33
87	70	80	723.97
87	71	77	718.36
87	71	78	740.02
87	71	79	739.98
87	71	80	731.16
87	72	77	746.34
87	72	78	767.13
87	72	79	752.44
87	72	80	730.77
87	73	77	732.48
87	73	78	745.24
87	73	79	730.7
87	73	80	717.32
87	73	81	745.69
87	73	82	759.75
87	73	83	767.58
87	73	84	766.16
87	74	81	775.41
87	74	82	818.09
87	74	83	860.91
87	74	84	858.02
87	75	81	798.75
87	75	82	858.92
87	75	83	917.9
87	75	84	912.76
87	76	81	794.78
87	76	82	858.4
87	76	83	926.66
87	76	84	925.87
88	46	81	955.55
88	46	82	952
88	46	83	945.06
88	46	84	939.83
88	47	81	881.55
88	47	82	892.17
88	47	83	885.48
88	47	84	866.45
88	48	81	779.19
88	48	82	785.41
88	48	83	781.56
88	48	84	779.79
88	49	77	720.82
88	49	78	722.96
88	49	79	714.87
88	49	80	706.04
88	49	81	732.91
88	49	82	748.27
88	49	83	743.84
88	49	84	751.17
88	50	77	727
88	50	78	713.25
88	50	79	702.02
88	50	80	697.65
88	50	81	727.09
88	50	82	743.5
88	50	83	732.39
88	50	84	738.57
88	51	77	743.32
88	51	78	714.38
88	51	79	703.41
88	51	80	713.59
88	52	77	784.28
88	52	78	745.91
88	52	79	730.04
88	52	80	738.41
88	53	77	885.08
88	53	78	838.67
88	53	79	801.36
88	53	80	786.55
88	54	77	934.32
88	54	78	896.44
88	54	79	860.31
88	54	80	817.89
88	55	77	931.44
88	55	78	905.57
88	55	79	878.19
88	55	80	837.55
88	55	81	818.65
88	55	82	822.99
88	55	83	824.51
88	55	84	835.29
88	56	77	888.03
88	56	78	863.88
88	56	79	846.54
88	56	80	849.87
88	56	81	850.88
88	56	82	839.25
88	56	83	839.1
88	56	84	859.85
88	57	77	869.7
88	57	78	875.33
88	57	79	868.48
88	57	80	884.43
88	57	81	884.95
88	57	82	837.18
88	57	83	810.63
88	57	84	815.57
88	58	77	869.61
88	58	78	887.84
88	58	79	878.03
88	58	80	889.76
88	58	81	895.36
88	58	82	878.06
88	58	83	873.26
88	58	84	873.42
88	59	77	918.79
88	59	78	891.79
88	59	79	866.17
88	59	80	865.43
88	59	81	869.7
88	59	82	874.39
88	59	83	872.26
88	59	84	868.34
88	60	77	894.68
88	60	78	878.8
88	60	79	817.84
88	60	80	780.22
88	60	81	745.72
88	60	82	715.2
88	60	83	704.09
88	60	84	765.66
88	61	77	860.51
88	61	78	873.74
88	61	79	845.83
88	61	80	823.35
88	61	81	789.06
88	61	82	770.25
88	61	83	767.01
88	61	84	833.2
88	62	77	847.77
88	62	78	880.47
88	62	79	882.75
88	62	80	874.77
88	62	81	856.83
88	62	82	845.53
88	62	83	842.12
88	62	84	866.69
88	63	77	892.03
88	63	78	877.64
88	63	79	837.61
88	63	80	825.59
88	63	81	875.6
88	63	82	895.24
88	63	83	905.07
88	63	84	870.36
88	64	77	883.81
88	64	78	850.82
88	64	79	785.01
88	64	80	764.31
88	64	81	859.71
88	64	82	881.38
88	64	83	879.33
88	64	84	821.76
88	65	77	867.68
88	65	78	827.29
88	65	79	757.91
88	65	80	731.18
88	65	81	813.48
88	65	82	835.79
88	65	83	842.8
88	65	84	796.93
88	66	77	885.11
88	66	78	832.83
88	66	79	766.28
88	66	80	725.36
88	66	81	765.76
88	66	82	788.32
88	66	83	802.99
88	66	84	773.56
88	67	77	864.18
88	67	78	795.76
88	67	79	744.54
88	67	80	714.26
88	67	81	748.2
88	67	82	754.32
88	67	83	749.44
88	67	84	734.47
88	68	77	818.12
88	68	78	777.42
88	68	79	739.71
88	68	80	713.12
88	68	81	735.86
88	68	82	740.98
88	68	83	741.05
88	68	84	728.45
88	69	77	750.09
88	69	78	761.05
88	69	79	739.1
88	69	80	719.67
88	70	77	720.03
88	70	78	726.92
88	70	79	726.18
88	70	80	729.46
88	71	77	715.24
88	71	78	725.19
88	71	79	728.8
88	71	80	731.22
88	72	77	726.99
88	72	78	739.02
88	72	79	736.82
88	72	80	732.9
88	73	77	730.27
88	73	78	736.94
88	73	79	732.48
88	73	80	731.17
88	73	81	761.43
88	73	82	790.38
88	73	83	815.63
88	73	84	794.29
88	74	81	813.82
88	74	82	854.43
88	74	83	882.58
88	74	84	877.56
88	75	81	872.93
88	75	82	916.11
88	75	83	935.68
88	75	84	943.37
88	76	81	865.55
88	76	82	903
88	76	83	917.95
88	76	84	939.41
89	46	81	977.95
89	46	82	971.18
89	46	83	950.12
89	46	84	939.19
89	47	81	912.79
89	47	82	900.32
89	47	83	873.78
89	47	84	859.89
89	48	81	794.48
89	48	82	797.35
89	48	83	784.75
89	48	84	779.63
89	49	77	736.97
89	49	78	735.82
89	49	79	722.95
89	49	80	712.15
89	49	81	740.65
89	49	82	758.01
89	49	83	755
89	49	84	759.6
89	50	74	749.11
89	50	75	757.4
89	50	76	743.12
89	50	77	733.93
89	50	78	735.66
89	50	79	732.89
89	50	80	730.99
89	50	81	753.02
89	50	82	764.27
89	50	83	754.46
89	50	84	756.23
89	51	74	743.08
89	51	75	776.93
89	51	76	776.39
89	51	77	771.55
89	51	78	770.13
89	51	79	758.92
89	51	80	739.89
89	51	81	751.87
89	51	82	757.73
89	51	83	739.46
89	51	84	734.41
89	52	74	773.23
89	52	75	856.87
89	52	76	868.06
89	52	77	849.59
89	52	78	826.23
89	52	79	801.36
89	52	80	778.69
89	52	81	784.31
89	52	82	789.07
89	52	83	763.06
89	52	84	751.52
89	53	74	792.12
89	53	75	872.68
89	53	76	887.89
89	53	77	866.87
89	53	78	863.09
89	53	79	857.97
89	53	80	855.47
89	53	81	854.21
89	53	82	850.03
89	53	83	813.88
89	53	84	790.16
89	54	74	790.81
89	54	75	869.68
89	54	76	905.71
89	54	77	904.42
89	54	78	883.27
89	54	79	864.01
89	54	80	858.7
89	54	81	858.4
89	54	82	873.51
89	54	83	859.44
89	54	84	844.96
89	55	75	841.15
89	55	76	908.24
89	55	77	934.65
89	55	78	891.92
89	55	79	857.18
89	55	80	862.84
89	55	81	870.41
89	55	82	884.27
89	55	83	886.92
89	55	84	890.11
89	56	75	821.93
89	56	76	856.19
89	56	77	886.93
89	56	78	873.56
89	56	79	854.78
89	56	80	883.74
89	56	81	898.42
89	56	82	894.49
89	56	83	900.22
89	56	84	909.62
89	57	75	845.2
89	57	76	849.54
89	57	77	873.68
89	57	78	863.03
89	57	79	834.6
89	57	80	877.07
89	57	81	903.68
89	57	82	878.58
89	57	83	865.81
89	57	84	874.31
89	58	77	881.21
89	58	78	877.92
89	58	79	857.3
89	58	80	893.59
89	58	81	923.4
89	58	82	916.43
89	58	83	917.85
89	58	84	924.37
89	59	77	905.01
89	59	78	906.9
89	59	79	905.66
89	59	80	915.17
89	59	81	917.19
89	59	82	907.21
89	59	83	889.36
89	59	84	878.24
89	60	77	822.55
89	60	78	810.66
89	60	79	788.91
89	60	80	751.76
89	60	81	715.72
89	60	82	675.96
89	60	83	643.27
89	60	84	694.18
89	61	77	798.85
89	61	78	809.65
89	61	79	815.63
89	61	80	792.56
89	61	81	759.5
89	61	82	722.99
89	61	83	709.65
89	61	84	796.73
89	62	77	847.88
89	62	78	861.09
89	62	79	880.02
89	62	80	874.35
89	62	81	856.18
89	62	82	827.84
89	62	83	822.9
89	62	84	878.93
89	63	77	871.26
89	63	78	851.66
89	63	79	857.5
89	63	80	874.19
89	63	81	917.59
89	63	82	927.98
89	63	83	938.75
89	63	84	925.35
89	64	77	871.01
89	64	78	833.11
89	64	79	804.35
89	64	80	814.06
89	64	81	900.53
89	64	82	919.12
89	64	83	915.61
89	64	84	861.85
89	65	77	855.51
89	65	78	810.68
89	65	79	761.24
89	65	80	763.31
89	65	81	864.42
89	65	82	897.03
89	65	83	909.39
89	65	84	844.33
89	66	75	828.26
89	66	76	834.86
89	66	77	830.54
89	66	78	796.54
89	66	79	745.41
89	66	80	737.43
89	66	81	820.02
89	66	82	865.44
89	66	83	893.21
89	66	84	826.65
89	67	75	865.86
89	67	76	821.63
89	67	77	792.75
89	67	78	761.75
89	67	79	733.61
89	67	80	727.77
89	67	81	771.72
89	67	82	798.17
89	67	83	810.81
89	67	84	764.62
89	68	75	842.9
89	68	76	797.14
89	68	77	770.35
89	68	78	757.71
89	68	79	737.58
89	68	80	727.36
89	68	81	753.87
89	68	82	769.53
89	68	83	776.93
89	68	84	749.07
89	69	74	819.27
89	69	75	777.76
89	69	76	761.92
89	69	77	764.42
89	69	78	780.56
89	69	79	756.82
89	69	80	737.56
89	69	81	753.77
89	69	82	762.44
89	69	83	766.66
89	69	84	757.07
89	70	74	768.97
89	70	75	757.13
89	70	76	755.18
89	70	77	752.98
89	70	78	755.5
89	70	79	745.33
89	70	80	742.68
89	70	81	758.32
89	70	82	769.61
89	70	83	778.09
89	70	84	781.97
89	71	74	738.39
89	71	75	756.28
89	71	76	754.08
89	71	77	745.37
89	71	78	748.05
89	71	79	743.27
89	71	80	742.6
89	71	81	754.41
89	71	82	763.11
89	71	83	769.15
89	71	84	756.26
89	72	74	730.38
89	72	75	775.1
89	72	76	760.69
89	72	77	744.12
89	72	78	756.05
89	72	79	752.1
89	72	80	747.49
89	72	81	756.27
89	72	82	768.1
89	72	83	777.78
89	72	84	751.53
89	73	74	727.22
89	73	75	746.72
89	73	76	747.77
89	73	77	745.41
89	73	78	742.45
89	73	79	745.36
89	73	80	759.31
89	73	81	794.45
89	73	82	829.07
89	73	83	865.31
89	73	84	832.28
89	74	81	852.79
89	74	82	893.81
89	74	83	918.7
89	74	84	905.48
89	75	81	932.71
89	75	82	967.31
89	75	83	961.47
89	75	84	973.91
89	76	81	912.06
89	76	82	946.4
89	76	83	938.14
89	76	84	967.03
90	46	81	967.97
90	46	82	970.83
90	46	83	950.51
90	46	84	931.58
90	47	81	917.38
90	47	82	904
90	47	83	859.99
90	47	84	855.08
90	48	81	813.34
90	48	82	812.07
90	48	83	795.04
90	48	84	792.41
90	49	74	776.15
90	49	75	754.16
90	49	76	749.46
90	49	81	753.28
90	49	82	769.29
90	49	83	769.66
90	49	84	774.91
90	50	74	756.66
90	50	75	759.1
90	50	76	755.53
90	50	77	750.16
90	50	78	743.15
90	50	79	746.78
90	50	80	755.3
90	50	81	769.83
90	50	82	781.19
90	50	83	776.81
90	50	84	778.85
90	51	74	745.25
90	51	75	792.63
90	51	76	801.03
90	51	77	797.98
90	51	78	796.54
90	51	79	789.7
90	51	80	768.86
90	51	81	776.36
90	51	82	779.12
90	51	83	761.2
90	51	84	755.58
90	52	74	790.62
90	52	75	888.54
90	52	76	907.21
90	52	77	901.32
90	52	78	887.69
90	52	79	856.19
90	52	80	818.27
90	52	81	821.18
90	52	82	821.39
90	52	83	788.27
90	52	84	766.77
90	53	74	799.61
90	53	75	896.33
90	53	76	902.53
90	53	77	881.75
90	53	78	900.07
90	53	79	912.39
90	53	80	925.13
90	53	81	920.4
90	53	82	905.15
90	53	83	853.59
90	53	84	816.06
90	54	74	789.42
90	54	75	879.9
90	54	76	904.32
90	54	77	899.17
90	54	78	894.08
90	54	79	889.12
90	54	80	901.51
90	54	81	910.9
90	54	82	927.54
90	54	83	917.82
90	54	84	912.83
90	55	74	762.44
90	55	75	848.82
90	55	76	913.65
90	55	77	951.53
90	55	78	896.04
90	55	79	859.48
90	55	80	886.86
90	55	81	913.85
90	55	82	931.36
90	55	83	931.9
90	55	84	928.69
90	56	74	778.58
90	56	75	829.71
90	56	76	880.3
90	56	77	932.94
90	56	78	916.63
90	56	79	900.91
90	56	80	934.09
90	56	81	945.86
90	56	82	929.12
90	56	83	922.33
90	56	84	914.62
90	57	74	850.52
90	57	75	855.15
90	57	76	876.74
90	57	77	925.09
90	57	78	908.17
90	57	79	871.48
90	57	80	898.53
90	57	81	921.96
90	57	82	916.78
90	57	83	907.24
90	57	84	896.74
90	58	74	951.18
90	58	75	916.92
90	58	76	894.99
90	58	77	922.55
90	58	78	909.26
90	58	79	878.53
90	58	80	911.36
90	58	81	949.54
90	58	82	968.26
90	58	83	983.35
90	58	84	992.75
90	59	75	890.24
90	59	76	890.29
90	59	77	911.88
90	59	78	931.48
90	59	79	944.68
90	59	80	960
90	59	81	966.83
90	59	82	963.43
90	59	83	944.67
90	59	84	933.22
90	60	75	786.21
90	60	76	746.92
90	60	77	755.18
90	60	78	753.41
90	60	79	741.24
90	60	80	711.2
90	60	81	665.66
90	60	82	656.35
90	60	83	632.56
90	60	84	634.25
90	61	77	718.8
90	61	78	743.89
90	61	79	757.68
90	61	80	742.7
90	61	81	708.96
90	61	82	662.38
90	61	83	626.59
90	61	84	690.64
90	62	75	866.39
90	62	76	844.77
90	62	77	858.09
90	62	78	866.41
90	62	79	867.58
90	62	80	857.33
90	62	81	836.49
90	62	82	771.93
90	62	83	728.02
90	62	84	813.95
90	63	75	740.79
90	63	76	860.3
90	63	77	875.64
90	63	78	834.25
90	63	79	865.15
90	63	80	903.93
90	63	81	945.9
90	63	82	920.49
90	63	83	893.87
90	63	84	954.36
90	64	75	702.45
90	64	76	854.53
90	64	77	868.62
90	64	78	806.04
90	64	79	816.34
90	64	80	852.12
90	64	81	911.58
90	64	82	899.18
90	64	83	876.67
90	64	84	901.39
90	65	74	913.47
90	65	75	795.38
90	65	76	853.67
90	65	77	842.34
90	65	78	780.67
90	65	79	766.87
90	65	80	798.63
90	65	81	880.11
90	65	82	902.84
90	65	83	916.06
90	65	84	897.15
90	66	74	926.36
90	66	75	881.36
90	66	76	841.2
90	66	77	797.76
90	66	78	761.38
90	66	79	742.65
90	66	80	770.76
90	66	81	866.38
90	66	82	922.59
90	66	83	963.54
90	66	84	888.42
90	67	74	928.85
90	67	75	875.41
90	67	76	808.49
90	67	77	763.7
90	67	78	737.86
90	67	79	739.39
90	67	80	756.15
90	67	81	793.17
90	67	82	827
90	67	83	861.84
90	67	84	774.87
90	68	74	911.81
90	68	75	829.62
90	68	76	775.3
90	68	77	748.22
90	68	78	745.03
90	68	79	753.2
90	68	80	758.1
90	68	81	766.83
90	68	82	787.64
90	68	83	814.66
90	68	84	770.62
90	69	74	831.17
90	69	75	782.25
90	69	76	759.11
90	69	77	761.88
90	69	78	789.69
90	69	79	786.38
90	69	80	775.43
90	69	81	776.49
90	69	82	783.86
90	69	83	794.44
90	69	84	791.83
90	70	74	785.03
90	70	75	777.38
90	70	76	760.75
90	70	77	759.87
90	70	78	773.79
90	70	79	764.93
90	70	80	757.98
90	70	81	768.95
90	70	82	778.63
90	70	83	787.55
90	70	84	779.06
90	71	74	764.69
90	71	75	777.85
90	71	76	763.48
90	71	77	757.94
90	71	78	765.32
90	71	79	758.67
90	71	80	755.89
90	71	81	766.31
90	71	82	776.09
90	71	83	785.79
90	71	84	769.55
90	72	74	781.22
90	72	75	775.87
90	72	76	764.42
90	72	77	758.69
90	72	78	772.45
90	72	79	771.26
90	72	80	768.29
90	72	81	772.72
90	72	82	779.5
90	72	83	794.2
90	72	84	772.68
90	73	74	785.15
90	73	75	775.92
90	73	76	767.51
90	73	81	832.49
90	73	82	863.91
90	73	83	892.95
90	73	84	864
90	74	81	897.81
90	74	82	938.9
90	74	83	962.83
90	74	84	942.68
90	75	81	971.02
90	75	82	1010.2
90	75	83	1015.9
90	75	84	1014.7
90	76	81	940.41
90	76	82	982.39
90	76	83	996.42
90	76	84	998.52
91	47	81	911.29
91	47	82	907.72
91	47	83	882.33
91	47	84	889.93
91	48	81	833.55
91	48	82	830.36
91	48	83	822.02
91	48	84	832.31
91	49	74	783.12
91	49	75	777.2
91	49	76	769.8
91	49	81	773.07
91	49	82	781.6
91	49	83	785.32
91	49	84	799.25
91	50	74	771.39
91	50	75	780.83
91	50	76	769.2
91	50	81	778.56
91	50	82	783.25
91	50	83	783.62
91	50	84	790.32
91	51	74	777.11
91	51	75	816.29
91	51	76	803.51
91	51	81	790.06
91	51	82	784.26
91	51	83	774.77
91	51	84	789.58
91	52	74	822.74
91	52	75	905.99
91	52	76	900
91	52	81	829.51
91	52	82	813.27
91	52	83	783.55
91	52	84	773.38
91	53	74	843.36
91	53	75	939.49
91	53	76	924.79
91	53	81	926.66
91	53	82	882.25
91	53	83	820.25
91	53	84	781.31
91	54	74	843.6
91	54	75	934.59
91	54	76	934.77
91	54	81	928.35
91	54	82	933.33
91	54	83	898.66
91	54	84	870.42
91	55	74	816.34
91	55	75	897.77
91	55	76	935.18
91	55	81	934.17
91	55	82	948.06
91	55	83	937.92
91	55	84	925.74
91	56	74	802.31
91	56	75	864.71
91	56	76	912.83
91	56	81	970.5
91	56	82	944.58
91	56	83	948.18
91	56	84	950.78
91	57	74	836.8
91	57	75	863.7
91	57	76	902.4
91	57	77	970.77
91	57	78	970.94
91	57	79	951.85
91	57	80	947.95
91	57	81	944.24
91	57	82	942.08
91	57	83	935.14
91	57	84	922.81
91	58	74	930.69
91	58	75	904.41
91	58	76	901.4
91	58	77	961.72
91	58	78	964.4
91	58	79	941.91
91	58	80	946.46
91	58	81	962.46
91	58	82	983.48
91	58	83	998.37
91	58	84	1009.5
91	59	74	881.33
91	59	75	902.01
91	59	76	916.93
91	59	77	939.5
91	59	78	958.76
91	59	79	955.58
91	59	80	959.57
91	59	81	970.67
91	59	82	976.5
91	59	83	972.22
91	59	84	959.86
91	60	74	811.23
91	60	75	768.89
91	60	76	709.45
91	60	77	742.25
91	60	78	739.97
91	60	79	695.53
91	60	80	691.14
91	60	81	699.41
91	60	82	733.68
91	60	83	724.47
91	60	84	689.67
91	61	74	783.03
91	61	75	682.57
91	61	76	614.74
91	61	77	686.85
91	61	78	742.66
91	61	79	718.87
91	61	80	724.77
91	61	81	729.96
91	61	82	746.37
91	61	83	723.61
91	61	84	684.71
91	62	74	909.37
91	62	75	803.91
91	62	76	803.24
91	62	77	867.41
91	62	78	911.3
91	62	79	877.94
91	62	80	859.51
91	62	81	849.12
91	62	82	831.07
91	62	83	804.02
91	62	84	799.33
91	63	74	861.39
91	63	75	716.84
91	63	76	885.2
91	63	77	895.02
91	63	78	843.91
91	63	79	861.27
91	63	80	906.25
91	63	81	973.79
91	63	82	954.9
91	63	83	925.66
91	63	84	963.57
91	64	74	840.24
91	64	75	745.94
91	64	76	899.71
91	64	77	879.31
91	64	78	801.05
91	64	79	814.78
91	64	80	859.02
91	64	81	925.28
91	64	82	892.29
91	64	83	858.72
91	64	84	909.24
91	65	74	941.35
91	65	75	909.18
91	65	76	889.1
91	65	77	840.02
91	65	78	767.99
91	65	79	768.92
91	65	80	811.99
91	65	81	891.35
91	65	82	892.25
91	65	83	887.42
91	65	84	917.27
91	66	74	915.18
91	66	75	896.48
91	66	76	857.58
91	66	77	809.35
91	66	78	750.82
91	66	79	748.19
91	66	80	799.73
91	66	81	902.91
91	66	82	945.73
91	66	83	967.08
91	66	84	937.11
91	67	74	922.12
91	67	75	878.39
91	67	76	827.66
91	67	81	842.36
91	67	82	875.87
91	67	83	898.56
91	67	84	839.83
91	68	74	927.13
91	68	75	853.6
91	68	76	797.65
91	68	81	804.59
91	68	82	824.05
91	68	83	845.13
91	68	84	812.96
91	69	74	847.53
91	69	75	805.99
91	69	76	764.67
91	69	81	793.39
91	69	82	796.98
91	69	83	805.75
91	69	84	813.79
91	70	74	805.35
91	70	75	800.38
91	70	76	765.25
91	70	81	768.73
91	70	82	784.42
91	70	83	802.88
91	70	84	793.93
91	71	74	788.17
91	71	75	799.58
91	71	76	770.05
91	71	81	779.85
91	71	82	799.36
91	71	83	810.99
91	71	84	797.21
91	72	74	796.43
91	72	75	787.98
91	72	76	768.01
91	72	81	824.51
91	72	82	834.8
91	72	83	827.88
91	72	84	817.23
91	73	74	803.28
91	73	75	795.26
91	73	76	776.92
91	73	81	874.01
91	73	82	890.25
91	73	83	904.97
91	73	84	897.14
91	74	74	803.19
91	74	75	797.75
91	74	76	778.49
91	74	81	932.3
91	74	82	955.2
91	74	83	983.58
91	74	84	970.14
91	75	81	989.87
91	75	82	1016.4
91	75	83	1053.1
91	75	84	1026.9
91	76	81	964.29
91	76	82	995.74
91	76	83	1026.4
91	76	84	1027.8
92	47	81	972.23
92	47	82	979.83
92	47	83	951.96
92	47	84	961.91
92	48	81	887.2
92	48	82	901.4
92	48	83	897.55
92	48	84	908.34
92	49	74	804.87
92	49	75	828.72
92	49	76	801.23
92	49	81	804.3
92	49	82	821.9
92	49	83	833.35
92	49	84	850.56
92	50	74	797.34
92	50	75	818.31
92	50	76	786.38
92	50	81	790.9
92	50	82	791.84
92	50	83	774.07
92	50	84	799.87
92	51	74	817.67
92	51	75	831.74
92	51	76	791.01
92	51	81	787.21
92	51	82	788.47
92	51	83	770.98
92	51	84	803.1
92	52	74	841.7
92	52	75	895.03
92	52	76	860.22
92	52	81	784.01
92	52	82	784.76
92	52	83	763.98
92	52	84	778.88
92	53	74	880.41
92	53	75	961.94
92	53	76	932.75
92	53	81	798.05
92	53	82	783.16
92	53	83	760.89
92	53	84	758.47
92	54	74	914.52
92	54	75	993.94
92	54	76	977.43
92	54	81	842.32
92	54	82	836.6
92	54	83	816.61
92	54	84	803.09
92	55	74	894.27
92	55	75	958.53
92	55	76	968.38
92	55	81	883.6
92	55	82	876.47
92	55	83	866.88
92	55	84	861.57
92	56	74	854.45
92	56	75	919.48
92	56	76	943.44
92	56	81	926.96
92	56	82	901.96
92	56	83	901.12
92	56	84	907.24
92	57	74	836.93
92	57	75	886.9
92	57	76	919.34
92	57	77	943.52
92	57	78	942.86
92	57	79	934.11
92	57	80	924.78
92	57	81	912.05
92	57	82	899.3
92	57	83	894.81
92	57	84	891.1
92	58	74	878.62
92	58	75	876.31
92	58	76	900.22
92	58	77	954.94
92	58	78	955.79
92	58	79	938.72
92	58	80	927.38
92	58	81	926.34
92	58	82	932.99
92	58	83	943.6
92	58	84	959.24
92	59	74	908.32
92	59	75	945.03
92	59	76	982.83
92	59	77	975.5
92	59	78	971.73
92	59	79	965.4
92	59	80	941.79
92	59	81	929.57
92	59	82	934.9
92	59	83	938.46
92	59	84	935.54
92	60	74	873.34
92	60	75	843.54
92	60	76	798.96
92	60	77	827
92	60	78	806.42
92	60	79	725.03
92	60	80	726.74
92	60	81	747.28
92	60	82	782.61
92	60	83	791.11
92	60	84	761.54
92	61	74	833.28
92	61	75	717.61
92	61	76	660.2
92	61	77	761.01
92	61	78	808.38
92	61	79	735.73
92	61	80	763.95
92	61	81	805.38
92	61	82	852.03
92	61	83	845.43
92	61	84	785.24
92	62	74	847.53
92	62	75	680.19
92	62	76	720.97
92	62	77	848
92	62	78	920.92
92	62	79	877.65
92	62	80	891.39
92	62	81	915.66
92	62	82	939.23
92	62	83	927.31
92	62	84	882.52
92	63	74	797.74
92	63	75	685.2
92	63	76	878.05
92	63	77	908.82
92	63	78	868.34
92	63	79	881.36
92	63	80	915.23
92	63	81	964.18
92	63	82	990.7
92	63	83	997.89
92	63	84	1000.7
92	64	74	781.72
92	64	75	767.87
92	64	76	924.6
92	64	77	917.4
92	64	78	857.59
92	64	79	831.62
92	64	80	854.49
92	64	81	907.66
92	64	82	933.39
92	64	83	938.26
92	64	84	938.59
92	65	74	867.23
92	65	75	924.38
92	65	76	907.98
92	65	77	891.88
92	65	78	864.96
92	65	79	794.26
92	65	80	796.64
92	65	81	850.81
92	65	82	901.67
92	65	83	931.32
92	65	84	940.49
92	66	74	853.13
92	66	75	889.81
92	66	76	898.08
92	66	77	892.96
92	66	78	870.86
92	66	79	807.62
92	66	80	795.37
92	66	81	830.88
92	66	82	907.54
92	66	83	966.19
92	66	84	969.01
92	67	74	890.97
92	67	75	888.88
92	67	76	877.53
92	67	81	815.32
92	67	82	862.08
92	67	83	896.95
92	67	84	895.29
92	68	74	939.66
92	68	75	893.07
92	68	76	849.02
92	68	81	798.99
92	68	82	822.79
92	68	83	841.15
92	68	84	843.93
92	69	74	870.31
92	69	75	849.21
92	69	76	797.42
92	69	81	792.62
92	69	82	796.89
92	69	83	801.04
92	69	84	809.54
92	70	74	831.46
92	70	75	816.29
92	70	76	774.83
92	70	81	761
92	70	82	776.58
92	70	83	796.55
92	70	84	795.6
92	71	74	804.56
92	71	75	795.83
92	71	76	765.36
92	71	81	765.55
92	71	82	792.29
92	71	83	817.73
92	71	84	815.66
92	72	74	787.84
92	72	75	810.52
92	72	76	775.93
92	72	81	837.77
92	72	82	861.05
92	72	83	871.05
92	72	84	870.34
92	73	74	790.14
92	73	75	810.65
92	73	76	777.38
92	73	81	890.91
92	73	82	911.73
92	73	83	928.36
92	73	84	933.29
92	74	74	797.84
92	74	75	803.13
92	74	76	770.27
92	74	81	944.25
92	74	82	962.19
92	74	83	987.79
92	74	84	992.94
92	75	81	975.85
92	75	82	993.08
92	75	83	1035.3
92	75	84	1033.2
92	76	81	948.37
92	76	82	970.79
92	76	83	1014.2
92	76	84	1034.1
93	49	74	838.94
93	49	75	874.94
93	49	76	822.66
93	50	74	835.15
93	50	75	857.2
93	50	76	798.93
93	50	81	809.65
93	50	82	812.96
93	50	83	787.51
93	50	84	807.3
93	51	74	851.69
93	51	75	824.04
93	51	76	775.84
93	51	81	789.47
93	51	82	793.19
93	51	83	782.01
93	51	84	820.63
93	52	74	838.87
93	52	75	837.02
93	52	76	795.36
93	52	81	777.74
93	52	82	779.46
93	52	83	770.83
93	52	84	804.54
93	53	74	873.93
93	53	75	900.63
93	53	76	853.59
93	53	81	760.75
93	53	82	748.06
93	53	83	740.29
93	53	84	769.8
93	54	71	753.36
93	54	72	751.53
93	54	73	851.53
93	54	74	940.58
93	54	75	970.59
93	54	76	924.58
93	54	81	785.74
93	54	82	776.74
93	54	83	766.21
93	54	84	766.58
93	55	71	801.73
93	55	72	775.16
93	55	73	859.15
93	55	74	954.53
93	55	75	974.66
93	55	76	981.11
93	55	81	822.47
93	55	82	807.56
93	55	83	797.98
93	55	84	793.16
93	56	71	868.31
93	56	72	809.55
93	56	73	856.46
93	56	74	932.3
93	56	75	963.37
93	56	76	971.31
93	56	81	864.1
93	56	82	837.89
93	56	83	833.49
93	56	84	831.58
93	57	71	934.07
93	57	72	857.68
93	57	73	852.23
93	57	74	887.74
93	57	75	929.99
93	57	76	947.51
93	57	77	951.92
93	57	78	954.32
93	57	79	945.23
93	57	80	900.83
93	58	71	976.49
93	58	72	947.81
93	58	73	903.89
93	58	74	845.04
93	58	75	879.79
93	58	76	915.54
93	58	77	943.49
93	58	78	948.88
93	58	79	948.76
93	58	80	915.39
93	59	71	942.16
93	59	72	957.66
93	59	73	952.43
93	59	74	944.26
93	59	75	941.07
93	59	76	933.59
93	59	77	933.03
93	59	78	960.4
93	59	79	990.74
93	59	80	940.63
93	60	71	901.51
93	60	72	936.48
93	60	73	888.07
93	60	74	875.16
93	60	75	868.54
93	60	76	872.48
93	60	77	845.65
93	60	78	792.44
93	60	79	706.13
93	60	80	746.08
93	61	74	727.08
93	61	75	769.02
93	61	76	812.94
93	61	77	823.04
93	61	78	793.19
93	61	79	704.16
93	61	80	771.42
93	62	71	927.76
93	62	72	977.19
93	62	73	905.86
93	62	74	847.63
93	62	75	802.69
93	62	76	813.48
93	62	77	884.45
93	62	78	907.21
93	62	79	856.87
93	62	80	895.64
93	63	71	872.17
93	63	72	922.08
93	63	73	893.68
93	63	74	879.56
93	63	75	873.27
93	63	76	881.74
93	63	77	888.01
93	63	78	884.71
93	63	79	906.33
93	63	80	926.39
93	64	71	885.39
93	64	72	873.05
93	64	73	829.21
93	64	74	872.61
93	64	75	901.39
93	64	76	915.05
93	64	77	907.72
93	64	78	887.32
93	64	79	868.29
93	64	80	866.36
93	65	71	890.99
93	65	72	951
93	65	73	882.91
93	65	74	864.38
93	65	75	881.12
93	65	76	919.52
93	65	77	926.27
93	65	78	905.42
93	65	79	833.01
93	65	80	810.02
93	66	71	887.46
93	66	72	957.05
93	66	73	910.46
93	66	74	909.58
93	66	75	930.2
93	66	76	927.39
93	67	71	882.14
93	67	72	965.67
93	67	73	942.21
93	67	74	936.4
93	67	75	931.44
93	67	76	921.65
93	67	81	785.28
93	67	82	827.7
93	67	83	873.04
93	67	84	912.57
93	68	71	875.39
93	68	72	1017.1
93	68	73	980.97
93	68	74	940.62
93	68	75	902.44
93	68	76	900.84
93	68	81	780.25
93	68	82	799.74
93	68	83	822.58
93	68	84	852.04
93	69	71	784.16
93	69	72	927.8
93	69	73	901.03
93	69	74	878.73
93	69	75	858
93	69	76	833.2
93	69	81	779.41
93	69	82	791.43
93	69	83	799.97
93	69	84	796.96
93	70	74	835
93	70	75	817.25
93	70	76	795.5
93	70	81	761.53
93	70	82	775.61
93	70	83	790.86
93	70	84	792.76
93	71	74	800.67
93	71	75	784.34
93	71	76	770.27
93	71	81	762.92
93	71	82	787.62
93	71	83	813.19
93	71	84	821.16
93	72	74	807.72
93	72	75	834.91
93	72	76	789.29
93	72	81	843.34
93	72	82	874.61
93	72	83	903.56
93	72	84	908.8
93	73	74	808.74
93	73	75	840.55
93	73	76	797.79
93	73	81	920.11
93	73	82	939.19
93	73	83	955.96
93	73	84	966.98
93	74	74	808.26
93	74	75	827.7
93	74	76	797.09
94	49	74	843.26
94	49	75	852.22
94	49	76	819.11
94	50	71	897.26
94	50	72	844.45
94	50	73	829.35
94	50	74	833.28
94	50	75	837.38
94	50	76	796.65
94	51	71	838.78
94	51	72	812.49
94	51	73	830.85
94	51	74	835.01
94	51	75	824.26
94	51	76	789.46
94	52	71	839.95
94	52	72	832.94
94	52	73	832.04
94	52	74	838.24
94	52	75	848.35
94	52	76	821.01
94	53	69	625.49
94	53	70	788.71
94	53	71	866.48
94	53	72	843.13
94	53	73	840.25
94	53	74	860.65
94	53	75	883.24
94	53	76	852.7
94	54	69	628.41
94	54	70	745.08
94	54	71	812.01
94	54	72	784.81
94	54	73	850.27
94	54	74	905.6
94	54	75	930.63
94	54	76	900.88
94	54	78	889.42
94	54	79	843.6
94	54	80	786.64
94	55	69	626.38
94	55	70	729.54
94	55	71	807.61
94	55	72	763.65
94	55	73	833.82
94	55	74	921.71
94	55	75	984.95
94	55	76	976.84
94	55	78	938.56
94	55	79	884.08
94	55	80	825.62
94	56	69	636.19
94	56	70	737.49
94	56	71	838.05
94	56	72	787.52
94	56	73	841.96
94	56	74	927.68
94	56	75	989.66
94	56	76	978.45
94	56	78	966.07
94	56	79	950.15
94	56	80	879.66
94	57	71	897.33
94	57	72	850.85
94	57	73	867.5
94	57	74	913.36
94	57	75	971.24
94	57	76	971.25
94	57	77	939.14
94	57	78	964.63
94	57	79	958.75
94	57	80	890.92
94	58	71	971.8
94	58	72	941.1
94	58	73	906.33
94	58	74	870.27
94	58	75	928.93
94	58	76	954.34
94	58	77	944.42
94	58	78	955.82
94	58	79	961.76
94	58	80	915.48
94	59	71	974.23
94	59	72	960.04
94	59	73	940.62
94	59	74	947.64
94	59	75	944.03
94	59	76	923.51
94	59	77	902.38
94	59	78	945.06
94	59	79	1011.1
94	59	80	953.19
94	60	71	903.59
94	60	72	901.39
94	60	73	834.69
94	60	74	836.55
94	60	75	858.23
94	60	76	897.6
94	60	77	840.03
94	60	78	782.56
94	60	79	703.74
94	60	80	774.03
94	61	71	735.09
94	61	72	702
94	61	73	543.86
94	61	74	621.98
94	61	75	744.61
94	61	76	890.89
94	61	77	851.73
94	61	78	782.72
94	61	79	680.44
94	61	80	782.16
94	62	71	795.28
94	62	72	845.03
94	62	73	823.57
94	62	74	851.24
94	62	75	876.45
94	62	76	919.28
94	62	77	941.3
94	62	78	910.51
94	62	79	829.19
94	62	80	890.04
94	63	71	886.21
94	63	72	928.48
94	63	73	916.22
94	63	74	942.07
94	63	75	957.29
94	63	76	940.42
94	63	77	927.78
94	63	78	913.89
94	63	79	914.61
94	63	80	929.78
94	64	71	913.53
94	64	72	953.64
94	64	73	927.79
94	64	74	967.55
94	64	75	985.07
94	64	76	959.92
94	64	77	946.21
94	64	78	930.97
94	64	79	908.61
94	64	80	896.63
94	65	71	922.47
94	65	72	1000.4
94	65	73	952.42
94	65	74	934.03
94	65	75	936.84
94	65	76	961.16
94	65	77	971.11
94	65	78	956.61
94	65	79	892.48
94	65	80	855.49
94	66	71	906.23
94	66	72	976.99
94	66	73	944.99
94	66	74	945.91
94	66	75	956.13
94	66	76	949.11
94	66	78	964.82
94	66	79	925.77
94	66	80	873.97
94	67	69	730.11
94	67	70	791.69
94	67	71	873.63
94	67	72	949.36
94	67	73	937.95
94	67	74	942.11
94	67	75	946.3
94	67	76	948.19
94	67	78	966.2
94	67	79	904.7
94	67	80	847.05
94	68	69	669.84
94	68	70	709.22
94	68	71	826.63
94	68	72	959.87
94	68	73	940.89
94	68	74	919.69
94	68	75	905.27
94	68	76	934.13
94	68	78	949.5
94	68	79	871.37
94	68	80	813.64
94	69	69	665.38
94	69	70	669.93
94	69	71	751.56
94	69	72	863.65
94	69	73	878.18
94	69	74	874.16
94	69	75	855.27
94	69	76	851.14
94	69	78	862.6
94	69	79	824.04
94	69	80	797.63
94	70	69	685.28
94	70	70	655.9
94	70	71	700.6
94	70	72	805.89
94	70	73	837.89
94	70	74	838.61
94	70	75	815.41
94	70	76	810.41
94	71	71	700.59
94	71	72	816.68
94	71	73	824.22
94	71	74	811.68
94	71	75	779.6
94	71	76	787.64
94	72	71	699.09
94	72	72	819.05
94	72	73	841.01
94	72	74	840.32
94	72	75	820.07
94	72	76	808.73
94	73	71	692.54
94	73	72	820.45
94	73	73	843.15
94	73	74	843.53
94	73	75	832.17
94	73	76	827.1
94	74	74	827.38
94	74	75	822.6
94	74	76	836.1
95	50	71	898.95
95	50	72	866.04
95	50	73	844.9
95	51	71	877.33
95	51	72	867.12
95	51	73	862.99
95	52	71	862.33
95	52	72	872.07
95	52	73	880.27
95	53	69	626.93
95	53	70	774.07
95	53	71	860.04
95	53	72	869.63
95	53	73	884.5
95	53	77	901.75
95	53	78	907.92
95	53	79	864.14
95	53	80	807.17
95	54	69	627.22
95	54	70	754.31
95	54	71	836.5
95	54	72	813.79
95	54	73	839.29
95	54	77	933.99
95	54	78	958.36
95	54	79	903.13
95	54	80	823.64
95	55	69	635.24
95	55	70	752.61
95	55	71	840.6
95	55	72	804.81
95	55	73	835.92
95	55	77	996.28
95	55	78	993.01
95	55	79	939.98
95	55	80	867.02
95	56	69	661.19
95	56	70	764.55
95	56	71	868.58
95	56	72	825.64
95	56	73	847.7
95	56	77	957.72
95	56	78	991.38
95	56	79	976.86
95	56	80	912.28
95	57	69	746.3
95	57	70	803.48
95	57	71	906.19
95	57	72	867.42
[truncated: 7,412 more rows]
