# Supplementary material for: From mathematics to medicine: A practical primer on topological data analysis (TDA) and the development of related analytic tools for the functional discovery of latent structure in fMRI data
Source: PLoS One. 2021 Aug 12;16(8):e0255859. doi: 10.1371/journal.pone.0255859 (PMC8360597; doi:10.1371/journal.pone.0255859)
Supplement: S1 Data — The included archive of .csv files has one .csv file for each time index. Each .csv file contains a single matrix, which has one column for each of the spatial coordinates x, y, z and one column for the fMRI signal amplitude at voxel (x, y, z) at that time index. This is normalized scan data for a single patient from our study, described in the paper, with an ACC (anterior cingulate cortex) mask applied. This is the data we used, together with our software implementation of our workflow (available at https://github.com/regalski/Wayne-State-TDA), to produce the persistence diagrams, vineyards, and loop locations pictured in the figures and described in the Workflow section of our paper. (ZIP) [file pone.0255859.s004.zip › lea2002_145_121_121_time_105_rdACC.csv]

86	49	77	725.09
86	49	78	718.99
86	49	79	719.11
86	49	80	724.5
86	50	77	715.03
86	50	78	701.22
86	50	79	689.2
86	50	80	685.44
86	51	77	695.38
86	51	78	701.03
86	51	79	701.52
86	51	80	688.69
86	52	77	709.48
86	52	78	713.55
86	52	79	710.19
86	52	80	695.95
86	53	77	804.75
86	53	78	760.1
86	53	79	718.3
86	53	80	712.77
86	54	77	849.89
86	54	78	830.19
86	54	79	816.77
86	54	80	785.14
86	55	77	862.06
86	55	78	861.07
86	55	79	865.19
86	55	80	838.46
86	56	77	840.76
86	56	78	841.22
86	56	79	854.38
86	56	80	870.4
86	57	77	834.63
86	57	78	855.53
86	57	79	874.87
86	57	80	872.79
86	57	81	863.49
86	57	82	827.77
86	58	77	830.92
86	58	78	862.72
86	58	79	886.97
86	58	80	873.14
86	58	81	840.23
86	58	82	853.06
86	59	81	798.67
86	59	82	833.18
86	60	81	705.67
86	60	82	729.74
86	61	81	797.27
86	61	82	804.27
86	62	81	855.79
86	62	82	848.02
86	63	77	859.56
86	63	78	830.93
86	63	79	845.97
86	63	80	857.34
86	63	81	846.61
86	63	82	836.53
86	64	77	867.03
86	64	78	835.98
86	64	79	826.57
86	64	80	823.85
86	64	81	768.88
86	64	82	735.32
86	65	77	863.03
86	65	78	864.56
86	65	79	843.82
86	65	80	810.78
86	65	81	765.01
86	65	82	727.04
86	66	77	858.28
86	66	78	903.64
86	66	79	871.45
86	66	80	816.42
86	66	81	786.33
86	66	82	746.6
86	67	77	779.54
86	67	78	834.69
86	67	79	843.22
86	67	80	835.6
86	68	77	806.1
86	68	78	848.13
86	68	79	840.52
86	68	80	805.5
86	69	77	839.32
86	69	78	840.1
86	69	79	813.5
86	69	80	768.23
86	70	77	770.99
86	70	78	754.21
86	70	79	735.12
86	70	80	717.27
86	71	77	743.15
86	71	78	743.8
86	71	79	728.34
86	71	80	706.81
86	72	77	731.28
86	72	78	740.19
86	72	79	727.08
86	72	80	708.9
86	73	77	718.86
86	73	78	731.07
86	73	79	726.67
86	73	80	717.61
87	46	81	927.55
87	46	82	913.96
87	46	83	903.15
87	46	84	923.88
87	47	81	837.72
87	47	82	839.57
87	47	83	839.74
87	47	84	852.54
87	48	81	778.99
87	48	82	773.75
87	48	83	774.14
87	48	84	782.14
87	49	77	727.41
87	49	78	736.98
87	49	79	741.01
87	49	80	741.82
87	49	81	735.2
87	49	82	730.05
87	49	83	738.05
87	49	84	750.81
87	50	77	720.59
87	50	78	722.35
87	50	79	716.89
87	50	80	707.23
87	50	81	702.76
87	50	82	702.32
87	50	83	713.97
87	50	84	728.91
87	51	77	711.18
87	51	78	716.97
87	51	79	718.36
87	51	80	709.49
87	52	77	733.24
87	52	78	733.78
87	52	79	729.59
87	52	80	722.48
87	53	77	843.79
87	53	78	794.97
87	53	79	748.43
87	53	80	746.08
87	54	77	871.02
87	54	78	843.62
87	54	79	822.73
87	54	80	777.73
87	55	77	860.3
87	55	78	863.17
87	55	79	880.89
87	55	80	821.95
87	55	81	773.14
87	55	82	741.03
87	55	83	742.63
87	55	84	755.36
87	56	77	842.05
87	56	78	853.11
87	56	79	917.3
87	56	80	879
87	56	81	834.5
87	56	82	783.04
87	56	83	763.99
87	56	84	762.2
87	57	77	849.54
87	57	78	876.98
87	57	79	933.26
87	57	80	910.45
87	57	81	867.89
87	57	82	819.95
87	57	83	780.75
87	57	84	743.38
87	58	77	851.15
87	58	78	884.34
87	58	79	913.93
87	58	80	907.89
87	58	81	890.5
87	58	82	883.68
87	58	83	875.94
87	58	84	843.1
87	59	77	864.49
87	59	78	863.78
87	59	79	864.04
87	59	80	866.79
87	59	81	869.88
87	59	82	884.71
87	59	83	893.92
87	59	84	872.63
87	60	77	777.96
87	60	78	765.43
87	60	79	780.33
87	60	80	780.56
87	60	81	759.12
87	60	82	763.27
87	60	83	785.57
87	60	84	819.99
87	61	77	752.21
87	61	78	718.56
87	61	79	785.27
87	61	80	829.59
87	61	81	809.81
87	61	82	806.93
87	61	83	811.51
87	61	84	833.93
87	62	77	798.19
87	62	78	740.11
87	62	79	810.06
87	62	80	861.49
87	62	81	861.39
87	62	82	847.88
87	62	83	833.9
87	62	84	831.42
87	63	77	862.74
87	63	78	845.53
87	63	79	814.59
87	63	80	791.66
87	63	81	863.06
87	63	82	863.12
87	63	83	841.92
87	63	84	812.19
87	64	77	854.07
87	64	78	835.77
87	64	79	791.23
87	64	80	758.71
87	64	81	815.26
87	64	82	815.22
87	64	83	795.1
87	64	84	762.09
87	65	77	834.36
87	65	78	842.8
87	65	79	795.52
87	65	80	743.12
87	65	81	775.79
87	65	82	772.91
87	65	83	751.29
87	65	84	740.46
87	66	77	840.04
87	66	78	878.71
87	66	79	820.5
87	66	80	739.81
87	66	81	743.83
87	66	82	736.8
87	66	83	719.81
87	66	84	729.91
87	67	77	858.45
87	67	78	831.82
87	67	79	784.89
87	67	80	736.74
87	67	81	719.84
87	67	82	709.6
87	67	83	705.29
87	67	84	725.71
87	68	77	849.15
87	68	78	820.66
87	68	79	783.25
87	68	80	735.98
87	68	81	717.65
87	68	82	706.62
87	68	83	698.04
87	68	84	709.85
87	69	77	803.65
87	69	78	797.1
87	69	79	769.65
87	69	80	734.38
87	70	77	723.6
87	70	78	719.92
87	70	79	717.32
87	70	80	720.02
87	71	77	722.4
87	71	78	735.04
87	71	79	729
87	71	80	715.21
87	72	77	741.31
87	72	78	756.08
87	72	79	742.41
87	72	80	720.8
87	73	77	724.45
87	73	78	739.19
87	73	79	739.66
87	73	80	734.33
87	73	81	746.75
87	73	82	757.81
87	73	83	771.59
87	73	84	765.16
87	74	81	770.47
87	74	82	801.16
87	74	83	837.01
87	74	84	846.11
87	75	81	795.76
87	75	82	838.92
87	75	83	875.98
87	75	84	895.82
87	76	81	814.83
87	76	82	857.48
87	76	83	883.78
87	76	84	916.95
88	46	81	943.61
88	46	82	939.08
88	46	83	933.13
88	46	84	942.91
88	47	81	870.68
88	47	82	867.28
88	47	83	853.57
88	47	84	855.54
88	48	81	776.16
88	48	82	771.4
88	48	83	759.55
88	48	84	766.79
88	49	77	726.87
88	49	78	742.98
88	49	79	739.87
88	49	80	722.07
88	49	81	730.96
88	49	82	735.33
88	49	83	736.89
88	49	84	752.22
88	50	77	719.02
88	50	78	731.31
88	50	79	727.12
88	50	80	711.73
88	50	81	715.16
88	50	82	719.56
88	50	83	727.43
88	50	84	739.6
88	51	77	740.34
88	51	78	738.4
88	51	79	727.42
88	51	80	702.62
88	52	77	795.27
88	52	78	777.93
88	52	79	757.09
88	52	80	729.5
88	53	77	893.1
88	53	78	861.7
88	53	79	825.42
88	53	80	793.6
88	54	77	916.31
88	54	78	895.46
88	54	79	869.32
88	54	80	821.89
88	55	77	900.45
88	55	78	895.61
88	55	79	889.21
88	55	80	842.56
88	55	81	812.68
88	55	82	809.06
88	55	83	809.59
88	55	84	821.34
88	56	77	877.03
88	56	78	876.91
88	56	79	887.59
88	56	80	861.9
88	56	81	841.89
88	56	82	831.29
88	56	83	832.15
88	56	84	848.83
88	57	77	867.69
88	57	78	887.35
88	57	79	912.52
88	57	80	890.42
88	57	81	864.88
88	57	82	831.11
88	57	83	814.57
88	57	84	813.53
88	58	77	868.62
88	58	78	890.82
88	58	79	908.05
88	58	80	903.79
88	58	81	896.4
88	58	82	874.13
88	58	83	864.35
88	58	84	868.48
88	59	77	896.74
88	59	78	883.79
88	59	79	877.24
88	59	80	883.49
88	59	81	890.66
88	59	82	870.28
88	59	83	856.16
88	59	84	860.26
88	60	77	873.67
88	60	78	866.83
88	60	79	830.87
88	60	80	794.21
88	60	81	750.73
88	60	82	729.27
88	60	83	726.21
88	60	84	780.79
88	61	77	846.59
88	61	78	847.84
88	61	79	847.96
88	61	80	849.51
88	61	81	840.3
88	61	82	817.51
88	61	83	797.22
88	61	84	832.3
88	62	77	839.82
88	62	78	838.53
88	62	79	866.78
88	62	80	896.75
88	62	81	919.93
88	62	82	895.71
88	62	83	868.28
88	62	84	858.77
88	63	77	866.13
88	63	78	837.75
88	63	79	829.69
88	63	80	846.63
88	63	81	922.68
88	63	82	931.35
88	63	83	917.19
88	63	84	860.42
88	64	77	870.79
88	64	78	838.8
88	64	79	799.99
88	64	80	796.3
88	64	81	893.74
88	64	82	903.39
88	64	83	879.33
88	64	84	817.72
88	65	77	867.69
88	65	78	837.31
88	65	79	783.91
88	65	80	760.15
88	65	81	843.47
88	65	82	853.8
88	65	83	837.83
88	65	84	787.95
88	66	77	876.11
88	66	78	841.81
88	66	79	783.22
88	66	80	740.28
88	66	81	792.72
88	66	82	803.31
88	66	83	795.01
88	66	84	763.6
88	67	77	859.22
88	67	78	805.72
88	67	79	758.46
88	67	80	727.18
88	67	81	754.14
88	67	82	752.29
88	67	83	741.43
88	67	84	735.48
88	68	77	806.14
88	68	78	763.41
88	68	79	740.69
88	68	80	727.11
88	68	81	735.88
88	68	82	732.03
88	68	83	726.09
88	68	84	736.48
88	69	77	733.09
88	69	78	722.02
88	69	79	725.07
88	69	80	728.68
88	70	77	720.98
88	70	78	712.88
88	70	79	711.15
88	70	80	714.47
88	71	77	711.26
88	71	78	720.21
88	71	79	726.83
88	71	80	731.29
88	72	77	709.01
88	72	78	733.02
88	72	79	745.83
88	72	80	748.98
88	73	77	723.29
88	73	78	729.94
88	73	79	738.5
88	73	80	747.24
88	73	81	768.47
88	73	82	786.37
88	73	83	799.62
88	73	84	786.26
88	74	81	814.9
88	74	82	841.52
88	74	83	858.71
88	74	84	858.67
88	75	81	869.93
88	75	82	899.13
88	75	83	900.76
88	75	84	916.44
88	76	81	883.66
88	76	82	910.15
88	76	83	883.02
88	76	84	926.47
89	46	81	942.02
89	46	82	938.25
89	46	83	924.14
89	46	84	931.2
89	47	81	883.92
89	47	82	871.44
89	47	83	844.86
89	47	84	842.97
89	48	81	789.47
89	48	82	785.32
89	48	83	756.71
89	48	84	754.61
89	49	77	730.02
89	49	78	733.85
89	49	79	727.97
89	49	80	718.22
89	49	81	740.73
89	49	82	749.08
89	49	83	739.07
89	49	84	749.68
89	50	74	730.18
89	50	75	758.41
89	50	76	753.07
89	50	77	746.89
89	50	78	751.66
89	50	79	742.94
89	50	80	726.04
89	50	81	736.07
89	50	82	741.31
89	50	83	742.5
89	50	84	751.28
89	51	74	739.2
89	51	75	786.01
89	51	76	796.41
89	51	77	793.58
89	51	78	782.16
89	51	79	759.89
89	51	80	725.87
89	51	81	723.88
89	51	82	723.73
89	51	83	714.47
89	51	84	716.45
89	52	74	761.3
89	52	75	848.89
89	52	76	879.01
89	52	77	872.57
89	52	78	835.23
89	52	79	803.37
89	52	80	769.77
89	52	81	760.43
89	52	82	757.16
89	52	83	738.13
89	52	84	730.58
89	53	74	792.23
89	53	75	881.79
89	53	76	909.94
89	53	77	897.97
89	53	78	896.21
89	53	79	887.06
89	53	80	858.56
89	53	81	838.26
89	53	82	825.05
89	53	83	789.91
89	53	84	768.2
89	54	74	807.91
89	54	75	884.78
89	54	76	919.79
89	54	77	919.53
89	54	78	906.36
89	54	79	891.06
89	54	80	876.73
89	54	81	865.44
89	54	82	865.55
89	54	83	841.45
89	54	84	819.96
89	55	75	856.22
89	55	76	903.25
89	55	77	922.68
89	55	78	897.97
89	55	79	878.28
89	55	80	877.94
89	55	81	872.49
89	55	82	871.33
89	55	83	870.97
89	55	84	877.15
89	56	75	811.98
89	56	76	834.24
89	56	77	867.96
89	56	78	874.57
89	56	79	876.83
89	56	80	878.79
89	56	81	875.45
89	56	82	868.52
89	56	83	883.24
89	56	84	905.63
89	57	75	842.3
89	57	76	834.58
89	57	77	859.69
89	57	78	866.01
89	57	79	861.56
89	57	80	874.02
89	57	81	876.6
89	57	82	857.5
89	57	83	856.74
89	57	84	878.23
89	58	77	870.2
89	58	78	876.9
89	58	79	892.34
89	58	80	914.67
89	58	81	930.48
89	58	82	907.54
89	58	83	899.98
89	58	84	913.48
89	59	77	886.05
89	59	78	886.95
89	59	79	935.69
89	59	80	953.14
89	59	81	949.09
89	59	82	903.09
89	59	83	868.25
89	59	84	863.19
89	60	77	802.63
89	60	78	789.72
89	60	79	817.99
89	60	80	779.84
89	60	81	715.77
89	60	82	689.08
89	60	83	672.51
89	60	84	721.44
89	61	77	787.02
89	61	78	785.78
89	61	79	819.76
89	61	80	810.72
89	61	81	785.71
89	61	82	756.23
89	61	83	735.9
89	61	84	799.84
89	62	77	838.88
89	62	78	829.07
89	62	79	860
89	62	80	881.35
89	62	81	897.27
89	62	82	867.01
89	62	83	841.07
89	62	84	868.98
89	63	77	858.33
89	63	78	828.74
89	63	79	863.61
89	63	80	909.31
89	63	81	969.72
89	63	82	961.07
89	63	83	943.78
89	63	84	907.37
89	64	77	865.01
89	64	78	819.08
89	64	79	816.32
89	64	80	840.03
89	64	81	925.52
89	64	82	935.09
89	64	83	915.57
89	64	84	860.81
89	65	77	860.5
89	65	78	807.67
89	65	79	777.23
89	65	80	786.31
89	65	81	880.41
89	65	82	907.03
89	65	83	904.42
89	65	84	840.37
89	66	75	829.42
89	66	76	853.98
89	66	77	847.58
89	66	78	801.55
89	66	79	761.4
89	66	80	757.4
89	66	81	836.95
89	66	82	872.35
89	66	83	880.18
89	66	84	816.66
89	67	75	858.96
89	67	76	841.71
89	67	77	818.73
89	67	78	774.71
89	67	79	746.55
89	67	80	740.68
89	67	81	782.63
89	67	82	797.09
89	67	83	793.77
89	67	84	762.6
89	68	75	837.9
89	68	76	812.16
89	68	77	786.35
89	68	78	759.71
89	68	79	746.59
89	68	80	744.36
89	68	81	758.87
89	68	82	764.54
89	68	83	762.96
89	68	84	769.12
89	69	74	812.26
89	69	75	794.74
89	69	76	766.9
89	69	77	753.39
89	69	78	754.57
89	69	79	756.85
89	69	80	757.57
89	69	81	751.77
89	69	82	753.46
89	69	83	760.69
89	69	84	779.12
89	70	74	784.02
89	70	75	766.15
89	70	76	738.17
89	70	77	723.95
89	70	78	731.48
89	70	79	735.35
89	70	80	737.71
89	70	81	746.36
89	70	82	761.67
89	70	83	787.16
89	70	84	772.04
89	71	74	766.48
89	71	75	756.32
89	71	76	729.1
89	71	77	714.41
89	71	78	729.09
89	71	79	740.33
89	71	80	748.68
89	71	81	754.47
89	71	82	757.15
89	71	83	756.19
89	71	84	740.3
89	72	74	752.47
89	72	75	762.15
89	72	76	737.73
89	72	77	721.16
89	72	78	741.07
89	72	79	759.13
89	72	80	769.55
89	72	81	771.33
89	72	82	766.17
89	72	83	749.91
89	72	84	740.66
89	73	74	758.26
89	73	75	766.75
89	73	76	747.78
89	73	77	731.4
89	73	78	734.44
89	73	79	744.35
89	73	80	763.31
89	73	81	799.44
89	73	82	824.05
89	73	83	838.3
89	73	84	817.25
89	74	81	849.87
89	74	82	882.89
89	74	83	897.78
89	74	84	881.54
89	75	81	919.71
89	75	82	948.35
89	75	83	944.58
89	75	84	940.01
89	76	81	926.16
89	76	82	953.51
89	76	83	927.23
89	76	84	952.1
90	46	81	929
90	46	82	927.84
90	46	83	915.52
90	46	84	917.62
90	47	81	887.49
90	47	82	877.1
90	47	83	846.08
90	47	84	840.2
90	48	81	794.29
90	48	82	795.99
90	48	83	772.99
90	48	84	768.4
90	49	74	754.2
90	49	75	741.25
90	49	76	736.55
90	49	81	746.34
90	49	82	761.33
90	49	83	752.72
90	49	84	757.98
90	50	74	738.72
90	50	75	746.14
90	50	76	757.54
90	50	77	759.16
90	50	78	747.15
90	50	79	746.81
90	50	80	750.36
90	50	81	761.89
90	50	82	766.21
90	50	83	759.84
90	50	84	765.9
90	51	74	735.37
90	51	75	777.74
90	51	76	805.12
90	51	77	813.11
90	51	78	796.62
90	51	79	783.71
90	51	80	758.84
90	51	81	752.33
90	51	82	745.07
90	51	83	735.17
90	51	84	740.59
90	52	74	787.65
90	52	75	856.58
90	52	76	893.23
90	52	77	901.34
90	52	78	878.69
90	52	79	848.23
90	52	80	813.36
90	52	81	800.27
90	52	82	789.43
90	52	83	764.28
90	52	84	747.8
90	53	74	802.64
90	53	75	877.35
90	53	76	903.52
90	53	77	905.8
90	53	78	933.24
90	53	79	941.62
90	53	80	926.27
90	53	81	905.41
90	53	82	880.07
90	53	83	830.53
90	53	84	792.08
90	54	74	802.46
90	54	75	866.93
90	54	76	903.36
90	54	77	922.26
90	54	78	935.17
90	54	79	933.19
90	54	80	926.55
90	54	81	921.93
90	54	82	923.55
90	54	83	903.83
90	54	84	888.84
90	55	74	797.43
90	55	75	836.8
90	55	76	889.61
90	55	77	944.51
90	55	78	926.11
90	55	79	907.68
90	55	80	915.05
90	55	81	919.97
90	55	82	919.43
90	55	83	913.95
90	55	84	911.77
90	56	74	790.61
90	56	75	816.71
90	56	76	852.31
90	56	77	898.03
90	56	78	915.78
90	56	79	924.11
90	56	80	925.23
90	56	81	917.93
90	56	82	898.19
90	56	83	901.42
90	56	84	909.72
90	57	74	852.65
90	57	75	843.24
90	57	76	845.75
90	57	77	889.06
90	57	78	898.14
90	57	79	887.49
90	57	80	893.54
90	57	81	900.91
90	57	82	893.71
90	57	83	893.21
90	57	84	895.75
90	58	74	962.2
90	58	75	911.88
90	58	76	863.92
90	58	77	891.49
90	58	78	900.26
90	58	79	906.66
90	58	80	936.54
90	58	81	968.68
90	58	82	968.37
90	58	83	974.48
90	58	84	984.93
90	59	75	894.4
90	59	76	891.43
90	59	77	897.98
90	59	78	914.52
90	59	79	969.62
90	59	80	1000.8
90	59	81	1009.6
90	59	82	971.2
90	59	83	932.51
90	59	84	922.1
90	60	75	792.16
90	60	76	755.82
90	60	77	745.08
90	60	78	742.35
90	60	79	780.26
90	60	80	755.26
90	60	81	693.79
90	60	82	675.56
90	60	83	651.88
90	60	84	676.6
90	61	77	719.02
90	61	78	737.13
90	61	79	775.93
90	61	80	759.9
90	61	81	713.17
90	61	82	673.63
90	61	83	640.89
90	61	84	703.84
90	62	75	886.67
90	62	76	840.9
90	62	77	843.09
90	62	78	844.38
90	62	79	856.57
90	62	80	853.35
90	62	81	836.65
90	62	82	783.24
90	62	83	734.45
90	62	84	813.27
90	63	75	721.82
90	63	76	839.41
90	63	77	862.79
90	63	78	821.44
90	63	79	888.36
90	63	80	945.17
90	63	81	996.17
90	63	82	940.75
90	63	83	881.12
90	63	84	934.47
90	64	75	679.63
90	64	76	833.66
90	64	77	856.65
90	64	78	792.04
90	64	79	829.33
90	64	80	873.12
90	64	81	924.59
90	64	82	904.23
90	64	83	871.75
90	64	84	887.41
90	65	74	902.55
90	65	75	776.45
90	65	76	844.7
90	65	77	840.31
90	65	78	769.63
90	65	79	774.85
90	65	80	811.64
90	65	81	884.18
90	65	82	902.96
90	65	83	911.2
90	65	84	885.24
90	66	74	904.47
90	66	75	874.52
90	66	76	857.32
90	66	77	818.82
90	66	78	764.4
90	66	79	750.66
90	66	80	782.82
90	66	81	870.4
90	66	82	914.55
90	66	83	942.48
90	66	84	871.38
90	67	74	919.92
90	67	75	878.47
90	67	76	823.52
90	67	77	783.66
90	67	78	755.79
90	67	79	755.33
90	67	80	769.12
90	67	81	801.12
90	67	82	821.95
90	67	83	836.82
90	67	84	773.85
90	68	74	916.76
90	68	75	846.63
90	68	76	787.32
90	68	77	761.19
90	68	78	762.01
90	68	79	772.2
90	68	80	777.12
90	68	81	774.85
90	68	82	781.67
90	68	83	792.7
90	68	84	778.67
90	69	74	832.16
90	69	75	803.22
90	69	76	766.08
90	69	77	757.86
90	69	78	784.7
90	69	79	798.42
90	69	80	796.49
90	69	81	776.5
90	69	82	771.84
90	69	83	776.4
90	69	84	796.83
90	70	74	797.05
90	70	75	786.4
90	70	76	752.76
90	70	77	739.85
90	70	78	760.75
90	70	79	768.91
90	70	80	770
90	70	81	765.97
90	70	82	771.67
90	70	83	784.58
90	70	84	777.13
90	71	74	777.77
90	71	75	777.9
90	71	76	747.52
90	71	77	731.97
90	71	78	749.34
90	71	79	760.7
90	71	80	767.94
90	71	81	766.35
90	71	82	766.11
90	71	83	763.8
90	71	84	769.59
90	72	74	772.34
90	72	75	774.97
90	72	76	750.49
90	72	77	735.72
90	72	78	755.46
90	72	79	774.28
90	72	80	786.33
90	72	81	778.75
90	72	82	769.51
90	72	83	754.21
90	72	84	777.73
90	73	74	784.24
90	73	75	792.02
90	73	76	761.57
90	73	81	836.48
90	73	82	859.88
90	73	83	876.92
90	73	84	855.98
90	74	81	896.86
90	74	82	930.93
90	74	83	956.84
90	74	84	925.69
90	75	81	963.09
90	75	82	990.28
90	75	83	1013
90	75	84	989.8
90	76	81	949.5
90	76	82	983.5
90	76	83	1000.5
90	76	84	987.58
91	47	81	892.45
91	47	82	893.85
91	47	83	881.4
91	47	84	879.96
91	48	81	801.51
91	48	82	806.3
91	48	83	814.97
91	48	84	822.28
91	49	74	771.19
91	49	75	770.29
91	49	76	763.88
91	49	81	750.09
91	49	82	766.63
91	49	83	781.36
91	49	84	790.29
91	50	74	757.48
91	50	75	763.93
91	50	76	760.24
91	50	81	781.62
91	50	82	786.29
91	50	83	781.66
91	50	84	782.36
91	51	74	756.22
91	51	75	785.48
91	51	76	795.67
91	51	81	772.04
91	51	82	757.23
91	51	83	750.75
91	51	84	772.59
91	52	74	812.75
91	52	75	868.09
91	52	76	891.09
91	52	81	808.6
91	52	82	786.33
91	52	83	777.58
91	52	84	774.39
91	53	74	843.4
91	53	75	907.6
91	53	76	918.91
91	53	81	918.72
91	53	82	871.27
91	53	83	839.27
91	53	84	803.35
91	54	74	850.66
91	54	75	903.7
91	54	76	922.9
91	54	81	928.37
91	54	82	917.37
91	54	83	894.72
91	54	84	868.48
91	55	74	829.38
91	55	75	863.82
91	55	76	905.2
91	55	81	936.24
91	55	82	935.1
91	55	83	921
91	55	84	906.89
91	56	74	811.33
91	56	75	854.79
91	56	76	892.96
91	56	81	953.56
91	56	82	930.64
91	56	83	924.25
91	56	84	922.88
91	57	74	845.88
91	57	75	857.78
91	57	76	875.46
91	57	77	921.72
91	57	78	951.82
91	57	79	966.73
91	57	80	946.85
91	57	81	927.19
91	57	82	912.03
91	57	83	907.12
91	57	84	904.84
91	58	74	938.67
91	58	75	891.38
91	58	76	867.39
91	58	77	916.66
91	58	78	942.32
91	58	79	951.96
91	58	80	965.59
91	58	81	983.62
91	58	82	981.66
91	58	83	986.55
91	58	84	994.74
91	59	74	883.54
91	59	75	901.22
91	59	76	913.12
91	59	77	933.6
91	59	78	950.76
91	59	79	959.54
91	59	80	989.48
91	59	81	1019.6
91	59	82	989.42
91	59	83	961.14
91	59	84	937.74
91	60	74	809.34
91	60	75	780.94
91	60	76	718.47
91	60	77	740.19
91	60	78	743.85
91	60	79	731.45
91	60	80	738.11
91	60	81	748.4
91	60	82	752.74
91	60	83	730.63
91	60	84	699.89
91	61	74	772.27
91	61	75	697.92
91	61	76	634.18
91	61	77	693.21
91	61	78	748.88
91	61	79	750.07
91	61	80	754.87
91	61	81	747.89
91	61	82	751.21
91	61	83	723.4
91	61	84	670.52
91	62	74	884.55
91	62	75	756.13
91	62	76	776.4
91	62	77	842.45
91	62	78	890.2
91	62	79	880.85
91	62	80	868.43
91	62	81	848.02
91	62	82	832.02
91	62	83	805.04
91	62	84	789.44
91	63	74	866.29
91	63	75	689.89
91	63	76	852.39
91	63	77	878.24
91	63	78	842.13
91	63	79	905.5
91	63	80	954.49
91	63	81	993.01
91	63	82	962.07
91	63	83	916.76
91	63	84	941.58
91	64	74	863.36
91	64	75	751.09
91	64	76	877.84
91	64	77	862.4
91	64	78	789.1
91	64	79	838.79
91	64	80	887
91	64	81	932.22
91	64	82	886.23
91	64	83	833.73
91	64	84	882.24
91	65	74	931.36
91	65	75	917.15
91	65	76	884.15
91	65	77	830.06
91	65	78	753.97
91	65	79	775.9
91	65	80	824.01
91	65	81	901.42
91	65	82	897.36
91	65	83	880.6
91	65	84	907.41
91	66	74	902.28
91	66	75	904.59
91	66	76	854.69
91	66	77	809.44
91	66	78	755.87
91	66	79	749.23
91	66	80	796.83
91	66	81	910.01
91	66	82	953.76
91	66	83	970.06
91	66	84	938.08
91	67	74	922.23
91	67	75	893.48
91	67	76	817.71
91	67	81	837.37
91	67	82	869.87
91	67	83	899.57
91	67	84	853.83
91	68	74	937.12
91	68	75	871.61
91	68	76	787.68
91	68	81	803.67
91	68	82	814.12
91	68	83	832.16
91	68	84	810.01
91	69	74	848.59
91	69	75	820.04
91	69	76	765.7
91	69	81	801.45
91	69	82	786.98
91	69	83	780.71
91	69	84	786.77
91	70	74	812.39
91	70	75	801.42
91	70	76	761.27
91	70	81	777.73
91	70	82	778.41
91	70	83	785.86
91	70	84	776.93
91	71	74	796.17
91	71	75	790.56
91	71	76	761.05
91	71	81	772.88
91	71	82	782.38
91	71	83	795.99
91	71	84	791.23
91	72	74	792.42
91	72	75	779.03
91	72	76	760.08
91	72	81	787.5
91	72	82	795.78
91	72	83	811.86
91	72	84	819.23
91	73	74	797.25
91	73	75	798.3
91	73	76	764.99
91	73	81	877.03
91	73	82	886.29
91	73	83	905.97
91	73	84	893.13
91	74	74	803.13
91	74	75	804.73
91	74	76	761.5
91	74	81	957.34
91	74	82	963.25
91	74	83	982.59
91	74	84	967.16
91	75	81	1008
91	75	82	1010.5
91	75	83	1032.2
91	75	84	1028
91	76	81	970.38
91	76	82	990.84
91	76	83	1020.5
91	76	84	1021.9
92	47	81	941.32
92	47	82	955.86
92	47	83	964.94
92	47	84	967.89
92	48	81	842.17
92	48	82	859.31
92	48	83	886.49
92	48	84	898.33
92	49	74	796.95
92	49	75	817.78
92	49	76	799.25
92	49	81	764.32
92	49	82	786.9
92	49	83	824.36
92	49	84	840.6
92	50	74	786.45
92	50	75	802.39
92	50	76	775.42
92	50	81	786.95
92	50	82	792.89
92	50	83	793.11
92	50	84	801.92
92	51	74	792.77
92	51	75	800.94
92	51	76	778.2
92	51	81	769.21
92	51	82	767.46
92	51	83	767.98
92	51	84	796.15
92	52	74	838.66
92	52	75	868.08
92	52	76	862.29
92	52	81	765.06
92	52	82	759.77
92	52	83	768.98
92	52	84	787.88
92	53	74	880.4
92	53	75	928.01
92	53	76	923.85
92	53	81	810.15
92	53	82	781.2
92	53	83	788.92
92	53	84	787.48
92	54	74	911.48
92	54	75	952.96
92	54	76	953.49
92	54	81	850.39
92	54	82	833.63
92	54	83	809.62
92	54	84	791.09
92	55	74	894.31
92	55	75	922.59
92	55	76	940.42
92	55	81	883.68
92	55	82	861.56
92	55	83	843.98
92	55	84	836.67
92	56	74	860.51
92	56	75	914.59
92	56	76	943.57
92	56	81	916.08
92	56	82	870.08
92	56	83	866.22
92	56	84	871.29
92	57	74	848.98
92	57	75	888.95
92	57	76	914.41
92	57	77	928.58
92	57	78	954.89
92	57	79	975.1
92	57	80	936.76
92	57	81	897.03
92	57	82	859.26
92	57	83	850.79
92	57	84	850.12
92	58	74	885.63
92	58	75	871.37
92	58	76	886.28
92	58	77	924.96
92	58	78	952.82
92	58	79	972.84
92	58	80	954.54
92	58	81	940.45
92	58	82	912.09
92	58	83	917.7
92	58	84	938.36
92	59	74	924.46
92	59	75	944.15
92	59	76	977.96
92	59	77	978.61
92	59	78	985.84
92	59	79	984.44
92	59	80	977.77
92	59	81	967.54
92	59	82	930.85
92	59	83	921.38
92	59	84	918.38
92	60	74	884.26
92	60	75	846.5
92	60	76	780.91
92	60	77	822.92
92	60	78	835.34
92	60	79	778.93
92	60	80	785.62
92	60	81	802.23
92	60	82	800.65
92	60	83	793.16
92	60	84	766.62
92	61	74	813.27
92	61	75	709.79
92	61	76	646.44
92	61	77	759.22
92	61	78	840.54
92	61	79	784.88
92	61	80	821.05
92	61	81	872.52
92	61	82	888.18
92	61	83	864.46
92	61	84	790.14
92	62	74	781.64
92	62	75	582.47
92	62	76	679.11
92	62	77	834.02
92	62	78	933.89
92	62	79	897.59
92	62	80	925.3
92	62	81	962.67
92	62	82	964.32
92	62	83	938.43
92	62	84	880.65
92	63	74	797.87
92	63	75	670.5
92	63	76	851.34
92	63	77	909.01
92	63	78	901.5
92	63	79	936.57
92	63	80	963.47
92	63	81	982.42
92	63	82	992.95
92	63	83	984.11
92	63	84	973.82
92	64	74	827.09
92	64	75	803.06
92	64	76	919.73
92	64	77	912.48
92	64	78	854.62
92	64	79	842.6
92	64	80	869.48
92	64	81	922.7
92	64	82	927.48
92	64	83	914.38
92	64	84	918.64
92	65	74	894.49
92	65	75	953.45
92	65	76	920.03
92	65	77	880.91
92	65	78	835.94
92	65	79	784.26
92	65	80	803.7
92	65	81	876.91
92	65	82	907.84
92	65	83	921.55
92	65	84	933.67
92	66	74	881.39
92	66	75	917.94
92	66	76	869.17
92	66	77	855.04
92	66	78	861.89
92	66	79	815.62
92	66	80	815.43
92	66	81	870.01
92	66	82	925.67
92	66	83	967.26
92	66	84	966.03
92	67	74	911.17
92	67	75	903.01
92	67	76	841.61
92	67	81	812.36
92	67	82	859.15
92	67	83	902.02
92	67	84	898.36
92	68	74	941.74
92	68	75	890.11
92	68	76	820.04
92	68	81	786.06
92	68	82	815.87
92	68	83	845.19
92	68	84	835.98
92	69	74	864.4
92	69	75	849.28
92	69	76	789.46
92	69	81	796.65
92	69	82	797.89
92	69	83	800.04
92	69	84	788.55
92	70	74	832.48
92	70	75	817.33
92	70	76	764.86
92	70	81	767.97
92	70	82	774.57
92	70	83	785.54
92	70	84	783.59
92	71	74	814.53
92	71	75	794.88
92	71	76	755.4
92	71	81	770.61
92	71	82	785.36
92	71	83	804.78
92	71	84	813.72
92	72	74	803.82
92	72	75	788.58
92	72	76	769
92	72	81	824.78
92	72	82	839.07
92	72	83	856.08
92	72	84	869.36
92	73	74	801.11
92	73	75	795.68
92	73	76	767.45
92	73	81	903.96
92	73	82	916.79
92	73	83	931.4
92	73	84	934.31
92	74	74	802.82
92	74	75	801.15
92	74	76	762.31
92	74	81	980.27
92	74	82	986.21
92	74	83	996.82
92	74	84	989.99
92	75	81	1011.9
92	75	82	1013.2
92	75	83	1020.4
92	75	84	1020.4
92	76	81	975.44
92	76	82	982.87
92	76	83	995.26
92	76	84	1020.1
93	49	74	825.97
93	49	75	848.92
93	49	76	811.65
93	50	74	816.21
93	50	75	839.22
93	50	76	799.93
93	50	81	777.65
93	50	82	781.94
93	50	83	790.55
93	50	84	813.36
93	51	74	830.8
93	51	75	817.19
93	51	76	778.96
93	51	81	776.53
93	51	82	775.23
93	51	83	776.06
93	51	84	814.69
93	52	74	851.87
93	52	75	835.07
93	52	76	788.4
93	52	81	776.77
93	52	82	765.45
93	52	83	764.84
93	52	84	804.6
93	53	74	887.98
93	53	75	885.73
93	53	76	847.7
93	53	81	762.75
93	53	82	730.08
93	53	83	749.35
93	53	84	784.9
93	54	71	751.43
93	54	72	765.59
93	54	73	859.56
93	54	74	936.54
93	54	75	942.63
93	54	76	911.66
93	54	81	784.75
93	54	82	766.75
93	54	83	748.21
93	54	84	743.56
93	55	71	795.74
93	55	72	808.13
93	55	73	885.15
93	55	74	963.54
93	55	75	966.71
93	55	76	958.16
93	55	81	810.46
93	55	82	793.57
93	55	83	778.03
93	55	84	773.25
93	56	71	865.35
93	56	72	848.56
93	56	73	884.5
93	56	74	933.37
93	56	75	961.48
93	56	76	969.4
93	56	81	841.12
93	56	82	808.94
93	56	83	811.55
93	56	84	813.64
93	57	71	948.09
93	57	72	900.74
93	57	73	884.33
93	57	74	882.77
93	57	75	924.04
93	57	76	944.54
93	57	77	951.9
93	57	78	962.24
93	57	79	961.08
93	57	80	907.69
93	58	71	1002.5
93	58	72	987.76
93	58	73	936.82
93	58	74	851.01
93	58	75	875.85
93	58	76	907.55
93	58	77	933.4
93	58	78	948.79
93	58	79	964.75
93	58	80	934.41
93	59	71	956.13
93	59	72	975.67
93	59	73	976.61
93	59	74	970.44
93	59	75	957.16
93	59	76	936.67
93	59	77	934.12
93	59	78	969.49
93	59	79	1001.7
93	59	80	958.54
93	60	71	914.54
93	60	72	948.52
93	60	73	876.05
93	60	74	886.14
93	60	75	884.62
93	60	76	884.56
93	60	77	843.63
93	60	78	806.35
93	60	79	753.98
93	60	80	790.93
93	61	74	724.42
93	61	75	774.26
93	61	76	817.18
93	61	77	819.21
93	61	78	807.26
93	61	79	741.23
93	61	80	809.5
93	62	71	983.7
93	62	72	1032.3
93	62	73	908.03
93	62	74	815.63
93	62	75	747.68
93	62	76	780.52
93	62	77	865.44
93	62	78	903.08
93	62	79	858.73
93	62	80	907.53
93	63	71	916.24
93	63	72	972.17
93	63	73	923.71
93	63	74	874.64
93	63	75	852.41
93	63	76	881.85
93	63	77	895.08
93	63	78	903.76
93	63	79	949.49
93	63	80	964.59
93	64	71	893.5
93	64	72	914.29
93	64	73	891.4
93	64	74	896.69
93	64	75	899.42
93	64	76	927.12
93	64	77	912.8
93	64	78	885.33
93	64	79	881.26
93	64	80	884.32
93	65	71	924.04
93	65	72	982.97
93	65	73	938.84
93	65	74	902.32
93	65	75	896.17
93	65	76	928.6
93	65	77	918.31
93	65	78	886.41
93	65	79	833.01
93	65	80	824.04
93	66	71	925.5
93	66	72	982.05
93	66	73	962.52
93	66	74	954.68
93	66	75	954.29
93	66	76	907.48
93	67	71	909.16
93	67	72	986.75
93	67	73	983.32
93	67	74	977.49
93	67	75	961.53
93	67	76	910.75
93	67	81	786.25
93	67	82	822.73
93	67	83	869.09
93	67	84	896.63
93	68	71	877.43
93	68	72	1025.1
93	68	73	1002
93	68	74	968.68
93	68	75	929.53
93	68	76	899.89
93	68	81	778.27
93	68	82	800.79
93	68	83	828.64
93	68	84	838.09
93	69	71	794.18
93	69	72	947.86
93	69	73	919.15
93	69	74	884.83
93	69	75	847.12
93	69	76	825.29
93	69	81	810.42
93	69	82	812.47
93	69	83	812.01
93	69	84	792.01
93	70	74	845.05
93	70	75	829.29
93	70	76	808.54
93	70	81	781.49
93	70	82	778.6
93	70	83	778.86
93	70	84	787.77
93	71	74	818.68
93	71	75	829.38
93	71	76	802.29
93	71	81	780
93	71	82	783.7
93	71	83	792.28
93	71	84	821.22
93	72	74	812.78
93	72	75	848.01
93	72	76	801.35
93	72	81	858.33
93	72	82	875.62
93	72	83	886.6
93	72	84	910.8
93	73	74	817.75
93	73	75	831.58
93	73	76	797.82
93	73	81	932.16
93	73	82	943.24
93	73	83	947.98
93	73	84	966.98
93	74	74	828.23
93	74	75	804.73
93	74	76	788.12
94	49	74	830.23
94	49	75	835.16
94	49	76	812.1
94	50	71	889.28
94	50	72	846.47
94	50	73	818.37
94	50	74	815.27
94	50	75	818.33
94	50	76	789.61
94	51	71	863.86
94	51	72	850.55
94	51	73	831.9
94	51	74	816.03
94	51	75	800.23
94	51	76	760.45
94	52	71	867
94	52	72	852.94
94	52	73	843.01
94	52	74	836.19
94	52	75	829.27
94	52	76	817.92
94	53	69	653.48
94	53	70	800.69
94	53	71	874.45
94	53	72	840.12
94	53	73	852.27
94	53	74	861.64
94	53	75	850.16
94	53	76	850.61
94	54	69	627.45
94	54	70	731.15
94	54	71	807.13
94	54	72	798.96
94	54	73	859.38
94	54	74	896.63
94	54	75	883.62
94	54	76	887.86
94	54	78	891.41
94	54	79	848.59
94	54	80	788.68
94	55	69	610.44
94	55	70	715.58
94	55	71	818.6
94	55	72	803.61
94	55	73	854.82
94	55	74	914.77
94	55	75	950.05
94	55	76	950.89
94	55	78	933.47
94	55	79	885.08
94	55	80	809.68
94	56	69	620.21
94	56	70	738.48
94	56	71	871
94	56	72	833.51
94	56	73	866.03
94	56	74	923.79
94	56	75	964.79
94	56	76	957.56
94	56	78	978.19
94	56	79	971.27
94	56	80	874.74
94	57	71	961.37
94	57	72	890.9
94	57	73	887.58
94	57	74	916.42
94	57	75	950.33
94	57	76	951.39
94	57	77	934.28
94	57	78	962.69
94	57	79	962.68
94	57	80	903.87
94	58	71	1003.7
94	58	72	972.95
94	58	73	936.17
94	58	74	890.19
94	58	75	918.95
94	58	76	936.38
94	58	77	943.43
94	58	78	952.82
94	58	79	961.82
94	58	80	932.54
94	59	71	976.29
94	59	72	970.18
94	59	73	965.89
94	59	74	996.92
94	59	75	971.22
94	59	76	929.65
94	59	77	928.54
94	59	78	972.22
94	59	79	1026.2
94	59	80	959.13
94	60	71	895.64
94	60	72	900.33
94	60	73	824.48
94	60	74	846.34
94	60	75	859.13
94	60	76	890.56
94	60	77	847.96
94	60	78	801.43
94	60	79	737.65
94	60	80	802.98
94	61	71	795.82
94	61	72	753.66
94	61	73	537.74
94	61	74	620.1
94	61	75	734.79
94	61	76	877.99
94	61	77	856.83
94	61	78	803.83
94	61	79	712.55
94	61	80	805.3
94	62	71	856.2
94	62	72	905.88
94	62	73	834.32
94	62	74	861
94	62	75	877.39
94	62	76	915.29
94	62	77	938.29
94	62	78	915.41
94	62	79	841.01
94	62	80	894.92
94	63	71	920.09
94	63	72	974.4
94	63	73	945.22
94	63	74	961.23
94	63	75	964.52
94	63	76	936.55
94	63	77	921.83
94	63	78	920.97
94	63	79	956.77
94	63	80	969.98
94	64	71	924.61
94	64	72	982.79
94	64	73	969.02
94	64	74	990.75
94	64	75	988.19
94	64	76	948.02
94	64	77	939.3
94	64	78	937.02
94	64	79	933.57
94	64	80	923.57
94	65	71	932.44
94	65	72	1005.5
94	65	73	968.49
94	65	74	951.1
94	65	75	942.94
94	65	76	941.25
94	65	77	959.16
94	65	78	960.6
94	65	79	912.47
94	65	80	880.5
94	66	71	914.28
94	66	72	984.07
94	66	73	958.13
94	66	74	962.1
94	66	75	966.32
94	66	76	936.25
94	66	78	969.88
94	66	79	953.8
94	66	80	908
94	67	69	784.22
94	67	70	807.81
94	67	71	878.74
94	67	72	957.52
94	67	73	953.12
94	67	74	959.23
94	67	75	957.41
94	67	76	935.31
94	67	78	985.27
94	67	79	941.7
94	67	80	878.02
94	68	69	662.79
94	68	70	728.21
94	68	71	833.63
94	68	72	948.9
94	68	73	955.97
94	68	74	940.77
94	68	75	917.38
94	68	76	918.18
94	68	78	970.47
94	68	79	908.36
94	68	80	847.67
94	69	69	650.44
94	69	70	680.98
94	69	71	765.55
94	69	72	883.69
94	69	73	880.3
94	69	74	869.3
94	69	75	849.4
94	69	76	835.21
94	69	78	861.61
94	69	79	841.06
94	69	80	828.66
94	70	69	675.3
94	70	70	659.95
94	70	71	715.66
94	70	72	843.99
94	70	73	844.01
94	70	74	835.69
94	70	75	817.47
94	70	76	803.45
94	71	71	707.63
94	71	72	836.69
94	71	73	837.24
94	71	74	825.69
94	71	75	805.63
94	71	76	791.65
94	72	71	695.18
94	72	72	814.12
94	72	73	832.09
94	72	74	837.36
94	72	75	843.12
94	72	76	808.76
94	73	71	676.65
94	73	72	803.54
94	73	73	834.21
94	73	74	839.52
94	73	75	831.14
94	73	76	816.1
94	74	74	839.35
94	74	75	800.61
94	74	76	812.12
95	50	71	896
95	50	72	842.09
95	50	73	845.93
95	51	71	885.37
95	51	72	876.15
95	51	73	867.99
95	52	71	877.37
95	52	72	889.09
95	52	73	891.28
95	53	69	649.95
95	53	70	787.09
95	53	71	870.01
95	53	72	882.56
95	53	73	894.41
95	53	77	919.78
95	53	78	914.95
95	53	79	869.16
95	53	80	812.22
95	54	69	647.26
95	54	70	747.35
95	54	71	823.48
95	54	72	834.75
95	54	73	847.23
95	54	77	955.09
95	54	78	960.38
95	54	79	900.11
95	54	80	813.68
95	55	69	644.28
95	55	70	751.62
95	55	71	855.59
95	55	72	849.77
95	55	73	855.83
95	55	77	1009.3
95	55	78	994.98
95	55	79	928.94
95	55	80	843.02
95	56	69	653.18
95	56	70	781.48
95	56	71	912.52
95	56	72	857.6
95	56	73	860.68
95	56	77	959.89
95	56	78	1005.6
95	56	79	996.96
95	56	80	925.35
95	57	69	769.32
95	57	70	851.46
95	57	71	959.21
95	57	72	863.48
[truncated: 7,412 more rows]
