# Supplementary material for: From mathematics to medicine: A practical primer on topological data analysis (TDA) and the development of related analytic tools for the functional discovery of latent structure in fMRI data
Source: PLoS One. 2021 Aug 12;16(8):e0255859. doi: 10.1371/journal.pone.0255859 (PMC8360597; doi:10.1371/journal.pone.0255859)
Supplement: S1 Data — The included archive of .csv files has one .csv file for each time index. Each .csv file contains a single matrix, which has one column for each of the spatial coordinates x, y, z and one column for the fMRI signal amplitude at voxel (x, y, z) at that time index. This is normalized scan data for a single patient from our study, described in the paper, with an ACC (anterior cingulate cortex) mask applied. This is the data we used, together with our software implementation of our workflow (available at https://github.com/regalski/Wayne-State-TDA), to produce the persistence diagrams, vineyards, and loop locations pictured in the figures and described in the Workflow section of our paper. (ZIP) [file pone.0255859.s004.zip › lea2002_145_121_121_time_106_rdACC.csv]

86	49	77	716.16
86	49	78	704.06
86	49	79	718.18
86	49	80	733.56
86	50	77	715.05
86	50	78	686.26
86	50	79	698.3
86	50	80	716.55
86	51	77	710.37
86	51	78	705.07
86	51	79	707.61
86	51	80	710.78
86	52	77	737.54
86	52	78	731.63
86	52	79	725.25
86	52	80	718.05
86	53	77	833.73
86	53	78	783.09
86	53	79	752.36
86	53	80	738.89
86	54	77	870.87
86	54	78	842.24
86	54	79	820.82
86	54	80	798.21
86	55	77	878.08
86	55	78	873.1
86	55	79	864.19
86	55	80	850.5
86	56	77	863.77
86	56	78	879.24
86	56	79	886.42
86	56	80	890.42
86	57	77	856.64
86	57	78	892.61
86	57	79	926.92
86	57	80	897.77
86	57	81	871.45
86	57	82	854.78
86	58	77	854.99
86	58	78	889.78
86	58	79	926.05
86	58	80	890.23
86	58	81	869.32
86	58	82	886.19
86	59	81	829.73
86	59	82	866.23
86	60	81	726.75
86	60	82	792.87
86	61	81	817.39
86	61	82	854.36
86	62	81	858.79
86	62	82	886.04
86	63	77	886.69
86	63	78	879.08
86	63	79	867.09
86	63	80	859.45
86	63	81	835.69
86	63	82	856.59
86	64	77	880
86	64	78	844.96
86	64	79	832.56
86	64	80	809.83
86	64	81	753.83
86	64	82	745.29
86	65	77	889.08
86	65	78	881.62
86	65	79	851.85
86	65	80	811.81
86	65	81	760.06
86	65	82	745.11
86	66	77	899.35
86	66	78	933.62
86	66	79	881.41
86	66	80	831.43
86	66	81	784.37
86	66	82	757.63
86	67	77	815.48
86	67	78	890.62
86	67	79	873.16
86	67	80	850.61
86	68	77	847.15
86	68	78	878.15
86	68	79	842.56
86	68	80	809.58
86	69	77	859.22
86	69	78	845.05
86	69	79	801.51
86	69	80	765.29
86	70	77	777.02
86	70	78	768.28
86	70	79	741.21
86	70	80	716.36
86	71	77	749.18
86	71	78	755.83
86	71	79	730.38
86	71	80	714.87
86	72	77	738.25
86	72	78	748.13
86	72	79	724.03
86	72	80	714.9
86	73	77	733.86
86	73	78	740.04
86	73	79	715.63
86	73	80	714.6
87	46	81	953.59
87	46	82	940.04
87	46	83	927.22
87	46	84	936.95
87	47	81	871.85
87	47	82	865.68
87	47	83	857.82
87	47	84	868.62
87	48	81	774.94
87	48	82	777.73
87	48	83	788.14
87	48	84	799.16
87	49	77	720.47
87	49	78	715.03
87	49	79	731.03
87	49	80	749.83
87	49	81	752.22
87	49	82	755.1
87	49	83	759.09
87	49	84	771.86
87	50	77	715.62
87	50	78	695.41
87	50	79	712.99
87	50	80	737.32
87	50	81	740.84
87	50	82	740.38
87	50	83	735.02
87	50	84	747.96
87	51	77	725.18
87	51	78	714.99
87	51	79	714.4
87	51	80	711.55
87	52	77	767.31
87	52	78	754.86
87	52	79	742.65
87	52	80	726.59
87	53	77	862.82
87	53	78	821.02
87	53	79	787.54
87	53	80	761.22
87	54	77	889.02
87	54	78	857.68
87	54	79	825.82
87	54	80	785.78
87	55	77	883.36
87	55	78	882.21
87	55	79	868.94
87	55	80	827
87	55	81	802.21
87	55	82	785.08
87	55	83	774.64
87	55	84	768.35
87	56	77	869.04
87	56	78	896.11
87	56	79	918.37
87	56	80	883.05
87	56	81	847.54
87	56	82	806.07
87	56	83	793.99
87	56	84	786.14
87	57	77	879.53
87	57	78	922.03
87	57	79	962.28
87	57	80	929.42
87	57	81	882.9
87	57	82	822.95
87	57	83	796.73
87	57	84	784.35
87	58	77	883.2
87	58	78	919.38
87	58	79	951.95
87	58	80	921.92
87	58	81	895.59
87	58	82	882.81
87	58	83	864.08
87	58	84	833.2
87	59	77	896.45
87	59	78	885.73
87	59	79	901.11
87	59	80	873.92
87	59	81	854.9
87	59	82	875.7
87	59	83	876.89
87	59	84	858.62
87	60	77	813.01
87	60	78	794.49
87	60	79	834.4
87	60	80	791.57
87	60	81	737.14
87	60	82	783.34
87	60	83	823.63
87	60	84	845.09
87	61	77	781.35
87	61	78	751.65
87	61	79	821.36
87	61	80	831.68
87	61	81	808.91
87	61	82	824.01
87	61	83	840.5
87	61	84	843.91
87	62	77	818.18
87	62	78	777.11
87	62	79	825.06
87	62	80	854.43
87	62	81	867.4
87	62	82	869.93
87	62	83	873.93
87	62	84	854.44
87	63	77	908.85
87	63	78	899.61
87	63	79	833.65
87	63	80	825.72
87	63	81	876.14
87	63	82	882.19
87	63	83	878
87	63	84	839.24
87	64	77	886.04
87	64	78	835.73
87	64	79	785.2
87	64	80	777.67
87	64	81	802.2
87	64	82	811.16
87	64	83	807.08
87	64	84	772.06
87	65	77	866.43
87	65	78	833.88
87	65	79	789.58
87	65	80	767.11
87	65	81	760.72
87	65	82	770.81
87	65	83	772.26
87	65	84	749.47
87	66	77	872.09
87	66	78	884.74
87	66	79	817.51
87	66	80	765.79
87	66	81	737.76
87	66	82	739.71
87	66	83	741.76
87	66	84	734.91
87	67	77	868.42
87	67	78	880.82
87	67	79	809.89
87	67	80	750.67
87	67	81	721.75
87	67	82	718.51
87	67	83	716.23
87	67	84	725.69
87	68	77	856.15
87	68	78	856.74
87	68	79	787.34
87	68	80	739.03
87	68	81	741.68
87	68	82	739.65
87	68	83	734.07
87	68	84	720.86
87	69	77	810.69
87	69	78	811.13
87	69	79	763.69
87	69	80	732.45
87	70	77	730.56
87	70	78	738.87
87	70	79	734.31
87	70	80	725.07
87	71	77	730.44
87	71	78	753.07
87	71	79	740.03
87	71	80	726.25
87	72	77	743.27
87	72	78	757.03
87	72	79	737.37
87	72	80	729.83
87	73	77	734.41
87	73	78	726.14
87	73	79	723.62
87	73	80	734.35
87	73	81	769.8
87	73	82	756.86
87	73	83	744.6
87	73	84	754.15
87	74	81	791.54
87	74	82	829.23
87	74	83	866.1
87	74	84	869.21
87	75	81	812.76
87	75	82	878.93
87	75	83	932.05
87	75	84	923.87
87	76	81	824.89
87	76	82	898.57
87	76	83	955.91
87	76	84	943.02
88	46	81	971.67
88	46	82	963.15
88	46	83	951.2
88	46	84	945.98
88	47	81	908.81
88	47	82	889.4
88	47	83	868.65
88	47	84	864.63
88	48	81	795.13
88	48	82	791.39
88	48	83	788.53
88	48	84	793.8
88	49	77	723.93
88	49	78	725.01
88	49	79	736.87
88	49	80	752.09
88	49	81	762.01
88	49	82	768.4
88	49	83	775.95
88	49	84	778.26
88	50	77	720.04
88	50	78	716.38
88	50	79	739.21
88	50	80	760.81
88	50	81	756.23
88	50	82	757.62
88	50	83	758.47
88	50	84	760.64
88	51	77	747.35
88	51	78	725.41
88	51	79	721.44
88	51	80	717.65
88	52	77	807.27
88	52	78	775.96
88	52	79	761.14
88	52	80	745.58
88	53	77	898.12
88	53	78	869.73
88	53	79	849.48
88	53	80	821.66
88	54	77	922.3
88	54	78	901.47
88	54	79	874.34
88	54	80	832.89
88	55	77	920.46
88	55	78	905.64
88	55	79	884.23
88	55	80	846.57
88	55	81	833.71
88	55	82	831.13
88	55	83	848.68
88	55	84	851.38
88	56	77	906.03
88	56	78	891.93
88	56	79	882.65
88	56	80	865.93
88	56	81	857.89
88	56	82	847.34
88	56	83	865.19
88	56	84	873.81
88	57	77	892.67
88	57	78	917.36
88	57	79	931.55
88	57	80	906.41
88	57	81	875.81
88	57	82	830.03
88	57	83	832.51
88	57	84	843.49
88	58	77	892.63
88	58	78	914.8
88	58	79	931.08
88	58	80	917.82
88	58	81	904.44
88	58	82	890.2
88	58	83	883.44
88	58	84	872.55
88	59	77	922.7
88	59	78	891.8
88	59	79	889.31
88	59	80	885.55
88	59	81	877.62
88	59	82	874.18
88	59	83	864.06
88	59	84	853.18
88	60	77	879.65
88	60	78	876.85
88	60	79	852.89
88	60	80	793.21
88	60	81	739.74
88	60	82	736.33
88	60	83	761.33
88	60	84	800.92
88	61	77	862.68
88	61	78	866.95
88	61	79	858.08
88	61	80	849.67
88	61	81	842.54
88	61	82	828.76
88	61	83	828.44
88	61	84	845.39
88	62	77	878.88
88	62	78	869.59
88	62	79	861.81
88	62	80	888.73
88	62	81	922.03
88	62	82	905.89
88	62	83	895.45
88	62	84	879.85
88	63	77	908.22
88	63	78	882.85
88	63	79	835.77
88	63	80	864.66
88	63	81	940.76
88	63	82	942.47
88	63	83	931.31
88	63	84	883.49
88	64	77	894.77
88	64	78	870.78
88	64	79	783.96
88	64	80	804.29
88	64	81	909.77
88	64	82	904.41
88	64	83	887.32
88	64	84	829.68
88	65	77	887.7
88	65	78	855.33
88	65	79	759.92
88	65	80	768.12
88	65	81	855.46
88	65	82	863.8
88	65	83	856.86
88	65	84	788.98
88	66	77	902.1
88	66	78	843.79
88	66	79	761.17
88	66	80	750.2
88	66	81	801.68
88	66	82	815.31
88	66	83	813.04
88	66	84	759.63
88	67	77	886.26
88	67	78	810.68
88	67	79	763.37
88	67	80	741.1
88	67	81	746.09
88	67	82	747.26
88	67	83	744.41
88	67	84	736.5
88	68	77	826.16
88	68	78	784.4
88	68	79	744.68
88	68	80	725.11
88	68	81	737.91
88	68	82	750.08
88	68	83	758.14
88	68	84	744.52
88	69	77	754.08
88	69	78	749
88	69	79	727.05
88	69	80	720.68
88	70	77	726.93
88	70	78	707.83
88	70	79	721.12
88	70	80	734.48
88	71	77	736.28
88	71	78	731.23
88	71	79	731.86
88	71	80	734.36
88	72	77	749.04
88	72	78	751.02
88	72	79	741.83
88	72	80	740.05
88	73	77	729.31
88	73	78	720.95
88	73	79	736.51
88	73	80	749.3
88	73	81	761.51
88	73	82	778.36
88	73	83	783.6
88	73	84	770.23
88	74	81	819.97
88	74	82	862.61
88	74	83	891.84
88	74	84	886.78
88	75	81	877.93
88	75	82	927.16
88	75	83	959.84
88	75	84	959.5
88	76	81	897.77
88	76	82	930.29
88	76	83	953.09
88	76	84	971.53
89	46	81	979.09
89	46	82	962.31
89	46	83	945.16
89	46	84	932.22
89	47	81	921.04
89	47	82	890.55
89	47	83	860.94
89	47	84	852.04
89	48	81	796.46
89	48	82	788.28
89	48	83	778.67
89	48	84	775.6
89	49	77	732.06
89	49	78	732.88
89	49	79	735
89	49	80	748.29
89	49	81	768.81
89	49	82	772.15
89	49	83	769.15
89	49	84	768.76
89	50	74	758.25
89	50	75	791.43
89	50	76	755.02
89	50	77	743.84
89	50	78	747.67
89	50	79	759.99
89	50	80	778.08
89	50	81	785.11
89	50	82	777.35
89	50	83	765.54
89	50	84	762.32
89	51	74	766.31
89	51	75	825.08
89	51	76	810.42
89	51	77	794.62
89	51	78	773.18
89	51	79	763.87
89	51	80	751.85
89	51	81	748.88
89	51	82	742.74
89	51	83	732.49
89	51	84	736.49
89	52	74	776.37
89	52	75	875.92
89	52	76	894.96
89	52	77	872.56
89	52	78	826.22
89	52	79	812.39
89	52	80	810.85
89	52	81	798.54
89	52	82	783.25
89	52	83	762.2
89	52	84	752.64
89	53	74	792.35
89	53	75	907.89
89	53	76	923.99
89	53	77	915.07
89	53	78	897.33
89	53	79	908.16
89	53	80	928.64
89	53	81	882.3
89	53	82	848.07
89	53	83	814.93
89	53	84	792.25
89	54	74	789.01
89	54	75	900.89
89	54	76	929.87
89	54	77	926.64
89	54	78	901.45
89	54	79	894.11
89	54	80	891.76
89	54	81	882.48
89	54	82	877.59
89	54	83	865.46
89	54	84	848.96
89	55	75	862.29
89	55	76	916.27
89	55	77	935.71
89	55	78	901.02
89	55	79	887.37
89	55	80	895.04
89	55	81	900.58
89	55	82	902.4
89	55	83	907.02
89	55	84	907.2
89	56	75	817.03
89	56	76	868.28
89	56	77	938.98
89	56	78	903.58
89	56	79	894.88
89	56	80	922.85
89	56	81	925.49
89	56	82	913.56
89	56	83	919.26
89	56	84	921.64
89	57	75	834.39
89	57	76	852.61
89	57	77	897.69
89	57	78	883.98
89	57	79	883.52
89	57	80	918.97
89	57	81	920.51
89	57	82	887.41
89	57	83	878.68
89	57	84	884.15
89	58	77	888.2
89	58	78	890.88
89	58	79	897.38
89	58	80	939.75
89	58	81	956.57
89	58	82	948.65
89	58	83	943.1
89	58	84	939.59
89	59	77	919.1
89	59	78	904
89	59	79	902.72
89	59	80	930.11
89	59	81	935.99
89	59	82	921.96
89	59	83	898.15
89	59	84	875.13
89	60	77	840.71
89	60	78	826.77
89	60	79	815.06
89	60	80	775.92
89	60	81	737.83
89	60	82	714.2
89	60	83	720.74
89	60	84	751.7
89	61	77	834.2
89	61	78	825.91
89	61	79	827.89
89	61	80	812.87
89	61	81	796.91
89	61	82	760.48
89	61	83	760.15
89	61	84	810.94
89	62	77	880.89
89	62	78	862.04
89	62	79	859.97
89	62	80	877.34
89	62	81	899.36
89	62	82	868.18
89	62	83	865.24
89	62	84	888.03
89	63	77	899.39
89	63	78	882.82
89	63	79	865.72
89	63	80	910.43
89	63	81	979.85
89	63	82	967.17
89	63	83	956.81
89	63	84	928.39
89	64	77	877.01
89	64	78	847.06
89	64	79	801.29
89	64	80	843.01
89	64	81	945.5
89	64	82	940.06
89	64	83	924.53
89	64	84	873.76
89	65	77	856.48
89	65	78	814.65
89	65	79	759.22
89	65	80	798.3
89	65	81	907.4
89	65	82	923.03
89	65	83	916.46
89	65	84	840.41
89	66	75	864.58
89	66	76	882.11
89	66	77	848.61
89	66	78	792.56
89	66	79	744.39
89	66	80	772.36
89	66	81	856.87
89	66	82	886.27
89	66	83	887.15
89	66	84	806.66
89	67	75	873.06
89	67	76	859.79
89	67	77	821.72
89	67	78	766.67
89	67	79	750.49
89	67	80	750.59
89	67	81	763.54
89	67	82	786.02
89	67	83	795.72
89	67	84	759.59
89	68	75	841.9
89	68	76	822.18
89	68	77	798.34
89	68	78	774.72
89	68	79	756.6
89	68	80	748.35
89	68	81	754.88
89	68	82	771.56
89	68	83	784.98
89	68	84	771.17
89	69	74	835.25
89	69	75	794.72
89	69	76	772.87
89	69	77	777.36
89	69	78	789.58
89	69	79	760.88
89	69	80	750.58
89	69	81	759.78
89	69	82	772.47
89	69	83	786.72
89	69	84	785.17
89	70	74	779.06
89	70	75	759.17
89	70	76	761.17
89	70	77	757.93
89	70	78	743.47
89	70	79	735.37
89	70	80	739.74
89	70	81	749.4
89	70	82	768.73
89	70	83	792.23
89	70	84	794.11
89	71	74	743.57
89	71	75	752.36
89	71	76	758.12
89	71	77	756.45
89	71	78	750.14
89	71	79	743.4
89	71	80	742.76
89	71	81	750.53
89	71	82	756.2
89	71	83	760.24
89	71	84	762.34
89	72	74	727.56
89	72	75	764.19
89	72	76	758.76
89	72	77	760.21
89	72	78	770.1
89	72	79	760.15
89	72	80	754.61
89	72	81	761.4
89	72	82	765.24
89	72	83	766.03
89	72	84	764.79
89	73	74	729.3
89	73	75	747.78
89	73	76	733.78
89	73	77	735.39
89	73	78	748.43
89	73	79	752.34
89	73	80	769.3
89	73	81	791.43
89	73	82	820.02
89	73	83	840.29
89	73	84	820.22
89	74	81	862.95
89	74	82	900.97
89	74	83	925.86
89	74	84	908.6
89	75	81	940.72
89	75	82	978.4
89	75	83	993.69
89	75	84	982.11
89	76	81	942.25
89	76	82	976.62
89	76	83	985.33
89	76	84	997.17
90	46	81	961.02
90	46	82	959.84
90	46	83	945.53
90	46	84	919.65
90	47	81	926.6
90	47	82	900.19
90	47	83	868.18
90	47	84	851.32
90	48	81	805.23
90	48	82	799.92
90	48	83	791.95
90	48	84	782.39
90	49	74	790.24
90	49	75	775.34
90	49	76	737.63
90	49	81	775.41
90	49	82	781.37
90	49	83	775.78
90	49	84	770.06
90	50	74	768.78
90	50	75	764.19
90	50	76	758.55
90	50	77	756.15
90	50	78	754.14
90	50	79	779.84
90	50	80	800.43
90	50	81	810.94
90	50	82	799.23
90	50	83	775.86
90	50	84	767.95
90	51	74	757.48
90	51	75	793.84
90	51	76	822.22
90	51	77	823.23
90	51	78	811.7
90	51	79	798.72
90	51	80	779.82
90	51	81	772.3
90	51	82	760.02
90	51	83	746.14
90	51	84	752.6
90	52	74	779.69
90	52	75	879.61
90	52	76	920.25
90	52	77	920.36
90	52	78	893.7
90	52	79	861.28
90	52	80	844.45
90	52	81	828.36
90	52	82	805.47
90	52	83	775.3
90	52	84	759.83
90	53	74	781.67
90	53	75	894.36
90	53	76	926.5
90	53	77	941.85
90	53	78	947.41
90	53	79	966.86
90	53	80	997.42
90	53	81	938.42
90	53	82	892
90	53	83	839.47
90	53	84	801.1
90	54	74	785.49
90	54	75	876.95
90	54	76	922.4
90	54	77	943.36
90	54	78	932.27
90	54	79	929.26
90	54	80	932.58
90	54	81	936.96
90	54	82	939.56
90	54	83	911.83
90	54	84	880.84
90	55	74	800.42
90	55	75	848.78
90	55	76	910.57
90	55	77	951.5
90	55	78	925.19
90	55	79	913.89
90	55	80	926.25
90	55	81	951.09
90	55	82	962.49
90	55	83	944
90	55	84	929.85
90	56	74	809.65
90	56	75	823.72
90	56	76	875.33
90	56	77	946.13
90	56	78	949.94
90	56	79	956.3
90	56	80	976.37
90	56	81	978.01
90	56	82	967.26
90	56	83	948.5
90	56	84	933.83
90	57	74	859.78
90	57	75	846.33
90	57	76	866.76
90	57	77	916.04
90	57	78	917.11
90	57	79	918.5
90	57	80	945.55
90	57	81	954.87
90	57	82	943.64
90	57	83	918.18
90	57	84	897.76
90	58	74	940.22
90	58	75	897.83
90	58	76	882.85
90	58	77	903.43
90	58	78	912.25
90	58	79	919.8
90	58	80	964.72
90	58	81	996.81
90	58	82	1009.5
90	58	83	1011.6
90	58	84	1005.1
90	59	75	893.57
90	59	76	902.57
90	59	77	916.08
90	59	78	915.55
90	59	79	927.55
90	59	80	966.66
90	59	81	986.35
90	59	82	977.97
90	59	83	952.35
90	59	84	933.97
90	60	75	784.11
90	60	76	763.73
90	60	77	772.98
90	60	78	765.29
90	60	79	749.28
90	60	80	755.33
90	60	81	745.92
90	60	82	725.77
90	60	83	718.21
90	60	84	726.96
90	61	77	773.24
90	61	78	780.38
90	61	79	773.18
90	61	80	766.1
90	61	81	746.39
90	61	82	704.89
90	61	83	686.19
90	61	84	729.04
90	62	75	885.95
90	62	76	868.03
90	62	77	882.09
90	62	78	876.34
90	62	79	854.55
90	62	80	851.36
90	62	81	850.8
90	62	82	817.56
90	62	83	809.88
90	62	84	858.58
90	63	75	785.85
90	63	76	902.52
90	63	77	900.95
90	63	78	887.62
90	63	79	889.58
90	63	80	944.41
90	63	81	994.44
90	63	82	968
90	63	83	954.36
90	63	84	966.58
90	64	75	764.82
90	64	76	898.79
90	64	77	868.69
90	64	78	820.04
90	64	79	818.33
90	64	80	874.12
90	64	81	946.6
90	64	82	931.27
90	64	83	918.83
90	64	84	904.42
90	65	74	920.64
90	65	75	828.51
90	65	76	891.73
90	65	77	837.28
90	65	78	767.59
90	65	79	766.83
90	65	80	829.65
90	65	81	922.25
90	65	82	935.09
90	65	83	937.34
90	65	84	898.34
90	66	74	962.58
90	66	75	920.68
90	66	76	880.43
90	66	77	813.87
90	66	78	751.41
90	66	79	745.67
90	66	80	806.87
90	66	81	898.41
90	66	82	932.51
90	66	83	940.42
90	66	84	870.35
90	67	74	962
90	67	75	900.53
90	67	76	843.56
90	67	77	789.62
90	67	78	740.72
90	67	79	752.28
90	67	80	775.09
90	67	81	797.07
90	67	82	832.9
90	67	83	846.8
90	67	84	775.83
90	68	74	934.72
90	68	75	854.64
90	68	76	807.33
90	68	77	777.16
90	68	78	755.98
90	68	79	773.19
90	68	80	782.14
90	68	81	784.88
90	68	82	800.7
90	68	83	809.73
90	68	84	787.73
90	69	74	863.16
90	69	75	809.19
90	69	76	781.06
90	69	77	776.84
90	69	78	785.71
90	69	79	793.45
90	69	80	793.55
90	69	81	794.51
90	69	82	789.82
90	69	83	791.37
90	69	84	804.84
90	70	74	803.07
90	70	75	784.41
90	70	76	774.76
90	70	77	769.83
90	70	78	763.71
90	70	79	751.89
90	70	80	746.03
90	70	81	753
90	70	82	767.7
90	70	83	784.62
90	70	84	805.2
90	71	74	769.85
90	71	75	770.96
90	71	76	767.56
90	71	77	764.99
90	71	78	760.35
90	71	79	750.73
90	71	80	748.99
90	71	81	754.39
90	71	82	765.14
90	71	83	775.8
90	71	84	789.62
90	72	74	770.45
90	72	75	767.07
90	72	76	760.55
90	72	77	762.75
90	72	78	772.47
90	72	79	772.29
90	72	80	774.37
90	72	81	779.78
90	72	82	783.53
90	72	83	788.23
90	72	84	795.79
90	73	74	786.33
90	73	75	786.12
90	73	76	762.63
90	73	81	844.47
90	73	82	863.86
90	73	83	878.9
90	73	84	868.96
90	74	81	924.91
90	74	82	948.96
90	74	83	958.84
90	74	84	942.7
90	75	81	1005.2
90	75	82	1025.3
90	75	83	1024
90	75	84	1003.9
90	76	81	975.58
90	76	82	1012.6
90	76	83	1025.6
90	76	84	1012.6
91	47	81	940.61
91	47	82	925.97
91	47	83	906.46
91	47	84	882.98
91	48	81	830.47
91	48	82	830.24
91	48	83	834.92
91	48	84	825.24
91	49	74	809.26
91	49	75	807.38
91	49	76	766.96
91	49	81	788.12
91	49	82	797.67
91	49	83	804.41
91	49	84	797.33
91	50	74	795.57
91	50	75	791.03
91	50	76	759.28
91	50	81	820.68
91	50	82	812.34
91	50	83	795.69
91	50	84	788.4
91	51	74	794.34
91	51	75	813.66
91	51	76	804.83
91	51	81	791.01
91	51	82	776.2
91	51	83	756.73
91	51	84	781.6
91	52	74	831.75
91	52	75	902.18
91	52	76	914.19
91	52	81	822.68
91	52	82	799.4
91	52	83	766.62
91	52	84	766.41
91	53	74	848.44
91	53	75	948.71
91	53	76	954.04
91	53	81	918.78
91	53	82	867.29
91	53	83	812.29
91	53	84	778.39
91	54	74	845.72
91	54	75	949.81
91	54	76	959.02
91	54	81	941.38
91	54	82	940.41
91	54	83	891.77
91	54	84	840.54
91	55	74	833.42
91	55	75	905.87
91	55	76	941.22
91	55	81	964.31
91	55	82	977.15
91	55	83	949.07
91	55	84	921.04
91	56	74	819.34
91	56	75	879.87
91	56	76	918.08
91	56	81	990.62
91	56	82	980.7
91	56	83	968.32
91	56	84	951.98
91	57	74	847.95
91	57	75	871.86
91	57	76	898.52
91	57	77	938.68
91	57	78	966.7
91	57	79	976.61
91	57	80	965.76
91	57	81	958.13
91	57	82	956.98
91	57	83	938.09
91	57	84	918.87
91	58	74	920.66
91	58	75	897.34
91	58	76	896.38
91	58	77	926.59
91	58	78	957.23
91	58	79	974.01
91	58	80	986.73
91	58	81	998.77
91	58	82	1016.8
91	58	83	1023.7
91	58	84	1019.9
91	59	74	891.75
91	59	75	908.44
91	59	76	923.31
91	59	77	936.71
91	59	78	946.77
91	59	79	956.51
91	59	80	980.39
91	59	81	994.45
91	59	82	987.33
91	59	83	974.06
91	59	84	955.62
91	60	74	827.46
91	60	75	770.99
91	60	76	727.48
91	60	77	770.14
91	60	78	754.73
91	60	79	717.36
91	60	80	751.09
91	60	81	779.39
91	60	82	780.79
91	60	83	768.79
91	60	84	748.12
91	61	74	804.51
91	61	75	716.27
91	61	76	652.62
91	61	77	748.58
91	61	78	777.11
91	61	79	743.26
91	61	80	754.97
91	61	81	763.81
91	61	82	778.06
91	61	83	724.2
91	61	84	645.34
91	62	74	916.74
91	62	75	815.35
91	62	76	769.57
91	62	77	864.48
91	62	78	895.09
91	62	79	860.75
91	62	80	850.34
91	62	81	852.92
91	62	82	873.97
91	62	83	852.06
91	62	84	815.55
91	63	74	848.18
91	63	75	771.94
91	63	76	914.57
91	63	77	903.45
91	63	78	890.34
91	63	79	905.74
91	63	80	957.72
91	63	81	1004.2
91	63	82	1000.2
91	63	83	985.87
91	63	84	980.59
91	64	74	853.47
91	64	75	808.23
91	64	76	933.97
91	64	77	873.48
91	64	78	816.15
91	64	79	827.79
91	64	80	884.97
91	64	81	947.17
91	64	82	925.18
91	64	83	909.74
91	64	84	924.23
91	65	74	946.38
91	65	75	907.12
91	65	76	915.2
91	65	77	838.11
91	65	78	763.94
91	65	79	773.88
91	65	80	839.04
91	65	81	924.48
91	65	82	931.48
91	65	83	936.78
91	65	84	941.54
91	66	74	947.37
91	66	75	930.7
91	66	76	885.79
91	66	77	819.53
91	66	78	756.92
91	66	79	758.28
91	66	80	824.93
91	66	81	920.11
91	66	82	958.8
91	66	83	974.03
91	66	84	940.05
91	67	74	959.35
91	67	75	919.57
91	67	76	853.77
91	67	81	848.39
91	67	82	895.88
91	67	83	911.58
91	67	84	848.84
91	68	74	953.12
91	68	75	888.62
91	68	76	824.71
91	68	81	830.75
91	68	82	845.2
91	68	83	843.18
91	68	84	817.06
91	69	74	879.65
91	69	75	832.09
91	69	76	797.73
91	69	81	832.51
91	69	82	809.98
91	69	83	792.66
91	69	84	800.75
91	70	74	814.42
91	70	75	797.45
91	70	76	779.28
91	70	81	758.74
91	70	82	773.4
91	70	83	789.84
91	70	84	786.93
91	71	74	780.16
91	71	75	776.55
91	71	76	768.05
91	71	81	763.9
91	71	82	785.39
91	71	83	800.99
91	71	84	794.25
91	72	74	786.41
91	72	75	763.08
91	72	76	761.15
91	72	81	812.49
91	72	82	822.76
91	72	83	824.84
91	72	84	819.22
91	73	74	797.22
91	73	75	792.34
91	73	76	772.07
91	73	81	899.06
91	73	82	904.33
91	73	83	900.98
91	73	84	898.13
91	74	74	799.08
91	74	75	800.71
91	74	76	767.51
91	74	81	981.38
91	74	82	982.29
91	74	83	973.6
91	74	84	987.18
91	75	81	1051.1
91	75	82	1046.6
91	75	83	1032.2
91	75	84	1063.1
91	76	81	1006.5
91	76	82	1024.9
91	76	83	1027.6
91	76	84	1052
92	47	81	989.41
92	47	82	1002.9
92	47	83	992.92
92	47	84	958.86
92	48	81	893.14
92	48	82	907.23
92	48	83	910.43
92	48	84	896.32
92	49	74	830.03
92	49	75	843.83
92	49	76	801.26
92	49	81	819.33
92	49	82	839.91
92	49	83	853.38
92	49	84	847.63
92	50	74	824.57
92	50	75	826.48
92	50	76	772.46
92	50	81	810
92	50	82	816.94
92	50	83	820.16
92	50	84	815.97
92	51	74	831.87
92	51	75	827.14
92	51	76	779.39
92	51	81	796.2
92	51	82	792.44
92	51	83	780.98
92	51	84	806.19
92	52	74	852.62
92	52	75	890.12
92	52	76	859.35
92	52	81	786.11
92	52	82	777.77
92	52	83	766.98
92	52	84	786.89
92	53	74	885.39
92	53	75	970.08
92	53	76	944.96
92	53	81	799.24
92	53	82	780.25
92	53	83	773.94
92	53	84	774.49
92	54	74	901.45
92	54	75	1009
92	54	76	984.55
92	54	81	850.45
92	54	82	841.67
92	54	83	813.63
92	54	84	782.09
92	55	74	885.35
92	55	75	976.65
92	55	76	978.46
92	55	81	895.76
92	55	82	884.64
92	55	83	861.07
92	55	84	844.78
92	56	74	856.57
92	56	75	950.7
92	56	76	966.7
92	56	81	934.2
92	56	82	902.21
92	56	83	886.31
92	56	84	877.33
92	57	74	847.03
92	57	75	910
92	57	76	933.47
92	57	77	949.63
92	57	78	980.92
92	57	79	984.1
92	57	80	938.74
92	57	81	907
92	57	82	884.23
92	57	83	868.77
92	57	84	860.14
92	58	74	876.64
92	58	75	890.44
92	58	76	912.35
92	58	77	939.99
92	58	78	984.85
92	58	79	1004
92	58	80	976.7
92	58	81	955.57
92	58	82	931.19
92	58	83	938.81
92	58	84	950.47
92	59	74	909.6
92	59	75	945.27
92	59	76	970.08
92	59	77	964.71
92	59	78	992.94
92	59	79	1008.5
92	59	80	992.75
92	59	81	966.5
92	59	82	935.81
92	59	83	926.29
92	59	84	919.23
92	60	74	868.18
92	60	75	826.47
92	60	76	789.86
92	60	77	839.85
92	60	78	836.26
92	60	79	802.83
92	60	80	804.51
92	60	81	814.17
92	60	82	837.68
92	60	83	827.21
92	60	84	796.71
92	61	74	827.26
92	61	75	734.96
92	61	76	662.68
92	61	77	799.44
92	61	78	840.7
92	61	79	806.03
92	61	80	827.15
92	61	81	865.65
92	61	82	947.32
92	61	83	895.5
92	61	84	787.04
92	62	74	877.75
92	62	75	734.76
92	62	76	683.26
92	62	77	847.05
92	62	78	903.87
92	62	79	882.52
92	62	80	907.22
92	62	81	943.68
92	62	82	1016.4
92	62	83	979.54
92	62	84	905.78
92	63	74	832.99
92	63	75	783.81
92	63	76	920.63
92	63	77	906.21
92	63	78	883.66
92	63	79	900.77
92	63	80	957.7
92	63	81	1008.7
92	63	82	1035.2
92	63	83	1027.3
92	63	84	1006.9
92	64	74	830.45
92	64	75	835.26
92	64	76	956.86
92	64	77	901.57
92	64	78	843.66
92	64	79	806.59
92	64	80	867.47
92	64	81	937.73
92	64	82	970.57
92	64	83	972.49
92	64	84	961.7
92	65	74	886.75
92	65	75	902.51
92	65	76	924.08
92	65	77	883.93
92	65	78	828.91
92	65	79	764.25
92	65	80	809.76
92	65	81	881.01
92	65	82	941.02
92	65	83	969.78
92	65	84	972.85
92	66	74	909.65
92	66	75	923.06
92	66	76	910.27
92	66	77	881.11
92	66	78	839.92
92	66	79	789.63
92	66	80	801.5
92	66	81	846.13
92	66	82	932.8
92	66	83	980.33
92	66	84	982.05
92	67	74	944.36
92	67	75	933.13
92	67	76	894.69
92	67	81	808.4
92	67	82	882.22
92	67	83	922.09
92	67	84	916.42
92	68	74	956.82
92	68	75	919.16
92	68	76	871.07
92	68	81	795.13
92	68	82	838.95
92	68	83	859.24
92	68	84	848.03
92	69	74	891.49
92	69	75	855.34
92	69	76	827.5
92	69	81	800.68
92	69	82	810.9
92	69	83	808.03
92	69	84	799.56
92	70	74	833.49
92	70	75	808.37
92	70	76	784.89
92	70	81	778.95
92	70	82	789.55
92	70	83	794.53
92	70	84	789.57
92	71	74	795.49
92	71	75	779.94
92	71	76	763.44
92	71	81	795.67
92	71	82	804.42
92	71	83	812.84
92	71	84	818.78
92	72	74	801.8
92	72	75	778.64
92	72	76	771.08
92	72	81	849.78
92	72	82	852.09
92	72	83	855.1
92	72	84	870.38
92	73	74	802.08
92	73	75	795.71
92	73	76	775.51
92	73	81	922.01
92	73	82	928.84
92	73	83	928.44
92	73	84	936.33
92	74	74	798.8
92	74	75	805.17
92	74	76	774.35
92	74	81	991.29
92	74	82	998.23
92	74	83	996.85
92	74	84	1008
92	75	81	1036
92	75	82	1040.3
92	75	83	1043.5
92	75	84	1073.5
92	76	81	989.5
92	76	82	1006.9
92	76	83	1024.3
92	76	84	1066.2
93	49	74	844.99
93	49	75	858.89
93	49	76	817.63
93	50	74	843.28
93	50	75	846.24
93	50	76	794.93
93	50	81	797.66
93	50	82	808.91
93	50	83	818.58
93	50	84	824.43
93	51	74	851.9
93	51	75	827.33
93	51	76	772.09
93	51	81	799.59
93	51	82	805.28
93	51	83	802.11
93	51	84	825.75
93	52	74	845.88
93	52	75	846.12
93	52	76	784.44
93	52	81	793.8
93	52	82	792.44
93	52	83	788.84
93	52	84	828.66
93	53	74	876.03
93	53	75	917.84
93	53	76	862.8
93	53	81	767.76
93	53	82	761.1
93	53	83	769.42
93	53	84	811
93	54	71	769.49
93	54	72	756.65
93	54	73	826.6
93	54	74	916.51
93	54	75	991.66
93	54	76	941.75
93	54	81	783.75
93	54	82	778.75
93	54	83	767.2
93	54	84	764.55
93	55	71	786.75
93	55	72	743.1
93	55	73	834.14
93	55	74	927.55
93	55	75	1012.8
93	55	76	994.2
93	55	81	814.45
93	55	82	802.58
93	55	83	798.08
93	55	84	796.35
93	56	71	861.39
93	56	72	798.57
93	56	73	851.54
93	56	74	911.43
93	56	75	994.59
93	56	76	982.49
93	56	81	859.14
93	56	82	826.99
93	56	83	828.61
93	56	84	824.7
93	57	71	987.11
93	57	72	889.79
93	57	73	866.42
93	57	74	873.8
93	57	75	947.09
93	57	76	947.58
93	57	77	941.88
93	57	78	980.16
93	57	79	975.93
93	57	80	919.55
93	58	71	1016.5
93	58	72	952.72
93	58	73	886.75
93	58	74	832.99
93	58	75	894.9
93	58	76	918.56
93	58	77	921.32
93	58	78	973.7
93	58	79	992.73
93	58	80	949.42
93	59	71	1003.1
93	59	72	984.67
93	59	73	954.79
93	59	74	929.63
93	59	75	946.26
93	59	76	944.76
93	59	77	932.22
93	59	78	981.58
93	59	79	1000.7
93	59	80	963.45
93	60	71	966.58
93	60	72	944.55
93	60	73	876.02
93	60	74	837.11
93	60	75	875.7
93	60	76	894.65
93	60	77	834.62
93	60	78	795.27
93	60	79	762.83
93	60	80	809.78
93	61	74	710.75
93	61	75	796.5
93	61	76	857.42
93	61	77	851.37
93	61	78	812.33
93	61	79	755.29
93	61	80	842.59
93	62	71	930.63
93	62	72	949.42
93	62	73	909.2
93	62	74	802.64
93	62	75	800.66
93	62	76	843.56
93	62	77	919.43
93	62	78	905.96
93	62	79	847.59
93	62	80	921.42
93	63	71	932.31
93	63	72	963.27
93	63	73	902.74
93	63	74	887.72
93	63	75	899.55
93	63	76	914.95
93	63	77	912.15
93	63	78	910.82
93	63	79	928.65
93	63	80	962.8
93	64	71	961.61
93	64	72	954.53
93	64	73	864.59
93	64	74	895.78
93	64	75	921.46
93	64	76	968.19
93	64	77	928.88
93	64	78	882.35
93	64	79	835.23
93	64	80	866.29
93	65	71	931.09
93	65	72	960.95
93	65	73	901.77
93	65	74	872.27
93	65	75	902.21
93	65	76	984.69
93	65	77	949.36
93	65	78	885.4
93	65	79	803
93	65	80	814.06
93	66	71	944.54
93	66	72	994.05
93	66	73	946.58
93	66	74	946.79
93	66	75	959.39
93	66	76	961.56
93	67	71	937.18
93	67	72	1006.8
93	67	73	972.44
93	67	74	968.58
93	67	75	961.62
93	67	76	952.86
93	67	81	788.22
93	67	82	849.76
93	67	83	900.14
93	67	84	927.69
93	68	71	886.47
93	68	72	1000.1
93	68	73	981.02
93	68	74	954.74
93	68	75	932.61
93	68	76	934.94
93	68	81	783.29
93	68	82	824.85
93	68	83	851.69
93	68	84	855.13
93	69	71	812.2
93	69	72	944.91
93	69	73	933.27
93	69	74	901.94
93	69	75	870.24
93	69	76	884.38
93	69	81	802.44
93	69	82	816.51
93	69	83	816.06
93	69	84	799.06
93	70	74	855.1
93	70	75	826.33
93	70	76	832.58
93	70	81	794.45
93	70	82	793.58
93	70	83	794.86
93	70	84	801.77
93	71	74	820.69
93	71	75	804.42
93	71	76	796.3
93	71	81	806.07
93	71	82	808.78
93	71	83	817.37
93	71	84	836.29
93	72	74	832.83
93	72	75	846.11
93	72	76	805.42
93	72	81	859.33
93	72	82	880.63
93	72	83	892.63
93	72	84	903.81
93	73	74	828.75
93	73	75	835.62
93	73	76	804.85
93	73	81	949.2
93	73	82	958.28
93	73	83	960.01
93	73	84	965.98
93	74	74	823.2
93	74	75	815.76
93	74	76	801.14
94	49	74	840.2
94	49	75	844.11
94	49	76	828.1
94	50	71	881.3
94	50	72	843.48
94	50	73	822.38
94	50	74	830.26
94	50	75	830.27
94	50	76	809.57
94	51	71	851.94
94	51	72	835.61
94	51	73	831.95
94	51	74	830.05
94	51	75	822.2
94	51	76	792.44
94	52	71	848.05
94	52	72	827.94
94	52	73	818.99
94	52	74	844.14
94	52	75	856.19
94	52	76	818.82
94	53	69	688.46
94	53	70	839.67
94	53	71	856.41
94	53	72	823.12
94	53	73	833.28
94	53	74	869.62
94	53	75	892.08
94	53	76	857.52
94	54	69	631.49
94	54	70	803.22
94	54	71	843.25
94	54	72	813.11
94	54	73	858.5
94	54	74	904.67
94	54	75	943.6
94	54	76	912.84
94	54	78	920.4
94	54	79	855.57
94	54	80	800.71
94	55	69	620.5
94	55	70	777.61
94	55	71	814.58
94	55	72	741.57
94	55	73	813.83
94	55	74	913.82
94	55	75	1023.1
94	55	76	988.94
94	55	78	957.39
94	55	79	891.08
94	55	80	827.74
94	56	69	653.23
94	56	70	792.47
94	56	71	856.95
94	56	72	754.5
94	56	73	831.1
94	56	74	922.89
94	56	75	1022.9
94	56	76	986.67
94	56	78	1014.3
94	56	79	982.38
94	56	80	912.82
94	57	71	985.41
94	57	72	847.95
94	57	73	865.67
94	57	74	909.48
94	57	75	982.42
94	57	76	974.53
94	57	77	963.42
94	57	78	994.74
94	57	79	978.61
94	57	80	921.83
94	58	71	990.67
94	58	72	927.81
94	58	73	893.02
94	58	74	873.11
94	58	75	934.98
94	58	76	957.42
94	58	77	957.44
94	58	78	983.82
94	58	79	989.87
94	58	80	954.6
94	59	71	1015.4
94	59	72	992.33
94	59	73	970.16
94	59	74	952.19
94	59	75	973.41
94	59	76	965.78
94	59	77	928.7
94	59	78	985.39
94	59	79	1010.3
94	59	80	971.08
94	60	71	944.7
94	60	72	901.28
94	60	73	832.27
94	60	74	825.13
94	60	75	863.03
94	60	76	882.52
94	60	77	836.89
94	60	78	787.29
94	60	79	747.56
94	60	80	821.93
94	61	71	663.56
94	61	72	587.33
94	61	73	555.62
94	61	74	648.22
94	61	75	770.97
94	61	76	875.09
94	61	77	870.94
94	61	78	796.93
94	61	79	720.66
94	61	80	847.44
94	62	71	784.12
94	62	72	778.74
94	62	73	765.07
94	62	74	770.75
94	62	75	861.34
94	62	76	965.31
94	62	77	971.28
94	62	78	905.3
94	62	79	823.84
94	62	80	923.8
94	63	71	918.96
94	63	72	931.32
94	63	73	904.21
94	63	74	943.4
94	63	75	981.75
94	63	76	999.69
94	63	77	968.88
94	63	78	948.04
94	63	79	950.92
94	63	80	968.18
94	64	71	987.7
94	64	72	1016.9
94	64	73	969.24
94	64	74	1004
94	64	75	1008.3
94	64	76	1008.1
94	64	77	983.39
94	64	78	941.07
94	64	79	886.53
94	64	80	899.5
94	65	71	960.4
94	65	72	1011.5
94	65	73	987.55
94	65	74	960.17
94	65	75	968.04
94	65	76	998.34
94	65	77	998.2
94	65	78	954.58
94	65	79	875.46
94	65	80	866.51
94	66	71	953.32
94	66	72	999.14
94	66	73	964.28
94	66	74	983.3
94	66	75	997.51
94	66	76	996.39
94	66	78	987.93
94	66	79	957.83
94	66	80	902.02
94	67	69	766.34
94	67	70	823.94
94	67	71	920.84
94	67	72	977.68
94	67	73	954.29
94	67	74	974.34
94	67	75	980.52
94	67	76	974.43
94	67	78	986.33
94	67	79	941.71
94	67	80	881
94	68	69	661.75
94	68	70	711.21
94	68	71	846.64
94	68	72	951.93
94	68	73	953.04
94	68	74	947.85
94	68	75	938.5
94	68	76	937.22
94	68	78	958.43
94	68	79	905.35
94	68	80	851.7
94	69	69	662.51
94	69	70	684.03
94	69	71	794.53
94	69	72	894.72
94	69	73	912.41
94	69	74	907.44
94	69	75	888.54
94	69	76	875.28
94	69	78	879.62
94	69	79	841.08
94	69	80	821.7
94	70	69	678.32
94	70	70	671.01
94	70	71	749.71
94	70	72	845.09
94	70	73	866.14
94	70	74	851.77
94	70	75	827.53
94	70	76	830.49
94	71	71	719.66
94	71	72	818.7
94	71	73	829.26
94	71	74	806.7
94	71	75	781.67
94	71	76	801.66
94	72	71	726.28
94	72	72	839.2
94	72	73	835.16
94	72	74	829.41
94	72	75	827.16
94	72	76	827.79
94	73	71	717.76
94	73	72	849.62
94	73	73	841.28
94	73	74	837.5
94	73	75	835.11
94	73	76	831.09
94	74	74	838.31
94	74	75	828.62
94	74	76	830.14
95	50	71	879.05
95	50	72	843.13
95	50	73	835.96
95	51	71	871.41
95	51	72	850.17
95	51	73	853.99
95	52	71	857.41
95	52	72	854.12
95	52	73	882.3
95	53	69	655.98
95	53	70	806.12
95	53	71	842.99
95	53	72	842.5
95	53	73	878.33
95	53	77	932.81
95	53	78	938.97
95	53	79	890.18
95	53	80	843.26
95	54	69	635.3
95	54	70	796.39
95	54	71	831.47
95	54	72	795.71
95	54	73	825.18
95	54	77	973.18
95	54	78	1000.4
95	54	79	929.08
95	54	80	857.71
95	55	69	644.32
95	55	70	793.63
95	55	71	842.58
95	55	72	816.72
95	55	73	832.73
95	55	77	1028.4
95	55	78	1033
95	55	79	957.89
95	55	80	882.02
95	56	69	687.18
95	56	70	810.42
95	56	71	880.46
95	56	72	836.56
95	56	73	847.67
95	56	77	1001.1
95	56	78	1051.7
95	56	79	1014.1
95	56	80	949.42
95	57	69	750.33
95	57	70	869.45
95	57	71	959.23
95	57	72	873.54
[truncated: 7,412 more rows]
