# Supplementary material for: From mathematics to medicine: A practical primer on topological data analysis (TDA) and the development of related analytic tools for the functional discovery of latent structure in fMRI data
Source: PLoS One. 2021 Aug 12;16(8):e0255859. doi: 10.1371/journal.pone.0255859 (PMC8360597; doi:10.1371/journal.pone.0255859)
Supplement: S1 Data — The included archive of .csv files has one .csv file for each time index. Each .csv file contains a single matrix, which has one column for each of the spatial coordinates x, y, z and one column for the fMRI signal amplitude at voxel (x, y, z) at that time index. This is normalized scan data for a single patient from our study, described in the paper, with an ACC (anterior cingulate cortex) mask applied. This is the data we used, together with our software implementation of our workflow (available at https://github.com/regalski/Wayne-State-TDA), to produce the persistence diagrams, vineyards, and loop locations pictured in the figures and described in the Workflow section of our paper. (ZIP) [file pone.0255859.s004.zip › lea2002_145_121_121_time_107_rdACC.csv]

86	49	77	697.23
86	49	78	698.14
86	49	79	694.25
86	49	80	685.62
86	50	77	712.08
86	50	78	694.31
86	50	79	674.39
86	50	80	663.66
86	51	77	702.36
86	51	78	689.12
86	51	79	679.69
86	51	80	668.86
86	52	77	707.6
86	52	78	697.72
86	52	79	691.32
86	52	80	686.15
86	53	77	788.71
86	53	78	750.09
86	53	79	709.43
86	53	80	717.02
86	54	77	834.85
86	54	78	811.28
86	54	79	809.88
86	54	80	776.28
86	55	77	856.11
86	55	78	844.12
86	55	79	869.18
86	55	80	834.54
86	56	77	849.78
86	56	78	840.26
86	56	79	869.46
86	56	80	880.43
86	57	77	826.65
86	57	78	853.7
86	57	79	882.98
86	57	80	877.75
86	57	81	858.42
86	57	82	839.78
86	58	77	814.07
86	58	78	865.84
86	58	79	890.12
86	58	80	881.33
86	58	81	850.41
86	58	82	856.31
86	59	81	832.79
86	59	82	841.27
86	60	81	735.84
86	60	82	742
86	61	81	791.5
86	61	82	804.45
86	62	81	838.8
86	62	82	847.07
86	63	77	862.83
86	63	78	838.23
86	63	79	822.22
86	63	80	805.57
86	63	81	833.77
86	63	82	841.65
86	64	77	841.98
86	64	78	844.93
86	64	79	824.54
86	64	80	792.81
86	64	81	771.78
86	64	82	744.26
86	65	77	825.13
86	65	78	851.68
86	65	79	835.87
86	65	80	792.84
86	65	81	763.11
86	65	82	737.19
86	66	77	856.41
86	66	78	877.6
86	66	79	856.38
86	66	80	802.44
86	66	81	780.41
86	66	82	755.67
86	67	77	781.41
86	67	78	837.55
86	67	79	843.11
86	67	80	806.62
86	68	77	793.2
86	68	78	826.18
86	68	79	820.59
86	68	80	785.67
86	69	77	817.11
86	69	78	806
86	69	79	785.52
86	69	80	755.36
86	70	77	731.04
86	70	78	722.35
86	70	79	714.31
86	70	80	706.46
86	71	77	706.2
86	71	78	724.86
86	71	79	722.42
86	71	80	694.92
86	72	77	701.22
86	72	78	727.08
86	72	79	721.97
86	72	80	693.91
86	73	77	696.86
86	73	78	707.01
86	73	79	705.59
86	73	80	698.58
87	46	81	936.62
87	46	82	934.11
87	46	83	922.29
87	46	84	926.03
87	47	81	823.98
87	47	82	836.79
87	47	83	846.9
87	47	84	854.71
87	48	81	742.89
87	48	82	748.71
87	48	83	765.13
87	48	84	780.18
87	49	77	692.53
87	49	78	711.08
87	49	79	714.06
87	49	80	703.83
87	49	81	706.24
87	49	82	709.15
87	49	83	720.14
87	49	84	736.92
87	50	77	720.66
87	50	78	724.48
87	50	79	718.09
87	50	80	702.41
87	50	81	696.92
87	50	82	697.45
87	50	83	701.07
87	50	84	717.01
87	51	77	731.17
87	51	78	721.02
87	51	79	708.44
87	51	80	691.61
87	52	77	748.38
87	52	78	731.94
87	52	79	713.71
87	52	80	701.7
87	53	77	817.85
87	53	78	783.07
87	53	79	745.66
87	53	80	735.37
87	54	77	849.02
87	54	78	819.74
87	54	79	798.9
87	54	80	760.84
87	55	77	856.43
87	55	78	848.26
87	55	79	863
87	55	80	818.05
87	55	81	771.28
87	55	82	744.13
87	55	83	735.65
87	55	84	748.34
87	56	77	857.04
87	56	78	868.1
87	56	79	942.43
87	56	80	917.1
87	56	81	865.58
87	56	82	790.09
87	56	83	757.99
87	56	84	772.09
87	57	77	847.51
87	57	78	883.08
87	57	79	947.3
87	57	80	932.38
87	57	81	882.9
87	57	82	828.95
87	57	83	791.71
87	57	84	769.31
87	58	77	838.24
87	58	78	891.42
87	58	79	924.98
87	58	80	920.94
87	58	81	894.67
87	58	82	870.95
87	58	83	858.23
87	58	84	844.29
87	59	77	870.42
87	59	78	885.69
87	59	79	879.18
87	59	80	876.05
87	59	81	876.93
87	59	82	868.68
87	59	83	866.87
87	59	84	868.6
87	60	77	788.06
87	60	78	785.56
87	60	79	791.47
87	60	80	786.58
87	60	81	763.17
87	60	82	753.41
87	60	83	756.69
87	60	84	814.19
87	61	77	760.49
87	61	78	745.73
87	61	79	774.45
87	61	80	805.76
87	61	81	807.01
87	61	82	806.08
87	61	83	809.49
87	61	84	847.89
87	62	77	808.18
87	62	78	777.11
87	62	79	799.06
87	62	80	825.37
87	62	81	850.42
87	62	82	850.99
87	62	83	842.95
87	62	84	854.45
87	63	77	871.95
87	63	78	874.7
87	63	79	829.71
87	63	80	762.78
87	63	81	837.21
87	63	82	857.26
87	63	83	846.07
87	63	84	836.28
87	64	77	833.02
87	64	78	830.69
87	64	79	794.17
87	64	80	747.62
87	64	81	784.15
87	64	82	793.11
87	64	83	786.05
87	64	84	772.03
87	65	77	792.49
87	65	78	801.96
87	65	79	776.65
87	65	80	725.11
87	65	81	741.65
87	65	82	751.72
87	65	83	757.23
87	65	84	753.48
87	66	77	825.13
87	66	78	832.78
87	66	79	787.52
87	66	80	704.77
87	66	81	711.69
87	66	82	719.61
87	66	83	727.72
87	66	84	736.91
87	67	77	838.38
87	67	78	812.83
87	67	79	765.89
87	67	80	700.61
87	67	81	700.65
87	67	82	696.42
87	67	83	686.17
87	67	84	709.67
87	68	77	816.15
87	68	78	798.83
87	68	79	765.43
87	68	80	712.08
87	68	81	705.72
87	68	82	700.68
87	68	83	698.09
87	68	84	705.86
87	69	77	765.72
87	69	78	776.15
87	69	79	762.72
87	69	80	732.51
87	70	77	702.52
87	70	78	715.83
87	70	79	729.3
87	70	80	745.12
87	71	77	689.48
87	71	78	726.09
87	71	79	742.05
87	71	80	733.3
87	72	77	699.24
87	72	78	739.97
87	72	79	747.34
87	72	80	720.86
87	73	77	675.37
87	73	78	705.08
87	73	79	717.58
87	73	80	715.37
87	73	81	728.86
87	73	82	732.91
87	73	83	721.61
87	73	84	758.15
87	74	81	754.6
87	74	82	786.3
87	74	83	809.2
87	74	84	845.3
87	75	81	772.77
87	75	82	824.93
87	75	83	873.13
87	75	84	902.93
87	76	81	764.94
87	76	82	825.66
87	76	83	896.04
87	76	84	925.1
88	46	81	928.73
88	46	82	944.22
88	46	83	944.27
88	46	84	951.06
88	47	81	842.94
88	47	82	862.51
88	47	83	864.74
88	47	84	865.71
88	48	81	753.1
88	48	82	773.38
88	48	83	774.52
88	48	84	783.8
88	49	77	681.98
88	49	78	721.03
88	49	79	724.88
88	49	80	693.11
88	49	81	710.06
88	49	82	725.46
88	49	83	736
88	49	84	754.31
88	50	77	715.07
88	50	78	733.45
88	50	79	734.31
88	50	80	717.89
88	50	81	705.3
88	50	82	699.68
88	50	83	718.51
88	50	84	737.67
88	51	77	741.37
88	51	78	738.43
88	51	79	726.45
88	51	80	701.69
88	52	77	781.26
88	52	78	762.99
88	52	79	743.19
88	52	80	719.67
88	53	77	877.14
88	53	78	846.76
88	53	79	809.55
88	53	80	784.72
88	54	77	890.3
88	54	78	866.48
88	54	79	842.36
88	54	80	819.89
88	55	77	867.48
88	55	78	856.67
88	55	79	855.25
88	55	80	836.58
88	55	81	816.74
88	55	82	802.21
88	55	83	804.76
88	55	84	823.42
88	56	77	858.03
88	56	78	847.96
88	56	79	859.71
88	56	80	847.95
88	56	81	831.89
88	56	82	819.38
88	56	83	818.24
88	56	84	843.79
88	57	77	862.65
88	57	78	881.38
88	57	79	901.59
88	57	80	890.4
88	57	81	867.74
88	57	82	839.95
88	57	83	817.44
88	57	84	812.46
88	58	77	869.64
88	58	78	906.78
88	58	79	912.1
88	58	80	898.85
88	58	81	881.48
88	58	82	872.27
88	58	83	868.53
88	58	84	872.61
88	59	77	904.66
88	59	78	912.8
88	59	79	888.38
88	59	80	875.62
88	59	81	868.58
88	59	82	869.07
88	59	83	865.96
88	59	84	875.1
88	60	77	891.63
88	60	78	903.88
88	60	79	860.92
88	60	80	820.2
88	60	81	774.74
88	60	82	744.4
88	60	83	721.45
88	60	84	787.05
88	61	77	857.76
88	61	78	871.05
88	61	79	851.2
88	61	80	840.83
88	61	81	839.78
88	61	82	825.02
88	61	83	804.66
88	61	84	847.48
88	62	77	829.93
88	62	78	845.65
88	62	79	851.84
88	62	80	867.72
88	62	81	903.13
88	62	82	898.07
88	62	83	880.61
88	62	84	881.93
88	63	77	861.32
88	63	78	846.96
88	63	79	835.86
88	63	80	832.69
88	63	81	892.84
88	63	82	917.58
88	63	83	920.43
88	63	84	888.55
88	64	77	853.75
88	64	78	801.76
88	64	79	781.94
88	64	80	783.29
88	64	81	867.8
88	64	82	891.42
88	64	83	876.31
88	64	84	836.64
88	65	77	852.7
88	65	78	777.34
88	65	79	742.92
88	65	80	732.09
88	65	81	808.45
88	65	82	833.81
88	65	83	832.89
88	65	84	800
88	66	77	898.1
88	66	78	805.77
88	66	79	740.11
88	66	80	692.12
88	66	81	744.64
88	66	82	773.3
88	66	83	789.06
88	66	84	767.67
88	67	77	833.31
88	67	78	772.64
88	67	79	732.29
88	67	80	700.02
88	67	81	719.04
88	67	82	729.23
88	67	83	734.4
88	67	84	727.51
88	68	77	773.18
88	68	78	751.39
88	68	79	734.66
88	68	80	716.11
88	68	81	706.94
88	68	82	706.13
88	68	83	716.19
88	68	84	721.56
88	69	77	717.08
88	69	78	733.97
88	69	79	739.02
88	69	80	731.69
88	70	77	706.88
88	70	78	717.78
88	70	79	722.09
88	70	80	723.5
88	71	77	697.3
88	71	78	713.25
88	71	79	724.89
88	71	80	729.42
88	72	77	690.06
88	72	78	714.02
88	72	79	731.83
88	72	80	736.13
88	73	77	664.33
88	73	78	696.95
88	73	79	717.52
88	73	80	726.37
88	73	81	739.55
88	73	82	755.35
88	73	83	770.59
88	73	84	786.2
88	74	81	785.05
88	74	82	821.69
88	74	83	840.97
88	74	84	866.88
88	75	81	842.94
88	75	82	893.18
88	75	83	906.92
88	75	84	933.56
88	76	81	845.87
88	76	82	898.43
88	76	83	907.17
88	76	84	937.6
89	46	81	944.17
89	46	82	962.38
89	46	83	955.19
89	46	84	950.24
89	47	81	893.17
89	47	82	902.66
89	47	83	880.02
89	47	84	865.12
89	48	81	777.45
89	48	82	794.25
89	48	83	782.63
89	48	84	782.58
89	49	77	695.11
89	49	78	712.9
89	49	79	714.02
89	49	80	693.36
89	49	81	719.89
89	49	82	740.23
89	49	83	748.22
89	49	84	762.84
89	50	74	705.31
89	50	75	753.44
89	50	76	735.97
89	50	77	715.79
89	50	78	740.68
89	50	79	744.04
89	50	80	725.13
89	50	81	726.16
89	50	82	727.4
89	50	83	741.57
89	50	84	757.36
89	51	74	690.43
89	51	75	777.15
89	51	76	780.43
89	51	77	758.65
89	51	78	772.2
89	51	79	765.85
89	51	80	734.82
89	51	81	731.88
89	51	82	737.75
89	51	83	725.5
89	51	84	721.53
89	52	74	724.43
89	52	75	865.95
89	52	76	884.91
89	52	77	835.54
89	52	78	820.22
89	52	79	802.4
89	52	80	772.93
89	52	81	767.65
89	52	82	773.35
89	52	83	751.27
89	52	84	737.7
89	53	74	764.47
89	53	75	882
89	53	76	913.04
89	53	77	881.16
89	53	78	879.44
89	53	79	874.26
89	53	80	855.73
89	53	81	843.34
89	53	82	832.1
89	53	83	803.96
89	53	84	783.29
89	54	74	785.11
89	54	75	873.99
89	54	76	914.95
89	54	77	900.75
89	54	78	887.54
89	54	79	872.15
89	54	80	863.79
89	54	81	857.52
89	54	82	858.62
89	54	83	853.48
89	54	84	850.96
89	55	75	835.36
89	55	76	898.29
89	55	77	896.74
89	55	78	873.07
89	55	79	846.46
89	55	80	855.14
89	55	81	860.67
89	55	82	861.46
89	55	83	872.07
89	55	84	891.24
89	56	75	805.08
89	56	76	862.32
89	56	77	861.01
89	56	78	847.6
89	56	79	830.94
89	56	80	851.9
89	56	81	864.53
89	56	82	860.6
89	56	83	878.28
89	56	84	907.64
89	57	75	808.48
89	57	76	832.65
89	57	77	855.7
89	57	78	861.96
89	57	79	845.49
89	57	80	866.92
89	57	81	885.42
89	57	82	873.32
89	57	83	868.61
89	57	84	883.07
89	58	77	861.19
89	58	78	888.86
89	58	79	883.42
89	58	80	897.84
89	58	81	910.66
89	58	82	912.76
89	58	83	918.23
89	58	84	930.7
89	59	77	886.15
89	59	78	909.05
89	59	79	932.76
89	59	80	936.08
89	59	81	918.89
89	59	82	914.84
89	59	83	906.04
89	59	84	898.08
89	60	77	829.8
89	60	78	831.83
89	60	79	848.13
89	60	80	820
89	60	81	760.88
89	60	82	733.32
89	60	83	709.98
89	60	84	741.96
89	61	77	810.37
89	61	78	813.03
89	61	79	836.02
89	61	80	824.03
89	61	81	792.12
89	61	82	780.72
89	61	83	769.4
89	61	84	826.04
89	62	77	843.89
89	62	78	837.01
89	62	79	854.95
89	62	80	864.33
89	62	81	868.45
89	62	82	871.35
89	62	83	867.42
89	62	84	896.08
89	63	77	850.46
89	63	78	822.9
89	63	79	840.83
89	63	80	873.54
89	63	81	924.98
89	63	82	947.27
89	63	83	958.84
89	63	84	939.4
89	64	77	843.01
89	64	78	783.03
89	64	79	784.25
89	64	80	814.98
89	64	81	893.49
89	64	82	929.04
89	64	83	926.49
89	64	84	891.72
89	65	77	829.47
89	65	78	752.63
89	65	79	736.22
89	65	80	756.29
89	65	81	850.39
89	65	82	895.03
89	65	83	899.5
89	65	84	856.45
89	66	75	807.74
89	66	76	819.23
89	66	77	818.65
89	66	78	758.57
89	66	79	721.38
89	66	80	713.33
89	66	81	801.8
89	66	82	850.19
89	66	83	869.12
89	66	84	822.67
89	67	75	803.16
89	67	76	785.87
89	67	77	774.7
89	67	78	741.63
89	67	79	718.42
89	67	80	709.5
89	67	81	747.45
89	67	82	775.94
89	67	83	798.68
89	67	84	769.57
89	68	75	768.9
89	68	76	752.2
89	68	77	748.33
89	68	78	744.73
89	68	79	730.61
89	68	80	716.34
89	68	81	721.88
89	68	82	734.57
89	68	83	759.01
89	68	84	757.21
89	69	74	754.25
89	69	75	725.7
89	69	76	726.85
89	69	77	747.32
89	69	78	770.59
89	69	79	756.91
89	69	80	729.59
89	69	81	717.78
89	69	82	721.48
89	69	83	746.75
89	69	84	762.21
89	70	74	725.11
89	70	75	718.19
89	70	76	720.16
89	70	77	728.91
89	70	78	743.46
89	70	79	736.38
89	70	80	723.78
89	70	81	732.44
89	70	82	747.78
89	70	83	770.3
89	70	84	773.18
89	71	74	713.65
89	71	75	712.41
89	71	76	713.14
89	71	77	718.49
89	71	78	730.19
89	71	79	729.46
89	71	80	725.84
89	71	81	733.59
89	71	82	743.24
89	71	83	755.28
89	71	84	757.38
89	72	74	722.64
89	72	75	705.24
89	72	76	705.79
89	72	77	717.25
89	72	78	730.12
89	72	79	735.17
89	72	80	736.67
89	72	81	735.46
89	72	82	740.31
89	72	83	751.16
89	72	84	757.92
89	73	74	720.35
89	73	75	711.81
89	73	76	706.79
89	73	77	706.38
89	73	78	721.42
89	73	79	737.34
89	73	80	753.29
89	73	81	768.42
89	73	82	794
89	73	83	829.29
89	73	84	826.18
89	74	81	825.02
89	74	82	864.04
89	74	83	892.94
89	74	84	895.66
89	75	81	904.73
89	75	82	951.44
89	75	83	952.8
89	75	84	965.21
89	76	81	893.35
89	76	82	945.73
89	76	83	937.42
89	76	84	964.24
90	46	81	938.04
90	46	82	953.84
90	46	83	952.55
90	46	84	935.69
90	47	81	905.71
90	47	82	923.29
90	47	83	890.28
90	47	84	863.44
90	48	81	799.17
90	48	82	808.84
90	48	83	793.9
90	48	84	787.38
90	49	74	711.28
90	49	75	735.43
90	49	76	734.72
90	49	81	736.47
90	49	82	755.41
90	49	83	758.83
90	49	84	770.13
90	50	74	694.83
90	50	75	724.23
90	50	76	732.56
90	50	77	731.15
90	50	78	730.14
90	50	79	735.87
90	50	80	737.49
90	50	81	752.99
90	50	82	766.25
90	50	83	768.89
90	50	84	775
90	51	74	693.6
90	51	75	749.95
90	51	76	776.32
90	51	77	780.35
90	51	78	782.79
90	51	79	781.73
90	51	80	760.8
90	51	81	767.26
90	51	82	774.97
90	51	83	749.12
90	51	84	733.61
90	52	74	753.72
90	52	75	848.65
90	52	76	889.27
90	52	77	890.37
90	52	78	877.71
90	52	79	854.32
90	52	80	816.54
90	52	81	817.46
90	52	82	826.51
90	52	83	786.32
90	52	84	752.86
90	53	74	774.71
90	53	75	861.38
90	53	76	907.49
90	53	77	912.91
90	53	78	921.58
90	53	79	926.09
90	53	80	917.56
90	53	81	917.44
90	53	82	914.92
90	53	83	861.4
90	53	84	813.13
90	54	74	776.53
90	54	75	858.98
90	54	76	912.44
90	54	77	926.45
90	54	78	927.36
90	54	79	918.33
90	54	80	901.62
90	54	81	903.98
90	54	82	925.57
90	54	83	914.83
90	54	84	904.84
90	55	74	763.41
90	55	75	849.76
90	55	76	917.53
90	55	77	937.49
90	55	78	916.26
90	55	79	886.09
90	55	80	884.45
90	55	81	899.22
90	55	82	917.55
90	55	83	924.05
90	55	84	930.93
90	56	74	762.68
90	56	75	807.73
90	56	76	862.35
90	56	77	900.23
90	56	78	901.09
90	56	79	886.5
90	56	80	907.51
90	56	81	923.09
90	56	82	908.33
90	56	83	917.59
90	56	84	939.93
90	57	74	802.91
90	57	75	807.43
90	57	76	821.76
90	57	77	883.01
90	57	78	894.08
90	57	79	866.52
90	57	80	884.56
90	57	81	913.82
90	57	82	921.58
90	57	83	932.15
90	57	84	947.76
90	58	74	900.24
90	58	75	856.78
90	58	76	810.78
90	58	77	875.37
90	58	78	902.24
90	58	79	889.93
90	58	80	912.91
90	58	81	949.94
90	58	82	975.6
90	58	83	999.76
90	58	84	1020.3
90	59	75	855.73
90	59	76	854.71
90	59	77	886.18
90	59	78	924.59
90	59	79	969.49
90	59	80	987.49
90	59	81	986.12
90	59	82	985.75
90	59	83	975.19
90	59	84	966.84
90	60	75	782.05
90	60	76	747.63
90	60	77	750.87
90	60	78	766.23
90	60	79	801.3
90	60	80	789.4
90	60	81	739.05
90	60	82	731.98
90	60	83	719.53
90	60	84	709.31
90	61	77	721.47
90	61	78	748.62
90	61	79	792.43
90	61	80	781.3
90	61	81	721.61
90	61	82	709.15
90	61	83	705.48
90	61	84	752.24
90	62	75	801.23
90	62	76	844.15
90	62	77	861.09
90	62	78	854.31
90	62	79	866.54
90	62	80	851.38
90	62	81	802.96
90	62	82	787.87
90	62	83	778.32
90	62	84	851.9
90	63	75	721.88
90	63	76	821.64
90	63	77	855.1
90	63	78	816.81
90	63	79	859.79
90	63	80	898.65
90	63	81	928.71
90	63	82	932.25
90	63	83	911.6
90	63	84	970.69
90	64	75	719
90	64	76	813.92
90	64	77	836.72
90	64	78	779.04
90	64	79	802.32
90	64	80	840.12
90	64	81	879.61
90	64	82	896.31
90	64	83	903.91
90	64	84	921.43
90	65	74	846.72
90	65	75	822.57
90	65	76	824.76
90	65	77	807.24
90	65	78	746.55
90	65	79	746.81
90	65	80	780.66
90	65	81	849.32
90	65	82	892.21
90	65	83	919.49
90	65	84	907.43
90	66	74	861.69
90	66	75	846.84
90	66	76	809.55
90	66	77	770.92
90	66	78	733.43
90	66	79	723.67
90	66	80	750.92
90	66	81	853.43
90	66	82	910.47
90	66	83	937.36
90	66	84	891.32
90	67	74	853.07
90	67	75	823.6
90	67	76	773.59
90	67	77	739.58
90	67	78	725.66
90	67	79	726.22
90	67	80	738.06
90	67	81	778.01
90	67	82	809.85
90	67	83	841.78
90	67	84	796.81
90	68	74	827.68
90	68	75	778.64
90	68	76	740.35
90	68	77	728.13
90	68	78	740.96
90	68	79	743.19
90	68	80	735.16
90	68	81	743.91
90	68	82	765.73
90	68	83	801.76
90	68	84	781.79
90	69	74	769.16
90	69	75	735.16
90	69	76	730.03
90	69	77	747.82
90	69	78	788.71
90	69	79	779.49
90	69	80	741.61
90	69	81	744.52
90	69	82	755.8
90	69	83	786.33
90	69	84	789.84
90	70	74	754.1
90	70	75	739.43
90	70	76	726.77
90	70	77	728.81
90	70	78	759.66
90	70	79	755.86
90	70	80	735.05
90	70	81	738.03
90	70	82	749.73
90	70	83	774.65
90	70	84	784.27
90	71	74	748.93
90	71	75	739.01
90	71	76	720.59
90	71	77	716.02
90	71	78	742.37
90	71	79	742.77
90	71	80	732.04
90	71	81	737.43
90	71	82	747.16
90	71	83	762.81
90	71	84	777.66
90	72	74	745.57
90	72	75	717.16
90	72	76	706.61
90	72	77	715.78
90	72	78	746.49
90	72	79	747.31
90	72	80	734.41
90	72	81	743.81
90	72	82	750.54
90	72	83	759.25
90	72	84	779.85
90	73	74	764.43
90	73	75	743.21
90	73	76	727.69
90	73	81	811.45
90	73	82	835.84
90	73	83	872.88
90	73	84	867.93
90	74	81	880.97
90	74	82	915.98
90	74	83	950.84
90	74	84	940.7
90	75	81	955.23
90	75	82	995.41
90	75	83	1008.1
90	75	84	1006.9
90	76	81	926.67
90	76	82	973.72
90	76	83	987.68
90	76	84	999.7
91	47	81	898.78
91	47	82	910.1
91	47	83	899.52
91	47	84	887.01
91	48	81	815.44
91	48	82	816.19
91	48	83	808.88
91	48	84	810.21
91	49	74	731.33
91	49	75	774.47
91	49	76	764.03
91	49	81	756.14
91	49	82	767.7
91	49	83	773.45
91	49	84	787.37
91	50	74	717.65
91	50	75	748.13
91	50	76	747.33
91	50	81	777.74
91	50	82	797.38
91	50	83	794.72
91	50	84	796.44
91	51	74	725.46
91	51	75	753.85
91	51	76	770.98
91	51	81	786.99
91	51	82	792.17
91	51	83	767.71
91	51	84	765.61
91	52	74	796.76
91	52	75	849.28
91	52	76	876.29
91	52	81	825.76
91	52	82	827.47
91	52	83	791.65
91	52	84	765.42
91	53	74	824.48
91	53	75	880.82
91	53	76	912.16
91	53	81	929.83
91	53	82	914.31
91	53	83	855.3
91	53	84	804.43
91	54	74	823.77
91	54	75	886.91
91	54	76	927.15
91	54	81	917.4
91	54	82	943.45
91	54	83	923.83
91	54	84	901.61
91	55	74	786.46
91	55	75	875.93
91	55	76	935.24
91	55	81	921.38
91	55	82	955.2
91	55	83	952.15
91	55	84	945.19
91	56	74	784.36
91	56	75	834.95
91	56	76	885.21
91	56	81	974.68
91	56	82	958.76
91	56	83	958.38
91	56	84	964.08
91	57	74	808.03
91	57	75	821.94
91	57	76	848.58
91	57	77	923.64
91	57	78	952.58
91	57	79	948.5
91	57	80	937.66
91	57	81	933.08
91	57	82	956.93
91	57	83	961.06
91	57	84	954.9
91	58	74	874.64
91	58	75	851.31
91	58	76	831.37
91	58	77	905.53
91	58	78	940.15
91	58	79	939.06
91	58	80	943.86
91	58	81	960.93
91	58	82	991.02
91	58	83	1009.9
91	58	84	1028.1
91	59	74	862.96
91	59	75	871.66
91	59	76	879.51
91	59	77	907.82
91	59	78	946.77
91	59	79	977.47
91	59	80	988.31
91	59	81	1003.3
91	59	82	988.25
91	59	83	981.98
91	59	84	981.51
91	60	74	798.57
91	60	75	772.04
91	60	76	715.49
91	60	77	726.08
91	60	78	743.61
91	60	79	743.28
91	60	80	742.06
91	60	81	748.38
91	60	82	759.85
91	60	83	757.94
91	60	84	735.34
91	61	74	725.75
91	61	75	671.62
91	61	76	637.06
91	61	77	679.94
91	61	78	740.33
91	61	79	756.46
91	61	80	762.07
91	61	81	746.74
91	61	82	767.91
91	61	83	776.99
91	61	84	741.15
91	62	74	812.92
91	62	75	678.57
91	62	76	812.73
91	62	77	876.52
91	62	78	904.99
91	62	79	905.66
91	62	80	885.26
91	62	81	832.83
91	62	82	837.92
91	62	83	850.09
91	62	84	840.66
91	63	74	824.08
91	63	75	697.99
91	63	76	832.76
91	63	77	866.67
91	63	78	827.56
91	63	79	898.97
91	63	80	938.96
91	63	81	935.45
91	63	82	947.41
91	63	83	946.97
91	63	84	983.6
91	64	74	813.59
91	64	75	772.38
91	64	76	840.1
91	64	77	839.57
91	64	78	792.19
91	64	79	832.8
91	64	80	864.95
91	64	81	876.11
91	64	82	878.12
91	64	83	877.74
91	64	84	934.22
91	65	74	865.39
91	65	75	899.1
91	65	76	843.24
91	65	77	800.16
91	65	78	765.92
91	65	79	766.86
91	65	80	791.06
91	65	81	844.55
91	65	82	879.59
91	65	83	904.97
91	65	84	934.68
91	66	74	861.46
91	66	75	868.81
91	66	76	818.9
91	66	77	775.62
91	66	78	747.97
91	66	79	738.32
91	66	80	767.03
91	66	81	873.21
91	66	82	943.83
91	66	83	982.01
91	66	84	946.03
91	67	74	858.47
91	67	75	841.65
91	67	76	794.83
91	67	81	814.4
91	67	82	844.88
91	67	83	875.59
91	67	84	845.84
91	68	74	848.12
91	68	75	810.63
91	68	76	768.74
91	68	81	788.83
91	68	82	799.27
91	68	83	819.2
91	68	84	808.11
91	69	74	793.71
91	69	75	762.14
91	69	76	736.76
91	69	81	795.58
91	69	82	800.98
91	69	83	796.62
91	69	84	799.73
91	70	74	772.46
91	70	75	753.49
91	70	76	728.3
91	70	81	759.75
91	70	82	772.39
91	70	83	796.82
91	70	84	796.93
91	71	74	765.16
91	71	75	753.53
91	71	76	725.05
91	71	81	756.93
91	71	82	777.41
91	71	83	803.99
91	71	84	808.27
91	72	74	767.4
91	72	75	739.13
91	72	76	716.22
91	72	81	787.48
91	72	82	810.74
91	72	83	816.82
91	72	84	828.21
91	73	74	773.19
91	73	75	753.38
91	73	76	734.14
91	73	81	860.08
91	73	82	876.37
91	73	83	891.98
91	73	84	902.13
91	74	74	772.03
91	74	75	761.69
91	74	76	742.53
91	74	81	934.42
91	74	82	943.33
91	74	83	963.61
91	74	84	975.2
91	75	81	988.24
91	75	82	993.65
91	75	83	1017.3
91	75	84	1038.2
91	76	81	961.56
91	76	82	979.05
91	76	83	1018.7
91	76	84	1035
92	47	81	941.5
92	47	82	956.91
92	47	83	946.89
92	47	84	961.84
92	48	81	858.11
92	48	82	878.15
92	48	83	884.37
92	48	84	894.32
92	49	74	762.1
92	49	75	823.89
92	49	76	794.28
92	49	81	776.35
92	49	82	804.91
92	49	83	826.39
92	49	84	841.67
92	50	74	753.68
92	50	75	794.57
92	50	76	772.5
92	50	81	781.05
92	50	82	790
92	50	83	791.21
92	50	84	807.02
92	51	74	762.98
92	51	75	767.34
92	51	76	766.58
92	51	81	774.2
92	51	82	777.43
92	51	83	772.98
92	51	84	795.24
92	52	74	812.58
92	52	75	838.17
92	52	76	845.42
92	52	81	772.16
92	52	82	768.78
92	52	83	767.98
92	52	84	781.89
92	53	74	862.38
92	53	75	900.16
92	53	76	909.06
92	53	81	805.34
92	53	82	777.29
92	53	83	780.97
92	53	84	784.5
92	54	74	897.41
92	54	75	937.01
92	54	76	949.62
92	54	81	837.52
92	54	82	832.7
92	54	83	830.64
92	54	84	827.08
92	55	74	849.39
92	55	75	918.71
92	55	76	952.5
92	55	81	869.84
92	55	82	877.73
92	55	83	878.17
92	55	84	879.89
92	56	74	827.63
92	56	75	883.81
92	56	76	922.84
92	56	81	916.32
92	56	82	913.33
92	56	83	911.4
92	56	84	913.37
92	57	74	824.08
92	57	75	857.05
92	57	76	900.54
92	57	77	941.69
92	57	78	958.94
92	57	79	964.1
92	57	80	932.72
92	57	81	910.98
92	57	82	903.2
92	57	83	892.75
92	57	84	881.16
92	58	74	828.65
92	58	75	842.5
92	58	76	889.42
92	58	77	934.01
92	58	78	957.87
92	58	79	973.1
92	58	80	949.86
92	58	81	929.68
92	58	82	926.28
92	58	83	935.92
92	58	84	958.59
92	59	74	898.74
92	59	75	912.39
92	59	76	944.21
92	59	77	936.82
92	59	78	953.04
92	59	79	1007.5
92	59	80	976.73
92	59	81	937.46
92	59	82	929.76
92	59	83	934.21
92	59	84	941.07
92	60	74	865.1
92	60	75	832.43
92	60	76	800.82
92	60	77	809.78
92	60	78	822.18
92	60	79	800.74
92	60	80	777.4
92	60	81	759.12
92	60	82	792.71
92	60	83	806.25
92	60	84	765.79
92	61	74	763.26
92	61	75	687.14
92	61	76	697.91
92	61	77	769.66
92	61	78	828.86
92	61	79	796.18
92	61	80	803.24
92	61	81	822.79
92	61	82	877.46
92	61	83	894.54
92	61	84	833.93
92	62	74	722.86
92	62	75	551.04
92	62	76	763.4
92	62	77	887.07
92	62	78	933.85
92	62	79	909.46
92	62	80	917.14
92	62	81	929.69
92	62	82	957.5
92	62	83	965.65
92	62	84	916.91
92	63	74	764.12
92	63	75	669.12
92	63	76	825.92
92	63	77	874.41
92	63	78	841.82
92	63	79	889.98
92	63	80	928.94
92	63	81	948.89
92	63	82	973.45
92	63	83	990.55
92	63	84	997.03
92	64	74	788.82
92	64	75	807.45
92	64	76	862.99
92	64	77	862.66
92	64	78	826.69
92	64	79	832.57
92	64	80	852.46
92	64	81	887.76
92	64	82	918.65
92	64	83	940.6
92	64	84	961.76
92	65	74	818.01
92	65	75	916.57
92	65	76	869.13
92	65	77	843.96
92	65	78	835.89
92	65	79	784.24
92	65	80	778.81
92	65	81	838.11
92	65	82	894.2
92	65	83	942.02
92	65	84	959.03
92	66	74	850.91
92	66	75	872.19
92	66	76	857.36
92	66	77	848.18
92	66	78	838.95
92	66	79	785.64
92	66	80	770.56
92	66	81	835.25
92	66	82	913.93
92	66	83	985.39
92	66	84	975.08
92	67	74	870.55
92	67	75	848.25
92	67	76	852.78
92	67	81	799.44
92	67	82	844.29
92	67	83	893.17
92	67	84	897.49
92	68	74	871.9
92	68	75	834.2
92	68	76	834.09
92	68	81	777.2
92	68	82	800.03
92	68	83	828.28
92	68	84	839.08
92	69	74	821.58
92	69	75	802.41
92	69	76	767.53
92	69	81	780.72
92	69	82	788.9
92	69	83	788.03
92	69	84	798.57
92	70	74	788.5
92	70	75	770.41
92	70	76	735.92
92	70	81	758.93
92	70	82	774.54
92	70	83	789.51
92	70	84	801.56
92	71	74	769.45
92	71	75	749.99
92	71	76	724.48
92	71	81	754.73
92	71	82	779.49
92	71	83	809.89
92	71	84	826.83
92	72	74	786.78
92	72	75	769.7
92	72	76	743.15
92	72	81	794.79
92	72	82	820.11
92	72	83	856.12
92	72	84	874.39
92	73	74	776.06
92	73	75	760.74
92	73	76	742.57
92	73	81	866.06
92	73	82	885.9
92	73	83	915.48
92	73	84	937.34
92	74	74	755.78
92	74	75	741.19
92	74	76	732.39
92	74	81	942.31
92	74	82	955.25
92	74	83	978.87
92	74	84	1002.1
92	75	81	972.15
92	75	82	992.37
92	75	83	1022.6
92	75	84	1051.7
92	76	81	946.56
92	76	82	972.02
92	76	83	1014.3
92	76	84	1046.3
93	49	74	793.02
93	49	75	844.87
93	49	76	797.62
93	50	74	787.35
93	50	75	821.26
93	50	76	784.93
93	50	81	772.67
93	50	82	780.89
93	50	83	788.62
93	50	84	807.49
93	51	74	793
93	51	75	773.47
93	51	76	765.21
93	51	81	770.65
93	51	82	778.32
93	51	83	787.15
93	51	84	824.81
93	52	74	795.88
93	52	75	788.16
93	52	76	782.47
93	52	81	778.83
93	52	82	778.43
93	52	83	779.84
93	52	84	813.72
93	53	74	850.08
93	53	75	857.94
93	53	76	838.91
93	53	81	770.77
93	53	82	743.13
93	53	83	748.48
93	53	84	784.11
93	54	71	767.55
93	54	72	774.71
93	54	73	853.63
93	54	74	941.47
93	54	75	948.7
93	54	76	906.83
93	54	81	780.76
93	54	82	769.76
93	54	83	770.2
93	54	84	773.54
93	55	71	795.75
93	55	72	800.08
93	55	73	853.14
93	55	74	931.56
93	55	75	971.83
93	55	76	956.25
93	55	81	804.44
93	55	82	805.59
93	55	83	807.13
93	55	84	807.44
93	56	71	833.44
93	56	72	819.58
93	56	73	847.57
93	56	74	911.5
93	56	75	937.7
93	56	76	944.58
93	56	81	849.16
93	56	82	845.05
93	56	83	846.67
93	56	84	846.76
93	57	71	870.14
93	57	72	837.85
93	57	73	831.51
93	57	74	870.83
93	57	75	896.14
93	57	76	923.62
93	57	77	950.86
93	57	78	959.08
93	57	79	956.78
93	57	80	906.41
93	58	71	936.45
93	58	72	903.68
93	58	73	839.68
93	58	74	805.96
93	58	75	841.95
93	58	76	899.57
93	58	77	947.24
93	58	78	962.6
93	58	79	970.71
93	58	80	935.43
93	59	71	950.08
93	59	72	952.68
93	59	73	927.97
93	59	74	896.82
93	59	75	885.35
93	59	76	878.84
93	59	77	917.31
93	59	78	960.66
93	59	79	1017.7
93	59	80	967.37
93	60	71	912.61
93	60	72	920.59
93	60	73	882
93	60	74	854.08
93	60	75	834.79
93	60	76	814.73
93	60	77	822.6
93	60	78	807.19
93	60	79	747.68
93	60	80	757.64
93	61	74	697.09
93	61	75	747.74
93	61	76	778.66
93	61	77	802.54
93	61	78	795.39
93	61	79	723.36
93	61	80	763.68
93	62	71	837.56
93	62	72	882.54
93	62	73	819.38
93	62	74	773.65
93	62	75	739.64
93	62	76	834.59
93	62	77	884.42
93	62	78	891.83
93	62	79	848.44
93	62	80	880.3
93	63	71	853.38
93	63	72	917.36
93	63	73	901.78
93	63	74	849.81
93	63	75	806.69
93	63	76	850.05
93	63	77	862.22
93	63	78	854.87
93	63	79	889.81
93	63	80	924.01
93	64	71	862.72
93	64	72	881.77
93	64	73	897.77
93	64	74	880.86
93	64	75	869.5
93	64	76	878.26
93	64	77	875.96
93	64	78	864.37
93	64	79	854.2
93	64	80	856.26
93	65	71	899.14
93	65	72	973.93
93	65	73	867.7
93	65	74	841.21
93	65	75	896.26
93	65	76	902.77
93	65	77	903.4
93	65	78	896.39
93	65	79	818
93	65	80	790.09
93	66	71	910.58
93	66	72	982.05
93	66	73	937.64
93	66	74	919.9
93	66	75	907.48
93	66	76	904.65
93	67	71	897.2
93	67	72	967.91
93	67	73	970.55
93	67	74	945.66
93	67	75	894.7
93	67	76	900.96
93	67	81	780.18
93	67	82	812.8
93	67	83	862.18
93	67	84	908.75
93	68	71	846.51
93	68	72	978.03
93	68	73	956.05
93	68	74	912.79
93	68	75	864.7
93	68	76	880.99
93	68	81	763.31
93	68	82	779.9
93	68	83	809.75
93	68	84	847.18
93	69	71	768.22
93	69	72	915.96
93	69	73	881.39
93	69	74	835.04
93	69	75	815.36
93	69	76	798.48
93	69	81	765.45
93	69	82	776.55
93	69	83	793.11
93	69	84	797.1
93	70	74	796.15
93	70	75	790.38
93	70	76	767.61
93	70	81	761.42
93	70	82	770.57
93	70	83	772.87
93	70	84	798.78
93	71	74	780.7
93	71	75	776.46
93	71	76	755.32
93	71	81	765.15
93	71	82	781.87
93	71	83	788.46
93	71	84	826.36
93	72	74	818.89
93	72	75	809.21
93	72	76	776.48
93	72	81	820.32
93	72	82	846.64
93	72	83	886.67
93	72	84	906.81
93	73	74	818.76
93	73	75	798.65
93	73	76	773.88
93	73	81	895.25
93	73	82	915.32
93	73	83	947.03
93	73	84	969.98
93	74	74	793.17
93	74	75	761.8
93	74	76	758.16
94	49	74	809.17
94	49	75	824.06
94	49	76	803.1
94	50	71	871.32
94	50	72	816.49
94	50	73	794.4
94	50	74	789.26
94	50	75	798.21
94	50	76	782.53
94	51	71	830.02
94	51	72	783.67
94	51	73	776
94	51	74	774.08
94	51	75	772.17
94	51	76	767.43
94	52	71	834.1
94	52	72	811.95
94	52	73	801.96
94	52	74	804.08
94	52	75	821.11
94	52	76	813.72
94	53	69	638.45
94	53	70	764.66
94	53	71	864.38
94	53	72	842.12
94	53	73	829.3
94	53	74	835.61
94	53	75	851.01
94	53	76	848.43
94	54	69	632.53
94	54	70	733.29
94	54	71	837.37
94	54	72	821.26
94	54	73	841.61
94	54	74	874.7
94	54	75	883.58
94	54	76	883.82
94	54	78	876.39
94	54	79	840.56
94	54	80	780.74
94	55	69	628.57
94	55	70	716.65
94	55	71	822.57
94	55	72	806.53
94	55	73	842.83
94	55	74	906.88
94	55	75	951.24
94	55	76	942
94	55	78	896.3
94	55	79	863.07
94	55	80	802.8
94	56	69	627.25
94	56	70	720.46
94	56	71	826.9
94	56	72	807.49
94	56	73	838.18
94	56	74	905.99
94	56	75	944.04
94	56	76	939.78
94	56	78	934.42
94	56	79	944.5
94	56	80	875.9
94	57	71	863.45
94	57	72	836
94	57	73	835.75
94	57	74	876.55
94	57	75	914.51
94	57	76	933.66
94	57	77	930.56
94	57	78	953.8
94	57	79	960.55
94	57	80	898.78
94	58	71	935.6
94	58	72	899.66
94	58	73	838.87
94	58	74	820.03
94	58	75	869.01
94	58	76	928.46
94	58	77	959.46
94	58	78	967.83
94	58	79	968.92
94	58	80	929.66
94	59	71	950.43
94	59	72	943.47
94	59	73	914.44
94	59	74	902.46
94	59	75	899.6
94	59	76	889.91
94	59	77	919.86
94	59	78	961.56
94	59	79	1026.3
94	59	80	972.03
94	60	71	875.76
94	60	72	886.22
94	60	73	869.06
94	60	74	821.93
94	60	75	820.93
94	60	76	871.48
94	60	77	842.81
94	60	78	802.16
94	60	79	729.47
94	60	80	769.88
94	61	71	588.29
94	61	72	559.99
94	61	73	584.51
94	61	74	613.34
94	61	75	702.14
94	61	76	864.19
94	61	77	844.04
94	61	78	785.03
94	61	79	684.77
94	61	80	751.58
94	62	71	731.04
94	62	72	755.59
94	62	73	768.81
94	62	74	798.5
94	62	75	842.28
94	62	76	935.33
94	62	77	939.28
94	62	78	901.19
94	62	79	815.67
94	62	80	855.67
94	63	71	896.84
94	63	72	924.23
94	63	73	902.21
94	63	74	904.57
94	63	75	912.99
94	63	76	929.82
94	63	77	921.94
94	63	78	908.12
94	63	79	918.07
94	63	80	934.38
94	64	71	921.78
94	64	72	993.1
94	64	73	965.46
94	64	74	950.16
94	64	75	944.42
94	64	76	932.21
94	64	77	927.49
94	64	78	923.12
94	64	79	907.49
94	64	80	892.44
94	65	71	926.37
94	65	72	993.48
94	65	73	918.61
94	65	74	891.24
94	65	75	912.14
94	65	76	928.44
94	65	77	946.25
94	65	78	953.57
94	65	79	885.45
94	65	80	840.52
94	66	71	900.36
94	66	72	960.21
94	66	73	930.42
94	66	74	925.49
94	66	75	929.7
94	66	76	929.54
94	66	78	974.98
94	66	79	929.86
94	66	80	877.05
94	67	69	804.46
94	67	70	813.07
94	67	71	851.95
94	67	72	930.84
94	67	73	932.46
94	67	74	924.46
94	67	75	904.64
94	67	76	917.54
94	67	78	981.4
94	67	79	915.72
94	67	80	849.97
94	68	69	692.7
94	68	70	711.2
94	68	71	790.65
94	68	72	944.96
94	68	73	918.12
94	68	74	881.93
94	68	75	843.61
94	68	76	887.27
94	68	78	961.39
94	68	79	884.34
94	68	80	813.74
94	69	69	667.57
94	69	70	672.08
94	69	71	733.52
94	69	72	866.75
94	69	73	845.53
94	69	74	821.58
94	69	75	810.68
94	69	76	810.35
94	69	78	855.63
94	69	79	827.11
94	69	80	796.73
94	70	69	682.33
94	70	70	662.06
94	70	71	692.77
94	70	72	819.19
94	70	73	806.26
94	70	74	785.86
94	70	75	779.6
94	70	76	771.53
94	71	71	685.69
94	71	72	826.7
94	71	73	806.28
94	71	74	769.71
94	71	75	751.7
94	71	76	749.67
94	72	71	681.37
94	72	72	809.27
94	72	73	811.23
94	72	74	791.45
94	72	75	790.21
94	72	76	779.82
94	73	71	669.87
94	73	72	802.71
94	73	73	817.35
94	73	74	797.49
94	73	75	794.08
94	73	76	793.09
94	74	74	789.28
94	74	75	771.63
94	74	76	791.17
95	50	71	862.1
95	50	72	812.18
95	50	73	800.98
95	51	71	872.45
95	51	72	829.19
95	51	73	822.99
95	52	71	869.45
95	52	72	847.14
95	52	73	860.32
95	53	69	653.01
95	53	70	766.14
95	53	71	857.96
95	53	72	862.44
95	53	73	881.24
95	53	77	904.84
95	53	78	896
95	53	79	856.2
95	53	80	794.31
95	54	69	647.34
95	54	70	749.43
95	54	71	853.46
95	54	72	834.66
95	54	73	830.12
95	54	77	934.28
95	54	78	941.41
95	54	79	897.05
95	54	80	812.74
95	55	69	646.36
95	55	70	745.64
95	55	71	862.56
95	55	72	835.68
95	55	73	837.64
95	55	77	970.47
95	55	78	962.93
95	55	79	918.84
95	55	80	842.02
95	56	69	653.18
95	56	70	754.36
95	56	71	879.4
95	56	72	842.52
95	56	73	846.65
95	56	77	932.24
95	56	78	968.93
95	56	79	982.16
95	56	80	924.48
95	57	69	767.35
95	57	70	810.44
95	57	71	878.25
95	57	72	843.6
[truncated: 7,412 more rows]
