# Supplementary material for: From mathematics to medicine: A practical primer on topological data analysis (TDA) and the development of related analytic tools for the functional discovery of latent structure in fMRI data
Source: PLoS One. 2021 Aug 12;16(8):e0255859. doi: 10.1371/journal.pone.0255859 (PMC8360597; doi:10.1371/journal.pone.0255859)
Supplement: S1 Data — The included archive of .csv files has one .csv file for each time index. Each .csv file contains a single matrix, which has one column for each of the spatial coordinates x, y, z and one column for the fMRI signal amplitude at voxel (x, y, z) at that time index. This is normalized scan data for a single patient from our study, described in the paper, with an ACC (anterior cingulate cortex) mask applied. This is the data we used, together with our software implementation of our workflow (available at https://github.com/regalski/Wayne-State-TDA), to produce the persistence diagrams, vineyards, and loop locations pictured in the figures and described in the Workflow section of our paper. (ZIP) [file pone.0255859.s004.zip › lea2002_145_121_121_time_108_rdACC.csv]

86	49	77	726.3
86	49	78	713.21
86	49	79	723.32
86	49	80	756.68
86	50	77	722.1
86	50	78	695.35
86	50	79	692.48
86	50	80	723.77
86	51	77	713.35
86	51	78	701.17
86	51	79	702.78
86	51	80	718.94
86	52	77	712.66
86	52	78	717.8
86	52	79	722.39
86	52	80	727.25
86	53	77	821.69
86	53	78	778.09
86	53	79	737.5
86	53	80	749.15
86	54	77	867.83
86	54	78	836.33
86	54	79	818.93
86	54	80	812.35
86	55	77	869.13
86	55	78	869.14
86	55	79	890.18
86	55	80	867.57
86	56	77	851.78
86	56	78	868.28
86	56	79	888.5
86	56	80	901.45
86	57	77	838.66
86	57	78	871.79
86	57	79	914.03
86	57	80	902.73
86	57	81	873.38
86	57	82	863.79
86	58	77	836.15
86	58	78	876.89
86	58	79	920.2
86	58	80	902.42
86	58	81	860.51
86	58	82	876.43
86	59	81	876.85
86	59	82	888.32
86	60	81	774.92
86	60	82	786.13
86	61	81	814.62
86	61	82	835.55
86	62	81	874.8
86	62	82	887.09
86	63	77	880.96
86	63	78	823.38
86	63	79	836.34
86	63	80	855.68
86	63	81	852.86
86	63	82	865.71
86	64	77	890.95
86	64	78	856.91
86	64	79	846.53
86	64	80	842.79
86	64	81	813.74
86	64	82	796.23
86	65	77	870.18
86	65	78	868.74
86	65	79	852.9
86	65	80	824.87
86	65	81	794.16
86	65	82	773.26
86	66	77	848.48
86	66	78	916.59
86	66	79	878.34
86	66	80	812.46
86	66	81	804.45
86	66	82	793.7
86	67	77	786.35
86	67	78	856.49
86	67	79	855.05
86	67	80	836.63
86	68	77	796.24
86	68	78	836.2
86	68	79	837.63
86	68	80	830.76
86	69	77	862
86	69	78	835.95
86	69	79	820.54
86	69	80	808.43
86	70	77	773.07
86	70	78	772.42
86	70	79	759.4
86	70	80	735.55
86	71	77	727.22
86	71	78	734.89
86	71	79	728.46
86	71	80	718.98
86	72	77	714.19
86	72	78	718.02
86	72	79	716.92
86	72	80	715.91
86	73	77	713.87
86	73	78	727.99
86	73	79	724.55
86	73	80	719.57
87	46	81	959.66
87	46	82	950.19
87	46	83	942.36
87	46	84	945.11
87	47	81	851.11
87	47	82	846.9
87	47	83	841.98
87	47	84	851.8
87	48	81	796.84
87	48	82	787.69
87	48	83	779.13
87	48	84	786.2
87	49	77	733.6
87	49	78	733.13
87	49	79	741.08
87	49	80	765.84
87	49	81	759.26
87	49	82	747.2
87	49	83	738.19
87	49	84	742.97
87	50	77	738.69
87	50	78	721.55
87	50	79	719.19
87	50	80	744.51
87	50	81	741
87	50	82	728.51
87	50	83	720.12
87	50	84	722.06
87	51	77	741.17
87	51	78	727.04
87	51	79	723.48
87	51	80	730.68
87	52	77	743.44
87	52	78	743.02
87	52	79	738.77
87	52	80	731.81
87	53	77	851.88
87	53	78	804.12
87	53	79	758.77
87	53	80	761.52
87	54	77	880.02
87	54	78	839.8
87	54	79	815.98
87	54	80	813.89
87	55	77	847.5
87	55	78	851.3
87	55	79	879.05
87	55	80	862.1
87	55	81	837.35
87	55	82	795.17
87	55	83	760.66
87	55	84	730.33
87	56	77	858.04
87	56	78	880.1
87	56	79	928.5
87	56	80	910.15
87	56	81	885.61
87	56	82	837.11
87	56	83	789.99
87	56	84	742.03
87	57	77	863.5
87	57	78	897.13
87	57	79	949.31
87	57	80	938.35
87	57	81	907.9
87	57	82	863.95
87	57	83	814.69
87	57	84	750.28
87	58	77	868.29
87	58	78	910.46
87	58	79	946
87	58	80	937.97
87	58	81	913.76
87	58	82	892.08
87	58	83	868.38
87	58	84	819.39
87	59	77	905.38
87	59	78	916.65
87	59	79	915.26
87	59	80	909.18
87	59	81	899.96
87	59	82	904.66
87	59	83	904.85
87	59	84	867.59
87	60	77	828.11
87	60	78	790.62
87	60	79	825.53
87	60	80	823.59
87	60	81	764.19
87	60	82	784.47
87	60	83	813.75
87	60	84	811.29
87	61	77	785.64
87	61	78	716.82
87	61	79	784.54
87	61	80	822.84
87	61	81	800.12
87	61	82	821.16
87	61	83	849.48
87	61	84	844.86
87	62	77	862.17
87	62	78	759.11
87	62	79	808.06
87	62	80	858.3
87	62	81	881.43
87	62	82	884.04
87	62	83	885.98
87	62	84	856.46
87	63	77	903.06
87	63	78	856.79
87	63	79	824.77
87	63	80	805.84
87	63	81	869.28
87	63	82	886.33
87	63	83	886.15
87	63	84	841.33
87	64	77	895.99
87	64	78	853.64
87	64	79	810.14
87	64	80	788.58
87	64	81	832.09
87	64	82	839.05
87	64	83	831.02
87	64	84	796.01
87	65	77	853.56
87	65	78	829.04
87	65	79	794.71
87	65	80	759.11
87	65	81	789.58
87	65	82	792.62
87	65	83	780.19
87	65	84	759.5
87	66	77	831.18
87	66	78	885.81
87	66	79	819.53
87	66	80	715.75
87	66	81	748.62
87	66	82	753.52
87	66	83	745.67
87	66	84	738.92
87	67	77	844.34
87	67	78	857.83
87	67	79	797.9
87	67	80	721.54
87	67	81	725.56
87	67	82	737.33
87	67	83	751.12
87	67	84	737.65
87	68	77	848.14
87	68	78	825.91
87	68	79	783.53
87	68	80	742.13
87	68	81	763.75
87	68	82	774.72
87	68	83	774.11
87	68	84	729.86
87	69	77	826.75
87	69	78	799.17
87	69	79	776.75
87	69	80	765.58
87	70	77	739.49
87	70	78	738.78
87	70	79	739.3
87	70	80	746.17
87	71	77	701.52
87	71	78	720.11
87	71	79	731.08
87	71	80	738.34
87	72	77	718.21
87	72	78	736.92
87	72	79	738.3
87	72	80	738.89
87	73	77	718.34
87	73	78	727.03
87	73	79	731.54
87	73	80	739.38
87	73	81	768.91
87	73	82	776.97
87	73	83	769.62
87	73	84	771.15
87	74	81	801.66
87	74	82	836.37
87	74	83	860.3
87	74	84	852.4
87	75	81	836.78
87	75	82	897.93
87	75	83	952.2
87	75	84	925.98
87	76	81	820
87	76	82	897.74
87	76	83	985.17
87	76	84	957.17
88	46	81	974.79
88	46	82	968.29
88	46	83	962.34
88	46	84	959.14
88	47	81	881.07
88	47	82	882.63
88	47	83	867.82
88	47	84	857.8
88	48	81	804.07
88	48	82	806.37
88	48	83	787.51
88	48	84	782.81
88	49	77	734.03
88	49	78	738.06
88	49	79	737.88
88	49	80	735.14
88	49	81	756.11
88	49	82	764.53
88	49	83	749.05
88	49	84	750.35
88	50	77	740.09
88	50	78	733.51
88	50	79	731.41
88	50	80	737.97
88	50	81	754.37
88	50	82	762.74
88	50	83	747.55
88	50	84	744.7
88	51	77	761.39
88	51	78	746.44
88	51	79	737.47
88	51	80	733.72
88	52	77	801.25
88	52	78	777.01
88	52	79	755.23
88	52	80	740.76
88	53	77	895.16
88	53	78	858.8
88	53	79	819.61
88	53	80	790.78
88	54	77	916.29
88	54	78	883.5
88	54	79	853.37
88	54	80	828.9
88	55	77	870.49
88	55	78	859.71
88	55	79	869.27
88	55	80	855.59
88	55	81	852.78
88	55	82	867.28
88	55	83	845.85
88	55	84	819.46
88	56	77	871.03
88	56	78	874.99
88	56	79	903.77
88	56	80	881.98
88	56	81	866.9
88	56	82	867.42
88	56	83	859.28
88	56	84	848.77
88	57	77	884.64
88	57	78	905.4
88	57	79	937.63
88	57	80	927.39
88	57	81	911.66
88	57	82	876.88
88	57	83	851.38
88	57	84	832.42
88	58	77	899.65
88	58	78	934.76
88	58	79	949.12
88	58	80	940.88
88	58	81	926.52
88	58	82	901.34
88	58	83	882.62
88	58	84	858.67
88	59	77	927.61
88	59	78	933.81
88	59	79	917.44
88	59	80	913.68
88	59	81	910.54
88	59	82	917.97
88	59	83	910.85
88	59	84	871.02
88	60	77	900.62
88	60	78	899.91
88	60	79	866.95
88	60	80	827.2
88	60	81	771.75
88	60	82	764.47
88	60	83	765.57
88	60	84	781.17
88	61	77	879.84
88	61	78	869.15
88	61	79	851.33
88	61	80	837.99
88	61	81	822.02
88	61	82	828.28
88	61	83	838.87
88	61	84	842.57
88	62	77	914.98
88	62	78	868.71
88	62	79	872.87
88	62	80	895.7
88	62	81	936.23
88	62	82	934.25
88	62	83	923.78
88	62	84	883.01
88	63	77	899.42
88	63	78	884.06
88	63	79	837.94
88	63	80	830.73
88	63	81	912.92
88	63	82	929.7
88	63	83	928.55
88	63	84	871.61
88	64	77	884.73
88	64	78	866.74
88	64	79	804.91
88	64	80	788.28
88	64	81	898.83
88	64	82	916.44
88	64	83	897.3
88	64	84	834.59
88	65	77	866.71
88	65	78	835.36
88	65	79	773.92
88	65	80	753.06
88	65	81	861.43
88	65	82	875.81
88	65	83	853.92
88	65	84	799.03
88	66	77	859.1
88	66	78	838.75
88	66	79	774.06
88	66	80	721.04
88	66	81	801.59
88	66	82	821.29
88	66	83	814.08
88	66	84	770.7
88	67	77	864.35
88	67	78	827.59
88	67	79	761.2
88	67	80	707.95
88	67	81	768.98
88	67	82	785.19
88	67	83	782.39
88	67	84	741.52
88	68	77	844.2
88	68	78	798.38
88	68	79	743.64
88	68	80	707.11
88	68	81	764.97
88	68	82	783.18
88	68	83	781.24
88	68	84	743.6
88	69	77	770.08
88	69	78	747.95
88	69	79	724.99
88	69	80	718.7
88	70	77	723.83
88	70	78	718.74
88	70	79	717.07
88	70	80	727.51
88	71	77	703.31
88	71	78	717.27
88	71	79	726.92
88	71	80	738.49
88	72	77	721.08
88	72	78	749.02
88	72	79	752.84
88	72	80	755.2
88	73	77	711.34
88	73	78	726.95
88	73	79	742.53
88	73	80	759.44
88	73	81	789.58
88	73	82	813.35
88	73	83	829.57
88	73	84	800.17
88	74	81	833.13
88	74	82	878.78
88	74	83	904.1
88	74	84	876.99
88	75	81	915.94
88	75	82	975.2
88	75	83	984
88	75	84	957.63
88	76	81	903.98
88	76	82	960.58
88	76	83	971.24
88	76	84	970.66
89	46	81	972.24
89	46	82	971.45
89	46	83	957.21
89	46	84	941.26
89	47	81	893.29
89	47	82	888.78
89	47	83	857.09
89	47	84	839.19
89	48	81	820.44
89	48	82	818.22
89	48	83	786.58
89	48	84	774.57
89	49	77	732.16
89	49	78	743.93
89	49	79	748.05
89	49	80	749.43
89	49	81	767.97
89	49	82	774.3
89	49	83	753.29
89	49	84	750.92
89	50	74	739.38
89	50	75	751.46
89	50	76	738.92
89	50	77	730.75
89	50	78	735.69
89	50	79	745.09
89	50	80	761.18
89	50	81	773.21
89	50	82	779.44
89	50	83	766.61
89	50	84	764.4
89	51	74	743.55
89	51	75	756.23
89	51	76	761.45
89	51	77	761.69
89	51	78	765.22
89	51	79	768.83
89	51	80	765.8
89	51	81	771.88
89	51	82	777.75
89	51	83	756.51
89	51	84	744.57
89	52	74	788.5
89	52	75	862.98
89	52	76	879.86
89	52	77	865.53
89	52	78	843.21
89	52	79	818.42
89	52	80	791.01
89	52	81	793.77
89	52	82	805.44
89	52	83	777.34
89	52	84	758.76
89	53	74	795.59
89	53	75	890.1
89	53	76	910.09
89	53	77	881.26
89	53	78	893.56
89	53	79	897.35
89	53	80	879.81
89	53	81	878.38
89	53	82	888.12
89	53	83	838.99
89	53	84	803.34
89	54	74	784.21
89	54	75	881.09
89	54	76	920.03
89	54	77	909.86
89	54	78	910.63
89	54	79	900.2
89	54	80	889.82
89	54	81	892.56
89	54	82	917.66
89	54	83	891.49
89	54	84	862.96
89	55	75	836.43
89	55	76	910.31
89	55	77	951.78
89	55	78	905.12
89	55	79	860.55
89	55	80	874.24
89	55	81	894.75
89	55	82	923.53
89	55	83	914.12
89	55	84	898.29
89	56	75	836.13
89	56	76	871.37
89	56	77	904.03
89	56	78	889.61
89	56	79	870.99
89	56	80	903.96
89	56	81	921.57
89	56	82	919.63
89	56	83	920.3
89	56	84	924.65
89	57	75	873.57
89	57	76	868.68
89	57	77	890.71
89	57	78	892.93
89	57	79	887.45
89	57	80	920.87
89	57	81	940.33
89	57	82	920.24
89	57	83	909.54
89	57	84	918.99
89	58	77	899.19
89	58	78	904.83
89	58	79	911.46
89	58	80	937.92
89	58	81	957.74
89	58	82	942.87
89	58	83	932.35
89	58	84	922.82
89	59	77	888.2
89	59	78	903.1
89	59	79	951.79
89	59	80	981.05
89	59	81	986.79
89	59	82	972.71
89	59	83	943.94
89	59	84	898.03
89	60	77	866.88
89	60	78	841.88
89	60	79	837.21
89	60	80	807.08
89	60	81	764.94
89	60	82	739.45
89	60	83	718.21
89	60	84	729.22
89	61	77	860.54
89	61	78	819.16
89	61	79	815.15
89	61	80	803.18
89	61	81	793.32
89	61	82	778.96
89	61	83	773.65
89	61	84	811.14
89	62	77	905.89
89	62	78	854.99
89	62	79	874.92
89	62	80	898.32
89	62	81	929.54
89	62	82	908.53
89	62	83	886.59
89	62	84	889.13
89	63	77	893.52
89	63	78	849.98
89	63	79	847.94
89	63	80	873.66
89	63	81	948.11
89	63	82	954.36
89	63	83	944.87
89	63	84	912.42
89	64	77	883.01
89	64	78	840
89	64	79	817.22
89	64	80	832.96
89	64	81	932.48
89	64	82	951.01
89	64	83	933.45
89	64	84	873.67
89	65	77	870.46
89	65	78	821.62
89	65	79	782.21
89	65	80	786.28
89	65	81	895.38
89	65	82	927.02
89	65	83	921.54
89	65	84	848.49
89	66	75	844.91
89	66	76	862.36
89	66	77	855.68
89	66	78	815.58
89	66	79	771.37
89	66	80	759.29
89	66	81	843.73
89	66	82	895.11
89	66	83	919.09
89	66	84	832.68
89	67	75	920.26
89	67	76	865.95
89	67	77	824.68
89	67	78	799.58
89	67	79	761.36
89	67	80	741.41
89	67	81	796.36
89	67	82	830.86
89	67	83	845.64
89	67	84	770.56
89	68	75	887.91
89	68	76	824.22
89	68	77	784.32
89	68	78	781.74
89	68	79	753.62
89	68	80	736.33
89	68	81	779.88
89	68	82	805.58
89	68	83	816.04
89	68	84	765.26
89	69	74	846.24
89	69	75	793.68
89	69	76	752.83
89	69	77	743.29
89	69	78	771.6
89	69	79	763.94
89	69	80	757.6
89	69	81	796.79
89	69	82	814.5
89	69	83	818.79
89	69	84	791.26
89	70	74	787.16
89	70	75	749.21
89	70	76	725.16
89	70	77	719.88
89	70	78	741.45
89	70	79	740.4
89	70	80	742.81
89	70	81	773.48
89	70	82	796.84
89	70	83	816.37
89	70	84	788.26
89	71	74	750.74
89	71	75	734.45
89	71	76	721.17
89	71	77	715.53
89	71	78	731.23
89	71	79	732.53
89	71	80	738.93
89	71	81	769.66
89	71	82	788.29
89	71	83	793.33
89	71	84	764.43
89	72	74	706.73
89	72	75	744.28
89	72	76	743.82
89	72	77	740.3
89	72	78	759.14
89	72	79	754.19
89	72	80	750.73
89	72	81	782.53
89	72	82	786.38
89	72	83	762.29
89	72	84	743.06
89	73	74	726.39
89	73	75	744.84
89	73	76	732.8
89	73	77	724.37
89	73	78	745.41
89	73	79	750.33
89	73	80	766.28
89	73	81	818.41
89	73	82	852.97
89	73	83	875.28
89	73	84	840.15
89	74	81	865.1
89	74	82	918.12
89	74	83	953.02
89	74	84	913.72
89	75	81	946.73
89	75	82	1009.5
89	75	83	1021.9
89	75	84	991.3
89	76	81	942.44
89	76	82	1002.8
89	76	83	1002.5
89	76	84	995.31
90	46	81	979.07
90	46	82	973.85
90	46	83	946.56
90	46	84	923.72
90	47	81	896.82
90	47	82	888.39
90	47	83	848.37
90	47	84	828.56
90	48	81	828.12
90	48	82	821.77
90	48	83	790.85
90	48	84	780.37
90	49	74	768.33
90	49	75	780.53
90	49	76	762.8
90	49	81	777.54
90	49	82	781.46
90	49	83	761.89
90	49	84	761.21
90	50	74	763.89
90	50	75	761.28
90	50	76	758.57
90	50	77	754.14
90	50	78	740.13
90	50	79	755.9
90	50	80	789.56
90	50	81	798.04
90	50	82	801.27
90	50	83	782.92
90	50	84	782.05
90	51	74	759.71
90	51	75	749.05
90	51	76	776.41
90	51	77	788.47
90	51	78	769.87
90	51	79	786.73
90	51	80	802.78
90	51	81	798.23
90	51	82	789.92
90	51	83	768.09
90	51	84	757.62
90	52	74	781.75
90	52	75	841.68
90	52	76	888.29
90	52	77	910.39
90	52	78	897.72
90	52	79	868.36
90	52	80	832.63
90	52	81	823.55
90	52	82	818.55
90	52	83	790.34
90	52	84	766.89
90	53	74	774.74
90	53	75	865.39
90	53	76	904.48
90	53	77	906.96
90	53	78	930.74
90	53	79	946.32
90	53	80	945.7
90	53	81	942.45
90	53	82	939.84
90	53	83	875.34
90	53	84	815.15
90	54	74	762.57
90	54	75	859
90	54	76	906.48
90	54	77	920.54
90	54	78	950.46
90	54	79	958.4
90	54	80	947.65
90	54	81	952.01
90	54	82	973.58
90	54	83	937.84
90	54	84	907.85
90	55	74	795.4
90	55	75	861.74
90	55	76	931.49
90	55	77	1004.5
90	55	78	966.33
90	55	79	918.3
90	55	80	910.64
90	55	81	938.34
90	55	82	978.62
90	55	83	962.1
90	55	84	943.01
90	56	74	826.72
90	56	75	831.74
90	56	76	857.37
90	56	77	932.33
90	56	78	935.24
90	56	79	920.69
90	56	80	948.66
90	56	81	977.16
90	56	82	976.4
90	56	83	960.68
90	56	84	947.04
90	57	74	888.05
90	57	75	853.52
90	57	76	840.77
90	57	77	897.98
90	57	78	911.05
90	57	79	904.53
90	57	80	942.57
90	57	81	975.77
90	57	82	978.51
90	57	83	970.12
90	57	84	962.77
90	58	74	1006.3
90	58	75	972.74
90	58	76	914.7
90	58	77	896.31
90	58	78	892.24
90	58	79	897.06
90	58	80	944.09
90	58	81	992.07
90	58	82	1001.7
90	58	83	999.89
90	58	84	993.45
90	59	75	872.89
90	59	76	870.84
90	59	77	870.28
90	59	78	890.63
90	59	79	949.42
90	59	80	1019.3
90	59	81	1067.9
90	59	82	1038.5
90	59	83	995.03
90	59	84	961.72
90	60	75	800
90	60	76	808.54
90	60	77	802.77
90	60	78	789.18
90	60	79	779.31
90	60	80	774.47
90	60	81	759.18
90	60	82	732.19
90	60	83	691.86
90	60	84	671.67
90	61	77	769.69
90	61	78	759.86
90	61	79	753.68
90	61	80	749.5
90	61	81	742.83
90	61	82	720.4
90	61	83	697.78
90	61	84	742.44
90	62	75	882.51
90	62	76	901.28
90	62	77	906.08
90	62	78	897.28
90	62	79	890.52
90	62	80	883.39
90	62	81	879.12
90	62	82	838.19
90	62	83	796.75
90	62	84	853.21
90	63	75	769.91
90	63	76	874.75
90	63	77	889.25
90	63	78	835
90	63	79	867
90	63	80	907.9
90	63	81	964.97
90	63	82	951.51
90	63	83	926.85
90	63	84	966.8
90	64	75	673.18
90	64	76	841.06
90	64	77	869.75
90	64	78	804.04
90	64	79	833.31
90	64	80	879.11
90	64	81	947.62
90	64	82	945.36
90	64	83	923.99
90	64	84	921.45
90	65	74	927.81
90	65	75	798.64
90	65	76	850.79
90	65	77	844.21
90	65	78	779.51
90	65	79	787.78
90	65	80	824.67
90	65	81	899.39
90	65	82	928.34
90	65	83	946.63
90	65	84	901.52
90	66	74	933.81
90	66	75	886
90	66	76	850.66
90	66	77	808.98
90	66	78	763.44
90	66	79	760.68
90	66	80	790.98
90	66	81	875.44
90	66	82	946.44
90	66	83	1019.3
90	66	84	904.28
90	67	74	933.15
90	67	75	897.66
90	67	76	829.63
90	67	77	783.54
90	67	78	763.59
90	67	79	769.16
90	67	80	785.04
90	67	81	822.96
90	67	82	862.8
90	67	83	908.76
90	67	84	800.79
90	68	74	933.63
90	68	75	846.65
90	68	76	787.37
90	68	77	759.1
90	68	78	766.93
90	68	79	782.18
90	68	80	789.18
90	68	81	796.94
90	68	82	821.77
90	68	83	855.79
90	68	84	779.85
90	69	74	845.15
90	69	75	788.13
90	69	76	750
90	69	77	743.8
90	69	78	779.72
90	69	79	795.53
90	69	80	803.68
90	69	81	821.54
90	69	82	837.78
90	69	83	850.3
90	69	84	818.84
90	70	74	797.12
90	70	75	764.44
90	70	76	743.78
90	70	77	742.79
90	70	78	769.62
90	70	79	773.84
90	70	80	774.08
90	70	81	788.05
90	70	82	803.76
90	70	83	821.69
90	70	84	799.34
90	71	74	777.01
90	71	75	763.06
90	71	76	749.63
90	71	77	745.04
90	71	78	757.39
90	71	79	753.8
90	71	80	753.1
90	71	81	774.47
90	71	82	791.18
90	71	83	803.81
90	71	84	792.69
90	72	74	776.68
90	72	75	766.26
90	72	76	751.67
90	72	77	747.81
90	72	78	765.5
90	72	79	761.33
90	72	80	759.45
90	72	81	793.84
90	72	82	801.55
90	72	83	786.27
90	72	84	790.9
90	73	74	799.52
90	73	75	776.31
90	73	76	749.75
90	73	81	859.44
90	73	82	887.82
90	73	83	895.86
90	73	84	879.91
90	74	81	920.02
90	74	82	965.01
90	74	83	985.85
90	74	84	953.71
90	75	81	971.3
90	75	82	1020.5
90	75	83	1042.1
90	75	84	1015
90	76	81	959.76
90	76	82	1015.8
90	76	83	1039.8
90	76	84	1021.8
91	47	81	911.94
91	47	82	900.23
91	47	83	870.59
91	47	84	864.04
91	48	81	842.4
91	48	82	831.13
91	48	83	812.83
91	48	84	815.18
91	49	74	785.4
91	49	75	802.57
91	49	76	792.11
91	49	81	787.16
91	49	82	787.73
91	49	83	780.49
91	49	84	789.41
91	50	74	780.74
91	50	75	787.24
91	50	76	781.37
91	50	81	815.8
91	50	82	819.42
91	50	83	798.76
91	50	84	798.48
91	51	74	772.58
91	51	75	770.03
91	51	76	785.14
91	51	81	814.96
91	51	82	800.14
91	51	83	779.69
91	51	84	786.62
91	52	74	804.76
91	52	75	867.38
91	52	76	901.38
91	52	81	824.85
91	52	82	804.53
91	52	83	790.69
91	52	84	786.44
91	53	74	823.52
91	53	75	903.93
91	53	76	935.29
91	53	81	937.89
91	53	82	908.32
91	53	83	866.32
91	53	84	816.47
91	54	74	839.83
91	54	75	908.02
91	54	76	940.27
91	54	81	972.42
91	54	82	990.49
91	54	83	941.89
91	54	84	891.67
91	55	74	860.5
91	55	75	911.98
91	55	76	958.26
91	55	81	969.45
91	55	82	1026.2
91	55	83	985.22
91	55	84	932.34
91	56	74	858.38
91	56	75	874.03
91	56	76	896.33
91	56	81	1000.7
91	56	82	1020.8
91	56	83	992.45
91	56	84	952.18
91	57	74	877.11
91	57	75	865.02
91	57	76	868.65
91	57	77	926.6
91	57	78	954.46
91	57	79	970.38
91	57	80	977.57
91	57	81	997.02
91	57	82	1021.9
91	57	83	999.03
91	57	84	957.92
91	58	74	981.62
91	58	75	948.27
91	58	76	908.36
91	58	77	911.46
91	58	78	919.07
91	58	79	926.11
91	58	80	962.99
91	58	81	1013.1
91	58	82	1038.2
91	58	83	1023.1
91	58	84	999.35
91	59	74	879.17
91	59	75	883.87
91	59	76	898.7
91	59	77	895.93
91	59	78	906.78
91	59	79	932.43
91	59	80	1011.2
91	59	81	1092.2
91	59	82	1060.2
91	59	83	1016.9
91	59	84	973.39
91	60	74	800.69
91	60	75	794.09
91	60	76	765.51
91	60	77	785.03
91	60	78	782.49
91	60	79	741.19
91	60	80	752.03
91	60	81	782.37
91	60	82	778.91
91	60	83	740.1
91	60	84	664.57
91	61	74	805.99
91	61	75	724.96
91	61	76	643.5
91	61	77	704.31
91	61	78	753.56
91	61	79	718.65
91	61	80	720.18
91	61	81	725.67
91	61	82	743.75
91	61	83	739.78
91	61	84	692.96
91	62	74	887.1
91	62	75	796.78
91	62	76	830.89
91	62	77	892.56
91	62	78	947.89
91	62	79	924.56
91	62	80	883.17
91	62	81	830.73
91	62	82	825.87
91	62	83	823.11
91	62	84	805.78
91	63	74	883.97
91	63	75	748.04
91	63	76	868.95
91	63	77	886.89
91	63	78	847.78
91	63	79	888.21
91	63	80	926.19
91	63	81	964.67
91	63	82	958.58
91	63	83	945.08
91	63	84	984.61
91	64	74	837.7
91	64	75	745.53
91	64	76	875.22
91	64	77	867.66
91	64	78	794.24
91	64	79	846.8
91	64	80	901.92
91	64	81	955.06
91	64	82	937.07
91	64	83	903.75
91	64	84	941.22
91	65	74	919.41
91	65	75	936.07
91	65	76	883.29
91	65	77	830.21
91	65	78	765.89
91	65	79	790.84
91	65	80	837.09
91	65	81	900.61
91	65	82	911.71
91	65	83	910.15
91	65	84	928.82
91	66	74	906.55
91	66	75	900.92
91	66	76	845.01
91	66	77	792.7
91	66	78	740.03
91	66	79	750.36
91	66	80	801.14
91	66	81	901.31
91	66	82	969.86
91	66	83	1020
91	66	84	961
91	67	74	906.59
91	67	75	875.74
91	67	76	817.88
91	67	81	855.42
91	67	82	893.88
91	67	83	926.6
91	67	84	858.84
91	68	74	926.11
91	68	75	861.64
91	68	76	795.78
91	68	81	820.91
91	68	82	833.34
91	68	83	861.22
91	68	84	811.16
91	69	74	848.77
91	69	75	803.19
91	69	76	771.79
91	69	81	829.64
91	69	82	832.98
91	69	83	839.58
91	69	84	815.71
91	70	74	806.5
91	70	75	780.53
91	70	76	772.32
91	70	81	804.75
91	70	82	807.38
91	70	83	811.8
91	70	84	787.93
91	71	74	793.16
91	71	75	778.52
91	71	76	781.05
91	71	81	794.96
91	71	82	805.42
91	71	83	807.99
91	71	84	790.29
91	72	74	795.39
91	72	75	765.18
91	72	76	769.29
91	72	81	837.46
91	72	82	852.72
91	72	83	836.8
91	72	84	827.21
91	73	74	811.16
91	73	75	780.42
91	73	76	767.22
91	73	81	911.1
91	73	82	926.42
91	73	83	907.98
91	73	84	907.12
91	74	74	829.97
91	74	75	806.68
91	74	76	770.54
91	74	81	986.46
91	74	82	1000.4
91	74	83	983.62
91	74	84	986.22
91	75	81	1007.4
91	75	82	1023.7
91	75	83	1026.4
91	75	84	1036.2
91	76	81	979.65
91	76	82	1005.2
91	76	83	1027.7
91	76	84	1038.1
92	47	81	984.59
92	47	82	981.94
92	47	83	959.87
92	47	84	960.82
92	48	81	901.08
92	48	82	907.07
92	48	83	891.31
92	48	84	889.31
92	49	74	816.18
92	49	75	832.94
92	49	76	818.3
92	49	81	817.37
92	49	82	829.91
92	49	83	829.41
92	49	84	837.7
92	50	74	811.79
92	50	75	823.66
92	50	76	806.54
92	50	81	812.1
92	50	82	832.05
92	50	83	818.25
92	50	84	824.07
92	51	74	816.08
92	51	75	800.54
92	51	76	785.78
92	51	81	809.19
92	51	82	820.42
92	51	83	797.98
92	51	84	819.29
92	52	74	846.54
92	52	75	895.22
92	52	76	892.49
92	52	81	807.2
92	52	82	807.79
92	52	83	787.98
92	52	84	803.89
92	53	74	880.37
92	53	75	945.23
92	53	76	952.16
92	53	81	842.43
92	53	82	819.34
92	53	83	803
92	53	84	794.52
92	54	74	931.37
92	54	75	971.04
92	54	76	981.68
92	54	81	899.58
92	54	82	900.73
92	54	83	857.65
92	54	84	819.08
92	55	74	925.43
92	55	75	963.77
92	55	76	981.53
92	55	81	936.92
92	55	82	953.81
92	55	83	904.27
92	55	84	859.99
92	56	74	904.69
92	56	75	935.92
92	56	76	956.97
92	56	81	939.44
92	56	82	950.45
92	56	83	933.5
92	56	84	912.41
92	57	74	890.13
92	57	75	911.1
92	57	76	930.6
92	57	77	961.75
92	57	78	985.97
92	57	79	1003.1
92	57	80	958.7
92	57	81	943.95
92	57	82	952.17
92	57	83	936.73
92	57	84	910.18
92	58	74	934.65
92	58	75	911.57
92	58	76	900.48
92	58	77	948.04
92	58	78	973.9
92	58	79	988.22
92	58	80	963.02
92	58	81	959.79
92	58	82	967.38
92	58	83	960.02
92	58	84	949.7
92	59	74	914.87
92	59	75	929.51
92	59	76	952.33
92	59	77	955.93
92	59	78	969.15
92	59	79	993.56
92	59	80	1000.7
92	59	81	1006.4
92	59	82	989.72
92	59	83	973.13
92	59	84	946.91
92	60	74	864.02
92	60	75	847.39
92	60	76	800.77
92	60	77	843.71
92	60	78	871.09
92	60	79	827.64
92	60	80	814.28
92	60	81	818.06
92	60	82	841.75
92	60	83	822.3
92	60	84	741.87
92	61	74	816.25
92	61	75	707.32
92	61	76	615.15
92	61	77	737.87
92	61	78	840.02
92	61	79	789.33
92	61	80	796.34
92	61	81	817.92
92	61	82	883.61
92	61	83	882.58
92	61	84	799.83
92	62	74	828.96
92	62	75	698.33
92	62	76	756.55
92	62	77	868.1
92	62	78	960.83
92	62	79	944.4
92	62	80	942.06
92	62	81	942.7
92	62	82	991.59
92	62	83	986.76
92	62	84	900.04
92	63	74	834.25
92	63	75	738.43
92	63	76	857.2
92	63	77	889.6
92	63	78	865.99
92	63	79	871.19
92	63	80	908.17
92	63	81	962.13
92	63	82	1024.7
92	63	83	1041.8
92	63	84	1000.1
92	64	74	819.19
92	64	75	821.65
92	64	76	911.12
92	64	77	896.74
92	64	78	840.72
92	64	79	823.56
92	64	80	859.45
92	64	81	929.79
92	64	82	976.74
92	64	83	989.72
92	64	84	966.82
92	65	74	870.27
92	65	75	957.64
92	65	76	898.18
92	65	77	867.99
92	65	78	853.87
92	65	79	784.24
92	65	80	797.87
92	65	81	877.22
92	65	82	932.37
92	65	83	964.25
92	65	84	957.22
92	66	74	872.17
92	66	75	903.31
92	66	76	878.46
92	66	77	855.26
92	66	78	822.97
92	66	79	791.65
92	66	80	806.62
92	66	81	872.38
92	66	82	953.06
92	66	83	1020.5
92	66	84	999.1
92	67	74	891.75
92	67	75	883.38
92	67	76	857.86
92	67	81	850.48
92	67	82	904.36
92	67	83	943.24
92	67	84	918.55
92	68	74	936.98
92	68	75	905.25
92	68	76	843.11
92	68	81	830.28
92	68	82	853.1
92	68	83	864.33
92	68	84	846.13
92	69	74	865.67
92	69	75	839.48
92	69	76	813.57
92	69	81	838.75
92	69	82	834.9
92	69	83	817.03
92	69	84	798.59
92	70	74	823.52
92	70	75	803.45
92	70	76	801.95
92	70	81	823.9
92	70	82	824.53
92	70	83	814.5
92	70	84	793.54
92	71	74	801.41
92	71	75	783.04
92	71	76	801.52
92	71	81	811.78
92	71	82	827.55
92	71	83	827.95
92	71	84	813.89
92	72	74	792.76
92	72	75	772.76
92	72	76	801.23
92	72	81	862.79
92	72	82	871.14
92	72	83	858.14
92	72	84	871.41
92	73	74	798.03
92	73	75	783.78
92	73	76	800.64
92	73	81	920.11
92	73	82	930.95
92	73	83	925.52
92	73	84	939.36
92	74	74	812.76
92	74	75	809.21
92	74	76	801.44
92	74	81	990.33
92	74	82	1005.3
92	74	83	1013.9
92	74	84	1014.1
92	75	81	1011.2
92	75	82	1024.5
92	75	83	1045.8
92	75	84	1057.8
92	76	81	984.63
92	76	82	1005.1
92	76	83	1025.4
92	76	84	1051.4
93	49	74	850.04
93	49	75	851.85
93	49	76	827.6
93	50	74	844.42
93	50	75	852.28
93	50	76	819.93
93	50	81	834.68
93	50	82	843.87
93	50	83	831.65
93	50	84	836.56
93	51	74	864.11
93	51	75	824.62
93	51	76	789.34
93	51	81	827.71
93	51	82	832.36
93	51	83	816.2
93	51	84	848.86
93	52	74	878.88
93	52	75	880.21
93	52	76	837.51
93	52	81	835.86
93	52	82	832.41
93	52	83	808.85
93	52	84	839.78
93	53	74	907.13
93	53	75	935.05
93	53	76	892.02
93	53	81	828.77
93	53	82	783.15
93	53	83	765.55
93	53	84	788.21
93	54	71	770.62
93	54	72	762.77
93	54	73	869.67
93	54	74	979.43
93	54	75	988.73
93	54	76	951.91
93	54	81	836.76
93	54	82	811.77
93	54	83	790.19
93	54	84	778.52
93	55	71	796.76
93	55	72	764.05
93	55	73	850.14
93	55	74	966.57
93	55	75	986.88
93	55	76	986.29
93	55	81	846.43
93	55	82	851.6
93	55	83	825.18
93	55	84	800.53
93	56	71	864.48
93	56	72	786.59
93	56	73	837.61
93	56	74	958.56
93	56	75	976.82
93	56	76	982.66
93	56	81	862.18
93	56	82	868.1
93	56	83	860.74
93	56	84	849.82
93	57	71	989.16
93	57	72	858.9
93	57	73	835.6
93	57	74	946.86
93	57	75	959.18
93	57	76	958.65
93	57	77	966.83
93	57	78	976
93	57	79	978.63
93	57	80	918.27
93	58	71	1005.4
93	58	72	972.63
93	58	73	929.61
93	58	74	911.94
93	58	75	901.01
93	58	76	907.58
93	58	77	942.15
93	58	78	963.51
93	58	79	979.69
93	58	80	939.45
93	59	71	973.05
93	59	72	983.69
93	59	73	926.16
93	59	74	936
93	59	75	936.45
93	59	76	926.92
93	59	77	940.41
93	59	78	956.75
93	59	79	980.67
93	59	80	969.28
93	60	71	916.65
93	60	72	933.63
93	60	73	850.97
93	60	74	870.05
93	60	75	866.87
93	60	76	880.82
93	60	77	869.58
93	60	78	841.11
93	60	79	781.54
93	60	80	807.49
93	61	74	661.42
93	61	75	699.98
93	61	76	797.91
93	61	77	814.71
93	61	78	801.46
93	61	79	724.43
93	61	80	775.76
93	62	71	887.5
93	62	72	946.65
93	62	73	895.55
93	62	74	806.66
93	62	75	762.63
93	62	76	822.63
93	62	77	891.41
93	62	78	932.71
93	62	79	887.3
93	62	80	910.19
93	63	71	891.44
93	63	72	985.46
93	63	73	931.81
93	63	74	849.89
93	63	75	824.82
93	63	76	884.15
93	63	77	901.3
93	63	78	890.93
93	63	79	886.98
93	63	80	908.22
93	64	71	924.83
93	64	72	994.01
93	64	73	854.96
93	64	74	844.94
93	64	75	883.54
93	64	76	924.33
93	64	77	909.04
93	64	78	872.38
93	64	79	851.17
93	64	80	860.23
93	65	71	914.18
93	65	72	999.9
93	65	73	898.63
93	65	74	882.15
93	65	75	906.3
93	65	76	919.85
93	65	77	909.44
93	65	78	881.38
93	65	79	795
93	65	80	784.11
93	66	71	907.61
93	66	72	999.05
93	66	73	929.71
93	66	74	923
93	66	75	950.57
93	66	76	932.74
93	67	71	898.22
93	67	72	1002
93	67	73	957.67
93	67	74	953.75
93	67	75	963.79
93	67	76	935.07
93	67	81	817.15
93	67	82	872.83
93	67	83	926.23
93	67	84	937.81
93	68	71	864.55
93	68	72	1032
93	68	73	988.07
93	68	74	958.85
93	68	75	937.79
93	68	76	932.05
93	68	81	819.33
93	68	82	838.96
93	68	83	852.81
93	68	84	861.23
93	69	71	774.24
93	69	72	959.02
93	69	73	918.51
93	69	74	893.14
93	69	75	879.48
93	69	76	863.57
93	69	81	832.47
93	69	82	826.59
93	69	83	809.16
93	69	84	795.15
93	70	74	842.2
93	70	75	834.42
93	70	76	834.65
93	70	81	834.38
93	70	82	825.55
93	70	83	807.87
93	70	84	796.78
93	71	74	799.7
93	71	75	785.5
93	71	76	824.34
93	71	81	829.22
93	71	82	830.95
93	71	83	823.56
93	71	84	824.43
93	72	74	795.94
93	72	75	826.3
93	72	76	851.55
93	72	81	894.31
93	72	82	896.65
93	72	83	885.7
93	72	84	899.82
93	73	74	795.77
93	73	75	832.69
93	73	76	858.91
93	73	81	952.29
93	73	82	961.37
93	73	83	960.06
93	73	84	966.98
93	74	74	798.14
93	74	75	800.83
93	74	76	845.18
94	49	74	843.14
94	49	75	826
94	49	76	835.1
94	50	71	882.33
94	50	72	861.51
94	50	73	851.41
94	50	74	830.25
94	50	75	811.15
94	50	76	809.49
94	51	71	873.09
94	51	72	855.73
94	51	73	862.05
94	51	74	854.1
94	51	75	833.14
94	51	76	792.42
94	52	71	860.15
94	52	72	852.95
94	52	73	861.94
94	52	74	855.03
94	52	75	835.03
94	52	76	818.63
94	53	69	605.44
94	53	70	751.64
94	53	71	858.34
94	53	72	847.11
94	53	73	857.32
94	53	74	868.59
94	53	75	858.93
94	53	76	855.34
94	54	69	605.56
94	54	70	720.36
94	54	71	820.49
94	54	72	801.41
94	54	73	872.73
94	54	74	932.73
94	54	75	921.57
94	54	76	906.79
94	54	78	907.38
94	54	79	905.54
94	54	80	887.77
94	55	69	611.63
94	55	70	719.68
94	55	71	822.55
94	55	72	788.49
94	55	73	862.84
94	55	74	955.93
94	55	75	984.34
94	55	76	978.05
94	55	78	966.22
94	55	79	931.07
94	55	80	864.85
94	56	69	648.27
94	56	70	731.44
94	56	71	855.85
94	56	72	801.47
94	56	73	856.25
94	56	74	957.1
94	56	75	990.17
94	56	76	992.89
94	56	78	996.54
94	56	79	974.62
94	56	80	888.98
94	57	71	914.49
94	57	72	859.06
94	57	73	872.84
94	57	74	949.61
94	57	75	973.6
94	57	76	984.8
94	57	77	987.71
94	57	78	1007.9
94	57	79	1000.5
94	57	80	925.74
94	58	71	979.53
94	58	72	968.51
94	58	73	948.72
94	58	74	940.95
94	58	75	959.03
94	58	76	979.5
94	58	77	997.47
94	58	78	999.83
94	58	79	994.98
94	58	80	954.72
94	59	71	989.49
94	59	72	979.61
94	59	73	932.71
94	59	74	954.74
94	59	75	953.79
94	59	76	937.04
94	59	77	949.02
94	59	78	969.73
94	59	79	1002.4
94	59	80	983.98
94	60	71	910.82
94	60	72	914.16
94	60	73	832.85
94	60	74	855.72
94	60	75	868.83
94	60	76	912.45
94	60	77	896.74
94	60	78	846.02
94	60	79	754.38
94	60	80	825.83
94	61	71	725.02
94	61	72	684.65
94	61	73	557.39
94	61	74	524.46
94	61	75	664.32
94	61	76	895.29
94	61	77	872.14
94	61	78	795.14
94	61	79	669.88
94	61	80	773.72
94	62	71	787.96
94	62	72	830.44
94	62	73	813.56
94	62	74	830.26
94	62	75	865.22
94	62	76	942.35
94	62	77	950.27
94	62	78	927.08
94	62	79	851.49
94	62	80	892.55
94	63	71	937.71
94	63	72	999.15
94	63	73	962.2
94	63	74	951.73
94	63	75	955.22
94	63	76	958.96
94	63	77	953.99
94	63	78	933.19
94	63	79	902.23
94	63	80	916.57
94	64	71	921.86
94	64	72	1009.3
94	64	73	959.68
94	64	74	981.36
94	64	75	999.54
94	64	76	967.31
94	64	77	952.58
94	64	78	935.17
94	64	79	904.45
94	64	80	896.38
94	65	71	932.33
94	65	72	1019.5
94	65	73	970.67
94	65	74	970.31
94	65	75	976.24
94	65	76	956.53
94	65	77	956.29
94	65	78	945.55
94	65	79	870.43
94	65	80	837.53
94	66	71	909.4
94	66	72	997.28
94	66	73	961.57
94	66	74	967.69
94	66	75	984.89
94	66	76	959.68
94	66	78	982.03
94	66	79	928.89
94	66	80	875.07
94	67	69	790.58
94	67	70	778.2
94	67	71	852.05
94	67	72	965
94	67	73	947.63
94	67	74	962.58
94	67	75	983.75
94	67	76	964.66
94	67	78	993.47
94	67	79	935.73
94	67	80	876.95
94	68	69	694.66
94	68	70	718.2
94	68	71	822.66
94	68	72	967.98
94	68	73	941.19
94	68	74	939.01
94	68	75	951.73
94	68	76	967.31
94	68	78	989.36
94	68	79	916.33
94	68	80	860.77
94	69	69	657.63
94	69	70	671.13
94	69	71	758.51
94	69	72	899.78
94	69	73	872.64
94	69	74	872.72
94	69	75	891.82
94	69	76	881.41
94	69	78	866.64
94	69	79	870.13
94	69	80	871.76
94	70	69	689.35
94	70	70	651.11
94	70	71	691.83
94	70	72	828.29
94	70	73	821.38
94	70	74	829.94
94	70	75	846.66
94	70	76	837.56
94	71	71	695.73
94	71	72	822.71
94	71	73	828.29
94	71	74	823.71
94	71	75	805.74
94	71	76	825.68
94	72	71	689.47
94	72	72	811.34
94	72	73	822.3
94	72	74	821.49
94	72	75	822.26
94	72	76	841.85
94	73	71	676.97
94	73	72	808.79
94	73	73	822.42
94	73	74	817.48
94	73	75	824.05
94	73	76	853.09
94	74	74	810.25
94	74	75	798.64
94	74	76	849.19
95	50	71	897.15
95	50	72	854.23
95	50	73	852.01
95	51	71	888.49
95	51	72	879.21
95	51	73	888.99
95	52	71	858.49
95	52	72	876.16
95	52	73	902.34
95	53	69	640.03
95	53	70	757.16
95	53	71	836.94
95	53	72	849.37
95	53	73	895.16
95	53	77	919.87
95	53	78	903.02
95	53	79	908.22
95	53	80	914.35
95	54	69	631.39
95	54	70	722.47
95	54	71	808.45
95	54	72	820.62
95	54	73	852.07
95	54	77	958.38
95	54	78	960.42
95	54	79	948.02
95	54	80	925.77
95	55	69	621.41
95	55	70	717.65
95	55	71	824.55
95	55	72	827.64
95	55	73	865.54
95	55	77	1018.5
95	55	78	1002.9
95	55	79	977.79
95	55	80	940.02
95	56	69	675.17
95	56	70	762.3
95	56	71	880.33
95	56	72	855.48
95	56	73	881.63
95	56	77	1002.4
95	56	78	1026.1
95	56	79	1019.3
95	56	80	956.55
95	57	69	723.37
95	57	70	780.43
95	57	71	920.27
95	57	72	873.66
[truncated: 7,412 more rows]
