# Supplementary material for: From mathematics to medicine: A practical primer on topological data analysis (TDA) and the development of related analytic tools for the functional discovery of latent structure in fMRI data
Source: PLoS One. 2021 Aug 12;16(8):e0255859. doi: 10.1371/journal.pone.0255859 (PMC8360597; doi:10.1371/journal.pone.0255859)
Supplement: S1 Data — The included archive of .csv files has one .csv file for each time index. Each .csv file contains a single matrix, which has one column for each of the spatial coordinates x, y, z and one column for the fMRI signal amplitude at voxel (x, y, z) at that time index. This is normalized scan data for a single patient from our study, described in the paper, with an ACC (anterior cingulate cortex) mask applied. This is the data we used, together with our software implementation of our workflow (available at https://github.com/regalski/Wayne-State-TDA), to produce the persistence diagrams, vineyards, and loop locations pictured in the figures and described in the Workflow section of our paper. (ZIP) [file pone.0255859.s004.zip › lea2002_145_121_121_time_109_rdACC.csv]

86	49	77	709.38
86	49	78	707.29
86	49	79	705.4
86	49	80	708.74
86	50	77	731.13
86	50	78	705.4
86	50	79	684.58
86	50	80	678.89
86	51	77	710.34
86	51	78	693.22
86	51	79	683.86
86	51	80	686.02
86	52	77	694.72
86	52	78	693.89
86	52	79	700.46
86	52	80	700.35
86	53	77	795.67
86	53	78	773.09
86	53	79	750.56
86	53	80	731.28
86	54	77	849.81
86	54	78	825.37
86	54	79	831.99
86	54	80	786.42
86	55	77	871.15
86	55	78	854.16
86	55	79	880.18
86	55	80	835.61
86	56	77	870.79
86	56	78	860.3
86	56	79	863.54
86	56	80	868.46
86	57	77	849.67
86	57	78	864.87
86	57	79	895.08
86	57	80	898.71
86	57	81	883.34
86	57	82	849.79
86	58	77	835.22
86	58	78	869.95
86	58	79	910.27
86	58	80	911.52
86	58	81	877.6
86	58	82	869.55
86	59	81	865.9
86	59	82	869.36
86	60	81	789
86	60	82	783.26
86	61	81	807.74
86	61	82	818.64
86	62	81	840.81
86	62	82	848.12
86	63	77	887.09
86	63	78	824.53
86	63	79	821.46
86	63	80	833.8
86	63	81	831.94
86	63	82	831.78
86	64	77	900.93
86	64	78	869.88
86	64	79	839.51
86	64	80	807.77
86	64	81	781.69
86	64	82	760.19
86	65	77	885.23
86	65	78	887.8
86	65	79	858.93
86	65	80	806.9
86	65	81	780.21
86	65	82	756.33
86	66	77	868.55
86	66	78	909.57
86	66	79	887.3
86	66	80	827.47
86	66	81	809.5
86	66	82	784.74
86	67	77	835.29
86	67	78	859.42
86	67	79	853
86	67	80	825.64
86	68	77	851.29
86	68	78	851.22
86	68	79	834.67
86	68	80	801.84
86	69	77	886.9
86	69	78	847.9
86	69	79	811.55
86	69	80	773.5
86	70	77	784.09
86	70	78	758.49
86	70	79	740.5
86	70	80	725.64
86	71	77	741.24
86	71	78	734.92
86	71	79	723.5
86	71	80	700.03
86	72	77	730.16
86	72	78	731.97
86	72	79	719.87
86	72	80	691.91
86	73	77	724.87
86	73	78	728.96
86	73	79	720.51
86	73	80	702.55
87	46	81	939.69
87	46	82	928.26
87	46	83	920.43
87	46	84	929.19
87	47	81	833.24
87	47	82	835.01
87	47	83	849.06
87	47	84	861.88
87	48	81	772.79
87	48	82	767.67
87	48	83	768.13
87	48	84	781.23
87	49	77	722.66
87	49	78	727.18
87	49	79	730.11
87	49	80	732.84
87	49	81	728.28
87	49	82	724.25
87	49	83	725.24
87	49	84	737.02
87	50	77	725.73
87	50	78	710.61
87	50	79	697.29
87	50	80	698.6
87	50	81	698.08
87	50	82	701.58
87	50	83	709.17
87	50	84	720.12
87	51	77	725.16
87	51	78	707.07
87	51	79	697.52
87	51	80	700.74
87	52	77	732.51
87	52	78	720.1
87	52	79	714.83
87	52	80	715.92
87	53	77	827.91
87	53	78	796.17
87	53	79	764.88
87	53	80	754.66
87	54	77	868.02
87	54	78	836.85
87	54	79	825.06
87	54	80	783.95
87	55	77	865.56
87	55	78	852.35
87	55	79	867.1
87	55	80	813.15
87	55	81	759.42
87	55	82	742.22
87	55	83	734.67
87	55	84	742.32
87	56	77	872.04
87	56	78	868.1
87	56	79	880.57
87	56	80	855.2
87	56	81	817.65
87	56	82	769.14
87	56	83	744.99
87	56	84	756.98
87	57	77	865.49
87	57	78	880.18
87	57	79	914.33
87	57	80	909.31
87	57	81	880.9
87	57	82	835.95
87	57	83	798.67
87	57	84	771.25
87	58	77	860.33
87	58	78	889.5
87	58	79	923.03
87	58	80	927
87	58	81	911.85
87	58	82	886.21
87	58	83	865.53
87	58	84	845.49
87	59	77	899.34
87	59	78	905.6
87	59	79	907.33
87	59	80	903.3
87	59	81	900.99
87	59	82	894.64
87	59	83	894.83
87	59	84	884.57
87	60	77	820.16
87	60	78	775.68
87	60	79	789.6
87	60	80	790.6
87	60	81	751.21
87	60	82	761.54
87	60	83	791.81
87	60	84	816.39
87	61	77	782.78
87	61	78	716.9
87	61	79	756.64
87	61	80	800.93
87	61	81	775.22
87	61	82	792.23
87	61	83	828.46
87	61	84	842.84
87	62	77	842.17
87	62	78	757.1
87	62	79	795.06
87	62	80	849.24
87	62	81	838.45
87	62	82	843.09
87	62	83	858.01
87	62	84	847.48
87	63	77	898.16
87	63	78	849.87
87	63	79	821.83
87	63	80	790.89
87	63	81	830.35
87	63	82	852.4
87	63	83	853.23
87	63	84	826.37
87	64	77	900.97
87	64	78	867.6
87	64	79	818.11
87	64	80	758.54
87	64	81	790.04
87	64	82	798
87	64	83	789
87	64	84	767.98
87	65	77	867.62
87	65	78	858.12
87	65	79	812.77
87	65	80	742.11
87	65	81	748.51
87	65	82	750.52
87	65	83	747.16
87	65	84	734.51
87	66	77	848.23
87	66	78	867.84
87	66	79	827.55
87	66	80	740.73
87	66	81	720.55
87	66	82	716.43
87	66	83	723.63
87	66	84	720.92
87	67	77	878.31
87	67	78	841.83
87	67	79	790.9
87	67	80	726.47
87	67	81	724.46
87	67	82	725.24
87	67	83	719.06
87	67	84	724.64
87	68	77	878.14
87	68	78	821.99
87	68	79	772.62
87	68	80	718.18
87	68	81	725.78
87	68	82	726.75
87	68	83	723.14
87	68	84	723.87
87	69	77	836.79
87	69	78	802.19
87	69	79	765.79
87	69	80	724.64
87	70	77	754.45
87	70	78	741.73
87	70	79	738.29
87	70	80	744.22
87	71	77	730.55
87	71	78	731.14
87	71	79	733.1
87	71	80	733.38
87	72	77	755.18
87	72	78	749.87
87	72	79	739.27
87	72	80	724.92
87	73	77	741.3
87	73	78	742.97
87	73	79	741.5
87	73	80	736.4
87	73	81	765.97
87	73	82	783.02
87	73	83	780.63
87	73	84	776.14
87	74	81	789.72
87	74	82	826.44
87	74	83	851.4
87	74	84	866.5
87	75	81	808.78
87	75	82	864.93
87	75	83	919.28
87	75	84	937.03
87	76	81	797.05
87	76	82	866.83
87	76	83	958.3
87	76	84	956.25
88	46	81	961.85
88	46	82	957.36
88	46	83	959.41
88	46	84	957.21
88	47	81	876.2
88	47	82	885.75
88	47	83	874.9
88	47	84	864.88
88	48	81	801.04
88	48	82	795.36
88	48	83	777.49
88	48	84	779.81
88	49	77	734.08
88	49	78	741.08
88	49	79	744.88
88	49	80	751.16
88	49	81	750.16
88	49	82	745.59
88	49	83	739.1
88	49	84	748.39
88	50	77	718.12
88	50	78	715.58
88	50	79	715.5
88	50	80	728.06
88	50	81	729.44
88	50	82	728.8
88	50	83	736.58
88	50	84	743.74
88	51	77	738.4
88	51	78	724.46
88	51	79	714.48
88	51	80	723.76
88	52	77	800.25
88	52	78	765.04
88	52	79	738.28
88	52	80	734.84
88	53	77	878.19
88	53	78	844.83
88	53	79	809.67
88	53	80	781.84
88	54	77	902.28
88	54	78	875.51
88	54	79	855.39
88	54	80	816.9
88	55	77	883.5
88	55	78	865.74
88	55	79	870.29
88	55	80	837.6
88	55	81	811.81
88	55	82	814.35
88	55	83	812.93
88	55	84	819.5
88	56	77	878.03
88	56	78	861.01
88	56	79	850.83
88	56	80	845.01
88	56	81	839.9
88	56	82	829.46
88	56	83	829.33
88	56	84	851.75
88	57	77	878.62
88	57	78	892.41
88	57	79	894.66
88	57	80	890.38
88	57	81	879.59
88	57	82	856.8
88	57	83	842.32
88	57	84	850.38
88	58	77	882.66
88	58	78	921.74
88	58	79	924.15
88	58	80	917.91
88	58	81	909.56
88	58	82	893.41
88	58	83	882.71
88	58	84	881.73
88	59	77	917.57
88	59	78	927.81
88	59	79	916.51
88	59	80	916.74
88	59	81	920.5
88	59	82	908.86
88	59	83	894.75
88	59	84	878.94
88	60	77	895.6
88	60	78	891.94
88	60	79	845.98
88	60	80	807.19
88	60	81	762.76
88	60	82	746.54
88	60	83	746.68
88	60	84	770.3
88	61	77	870.93
88	61	78	853.25
88	61	79	830.45
88	61	80	817.15
88	61	81	792.26
88	61	82	800.54
88	61	83	825.09
88	61	84	832.66
88	62	77	867.04
88	62	78	835.77
88	62	79	854.9
88	62	80	878.68
88	62	81	883.33
88	62	82	890.43
88	62	83	899.94
88	62	84	873.09
88	63	77	895.51
88	63	78	857.17
88	63	79	841.02
88	63	80	839.76
88	63	81	895.01
88	63	82	914.81
88	63	83	911.67
88	63	84	872.68
88	64	77	906.71
88	64	78	846.72
88	64	79	801.89
88	64	80	776.27
88	64	81	860.87
88	64	82	885.45
88	64	83	868.29
88	64	84	818.55
88	65	77	902.72
88	65	78	826.38
88	65	79	769.92
88	65	80	734.03
88	65	81	810.42
88	65	82	831.82
88	65	83	822.95
88	65	84	781.06
88	66	77	902.1
88	66	78	834.73
88	66	79	779
88	66	80	727.96
88	66	81	759.55
88	66	82	775.28
88	66	83	782.11
88	66	84	757.73
88	67	77	865.4
88	67	78	797.55
88	67	79	752.12
88	67	80	718.87
88	67	81	745.93
88	67	82	752.16
88	67	83	743.38
88	67	84	730.53
88	68	77	823.22
88	68	78	766.37
88	68	79	731.62
88	68	80	710.1
88	68	81	735.99
88	68	82	743.23
88	68	83	738.28
88	68	84	740.63
88	69	77	772.08
88	69	78	740.92
88	69	79	721.97
88	69	80	710.71
88	70	77	734.79
88	70	78	727.69
88	70	79	731.04
88	70	80	740.52
88	71	77	719.33
88	71	78	722.29
88	71	79	731.95
88	71	80	743.56
88	72	77	731.11
88	72	78	727.01
88	72	79	731.84
88	72	80	739.28
88	73	77	732.36
88	73	78	731.95
88	73	79	741.55
88	73	80	754.51
88	73	81	779.62
88	73	82	801.34
88	73	83	811.56
88	73	84	805.14
88	74	81	819.2
88	74	82	862.86
88	74	83	879.23
88	74	84	886.1
88	75	81	873.94
88	75	82	943.22
88	75	83	952.08
88	75	84	966.69
88	76	81	884.09
88	76	82	947.72
88	76	83	957.31
88	76	84	969.72
89	46	81	967.31
89	46	82	974.52
89	46	83	961.23
89	46	84	950.28
89	47	81	893.42
89	47	82	893.89
89	47	83	868.17
89	47	84	851.27
89	48	81	809.42
89	48	82	818.19
89	48	83	794.54
89	48	84	785.55
89	49	77	714.21
89	49	78	734.96
89	49	79	739.07
89	49	80	727.49
89	49	81	752.06
89	49	82	767.37
89	49	83	759.36
89	49	84	762.01
89	50	74	732.45
89	50	75	753.47
89	50	76	738.87
89	50	77	721.7
89	50	78	743.7
89	50	79	750.14
89	50	80	744.23
89	50	81	750.26
89	50	82	754.48
89	50	83	761.65
89	50	84	767.45
89	51	74	720.67
89	51	75	765.3
89	51	76	774.46
89	51	77	766.72
89	51	78	779.24
89	51	79	777.81
89	51	80	757.78
89	51	81	750.89
89	51	82	748.76
89	51	83	748.53
89	51	84	746.6
89	52	74	795.57
89	52	75	873
89	52	76	896.81
89	52	77	878.51
89	52	78	850.2
89	52	79	819.43
89	52	80	789.09
89	52	81	776.88
89	52	82	776.54
89	52	83	762.42
89	52	84	746.82
89	53	74	808.7
89	53	75	898.2
89	53	76	930.14
89	53	77	896.36
89	53	78	881.68
89	53	79	869.45
89	53	80	860.9
89	53	81	853.43
89	53	82	850.14
89	53	83	809.02
89	53	84	771.38
89	54	74	795.31
89	54	75	888.2
89	54	76	934.11
89	54	77	913.97
89	54	78	897.72
89	54	79	881.25
89	54	80	870.85
89	54	81	861.59
89	54	82	871.69
89	54	83	861.5
89	54	84	847.97
89	55	75	839.49
89	55	76	905.33
89	55	77	923.81
89	55	78	901.17
89	55	79	869.64
89	55	80	869.34
89	55	81	870.84
89	55	82	878.6
89	55	83	883.17
89	55	84	888.33
89	56	75	830.18
89	56	76	875.41
89	56	77	891.06
89	56	78	884.62
89	56	79	868.05
89	56	80	894.01
89	56	81	912.61
89	56	82	888.67
89	56	83	891.32
89	56	84	914.66
89	57	75	858.66
89	57	76	861.72
89	57	77	883.72
89	57	78	890.91
89	57	79	878.41
89	57	80	894.82
89	57	81	908.24
89	57	82	888.15
89	57	83	888.47
89	57	84	918.91
89	58	77	892.18
89	58	78	911.81
89	58	79	913.5
89	58	80	921
89	58	81	925.83
89	58	82	920.98
89	58	83	922.47
89	58	84	936.93
89	59	77	913.25
89	59	78	928.15
89	59	79	987.82
89	59	80	997.02
89	59	81	968.69
89	59	82	949.58
89	59	83	924.83
89	59	84	901.97
89	60	77	853.96
89	60	78	836.94
89	60	79	851.28
89	60	80	816.15
89	60	81	747.99
89	60	82	717.57
89	60	83	695.44
89	60	84	715.48
89	61	77	821.71
89	61	78	799.29
89	61	79	823.28
89	61	80	814.34
89	61	81	773.53
89	61	82	755.2
89	61	83	748.9
89	61	84	794.25
89	62	77	878.89
89	62	78	839.96
89	62	79	872.9
89	62	80	895.31
89	62	81	893.64
89	62	82	873.7
89	62	83	854.76
89	62	84	869.18
89	63	77	875.59
89	63	78	835.06
89	63	79	852.05
89	63	80	884.77
89	63	81	943.24
89	63	82	949.46
89	63	83	929.9
89	63	84	909.43
89	64	77	880.01
89	64	78	805.98
89	64	79	798.19
89	64	80	822.93
89	64	81	906.47
89	64	82	928.98
89	64	83	907.41
89	64	84	861.63
89	65	77	882.45
89	65	78	774.6
89	65	79	749.21
89	65	80	766.28
89	65	81	859.37
89	65	82	895.02
89	65	83	888.58
89	65	84	835.53
89	66	75	860.07
89	66	76	866.48
89	66	77	852.72
89	66	78	780.6
89	66	79	750.36
89	66	80	748.26
89	66	81	820.66
89	66	82	861.02
89	66	83	872.06
89	66	84	817.69
89	67	75	872.36
89	67	76	846.04
89	67	77	821.66
89	67	78	780.54
89	67	79	748.3
89	67	80	730.31
89	67	81	777.27
89	67	82	798.79
89	67	83	795.59
89	67	84	761.54
89	68	75	834.91
89	68	76	804.24
89	68	77	790.31
89	68	78	774.74
89	68	79	746.63
89	68	80	725.32
89	68	81	757.89
89	68	82	772.59
89	68	83	768.06
89	68	84	761.31
89	69	74	871.23
89	69	75	797.67
89	69	76	764.81
89	69	77	760.25
89	69	78	770.61
89	69	79	756.97
89	69	80	739.61
89	69	81	760.8
89	69	82	771.51
89	69	83	768.82
89	69	84	783.3
89	70	74	819.21
89	70	75	771.23
89	70	76	748.16
89	70	77	740.86
89	70	78	745.44
89	70	79	742.41
89	70	80	742.84
89	70	81	753.52
89	70	82	761.9
89	70	83	769.44
89	70	84	780.33
89	71	74	774.83
89	71	75	754.49
89	71	76	742.19
89	71	77	733.57
89	71	78	729.28
89	71	79	734.6
89	71	80	746.01
89	71	81	752.72
89	71	82	759.34
89	71	83	763.37
89	71	84	763.47
89	72	74	764.82
89	72	75	750.33
89	72	76	744.85
89	72	77	742.34
89	72	78	730.16
89	72	79	738.21
89	72	80	754.79
89	72	81	758.6
89	72	82	764.45
89	72	83	764.41
89	72	84	756.19
89	73	74	753.43
89	73	75	754.87
89	73	76	749.8
89	73	77	739.36
89	73	78	720.4
89	73	79	732.32
89	73	80	764.28
89	73	81	802.4
89	73	82	832.95
89	73	83	851.27
89	73	84	843.12
89	74	81	854.18
89	74	82	902.2
89	74	83	920.1
89	74	84	914.78
89	75	81	933.74
89	75	82	993.52
89	75	83	994.02
89	75	84	992.4
89	76	81	920.54
89	76	82	982.95
89	76	83	979.61
89	76	84	988.39
90	46	81	961.09
90	46	82	973.85
90	46	83	963.57
90	46	84	940.75
90	47	81	882.94
90	47	82	891.48
90	47	83	867.47
90	47	84	844.67
90	48	81	807.06
90	48	82	825.7
90	48	83	806.8
90	48	84	796.36
90	49	74	739.37
90	49	75	767.62
90	49	76	750.89
90	49	81	749.61
90	49	82	778.5
90	49	83	772.95
90	49	84	776.28
90	50	74	734.94
90	50	75	768.32
90	50	76	766.59
90	50	77	756.14
90	50	78	746.13
90	50	79	741.93
90	50	80	743.62
90	50	81	760.09
90	50	82	773.29
90	50	83	777.95
90	50	84	785.11
90	51	74	724.83
90	51	75	783.16
90	51	76	803.51
90	51	77	804.59
90	51	78	794.95
90	51	79	794.74
90	51	80	777.76
90	51	81	766.2
90	51	82	755.87
90	51	83	763.06
90	51	84	772.63
90	52	74	791.79
90	52	75	853.72
90	52	76	888.31
90	52	77	905.41
90	52	78	915.72
90	52	79	890.41
90	52	80	831.72
90	52	81	807.64
90	52	82	794.59
90	52	83	788.36
90	52	84	777.92
90	53	74	801.78
90	53	75	875.41
90	53	76	917.46
90	53	77	921.02
90	53	78	934.91
90	53	79	940.55
90	53	80	931.84
90	53	81	925.47
90	53	82	918.77
90	53	83	866.28
90	53	84	810.17
90	54	74	778.61
90	54	75	870.03
90	54	76	926.52
90	54	77	937.63
90	54	78	940.55
90	54	79	932.46
90	54	80	926.69
90	54	81	923.04
90	54	82	931.59
90	54	83	916.84
90	54	84	903.85
90	55	74	778.39
90	55	75	854.72
90	55	76	926.45
90	55	77	968.46
90	55	78	938.4
90	55	79	897.5
90	55	80	902.84
90	55	81	917.47
90	55	82	930.68
90	55	83	931.15
90	55	84	931.09
90	56	74	788.75
90	56	75	822.74
90	56	76	877.38
90	56	77	924.43
90	56	78	934.4
90	56	79	930.89
90	56	80	952.8
90	56	81	969.24
90	56	82	934.46
90	56	83	923.77
90	56	84	932.15
90	57	74	844.18
90	57	75	844.61
90	57	76	863.78
90	57	77	910.96
90	57	78	928.03
90	57	79	918.54
90	57	80	929.58
90	57	81	943.72
90	57	82	922.44
90	57	83	922.09
90	57	84	943.78
90	58	74	973.28
90	58	75	951.69
90	58	76	893.63
90	58	77	912.25
90	58	78	922.23
90	58	79	918.19
90	58	80	934.28
90	58	81	957.2
90	58	82	958.83
90	58	83	970.03
90	58	84	992.63
90	59	75	885.05
90	59	76	876.98
90	59	77	896.38
90	59	78	927.66
90	59	79	990.36
90	59	80	1028.2
90	59	81	1025.6
90	59	82	1000.3
90	59	83	968.87
90	59	84	961.59
90	60	75	813.95
90	60	76	780.44
90	60	77	774.67
90	60	78	776.12
90	60	79	801.33
90	60	80	787.53
90	60	81	736.31
90	60	82	702.4
90	60	83	665.18
90	60	84	677.02
90	61	77	720.91
90	61	78	734.11
90	61	79	773.93
90	61	80	775.7
90	61	81	742.05
90	61	82	704.66
90	61	83	663.08
90	61	84	728.65
90	62	75	866.79
90	62	76	886.4
90	62	77	897.08
90	62	78	882.24
90	62	79	890.51
90	62	80	891.41
90	62	81	872.28
90	62	82	822.5
90	62	83	751.18
90	62	84	819.53
90	63	75	759.94
90	63	76	848.86
90	63	77	881.41
90	63	78	845.18
90	63	79	873.22
90	63	80	915.14
90	63	81	966.24
90	63	82	948.76
90	63	83	893.09
90	63	84	930.92
90	64	75	713.36
90	64	76	839.19
90	64	77	873.79
90	64	78	799.04
90	64	79	817.3
90	64	80	865.11
90	64	81	927.63
90	64	82	926.4
90	64	83	889.07
90	64	84	898.46
90	65	74	929.89
90	65	75	855.7
90	65	76	879.83
90	65	77	861.18
90	65	78	752.47
90	65	79	749.76
90	65	80	795.67
90	65	81	876.46
90	65	82	907.46
90	65	83	909.77
90	65	84	885.61
90	66	74	900.92
90	66	75	893.16
90	66	76	855.78
90	66	77	804.03
90	66	78	736.46
90	66	79	724.69
90	66	80	759.03
90	66	81	864.46
90	66	82	929.4
90	66	83	959.24
90	66	84	883.25
90	67	74	896.23
90	67	75	880.72
90	67	76	822.67
90	67	77	774.5
90	67	78	750.52
90	67	79	746.1
90	67	80	758.01
90	67	81	811.91
90	67	82	839.75
90	67	83	846.73
90	67	84	789.77
90	68	74	913.59
90	68	75	840.66
90	68	76	785.38
90	68	77	760.07
90	68	78	766.91
90	68	79	768.18
90	68	80	763.2
90	68	81	784.97
90	68	82	796.8
90	68	83	795.82
90	68	84	771.9
90	69	74	867.15
90	69	75	809.1
90	69	76	773.98
90	69	77	763.78
90	69	78	786.73
90	69	79	785.57
90	69	80	772.74
90	69	81	795.55
90	69	82	799.76
90	69	83	786.26
90	69	84	797.85
90	70	74	827.14
90	70	75	796.46
90	70	76	772.78
90	70	77	762.77
90	70	78	768.58
90	70	79	762.82
90	70	80	754.1
90	70	81	765.08
90	70	82	772.8
90	70	83	780.72
90	70	84	794.41
90	71	74	799.09
90	71	75	789.11
90	71	76	770.67
90	71	77	757.07
90	71	78	748.4
90	71	79	744.83
90	71	80	747.15
90	71	81	757.51
90	71	82	767.2
90	71	83	781.82
90	71	84	786.73
90	72	74	805.8
90	72	75	776.36
90	72	76	759.74
90	72	77	751.85
90	72	78	746.51
90	72	79	751.35
90	72	80	764.49
90	72	81	774.87
90	72	82	778.56
90	72	83	784.29
90	72	84	774.96
90	73	74	813.61
90	73	75	783.41
90	73	76	768.81
90	73	81	839.43
90	73	82	867.8
90	73	83	882.83
90	73	84	875.88
90	74	81	907.07
90	74	82	949.04
90	74	83	963.85
90	74	84	951.72
90	75	81	980.38
90	75	82	1020.5
90	75	83	1027.2
90	75	84	1010
90	76	81	950.84
90	76	82	999.94
90	76	83	1016.9
90	76	84	1011.8
91	47	81	881.1
91	47	82	895.36
91	47	83	898.65
91	47	84	876.06
91	48	81	814.36
91	48	82	829.07
91	48	83	822.78
91	48	84	815.15
91	49	74	773.46
91	49	75	798.66
91	49	76	777.19
91	49	81	759.18
91	49	82	780.77
91	49	83	778.53
91	49	84	785.46
91	50	74	767.83
91	50	75	798.34
91	50	76	778.41
91	50	81	765.85
91	50	82	780.46
91	50	83	785.79
91	50	84	797.52
91	51	74	751.7
91	51	75	808.22
91	51	76	802.3
91	51	81	769.94
91	51	82	753.11
91	51	83	759.68
91	51	84	781.63
91	52	74	816.77
91	52	75	870.47
91	52	76	887.48
91	52	81	802.93
91	52	82	771.6
91	52	83	774.72
91	52	84	779.45
91	53	74	846.56
91	53	75	901.04
91	53	76	927.42
91	53	81	924.95
91	53	82	890.34
91	53	83	852.34
91	53	84	804.51
91	54	74	852.89
91	54	75	911.12
91	54	76	944.4
91	54	81	939.43
91	54	82	933.53
91	54	83	912.94
91	54	84	887.73
91	55	74	834.54
91	55	75	904.04
91	55	76	951.28
91	55	81	935.52
91	55	82	948.29
91	55	83	942.29
91	55	84	926.5
91	56	74	810.39
91	56	75	860.11
91	56	76	910.46
91	56	81	985.8
91	56	82	953.88
91	56	83	942.52
91	56	84	939.28
91	57	74	834.18
91	57	75	853.1
91	57	76	891.71
91	57	77	942.55
91	57	78	971.35
91	57	79	983.26
91	57	80	975.47
91	57	81	964.97
91	57	82	942.83
91	57	83	932.01
91	57	84	930.95
91	58	74	955.61
91	58	75	935.24
91	58	76	904.35
91	58	77	932.39
91	58	78	946.99
91	58	79	944.17
91	58	80	958.13
91	58	81	984.25
91	58	82	977.39
91	58	83	971.29
91	58	84	973.56
91	59	74	902.38
91	59	75	908.09
91	59	76	900.9
91	59	77	912.04
91	59	78	929.78
91	59	79	950.39
91	59	80	1000.1
91	59	81	1060.1
91	59	82	1017.1
91	59	83	973.83
91	59	84	943.27
91	60	74	828.8
91	60	75	814.15
91	60	76	758.52
91	60	77	764.98
91	60	78	768.37
91	60	79	741.11
91	60	80	745
91	60	81	767.36
91	60	82	748.96
91	60	83	716.26
91	60	84	667.79
91	61	74	776.23
91	61	75	713.31
91	61	76	650.94
91	61	77	684.67
91	61	78	735.78
91	61	79	723.85
91	61	80	735.28
91	61	81	748.6
91	61	82	744.6
91	61	83	732.57
91	61	84	685.78
91	62	74	913.29
91	62	75	761
91	62	76	842.06
91	62	77	898.6
91	62	78	929.78
91	62	79	905.47
91	62	80	886.09
91	62	81	862.63
91	62	82	835.82
91	62	83	807.13
91	62	84	786.89
91	63	74	909.86
91	63	75	712.1
91	63	76	847.14
91	63	77	893.1
91	63	78	868
91	63	79	897.44
91	63	80	932.43
91	63	81	972.9
91	63	82	950.75
91	63	83	900.18
91	63	84	954.62
91	64	74	850.82
91	64	75	746.67
91	64	76	860.35
91	64	77	875.75
91	64	78	813.29
91	64	79	841.81
91	64	80	883.9
91	64	81	932
91	64	82	910.01
91	64	83	849.76
91	64	84	908.21
91	65	74	923.42
91	65	75	965.04
91	65	76	902.33
91	65	77	841.26
91	65	78	758.87
91	65	79	762.81
91	65	80	799.11
91	65	81	868.67
91	65	82	888.82
91	65	83	877.33
91	65	84	908.96
91	66	74	887.64
91	66	75	911.03
91	66	76	856.11
91	66	77	795.79
91	66	78	734.08
91	66	79	717.41
91	66	80	747.24
91	66	81	866.4
91	66	82	950.89
91	66	83	1001
91	66	84	947.97
91	67	74	888.71
91	67	75	884.83
91	67	76	822.94
91	67	81	836.43
91	67	82	864.89
91	67	83	864.62
91	67	84	836.85
91	68	74	923.11
91	68	75	871.65
91	68	76	799.81
91	68	81	816
91	68	82	813.41
91	68	83	796.24
91	68	84	796.21
91	69	74	860.83
91	69	75	825.24
91	69	76	785.83
91	69	81	818.7
91	69	82	819.98
91	69	83	787.54
91	69	84	808.69
91	70	74	820.54
91	70	75	804.57
91	70	76	781.34
91	70	81	783.76
91	70	82	791.37
91	70	83	783.78
91	70	84	785.94
91	71	74	802.15
91	71	75	797.51
91	71	76	778.04
91	71	81	771.99
91	71	82	788.44
91	71	83	789.99
91	71	84	790.31
91	72	74	814.38
91	72	75	782.22
91	72	76	764.37
91	72	81	808.45
91	72	82	823.7
91	72	83	807.78
91	72	84	818.2
91	73	74	819.13
91	73	75	786.47
91	73	76	769.29
91	73	81	883.13
91	73	82	901.46
91	73	83	893.98
91	73	84	906.12
91	74	74	814.92
91	74	75	795.66
91	74	76	777.55
91	74	81	964.5
91	74	82	983.42
91	74	83	987.63
91	74	84	992.24
91	75	81	1016.5
91	75	82	1032.8
91	75	83	1054.4
91	75	84	1054.3
91	76	81	983.74
91	76	82	1011.3
91	76	83	1048.8
91	76	84	1053.2
92	47	81	944.68
92	47	82	953.97
92	47	83	956.85
92	47	84	956.8
92	48	81	869.05
92	48	82	877.99
92	48	83	883.24
92	48	84	888.3
92	49	74	800.25
92	49	75	838
92	49	76	809.32
92	49	81	797.38
92	49	82	801.91
92	49	83	818.43
92	49	84	836.74
92	50	74	795.9
92	50	75	831.75
92	50	76	792.57
92	50	81	782.15
92	50	82	792.1
92	50	83	797.3
92	50	84	815.13
92	51	74	783.19
92	51	75	812.74
92	51	76	778.97
92	51	81	773.19
92	51	82	775.41
92	51	83	769.98
92	51	84	793.33
92	52	74	825.5
92	52	75	866.27
92	52	76	857.55
92	52	81	771.25
92	52	82	758.79
92	52	83	755.98
92	52	84	774.9
92	53	74	874.36
92	53	75	916.31
92	53	76	918.26
92	53	81	807.53
92	53	82	760.38
92	53	83	766.02
92	53	84	773.53
92	54	74	927.34
92	54	75	957.06
92	54	76	959.74
92	54	81	850.65
92	54	82	819.77
92	54	83	816.66
92	54	84	815.08
92	55	74	901.48
92	55	75	953.83
92	55	76	970.57
92	55	81	886.01
92	55	82	863.9
92	55	83	853.37
92	55	84	848.1
92	56	74	856.75
92	56	75	919.03
92	56	76	956.11
92	56	81	924.56
92	56	82	889.57
92	56	83	875.59
92	56	84	874.46
92	57	74	845.18
92	57	75	891.15
92	57	76	936.66
92	57	77	957.81
92	57	78	976
92	57	79	989.09
92	57	80	957.68
92	57	81	929.92
92	57	82	905.14
92	57	83	891.71
92	57	84	886.21
92	58	74	912.66
92	58	75	905.63
92	58	76	918.55
92	58	77	945.07
92	58	78	958.93
92	58	79	968.35
92	58	80	953.18
92	58	81	944.9
92	58	82	931.48
92	58	83	925.13
92	58	84	924.81
92	59	74	942.01
92	59	75	958.63
92	59	76	966.46
92	59	77	951.04
92	59	78	951.25
92	59	79	983.6
92	59	80	988.69
92	59	81	980.38
92	59	82	955.67
92	59	83	935.04
92	59	84	912.75
92	60	74	895.94
92	60	75	877.36
92	60	76	831.72
92	60	77	850.64
92	60	78	868.01
92	60	79	791.54
92	60	80	788.17
92	60	81	831.01
92	60	82	817.78
92	60	83	794.34
92	60	84	731.96
92	61	74	805.24
92	61	75	718.5
92	61	76	689.38
92	61	77	774.09
92	61	78	852.18
92	61	79	755.48
92	61	80	777.44
92	61	81	855.06
92	61	82	880.75
92	61	83	869.62
92	61	84	785.73
92	62	74	869.07
92	62	75	670.61
92	62	76	795.69
92	62	77	890.12
92	62	78	933.81
92	62	79	891.33
92	62	80	911.98
92	62	81	967.71
92	62	82	982.68
92	62	83	961.88
92	62	84	875.18
92	63	74	870.37
92	63	75	705.74
92	63	76	843.49
92	63	77	897.8
92	63	78	879.15
92	63	79	889.4
92	63	80	928.41
92	63	81	988.36
92	63	82	1002.9
92	63	83	989.99
92	63	84	977.23
92	64	74	835.56
92	64	75	813.85
92	64	76	884.25
92	64	77	884.83
92	64	78	835.76
92	64	79	833.54
92	64	80	867.43
92	64	81	943.82
92	64	82	968.83
92	64	83	961.83
92	64	84	950.88
92	65	74	895.53
92	65	75	1000.7
92	65	76	909.23
92	65	77	847.01
92	65	78	802.84
92	65	79	763.23
92	65	80	781.93
92	65	81	878.32
92	65	82	930.55
92	65	83	952.48
92	65	84	947.4
92	66	74	884.44
92	66	75	924.44
92	66	76	886.55
92	66	77	852.33
92	66	78	805
92	66	79	776.66
92	66	80	781.69
92	66	81	853.5
92	66	82	923.19
92	66	83	986.53
92	66	84	980.13
92	67	74	900.94
92	67	75	896.5
92	67	76	861.94
92	67	81	821.52
92	67	82	866.43
92	67	83	900.32
92	67	84	894.62
92	68	74	943.06
92	68	75	902.3
92	68	76	839.14
92	68	81	794.35
92	68	82	819.18
92	68	83	834.37
92	68	84	837.18
92	69	74	864.75
92	69	75	841.55
92	69	76	800.61
92	69	81	789.78
92	69	82	805.91
92	69	83	808.03
92	69	84	811.6
92	70	74	823.53
92	70	75	807.49
92	70	76	775.97
92	70	81	767.88
92	70	82	788.51
92	70	83	795.49
92	70	84	796.53
92	71	74	806.38
92	71	75	791.09
92	71	76	761.56
92	71	81	760.84
92	71	82	790.62
92	71	83	803
92	71	84	809.95
92	72	74	819.74
92	72	75	794.82
92	72	76	767.3
92	72	81	825.8
92	72	82	844.16
92	72	83	845.17
92	72	84	868.42
92	73	74	819
92	73	75	796.81
92	73	76	768.7
92	73	81	895.16
92	73	82	916.01
92	73	83	926.56
92	73	84	945.38
92	74	74	809.74
92	74	75	794.23
92	74	76	768.48
92	74	81	975.34
92	74	82	998.28
92	74	83	1021.9
92	74	84	1028.2
92	75	81	1004.3
92	75	82	1021.6
92	75	83	1057.9
92	75	84	1076.9
92	76	81	977.69
92	76	82	999.18
92	76	83	1038.4
92	76	84	1067.4
93	49	74	820.07
93	49	75	865.82
93	49	76	826.58
93	50	74	817.49
93	50	75	859.3
93	50	76	809.93
93	50	81	802.69
93	50	82	805.84
93	50	83	811.69
93	50	84	820.62
93	51	74	807.21
93	51	75	797.76
93	51	76	755.46
93	51	81	787.77
93	51	82	781.41
93	51	83	784.25
93	51	84	816.92
93	52	74	817.89
93	52	75	818.26
93	52	76	782.55
93	52	81	776.89
93	52	82	763.4
93	52	83	765.85
93	52	84	799.84
93	53	74	861.18
93	53	75	875.15
93	53	76	840.12
93	53	81	754.78
93	53	82	721.17
93	53	83	734.61
93	53	84	768.31
93	54	71	774.68
93	54	72	781.82
93	54	73	855.71
93	54	74	953.39
93	54	75	960.76
93	54	76	919.99
93	54	81	767.77
93	54	82	745.77
93	54	83	761.19
93	54	84	775.51
93	55	71	795.76
93	55	72	780.02
93	55	73	839.13
93	55	74	948.58
93	55	75	973.94
93	55	76	972.34
93	55	81	801.42
93	55	82	781.61
93	55	83	785.23
93	55	84	788.62
93	56	71	836.52
93	56	72	792.6
93	56	73	818.65
93	56	74	922.63
93	56	75	968.93
93	56	76	979.75
93	56	81	851.21
93	56	82	817.15
93	56	83	811.8
93	56	84	811.87
93	57	71	926.18
93	57	72	843.96
93	57	73	807.69
93	57	74	887.89
93	57	75	946.23
93	57	76	971.69
93	57	77	950.81
93	57	78	955.92
93	57	79	966.48
93	57	80	922.13
93	58	71	977.43
93	58	72	965.59
93	58	73	909.54
93	58	74	869.91
93	58	75	889.06
93	58	76	939.6
93	58	77	953.07
93	58	78	958.42
93	58	79	964.67
93	58	80	934.46
93	59	71	965.02
93	59	72	990.7
93	59	73	952.34
93	59	74	953.19
93	59	75	957.54
93	59	76	938
93	59	77	935.5
93	59	78	958.84
93	59	79	1013.7
93	59	80	977.19
93	60	71	903.69
93	60	72	947.66
93	60	73	904.94
93	60	74	922.02
93	60	75	907.95
93	60	76	873.9
93	60	77	869.57
93	60	78	849.02
93	60	79	773.39
93	60	80	784.35
93	61	74	734.76
93	61	75	772.22
93	61	76	800.15
93	61	77	827.88
93	61	78	822.53
93	61	79	722.5
93	61	80	763.85
93	62	71	865.43
93	62	72	986.77
93	62	73	940.72
93	62	74	882.67
93	62	75	809.61
93	62	76	853.67
93	62	77	900.4
93	62	78	922.58
93	62	79	881.16
93	62	80	906.08
93	63	71	876.51
93	63	72	981.55
93	63	73	981.84
93	63	74	924.97
93	63	75	872.96
93	63	76	881.26
93	63	77	882.37
93	63	78	872.98
93	63	79	887.14
93	63	80	918.42
93	64	71	887.94
93	64	72	920.25
93	64	73	902.15
93	64	74	913.02
93	64	75	929.58
93	64	76	909.4
93	64	77	886.12
93	64	78	857.4
93	64	79	854.14
93	64	80	868.19
93	65	71	873.23
93	65	72	950.88
93	65	73	921.56
93	65	74	916.09
93	65	75	933.35
93	65	76	930.94
93	65	77	908.48
93	65	78	870.37
93	65	79	808
93	65	80	795.14
93	66	71	880.65
93	66	72	985.04
93	66	73	960.77
93	66	74	953.11
93	66	75	957.66
93	66	76	934.82
93	67	71	892.24
93	67	72	1003.1
93	67	73	991.78
93	67	74	975.84
93	67	75	953.87
93	67	76	926.17
93	67	81	798.12
93	67	82	840.86
93	67	83	893.28
93	67	84	915.87
93	68	71	845.58
93	68	72	991.98
93	68	73	990.1
93	68	74	965.91
93	68	75	921.87
93	68	76	906.1
93	68	81	780.34
93	68	82	807.01
93	68	83	835.87
93	68	84	853.28
93	69	71	766.26
93	69	72	922.07
93	69	73	914.63
93	69	74	883.24
93	69	75	850.6
93	69	76	829.66
93	69	81	776.48
93	69	82	795.62
93	69	83	812.21
93	69	84	805.2
93	70	74	839.24
93	70	75	816.46
93	70	76	795.68
93	70	81	769.34
93	70	82	783.54
93	70	83	790.87
93	70	84	795.79
93	71	74	820.71
93	71	75	799.54
93	71	76	783.36
93	71	81	766.3
93	71	82	782.03
93	71	83	789.65
93	71	84	813.5
93	72	74	836
93	72	75	842.4
93	72	76	805.61
93	72	81	848.3
93	72	82	864.66
93	72	83	882.73
93	72	84	904.82
93	73	74	839.77
93	73	75	844.72
93	73	76	807.94
93	73	81	928.34
93	73	82	944.41
93	73	83	959.08
93	73	84	973.98
93	74	74	833.11
93	74	75	808.86
93	74	76	790.2
94	49	74	840.11
94	49	75	847.95
94	49	76	823.09
94	50	71	892.35
94	50	72	825.52
94	50	73	822.43
94	50	74	827.24
94	50	75	836.1
94	50	76	808.45
94	51	71	846.17
94	51	72	819.79
94	51	73	827.11
94	51	74	820.13
94	51	75	798.11
94	51	76	761.4
94	52	71	823.19
94	52	72	843.95
94	52	73	841.91
94	52	74	826.97
94	52	75	805.94
94	52	76	776.53
94	53	69	649.43
94	53	70	746.62
94	53	71	847.3
94	53	72	873.11
94	53	73	859.34
94	53	74	847.58
94	53	75	830.85
94	53	76	816.25
94	54	69	617.6
94	54	70	700.43
94	54	71	812.61
94	54	72	840.56
94	54	73	868.84
94	54	74	896.77
94	54	75	876.55
94	54	76	876.77
94	54	78	887.37
94	54	79	853.53
94	54	80	777.81
94	55	69	601.69
94	55	70	700.72
94	55	71	829.54
94	55	72	820.45
94	55	73	871.84
94	55	74	962.99
94	55	75	975.44
94	55	76	960.1
94	55	78	940.13
94	55	79	903.07
94	55	80	812.91
94	56	69	639.29
94	56	70	737.43
94	56	71	878.8
94	56	72	821.46
94	56	73	855.32
94	56	74	961.2
94	56	75	994.3
94	56	76	984
94	56	78	952.66
94	56	79	956.73
94	56	80	868.06
94	57	71	915.53
94	57	72	856.11
94	57	73	841.92
94	57	74	912.68
94	57	75	970.69
94	57	76	986.94
94	57	77	952.85
94	57	78	969.91
94	57	79	980.42
94	57	80	911.69
94	58	71	965.47
94	58	72	960.37
94	58	73	924.56
94	58	74	907.87
94	58	75	935.06
94	58	76	976.54
94	58	77	996.49
94	58	78	992.84
94	58	79	986.03
94	58	80	940.78
94	59	71	970.56
94	59	72	979.76
94	59	73	942.99
94	59	74	945.01
94	59	75	952.99
94	59	76	947.17
94	59	77	938.18
94	59	78	963.89
94	59	79	1036.5
94	59	80	984.92
94	60	71	899.88
94	60	72	921.1
94	60	73	854.64
94	60	74	865.52
94	60	75	879.72
94	60	76	918.41
94	60	77	884.67
94	60	78	845.89
94	60	79	773.29
94	60	80	797.78
94	61	71	645.75
94	61	72	641.31
94	61	73	530.27
94	61	74	590.58
94	61	75	712.5
94	61	76	878.38
94	61	77	873.25
94	61	78	817.24
94	61	79	701.99
94	61	80	761.86
94	62	71	743.88
94	62	72	825.3
94	62	73	814.3
94	62	74	866.01
94	62	75	899.16
94	62	76	952.36
94	62	77	961.26
94	62	78	940.97
94	62	79	863.32
94	62	80	894.43
94	63	71	916.59
94	63	72	994.07
94	63	73	965.2
94	63	74	970.9
94	63	75	980.46
94	63	76	969.09
94	63	77	946.04
94	63	78	917.27
94	63	79	895.38
94	63	80	909.77
94	64	71	877.95
94	64	72	984.41
94	64	73	975.9
94	64	74	995.57
94	64	75	1011.7
94	64	76	976.41
94	64	77	947.67
94	64	78	921.22
94	64	79	895.41
94	64	80	888.31
94	65	71	891.3
94	65	72	980.51
94	65	73	974.74
94	65	74	967.38
94	65	75	963.34
94	65	76	970.62
94	65	77	969.34
94	65	78	951.54
94	65	79	882.42
94	65	80	842.55
94	66	71	888.45
94	66	72	971.36
94	66	73	970.71
94	66	74	978.88
94	66	75	993.08
94	66	76	982.82
94	66	78	981.09
94	66	79	937.92
94	66	80	886.1
94	67	69	790.69
94	67	70	813.33
94	67	71	863.16
94	67	72	959.16
94	67	73	969.8
94	67	74	982.7
94	67	75	984.86
94	67	76	966.77
94	67	78	979.54
94	67	79	929.73
94	67	80	870.92
94	68	69	696.62
94	68	70	717.19
94	68	71	797.67
94	68	72	955.01
94	68	73	970.27
94	68	74	960.09
94	68	75	913.84
94	68	76	923.36
94	68	78	955.32
94	68	79	890.32
94	68	80	828.8
94	69	69	658.7
94	69	70	662.18
94	69	71	727.49
94	69	72	876.81
94	69	73	887.76
94	69	74	882.86
94	69	75	868.96
94	69	76	844.48
94	69	78	843.65
94	69	79	817.15
94	69	80	795.8
94	70	69	670.37
94	70	70	646.16
94	70	71	673.89
94	70	72	815.39
94	70	73	829.5
94	70	74	831.02
94	70	75	832.72
94	70	76	807.6
94	71	71	676.76
94	71	72	826.72
94	71	73	829.31
94	71	74	811.72
94	71	75	796.77
94	71	76	796.69
94	72	71	653.56
94	72	72	820.41
94	72	73	838.37
94	72	74	825.53
94	72	75	824.3
94	72	76	820.88
94	73	71	638.08
94	73	72	810.88
94	73	73	849.49
94	73	74	840.47
94	73	75	828.03
94	73	76	826.09
94	74	74	855.21
94	74	75	803.65
94	74	76	806.21
95	50	71	890.2
95	50	72	831.28
95	50	73	818.04
95	51	71	879.53
95	51	72	870.23
95	51	73	869.99
95	52	71	860.53
95	52	72	886.18
95	52	73	896.35
95	53	69	670.06
95	53	70	766.18
95	53	71	855.91
95	53	72	881.31
95	53	73	900.08
95	53	77	893.9
95	53	78	895.05
95	53	79	859.24
95	53	80	797.39
95	54	69	635.43
95	54	70	722.51
95	54	71	825.44
95	54	72	832.58
95	54	73	836.01
95	54	77	947.47
95	54	78	954.44
95	54	79	906
95	54	80	809.81
95	55	69	610.45
95	55	70	706.66
95	55	71	837.53
95	55	72	827.59
95	55	73	856.45
95	55	77	994.61
95	55	78	997.89
95	55	79	949.74
95	55	80	844.02
95	56	69	659.17
95	56	70	739.24
95	56	71	886.27
95	56	72	850.44
95	56	73	871.62
95	56	77	964.6
95	56	78	995.3
95	56	79	990.36
95	56	80	884.61
95	57	69	743.38
95	57	70	790.42
95	57	71	924.29
95	57	72	885.73
[truncated: 7,412 more rows]
