# Supplementary material for: From mathematics to medicine: A practical primer on topological data analysis (TDA) and the development of related analytic tools for the functional discovery of latent structure in fMRI data
Source: PLoS One. 2021 Aug 12;16(8):e0255859. doi: 10.1371/journal.pone.0255859 (PMC8360597; doi:10.1371/journal.pone.0255859)
Supplement: S1 Data — The included archive of .csv files has one .csv file for each time index. Each .csv file contains a single matrix, which has one column for each of the spatial coordinates x, y, z and one column for the fMRI signal amplitude at voxel (x, y, z) at that time index. This is normalized scan data for a single patient from our study, described in the paper, with an ACC (anterior cingulate cortex) mask applied. This is the data we used, together with our software implementation of our workflow (available at https://github.com/regalski/Wayne-State-TDA), to produce the persistence diagrams, vineyards, and loop locations pictured in the figures and described in the Workflow section of our paper. (ZIP) [file pone.0255859.s004.zip › lea2002_145_121_121_time_10_rdACC.csv]

86	49	77	717.26
86	49	78	699.93
86	49	79	691.33
86	49	80	702.63
86	50	77	701.76
86	50	78	690.04
86	50	79	687.3
86	50	80	690.73
86	51	77	720.26
86	51	78	699.4
86	51	79	688.36
86	51	80	692.94
86	52	77	737.55
86	52	78	706.45
86	52	79	691.58
86	52	80	697.45
86	53	77	792.5
86	53	78	741.32
86	53	79	708.95
86	53	80	709.49
86	54	77	850.99
86	54	78	808.96
86	54	79	792.53
86	54	80	763.42
86	55	77	872.86
86	55	78	839.9
86	55	79	844.65
86	55	80	821.85
86	56	77	880.21
86	56	78	844.4
86	56	79	861.58
86	56	80	863
86	57	77	851.78
86	57	78	860.39
86	57	79	861.88
86	57	80	860.65
86	57	81	852.99
86	57	82	821.23
86	58	77	832.69
86	58	78	847.39
86	58	79	856.88
86	58	80	866.08
86	58	81	866.38
86	58	82	853.49
86	59	81	837.21
86	59	82	835.93
86	60	81	745.87
86	60	82	760.39
86	61	81	795.17
86	61	82	811.52
86	62	81	841.3
86	62	82	851.72
86	63	77	903.79
86	63	78	843.71
86	63	79	811.16
86	63	80	794.4
86	63	81	813.64
86	63	82	826.74
86	64	77	875.45
86	64	78	848.28
86	64	79	812.91
86	64	80	744.84
86	64	81	738.28
86	64	82	742.43
86	65	77	870.41
86	65	78	859.82
86	65	79	835.04
86	65	80	765.93
86	65	81	751.35
86	65	82	756.1
86	66	77	868.89
86	66	78	870.13
86	66	79	846.84
86	66	80	786.05
86	66	81	770.41
86	66	82	769.3
86	67	77	816.5
86	67	78	817.98
86	67	79	816.41
86	67	80	786.67
86	68	77	844.66
86	68	78	833.1
86	68	79	825.05
86	68	80	796.28
86	69	77	865.46
86	69	78	822.04
86	69	79	791.32
86	69	80	761.72
86	70	77	802.64
86	70	78	754.68
86	70	79	717.01
86	70	80	706.53
86	71	77	758.17
86	71	78	726.99
86	71	79	701.43
86	71	80	691.69
86	72	77	747.29
86	72	78	728.32
86	72	79	709.95
86	72	80	697.67
86	73	77	740.52
86	73	78	726.57
86	73	79	712.59
86	73	80	704.05
87	46	81	934.15
87	46	82	917.83
87	46	83	919.47
87	46	84	918.55
87	47	81	843.33
87	47	82	851.19
87	47	83	848.1
87	47	84	842.42
87	48	81	752.66
87	48	82	759.51
87	48	83	760.47
87	48	84	766.12
87	49	77	707.32
87	49	78	702.24
87	49	79	705.68
87	49	80	718.41
87	49	81	724.33
87	49	82	722.49
87	49	83	730.47
87	49	84	741.67
87	50	77	709.27
87	50	78	699.13
87	50	79	697.24
87	50	80	705.38
87	50	81	709.17
87	50	82	707.02
87	50	83	713.22
87	50	84	718.01
87	51	77	718.61
87	51	78	700.54
87	51	79	693.52
87	51	80	697.6
87	52	77	747.76
87	52	78	724.22
87	52	79	711.93
87	52	80	708.87
87	53	77	819.96
87	53	78	777.19
87	53	79	743.71
87	53	80	732.19
87	54	77	869.08
87	54	78	833.03
87	54	79	804.07
87	54	80	772.39
87	55	77	873.96
87	55	78	854.88
87	55	79	846.95
87	55	80	820.14
87	55	81	771.42
87	55	82	760.4
87	55	83	748.77
87	55	84	739.19
87	56	77	876.15
87	56	78	854.37
87	56	79	872.96
87	56	80	867.31
87	56	81	825.99
87	56	82	794.8
87	56	83	760.96
87	56	84	751.35
87	57	77	859.81
87	57	78	875.24
87	57	79	892.52
87	57	80	887.86
87	57	81	839.64
87	57	82	801.82
87	57	83	765.5
87	57	84	758.62
87	58	77	848.82
87	58	78	869.44
87	58	79	883.4
87	58	80	892.29
87	58	81	880.29
87	58	82	861.21
87	58	83	837.71
87	58	84	825.95
87	59	77	862.99
87	59	78	848.95
87	59	79	832.08
87	59	80	830.57
87	59	81	859.24
87	59	82	861.39
87	59	83	850.07
87	59	84	845.11
87	60	77	776.17
87	60	78	757.41
87	60	79	735.08
87	60	80	718.51
87	60	81	754.07
87	60	82	771.87
87	60	83	786.86
87	60	84	805.59
87	61	77	732.61
87	61	78	713.51
87	61	79	724.51
87	61	80	786.6
87	61	81	787.97
87	61	82	792.73
87	61	83	807.72
87	61	84	824.13
87	62	77	795.62
87	62	78	764.38
87	62	79	768.21
87	62	80	817.33
87	62	81	833.95
87	62	82	848.91
87	62	83	840.32
87	62	84	837.07
87	63	77	924.76
87	63	78	866.38
87	63	79	819.93
87	63	80	770.18
87	63	81	820.17
87	63	82	863.36
87	63	83	832.7
87	63	84	809.95
87	64	77	875.59
87	64	78	828.93
87	64	79	784.11
87	64	80	727.72
87	64	81	760.56
87	64	82	794.42
87	64	83	764.7
87	64	84	742.64
87	65	77	854.18
87	65	78	818.31
87	65	79	783.71
87	65	80	727.39
87	65	81	741.33
87	65	82	754.08
87	65	83	727.31
87	65	84	715.18
87	66	77	868.43
87	66	78	835.69
87	66	79	794.32
87	66	80	730.69
87	66	81	732.47
87	66	82	741.72
87	66	83	721.05
87	66	84	710.7
87	67	77	855.86
87	67	78	804.39
87	67	79	757.63
87	67	80	719.17
87	67	81	729.86
87	67	82	745.05
87	67	83	728.65
87	67	84	712.36
87	68	77	850.51
87	68	78	798.83
87	68	79	762.45
87	68	80	747.24
87	68	81	740.49
87	68	82	730.37
87	68	83	707.8
87	68	84	695.51
87	69	77	809.5
87	69	78	773
87	69	79	746.49
87	69	80	749.24
87	70	77	746.37
87	70	78	718.42
87	70	79	707.07
87	70	80	733.38
87	71	77	728.64
87	71	78	718.8
87	71	79	714.66
87	71	80	727
87	72	77	736.37
87	72	78	732.95
87	72	79	728.7
87	72	80	731.98
87	73	77	734.84
87	73	78	731.33
87	73	79	730.56
87	73	80	740.77
87	73	81	746.46
87	73	82	760.66
87	73	83	749.64
87	73	84	747.53
87	74	81	771.54
87	74	82	819.5
87	74	83	838.64
87	74	84	859.99
87	75	81	789.19
87	75	82	861.75
87	75	83	890.89
87	75	84	912.7
87	76	81	784.76
87	76	82	867.23
87	76	83	906.55
87	76	84	928.78
88	46	81	965.01
88	46	82	947.21
88	46	83	936.39
88	46	84	928.65
88	47	81	878.2
88	47	82	880.21
88	47	83	862.51
88	47	84	844.43
88	48	81	762.87
88	48	82	778.35
88	48	83	770.83
88	48	84	758.31
88	49	77	713.89
88	49	78	713.6
88	49	79	721.57
88	49	80	722.88
88	49	81	731.18
88	49	82	743.07
88	49	83	746.96
88	49	84	749.04
88	50	77	716.72
88	50	78	715.02
88	50	79	719.02
88	50	80	720.07
88	50	81	724.5
88	50	82	730.82
88	50	83	736.74
88	50	84	739.32
88	51	77	731.78
88	51	78	720.98
88	51	79	719.07
88	51	80	711.38
88	52	77	784.92
88	52	78	765.43
88	52	79	756.61
88	52	80	740.28
88	53	77	867.98
88	53	78	843.65
88	53	79	819.37
88	53	80	792.99
88	54	77	898.05
88	54	78	873.18
88	54	79	849.73
88	54	80	825.63
88	55	77	894.16
88	55	78	872.34
88	55	79	866.36
88	55	80	846.53
88	55	81	812.58
88	55	82	817.17
88	55	83	825.61
88	55	84	815.43
88	56	77	877.11
88	56	78	854.34
88	56	79	869.95
88	56	80	862.32
88	56	81	827.62
88	56	82	823.29
88	56	83	823.8
88	56	84	832.78
88	57	77	866.3
88	57	78	873.82
88	57	79	884.04
88	57	80	876.42
88	57	81	830.63
88	57	82	798.39
88	57	83	780.6
88	57	84	818.12
88	58	77	863.73
88	58	78	884.75
88	58	79	883.84
88	58	80	886.96
88	58	81	889.65
88	58	82	876.39
88	58	83	849.78
88	58	84	866.58
88	59	77	882.83
88	59	78	867.31
88	59	79	841.77
88	59	80	836.61
88	59	81	880.55
88	59	82	886.33
88	59	83	854.92
88	59	84	842.91
88	60	77	839.23
88	60	78	806.07
88	60	79	758.21
88	60	80	716.72
88	60	81	747.09
88	60	82	762.85
88	60	83	766.98
88	60	84	768.56
88	61	77	798.6
88	61	78	781.1
88	61	79	779.12
88	61	80	790.29
88	61	81	776.56
88	61	82	785.89
88	61	83	837.63
88	61	84	838.61
88	62	77	818.71
88	62	78	810.73
88	62	79	822.93
88	62	80	844.52
88	62	81	845.38
88	62	82	858.61
88	62	83	879.52
88	62	84	870.18
88	63	77	908.05
88	63	78	867.78
88	63	79	833.93
88	63	80	807.4
88	63	81	866.89
88	63	82	906.46
88	63	83	884.91
88	63	84	858.38
88	64	77	887.63
88	64	78	813.67
88	64	79	770.3
88	64	80	767.01
88	64	81	833.79
88	64	82	884.97
88	64	83	852.09
88	64	84	809.76
88	65	77	881.96
88	65	78	797.69
88	65	79	744.72
88	65	80	730.84
88	65	81	809.57
88	65	82	866.32
88	65	83	820.09
88	65	84	779.5
88	66	77	887.36
88	66	78	810.72
88	66	79	749.43
88	66	80	715.98
88	66	81	782.76
88	66	82	833.05
88	66	83	788.69
88	66	84	754.3
88	67	77	844.04
88	67	78	787.76
88	67	79	735.57
88	67	80	713.65
88	67	81	747.17
88	67	82	776.31
88	67	83	754.42
88	67	84	734.27
88	68	77	801.11
88	68	78	764.39
88	68	79	736.32
88	68	80	736.38
88	68	81	749.27
88	68	82	756.41
88	68	83	742.62
88	68	84	730.93
88	69	77	752.29
88	69	78	735.42
88	69	79	725.59
88	69	80	741.92
88	70	77	712.63
88	70	78	691.27
88	70	79	682.85
88	70	80	723.23
88	71	77	703.52
88	71	78	708.37
88	71	79	723.08
88	71	80	746.94
88	72	77	711.69
88	72	78	729.06
88	72	79	751.42
88	72	80	769.89
88	73	77	721.63
88	73	78	727.82
88	73	79	746.32
88	73	80	790.75
88	73	81	785.89
88	73	82	774.25
88	73	83	775.07
88	73	84	775.22
88	74	81	814.61
88	74	82	865.36
88	74	83	873.31
88	74	84	884.51
88	75	81	852.78
88	75	82	940.11
88	75	83	926.15
88	75	84	936.42
88	76	81	852.48
88	76	82	940.41
88	76	83	901.03
88	76	84	919.54
89	46	81	960.03
89	46	82	977.78
89	46	83	939.14
89	46	84	904.34
89	47	81	895.99
89	47	82	899.74
89	47	83	862.5
89	47	84	827.85
89	48	81	783.58
89	48	82	776.4
89	48	83	765.72
89	48	84	757.05
89	49	77	739.36
89	49	78	733.15
89	49	79	736.56
89	49	80	734.7
89	49	81	736.07
89	49	82	746.24
89	49	83	749.21
89	49	84	749.89
89	50	74	758.55
89	50	75	753.04
89	50	76	746.93
89	50	77	732.31
89	50	78	739.88
89	50	79	757.1
89	50	80	733.43
89	50	81	729.53
89	50	82	741.36
89	50	83	744.98
89	50	84	745.24
89	51	74	763.93
89	51	75	773.98
89	51	76	779.01
89	51	77	764.26
89	51	78	766.17
89	51	79	771.99
89	51	80	731.9
89	51	81	710.58
89	51	82	718.11
89	51	83	721.24
89	51	84	719.81
89	52	74	805.96
89	52	75	838.3
89	52	76	856.71
89	52	77	836.91
89	52	78	826.76
89	52	79	816.9
89	52	80	782.2
89	52	81	760.7
89	52	82	763.15
89	52	83	755.4
89	52	84	735.91
89	53	74	828.05
89	53	75	872.91
89	53	76	902.11
89	53	77	898.5
89	53	78	894.97
89	53	79	882.83
89	53	80	860.47
89	53	81	841.16
89	53	82	830.82
89	53	83	811.34
89	53	84	783.99
89	54	74	833.31
89	54	75	888.89
89	54	76	925.27
89	54	77	902.05
89	54	78	887.82
89	54	79	878.5
89	54	80	874.75
89	54	81	867.78
89	54	82	863.15
89	54	83	859.16
89	54	84	846.87
89	55	75	884.7
89	55	76	944.5
89	55	77	901.58
89	55	78	873.19
89	55	79	877.54
89	55	80	876.43
89	55	81	862.27
89	55	82	875.08
89	55	83	885.21
89	55	84	874.81
89	56	75	851.24
89	56	76	916.1
89	56	77	878.51
89	56	78	846.58
89	56	79	882.74
89	56	80	882.61
89	56	81	857.83
89	56	82	870.06
89	56	83	884.47
89	56	84	881.75
89	57	75	860.61
89	57	76	882.24
89	57	77	878.95
89	57	78	874.37
89	57	79	852.23
89	57	80	839.75
89	57	81	841.03
89	57	82	843.7
89	57	83	850.18
89	57	84	875.79
89	58	77	880.68
89	58	78	893.02
89	58	79	860.44
89	58	80	858.87
89	58	81	898.23
89	58	82	909.07
89	58	83	900.2
89	58	84	927.88
89	59	77	877.49
89	59	78	872.13
89	59	79	861.62
89	59	80	868.8
89	59	81	899.69
89	59	82	896.02
89	59	83	862.22
89	59	84	857.32
89	60	77	848.73
89	60	78	820.36
89	60	79	783.92
89	60	80	748.43
89	60	81	714.55
89	60	82	696.54
89	60	83	687.24
89	60	84	711.67
89	61	77	799.66
89	61	78	785.52
89	61	79	789.47
89	61	80	797.98
89	61	81	743.25
89	61	82	720.33
89	61	83	744.2
89	61	84	787.07
89	62	77	813.61
89	62	78	812.56
89	62	79	841.34
89	62	80	888.16
89	62	81	860.51
89	62	82	852.61
89	62	83	862.82
89	62	84	876.24
89	63	77	871.06
89	63	78	850.09
89	63	79	859.32
89	63	80	903.31
89	63	81	934.34
89	63	82	957.86
89	63	83	941.91
89	63	84	907.89
89	64	77	875.04
89	64	78	799.62
89	64	79	779.41
89	64	80	828.46
89	64	81	886.73
89	64	82	929.64
89	64	83	900.24
89	64	84	854.05
89	65	77	877.66
89	65	78	787.23
89	65	79	748.77
89	65	80	784.02
89	65	81	861.37
89	65	82	919.09
89	65	83	885.73
89	65	84	838.54
89	66	75	892.98
89	66	76	901.22
89	66	77	863.24
89	66	78	790.5
89	66	79	750.35
89	66	80	758.68
89	66	81	835.86
89	66	82	896.22
89	66	83	854.95
89	66	84	805.85
89	67	75	912.48
89	67	76	880.99
89	67	77	791.45
89	67	78	765.73
89	67	79	740.53
89	67	80	725.31
89	67	81	774.15
89	67	82	815.35
89	67	83	772.91
89	67	84	745.02
89	68	75	880.66
89	68	76	830.18
89	68	77	757.16
89	68	78	758.04
89	68	79	752.62
89	68	80	741.19
89	68	81	753.58
89	68	82	765.48
89	68	83	749.52
89	68	84	742.71
89	69	74	852.87
89	69	75	810.48
89	69	76	769
89	69	77	738.65
89	69	78	754.55
89	69	79	763.16
89	69	80	758.57
89	69	81	755.24
89	69	82	752.19
89	69	83	746.61
89	69	84	750.71
89	70	74	803.36
89	70	75	779.15
89	70	76	746.58
89	70	77	706.19
89	70	78	726.62
89	70	79	739.83
89	70	80	746.69
89	70	81	757.51
89	70	82	765.2
89	70	83	749.5
89	70	84	754.09
89	71	74	768.22
89	71	75	753.39
89	71	76	727.99
89	71	77	700.68
89	71	78	725.62
89	71	79	745.07
89	71	80	748.9
89	71	81	761.53
89	71	82	771.82
89	71	83	749.96
89	71	84	745.31
89	72	74	746.19
89	72	75	734.8
89	72	76	722.74
89	72	77	710.85
89	72	78	735.9
89	72	79	758.07
89	72	80	761.8
89	72	81	772.07
89	72	82	780.52
89	72	83	754.97
89	72	84	748.14
89	73	74	740.18
89	73	75	748.82
89	73	76	753.26
89	73	77	730.34
89	73	78	732.48
89	73	79	745.18
89	73	80	776.02
89	73	81	798.47
89	73	82	814.51
89	73	83	806.01
89	73	84	806.17
89	74	81	845.53
89	74	82	886.6
89	74	83	890.24
89	74	84	896.78
89	75	81	907.04
89	75	82	962.5
89	75	83	946.22
89	75	84	950.64
89	76	81	914.15
89	76	82	971.98
89	76	83	937.4
89	76	84	941.29
90	46	81	944.64
90	46	82	955.45
90	46	83	925.4
90	46	84	897.37
90	47	81	889.91
90	47	82	888.95
90	47	83	852.9
90	47	84	820.94
90	48	81	798.65
90	48	82	793.01
90	48	83	775.67
90	48	84	762.33
90	49	74	779.96
90	49	75	775.45
90	49	76	769.46
90	49	81	750.11
90	49	82	760.42
90	49	83	755.37
90	49	84	748.91
90	50	74	766.37
90	50	75	761.78
90	50	76	755.46
90	50	77	744.52
90	50	78	751.49
90	50	79	761.02
90	50	80	749.17
90	50	81	749.93
90	50	82	759.36
90	50	83	751.11
90	50	84	742.97
90	51	74	774.5
90	51	75	786.74
90	51	76	798.04
90	51	77	801.62
90	51	78	800.69
90	51	79	796.03
90	51	80	764.82
90	51	81	740.45
90	51	82	729.92
90	51	83	722.93
90	51	84	721.64
90	52	74	819.5
90	52	75	854.24
90	52	76	880.42
90	52	77	890.79
90	52	78	877.98
90	52	79	860.09
90	52	80	826.83
90	52	81	805.53
90	52	82	788.76
90	52	83	769.61
90	52	84	745.99
90	53	74	831.45
90	53	75	871.81
90	53	76	894.72
90	53	77	889.64
90	53	78	896.39
90	53	79	923.63
90	53	80	916.84
90	53	81	910.03
90	53	82	885.28
90	53	83	851.46
90	53	84	806.93
90	54	74	823.84
90	54	75	871.4
90	54	76	897.51
90	54	77	875.5
90	54	78	877.2
90	54	79	893.59
90	54	80	913.13
90	54	81	929.42
90	54	82	924.49
90	54	83	915.42
90	54	84	894.45
90	55	74	820.43
90	55	75	868.67
90	55	76	920.39
90	55	77	893.72
90	55	78	881.35
90	55	79	887.17
90	55	80	902.42
90	55	81	910.17
90	55	82	926.39
90	55	83	929.13
90	55	84	914.19
90	56	74	843.36
90	56	75	851.04
90	56	76	905.71
90	56	77	902.73
90	56	78	903.21
90	56	79	929.6
90	56	80	924.69
90	56	81	900.74
90	56	82	911.59
90	56	83	917.01
90	56	84	906.69
90	57	74	889.1
90	57	75	875.42
90	57	76	878.17
90	57	77	884.55
90	57	78	891.81
90	57	79	880.3
90	57	80	873.46
90	57	81	885.4
90	57	82	894.07
90	57	83	901.05
90	57	84	900.17
90	58	74	940.31
90	58	75	933.28
90	58	76	892.77
90	58	77	888.34
90	58	78	899.85
90	58	79	883.15
90	58	80	897.04
90	58	81	958.19
90	58	82	971.52
90	58	83	955.55
90	58	84	972.34
90	59	75	896.93
90	59	76	881.37
90	59	77	872.54
90	59	78	882.04
90	59	79	905.76
90	59	80	938.84
90	59	81	982.08
90	59	82	964.79
90	59	83	903.78
90	59	84	901.05
90	60	75	789.22
90	60	76	747.79
90	60	77	732.64
90	60	78	751.86
90	60	79	763.52
90	60	80	760.85
90	60	81	728.58
90	60	82	699.77
90	60	83	667.12
90	60	84	680.83
90	61	77	716.97
90	61	78	743.99
90	61	79	766.31
90	61	80	776.89
90	61	81	715.47
90	61	82	662.32
90	61	83	629.47
90	61	84	688.7
90	62	75	883.08
90	62	76	850.94
90	62	77	841.3
90	62	78	848.61
90	62	79	859.89
90	62	80	880.81
90	62	81	834.75
90	62	82	799.31
90	62	83	770.29
90	62	84	811.41
90	63	75	847.06
90	63	76	854.65
90	63	77	899.24
90	63	78	871.7
90	63	79	881.1
90	63	80	925.11
90	63	81	938.77
90	63	82	942.7
90	63	83	911.93
90	63	84	912.84
90	64	75	842.36
90	64	76	856.13
90	64	77	869.49
90	64	78	797.14
90	64	79	788.12
90	64	80	853.41
90	64	81	886.64
90	64	82	904.06
90	64	83	873.14
90	64	84	863.01
90	65	74	847.47
90	65	75	893.46
90	65	76	884.65
90	65	77	846.38
90	65	78	767.46
90	65	79	751.84
90	65	80	813.79
90	65	81	866.57
90	65	82	907.14
90	65	83	894.59
90	65	84	877.43
90	66	74	863.84
90	66	75	919.33
90	66	76	893.33
90	66	77	808.69
90	66	78	759.98
90	66	79	750.85
90	66	80	792.69
90	66	81	860.99
90	66	82	916.19
90	66	83	900.3
90	66	84	859.63
90	67	74	887.7
90	67	75	906.54
90	67	76	851.06
90	67	77	743.55
90	67	78	734.34
90	67	79	741.81
90	67	80	768.74
90	67	81	806.09
90	67	82	833.51
90	67	83	794.73
90	67	84	761.86
90	68	74	895.9
90	68	75	861.75
90	68	76	805.72
90	68	77	737.98
90	68	78	753.38
90	68	79	771.66
90	68	80	782.05
90	68	81	780.17
90	68	82	775.55
90	68	83	755.64
90	68	84	748.21
90	69	74	858.55
90	69	75	807.07
90	69	76	771.63
90	69	77	753.88
90	69	78	777.99
90	69	79	795.7
90	69	80	790.6
90	69	81	774.32
90	69	82	758.82
90	69	83	750.69
90	69	84	758.44
90	70	74	813.82
90	70	75	793.99
90	70	76	765.19
90	70	77	731.86
90	70	78	749.85
90	70	79	762.04
90	70	80	759.67
90	70	81	761.57
90	70	82	764.54
90	70	83	752.25
90	70	84	757.39
90	71	74	794.2
90	71	75	782.99
90	71	76	755.05
90	71	77	722.55
90	71	78	743.78
90	71	79	759.66
90	71	80	752.12
90	71	81	761.47
90	71	82	773.04
90	71	83	770.32
90	71	84	769.28
90	72	74	796.4
90	72	75	774.5
90	72	76	748.59
90	72	77	728.72
90	72	78	756.2
90	72	79	773.58
90	72	80	764.41
90	72	81	779.81
90	72	82	798.38
90	72	83	792.37
90	72	84	785.42
90	73	74	813.43
90	73	75	796.67
90	73	76	777.88
90	73	81	834.6
90	73	82	866.96
90	73	83	842.09
90	73	84	834.28
90	74	81	902.84
90	74	82	931.42
90	74	83	919.45
90	74	84	913.96
90	75	81	966.26
90	75	82	980.89
90	75	83	977.22
90	75	84	972.65
90	76	81	958.29
90	76	82	981.94
90	76	83	975.32
90	76	84	976.92
91	47	81	893.09
91	47	82	884.76
91	47	83	871.28
91	47	84	861.52
91	48	81	819.06
91	48	82	814.69
91	48	83	804.6
91	48	84	796.27
91	49	74	794.59
91	49	75	798.59
91	49	76	789.56
91	49	81	773.97
91	49	82	782.42
91	49	83	772.53
91	49	84	762.27
91	50	74	781.22
91	50	75	782.4
91	50	76	772.11
91	50	81	771.04
91	50	82	780.3
91	50	83	764.5
91	50	84	746.5
91	51	74	792.02
91	51	75	801.83
91	51	76	805.82
91	51	81	750.48
91	51	82	745.11
91	51	83	739.51
91	51	84	736.64
91	52	74	854.15
91	52	75	880.91
91	52	76	894.93
91	52	81	797.61
91	52	82	780.08
91	52	83	766.26
91	52	84	751.97
91	53	74	896.66
91	53	75	921.29
91	53	76	930.98
91	53	81	901.37
91	53	82	861.56
91	53	83	829.55
91	53	84	798.48
91	54	74	888.17
91	54	75	921.61
91	54	76	927.92
91	54	81	935.89
91	54	82	921.55
91	54	83	904.36
91	54	84	877.57
91	55	74	857.57
91	55	75	905.71
91	55	76	941.32
91	55	81	939.78
91	55	82	946.66
91	55	83	939.96
91	55	84	916.57
91	56	74	844.75
91	56	75	888.26
91	56	76	959.13
91	56	81	936.85
91	56	82	942.11
91	56	83	939.8
91	56	84	924.21
91	57	74	869.55
91	57	75	885.23
91	57	76	913.5
91	57	77	928.77
91	57	78	946.13
91	57	79	949.83
91	57	80	943.88
91	57	81	936.31
91	57	82	927.8
91	57	83	922.74
91	57	84	911.12
91	58	74	930.25
91	58	75	926.6
91	58	76	914.31
91	58	77	930.89
91	58	78	951.09
91	58	79	956.19
91	58	80	968.91
91	58	81	999.64
91	58	82	992.45
91	58	83	970.07
91	58	84	981.37
91	59	74	911.7
91	59	75	926.63
91	59	76	923.64
91	59	77	916.29
91	59	78	922.2
91	59	79	953.16
91	59	80	979.64
91	59	81	1012.3
91	59	82	984.43
91	59	83	932.5
91	59	84	922.86
91	60	74	798.42
91	60	75	772.12
91	60	76	745.21
91	60	77	748.34
91	60	78	783.24
91	60	79	777.53
91	60	80	774.73
91	60	81	804.35
91	60	82	788.43
91	60	83	741.69
91	60	84	708.53
91	61	74	766.45
91	61	75	649.9
91	61	76	676.39
91	61	77	727.52
91	61	78	787.49
91	61	79	778.45
91	61	80	776.19
91	61	81	798.65
91	61	82	750.79
91	61	83	659.12
91	61	84	652.16
91	62	74	929.08
91	62	75	696.31
91	62	76	792.93
91	62	77	881.8
91	62	78	905.04
91	62	79	888.87
91	62	80	881.47
91	62	81	887.46
91	62	82	852.75
91	62	83	783.79
91	62	84	784.74
91	63	74	893.34
91	63	75	789.93
91	63	76	845.53
91	63	77	915.68
91	63	78	884.31
91	63	79	897.23
91	63	80	934.18
91	63	81	945.91
91	63	82	943.81
91	63	83	895.83
91	63	84	907.6
91	64	74	824.47
91	64	75	858.22
91	64	76	879.74
91	64	77	870.94
91	64	78	799.65
91	64	79	801.29
91	64	80	853.34
91	64	81	889.43
91	64	82	897.47
91	64	83	842.1
91	64	84	853.79
91	65	74	836.87
91	65	75	937.86
91	65	76	904.81
91	65	77	830.52
91	65	78	768.23
91	65	79	763.02
91	65	80	809.7
91	65	81	867.36
91	65	82	903.48
91	65	83	877.24
91	65	84	883.28
91	66	74	871.54
91	66	75	935.25
91	66	76	892.57
91	66	77	797.09
91	66	78	759.87
91	66	79	761.09
91	66	80	798.04
91	66	81	865.65
91	66	82	923.87
91	66	83	923.54
91	66	84	897.62
91	67	74	882.06
91	67	75	913.22
91	67	76	861.35
91	67	81	819.9
91	67	82	841.58
91	67	83	842.57
91	67	84	805.44
91	68	74	890.41
91	68	75	881.71
91	68	76	824.58
91	68	81	799.85
91	68	82	790.38
91	68	83	781.17
91	68	84	768.34
91	69	74	855.94
91	69	75	823.45
91	69	76	786.64
91	69	81	794.47
91	69	82	772.92
91	69	83	753.71
91	69	84	758.57
91	70	74	801.6
91	70	75	809.7
91	70	76	792.55
91	70	81	757.1
91	70	82	753.38
91	70	83	750.88
91	70	84	753.76
91	71	74	777.57
91	71	75	806.88
91	71	76	794.16
91	71	81	762.24
91	71	82	774.92
91	71	83	779.97
91	71	84	780.44
91	72	74	775.4
91	72	75	793.41
91	72	76	779.22
91	72	81	798.68
91	72	82	822.61
91	72	83	820.88
91	72	84	816.75
91	73	74	795.19
91	73	75	794.3
91	73	76	780.94
91	73	81	868.76
91	73	82	902.27
91	73	83	871.92
91	73	84	858.44
91	74	74	805.14
91	74	75	796.44
91	74	76	778.34
91	74	81	946.43
91	74	82	962.13
91	74	83	948.63
91	74	84	938.19
91	75	81	1003.3
91	75	82	993.22
91	75	83	1007.5
91	75	84	1004
91	76	81	980.88
91	76	82	983.09
91	76	83	1000.2
91	76	84	1008.6
92	47	81	950.68
92	47	82	941.17
92	47	83	927.14
92	47	84	928.97
92	48	81	865.9
92	48	82	872.09
92	48	83	861.33
92	48	84	854.11
92	49	74	808.79
92	49	75	811.56
92	49	76	807.48
92	49	81	803.71
92	49	82	820.68
92	49	83	810.87
92	49	84	796.31
92	50	74	803.79
92	50	75	802.94
92	50	76	786.71
92	50	81	793.14
92	50	82	802.95
92	50	83	785.69
92	50	84	767.04
92	51	74	814.85
92	51	75	808.04
92	51	76	790.9
92	51	81	762.69
92	51	82	776.52
92	51	83	774.92
92	51	84	769.8
92	52	74	866.55
92	52	75	880.57
92	52	76	871.92
92	52	81	772.51
92	52	82	775.23
92	52	83	769.94
92	52	84	760.61
92	53	74	936.35
92	53	75	948
92	53	76	937.13
92	53	81	832.11
92	53	82	801.99
92	53	83	781.37
92	53	84	766.25
92	54	74	963.96
92	54	75	979.52
92	54	76	967.61
92	54	81	871.26
92	54	82	854.43
92	54	83	833.73
92	54	84	805.29
92	55	74	925.34
92	55	75	961.93
92	55	76	970.71
92	55	81	904.88
92	55	82	910.49
92	55	83	901.53
92	55	84	855.53
92	56	74	895.66
92	56	75	945.25
92	56	76	973.84
92	56	81	929.53
92	56	82	935.55
92	56	83	928.34
92	56	84	891.27
92	57	74	888.24
92	57	75	922.13
92	57	76	939.33
92	57	77	940.89
92	57	78	950.29
92	57	79	954.35
92	57	80	953.54
92	57	81	955.43
92	57	82	926.23
92	57	83	898.64
92	57	84	889.05
92	58	74	914.75
92	58	75	915.2
92	58	76	925.91
92	58	77	947.53
92	58	78	962.04
92	58	79	979.75
92	58	80	990.38
92	58	81	976.79
92	58	82	950.92
92	58	83	929.63
92	58	84	933.46
92	59	74	946.47
92	59	75	955.77
92	59	76	960.13
92	59	77	943.3
92	59	78	933.07
92	59	79	981.79
92	59	80	995.58
92	59	81	979.14
92	59	82	948.2
92	59	83	913.3
92	59	84	895.36
92	60	74	877.92
92	60	75	856.03
92	60	76	827.39
92	60	77	816.79
92	60	78	839.18
92	60	79	797.15
92	60	80	782.47
92	60	81	872.46
92	60	82	877.47
92	60	83	831.84
92	60	84	758.71
92	61	74	832.9
92	61	75	680.87
92	61	76	740.01
92	61	77	817.64
92	61	78	857.4
92	61	79	793.52
92	61	80	774.78
92	61	81	915.66
92	61	82	947.52
92	61	83	898.86
92	61	84	762.85
92	62	74	913.42
92	62	75	575.43
92	62	76	770.3
92	62	77	922.73
92	62	78	925.99
92	62	79	891.66
92	62	80	879.06
92	62	81	975.91
92	62	82	1001.7
92	62	83	967.69
92	62	84	884.09
92	63	74	847.82
92	63	75	747.19
92	63	76	838.99
92	63	77	919.28
92	63	78	881.27
92	63	79	903.79
92	63	80	946.1
92	63	81	968.94
92	63	82	983.38
92	63	83	977.26
92	63	84	969.02
92	64	74	770.11
92	64	75	870.44
92	64	76	901.36
92	64	77	888.23
92	64	78	824.39
92	64	79	818.02
92	64	80	839.61
92	64	81	914.63
92	64	82	947.22
92	64	83	904.53
92	64	84	914.12
92	65	74	784.84
92	65	75	947.46
92	65	76	929.42
92	65	77	863.34
92	65	78	809.13
92	65	79	780.86
92	65	80	776.3
92	65	81	877.33
92	65	82	935.05
92	65	83	919.39
92	65	84	926.49
92	66	74	863.5
92	66	75	948.06
92	66	76	913.2
92	66	77	841.08
92	66	78	813.29
92	66	79	790.74
92	66	80	772.42
92	66	81	859.3
92	66	82	931.16
92	66	83	954.83
92	66	84	943.75
92	67	74	893.79
92	67	75	933.29
92	67	76	896.66
92	67	81	801.51
92	67	82	852.46
92	67	83	895.03
92	67	84	870.17
92	68	74	902.1
92	68	75	912.68
92	68	76	870.8
92	68	81	780.16
92	68	82	800.53
92	68	83	815.95
92	68	84	808.23
92	69	74	868.95
92	69	75	863.89
92	69	76	820.84
92	69	81	782.49
92	69	82	776.65
92	69	83	764.12
92	69	84	771.5
92	70	74	811.25
92	70	75	818.4
92	70	76	803.19
92	70	81	743.26
92	70	82	747.9
92	70	83	756.81
92	70	84	764.97
92	71	74	781.11
92	71	75	796.92
92	71	76	796.66
92	71	81	761.99
92	71	82	780.16
92	71	83	788.58
92	71	84	792.37
92	72	74	777.74
92	72	75	804.9
92	72	76	801.98
92	72	81	837.25
92	72	82	860.88
92	72	83	848.91
92	72	84	846.86
92	73	74	793.72
92	73	75	793.58
92	73	76	787.46
92	73	81	902.17
92	73	82	931.6
92	73	83	908.66
92	73	84	900.69
92	74	74	801.74
92	74	75	787.16
92	74	76	778.35
92	74	81	962.56
92	74	82	979.35
92	74	83	975.04
92	74	84	974.28
92	75	81	985.44
92	75	82	976.22
92	75	83	1018.7
92	75	84	1044.2
92	76	81	958.42
92	76	82	969.52
92	76	83	998.17
92	76	84	1028.4
93	49	74	823.54
93	49	75	829.06
93	49	76	817.17
93	50	74	824.68
93	50	75	816.4
93	50	76	795.76
93	50	81	808.85
93	50	82	799.13
93	50	83	790.14
93	50	84	790.18
93	51	74	832.93
93	51	75	804.55
93	51	76	778.15
93	51	81	789.74
93	51	82	798.09
93	51	83	798.5
93	51	84	805.28
93	52	74	851.58
93	52	75	840.53
93	52	76	820.63
93	52	81	777.89
93	52	82	785.5
93	52	83	787.45
93	52	84	785.97
93	53	74	918.25
93	53	75	917.72
93	53	76	891.6
93	53	81	767.18
93	53	82	756.93
93	53	83	755.14
93	53	84	756.29
93	54	71	724.39
93	54	72	791.92
93	54	73	861.19
93	54	74	984.17
93	54	75	987.41
93	54	76	954.84
93	54	81	769.15
93	54	82	773.16
93	54	83	765.7
93	54	84	744.89
93	55	71	738.13
93	55	72	788.78
93	55	73	835.5
93	55	74	986.45
93	55	75	1008.4
93	55	76	989.83
93	55	81	802.55
93	55	82	801.55
93	55	83	793.42
93	55	84	778.46
93	56	71	790.49
93	56	72	825.52
93	56	73	834.98
93	56	74	962.19
93	56	75	991.88
93	56	76	963.95
93	56	81	843.05
93	56	82	828.12
93	56	83	817.82
93	56	84	809.11
93	57	71	874.96
93	57	72	874.43
93	57	73	824.71
93	57	74	925.89
93	57	75	961.44
93	57	76	944.13
93	57	77	944.01
93	57	78	937.84
93	57	79	898.33
93	57	80	880.05
93	58	71	899.59
93	58	72	935.9
93	58	73	883.45
93	58	74	917.38
93	58	75	929.8
93	58	76	937.5
93	58	77	950.39
93	58	78	946.68
93	58	79	933.5
93	58	80	933.01
93	59	71	871.79
93	59	72	945.88
93	59	73	961.27
93	59	74	965.72
93	59	75	959.16
93	59	76	949.87
93	59	77	916.02
93	59	78	893.26
93	59	79	946.43
93	59	80	955.85
93	60	71	845.12
93	60	72	919.04
93	60	73	897.5
93	60	74	899.8
93	60	75	922.7
93	60	76	872.5
93	60	77	833.11
93	60	78	803.22
93	60	79	766
93	60	80	750.84
93	61	74	790.55
93	61	75	804.41
93	61	76	824.14
93	61	77	847.27
93	61	78	833.83
93	61	79	775.72
93	61	80	756.3
93	62	71	865.02
93	62	72	996.29
93	62	73	971.69
93	62	74	912.78
93	62	75	727.27
93	62	76	842.05
93	62	77	922.48
93	62	78	903.01
93	62	79	882.16
93	62	80	881.15
93	63	71	828.76
93	63	72	915.19
93	63	73	936.69
93	63	74	912.76
93	63	75	843.3
93	63	76	882.1
93	63	77	905.23
93	63	78	861.52
93	63	79	904.23
93	63	80	952.87
93	64	71	818.94
93	64	72	843.52
93	64	73	855.56
93	64	74	860.94
93	64	75	927.73
93	64	76	927.37
93	64	77	903.3
93	64	78	857.77
93	64	79	841.23
93	64	80	830.43
93	65	71	831.44
93	65	72	905.26
93	65	73	865.5
93	65	74	837.77
93	65	75	965.86
93	65	76	956.63
93	65	77	914.36
93	65	78	868.37
93	65	79	811.02
93	65	80	762.79
93	66	71	836.99
93	66	72	942.17
93	66	73	937.71
93	66	74	917.55
93	66	75	987.6
93	66	76	970.21
93	67	71	837.18
93	67	72	936.12
93	67	73	952.35
93	67	74	943.26
93	67	75	972.39
93	67	76	952.79
93	67	81	772.17
93	67	82	821.76
93	67	83	870.6
93	67	84	884.08
93	68	71	822.74
93	68	72	934.63
93	68	73	955.65
93	68	74	936.23
93	68	75	945.39
93	68	76	925.94
93	68	81	763.57
93	68	82	790.61
93	68	83	808.09
93	68	84	821.6
93	69	71	730.26
93	69	72	877.83
93	69	73	917.76
93	69	74	886.06
93	69	75	901.66
93	69	76	865.59
93	69	81	781.07
93	69	82	780.89
93	69	83	769.36
93	69	84	775.33
93	70	74	826.48
93	70	75	821.29
93	70	76	803.12
93	70	81	768.98
93	70	82	773
93	70	83	763.54
93	70	84	768.22
93	71	74	793.93
93	71	75	782.6
93	71	76	779.62
93	71	81	775.96
93	71	82	790.97
93	71	83	795.55
93	71	84	805.71
93	72	74	800.56
93	72	75	811.65
93	72	76	811.14
93	72	81	845.12
93	72	82	866.74
93	72	83	878.3
93	72	84	886.35
93	73	74	816.15
93	73	75	808.25
93	73	76	804.06
93	73	81	916.83
93	73	82	945.1
93	73	83	932.59
93	73	84	935.93
93	74	74	825.12
93	74	75	796.76
93	74	76	795.04
94	49	74	845.11
94	49	75	846.23
94	49	76	824.35
94	50	71	868.59
94	50	72	833.21
94	50	73	829.88
94	50	74	842.9
94	50	75	829.78
94	50	76	807.39
94	51	71	872.5
94	51	72	848.8
94	51	73	851.97
94	51	74	861.75
94	51	75	808.11
94	51	76	780.5
94	52	71	842.3
94	52	72	840.81
94	52	73	850.39
94	52	74	857.33
94	52	75	817.93
94	52	76	793.11
94	53	69	635.59
94	53	70	674.31
94	53	71	823.84
94	53	72	844.41
94	53	73	865.55
94	53	74	895.14
94	53	75	882.58
94	53	76	851.07
94	54	69	618.81
94	54	70	636.47
94	54	71	785.72
94	54	72	829.8
94	54	73	872.56
94	54	74	950.43
94	54	75	953.06
94	54	76	920.87
94	54	78	832.37
94	54	79	830.97
94	54	80	791.57
94	55	69	606.44
94	55	70	630.24
94	55	71	764
94	55	72	795.39
94	55	73	837.41
94	55	74	1000.5
94	55	75	1017.8
94	55	76	989.95
94	55	78	905.62
94	55	79	881.26
94	55	80	818.24
94	56	69	646.36
94	56	70	679.61
94	56	71	785.7
94	56	72	827.71
94	56	73	863.07
94	56	74	992.9
94	56	75	1023.6
94	56	76	1011.1
94	56	78	930.89
94	56	79	947.16
94	56	80	865.09
94	57	71	840.54
94	57	72	869.98
94	57	73	868.57
94	57	74	951.37
94	57	75	991.72
94	57	76	1000.2
94	57	77	970.87
94	57	78	958.26
94	57	79	941.97
94	57	80	891.27
94	58	71	903.15
94	58	72	927.92
94	58	73	877.66
94	58	74	930.67
94	58	75	962.5
94	58	76	978.59
94	58	77	976.1
94	58	78	969.4
94	58	79	957.69
94	58	80	938.77
94	59	71	915.94
94	59	72	974.54
94	59	73	1002.8
94	59	74	1004.9
94	59	75	989.96
94	59	76	945.09
94	59	77	915.39
94	59	78	901.33
94	59	79	941.62
94	59	80	950.14
94	60	71	841.12
94	60	72	877.81
94	60	73	858.38
94	60	74	865.91
94	60	75	888.83
94	60	76	863.23
94	60	77	822.9
94	60	78	775.15
94	60	79	744.2
94	60	80	753.61
94	61	71	726.21
94	61	72	711.72
94	61	73	642.86
94	61	74	692.6
94	61	75	805.87
94	61	76	849.58
94	61	77	851.06
94	61	78	824.04
94	61	79	755.11
94	61	80	741.93
94	62	71	776.69
94	62	72	833.67
94	62	73	794.53
94	62	74	840.45
94	62	75	906.01
94	62	76	926.63
94	62	77	935.98
94	62	78	923.74
94	62	79	877.47
94	62	80	858.45
94	63	71	848.02
94	63	72	906.38
94	63	73	955.73
94	63	74	997.36
94	63	75	1007.3
94	63	76	977.78
94	63	77	934.74
94	63	78	880.86
94	63	79	904.14
94	63	80	934.17
94	64	71	865.67
94	64	72	926.23
94	64	73	983.94
94	64	74	1006.4
94	64	75	1016.9
94	64	76	972.67
94	64	77	925.63
94	64	78	896.38
94	64	79	876.24
94	64	80	850.58
94	65	71	883.81
94	65	72	975.18
94	65	73	971.59
94	65	74	951.29
94	65	75	994.42
94	65	76	973.46
94	65	77	942.84
94	65	78	928
94	65	79	876.57
94	65	80	815.32
94	66	71	865.23
94	66	72	975.19
94	66	73	984.37
94	66	74	974.58
94	66	75	1028.3
94	66	76	1008.8
94	66	78	950.9
94	66	79	910.99
94	66	80	853.65
94	67	69	758.02
94	67	70	805.65
94	67	71	834.74
94	67	72	948.32
94	67	73	968.99
94	67	74	964.02
94	67	75	1003.6
94	67	76	991.31
94	67	78	962.86
94	67	79	912.01
94	67	80	827.42
94	68	69	672
94	68	70	733.71
94	68	71	821.78
94	68	72	938.32
94	68	73	951.85
94	68	74	929.2
94	68	75	952.55
94	68	76	953.9
94	68	78	943.9
94	68	79	889.21
94	68	80	799.56
94	69	69	656.44
94	69	70	681.24
94	69	71	714.83
94	69	72	854.6
94	69	73	887.26
94	69	74	867.92
94	69	75	888.28
94	69	76	877.66
94	69	78	863.69
94	69	79	839.86
94	69	80	786.53
94	70	69	662.65
94	70	70	662.16
94	70	71	659.16
94	70	72	797.58
94	70	73	842.31
94	70	74	827.93
94	70	75	836.54
94	70	76	830.81
94	71	71	660.4
94	71	72	783.96
94	71	73	829.45
94	71	74	810.96
94	71	75	805.43
94	71	76	808.84
94	72	71	661.23
94	72	72	770.38
94	72	73	823.25
94	72	74	817.53
94	72	75	816.7
94	72	76	818.85
94	73	71	659.45
94	73	72	776.41
94	73	73	842.68
94	73	74	820.73
94	73	75	812.81
94	73	76	814.32
94	74	74	827.5
94	74	75	801.71
94	74	76	811.06
95	50	71	864.31
95	50	72	856.6
95	50	73	861.42
95	51	71	881.55
95	51	72	856.14
95	51	73	865.98
95	52	71	889.56
95	52	72	875.97
95	52	73	892.6
95	53	69	670.5
95	53	70	728.97
95	53	71	877.39
95	53	72	880.58
95	53	73	899.42
95	53	77	904.93
95	53	78	871.47
95	53	79	843.2
95	53	80	806.04
95	54	69	656.17
95	54	70	694.47
95	54	71	814.62
95	54	72	840.86
95	54	73	863.47
95	54	77	939.9
95	54	78	922.91
95	54	79	894.7
95	54	80	820.57
95	55	69	642.24
95	55	70	668.74
95	55	71	806.97
95	55	72	816.91
95	55	73	832.8
95	55	77	990.11
95	55	78	974.29
95	55	79	947.48
95	55	80	857.07
95	56	69	669.62
95	56	70	690.31
95	56	71	815.44
95	56	72	839.34
95	56	73	848.29
95	56	77	977.22
95	56	78	976.11
95	56	79	1005.5
95	56	80	911.13
95	57	69	769.71
95	57	70	767.55
95	57	71	840.35
95	57	72	871.56
[truncated: 7,412 more rows]
