# Supplementary material for: From mathematics to medicine: A practical primer on topological data analysis (TDA) and the development of related analytic tools for the functional discovery of latent structure in fMRI data
Source: PLoS One. 2021 Aug 12;16(8):e0255859. doi: 10.1371/journal.pone.0255859 (PMC8360597; doi:10.1371/journal.pone.0255859)
Supplement: S1 Data — The included archive of .csv files has one .csv file for each time index. Each .csv file contains a single matrix, which has one column for each of the spatial coordinates x, y, z and one column for the fMRI signal amplitude at voxel (x, y, z) at that time index. This is normalized scan data for a single patient from our study, described in the paper, with an ACC (anterior cingulate cortex) mask applied. This is the data we used, together with our software implementation of our workflow (available at https://github.com/regalski/Wayne-State-TDA), to produce the persistence diagrams, vineyards, and loop locations pictured in the figures and described in the Workflow section of our paper. (ZIP) [file pone.0255859.s004.zip › lea2002_145_121_121_time_110_rdACC.csv]

86	49	77	703.45
86	49	78	707.36
86	49	79	715.47
86	49	80	726.81
86	50	77	704.15
86	50	78	689.44
86	50	79	681.67
86	50	80	687
86	51	77	691.33
86	51	78	690.27
86	51	79	690.95
86	51	80	684.1
86	52	77	699.79
86	52	78	706.97
86	52	79	707.53
86	52	80	696.45
86	53	77	804.65
86	53	78	767.08
86	53	79	731.63
86	53	80	725.41
86	54	77	845.78
86	54	78	818.42
86	54	79	807.04
86	54	80	784.49
86	55	77	854.18
86	55	78	849.19
86	55	79	868.17
86	55	80	847.65
86	56	77	852.79
86	56	78	857.32
86	56	79	896.58
86	56	80	913.47
86	57	77	829.68
86	57	78	839.96
86	57	79	892.13
86	57	80	899.69
86	57	81	897.31
86	57	82	867.8
86	58	77	819.3
86	58	78	836.01
86	58	79	888.35
86	58	80	889.62
86	58	81	871.69
86	58	82	880.67
86	59	81	832.96
86	59	82	861.41
86	60	81	732.08
86	60	82	764.39
86	61	81	784.85
86	61	82	814.73
86	62	81	839.82
86	62	82	852.14
86	63	77	883.23
86	63	78	835.68
86	63	79	826.59
86	63	80	823.91
86	63	81	843.02
86	63	82	839.84
86	64	77	877.9
86	64	78	849.86
86	64	79	827.5
86	64	80	812.74
86	64	81	775.64
86	64	82	738.16
86	65	77	864.27
86	65	78	871.86
86	65	79	845.96
86	65	80	806.93
86	65	81	773.26
86	65	82	740.41
86	66	77	885.61
86	66	78	923.56
86	66	79	880.27
86	66	80	815.49
86	66	81	799.54
86	66	82	770.77
86	67	77	813.23
86	67	78	853.35
86	67	79	853.94
86	67	80	843.65
86	68	77	829.34
86	68	78	862.24
86	68	79	847.7
86	68	80	808.93
86	69	77	868.79
86	69	78	864.84
86	69	79	823.56
86	69	80	763.57
86	70	77	785.12
86	70	78	770.56
86	70	79	738.6
86	70	80	700.73
86	71	77	756.26
86	71	78	750.95
86	71	79	722.54
86	71	80	691.08
86	72	77	747.12
86	72	78	745.92
86	72	79	719.82
86	72	80	691.91
86	73	77	733.87
86	73	78	736.94
86	73	79	721.46
86	73	80	704.54
87	46	81	953.73
87	46	82	948.34
87	46	83	940.5
87	46	84	945.26
87	47	81	846.37
87	47	82	859.12
87	47	83	870.15
87	47	84	869.97
87	48	81	783.74
87	48	82	784.66
87	48	83	789.12
87	48	84	793.25
87	49	77	704.73
87	49	78	717.23
87	49	79	731.13
87	49	80	746.85
87	49	81	748.3
87	49	82	750.29
87	49	83	749.29
87	49	84	752.08
87	50	77	723.76
87	50	78	713.68
87	50	79	710.4
87	50	80	715.69
87	50	81	728.16
87	50	82	739.65
87	50	83	733.22
87	50	84	733.17
87	51	77	721.16
87	51	78	713.09
87	51	79	709.56
87	51	80	705.8
87	52	77	725.58
87	52	78	729.18
87	52	79	727.89
87	52	80	716.04
87	53	77	829.94
87	53	78	801.22
87	53	79	771.99
87	53	80	752.81
87	54	77	866.02
87	54	78	840.91
87	54	79	824.14
87	54	80	782.01
87	55	77	860.63
87	55	78	861.4
87	55	79	878.15
87	55	80	825.2
87	55	81	786.49
87	55	82	769.27
87	55	83	754.68
87	55	84	741.31
87	56	77	860.04
87	56	78	877.1
87	56	79	942.63
87	56	80	901.25
87	56	81	853.69
87	56	82	801.16
87	56	83	772.99
87	56	84	761.93
87	57	77	842.47
87	57	78	865.23
87	57	79	959.35
87	57	80	928.27
87	57	81	871.91
87	57	82	823.95
87	57	83	794.66
87	57	84	780.21
87	58	77	834.38
87	58	78	860.54
87	58	79	945.06
87	58	80	933.03
87	58	81	892.93
87	58	82	877.34
87	58	83	867.68
87	58	84	850.58
87	59	77	884.31
87	59	78	886.56
87	59	79	910.4
87	59	80	903.43
87	59	81	881.02
87	59	82	894.63
87	59	83	903.8
87	59	84	877.55
87	60	77	816.21
87	60	78	797.75
87	60	79	816.66
87	60	80	799.61
87	60	81	744.23
87	60	82	781.61
87	60	83	823.87
87	60	84	823.49
87	61	77	778.92
87	61	78	742.99
87	61	79	794.73
87	61	80	817.01
87	61	81	777.32
87	61	82	805.31
87	61	83	841.45
87	61	84	839.82
87	62	77	809.16
87	62	78	748.1
87	62	79	808.05
87	62	80	844.18
87	62	81	830.46
87	62	82	841.14
87	62	83	858.04
87	62	84	846.49
87	63	77	884.27
87	63	78	865.96
87	63	79	816.89
87	63	80	776.95
87	63	81	834.43
87	63	82	854.48
87	63	83	858.3
87	63	84	834.42
87	64	77	885.94
87	64	78	855.55
87	64	79	790.08
87	64	80	745.5
87	64	81	800.98
87	64	82	809.94
87	64	83	795.97
87	64	84	768.95
87	65	77	862.69
87	65	78	848.2
87	65	79	789.83
87	65	80	736.1
87	65	81	764.45
87	65	82	772.43
87	65	83	769.13
87	65	84	748.52
87	66	77	861.28
87	66	78	889.87
87	66	79	822.56
87	66	80	739.71
87	66	81	737.48
87	66	82	745.33
87	66	83	749.59
87	66	84	740.92
87	67	77	879.27
87	67	78	835.84
87	67	79	780.9
87	67	80	735.4
87	67	81	737.37
87	67	82	733.16
87	67	83	724.01
87	67	84	732.62
87	68	77	865.13
87	68	78	821.07
87	68	79	775.71
87	68	80	731.23
87	68	81	726.82
87	68	82	721.79
87	68	83	718.16
87	68	84	718.87
87	69	77	818.82
87	69	78	812.21
87	69	79	777.82
87	69	80	735.71
87	70	77	744.41
87	70	78	752.68
87	70	79	746.28
87	70	80	734.26
87	71	77	733.59
87	71	78	750.16
87	71	79	739.12
87	71	80	716.43
87	72	77	754.14
87	72	78	765.82
87	72	79	742.23
87	72	80	713.95
87	73	77	741.27
87	73	78	743.92
87	73	79	744.46
87	73	80	739.41
87	73	81	737.02
87	73	82	739.08
87	73	83	744.64
87	73	84	749.14
87	74	81	784.78
87	74	82	816.51
87	74	83	837.5
87	74	84	845.59
87	75	81	821.79
87	75	82	873.93
87	75	83	905.35
87	75	84	910.09
87	76	81	811.1
87	76	82	865.92
87	76	83	921.43
87	76	84	926.32
88	46	81	967.91
88	46	82	965.44
88	46	83	954.48
88	46	84	953.29
88	47	81	888.34
88	47	82	887.86
88	47	83	878.99
88	47	84	868.97
88	48	81	798.01
88	48	82	793.35
88	48	83	786.48
88	48	84	787.82
88	49	77	712.14
88	49	78	716.11
88	49	79	726.89
88	49	80	741.18
88	49	81	746.21
88	49	82	749.66
88	49	83	754.15
88	49	84	760.44
88	50	77	736.14
88	50	78	719.65
88	50	79	714.6
88	50	80	720.14
88	50	81	726.51
88	50	82	735.86
88	50	83	745.62
88	50	84	748.77
88	51	77	753.42
88	51	78	727.47
88	51	79	718.49
88	51	80	724.79
88	52	77	783.24
88	52	78	757.06
88	52	79	746.33
88	52	80	748.93
88	53	77	887.21
88	53	78	850.86
88	53	79	821.74
88	53	80	807.9
88	54	77	921.27
88	54	78	894.52
88	54	79	871.41
88	54	80	840.9
88	55	77	904.52
88	55	78	898.78
88	55	79	892.31
88	55	80	852.62
88	55	81	831.84
88	55	82	840.42
88	55	83	830.01
88	55	84	819.54
88	56	77	882.03
88	56	78	882.04
88	56	79	883.89
88	56	80	851.04
88	56	81	837.9
88	56	82	854.5
88	56	83	849.38
88	56	84	845.73
88	57	77	869.6
88	57	78	895.43
88	57	79	928.7
88	57	80	895.37
88	57	81	862.52
88	57	82	848.72
88	57	83	837.25
88	57	84	837.34
88	58	77	864.67
88	58	78	897.72
88	58	79	943.17
88	58	80	918.94
88	58	81	890.6
88	58	82	888.48
88	58	83	886.8
88	58	84	880.79
88	59	77	889.53
88	59	78	873.82
88	59	79	916.58
88	59	80	913.8
88	59	81	896.45
88	59	82	903.75
88	59	83	899.65
88	59	84	876.86
88	60	77	889.58
88	60	78	871.97
88	60	79	865.01
88	60	80	825.19
88	60	81	768.76
88	60	82	761.6
88	60	83	764.8
88	60	84	776.43
88	61	77	868.01
88	61	78	858.36
88	61	79	851.58
88	61	80	839.31
88	61	81	816.5
88	61	82	804.8
88	61	83	802.31
88	61	84	826.75
88	62	77	852.09
88	62	78	840.83
88	62	79	853.93
88	62	80	874.66
88	62	81	893.43
88	62	82	878.61
88	62	83	866.11
88	62	84	856.17
88	63	77	879.61
88	63	78	835.27
88	63	79	824.1
88	63	80	837.8
88	63	81	909.09
88	63	82	926.93
88	63	83	928.78
88	63	84	865.74
88	64	77	892.69
88	64	78	828.7
88	64	79	780.86
88	64	80	777.26
88	64	81	886.9
88	64	82	900.47
88	64	83	883.29
88	64	84	819.51
88	65	77	894.73
88	65	78	821.39
88	65	79	756.93
88	65	80	739.01
88	65	81	838.41
88	65	82	853.82
88	65	83	846.97
88	65	84	791.08
88	66	77	906.09
88	66	78	830.71
88	66	79	764.95
88	66	80	727.88
88	66	81	783.51
88	66	82	803.27
88	66	83	811.13
88	66	84	767.77
88	67	77	869.44
88	67	78	798.51
88	67	79	745.03
88	67	80	713.79
88	67	81	749.88
88	67	82	756.13
88	67	83	752.37
88	67	84	734.55
88	68	77	832.24
88	68	78	777.36
88	68	79	735.61
88	68	80	709.1
88	68	81	729.02
88	68	82	734.27
88	68	83	734.33
88	68	84	726.67
88	69	77	790.07
88	69	78	756.89
88	69	79	731.94
88	69	80	715.72
88	70	77	746.74
88	70	78	722.64
88	70	79	727.01
88	70	80	741.54
88	71	77	720.35
88	71	78	719.31
88	71	79	733.97
88	71	80	743.63
88	72	77	710.13
88	72	78	734.01
88	72	79	745.85
88	72	80	746.35
88	73	77	728.38
88	73	78	721.95
88	73	79	740.56
88	73	80	761.58
88	73	81	769.66
88	73	82	779.33
88	73	83	789.54
88	73	84	779.1
88	74	81	816.28
88	74	82	849.95
88	74	83	870.37
88	74	84	869.2
88	75	81	874.94
88	75	82	929.24
88	75	83	950.16
88	75	84	950.75
88	76	81	883.2
88	76	82	928.87
88	76	83	938.39
88	76	84	950.78
89	46	81	972.39
89	46	82	965.59
89	46	83	942.25
89	46	84	940.3
89	47	81	905.54
89	47	82	895
89	47	83	867.25
89	47	84	858.34
89	48	81	805.41
89	48	82	802.15
89	48	83	785.5
89	48	84	783.54
89	49	77	729.26
89	49	78	728.99
89	49	79	732.1
89	49	80	741.56
89	49	81	749.14
89	49	82	753.44
89	49	83	753.43
89	49	84	762.09
89	50	74	734.52
89	50	75	745.49
89	50	76	750.82
89	50	77	750.65
89	50	78	741.71
89	50	79	749.19
89	50	80	766.28
89	50	81	752.31
89	50	82	745.52
89	50	83	750.68
89	50	84	759.49
89	51	74	747.79
89	51	75	775.38
89	51	76	785.48
89	51	77	782.76
89	51	78	770.26
89	51	79	767.78
89	51	80	767.76
89	51	81	756.89
89	51	82	750.77
89	51	83	737.54
89	51	84	733.64
89	52	74	771.63
89	52	75	844.03
89	52	76	857.76
89	52	77	841.5
89	52	78	818.2
89	52	79	803.45
89	52	80	796.17
89	52	81	792.99
89	52	82	787.63
89	52	83	761.49
89	52	84	747.88
89	53	74	794.82
89	53	75	870.31
89	53	76	885.2
89	53	77	869.46
89	53	78	873.8
89	53	79	877.55
89	53	80	877.98
89	53	81	871.47
89	53	82	858.17
89	53	83	815.04
89	53	84	789.42
89	54	74	803.41
89	54	75	878.3
89	54	76	908.19
89	54	77	902.08
89	54	78	896.81
89	54	79	889.3
89	54	80	886.89
89	54	81	884.63
89	54	82	890.73
89	54	83	871.52
89	54	84	855.97
89	55	75	858.56
89	55	76	918.35
89	55	77	926.84
89	55	78	901.22
89	55	79	881.74
89	55	80	878.44
89	55	81	882.93
89	55	82	905.66
89	55	83	903.22
89	55	84	899.38
89	56	75	809.23
89	56	76	843.45
89	56	77	881.08
89	56	78	888.63
89	56	79	886.1
89	56	80	875.06
89	56	81	875.65
89	56	82	909.71
89	56	83	920.34
89	56	84	922.67
89	57	75	820.75
89	57	76	818.75
89	57	77	868.73
89	57	78	886.88
89	57	79	886.37
89	57	80	894.77
89	57	81	896.15
89	57	82	891.07
89	57	83	888.41
89	57	84	897.83
89	58	77	869.18
89	58	78	890.79
89	58	79	905.54
89	58	80	924.08
89	58	81	931.92
89	58	82	928.09
89	58	83	927.6
89	58	84	925.04
89	59	77	871.29
89	59	78	884.2
89	59	79	940.85
89	59	80	958
89	59	81	953.59
89	59	82	940.46
89	59	83	917.73
89	59	84	884.92
89	60	77	832.05
89	60	78	816
89	60	79	827.36
89	60	80	802.23
89	60	81	761.05
89	60	82	734.69
89	60	83	708.68
89	60	84	707.74
89	61	77	823.88
89	61	78	811.42
89	61	79	823.41
89	61	80	812.49
89	61	81	796.73
89	61	82	764.44
89	61	83	744.14
89	61	84	805.35
89	62	77	864.9
89	62	78	848.93
89	62	79	861.87
89	62	80	875.3
89	62	81	897.73
89	62	82	866.87
89	62	83	841.93
89	62	84	867.23
89	63	77	856.66
89	63	78	815.14
89	63	79	834.15
89	63	80	883.89
89	63	81	971.37
89	63	82	975.56
89	63	83	962.93
89	63	84	898.45
89	64	77	858.01
89	64	78	792.95
89	64	79	785.16
89	64	80	818.91
89	64	81	928.45
89	64	82	942.95
89	64	83	923.37
89	64	84	864.58
89	65	77	858.43
89	65	78	777.58
89	65	79	745.2
89	65	80	764.27
89	65	81	882.36
89	65	82	914.02
89	65	83	909.62
89	65	84	844.57
89	66	75	837.23
89	66	76	863.6
89	66	77	850.75
89	66	78	780.61
89	66	79	736.35
89	66	80	741.22
89	66	81	839.58
89	66	82	882.94
89	66	83	896.04
89	66	84	825.7
89	67	75	859.46
89	67	76	842.12
89	67	77	814.64
89	67	78	757.5
89	67	79	735.24
89	67	80	737.22
89	67	81	782.18
89	67	82	803.71
89	67	83	810.55
89	67	84	769.53
89	68	75	831.91
89	68	76	813.26
89	68	77	791.3
89	68	78	752.75
89	68	79	734.64
89	68	80	729.31
89	68	81	751.89
89	68	82	766.6
89	68	83	773.09
89	68	84	757.35
89	69	74	833.23
89	69	75	783.65
89	69	76	785.79
89	69	77	790.22
89	69	78	772.62
89	69	79	742.99
89	69	80	726.62
89	69	81	744.8
89	69	82	757.52
89	69	83	767.85
89	69	84	765.35
89	70	74	796.26
89	70	75	752.25
89	70	76	748.15
89	70	77	748.84
89	70	78	737.42
89	70	79	727.43
89	70	80	734.87
89	70	81	763.56
89	70	82	781.96
89	70	83	794.51
89	70	84	776.4
89	71	74	766.91
89	71	75	742.53
89	71	76	733.21
89	71	77	728.6
89	71	78	731.33
89	71	79	734.66
89	71	80	747.09
89	71	81	761.78
89	71	82	775.38
89	71	83	789.42
89	71	84	768.51
89	72	74	741.91
89	72	75	760.38
89	72	76	742.88
89	72	77	731.39
89	72	78	753.19
89	72	79	762.23
89	72	80	763.85
89	72	81	757.66
89	72	82	768.52
89	72	83	787.54
89	72	84	768.32
89	73	74	737.48
89	73	75	739.9
89	73	76	743.81
89	73	77	741.35
89	73	78	723.39
89	73	79	741.31
89	73	80	774.27
89	73	81	800.39
89	73	82	825.92
89	73	83	850.26
89	73	84	823.09
89	74	81	854.26
89	74	82	892.27
89	74	83	918.18
89	74	84	899.85
89	75	81	931.75
89	75	82	977.56
89	75	83	994.13
89	75	84	988.5
89	76	81	929.63
89	76	82	976.06
89	76	83	974.7
89	76	84	997.46
90	46	81	962.12
90	46	82	957.86
90	46	83	927.58
90	46	84	919.79
90	47	81	906.05
90	47	82	894.58
90	47	83	852.57
90	47	84	849.79
90	48	81	813
90	48	82	807.62
90	48	83	791.75
90	48	84	792.35
90	49	74	750.42
90	49	75	741.71
90	49	76	740.98
90	49	81	755.67
90	49	82	756.54
90	49	83	756
90	49	84	768.36
90	50	74	744
90	50	75	746.37
90	50	76	753.6
90	50	77	753.14
90	50	78	736.13
90	50	79	756.96
90	50	80	786.69
90	50	81	772.15
90	50	82	759.31
90	50	83	750.98
90	50	84	765.16
90	51	74	746.94
90	51	75	776.26
90	51	76	792.6
90	51	77	793.71
90	51	78	782.04
90	51	79	790.75
90	51	80	793.74
90	51	81	779.17
90	51	82	765.81
90	51	83	747.03
90	51	84	747.64
90	52	74	796.82
90	52	75	858.75
90	52	76	878.33
90	52	77	883.42
90	52	78	876.73
90	52	79	853.45
90	52	80	826.81
90	52	81	822.73
90	52	82	816.63
90	52	83	776.37
90	52	84	751.95
90	53	74	799.81
90	53	75	875.43
90	53	76	888.45
90	53	77	881.07
90	53	78	908.08
90	53	79	924.78
90	53	80	932.98
90	53	81	928.48
90	53	82	918.69
90	53	83	843.22
90	53	84	792.19
90	54	74	786.65
90	54	75	865.06
90	54	76	895.56
90	54	77	901.73
90	54	78	914.65
90	54	79	917.53
90	54	80	922.73
90	54	81	931.06
90	54	82	946.6
90	54	83	920.85
90	54	84	904.86
90	55	74	780.38
90	55	75	842.7
90	55	76	905.41
90	55	77	952.45
90	55	78	916.47
90	55	79	891.71
90	55	80	903.04
90	55	81	925.59
90	55	82	950.75
90	55	83	949.2
90	55	84	948.17
90	56	74	777.78
90	56	75	817.75
90	56	76	861.4
90	56	77	907.52
90	56	78	921.55
90	56	79	930.08
90	56	80	932.94
90	56	81	939.31
90	56	82	945.53
90	56	83	947.86
90	56	84	951.25
90	57	74	836.31
90	57	75	831.7
90	57	76	840.78
90	57	77	895.93
90	57	78	913
90	57	79	907.55
90	57	80	925.6
90	57	81	943.68
90	57	82	933.38
90	57	83	923.06
90	57	84	914.78
90	58	74	957.3
90	58	75	898.64
90	58	76	842.56
90	58	77	894.18
90	58	78	910.22
90	58	79	905.32
90	58	80	948.46
90	58	81	989.33
90	58	82	987.94
90	58	83	992.17
90	58	84	999.8
90	59	75	884.22
90	59	76	853.12
90	59	77	889.47
90	59	78	921.7
90	59	79	967.3
90	59	80	1009
90	59	81	1032.4
90	59	82	1008.1
90	59	83	975.71
90	59	84	962.47
90	60	75	811.89
90	60	76	768.35
90	60	77	773.57
90	60	78	775.06
90	60	79	787.35
90	60	80	771.6
90	60	81	741.43
90	60	82	719.6
90	60	83	687.5
90	60	84	675.38
90	61	77	744.13
90	61	78	757.35
90	61	79	786.17
90	61	80	769.9
90	61	81	734.26
90	61	82	693.91
90	61	83	662.38
90	61	84	729.85
90	62	75	864.07
90	62	76	875.53
90	62	77	878.08
90	62	78	870.21
90	62	79	879.5
90	62	80	864.43
90	62	81	847.43
90	62	82	790.82
90	62	83	743.62
90	62	84	822.84
90	63	75	767.97
90	63	76	861.98
90	63	77	863.56
90	63	78	816.37
90	63	79	846.43
90	63	80	906.38
90	63	81	995.51
90	63	82	965.01
90	63	83	907.34
90	63	84	938.03
90	64	75	727.54
90	64	76	852.32
90	64	77	851.82
90	64	78	776.04
90	64	79	802.29
90	64	80	854.11
90	64	81	926.64
90	64	82	911.44
90	64	83	885.15
90	64	84	903.48
90	65	74	902.98
90	65	75	808.76
90	65	76	860.86
90	65	77	835.15
90	65	78	747.43
90	65	79	754.74
90	65	80	796.68
90	65	81	874.53
90	65	82	901.58
90	65	83	918.92
90	65	84	896.71
90	66	74	892.03
90	66	75	878.32
90	66	76	855.9
90	66	77	806.09
90	66	78	736.47
90	66	79	725.7
90	66	80	764.08
90	66	81	871.47
90	66	82	933.36
90	66	83	975.17
90	66	84	889.21
90	67	74	901.3
90	67	75	875.78
90	67	76	828.7
90	67	77	779.45
90	67	78	726.45
90	67	79	737.05
90	67	80	768.98
90	67	81	809.86
90	67	82	839.71
90	67	83	865.71
90	67	84	782.75
90	68	74	910.54
90	68	75	833.67
90	68	76	792.4
90	68	77	764.04
90	68	78	737.88
90	68	79	753.17
90	68	80	769.23
90	68	81	777
90	68	82	792.83
90	68	83	811.86
90	68	84	772.96
90	69	74	839.14
90	69	75	785.07
90	69	76	769.95
90	69	77	772.76
90	69	78	783.74
90	69	79	775.61
90	69	80	763.8
90	69	81	771.56
90	69	82	779.74
90	69	83	789.23
90	69	84	792.85
90	70	74	794.17
90	70	75	776.47
90	70	76	756.79
90	70	77	753.75
90	70	78	761.53
90	70	79	750.8
90	70	80	744.13
90	70	81	769.1
90	70	82	784.83
90	70	83	796.76
90	70	84	784.48
90	71	74	769.17
90	71	75	774.16
90	71	76	751.7
90	71	77	742.09
90	71	78	751.42
90	71	79	745.86
90	71	80	746.2
90	71	81	769.55
90	71	82	786.22
90	71	83	801.82
90	71	84	787.76
90	72	74	773.91
90	72	75	765.46
90	72	76	751.8
90	72	77	747.88
90	72	78	766.53
90	72	79	770.37
90	72	80	772.53
90	72	81	776.9
90	72	82	787.57
90	72	83	809.31
90	72	84	801.01
90	73	74	782.71
90	73	75	761.51
90	73	76	752.87
90	73	81	833.42
90	73	82	867.78
90	73	83	902.81
90	73	84	874.86
90	74	81	903.13
90	74	82	946.06
90	74	83	977.86
90	74	84	943.73
90	75	81	987.45
90	75	82	1025.6
90	75	83	1039.2
90	75	84	1014.1
90	76	81	963.93
90	76	82	1009.1
90	76	83	1028.9
90	76	84	1020.9
91	47	81	903.26
91	47	82	892.48
91	47	83	863.72
91	47	84	875.09
91	48	81	824.32
91	48	82	812.02
91	48	83	811.73
91	48	84	825.12
91	49	74	769.53
91	49	75	763.75
91	49	76	756.26
91	49	81	764.21
91	49	82	759.8
91	49	83	767.57
91	49	84	789.5
91	50	74	764.91
91	50	75	762.44
91	50	76	758.46
91	50	81	778.91
91	50	82	768.51
91	50	83	751.82
91	50	84	770.56
91	51	74	774.81
91	51	75	791.41
91	51	76	787.45
91	51	81	783.91
91	51	82	769.08
91	51	83	751.66
91	51	84	775.64
91	52	74	831.78
91	52	75	891.57
91	52	76	880.58
91	52	81	817.02
91	52	82	798.66
91	52	83	768.76
91	52	84	764.47
91	53	74	847.6
91	53	75	918.15
91	53	76	908.54
91	53	81	919
91	53	82	876.36
91	53	83	810.36
91	53	84	771.55
91	54	74	840.95
91	54	75	906.23
91	54	76	917.53
91	54	81	936.45
91	54	82	945.57
91	54	83	899
91	54	84	862.79
91	55	74	816.58
91	55	75	867.09
91	55	76	916.3
91	55	81	948.58
91	55	82	972.34
91	55	83	941.37
91	55	84	915.65
91	56	74	804.41
91	56	75	847.19
91	56	76	888.58
91	56	81	998.86
91	56	82	965.93
91	56	83	950.59
91	56	84	939.39
91	57	74	832.26
91	57	75	848.18
91	57	76	872.77
91	57	77	928.51
91	57	78	961.23
91	57	79	982.15
91	57	80	979.38
91	57	81	968.92
91	57	82	945.78
91	57	83	933.98
91	57	84	922.98
91	58	74	925.59
91	58	75	886.21
91	58	76	861.34
91	58	77	924.33
91	58	78	953.91
91	58	79	961.22
91	58	80	985.26
91	58	81	1012.4
91	58	82	1006.6
91	58	83	1003.5
91	58	84	1001.8
91	59	74	896.59
91	59	75	887.31
91	59	76	876.09
91	59	77	926.15
91	59	78	963.79
91	59	79	973.35
91	59	80	1025
91	59	81	1073
91	59	82	1037
91	59	83	999.75
91	59	84	961.15
91	60	74	840.92
91	60	75	788.2
91	60	76	715.53
91	60	77	755.92
91	60	78	776.25
91	60	79	775.02
91	60	80	772.98
91	60	81	766.35
91	60	82	775.02
91	60	83	743.42
91	60	84	682.02
91	61	74	796.47
91	61	75	706.66
91	61	76	634.38
91	61	77	697.04
91	61	78	760.01
91	61	79	793.04
91	61	80	782.38
91	61	81	746.53
91	61	82	773.45
91	61	83	756.37
91	61	84	713.59
91	62	74	898.47
91	62	75	795.22
91	62	76	825.22
91	62	77	881.64
91	62	78	920.68
91	62	79	937.37
91	62	80	904
91	62	81	853.53
91	62	82	857.77
91	62	83	840.16
91	62	84	822
91	63	74	878.76
91	63	75	750.15
91	63	76	881.33
91	63	77	887.32
91	63	78	842.22
91	63	79	870.68
91	63	80	923.66
91	63	81	1003.1
91	63	82	993.92
91	63	83	963.29
91	63	84	975.63
91	64	74	849.93
91	64	75	775.82
91	64	76	896.48
91	64	77	871.84
91	64	78	796.34
91	64	79	828.81
91	64	80	883.88
91	64	81	946.95
91	64	82	909.96
91	64	83	871.76
91	64	84	929.21
91	65	74	919.44
91	65	75	921.01
91	65	76	892.38
91	65	77	836.3
91	65	78	754.85
91	65	79	778.79
91	65	80	825.14
91	65	81	890.74
91	65	82	887.93
91	65	83	884.51
91	65	84	923.1
91	66	74	884.74
91	66	75	905.14
91	66	76	863.22
91	66	77	800.88
91	66	78	715.13
91	66	79	721.45
91	66	80	776.34
91	66	81	884.5
91	66	82	942.92
91	66	83	973.93
91	66	84	934.95
91	67	74	894.82
91	67	75	890.91
91	67	76	837
91	67	81	831.45
91	67	82	873.89
91	67	83	906.63
91	67	84	843.85
91	68	74	921.11
91	68	75	868.66
91	68	76	805.84
91	68	81	799.08
91	68	82	822.48
91	68	83	847.26
91	68	84	810.25
91	69	74	846.89
91	69	75	811.28
91	69	76	766.86
91	69	81	794.77
91	69	82	794.98
91	69	83	796.5
91	69	84	804.67
91	70	74	803.58
91	70	75	800.61
91	70	76	766.36
91	70	81	790.76
91	70	82	789.36
91	70	83	783.75
91	70	84	779.94
91	71	74	783.15
91	71	75	798.49
91	71	76	771.04
91	71	81	797.01
91	71	82	804.45
91	71	83	802.99
91	71	84	792.33
91	72	74	792.37
91	72	75	780.27
91	72	76	760.44
91	72	81	817.44
91	72	82	838.68
91	72	83	845.76
91	72	84	827.2
91	73	74	800.1
91	73	75	778.51
91	73	76	760.36
91	73	81	879.15
91	73	82	902.5
91	73	83	921.98
91	73	84	918.12
91	74	74	804.87
91	74	75	780.64
91	74	76	756.56
91	74	81	959.54
91	74	82	978.46
91	74	83	998.64
91	74	84	999.26
91	75	81	1041.6
91	75	82	1051.9
91	75	83	1060.5
91	75	84	1056.4
91	76	81	1008.8
91	76	82	1031.4
91	76	83	1047.9
91	76	84	1052.3
92	47	81	960.77
92	47	82	965
92	47	83	956.82
92	47	84	968.78
92	48	81	878.02
92	48	82	882.9
92	48	83	879.18
92	48	84	891.29
92	49	74	803.33
92	49	75	811.05
92	49	76	778.34
92	49	81	799.4
92	49	82	808.92
92	49	83	818.44
92	49	84	839.77
92	50	74	795.01
92	50	75	798.84
92	50	76	769.61
92	50	81	796.2
92	50	82	799.15
92	50	83	795.35
92	50	84	812.18
92	51	74	809.29
92	51	75	799.94
92	51	76	773.16
92	51	81	787.18
92	51	82	781.4
92	51	83	772.98
92	51	84	808.38
92	52	74	850.45
92	52	75	898.31
92	52	76	857.62
92	52	81	783.3
92	52	82	775.8
92	52	83	765.98
92	52	84	789.9
92	53	74	889.35
92	53	75	955.38
92	53	76	923.37
92	53	81	813.62
92	53	82	795.43
92	53	83	778.05
92	53	84	776.54
92	54	74	919.3
92	54	75	972.09
92	54	76	961.8
92	54	81	848.71
92	54	82	841.8
92	54	83	818.67
92	54	84	802.08
92	55	74	882.52
92	55	75	928.89
92	55	76	955.61
92	55	81	887.09
92	55	82	872.98
92	55	83	855.47
92	55	84	844.21
92	56	74	851.81
92	56	75	901.14
92	56	76	926.24
92	56	81	943.68
92	56	82	890.69
92	56	83	882.68
92	56	84	881.5
92	57	74	839.23
92	57	75	877.2
92	57	76	903.73
92	57	77	929.87
92	57	78	945.03
92	57	79	958.09
92	57	80	956.66
92	57	81	933.9
92	57	82	899.11
92	57	83	883.69
92	57	84	873.23
92	58	74	867.67
92	58	75	860.69
92	58	76	883.62
92	58	77	937.09
92	58	78	955.96
92	58	79	966.48
92	58	80	961.34
92	58	81	959.02
92	58	82	947.57
92	58	83	941.23
92	58	84	937.93
92	59	74	913.15
92	59	75	926.75
92	59	76	945.58
92	59	77	943.15
92	59	78	965.35
92	59	79	1004.6
92	59	80	995.68
92	59	81	988.35
92	59	82	971.62
92	59	83	946.96
92	59	84	915.6
92	60	74	895.86
92	60	75	850.32
92	60	76	780.67
92	60	77	820.56
92	60	78	843.93
92	60	79	832.45
92	60	80	825.05
92	60	81	818.95
92	60	82	811.81
92	60	83	782.39
92	60	84	720.04
92	61	74	855.24
92	61	75	738.68
92	61	76	648.62
92	61	77	758.31
92	61	78	837.34
92	61	79	821.63
92	61	80	838.54
92	61	81	855.2
92	61	82	883.9
92	61	83	864.65
92	61	84	789.63
92	62	74	873.18
92	62	75	708.89
92	62	76	724.84
92	62	77	854.14
92	62	78	940.78
92	62	79	920.27
92	62	80	938.9
92	62	81	958.71
92	62	82	979.77
92	62	83	958.99
92	62	84	893.31
92	63	74	842.5
92	63	75	730.05
92	63	76	860.78
92	63	77	893
92	63	78	873.31
92	63	79	886.61
92	63	80	938.64
92	63	81	1012.6
92	63	82	1031.2
92	63	83	1027.2
92	63	84	1004.3
92	64	74	821.93
92	64	75	815.04
92	64	76	922.38
92	64	77	907.92
92	64	78	854.79
92	64	79	840.53
92	64	80	883.42
92	64	81	957.86
92	64	82	952.91
92	64	83	937.95
92	64	84	957.94
92	65	74	890.79
92	65	75	973.76
92	65	76	925.28
92	65	77	890.04
92	65	78	848.82
92	65	79	796.23
92	65	80	818.98
92	65	81	892.42
92	65	82	908.73
92	65	83	917.72
92	65	84	944.58
92	66	74	882.7
92	66	75	921.56
92	66	76	898.65
92	66	77	867.4
92	66	78	820.03
92	66	79	781.67
92	66	80	795.75
92	66	81	860.62
92	66	82	920.33
92	66	83	965.6
92	66	84	960.15
92	67	74	902.13
92	67	75	901.62
92	67	76	870.03
92	67	81	816.56
92	67	82	875.5
92	67	83	919.39
92	67	84	895.69
92	68	74	930.14
92	68	75	896.34
92	68	76	841.16
92	68	81	793.42
92	68	82	831.26
92	68	83	859.42
92	68	84	842.23
92	69	74	862.84
92	69	75	854.61
92	69	76	799.65
92	69	81	808.82
92	69	82	804.91
92	69	83	794.03
92	69	84	799.61
92	70	74	824.54
92	70	75	814.53
92	70	76	774
92	70	81	790.85
92	70	82	788.5
92	70	83	783.47
92	70	84	787.52
92	71	74	802.34
92	71	75	787.15
92	71	76	759.6
92	71	81	791.9
92	71	82	801.68
92	71	83	804.06
92	71	84	809
92	72	74	797.72
92	72	75	803.88
92	72	76	769.37
92	72	81	844.8
92	72	82	862.18
92	72	83	863.19
92	72	84	865.44
92	73	74	795.97
92	73	75	797.84
92	73	76	768.76
92	73	81	904.21
92	73	82	924.06
92	73	83	934.6
92	73	84	947.39
92	74	74	798.72
92	74	75	785.26
92	74	76	758.52
92	74	81	974.36
92	74	82	991.3
92	74	83	1008
92	74	84	1025.2
92	75	81	1027.4
92	75	82	1040.7
92	75	83	1054
92	75	84	1068.1
92	76	81	1004.8
92	76	82	1023.3
92	76	83	1041.5
92	76	84	1064.5
93	49	74	849.09
93	49	75	872.8
93	49	76	798.57
93	50	74	830.56
93	50	75	850.32
93	50	76	791.94
93	50	81	804.7
93	50	82	808.82
93	50	83	810.73
93	50	84	832.69
93	51	74	831.31
93	51	75	790.9
93	51	76	761.58
93	51	81	793.83
93	51	82	795.45
93	51	83	794.3
93	51	84	837.98
93	52	74	837.89
93	52	75	818.31
93	52	76	784.59
93	52	81	795.92
93	52	82	788.39
93	52	83	779.86
93	52	84	823.9
93	53	74	880.23
93	53	75	888.26
93	53	76	845.23
93	53	81	782.78
93	53	82	757.2
93	53	83	754.68
93	53	84	795.41
93	54	71	753.75
93	54	72	757.88
93	54	73	866.74
93	54	74	954.35
93	54	75	968.8
93	54	76	918.08
93	54	81	795.78
93	54	82	777.78
93	54	83	765.18
93	54	84	767.49
93	55	71	786.77
93	55	72	773.99
93	55	73	861.13
93	55	74	956.59
93	55	75	982
93	55	76	971.38
93	55	81	822.41
93	55	82	799.62
93	55	83	789.28
93	55	84	785.72
93	56	71	855.56
93	56	72	807.61
93	56	73	855.69
93	56	74	929.69
93	56	75	969.04
93	56	76	973.84
93	56	81	866.23
93	56	82	819.2
93	56	83	822.86
93	56	84	823.93
93	57	71	950.2
93	57	72	869.02
93	57	73	858.78
93	57	74	884.92
93	57	75	926.28
93	57	76	945.72
93	57	77	960.79
93	57	78	967.84
93	57	79	961.33
93	57	80	923.99
93	58	71	977.42
93	58	72	964.55
93	58	73	929.48
93	58	74	849.89
93	58	75	854.11
93	58	76	891.61
93	58	77	950.98
93	58	78	959.32
93	58	79	959.65
93	58	80	944.48
93	59	71	946.99
93	59	72	978.71
93	59	73	983.52
93	59	74	953.38
93	59	75	934.64
93	59	76	918.09
93	59	77	927.6
93	59	78	961.92
93	59	79	1016.6
93	59	80	991.1
93	60	71	898.72
93	60	72	949.7
93	60	73	930.92
93	60	74	900
93	60	75	876.04
93	60	76	863.99
93	60	77	836.55
93	60	78	804.94
93	60	79	757.24
93	60	80	824.2
93	61	74	744.09
93	61	75	777.46
93	61	76	812.39
93	61	77	812.04
93	61	78	793.6
93	61	79	734.57
93	61	80	823.93
93	62	71	908.36
93	62	72	968.88
93	62	73	954.89
93	62	74	897.68
93	62	75	845.59
93	62	76	842.7
93	62	77	893.39
93	62	78	912.46
93	62	79	872.02
93	62	80	923.97
93	63	71	861.58
93	63	72	939.64
93	63	73	960.87
93	63	74	932.05
93	63	75	905.1
93	63	76	897.36
93	63	77	900.44
93	63	78	900.04
93	63	79	915.3
93	63	80	944.63
93	64	71	877.05
93	64	72	913.49
93	64	73	896.34
93	64	74	926.1
93	64	75	932.62
93	64	76	926.48
93	64	77	915.2
93	64	78	895.41
93	64	79	873.11
93	64	80	887.16
93	65	71	895.28
93	65	72	973.85
93	65	73	955.49
93	65	74	928.04
93	65	75	916.39
93	65	76	932.02
93	65	77	927.52
93	65	78	898.36
93	65	79	823
93	65	80	823.16
93	66	71	903.69
93	66	72	971.04
93	66	73	971.83
93	66	74	969.22
93	66	75	966.75
93	66	76	936.91
93	67	71	896.26
93	67	72	964.15
93	67	73	978.9
93	67	74	979.92
93	67	75	961.96
93	67	76	922.28
93	67	81	807.09
93	67	82	852.89
93	67	83	899.32
93	67	84	912.92
93	68	71	859.62
93	68	72	995.95
93	68	73	991.12
93	68	74	957.97
93	68	75	914.96
93	68	76	891.15
93	68	81	794.36
93	68	82	821.06
93	68	83	848.93
93	68	84	856.32
93	69	71	779.28
93	69	72	950.12
93	69	73	911.75
93	69	74	876.35
93	69	75	847.72
93	69	76	821.75
93	69	81	816.49
93	69	82	816.66
93	69	83	807.26
93	69	84	799.25
93	70	74	827.29
93	70	75	812.5
93	70	76	789.72
93	70	81	796.31
93	70	82	795.52
93	70	83	791.88
93	70	84	800.79
93	71	74	793.72
93	71	75	793.58
93	71	76	774.38
93	71	81	786.37
93	71	82	795.11
93	71	83	803.74
93	71	84	827.57
93	72	74	815.05
93	72	75	846.5
93	72	76	803.68
93	72	81	863.29
93	72	82	880.67
93	72	83	886.77
93	72	84	903.83
93	73	74	824.78
93	73	75	838.76
93	73	76	805.97
93	73	81	937.38
93	73	82	950.45
93	73	83	956.11
93	73	84	972.98
93	74	74	830.08
93	74	75	798.89
93	74	76	790.23
94	49	74	839.08
94	49	75	859.89
94	49	76	807.09
94	50	71	868.37
94	50	72	828.53
94	50	73	807.44
94	50	74	820.24
94	50	75	835.04
94	50	76	797.41
94	51	71	818.25
94	51	72	808.85
94	51	73	800.16
94	51	74	808.15
94	51	75	810.08
94	51	76	776.39
94	52	71	826.24
94	52	72	823.95
94	52	73	822.89
94	52	74	828.92
94	52	75	831.86
94	52	76	807.43
94	53	69	626.42
94	53	70	801.61
94	53	71	872.27
94	53	72	838.11
94	53	73	846.36
94	53	74	861.56
94	53	75	865.77
94	53	76	850.16
94	54	69	614.64
94	54	70	737.5
94	54	71	812.73
94	54	72	802.71
94	54	73	861.95
94	54	74	907.8
94	54	75	917.54
94	54	76	906.75
94	54	78	906.36
94	54	79	864.52
94	54	80	810.84
94	55	69	624.76
94	55	70	733.75
94	55	71	814.52
94	55	72	793.41
94	55	73	850.85
94	55	74	926.04
94	55	75	991.54
94	55	76	968.15
94	55	78	932.04
94	55	79	884.07
94	55	80	824.97
94	56	69	664.31
94	56	70	767.42
94	56	71	855.76
94	56	72	812.45
94	56	73	857.4
94	56	74	931.31
94	56	75	990.43
94	56	76	968.11
94	56	78	970.78
94	56	79	964.85
94	56	80	891.14
94	57	71	929.57
94	57	72	868.16
94	57	73	879.01
94	57	74	923.74
94	57	75	960.78
94	57	76	955.08
94	57	77	932.99
94	57	78	970.97
94	57	79	973.35
94	57	80	917.64
94	58	71	974.4
94	58	72	942.22
94	58	73	917.41
94	58	74	887.79
94	58	75	907.08
94	58	76	931.58
94	58	77	953.5
94	58	78	963.84
94	58	79	967.09
94	58	80	951.84
94	59	71	959.63
94	59	72	959.9
94	59	73	959.26
94	59	74	968.29
94	59	75	954.18
94	59	76	932.31
94	59	77	928.34
94	59	78	970.06
94	59	79	1032.5
94	59	80	1011.9
94	60	71	877.93
94	60	72	900.05
94	60	73	868.44
94	60	74	864.31
94	60	75	874.62
94	60	76	903.37
94	60	77	851.59
94	60	78	803.76
94	60	79	735.2
94	60	80	833.73
94	61	71	700.49
94	61	72	672.98
94	61	73	536.16
94	61	74	612.7
94	61	75	741.68
94	61	76	899.48
94	61	77	851.35
94	61	78	781.34
94	61	79	690.1
94	61	80	817
94	62	71	778.8
94	62	72	820.15
94	62	73	809.05
94	62	74	852.76
94	62	75	902.1
94	62	76	976.38
94	62	77	960.26
94	62	78	912.86
94	62	79	840.15
94	62	80	911.31
94	63	71	892.46
94	63	72	928.98
94	63	73	929.19
94	63	74	950.07
94	63	75	966.69
94	63	76	964.23
94	63	77	944.1
94	63	78	929.34
94	63	79	933.54
94	63	80	946.97
94	64	71	907.03
94	64	72	956.56
94	64	73	958.12
94	64	74	983.77
94	64	75	984.78
94	64	76	956.51
94	64	77	944.76
94	64	78	934.27
94	64	79	914.37
94	64	80	909.25
94	65	71	909.26
94	65	72	977.52
94	65	73	987.8
94	65	74	961.46
94	65	75	934.44
94	65	76	945.71
94	65	77	955.39
94	65	78	943.52
94	65	79	878.41
94	65	80	859.56
94	66	71	885.49
94	66	72	943.43
94	66	73	962.86
94	66	74	973.08
94	66	75	974.27
94	66	76	951.96
94	66	78	951.14
94	66	79	923.95
94	66	80	889.12
94	67	69	745.81
94	67	70	789.46
94	67	71	848.26
94	67	72	915.32
94	67	73	943.97
94	67	74	966.81
94	67	75	969.98
94	67	76	950.89
94	67	78	963.6
94	67	79	922.74
94	67	80	875.9
94	68	69	639.57
94	68	70	702.19
94	68	71	820.68
94	68	72	951.04
94	68	73	955.34
94	68	74	940.17
94	68	75	918.95
94	68	76	931.4
94	68	78	960.28
94	68	79	902.32
94	68	80	851.84
94	69	69	623.76
94	69	70	662.23
94	69	71	761.48
94	69	72	880.85
94	69	73	875.88
94	69	74	872
94	69	75	865.1
94	69	76	841.55
94	69	78	862.66
94	69	79	848.18
94	69	80	834.83
94	70	69	656.39
94	70	70	649.21
94	70	71	706.95
94	70	72	822.48
94	70	73	827.63
94	70	74	831.1
94	70	75	826.78
94	70	76	800.64
94	71	71	686.8
94	71	72	810.73
94	71	73	820.33
94	71	74	813.73
94	71	75	790.8
94	71	76	784.7
94	72	71	674.66
94	72	72	804.48
94	72	73	833.44
94	72	74	839.57
94	72	75	829.35
94	72	76	820.91
94	73	71	667.19
94	73	72	809.96
94	73	73	848.56
94	73	74	855.45
94	73	75	838
94	73	76	835.08
94	74	74	864.18
94	74	75	822.66
94	74	76	831.23
95	50	71	873.25
95	50	72	845.32
95	50	73	830.06
95	51	71	854.57
95	51	72	854.25
95	51	73	851.99
95	52	71	845.57
95	52	72	860.21
95	52	73	880.37
95	53	69	628.08
95	53	70	777.21
95	53	71	857.89
95	53	72	864.25
95	53	73	895.99
95	53	77	912.93
95	53	78	924.08
95	53	79	876.27
95	53	80	820.44
95	54	69	612.47
95	54	70	733.55
95	54	71	822.42
95	54	72	831.53
95	54	73	851.96
95	54	77	954.57
95	54	78	980.45
95	54	79	920.97
95	54	80	834.84
95	55	69	622.49
95	55	70	737.67
95	55	71	842.52
95	55	72	842.55
95	55	73	858.35
95	55	77	994.67
95	55	78	1006.9
95	55	79	946.7
95	55	80	862.02
95	56	69	672.16
95	56	70	779.18
95	56	71	885.21
95	56	72	855.4
95	56	73	864.6
95	56	77	947.77
95	56	78	1002.5
95	56	79	1000.5
95	56	80	943.68
95	57	69	752.4
95	57	70	810.41
95	57	71	895.3
95	57	72	850.79
[truncated: 7,412 more rows]
