# Supplementary material for: From mathematics to medicine: A practical primer on topological data analysis (TDA) and the development of related analytic tools for the functional discovery of latent structure in fMRI data
Source: PLoS One. 2021 Aug 12;16(8):e0255859. doi: 10.1371/journal.pone.0255859 (PMC8360597; doi:10.1371/journal.pone.0255859)
Supplement: S1 Data — The included archive of .csv files has one .csv file for each time index. Each .csv file contains a single matrix, which has one column for each of the spatial coordinates x, y, z and one column for the fMRI signal amplitude at voxel (x, y, z) at that time index. This is normalized scan data for a single patient from our study, described in the paper, with an ACC (anterior cingulate cortex) mask applied. This is the data we used, together with our software implementation of our workflow (available at https://github.com/regalski/Wayne-State-TDA), to produce the persistence diagrams, vineyards, and loop locations pictured in the figures and described in the Workflow section of our paper. (ZIP) [file pone.0255859.s004.zip › lea2002_145_121_121_time_111_rdACC.csv]

86	49	77	706.52
86	49	78	703.44
86	49	79	707.54
86	49	80	716.87
86	50	77	721.17
86	50	78	695.48
86	50	79	685.77
86	50	80	694.11
86	51	77	717.32
86	51	78	696.32
86	51	79	685.04
86	51	80	676.18
86	52	77	717.85
86	52	78	710.06
86	52	79	698.6
86	52	80	682.55
86	53	77	827.64
86	53	78	775.08
86	53	79	730.7
86	53	80	720.54
86	54	77	870.76
86	54	78	837.46
86	54	79	816.1
86	54	80	773.56
86	55	77	873.2
86	55	78	872.21
86	55	79	886.17
86	55	80	827.69
86	56	77	862.8
86	56	78	869.34
86	56	79	894.62
86	56	80	877.49
86	57	77	851.69
86	57	78	867.04
86	57	79	894.19
86	57	80	890.67
86	57	81	880.27
86	57	82	844.8
86	58	77	848.37
86	58	78	872.06
86	58	79	899.42
86	58	80	891.71
86	58	81	874.79
86	58	82	872.8
86	59	81	844.02
86	59	82	886.45
86	60	81	762.17
86	60	82	792.52
86	61	81	818.97
86	61	82	848.82
86	62	81	869.82
86	62	82	886.16
86	63	77	883.36
86	63	78	850.83
86	63	79	838.71
86	63	80	829.03
86	63	81	827.11
86	63	82	843.9
86	64	77	902.88
86	64	78	888.84
86	64	79	855.49
86	64	80	826.72
86	64	81	779.6
86	64	82	757.13
86	65	77	916.32
86	65	78	913.92
86	65	79	869.99
86	65	80	816.96
86	65	81	763.31
86	65	82	735.48
86	66	77	952.68
86	66	78	971.54
86	66	79	891.23
86	66	80	805.5
86	66	81	767.58
86	66	82	744.8
86	67	77	890.16
86	67	78	920.29
86	67	79	874.89
86	67	80	815.66
86	68	77	887.38
86	68	78	902.26
86	68	79	849.74
86	68	80	779.02
86	69	77	915.68
86	69	78	886.79
86	69	79	815.57
86	69	80	739.64
86	70	77	821.14
86	70	78	789.63
86	70	79	742.69
86	70	80	694.82
86	71	77	777.28
86	71	78	761.98
86	71	79	727.58
86	71	80	695.14
86	72	77	762.09
86	72	78	757.86
86	72	79	725.77
86	72	80	698.92
86	73	77	763.88
86	73	78	762.91
86	73	79	726.42
86	73	80	697.52
87	46	81	956.76
87	46	82	949.41
87	46	83	947.57
87	46	84	947.34
87	47	81	828.5
87	47	82	840.23
87	47	83	860.23
87	47	84	858.05
87	48	81	767.69
87	48	82	768.64
87	48	83	771.12
87	48	84	782.27
87	49	77	706.79
87	49	78	714.28
87	49	79	721.15
87	49	80	730.85
87	49	81	724.32
87	49	82	719.34
87	49	83	725.34
87	49	84	743.13
87	50	77	719.8
87	50	78	708.74
87	50	79	705.5
87	50	80	712.79
87	50	81	696.24
87	50	82	688.71
87	50	83	711.27
87	50	84	732.22
87	51	77	725.15
87	51	78	710.12
87	51	79	700.6
87	51	80	693.86
87	52	77	734.65
87	52	78	724.26
87	52	79	711.95
87	52	80	699.15
87	53	77	845.97
87	53	78	798.27
87	53	79	760.11
87	53	80	746.95
87	54	77	886.02
87	54	78	846.97
87	54	79	819.22
87	54	80	774.06
87	55	77	871.7
87	55	78	871.44
87	55	79	878.2
87	55	80	810.25
87	55	81	766.56
87	55	82	761.32
87	55	83	755.69
87	55	84	752.3
87	56	77	875.04
87	56	78	896.09
87	56	79	933.7
87	56	80	874.3
87	56	81	818.72
87	56	82	781.19
87	56	83	772.99
87	56	84	772.87
87	57	77	874.46
87	57	78	903.28
87	57	79	956.37
87	57	80	914.24
87	57	81	863.91
87	57	82	812.95
87	57	83	783.64
87	57	84	768.18
87	58	77	881.43
87	58	78	911.58
87	58	79	940.08
87	58	80	919.05
87	58	81	891.02
87	58	82	871.47
87	58	83	861.83
87	58	84	847.68
87	59	77	940.27
87	59	78	938.52
87	59	79	902.48
87	59	80	888.56
87	59	81	888.04
87	59	82	909.61
87	59	83	918.78
87	59	84	895.54
87	60	77	850.26
87	60	78	823.81
87	60	79	826.73
87	60	80	813.62
87	60	81	780.25
87	60	82	798.68
87	60	83	817.93
87	60	84	829.59
87	61	77	797.06
87	61	78	765.07
87	61	79	815.82
87	61	80	837.1
87	61	81	815.43
87	61	82	827.38
87	61	83	845.44
87	61	84	863.8
87	62	77	846.16
87	62	78	795.1
87	62	79	852.05
87	62	80	880.12
87	62	81	873.48
87	62	82	869.2
87	62	83	872.06
87	62	84	866.51
87	63	77	909.37
87	63	78	912.04
87	63	79	844.95
87	63	80	802.01
87	63	81	851.5
87	63	82	867.55
87	63	83	873.38
87	63	84	838.46
87	64	77	905.91
87	64	78	891.51
87	64	79	810.05
87	64	80	765.46
87	64	81	808.93
87	64	82	828.89
87	64	83	836.94
87	64	84	789.93
87	65	77	884.75
87	65	78	865.28
87	65	79	789.89
87	65	80	734.1
87	65	81	758.38
87	65	82	774.33
87	65	83	784.1
87	65	84	758.54
87	66	77	923.33
87	66	78	932.9
87	66	79	815.57
87	66	80	709.69
87	66	81	712.41
87	66	82	722.24
87	66	83	731.54
87	66	84	738.92
87	67	77	939.24
87	67	78	890.84
87	67	79	801.91
87	67	80	726.34
87	67	81	709.27
87	67	82	705.07
87	67	83	705.95
87	67	84	729.6
87	68	77	917.13
87	68	78	870.16
87	68	79	795.8
87	68	80	729.28
87	68	81	723.85
87	68	82	716.82
87	68	83	707.19
87	68	84	714.87
87	69	77	858.85
87	69	78	858.24
87	69	79	794.85
87	69	80	735.77
87	70	77	804.37
87	70	78	793.64
87	70	79	762.27
87	70	80	737.31
87	71	77	782.63
87	71	78	780.19
87	71	79	752.15
87	71	80	729.47
87	72	77	790.11
87	72	78	789.77
87	72	79	751.2
87	72	80	723.98
87	73	77	776.23
87	73	78	761.87
87	73	79	741.42
87	73	80	734.43
87	73	81	750.08
87	73	82	765.13
87	73	83	782.65
87	73	84	770.13
87	74	81	780.85
87	74	82	825.58
87	74	83	870.6
87	74	84	862.69
87	75	81	814.79
87	75	82	883.94
87	75	83	945.43
87	75	84	941.14
87	76	81	823.16
87	76	82	894
87	76	83	962.56
87	76	84	972.4
88	46	81	980.96
88	46	82	973.51
88	46	83	960.55
88	46	84	960.37
88	47	81	874.47
88	47	82	875.98
88	47	83	870.07
88	47	84	861.05
88	48	81	776.99
88	48	82	768.34
88	48	83	760.47
88	48	84	772.82
88	49	77	719.19
88	49	78	728.13
88	49	79	727.89
88	49	80	724.21
88	49	81	724.26
88	49	82	722.73
88	49	83	722.21
88	49	84	745.48
88	50	77	727.17
88	50	78	715.71
88	50	79	710.69
88	50	80	713.22
88	50	81	720.58
88	50	82	724.92
88	50	83	728.66
88	50	84	745.81
88	51	77	747.44
88	51	78	731.49
88	51	79	725.51
88	51	80	721.82
88	52	77	784.23
88	52	78	773.09
88	52	79	760.37
88	52	80	748.02
88	53	77	897.23
88	53	78	857.89
88	53	79	825.8
88	53	80	808.96
88	54	77	945.27
88	54	78	894.54
88	54	79	857.42
88	54	80	831.91
88	55	77	924.53
88	55	78	892.81
88	55	79	872.33
88	55	80	847.63
88	55	81	833.87
88	55	82	832.5
88	55	83	825.1
88	55	84	823.58
88	56	77	893.03
88	56	78	887.07
88	56	79	884.95
88	56	80	873.06
88	56	81	860.9
88	56	82	844.55
88	56	83	835.42
88	56	84	841.71
88	57	77	890.59
88	57	78	914.45
88	57	79	938.74
88	57	80	911.36
88	57	81	882.45
88	57	82	850.65
88	57	83	836.19
88	57	84	838.3
88	58	77	901.68
88	58	78	934.7
88	58	79	953.19
88	58	80	926.97
88	58	81	905.64
88	58	82	890.55
88	58	83	884.89
88	58	84	882.86
88	59	77	931.48
88	59	78	926.82
88	59	79	900.65
88	59	80	908.86
88	59	81	920.41
88	59	82	921.65
88	59	83	911.54
88	59	84	894.78
88	60	77	921.57
88	60	78	919
88	60	79	875.03
88	60	80	842.18
88	60	81	808.77
88	60	82	775.67
88	60	83	759.92
88	60	84	791.56
88	61	77	900.1
88	61	78	902.46
88	61	79	876.7
88	61	80	861.47
88	61	81	849.74
88	61	82	827.06
88	61	83	819.52
88	61	84	854.84
88	62	77	898.14
88	62	78	889.89
88	62	79	894.96
88	62	80	908.64
88	62	81	923.53
88	62	82	903.79
88	62	83	890.28
88	62	84	889.25
88	63	77	913.7
88	63	78	889.38
88	63	79	855.18
88	63	80	849.83
88	63	81	894.17
88	63	82	912.04
88	63	83	921.9
88	63	84	880.8
88	64	77	908.67
88	64	78	858.68
88	64	79	800.84
88	64	80	795.26
88	64	81	886.93
88	64	82	907.48
88	64	83	910.28
88	64	84	833.47
88	65	77	900.73
88	65	78	837.41
88	65	79	761.93
88	65	80	748.98
88	65	81	844.4
88	65	82	860.83
88	65	83	863
88	65	84	793.11
88	66	77	949.09
88	66	78	879.69
88	66	79	777.89
88	66	80	720.79
88	66	81	780.47
88	66	82	795.27
88	66	83	800.16
88	66	84	758.8
88	67	77	921.48
88	67	78	839.47
88	67	79	771.94
88	67	80	728.71
88	67	81	747.82
88	67	82	744.1
88	67	83	735.36
88	67	84	723.56
88	68	77	876.27
88	68	78	810.35
88	68	79	764.59
88	68	80	732.1
88	68	81	739.05
88	68	82	733.32
88	68	83	725.38
88	68	84	726.71
88	69	77	812.07
88	69	78	791.87
88	69	79	760.91
88	69	80	735.72
88	70	77	796.69
88	70	78	782.6
88	70	79	751.98
88	70	80	734.55
88	71	77	787.37
88	71	78	780.33
88	71	79	757
88	71	80	740.69
88	72	77	789.16
88	72	78	790.01
88	72	79	773.85
88	72	80	751.43
88	73	77	778.4
88	73	78	777.95
88	73	79	763.57
88	73	80	753.65
88	73	81	761.7
88	73	82	784.32
88	73	83	807.53
88	73	84	799.07
88	74	81	810.36
88	74	82	851.04
88	74	83	885.5
88	74	84	879.31
88	75	81	880.94
88	75	82	935.26
88	75	83	972.24
88	75	84	959.82
88	76	81	886.3
88	76	82	932.01
88	76	83	961.46
88	76	84	977.85
89	46	81	977.46
89	46	82	969.65
89	46	83	955.27
89	46	84	952.32
89	47	81	899.67
89	47	82	887.11
89	47	83	860.33
89	47	84	848.42
89	48	81	796.4
89	48	82	783.12
89	48	83	762.46
89	48	84	764.52
89	49	77	740.31
89	49	78	729.02
89	49	79	728.12
89	49	80	727.63
89	49	81	732.22
89	49	82	733.51
89	49	83	727.51
89	49	84	744.17
89	50	74	726.59
89	50	75	773.5
89	50	76	767.76
89	50	77	759.61
89	50	78	746.71
89	50	79	735.24
89	50	80	728.33
89	50	81	741.35
89	50	82	748.56
89	50	83	745.72
89	50	84	759.53
89	51	74	717.91
89	51	75	792.45
89	51	76	796.49
89	51	77	787.79
89	51	78	783.28
89	51	79	770.76
89	51	80	748.74
89	51	81	749.89
89	51	82	745.77
89	51	83	728.55
89	51	84	728.68
89	52	74	775.7
89	52	75	878.06
89	52	76	873.71
89	52	77	847.49
89	52	78	843.19
89	52	79	824.47
89	52	80	797.25
89	52	81	785.1
89	52	82	773.73
89	52	83	752.56
89	52	84	745.94
89	53	74	810.94
89	53	75	916.41
89	53	76	922.25
89	53	77	892.56
89	53	78	881.92
89	53	79	878.65
89	53	80	888.07
89	53	81	870.51
89	53	82	844.19
89	53	83	815.07
89	53	84	797.47
89	54	74	827.51
89	54	75	920.41
89	54	76	947.27
89	54	77	939.19
89	54	78	899.9
89	54	79	877.35
89	54	80	890.92
89	54	81	884.67
89	54	82	881.76
89	54	83	874.53
89	54	84	869.97
89	55	75	871.63
89	55	76	935.36
89	55	77	981.87
89	55	78	905.27
89	55	79	859.83
89	55	80	878.54
89	55	81	889.01
89	55	82	895.73
89	55	83	895.27
89	55	84	895.42
89	56	75	835.28
89	56	76	870.5
89	56	77	907.11
89	56	78	894.64
89	56	79	886.15
89	56	80	903.12
89	56	81	908.68
89	56	82	901.74
89	56	83	902.36
89	56	84	907.68
89	57	75	849.84
89	57	76	855.79
89	57	77	886.73
89	57	78	891.86
89	57	79	887.33
89	57	80	908.72
89	57	81	912.06
89	57	82	890.98
89	57	83	897.34
89	57	84	921.75
89	58	77	898.17
89	58	78	900.77
89	58	79	895.58
89	58	80	924.17
89	58	81	937
89	58	82	925.2
89	58	83	926.72
89	58	84	930.15
89	59	77	909.34
89	59	78	912.25
89	59	79	926.89
89	59	80	963.97
89	59	81	979.49
89	59	82	959.33
89	59	83	926.62
89	59	84	891.86
89	60	77	874.13
89	60	78	862.05
89	60	79	864.43
89	60	80	825.31
89	60	81	780.1
89	60	82	738.81
89	60	83	706.91
89	60	84	724
89	61	77	864.06
89	61	78	858.55
89	61	79	860.54
89	61	80	831.65
89	61	81	808.94
89	61	82	788.68
89	61	83	782.39
89	61	84	824.45
89	62	77	917.9
89	62	78	911.91
89	62	79	897.85
89	62	80	898.29
89	62	81	912.82
89	62	82	901.04
89	62	83	895.1
89	62	84	902.28
89	63	77	910.72
89	63	78	868.22
89	63	79	865.26
89	63	80	889
89	63	81	937.5
89	63	82	948.66
89	63	83	959.96
89	63	84	926.46
89	64	77	902.01
89	64	78	829.92
89	64	79	817.12
89	64	80	843.88
89	64	81	931.44
89	64	82	945.93
89	64	83	941.34
89	64	84	876.54
89	65	77	892.42
89	65	78	807.57
89	65	79	772.2
89	65	80	793.26
89	65	81	901.35
89	65	82	924.02
89	65	83	919.66
89	65	84	844.61
89	66	75	840.39
89	66	76	904.73
89	66	77	894.79
89	66	78	824.62
89	66	79	766.34
89	66	80	763.19
89	66	81	854.51
89	66	82	887.86
89	66	83	895.01
89	66	84	819.71
89	67	75	871.56
89	67	76	884.2
89	67	77	867.62
89	67	78	812.46
89	67	79	770.17
89	67	80	759.13
89	67	81	795.09
89	67	82	803.63
89	67	83	797.5
89	67	84	756.51
89	68	75	841.91
89	68	76	847.28
89	68	77	838.29
89	68	78	805.76
89	68	79	771.65
89	68	80	754.3
89	68	81	763.89
89	68	82	765.61
89	68	83	763.11
89	68	84	756.4
89	69	74	853.22
89	69	75	798.63
89	69	76	808.76
89	69	77	821.18
89	69	78	818.63
89	69	79	781.02
89	69	80	754.63
89	69	81	756.81
89	69	82	762.54
89	69	83	767.88
89	69	84	782.4
89	70	74	800.31
89	70	75	769.27
89	70	76	790.15
89	70	77	806.81
89	70	78	803.41
89	70	79	764.45
89	70	80	743.9
89	70	81	764.6
89	70	82	779.01
89	70	83	791.58
89	70	84	796.48
89	71	74	757
89	71	75	754.57
89	71	76	785.23
89	71	77	802.64
89	71	78	796.38
89	71	79	763.73
89	71	80	745.17
89	71	81	755.84
89	71	82	769.43
89	71	83	784.46
89	71	84	766.55
89	72	74	726.99
89	72	75	760.42
89	72	76	796.91
89	72	77	815.43
89	72	78	809.21
89	72	79	785.25
89	72	80	760.91
89	72	81	739.73
89	72	82	750.59
89	72	83	771.66
89	72	84	741.45
89	73	74	745.52
89	73	75	760.94
89	73	76	782.81
89	73	77	795.34
89	73	78	795.38
89	73	79	779.3
89	73	80	773.26
89	73	81	787.37
89	73	82	815.89
89	73	83	847.26
89	73	84	840.06
89	74	81	845.33
89	74	82	883.35
89	74	83	916.26
89	74	84	910.91
89	75	81	930.76
89	75	82	976.6
89	75	83	999.24
89	75	84	979.6
89	76	81	926.73
89	76	82	968.18
89	76	83	981.79
89	76	84	993.53
90	46	81	964.14
90	46	82	962.86
90	46	83	952.59
90	46	84	938.82
90	47	81	893.16
90	47	82	883.68
90	47	83	853.66
90	47	84	838.91
90	48	81	807.95
90	48	82	796.55
90	48	83	776.7
90	48	84	775.34
90	49	74	758.46
90	49	75	766.81
90	49	76	765.06
90	49	81	744.74
90	49	82	746.58
90	49	83	741.06
90	49	84	753.43
90	50	74	746.06
90	50	75	772.42
90	50	76	782.61
90	50	77	778.13
90	50	78	754.12
90	50	79	749.99
90	50	80	752.75
90	50	81	759.2
90	50	82	764.33
90	50	83	759.01
90	50	84	771.21
90	51	74	751.05
90	51	75	806.37
90	51	76	824.7
90	51	77	819.83
90	51	78	798.12
90	51	79	790.75
90	51	80	773.72
90	51	81	770.13
90	51	82	762.76
90	51	83	746
90	51	84	743.65
90	52	74	810.85
90	52	75	897.79
90	52	76	919.34
90	52	77	917.44
90	52	78	905.74
90	52	79	865.5
90	52	80	824.9
90	52	81	813.82
90	52	82	800.66
90	52	83	776.39
90	52	84	759.98
90	53	74	816.84
90	53	75	913.44
90	53	76	929.44
90	53	77	921.13
90	53	78	925.24
90	53	79	929.01
90	53	80	944.12
90	53	81	928.5
90	53	82	905.62
90	53	83	859.15
90	53	84	819.22
90	54	74	801.69
90	54	75	901.08
90	54	76	936.6
90	54	77	944.82
90	54	78	934.74
90	54	79	925.6
90	54	80	938.76
90	54	81	938.09
90	54	82	939.61
90	54	83	919.85
90	54	84	906.86
90	55	74	806.37
90	55	75	886.68
90	55	76	959.37
90	55	77	1019.4
90	55	78	942.54
90	55	79	892.91
90	55	80	908.23
90	55	81	928.71
90	55	82	943.81
90	55	83	940.25
90	55	84	939.25
90	56	74	800.82
90	56	75	849.76
90	56	76	900.42
90	56	77	952.62
90	56	78	941.71
90	56	79	932.28
90	56	80	945.08
90	56	81	948.39
90	56	82	931.6
90	56	83	935.95
90	56	84	946.36
90	57	74	848.44
90	57	75	857.8
90	57	76	879.79
90	57	77	928.9
90	57	78	922.97
90	57	79	902.57
90	57	80	926.61
90	57	81	941.63
90	57	82	924.31
90	57	83	940.03
90	57	84	969.79
90	58	74	983.32
90	58	75	941.6
90	58	76	900.49
90	58	77	929.12
90	58	78	913.22
90	58	79	884.45
90	58	80	931.64
90	58	81	971.46
90	58	82	969.06
90	58	83	988.3
90	58	84	1009
90	59	75	914.38
90	59	76	918.26
90	59	77	923.57
90	59	78	934.74
90	59	79	966.23
90	59	80	1017.8
90	59	81	1041.2
90	59	82	1013.8
90	59	83	982.55
90	59	84	966.34
90	60	75	857.84
90	60	76	863.26
90	60	77	836.47
90	60	78	817
90	60	79	834.37
90	60	80	794.67
90	60	81	733.56
90	60	82	709.81
90	60	83	683.83
90	60	84	687.73
90	61	77	804.35
90	61	78	795.6
90	61	79	818.42
90	61	80	781.1
90	61	81	729.48
90	61	82	721.17
90	61	83	714.68
90	61	84	742.05
90	62	75	915.35
90	62	76	937.66
90	62	77	946.08
90	62	78	936.17
90	62	79	908.48
90	62	80	881.44
90	62	81	860.59
90	62	82	838.13
90	62	83	821.05
90	62	84	848.15
90	63	75	796
90	63	76	928.09
90	63	77	914.71
90	63	78	854.56
90	63	79	877.64
90	63	80	915.63
90	63	81	968.78
90	63	82	953.27
90	63	83	945.58
90	63	84	975.14
90	64	75	728.73
90	64	76	912.45
90	64	77	897.85
90	64	78	809.03
90	64	79	839.28
90	64	80	884.1
90	64	81	937.65
90	64	82	929.49
90	64	83	920.23
90	64	84	934.49
90	65	74	925.06
90	65	75	840.83
90	65	76	918.89
90	65	77	881.12
90	65	78	781.39
90	65	79	795.72
90	65	80	834.69
90	65	81	896.6
90	65	82	914.71
90	65	83	926.06
90	65	84	906.8
90	66	74	935.14
90	66	75	902.48
90	66	76	900.01
90	66	77	852.14
90	66	78	781.49
90	66	79	772.71
90	66	80	809.14
90	66	81	893.49
90	66	82	940.32
90	66	83	963.11
90	66	84	887.18
90	67	74	935.38
90	67	75	887.85
90	67	76	860.74
90	67	77	827.41
90	67	78	786.38
90	67	79	780.99
90	67	80	792.95
90	67	81	823.8
90	67	82	841.66
90	67	83	847.69
90	67	84	788.73
90	68	74	930.5
90	68	75	824.68
90	68	76	814.42
90	68	77	809.01
90	68	78	799.86
90	68	79	794.17
90	68	80	783.25
90	68	81	778.02
90	68	82	788.87
90	68	83	799.89
90	68	84	775.02
90	69	74	858.14
90	69	75	783.04
90	69	76	794.92
90	69	77	812.73
90	69	78	834.74
90	69	79	811.65
90	69	80	782.86
90	69	81	767.57
90	69	82	779.72
90	69	83	798.19
90	69	84	805.86
90	70	74	812.19
90	70	75	786.49
90	70	76	785.79
90	70	77	799.73
90	70	78	819.49
90	70	79	792.77
90	70	80	767.15
90	70	81	767.13
90	70	82	777.86
90	70	83	789.79
90	70	84	793.55
90	71	74	781.25
90	71	75	796.21
90	71	76	788.74
90	71	77	796.12
90	71	78	806.43
90	71	79	778.89
90	71	80	759.25
90	71	81	762.59
90	71	82	774.25
90	71	83	787.83
90	71	84	787.8
90	72	74	770.03
90	72	75	779.56
90	72	76	802.86
90	72	77	817.91
90	72	78	816.54
90	72	79	789.38
90	72	80	766.58
90	72	81	755.93
90	72	82	765.59
90	72	83	785.33
90	72	84	785.07
90	73	74	779.8
90	73	75	781.61
90	73	76	792.93
90	73	81	832.41
90	73	82	856.75
90	73	83	882.79
90	73	84	875.83
90	74	81	904.18
90	74	82	938.09
90	74	83	963.86
90	74	84	945.73
90	75	81	970.52
90	75	82	1007.7
90	75	83	1031.3
90	75	84	1003.1
90	76	81	954.02
90	76	82	1001.2
90	76	83	1033
90	76	84	1014.9
91	47	81	880.42
91	47	82	880.61
91	47	83	889.78
91	47	84	881.11
91	48	81	812.29
91	48	82	804.96
91	48	83	805.68
91	48	84	823.09
91	49	74	788.6
91	49	75	793.84
91	49	76	779.34
91	49	81	759.23
91	49	82	755.83
91	49	83	756.61
91	49	84	784.54
91	50	74	779
91	50	75	790.54
91	50	76	787.5
91	50	81	772.97
91	50	82	769.55
91	50	83	764.86
91	50	84	776.6
91	51	74	773.93
91	51	75	806.59
91	51	76	818.61
91	51	81	776.88
91	51	82	763.05
91	51	83	760.64
91	51	84	779.65
91	52	74	839.78
91	52	75	912.67
91	52	76	926.67
91	52	81	805.1
91	52	82	789.73
91	52	83	777.79
91	52	84	778.48
91	53	74	858.64
91	53	75	945.25
91	53	76	951.67
91	53	81	923.06
91	53	82	889.38
91	53	83	831.38
91	53	84	793.6
91	54	74	849.01
91	54	75	942.34
91	54	76	961.65
91	54	81	949.46
91	54	82	951.61
91	54	83	905.06
91	54	84	867.85
91	55	74	839.62
91	55	75	933.14
91	55	76	988.32
91	55	81	945.65
91	55	82	963.39
91	55	83	940.44
91	55	84	920.8
91	56	74	825.43
91	56	75	887.27
91	56	76	939.71
91	56	81	963.92
91	56	82	928.99
91	56	83	944.66
91	56	84	957.49
91	57	74	848.34
91	57	75	874.26
91	57	76	911.83
91	57	77	977.47
91	57	78	991.11
91	57	79	987.03
91	57	80	971.28
91	57	81	955.86
91	57	82	932.73
91	57	83	943.95
91	57	84	959.01
91	58	74	964.57
91	58	75	928.17
91	58	76	908.33
91	58	77	963.26
91	58	78	970.82
91	58	79	958.27
91	58	80	967.39
91	58	81	976.56
91	58	82	965.75
91	58	83	984.65
91	58	84	1010
91	59	74	924.79
91	59	75	929.52
91	59	76	937.29
91	59	77	955.26
91	59	78	977.8
91	59	79	1003.3
91	59	80	1027
91	59	81	1034.9
91	59	82	996.91
91	59	83	983.67
91	59	84	977.04
91	60	74	855.03
91	60	75	852.25
91	60	76	836.54
91	60	77	827.87
91	60	78	808.13
91	60	79	793.94
91	60	80	785.95
91	60	81	780.34
91	60	82	775.07
91	60	83	744.57
91	60	84	700.24
91	61	74	788.71
91	61	75	762.01
91	61	76	751.82
91	61	77	768.4
91	61	78	778.23
91	61	79	786.24
91	61	80	786.48
91	61	81	779.46
91	61	82	806.29
91	61	83	784.16
91	61	84	723.41
91	62	74	872.66
91	62	75	830.44
91	62	76	913.38
91	62	77	954.68
91	62	78	969.58
91	62	79	964.28
91	62	80	930.92
91	62	81	894.43
91	62	82	903.72
91	62	83	879.18
91	62	84	835.11
91	63	74	873.65
91	63	75	782.2
91	63	76	939.51
91	63	77	919.54
91	63	78	865.44
91	63	79	903.91
91	63	80	951.9
91	63	81	1006.3
91	63	82	991.09
91	63	83	984.39
91	63	84	1010.6
91	64	74	859.05
91	64	75	796.96
91	64	76	941.61
91	64	77	894.93
91	64	78	811.38
91	64	79	854.82
91	64	80	905.85
91	64	81	952.89
91	64	82	936.9
91	64	83	925.77
91	64	84	950.2
91	65	74	951.46
91	65	75	960.98
91	65	76	940.42
91	65	77	869.35
91	65	78	780.82
91	65	79	802.77
91	65	80	843.16
91	65	81	896.8
91	65	82	907.05
91	65	83	915.7
91	65	84	930.23
91	66	74	937.83
91	66	75	933.24
91	66	76	900.33
91	66	77	841.97
91	66	78	769.18
91	66	79	766.49
91	66	80	821.45
91	66	81	920.6
91	66	82	955.95
91	66	83	973.9
91	66	84	943.92
91	67	74	930.94
91	67	75	899
91	67	76	869.05
91	67	81	848.46
91	67	82	869.89
91	67	83	879.64
91	67	84	848.86
91	68	74	928.11
91	68	75	856.67
91	68	76	838.87
91	68	81	787.16
91	68	82	802.55
91	68	83	823.28
91	68	84	806.3
91	69	74	859.95
91	69	75	803.33
91	69	76	801.89
91	69	81	765.83
91	69	82	776.98
91	69	83	800.45
91	69	84	803.65
91	70	74	816.62
91	70	75	800.65
91	70	76	786.38
91	70	81	765.77
91	70	82	775.35
91	70	83	792.73
91	70	84	790.94
91	71	74	792.14
91	71	75	812.48
91	71	76	788.04
91	71	81	777.04
91	71	82	789.47
91	71	83	804.99
91	71	84	800.35
91	72	74	793.36
91	72	75	792.32
91	72	76	801.51
91	72	81	802.43
91	72	82	820.66
91	72	83	837.73
91	72	84	829.19
91	73	74	799.07
91	73	75	797.55
91	73	76	802.44
91	73	81	892.18
91	73	82	901.54
91	73	83	908.98
91	73	84	907.11
91	74	74	802.82
91	74	75	806.62
91	74	76	794.58
91	74	81	984.58
91	74	82	988.51
91	74	83	989.65
91	74	84	990.29
91	75	81	1014.7
91	75	82	1036
91	75	83	1059.6
91	75	84	1063.5
91	76	81	986.91
91	76	82	1022.5
91	76	83	1058
91	76	84	1059.3
92	47	81	962.86
92	47	82	960.02
92	47	83	948.8
92	47	84	972.75
92	48	81	882.99
92	48	82	887.82
92	48	83	880.12
92	48	84	899.28
92	49	74	813.4
92	49	75	822.1
92	49	76	795.36
92	49	81	800.42
92	49	82	812.92
92	49	83	817.46
92	49	84	839.81
92	50	74	812.13
92	50	75	814.93
92	50	76	787.65
92	50	81	778.25
92	50	82	782.2
92	50	83	778.39
92	50	84	801.23
92	51	74	798.4
92	51	75	793.14
92	51	76	786.35
92	51	81	768.18
92	51	82	766.39
92	51	83	760.98
92	51	84	800.42
92	52	74	850.41
92	52	75	893.36
92	52	76	887.69
92	52	81	766.35
92	52	82	760.8
92	52	83	754.98
92	52	84	783.9
92	53	74	896.34
92	53	75	966.45
92	53	76	959.47
92	53	81	805.72
92	53	82	785.47
92	53	83	766.08
92	53	84	766.56
92	54	74	934.26
92	54	75	1005.1
92	54	76	1005.9
92	54	81	847.77
92	54	82	834.84
92	54	83	813.68
92	54	84	797.07
92	55	74	913.56
92	55	75	988.94
92	55	76	1014.7
92	55	81	875.17
92	55	82	862.07
92	55	83	850.57
92	55	84	843.31
92	56	74	882.88
92	56	75	942.24
92	56	76	976.38
92	56	81	893.81
92	56	82	857.81
92	56	83	873.78
92	56	84	891.54
92	57	74	872.28
92	57	75	906.25
92	57	76	937.79
92	57	77	977.93
92	57	78	997.05
92	57	79	1000.1
92	57	80	953.65
92	57	81	915.87
92	57	82	883.08
92	57	83	885.67
92	57	84	894.25
92	58	74	916.68
92	58	75	900.76
92	58	76	905.69
92	58	77	952.12
92	58	78	987.99
92	58	79	1006.6
92	58	80	965.5
92	58	81	935.13
92	58	82	909.67
92	58	83	919.34
92	58	84	942.04
92	59	74	963.28
92	59	75	967.87
92	59	76	965.71
92	59	77	963.26
92	59	78	993.45
92	59	79	1038.7
92	59	80	996.66
92	59	81	955.31
92	59	82	931.58
92	59	83	927.88
92	59	84	928.44
92	60	74	922.78
92	60	75	906.28
92	60	76	867.63
92	60	77	880.49
92	60	78	871.85
92	60	79	837.35
92	60	80	820.94
92	60	81	817.9
92	60	82	834.85
92	60	83	802.43
92	60	84	734.12
92	61	74	823.23
92	61	75	770.86
92	61	76	740.86
92	61	77	814.52
92	61	78	840.5
92	61	79	810.78
92	61	80	836.64
92	61	81	866.33
92	61	82	915.04
92	61	83	887.69
92	61	84	802.53
92	62	74	794.29
92	62	75	707.18
92	62	76	808.98
92	62	77	889.17
92	62	78	940.76
92	62	79	954.2
92	62	80	974.82
92	62	81	988.72
92	62	82	1009.9
92	62	83	976.1
92	62	84	902.44
92	63	74	827.63
92	63	75	765.36
92	63	76	903.07
92	63	77	912.2
92	63	78	891.47
92	63	79	906.82
92	63	80	943.88
92	63	81	989.84
92	63	82	1000.4
92	63	83	999.43
92	63	84	1008.4
92	64	74	864.3
92	64	75	870.24
92	64	76	954.51
92	64	77	919
92	64	78	860.83
92	64	79	844.51
92	64	80	883.41
92	64	81	942.89
92	64	82	957
92	64	83	961.06
92	64	84	963.99
92	65	74	918.05
92	65	75	1002.8
92	65	76	949.32
92	65	77	902.07
92	65	78	843.8
92	65	79	787.22
92	65	80	818.04
92	65	81	886.52
92	65	82	921.9
92	65	83	941.95
92	65	84	951.76
92	66	74	906.96
92	66	75	938.69
92	66	76	925.74
92	66	77	896.48
92	66	78	851.06
92	66	79	809.68
92	66	80	822.81
92	66	81	876.75
92	66	82	927.46
92	66	83	964.67
92	66	84	977.17
92	67	74	907.33
92	67	75	904.75
92	67	76	924.11
92	67	81	820.6
92	67	82	865.57
92	67	83	899.46
92	67	84	904.75
92	68	74	916.22
92	68	75	892.39
92	68	76	925.18
92	68	81	777.49
92	68	82	811.33
92	68	83	838.46
92	68	84	837.28
92	69	74	868.93
92	69	75	866.68
92	69	76	874.69
92	69	81	785.85
92	69	82	790.91
92	69	83	795.03
92	69	84	781.62
92	70	74	827.56
92	70	75	824.57
92	70	76	828.03
92	70	81	769.83
92	70	82	781.48
92	70	83	795.46
92	70	84	790.5
92	71	74	791.3
92	71	75	781.2
92	71	76	793.64
92	71	81	764.96
92	71	82	788.75
92	71	83	814.11
92	71	84	819.06
92	72	74	796.7
92	72	75	794.94
92	72	76	814.45
92	72	81	822.81
92	72	82	837.21
92	72	83	859.21
92	72	84	869.46
92	73	74	804.95
92	73	75	809.87
92	73	76	818.82
92	73	81	913.26
92	73	82	923.12
92	73	83	933.64
92	73	84	942.41
92	74	74	811.7
92	74	75	821.28
92	74	76	813.56
92	74	81	1014.4
92	74	82	1023.3
92	74	83	1021
92	74	84	1022.3
92	75	81	1007.5
92	75	82	1040.7
92	75	83	1077.1
92	75	84	1075.2
92	76	81	980.82
92	76	82	1016.3
92	76	83	1062.5
92	76	84	1066.6
93	49	74	827.12
93	49	75	825.78
93	49	76	802.55
93	50	74	830.63
93	50	75	820.34
93	50	76	787.94
93	50	81	796.71
93	50	82	799.8
93	50	83	785.76
93	50	84	806.76
93	51	74	824.42
93	51	75	770.05
93	51	76	759.71
93	51	81	780.9
93	51	82	777.5
93	51	83	766.35
93	51	84	819.03
93	52	74	838.89
93	52	75	815.35
93	52	76	801.63
93	52	81	777.95
93	52	82	770.38
93	52	83	756.86
93	52	84	806.96
93	53	74	888.28
93	53	75	885.36
93	53	76	863.33
93	53	81	767.79
93	53	82	738.22
93	53	83	727.75
93	53	84	764.51
93	54	71	741.81
93	54	72	763.94
93	54	73	901.78
93	54	74	988.32
93	54	75	969.83
93	54	76	934.16
93	54	81	782.78
93	54	82	763.78
93	54	83	754.18
93	54	84	755.48
93	55	71	763.78
93	55	72	762.96
93	55	73	894.13
93	55	74	1002.6
93	55	75	988.05
93	55	76	991.43
93	55	81	803.39
93	55	82	786.63
93	55	83	778.32
93	55	84	772.81
93	56	71	817.6
93	56	72	780.62
93	56	73	878.72
93	56	74	983.76
93	56	75	978.15
93	56	76	983.93
93	56	81	821.25
93	56	82	791.25
93	56	83	802.92
93	56	84	810.99
93	57	71	921.23
93	57	72	831.07
93	57	73	857.87
93	57	74	938.95
93	57	75	956.33
93	57	76	969.76
93	57	77	985.77
93	57	78	993.76
93	57	79	979.18
93	57	80	910.85
93	58	71	968.4
93	58	72	927.5
93	58	73	902.41
93	58	74	888.86
93	58	75	921.17
93	58	76	952.62
93	58	77	985.9
93	58	78	990.23
93	58	79	986.64
93	58	80	937.49
93	59	71	960.96
93	59	72	955.72
93	59	73	933.7
93	59	74	966.56
93	59	75	950.73
93	59	76	927.17
93	59	77	946.7
93	59	78	976.01
93	59	79	1012.6
93	59	80	966.02
93	60	71	920.76
93	60	72	934.74
93	60	73	886.89
93	60	74	909.97
93	60	75	899.12
93	60	76	898.07
93	60	77	880.54
93	60	78	835.86
93	60	79	772.09
93	60	80	808.05
93	61	74	709.43
93	61	75	787.7
93	61	76	875.63
93	61	77	859.21
93	61	78	811.66
93	61	79	733.64
93	61	80	813.02
93	62	71	897.3
93	62	72	917
93	62	73	881.06
93	62	74	826.69
93	62	75	823.58
93	62	76	880.74
93	62	77	937.38
93	62	78	941.33
93	62	79	895.88
93	62	80	944.86
93	63	71	876.65
93	63	72	933.74
93	63	73	936.9
93	63	74	903.14
93	63	75	899.24
93	63	76	931.46
93	63	77	932.51
93	63	78	918.09
93	63	79	907.46
93	63	80	924.84
93	64	71	902.16
93	64	72	934.73
93	64	73	903.52
93	64	74	940.18
93	64	75	963.66
93	64	76	972.55
93	64	77	945.28
93	64	78	905.43
93	64	79	866.08
93	64	80	872.13
93	65	71	904.33
93	65	72	963.83
93	65	73	925.42
93	65	74	942.98
93	65	75	973.44
93	65	76	991.1
93	65	77	965.56
93	65	78	907.35
93	65	79	814
93	65	80	808.18
93	66	71	924.72
93	66	72	992.04
93	66	73	961.89
93	66	74	982.32
93	66	75	1004.8
93	66	76	981
93	67	71	939.28
93	67	72	1013.2
93	67	73	990.01
93	67	74	989.01
93	67	75	983.04
93	67	76	986.38
93	67	81	786.06
93	67	82	835.92
93	67	83	888.37
93	67	84	923.98
93	68	71	892.66
93	68	72	1019.9
93	68	73	1002.1
93	68	74	951.02
93	68	75	911.04
93	68	76	990.2
93	68	81	764.38
93	68	82	801.12
93	68	83	835.99
93	68	84	851.37
93	69	71	800.3
93	69	72	936.17
93	69	73	900.87
93	69	74	872.45
93	69	75	865.84
93	69	76	924.84
93	69	81	788.51
93	69	82	801.7
93	69	83	800.31
93	69	84	769.3
93	70	74	825.34
93	70	75	830.55
93	70	76	887.76
93	70	81	782.27
93	70	82	790.51
93	70	83	795.88
93	70	84	790.8
93	71	74	796.73
93	71	75	794.62
93	71	76	862.39
93	71	81	774.44
93	71	82	788.19
93	71	83	810.83
93	71	84	834.63
93	72	74	813.11
93	72	75	829.6
93	72	76	866.74
93	72	81	844.28
93	72	82	861.68
93	72	83	885.8
93	72	84	906.83
93	73	74	833.78
93	73	75	846.79
93	73	76	872
93	73	81	935.43
93	73	82	951.5
93	73	83	968.13
93	73	84	979.98
93	74	74	862.05
93	74	75	846.92
93	74	76	875.25
94	49	74	842.05
94	49	75	834.84
94	49	76	808.09
94	50	71	866.39
94	50	72	852.54
94	50	73	849.46
94	50	74	834.23
94	50	75	813.98
94	50	76	779.37
94	51	71	847.33
94	51	72	834.91
94	51	73	856.21
94	51	74	838.17
94	51	75	804.05
94	51	76	769.38
94	52	71	840.29
94	52	72	839.95
94	52	73	865.86
94	52	74	852.87
94	52	75	824.78
94	52	76	813.34
94	53	69	632.41
94	53	70	777.59
94	53	71	844.23
94	53	72	846.1
94	53	73	878.37
94	53	74	883.54
94	53	75	861.69
94	53	76	857.07
94	54	69	594.68
94	54	70	701.57
94	54	71	781.85
94	54	72	815.86
94	54	73	898.07
94	54	74	940.84
94	54	75	921.52
94	54	76	909.73
94	54	78	909.35
94	54	79	851.5
94	54	80	789.87
94	55	69	585.82
94	55	70	695.79
94	55	71	786.51
94	55	72	788.37
94	55	73	879.85
94	55	74	958.1
94	55	75	980.63
94	55	76	979.2
94	55	78	952.96
94	55	79	877.07
94	55	80	798.03
94	56	69	642.33
94	56	70	742.41
94	56	71	833.71
94	56	72	791.44
94	56	73	871.47
94	56	74	962.41
94	56	75	986.56
94	56	76	976.22
94	56	78	981.9
94	56	79	943.97
94	56	80	850.22
94	57	71	904.61
94	57	72	837.21
94	57	73	882.09
94	57	74	955.8
94	57	75	972.87
94	57	76	969.22
94	57	77	961.13
94	57	78	992.03
94	57	79	974.28
94	57	80	890.6
94	58	71	990.33
94	58	72	949.07
94	58	73	932.26
94	58	74	924.72
94	58	75	951.11
94	58	76	977.62
94	58	77	1001.5
94	58	78	995.85
94	58	79	978.14
94	58	80	925.9
94	59	71	994.69
94	59	72	973.05
94	59	73	956.54
94	59	74	986.56
94	59	75	964.37
94	59	76	938.44
94	59	77	948.5
94	59	78	980.23
94	59	79	1012.6
94	59	80	972.82
94	60	71	907.99
94	60	72	916.99
94	60	73	883.23
94	60	74	896.11
94	60	75	898.52
94	60	76	920.33
94	60	77	897.52
94	60	78	838.62
94	60	79	748.11
94	60	80	819.68
94	61	71	693.22
94	61	72	668.64
94	61	73	592.04
94	61	74	610.83
94	61	75	756.86
94	61	76	924.58
94	61	77	895.45
94	61	78	806.45
94	61	79	684.21
94	61	80	804.14
94	62	71	772.72
94	62	72	818.01
94	62	73	835.79
94	62	74	859.52
94	62	75	910.04
94	62	76	980.4
94	62	77	987.25
94	62	78	940.75
94	62	79	852.98
94	62	80	920.19
94	63	71	918.33
94	63	72	958.9
94	63	73	946.19
94	63	74	963.24
94	63	75	980.92
94	63	76	989.36
94	63	77	974.15
94	63	78	948.42
94	63	79	921.69
94	63	80	926.17
94	64	71	945.11
94	64	72	992.71
94	64	73	950.35
94	64	74	996.97
94	64	75	1017.9
94	64	76	1002.6
94	64	77	981.85
94	64	78	954.32
94	64	79	918.33
94	64	80	895.19
94	65	71	943.23
94	65	72	998.54
94	65	73	954.86
94	65	74	972.53
94	65	75	992.54
94	65	76	1012.8
94	65	77	1006.4
94	65	78	969.51
94	65	79	886.4
94	65	80	844.57
94	66	71	924.53
94	66	72	982.5
94	66	73	952
94	66	74	985.27
94	66	75	1015.5
94	66	76	1001.1
94	66	78	988.19
94	66	79	924.98
94	66	80	864.15
94	67	69	764.93
94	67	70	805.58
94	67	71	890.37
94	67	72	960.48
94	67	73	954.14
94	67	74	986.93
94	67	75	1004.1
94	67	76	998
94	67	78	994.67
94	67	79	922.75
94	67	80	852.87
94	68	69	677.53
94	68	70	734.18
94	68	71	844.69
94	68	72	952.06
94	68	73	972.42
94	68	74	961.25
94	68	75	944.07
94	68	76	993.45
94	68	78	988.25
94	68	79	902.31
94	68	80	830.87
94	69	69	657.82
94	69	70	684.28
94	69	71	782.47
94	69	72	890.88
94	69	73	889.99
94	69	74	879.14
94	69	75	881.23
94	69	76	941.62
94	69	78	879.67
94	69	79	852.2
94	69	80	823.86
94	70	69	700.4
94	70	70	668.26
94	70	71	735
94	70	72	842.58
94	70	73	830.75
94	70	74	825.18
94	70	75	834.85
94	70	76	900.68
94	71	71	745.83
94	71	72	839.73
94	71	73	820.35
94	71	74	803.74
94	71	75	794.84
94	71	76	861.7
94	72	71	709.75
94	72	72	828.55
94	72	73	806.52
94	72	74	803.61
94	72	75	820.4
94	72	76	885.94
94	73	71	687.29
94	73	72	833.05
94	73	73	817.63
94	73	74	818.44
94	73	75	834.97
94	73	76	902.08
94	74	74	848.15
94	74	75	837.67
94	74	76	905.25
95	50	71	889.3
95	50	72	859.37
95	50	73	853.09
95	51	71	877.61
95	51	72	887.27
95	51	73	906.99
95	52	71	865.61
95	52	72	900.23
95	52	73	938.39
95	53	69	634.11
95	53	70	779.23
95	53	71	864.86
95	53	72	900.18
95	53	73	946.91
95	53	77	925.96
95	53	78	929.1
95	53	79	867.29
95	53	80	800.48
95	54	69	624.52
95	54	70	742.59
95	54	71	828.41
95	54	72	860.49
95	54	73	885.9
95	54	77	961.67
95	54	78	988.47
95	54	79	905.94
95	54	80	804.87
95	55	69	631.53
95	55	70	738.68
95	55	71	829.5
95	55	72	851.5
95	55	73	894.26
95	55	77	1020.7
95	55	78	1020.8
95	55	79	942.65
95	55	80	843.02
95	56	69	682.16
95	56	70	774.12
95	56	71	859.15
95	56	72	848.36
95	56	73	894.58
95	56	77	993.95
95	56	78	1024.7
95	56	79	990.56
95	56	80	912.74
95	57	69	749.42
95	57	70	808.4
95	57	71	887.32
95	57	72	834.85
[truncated: 7,412 more rows]
