# Supplementary material for: From mathematics to medicine: A practical primer on topological data analysis (TDA) and the development of related analytic tools for the functional discovery of latent structure in fMRI data
Source: PLoS One. 2021 Aug 12;16(8):e0255859. doi: 10.1371/journal.pone.0255859 (PMC8360597; doi:10.1371/journal.pone.0255859)
Supplement: S1 Data — The included archive of .csv files has one .csv file for each time index. Each .csv file contains a single matrix, which has one column for each of the spatial coordinates x, y, z and one column for the fMRI signal amplitude at voxel (x, y, z) at that time index. This is normalized scan data for a single patient from our study, described in the paper, with an ACC (anterior cingulate cortex) mask applied. This is the data we used, together with our software implementation of our workflow (available at https://github.com/regalski/Wayne-State-TDA), to produce the persistence diagrams, vineyards, and loop locations pictured in the figures and described in the Workflow section of our paper. (ZIP) [file pone.0255859.s004.zip › lea2002_145_121_121_time_112_rdACC.csv]

86	49	77	694.59
86	49	78	702.51
86	49	79	712.61
86	49	80	725.93
86	50	77	697.2
86	50	78	691.53
86	50	79	692.86
86	50	80	712.22
86	51	77	690.31
86	51	78	692.37
86	51	79	698.12
86	51	80	701.27
86	52	77	701.91
86	52	78	707.14
86	52	79	709.67
86	52	80	697.65
86	53	77	793.62
86	53	78	761.08
86	53	79	727.76
86	53	80	700.67
86	54	77	825.74
86	54	78	800.51
86	54	79	803.15
86	54	80	780.63
86	55	77	834.22
86	55	78	826.23
86	55	79	863.16
86	55	80	844.73
86	56	77	847.8
86	56	78	846.36
86	56	79	887.66
86	56	80	895.5
86	57	77	834.7
86	57	78	841.13
86	57	79	897.24
86	57	80	893.66
86	57	81	869.23
86	57	82	852.81
86	58	77	821.45
86	58	78	834.12
86	58	79	893.5
86	58	80	891.81
86	58	81	852.88
86	58	82	867.92
86	59	81	840.07
86	59	82	863.5
86	60	81	780.25
86	60	82	786.65
86	61	81	824.09
86	61	82	834.91
86	62	81	857.83
86	62	82	863.19
86	63	77	885.5
86	63	78	796.98
86	63	79	794.84
86	63	80	809.14
86	63	81	831.19
86	63	82	838.96
86	64	77	899.85
86	64	78	834.81
86	64	79	812.47
86	64	80	806.7
86	64	81	797.55
86	64	82	782.1
86	65	77	892.37
86	65	78	858.98
86	65	79	836.02
86	65	80	815.99
86	65	81	790.36
86	65	82	770.55
86	66	77	907.75
86	66	78	894.53
86	66	79	865.2
86	66	80	832.52
86	66	81	798.62
86	66	82	776.84
86	67	77	856.1
86	67	78	850.22
86	67	79	843.83
86	67	80	834.67
86	68	77	866.43
86	68	78	839.28
86	68	79	824.78
86	68	80	814.1
86	69	77	896.58
86	69	78	824.74
86	69	79	794.59
86	69	80	781.7
86	70	77	828.17
86	70	78	744.69
86	70	79	718.79
86	70	80	723.92
86	71	77	777.3
86	71	78	729.01
86	71	79	711.62
86	71	80	709.19
86	72	77	746.06
86	72	78	722.81
86	72	79	708.72
86	72	80	704.92
86	73	77	744.88
86	73	78	703.88
86	73	79	693.38
86	73	80	708.51
87	46	81	944.8
87	46	82	931.49
87	46	83	923.64
87	46	84	926.42
87	47	81	848.63
87	47	82	853.34
87	47	83	848.31
87	47	84	852.14
87	48	81	787.65
87	48	82	792.62
87	48	83	779.12
87	48	84	781.29
87	49	77	713.85
87	49	78	714.33
87	49	79	723.18
87	49	80	740.85
87	49	81	747.34
87	49	82	745.39
87	49	83	741.38
87	49	84	748.19
87	50	77	708.83
87	50	78	708.81
87	50	79	716.6
87	50	80	739.88
87	50	81	725.32
87	50	82	708.78
87	50	83	723.32
87	50	84	737.27
87	51	77	711.15
87	51	78	713.15
87	51	79	716.64
87	51	80	714.92
87	52	77	731.72
87	52	78	732.33
87	52	79	727.01
87	52	80	708.26
87	53	77	823
87	53	78	791.32
87	53	79	756.22
87	53	80	725.1
87	54	77	839.02
87	54	78	812.03
87	54	79	804.3
87	54	80	773.12
87	55	77	820.76
87	55	78	818.49
87	55	79	856.26
87	55	80	823.3
87	55	81	795.63
87	55	82	771.37
87	55	83	753.7
87	55	84	740.3
87	56	77	846.04
87	56	78	853.09
87	56	79	916.77
87	56	80	891.35
87	56	81	851.76
87	56	82	797.21
87	56	83	766.99
87	56	84	752.82
87	57	77	850.45
87	57	78	865.33
87	57	79	932.39
87	57	80	917.2
87	57	81	874.91
87	57	82	827.96
87	57	83	789.62
87	57	84	750.14
87	58	77	844.47
87	58	78	865.63
87	58	79	919.11
87	58	80	922.08
87	58	81	905.11
87	58	82	881.6
87	58	83	865.98
87	58	84	838.77
87	59	77	864.23
87	59	78	856.47
87	59	79	879.55
87	59	80	895.69
87	59	81	912.07
87	59	82	905.59
87	59	83	902.76
87	59	84	881.52
87	60	77	802.31
87	60	78	764.88
87	60	79	795.8
87	60	80	806.63
87	60	81	792.27
87	60	82	795.74
87	60	83	807.99
87	60	84	822.68
87	61	77	780.21
87	61	78	731.16
87	61	79	785.91
87	61	80	827.18
87	61	81	819.53
87	61	82	822.46
87	61	83	828.43
87	61	84	844.77
87	62	77	829.15
87	62	78	764.09
87	62	79	811.05
87	62	80	856.06
87	62	81	864.49
87	62	82	861.25
87	62	83	856.09
87	62	84	852.52
87	63	77	880.48
87	63	78	821.13
87	63	79	790
87	63	80	770.07
87	63	81	847.57
87	63	82	871.62
87	63	83	870.45
87	63	84	843.5
87	64	77	892.89
87	64	78	829.47
87	64	79	778.02
87	64	80	744.41
87	64	81	810.87
87	64	82	830.83
87	64	83	824.91
87	64	84	793.9
87	65	77	881.82
87	65	78	832.36
87	65	79	782.95
87	65	80	737.1
87	65	81	764.31
87	65	82	774.23
87	65	83	776.07
87	65	84	763.55
87	66	77	882.38
87	66	78	863.93
87	66	79	812.58
87	66	80	746.67
87	66	81	725.34
87	66	82	724.14
87	66	83	732.5
87	66	84	740.93
87	67	77	894.2
87	67	78	822.85
87	67	79	778.91
87	67	80	743.27
87	67	81	731.18
87	67	82	715.98
87	67	83	701.89
87	67	84	719.58
87	68	77	886.13
87	68	78	799.24
87	68	79	762.9
87	68	80	748.33
87	68	81	738.88
87	68	82	723.86
87	68	83	708.21
87	68	84	711.88
87	69	77	851.89
87	69	78	780.26
87	69	79	755.89
87	69	80	755.84
87	70	77	783.33
87	70	78	729.59
87	70	79	727.26
87	70	80	754.36
87	71	77	753.67
87	71	78	723.21
87	71	79	721.17
87	71	80	732.52
87	72	77	757.08
87	72	78	734.72
87	72	79	721.16
87	72	80	717.01
87	73	77	754.2
87	73	78	726.81
87	73	79	710.37
87	73	80	713.45
87	73	81	765.14
87	73	82	782.18
87	73	83	773.66
87	73	84	758.13
87	74	81	794.91
87	74	82	840.65
87	74	83	863.7
87	74	84	850.78
87	75	81	826.8
87	75	82	890.94
87	75	83	928.5
87	75	84	919.2
87	76	81	840.21
87	76	82	899.09
87	76	83	936.69
87	76	84	942.47
88	46	81	964.02
88	46	82	950.58
88	46	83	945.62
88	46	84	941.44
88	47	81	886.6
88	47	82	882.1
88	47	83	863.16
88	47	84	855.14
88	48	81	794.96
88	48	82	793.33
88	48	83	778.45
88	48	84	783.83
88	49	77	729.24
88	49	78	723.16
88	49	79	725.89
88	49	80	738.23
88	49	81	744.31
88	49	82	745.79
88	49	83	744.26
88	49	84	756.53
88	50	77	711.19
88	50	78	709.78
88	50	79	719.79
88	50	80	745.3
88	50	81	735.65
88	50	82	724.98
88	50	83	736.7
88	50	84	746.84
88	51	77	732.45
88	51	78	730.5
88	51	79	730.52
88	51	80	735.86
88	52	77	792.23
88	52	78	776.12
88	52	79	758.42
88	52	80	746.1
88	53	77	889.25
88	53	78	849.92
88	53	79	811.87
88	53	80	794.02
88	54	77	905.26
88	54	78	877.55
88	54	79	850.44
88	54	80	814.91
88	55	77	880.54
88	55	78	875.85
88	55	79	876.35
88	55	80	836.64
88	55	81	818.91
88	55	82	836.57
88	55	83	830.18
88	55	84	819.62
88	56	77	882.03
88	56	78	884.1
88	56	79	889.01
88	56	80	868.09
88	56	81	853.91
88	56	82	852.59
88	56	83	845.47
88	56	84	844.69
88	57	77	874.57
88	57	78	894.46
88	57	79	912.77
88	57	80	896.35
88	57	81	874.38
88	57	82	854.57
88	57	83	838.13
88	57	84	830.27
88	58	77	864.68
88	58	78	892.68
88	58	79	919.22
88	58	80	917
88	58	81	910.68
88	58	82	892.62
88	58	83	879.98
88	58	84	875.92
88	59	77	882.44
88	59	78	867.83
88	59	79	898.72
88	59	80	920.93
88	59	81	934.37
88	59	82	913.54
88	59	83	893.44
88	59	84	882.7
88	60	77	872.55
88	60	78	852.03
88	60	79	855.06
88	60	80	836.18
88	60	81	795.78
88	60	82	775.74
88	60	83	767.04
88	60	84	790.69
88	61	77	860.18
88	61	78	841.56
88	61	79	856.83
88	61	80	866.63
88	61	81	866.98
88	61	82	861.32
88	61	83	852.74
88	61	84	845.94
88	62	77	858.2
88	62	78	842.95
88	62	79	873.99
88	62	80	910.62
88	62	81	949.63
88	62	82	937.97
88	62	83	916.44
88	62	84	875.33
88	63	77	886.8
88	63	78	838.48
88	63	79	824.26
88	63	80	834.86
88	63	81	907.25
88	63	82	924.16
88	63	83	921.02
88	63	84	873.87
88	64	77	901.65
88	64	78	833.66
88	64	79	791.81
88	64	80	786.25
88	64	81	887.96
88	64	82	907.5
88	64	83	891.27
88	64	84	834.42
88	65	77	905.74
88	65	78	817.43
88	65	79	764.93
88	65	80	751.95
88	65	81	844.39
88	65	82	859.83
88	65	83	846.03
88	65	84	801.13
88	66	77	923.09
88	66	78	802.67
88	66	79	748.84
88	66	80	732.71
88	66	81	794.42
88	66	82	806.26
88	66	83	796.18
88	66	84	768.84
88	67	77	877.53
88	67	78	767.42
88	67	79	732.86
88	67	80	735.63
88	67	81	779.77
88	67	82	771.07
88	67	83	734.35
88	67	84	723.57
88	68	77	829.29
88	68	78	753.34
88	68	79	731.57
88	68	80	736.09
88	68	81	768.08
88	68	82	757.37
88	68	83	725.42
88	68	84	723.75
88	69	77	775.07
88	69	78	750.84
88	69	79	736.89
88	69	80	736.73
88	70	77	736.64
88	70	78	726.55
88	70	79	723.95
88	70	80	733.56
88	71	77	723.39
88	71	78	711.35
88	71	79	717.03
88	71	80	733.76
88	72	77	734.18
88	72	78	711.01
88	72	79	719.86
88	72	80	738.5
88	73	77	752.41
88	73	78	734.95
88	73	79	733.58
88	73	80	744.71
88	73	81	781.74
88	73	82	804.31
88	73	83	809.51
88	73	84	778.04
88	74	81	830.43
88	74	82	870.12
88	74	83	882.63
88	74	84	859.42
88	75	81	894.94
88	75	82	942.28
88	75	83	945.32
88	75	84	937.88
88	76	81	904.41
88	76	82	944.16
88	76	83	927.54
88	76	84	957.91
89	46	81	969.54
89	46	82	957.72
89	46	83	938.29
89	46	84	929.34
89	47	81	898.8
89	47	82	884.23
89	47	83	855.4
89	47	84	840.49
89	48	81	794.39
89	48	82	793.09
89	48	83	781.41
89	48	84	785.51
89	49	77	715.36
89	49	78	727.05
89	49	79	725.15
89	49	80	719.7
89	49	81	739.3
89	49	82	751.59
89	49	83	750.58
89	49	84	761.25
89	50	74	732.66
89	50	75	748.52
89	50	76	729.71
89	50	77	714.56
89	50	78	726.72
89	50	79	732.29
89	50	80	739.38
89	50	81	753.4
89	50	82	759.6
89	50	83	752.76
89	50	84	754.57
89	51	74	733.03
89	51	75	770.52
89	51	76	765.51
89	51	77	753.83
89	51	78	763.3
89	51	79	765.74
89	51	80	760.72
89	51	81	767.9
89	51	82	772.78
89	51	83	748.56
89	51	84	733.72
89	52	74	796.77
89	52	75	857.08
89	52	76	866.66
89	52	77	851.47
89	52	78	833.19
89	52	79	817.48
89	52	80	804.33
89	52	81	803.22
89	52	82	803.82
89	52	83	770.63
89	52	84	750
89	53	74	833.06
89	53	75	900.52
89	53	76	917.3
89	53	77	898.66
89	53	78	889.04
89	53	79	881.74
89	53	80	886.15
89	53	81	875.56
89	53	82	858.21
89	53	83	818.1
89	53	84	791.51
89	54	74	846.62
89	54	75	912.51
89	54	76	933.35
89	54	77	914.3
89	54	78	904.99
89	54	79	896.39
89	54	80	884.95
89	54	81	873.71
89	54	82	883.8
89	54	83	870.55
89	54	84	853.97
89	55	75	880.7
89	55	76	918.38
89	55	77	900.91
89	55	78	896.32
89	55	79	895.92
89	55	80	881.64
89	55	81	876.1
89	55	82	892.79
89	55	83	891.32
89	55	84	887.47
89	56	75	827.33
89	56	76	856.54
89	56	77	859.14
89	56	78	880.65
89	56	79	907.21
89	56	80	908.17
89	56	81	904.72
89	56	82	899.78
89	56	83	902.37
89	56	84	907.69
89	57	75	831.94
89	57	76	839.82
89	57	77	858.74
89	57	78	875.83
89	57	79	884.29
89	57	80	897.67
89	57	81	903.97
89	57	82	890.89
89	57	83	888.27
89	57	84	903.67
89	58	77	871.17
89	58	78	882.75
89	58	79	897.63
89	58	80	922.25
89	58	81	941.09
89	58	82	924.31
89	58	83	918.85
89	58	84	930.26
89	59	77	876.39
89	59	78	880.3
89	59	79	958.92
89	59	80	985.94
89	59	81	987.39
89	59	82	945.21
89	59	83	910.52
89	59	84	896.81
89	60	77	830.21
89	60	78	796.11
89	60	79	835.51
89	60	80	813.39
89	60	81	758.16
89	60	82	733.93
89	60	83	716.15
89	60	84	735.27
89	61	77	814.23
89	61	78	773.68
89	61	79	819.67
89	61	80	828.8
89	61	81	821.14
89	61	82	807.92
89	61	83	795.64
89	61	84	820.56
89	62	77	857.9
89	62	78	806.88
89	62	79	857.82
89	62	80	902.29
89	62	81	939.91
89	62	82	918.22
89	62	83	889.27
89	62	84	882.33
89	63	77	859.79
89	63	78	803.3
89	63	79	846.37
89	63	80	897.12
89	63	81	958.63
89	63	82	955.75
89	63	83	936.99
89	63	84	904.48
89	64	77	869.01
89	64	78	796.9
89	64	79	808.09
89	64	80	843.85
89	64	81	929.43
89	64	82	945.9
89	64	83	930.3
89	64	84	865.5
89	65	77	870.41
89	65	78	778.55
89	65	79	763.19
89	65	80	789.25
89	65	81	893.34
89	65	82	925.02
89	65	83	913.7
89	65	84	844.65
89	66	75	849.56
89	66	76	867.85
89	66	77	847.82
89	66	78	749.63
89	66	79	728.33
89	66	80	754.16
89	66	81	858.44
89	66	82	894.77
89	66	83	887.98
89	66	84	823.72
89	67	75	876.66
89	67	76	857.28
89	67	77	821.61
89	67	78	742.42
89	67	79	733.11
89	67	80	755.04
89	67	81	806
89	67	82	818.56
89	67	83	797.46
89	67	84	756.5
89	68	75	850.92
89	68	76	826.3
89	68	77	796.29
89	68	78	744.76
89	68	79	739.66
89	68	80	753.29
89	68	81	777.9
89	68	82	780.62
89	68	83	761.14
89	68	84	749.45
89	69	74	848.21
89	69	75	788.61
89	69	76	774.74
89	69	77	772.15
89	69	78	762.64
89	69	79	756.05
89	69	80	754.65
89	69	81	765.81
89	69	82	767.55
89	69	83	754.91
89	69	84	763.44
89	70	74	805.36
89	70	75	754.3
89	70	76	748.14
89	70	77	750.79
89	70	78	740.4
89	70	79	737.46
89	70	80	743.93
89	70	81	764.64
89	70	82	774.07
89	70	83	771.65
89	70	84	765.55
89	71	74	775.09
89	71	75	741.61
89	71	76	743.26
89	71	77	745.68
89	71	78	729.42
89	71	79	731.79
89	71	80	745.25
89	71	81	765.91
89	71	82	771.47
89	71	83	759.51
89	71	84	743.59
89	72	74	759.08
89	72	75	753.47
89	72	76	761.95
89	72	77	761.48
89	72	78	734.23
89	72	79	739.28
89	72	80	758.97
89	72	81	772.79
89	72	82	773.66
89	72	83	755.79
89	72	84	735.58
89	73	74	759.56
89	73	75	765.97
89	73	76	763.82
89	73	77	753.33
89	73	78	726.37
89	73	79	730.29
89	73	80	756.25
89	73	81	804.36
89	73	82	834.87
89	73	83	847.25
89	73	84	815.03
89	74	81	857.41
89	74	82	899.43
89	74	83	912.34
89	74	84	882.97
89	75	81	942.76
89	75	82	982.64
89	75	83	973.35
89	75	84	953.7
89	76	81	940.82
89	76	82	981.29
89	76	83	959.89
89	76	84	975.6
90	46	81	969.17
90	46	82	961.86
90	46	83	936.61
90	46	84	918.86
90	47	81	898.27
90	47	82	887.77
90	47	83	851.76
90	47	84	832.03
90	48	81	799.89
90	48	82	801.48
90	48	83	790.65
90	48	84	793.33
90	49	74	769.51
90	49	75	778.9
90	49	76	751.15
90	49	81	740.8
90	49	82	759.62
90	49	83	757.11
90	49	84	766.51
90	50	74	754.11
90	50	75	764.46
90	50	76	759.62
90	50	77	753.13
90	50	78	746.12
90	50	79	743.02
90	50	80	742.82
90	50	81	770.25
90	50	82	787.35
90	50	83	762.04
90	50	84	756.26
90	51	74	744.17
90	51	75	773.47
90	51	76	798.79
90	51	77	805.95
90	51	78	797.2
90	51	79	790.76
90	51	80	772.7
90	51	81	781.1
90	51	82	785.71
90	51	83	760.97
90	51	84	748.66
90	52	74	802.89
90	52	75	866.82
90	52	76	902.36
90	52	77	914.45
90	52	78	898.75
90	52	79	867.54
90	52	80	829.99
90	52	81	826.92
90	52	82	826.7
90	52	83	791.41
90	52	84	764.01
90	53	74	814.88
90	53	75	895.46
90	53	76	921.43
90	53	77	912.18
90	53	78	934.41
90	53	79	944.24
90	53	80	942.26
90	53	81	936.51
90	53	82	924.54
90	53	83	859.09
90	53	84	807.24
90	54	74	804.72
90	54	75	893.11
90	54	76	925.64
90	54	77	915.91
90	54	78	939.83
90	54	79	947.67
90	54	80	939.8
90	54	81	938.12
90	54	82	945.63
90	54	83	916.86
90	54	84	895.86
90	55	74	793.35
90	55	75	869.66
90	55	76	922.33
90	55	77	931.43
90	55	78	926.61
90	55	79	924.12
90	55	80	925.43
90	55	81	935.84
90	55	82	946.87
90	55	83	933.3
90	55	84	920.33
90	56	74	792.85
90	56	75	824.76
90	56	76	854.43
90	56	77	869.72
90	56	78	904.86
90	56	79	943.47
90	56	80	963.23
90	56	81	969.46
90	56	82	941.67
90	56	83	928.03
90	56	84	921.46
90	57	74	850.58
90	57	75	837.89
90	57	76	837.79
90	57	77	864.88
90	57	78	892.94
90	57	79	909.58
90	57	80	930.62
90	57	81	947.58
90	57	82	932.24
90	57	83	927
90	57	84	929.79
90	58	74	975.34
90	58	75	924.55
90	58	76	860.41
90	58	77	879.06
90	58	78	893.21
90	58	79	903.59
90	58	80	939.83
90	58	81	978.6
90	58	82	972.17
90	58	83	975.44
90	58	84	993.15
90	59	75	868.54
90	59	76	861.39
90	59	77	873.67
90	59	78	901.77
90	59	79	978.17
90	59	80	1019.6
90	59	81	1038.9
90	59	82	992.61
90	59	83	953.39
90	59	84	955.21
90	60	75	797.79
90	60	76	785.16
90	60	77	768.37
90	60	78	751.94
90	60	79	782.39
90	60	80	769.74
90	60	81	725.69
90	60	82	700.02
90	60	83	675.15
90	60	84	683.09
90	61	77	737.57
90	61	78	718.84
90	61	79	761.67
90	61	80	768.3
90	61	81	751.7
90	61	82	719.43
90	61	83	690.98
90	61	84	762.25
90	62	75	864.63
90	62	76	887.78
90	62	77	871.07
90	62	78	825.14
90	62	79	855.47
90	62	80	876.46
90	62	81	884.75
90	62	82	835.45
90	62	83	780.48
90	62	84	854.47
90	63	75	756.03
90	63	76	858.2
90	63	77	862.87
90	63	78	792.74
90	63	79	860.86
90	63	80	927.87
90	63	81	983.04
90	63	82	961.52
90	63	83	913.82
90	63	84	949.25
90	64	75	719.91
90	64	76	849.58
90	64	77	856.89
90	64	78	771.03
90	64	79	821.28
90	64	80	882.1
90	64	81	939.66
90	64	82	941.53
90	64	83	926.31
90	64	84	903.51
90	65	74	930.15
90	65	75	837.89
90	65	76	869.92
90	65	77	841.08
90	65	78	744.35
90	65	79	765.7
90	65	80	820.7
90	65	81	899.67
90	65	82	932.83
90	65	83	947.2
90	65	84	882.89
90	66	74	920.25
90	66	75	880.64
90	66	76	857.13
90	66	77	804.19
90	66	78	716.5
90	66	79	725.72
90	66	80	784.19
90	66	81	899.5
90	66	82	950.28
90	66	83	968.05
90	66	84	868.14
90	67	74	922.45
90	67	75	876.91
90	67	76	831.78
90	67	77	782.37
90	67	78	721.31
90	67	79	738.93
90	67	80	779.93
90	67	81	820.75
90	67	82	841.61
90	67	83	854.67
90	67	84	779.71
90	68	74	917.46
90	68	75	837.69
90	68	76	797.44
90	68	77	768.98
90	68	78	739.83
90	68	79	760.16
90	68	80	783.27
90	68	81	781.05
90	68	82	785.9
90	68	83	797.92
90	68	84	769.08
90	69	74	832.14
90	69	75	776.01
90	69	76	769.9
90	69	77	773.71
90	69	78	776.75
90	69	79	788.69
90	69	80	793.92
90	69	81	780.59
90	69	82	773.7
90	69	83	774.16
90	69	84	790.86
90	70	74	801.21
90	70	75	783.5
90	70	76	774.8
90	70	77	771.71
90	70	78	764.45
90	70	79	768.75
90	70	80	777.18
90	70	81	785.15
90	70	82	789.9
90	70	83	794.83
90	70	84	784.62
90	71	74	793.33
90	71	75	799.27
90	71	76	781.78
90	71	77	768.15
90	71	78	752.45
90	71	79	754.93
90	71	80	769.3
90	71	81	789.63
90	71	82	798.27
90	71	83	800.83
90	71	84	777.83
90	72	74	798.14
90	72	75	792.66
90	72	76	775.92
90	72	77	765.94
90	72	78	755.55
90	72	79	759.4
90	72	80	774.62
90	72	81	795.96
90	72	82	800.6
90	72	83	799.35
90	72	84	776.13
90	73	74	808.89
90	73	75	807.71
90	73	76	784.99
90	73	81	843.39
90	73	82	870.73
90	73	83	879.76
90	73	84	859.81
90	74	81	902.23
90	74	82	939.12
90	74	83	949.86
90	74	84	925.74
90	75	81	978.59
90	75	82	1009.7
90	75	83	1011.3
90	75	84	982.18
90	76	81	963.1
90	76	82	1007.3
90	76	83	1017.1
90	76	84	996
91	47	81	900.58
91	47	82	898.74
91	47	83	874.85
91	47	84	862.14
91	48	81	818.25
91	48	82	818.9
91	48	83	810.63
91	48	84	815.05
91	49	74	788.67
91	49	75	789.93
91	49	76	760.42
91	49	81	757.25
91	49	82	771.87
91	49	83	766.65
91	49	84	774.58
91	50	74	775.09
91	50	75	782.64
91	50	76	765.54
91	50	81	785.03
91	50	82	795.59
91	50	83	759.89
91	50	84	751.64
91	51	74	767.05
91	51	75	793.78
91	51	76	799.76
91	51	81	781.86
91	51	82	778.01
91	51	83	760.62
91	51	84	772.66
91	52	74	820.79
91	52	75	884.76
91	52	76	899.77
91	52	81	807.18
91	52	82	802.8
91	52	83	786.83
91	52	84	778.5
91	53	74	853.68
91	53	75	927.36
91	53	76	934.79
91	53	81	922.11
91	53	82	907.4
91	53	83	846.39
91	53	84	792.64
91	54	74	866.06
91	54	75	934.44
91	54	76	944.78
91	54	81	954.48
91	54	82	969.65
91	54	83	917.11
91	54	84	862.92
91	55	74	840.66
91	55	75	909.2
91	55	76	940.34
91	55	81	971.72
91	55	82	990.43
91	55	83	949.52
91	55	84	905.95
91	56	74	818.44
91	56	75	861.35
91	56	76	887.83
91	56	81	1016
91	56	82	982.05
91	56	83	954.72
91	56	84	932.59
91	57	74	845.42
91	57	75	853.34
91	57	76	862.9
91	57	77	890.43
91	57	78	928.99
91	57	79	967.91
91	57	80	976.19
91	57	81	980.81
91	57	82	969.68
91	57	83	950.92
91	57	84	934.04
91	58	74	951.56
91	58	75	912.14
91	58	76	867.32
91	58	77	890.2
91	58	78	919.74
91	58	79	946.32
91	58	80	969.53
91	58	81	1000.7
91	58	82	1002.9
91	58	83	1000.8
91	58	84	1003.2
91	59	74	898
91	59	75	888.74
91	59	76	878.48
91	59	77	896.36
91	59	78	927.8
91	59	79	960.28
91	59	80	1001.9
91	59	81	1050.8
91	59	82	1013.8
91	59	83	983.6
91	59	84	967.92
91	60	74	822.15
91	60	75	796.3
91	60	76	753.56
91	60	77	756.81
91	60	78	746.01
91	60	79	722.85
91	60	80	735.92
91	60	81	759.33
91	60	82	738.13
91	60	83	716.73
91	60	84	696.47
91	61	74	761.95
91	61	75	716.36
91	61	76	683.26
91	61	77	701.77
91	61	78	719.46
91	61	79	717.44
91	61	80	739.58
91	61	81	757.39
91	61	82	754.14
91	61	83	741.95
91	61	84	716.22
91	62	74	893.84
91	62	75	786.66
91	62	76	854.54
91	62	77	878.71
91	62	78	875.47
91	62	79	878.18
91	62	80	878.83
91	62	81	871.33
91	62	82	858.67
91	62	83	840.21
91	62	84	820.23
91	63	74	890.55
91	63	75	741.25
91	63	76	881.7
91	63	77	884.75
91	63	78	817.66
91	63	79	873.14
91	63	80	930.13
91	63	81	988.56
91	63	82	995.27
91	63	83	980.5
91	63	84	977.65
91	64	74	863.16
91	64	75	780.11
91	64	76	892.73
91	64	77	869.02
91	64	78	772.43
91	64	79	828.82
91	64	80	883.83
91	64	81	932.84
91	64	82	929.85
91	64	83	914.78
91	64	84	928.19
91	65	74	939.47
91	65	75	959.95
91	65	76	904.47
91	65	77	835.4
91	65	78	739.8
91	65	79	770.75
91	65	80	820.18
91	65	81	883.86
91	65	82	910.16
91	65	83	922.88
91	65	84	916.37
91	66	74	911.92
91	66	75	904.35
91	66	76	873.43
91	66	77	814.06
91	66	78	722.24
91	66	79	735.54
91	66	80	793.55
91	66	81	902.7
91	66	82	969.98
91	66	83	995.87
91	66	84	926.89
91	67	74	909.06
91	67	75	875.09
91	67	76	839.11
91	67	81	843.48
91	67	82	868.89
91	67	83	877.65
91	67	84	836.86
91	68	74	913.1
91	68	75	851.68
91	68	76	806.91
91	68	81	814.24
91	68	82	816.62
91	68	83	818.3
91	68	84	804.35
91	69	74	830.01
91	69	75	796.38
91	69	76	780.92
91	69	81	829.89
91	69	82	819.98
91	69	83	803.41
91	69	84	806.63
91	70	74	800.66
91	70	75	806.69
91	70	76	793.39
91	70	81	822.78
91	70	82	812.34
91	70	83	787.71
91	70	84	778.94
91	71	74	799.14
91	71	75	826.46
91	71	76	802.04
91	71	81	819.07
91	71	82	817.48
91	71	83	793.99
91	71	84	783.37
91	72	74	810.35
91	72	75	805.37
91	72	76	776.58
91	72	81	828.41
91	72	82	838.64
91	72	83	819.71
91	72	84	810.19
91	73	74	819.04
91	73	75	807.59
91	73	76	781.51
91	73	81	896.2
91	73	82	904.58
91	73	83	895.98
91	73	84	889.11
91	74	74	820.76
91	74	75	809.6
91	74	76	787.59
91	74	81	971.62
91	74	82	979.55
91	74	83	976.66
91	74	84	965.31
91	75	81	1023.9
91	75	82	1038.1
91	75	83	1042.7
91	75	84	1025.5
91	76	81	989
91	76	82	1019.6
91	76	83	1037.1
91	76	84	1027.4
92	47	81	948.95
92	47	82	951.05
92	47	83	937.78
92	47	84	949.73
92	48	81	867.97
92	48	82	878.74
92	48	83	869.06
92	48	84	881.28
92	49	74	809.48
92	49	75	810.16
92	49	76	768.38
92	49	81	801.43
92	49	82	815.92
92	49	83	814.47
92	49	84	826.84
92	50	74	802.24
92	50	75	806.02
92	50	76	766.69
92	50	81	796.3
92	50	82	802.26
92	50	83	790.44
92	50	84	790.28
92	51	74	809.5
92	51	75	818.34
92	51	76	781.55
92	51	81	777.17
92	51	82	778.38
92	51	83	771.98
92	51	84	799.47
92	52	74	842.37
92	52	75	881.41
92	52	76	862.76
92	52	81	763.39
92	52	82	763.81
92	52	83	765.98
92	52	84	787.9
92	53	74	887.33
92	53	75	937.53
92	53	76	923.57
92	53	81	795.81
92	53	82	787.51
92	53	83	781.1
92	53	84	777.57
92	54	74	936.23
92	54	75	976.14
92	54	76	963.93
92	54	81	852.84
92	54	82	841.87
92	54	83	824.69
92	54	84	804.07
92	55	74	917.6
92	55	75	965
92	55	76	968.69
92	55	81	903.25
92	55	82	891.15
92	55	83	868.67
92	55	84	845.42
92	56	74	878.94
92	56	75	921.35
92	56	76	941.51
92	56	81	944.93
92	56	82	928.93
92	56	83	904.87
92	56	84	885.58
92	57	74	857.33
92	57	75	888.3
92	57	76	909.86
92	57	77	920.99
92	57	78	949.08
92	57	79	981.09
92	57	80	948.63
92	57	81	923.85
92	57	82	907.05
92	57	83	895.65
92	57	84	886.27
92	58	74	893.69
92	58	75	883.82
92	58	76	885.75
92	58	77	901.14
92	58	78	942.02
92	58	79	996.73
92	58	80	965.65
92	58	81	950.24
92	58	82	943.76
92	58	83	940.45
92	58	84	941.16
92	59	74	934.42
92	59	75	944.99
92	59	76	945.83
92	59	77	940.37
92	59	78	967.56
92	59	79	1020.7
92	59	80	1010.6
92	59	81	1000.3
92	59	82	974.53
92	59	83	949.79
92	59	84	925.28
92	60	74	891.7
92	60	75	868.24
92	60	76	821.58
92	60	77	829.42
92	60	78	827.76
92	60	79	776.25
92	60	80	797.83
92	60	81	841.84
92	60	82	819.88
92	60	83	791.48
92	60	84	742.21
92	61	74	805.22
92	61	75	740.03
92	61	76	717.09
92	61	77	768.74
92	61	78	802.66
92	61	79	748.94
92	61	80	800.73
92	61	81	879.47
92	61	82	893.18
92	61	83	869.73
92	61	84	792.42
92	62	74	847.39
92	62	75	693.46
92	62	76	814.13
92	62	77	878.19
92	62	78	897.74
92	62	79	885.14
92	62	80	924.73
92	62	81	979.73
92	62	82	990.95
92	62	83	964.22
92	62	84	886.57
92	63	74	855.75
92	63	75	753.66
92	63	76	906.35
92	63	77	915.39
92	63	78	848.63
92	63	79	884.02
92	63	80	939.11
92	63	81	1005.1
92	63	82	1023.7
92	63	83	1021.6
92	63	84	998.54
92	64	74	844.66
92	64	75	863.43
92	64	76	948.64
92	64	77	917.09
92	64	78	827.86
92	64	79	833.5
92	64	80	871.4
92	64	81	932.92
92	64	82	969.09
92	64	83	983.18
92	64	84	964.05
92	65	74	900.31
92	65	75	1010.9
92	65	76	944.37
92	65	77	888.1
92	65	78	824.77
92	65	79	783.21
92	65	80	800.1
92	65	81	869.62
92	65	82	933.08
92	65	83	972.18
92	65	84	952.94
92	66	74	894.22
92	66	75	929.81
92	66	76	929.83
92	66	77	900.55
92	66	78	830.08
92	66	79	796.69
92	66	80	807.88
92	66	81	873.87
92	66	82	947.59
92	66	83	1002.7
92	66	84	967.2
92	67	74	903.52
92	67	75	888.87
92	67	76	895.2
92	67	81	826.64
92	67	82	878.64
92	67	83	917.54
92	67	84	900.82
92	68	74	914.3
92	68	75	873.44
92	68	76	855.21
92	68	81	791.57
92	68	82	823.41
92	68	83	850.51
92	68	84	841.33
92	69	74	846.02
92	69	75	837.75
92	69	76	811.72
92	69	81	794.88
92	69	82	800.91
92	69	83	807.03
92	69	84	794.63
92	70	74	813.57
92	70	75	823.62
92	70	76	798.06
92	70	81	792.81
92	70	82	795.47
92	70	83	793.45
92	70	84	790.49
92	71	74	800.26
92	71	75	815.25
92	71	76	791.68
92	71	81	795.02
92	71	82	802.81
92	71	83	799.17
92	71	84	809.11
92	72	74	810.68
92	72	75	802
92	72	76	768.52
92	72	81	828.81
92	72	82	837.23
92	72	83	835.24
92	72	84	854.47
92	73	74	815.92
92	73	75	791.91
92	73	76	766.89
92	73	81	910.31
92	73	82	918.17
92	73	83	912.68
92	73	84	919.43
92	74	74	816.68
92	74	75	786.3
92	74	76	770.6
92	74	81	1003.4
92	74	82	1008.3
92	74	83	1000
92	74	84	990.34
92	75	81	1020.6
92	75	82	1033.8
92	75	83	1044.2
92	75	84	1044.4
92	76	81	981.88
92	76	82	1005.4
92	76	83	1024.6
92	76	84	1042.6
93	49	74	829.15
93	49	75	828.76
93	49	76	773.54
93	50	74	831.7
93	50	75	833.36
93	50	76	772.94
93	50	81	812.71
93	50	82	808.77
93	50	83	799.8
93	50	84	801.82
93	51	74	855.52
93	51	75	835.19
93	51	76	768.83
93	51	81	795.96
93	51	82	788.54
93	51	83	785.39
93	51	84	821.09
93	52	74	855.9
93	52	75	838.4
93	52	76	796.67
93	52	81	779.98
93	52	82	773.37
93	52	83	771.86
93	52	84	810.02
93	53	74	886.33
93	53	75	879.47
93	53	76	839.44
93	53	81	759.8
93	53	82	735.24
93	53	83	740.81
93	53	84	774.61
93	54	71	772.87
93	54	72	767
93	54	73	860.81
93	54	74	953.28
93	54	75	949.86
93	54	76	902.24
93	54	81	785.79
93	54	82	761.79
93	54	83	761.17
93	54	84	763.47
93	55	71	802.78
93	55	72	772.94
93	55	73	857.12
93	55	74	977.62
93	55	75	996.11
93	55	76	975.47
93	55	81	822.38
93	55	82	799.64
93	55	83	794.37
93	55	84	788.9
93	56	71	874.64
93	56	72	787.63
93	56	73	835.76
93	56	74	965.82
93	56	75	971.26
93	56	76	959.02
93	56	81	845.27
93	56	82	840.3
93	56	83	837.98
93	56	84	832.05
93	57	71	975.25
93	57	72	829.13
93	57	73	802.96
93	57	74	920.98
93	57	75	936.38
93	57	76	936.8
93	57	77	929.75
93	57	78	951.68
93	57	79	969.03
93	57	80	902.71
93	58	71	998.39
93	58	72	941.46
93	58	73	873.34
93	58	74	861.84
93	58	75	889.22
93	58	76	922.63
93	58	77	925.82
93	58	78	948.13
93	58	79	981.62
93	58	80	940.51
93	59	71	973.94
93	59	72	967.72
93	59	73	915.89
93	59	74	954.75
93	59	75	955.83
93	59	76	928.25
93	59	77	938.79
93	59	78	972.1
93	59	79	1024.6
93	59	80	999.93
93	60	71	924.79
93	60	72	937.77
93	60	73	854.87
93	60	74	916.94
93	60	75	910.21
93	60	76	870.16
93	60	77	846.52
93	60	78	811.78
93	60	79	751.94
93	60	80	794.91
93	61	74	754.76
93	61	75	808.94
93	61	76	827.88
93	61	77	812.38
93	61	78	777.73
93	61	79	711.71
93	61	80	785.11
93	62	71	896.23
93	62	72	985.12
93	62	73	938.24
93	62	74	865.7
93	62	75	808.56
93	62	76	883.78
93	62	77	898.37
93	62	78	884.21
93	62	79	855.74
93	62	80	907.74
93	63	71	889.72
93	63	72	1000.8
93	63	73	981.93
93	63	74	922.22
93	63	75	895.38
93	63	76	923.56
93	63	77	901.58
93	63	78	871.15
93	63	79	910.62
93	63	80	949.05
93	64	71	906.28
93	64	72	962.97
93	64	73	906.71
93	64	74	930.26
93	64	75	966.7
93	64	76	952.62
93	64	77	910.35
93	64	78	860.45
93	64	79	870.04
93	64	80	886.1
93	65	71	898.38
93	65	72	980.81
93	65	73	896.35
93	65	74	914.92
93	65	75	977.48
93	65	76	961.19
93	65	77	921.6
93	65	78	867.34
93	65	79	816
93	65	80	810.21
93	66	71	909.76
93	66	72	1002
93	66	73	938.95
93	66	74	951.43
93	66	75	996.94
93	66	76	968.09
93	67	71	912.3
93	67	72	1016.3
93	67	73	972.13
93	67	74	967.1
93	67	75	977.13
93	67	76	958.49
93	67	81	804.03
93	67	82	855.95
93	67	83	909.42
93	67	84	915.04
93	68	71	862.7
93	68	72	1027.9
93	68	73	982.17
93	68	74	948.08
93	68	75	927.13
93	68	76	930.25
93	68	81	785.4
93	68	82	818.17
93	68	83	854.04
93	68	84	851.42
93	69	71	774.32
93	69	72	963.23
93	69	73	911.99
93	69	74	875.55
93	69	75	858.96
93	69	76	850.93
93	69	81	779.52
93	69	82	800.74
93	69	83	821.36
93	69	84	792.35
93	70	74	833.39
93	70	75	824.59
93	70	76	821.79
93	70	81	780.23
93	70	82	788.49
93	70	83	795.89
93	70	84	795.81
93	71	74	808.74
93	71	75	802.66
93	71	76	811.41
93	71	81	790.52
93	71	82	795.27
93	71	83	794.92
93	71	84	821.7
93	72	74	823.16
93	72	75	835.7
93	72	76	816.81
93	72	81	855.28
93	72	82	867.69
93	72	83	874.84
93	72	84	896.84
93	73	74	830.79
93	73	75	831.83
93	73	76	810.02
93	73	81	940.48
93	73	82	948.54
93	73	83	943.16
93	73	84	952.98
93	74	74	834.02
93	74	75	806.95
93	74	76	794.27
94	49	74	844.02
94	49	75	831.79
94	49	76	787.09
94	50	71	881.4
94	50	72	818.56
94	50	73	825.47
94	50	74	838.22
94	50	75	841.92
94	50	76	775.33
94	51	71	846.4
94	51	72	815.97
94	51	73	851.26
94	51	74	854.2
94	51	75	830.02
94	51	76	762.37
94	52	71	844.34
94	52	72	832.95
94	52	73	850.84
94	52	74	851.81
94	52	75	844.7
94	52	76	797.24
94	53	69	653.39
94	53	70	788.57
94	53	71	875.2
94	53	72	851.1
94	53	73	853.39
94	53	74	863.53
94	53	75	860.62
94	53	76	829.98
94	54	69	621.72
94	54	70	737.64
94	54	71	846.97
94	54	72	840.01
94	54	73	875.18
94	54	74	906.87
94	54	75	891.51
94	54	76	872.71
94	54	78	870.34
94	54	79	842.49
94	54	80	794.91
94	55	69	613.88
94	55	70	729.82
94	55	71	846.49
94	55	72	809.33
94	55	73	873.85
94	55	74	966.15
94	55	75	981.73
94	55	76	960.26
94	55	78	932.87
94	55	79	892.07
94	55	80	826.08
94	56	69	648.35
94	56	70	750.4
94	56	71	873.66
94	56	72	808.42
94	56	73	865.54
94	56	74	975.51
94	56	75	986.69
94	56	76	956.33
94	56	78	955.02
94	56	79	962.08
94	56	80	873.3
94	57	71	912.65
94	57	72	851.26
94	57	73	868.17
94	57	74	953.87
94	57	75	964.96
94	57	76	950.36
94	57	77	919.27
94	57	78	960.09
94	57	79	979.22
94	57	80	904.55
94	58	71	958.26
94	58	72	930.92
94	58	73	905.11
94	58	74	917.64
94	58	75	940.13
94	58	76	959.66
94	58	77	960.53
94	58	78	966.85
94	58	79	977.19
94	58	80	941.96
94	59	71	959.76
94	59	72	955.19
94	59	73	935.81
94	59	74	979.83
94	59	75	970.56
94	59	76	934.57
94	59	77	928.66
94	59	78	964.39
94	59	79	1029.7
94	59	80	1001.8
94	60	71	889.05
94	60	72	899.93
94	60	73	851.02
94	60	74	885.9
94	60	75	885.42
94	60	76	882.29
94	60	77	853.45
94	60	78	816.49
94	60	79	754.02
94	60	80	809.63
94	61	71	650.95
94	61	72	633.3
94	61	73	524.92
94	61	74	633.95
94	61	75	739.03
94	61	76	861.68
94	61	77	848.55
94	61	78	792.55
94	61	79	699.32
94	61	80	787.29
94	62	71	767.64
94	62	72	837.86
94	62	73	825.54
94	62	74	860.27
94	62	75	892.98
94	62	76	970.41
94	62	77	968.24
94	62	78	919.64
94	62	79	840.8
94	62	80	894.07
94	63	71	925.21
94	63	72	995.81
94	63	73	958.18
94	63	74	965.4
94	63	75	979.16
94	63	76	979.49
94	63	77	942.2
94	63	78	906.49
94	63	79	915.84
94	63	80	942.37
94	64	71	942.2
94	64	72	1023.9
94	64	73	979.57
94	64	74	1001.2
94	64	75	1019
94	64	76	980.7
94	64	77	940.94
94	64	78	910.36
94	64	79	912.3
94	64	80	913.12
94	65	71	939.19
94	65	72	1020.5
94	65	73	967.92
94	65	74	965.6
94	65	75	980.64
94	65	76	969.9
94	65	77	956.48
94	65	78	932.49
94	65	79	887.39
94	65	80	861.58
94	66	71	917.57
94	66	72	1000.6
94	66	73	972.15
94	66	74	979.47
94	66	75	1002.6
94	66	76	988.25
94	66	78	955.24
94	66	79	925.01
94	66	80	881.17
94	67	69	760.05
94	67	70	794.71
94	67	71	876.47
94	67	72	979.64
94	67	73	971.31
94	67	74	978.05
94	67	75	990.2
94	67	76	991.12
94	67	78	950.74
94	67	79	913.76
94	67	80	865.85
94	68	69	660.48
94	68	70	706.18
94	68	71	822.7
94	68	72	978.09
94	68	73	959.49
94	68	74	945.33
94	68	75	937.18
94	68	76	971.49
94	68	78	928.21
94	68	79	880.3
94	68	80	834.9
94	69	69	648.88
94	69	70	659.33
94	69	71	752.45
94	69	72	916.91
94	69	73	901.11
94	69	74	880.28
94	69	75	859.37
94	69	76	875.69
94	69	78	848.68
94	69	79	819.22
94	69	80	801.9
94	70	69	686.42
94	70	70	650.31
94	70	71	702.06
94	70	72	861.68
94	70	73	854.87
94	70	74	839.26
94	70	75	815.91
94	70	76	832.72
94	71	71	715.86
94	71	72	839.74
94	71	73	832.37
94	71	74	813.74
94	71	75	792.87
94	71	76	816.71
94	72	71	699.84
94	72	72	839.62
94	72	73	835.59
94	72	74	821.65
94	72	75	819.44
94	72	76	833.97
94	73	71	676.4
94	73	72	840.13
94	73	73	843.7
94	73	74	825.43
94	73	75	819.94
94	73	76	839.08
94	74	74	824.11
94	74	75	798.68
94	74	76	830.27
95	50	71	902.35
95	50	72	821.42
95	50	73	840.12
95	51	71	887.65
95	51	72	855.29
95	51	73	883.99
95	52	71	869.66
95	52	72	870.25
95	52	73	902.41
95	53	69	649.14
95	53	70	776.25
95	53	71	864.84
95	53	72	871.12
95	53	73	899.82
95	53	77	876.99
95	53	78	887.13
95	53	79	856.31
95	53	80	808.53
95	54	69	630.56
95	54	70	748.63
95	54	71	855.4
95	54	72	853.45
95	54	73	851.85
95	54	77	920.76
95	54	78	936.48
95	54	79	895.91
95	54	80	820.91
95	55	69	632.58
95	55	70	750.69
95	55	71	876.49
95	55	72	847.46
95	55	73	871.16
95	55	77	978.8
95	55	78	993.81
95	55	79	945.6
95	55	80	851.02
95	56	69	671.15
95	56	70	780.05
95	56	71	915.09
95	56	72	856.32
95	56	73	882.56
95	56	77	928.12
95	56	78	992.85
95	56	79	1002.7
95	56	80	929.81
95	57	69	756.43
95	57	70	810.38
95	57	71	927.34
95	57	72	869.91
[truncated: 7,412 more rows]
