# Supplementary material for: From mathematics to medicine: A practical primer on topological data analysis (TDA) and the development of related analytic tools for the functional discovery of latent structure in fMRI data
Source: PLoS One. 2021 Aug 12;16(8):e0255859. doi: 10.1371/journal.pone.0255859 (PMC8360597; doi:10.1371/journal.pone.0255859)
Supplement: S1 Data — The included archive of .csv files has one .csv file for each time index. Each .csv file contains a single matrix, which has one column for each of the spatial coordinates x, y, z and one column for the fMRI signal amplitude at voxel (x, y, z) at that time index. This is normalized scan data for a single patient from our study, described in the paper, with an ACC (anterior cingulate cortex) mask applied. This is the data we used, together with our software implementation of our workflow (available at https://github.com/regalski/Wayne-State-TDA), to produce the persistence diagrams, vineyards, and loop locations pictured in the figures and described in the Workflow section of our paper. (ZIP) [file pone.0255859.s004.zip › lea2002_145_121_121_time_113_rdACC.csv]

86	49	77	712.66
86	49	78	727.58
86	49	79	732.68
86	49	80	724.99
86	50	77	714.22
86	50	78	709.57
86	50	79	698.95
86	50	80	686.34
86	51	77	709.3
86	51	78	701.42
86	51	79	694.21
86	51	80	682.35
86	52	77	726.97
86	52	78	709.23
86	52	79	697.74
86	52	80	688.75
86	53	77	814.6
86	53	78	763.08
86	53	79	706.83
86	53	80	705.8
86	54	77	850.72
86	54	78	809.55
86	54	79	785.21
86	54	80	771.7
86	55	77	865.25
86	55	78	834.26
86	55	79	838.16
86	55	80	824.76
86	56	77	857.81
86	56	78	836.38
86	56	79	846.7
86	56	80	865.52
86	57	77	842.71
86	57	78	841.21
86	57	79	869.29
86	57	80	873.64
86	57	81	868.2
86	57	82	843.82
86	58	77	834.53
86	58	78	842.17
86	58	79	879.57
86	58	80	875.9
86	58	81	840.97
86	58	82	853.04
86	59	81	813.13
86	59	82	841.54
86	60	81	745.33
86	60	82	763.78
86	61	81	813.2
86	61	82	836.01
86	62	81	857.83
86	62	82	867.21
86	63	77	885.63
86	63	78	782.13
86	63	79	793.96
86	63	80	834.26
86	63	81	825.28
86	63	82	826.02
86	64	77	896.83
86	64	78	825.79
86	64	79	806.46
86	64	80	804.68
86	64	81	772.51
86	64	82	754.06
86	65	77	890.42
86	65	78	858.04
86	65	79	830.05
86	65	80	795.02
86	65	81	776.4
86	65	82	758.62
86	66	77	893.82
86	66	78	894.51
86	66	79	860.16
86	66	80	802.53
86	66	81	796.66
86	66	82	777.87
86	67	77	829.04
86	67	78	842.15
86	67	79	833.78
86	67	80	807.68
86	68	77	833.48
86	68	78	835.3
86	68	79	824.81
86	68	80	803.19
86	69	77	856.47
86	69	78	822.69
86	69	79	800.6
86	69	80	781.77
86	70	77	777.19
86	70	78	732.76
86	70	79	719.88
86	70	80	728.01
86	71	77	742.32
86	71	78	721.04
86	71	79	717.66
86	71	80	724.25
86	72	77	733.03
86	72	78	719.75
86	72	79	717.67
86	72	80	725.92
86	73	77	736.88
86	73	78	704.86
86	73	79	705.34
86	73	80	727.49
87	46	81	931.84
87	46	82	923.56
87	46	83	912.71
87	46	84	919.49
87	47	81	821.76
87	47	82	826.45
87	47	83	838.39
87	47	84	852.22
87	48	81	767.6
87	48	82	761.6
87	48	83	784.11
87	48	84	794.31
87	49	77	728.92
87	49	78	731.38
87	49	79	734.2
87	49	80	739.86
87	49	81	734.36
87	49	82	731.44
87	49	83	747.43
87	49	84	756.24
87	50	77	732.86
87	50	78	725.87
87	50	79	718.7
87	50	80	707.97
87	50	81	712.4
87	50	82	722.85
87	50	83	728.37
87	50	84	736.32
87	51	77	729.15
87	51	78	715.17
87	51	79	703.68
87	51	80	697.99
87	52	77	744.78
87	52	78	722.41
87	52	79	705.07
87	52	80	705.37
87	53	77	836.03
87	53	78	785.37
87	53	79	735.33
87	53	80	741.25
87	54	77	859.02
87	54	78	815.09
87	54	79	790.38
87	54	80	764.18
87	55	77	852.83
87	55	78	827.53
87	55	79	850.31
87	55	80	804.35
87	55	81	767.7
87	55	82	763.42
87	55	83	760.71
87	55	84	757.29
87	56	77	854.04
87	56	78	844.09
87	56	79	909.83
87	56	80	875.4
87	56	81	827.8
87	56	82	800.23
87	56	83	781.99
87	56	84	771.76
87	57	77	851.43
87	57	78	854.38
87	57	79	919.41
87	57	80	908.17
87	57	81	867.91
87	57	82	827.96
87	57	83	794.6
87	57	84	772.11
87	58	77	848.52
87	58	78	860.67
87	58	79	904.14
87	58	80	904.11
87	58	81	879.19
87	58	82	863.73
87	58	83	859.13
87	58	84	847.87
87	59	77	881.2
87	59	78	859.43
87	59	79	866.62
87	59	80	865.82
87	59	81	857.1
87	59	82	872.57
87	59	83	895.74
87	59	84	878.51
87	60	77	782.36
87	60	78	727.94
87	60	79	772.86
87	60	80	792.64
87	60	81	755.3
87	60	82	787.81
87	60	83	837.05
87	60	84	825.78
87	61	77	749.35
87	61	78	679.24
87	61	79	748.01
87	61	80	812.26
87	61	81	804.63
87	61	82	831.54
87	61	83	864.41
87	61	84	859.75
87	62	77	815.15
87	62	78	719.09
87	62	79	772.05
87	62	80	838
87	62	81	852.51
87	62	82	858.3
87	62	83	861.12
87	62	84	852.54
87	63	77	875.58
87	63	78	818.21
87	63	79	799.06
87	63	80	787.12
87	63	81	828.64
87	63	82	834.69
87	63	83	830.53
87	63	84	821.55
87	64	77	872.86
87	64	78	814.42
87	64	79	773.99
87	64	80	747.37
87	64	81	782.81
87	64	82	802.78
87	64	83	817.89
87	64	84	795.87
87	65	77	846.88
87	65	78	811.44
87	65	79	774.01
87	65	80	734.09
87	65	81	754.24
87	65	82	766.14
87	65	83	769.03
87	65	84	765.56
87	66	77	853.42
87	66	78	855.97
87	66	79	809.6
87	66	80	737.65
87	66	81	733.27
87	66	82	730.05
87	66	83	727.45
87	66	84	739.93
87	67	77	872.17
87	67	78	817.85
87	67	79	769.91
87	67	80	726.2
87	67	81	709.08
87	67	82	703.89
87	67	83	712.84
87	67	84	723.57
87	68	77	859.12
87	68	78	798.32
87	68	79	761.99
87	68	80	738.38
87	68	81	728.92
87	68	82	725.89
87	68	83	730.23
87	68	84	726.88
87	69	77	811.92
87	69	78	776.28
87	69	79	761.92
87	69	80	759.9
87	70	77	736.29
87	70	78	713.54
87	70	79	731.26
87	70	80	769.41
87	71	77	709.71
87	71	78	709.23
87	71	79	730.2
87	71	80	755.56
87	72	77	718.05
87	72	78	722.67
87	72	79	733.13
87	72	80	744.04
87	73	77	727.16
87	73	78	708.76
87	73	79	720.33
87	73	80	747.46
87	73	81	745.19
87	73	82	753.24
87	73	83	771.67
87	73	84	777.13
87	74	81	773.97
87	74	82	802.72
87	74	83	838.8
87	74	84	854.88
87	75	81	801.81
87	75	82	847.94
87	75	83	894.58
87	75	84	912.25
87	76	81	808.26
87	76	82	863.18
87	76	83	919.81
87	76	84	939.55
88	46	81	948.08
88	46	82	941.65
88	46	83	942.7
88	46	84	939.52
88	47	81	851.73
88	47	82	854.21
88	47	83	859.24
88	47	84	858.22
88	48	81	773.93
88	48	82	784.32
88	48	83	785.44
88	48	84	790.83
88	49	77	737.29
88	49	78	733.18
88	49	79	721.9
88	49	80	713.25
88	49	81	735.36
88	49	82	749.86
88	49	83	752.31
88	49	84	760.57
88	50	77	736.21
88	50	78	715.84
88	50	79	709.89
88	50	80	725.38
88	50	81	732.72
88	50	82	737.04
88	50	83	740.74
88	50	84	746.88
88	51	77	749.47
88	51	78	722.52
88	51	79	710.54
88	51	80	719.89
88	52	77	786.22
88	52	78	756.14
88	52	79	736.47
88	52	80	739.19
88	53	77	886.28
88	53	78	841.96
88	53	79	802.93
88	53	80	802.08
88	54	77	914.25
88	54	78	873.56
88	54	79	841.46
88	54	80	812.91
88	55	77	900.56
88	55	78	873.88
88	55	79	873.37
88	55	80	832.65
88	55	81	810.94
88	55	82	833.64
88	55	83	828.27
88	55	84	821.66
88	56	77	873.03
88	56	78	870.12
88	56	79	903.07
88	56	80	876.12
88	56	81	848.91
88	56	82	843.63
88	56	83	838.51
88	56	84	845.67
88	57	77	864.55
88	57	78	876.48
88	57	79	910.81
88	57	80	898.34
88	57	81	877.31
88	57	82	856.49
88	57	83	838.06
88	57	84	832.23
88	58	77	869.69
88	58	78	882.66
88	58	79	908.24
88	58	80	907.03
88	58	81	899.72
88	58	82	885.7
88	58	83	880.07
88	58	84	887.98
88	59	77	913.4
88	59	78	877.83
88	59	79	889.79
88	59	80	895.99
88	59	81	897.33
88	59	82	891.44
88	59	83	887.34
88	59	84	884.62
88	60	77	868.53
88	60	78	856.06
88	60	79	830.09
88	60	80	806.17
88	60	81	772.78
88	60	82	766.81
88	60	83	776.16
88	60	84	777.82
88	61	77	840.26
88	61	78	847.67
88	61	79	833.95
88	61	80	830.79
88	61	81	823.22
88	61	82	834.58
88	61	83	853.96
88	61	84	853.03
88	62	77	867.25
88	62	78	858.02
88	62	79	860.02
88	62	80	874.6
88	62	81	889.73
88	62	82	893.15
88	62	83	892.61
88	62	84	875.4
88	63	77	895.89
88	63	78	838.59
88	63	79	823.35
88	63	80	828.9
88	63	81	875.33
88	63	82	885.27
88	63	83	879.14
88	63	84	856.93
88	64	77	912.63
88	64	78	833.64
88	64	79	786.79
88	64	80	771.24
88	64	81	851.99
88	64	82	883.51
88	64	83	891.26
88	64	84	830.38
88	65	77	910.75
88	65	78	821.45
88	65	79	766.93
88	65	80	744.92
88	65	81	817.38
88	65	82	840.84
88	65	83	842.06
88	65	84	796.16
88	66	77	907.09
88	66	78	812.65
88	66	79	771.78
88	66	80	752.63
88	66	81	780.38
88	66	82	785.25
88	66	83	780.21
88	66	84	760.87
88	67	77	874.57
88	67	78	785.38
88	67	79	752.77
88	67	80	742.55
88	67	81	731.72
88	67	82	724.03
88	67	83	722.34
88	67	84	723.59
88	68	77	829.31
88	68	78	756.33
88	68	79	738.56
88	68	80	745.09
88	68	81	731.1
88	68	82	726.42
88	68	83	729.47
88	68	84	731.78
88	69	77	769.07
88	69	78	725.82
88	69	79	730.86
88	69	80	757.74
88	70	77	742.59
88	70	78	715.5
88	70	79	733.92
88	70	80	775.57
88	71	77	729.41
88	71	78	717.37
88	71	79	734.06
88	71	80	759.83
88	72	77	730.21
88	72	78	729.01
88	72	79	732.86
88	72	80	741.57
88	73	77	730.43
88	73	78	706.96
88	73	79	718.6
88	73	80	751.78
88	73	81	764.77
88	73	82	785.3
88	73	83	816.5
88	73	84	802.01
88	74	81	805.51
88	74	82	842.21
88	74	83	875.76
88	74	84	872.53
88	75	81	860.95
88	75	82	909.31
88	75	83	929.4
88	75	84	934.94
88	76	81	874.52
88	76	82	918.3
88	76	83	924.61
88	76	84	945.97
89	46	81	959.61
89	46	82	960.79
89	46	83	952.31
89	46	84	938.36
89	47	81	868.92
89	47	82	864.34
89	47	83	859.48
89	47	84	850.57
89	48	81	784.38
89	48	82	796.06
89	48	83	788.37
89	48	84	787.49
89	49	77	734.41
89	49	78	734.08
89	49	79	725.18
89	49	80	714.77
89	49	81	742.38
89	49	82	760.66
89	49	83	761.65
89	49	84	767.33
89	50	74	749.73
89	50	75	769.53
89	50	76	748.66
89	50	77	730.51
89	50	78	731.73
89	50	79	736.34
89	50	80	752.42
89	50	81	756.45
89	50	82	756.65
89	50	83	761.8
89	50	84	765.62
89	51	74	760.14
89	51	75	789.6
89	51	76	783.52
89	51	77	768.86
89	51	78	771.32
89	51	79	767.72
89	51	80	752.7
89	51	81	750.9
89	51	82	752.79
89	51	83	749.58
89	51	84	747.76
89	52	74	792.83
89	52	75	883.11
89	52	76	893.61
89	52	77	858.46
89	52	78	841.18
89	52	79	817.5
89	52	80	789.41
89	52	81	782.33
89	52	82	780.92
89	52	83	770.7
89	52	84	763.06
89	53	74	818.17
89	53	75	900.62
89	53	76	914.35
89	53	77	877.76
89	53	78	874.15
89	53	79	871.84
89	53	80	881.24
89	53	81	870.6
89	53	82	842.24
89	53	83	819.12
89	53	84	799.56
89	54	74	820.72
89	54	75	893.62
89	54	76	923.43
89	54	77	897.41
89	54	78	889.08
89	54	79	881.44
89	54	80	875.98
89	54	81	870.75
89	54	82	892.84
89	54	83	877.56
89	54	84	850.97
89	55	75	856.77
89	55	76	921.4
89	55	77	905.94
89	55	78	892.37
89	55	79	884.01
89	55	80	874.74
89	55	81	874.19
89	55	82	898.86
89	55	83	893.37
89	55	84	882.52
89	56	75	844.38
89	56	76	872.58
89	56	77	876.16
89	56	78	887.66
89	56	79	905.26
89	56	80	910.23
89	56	81	905.76
89	56	82	890.81
89	56	83	893.39
89	56	84	901.7
89	57	75	874.03
89	57	76	865.86
89	57	77	863.75
89	57	78	874.81
89	57	79	898.25
89	57	80	902.62
89	57	81	898.89
89	57	82	886.81
89	57	83	884.2
89	57	84	896.59
89	58	77	869.16
89	58	78	869.72
89	58	79	905.67
89	58	80	922.33
89	58	81	932.18
89	58	82	920.42
89	58	83	916.97
89	58	84	933.37
89	59	77	885.44
89	59	78	872.35
89	59	79	934.95
89	59	80	961.91
89	59	81	968.28
89	59	82	931.08
89	59	83	898.41
89	59	84	889.76
89	60	77	832.3
89	60	78	804.17
89	60	79	810.58
89	60	80	792.47
89	60	81	765.21
89	60	82	731.05
89	60	83	700.38
89	60	84	704.53
89	61	77	813.4
89	61	78	798.81
89	61	79	820.8
89	61	80	819.96
89	61	81	805.34
89	61	82	794.16
89	61	83	791.89
89	61	84	823.66
89	62	77	863.91
89	62	78	839.85
89	62	79	880.8
89	62	80	900.28
89	62	81	902
89	62	82	890.39
89	62	83	883.44
89	62	84	895.38
89	63	77	885.85
89	63	78	833.38
89	63	79	852.48
89	63	80	885.24
89	63	81	935.76
89	63	82	939.85
89	63	83	929.02
89	63	84	913.49
89	64	77	895.01
89	64	78	817.87
89	64	79	805.06
89	64	80	821.83
89	64	81	902.41
89	64	82	933.87
89	64	83	938.26
89	64	84	867.45
89	65	77	888.4
89	65	78	794.54
89	65	79	764.18
89	65	80	774.24
89	65	81	864.33
89	65	82	908.02
89	65	83	916.74
89	65	84	842.69
89	66	75	852.72
89	66	76	870.98
89	66	77	860.86
89	66	78	773.64
89	66	79	748.32
89	66	80	762.12
89	66	81	830.36
89	66	82	864.69
89	66	83	873.95
89	66	84	818.72
89	67	75	874.76
89	67	76	852.36
89	67	77	823.59
89	67	78	755.37
89	67	79	742.05
89	67	80	754.95
89	67	81	768.91
89	67	82	773.48
89	67	83	772.42
89	67	84	762.48
89	68	75	849.92
89	68	76	819.32
89	68	77	790.28
89	68	78	745.77
89	68	79	744.67
89	68	80	762.29
89	68	81	752.9
89	68	82	747.63
89	68	83	746.16
89	68	84	751.49
89	69	74	840.21
89	69	75	803.59
89	69	76	781.72
89	69	77	767.12
89	69	78	748.65
89	69	79	761.08
89	69	80	782.66
89	69	81	764.82
89	69	82	754.56
89	69	83	755.95
89	69	84	761.49
89	70	74	796.41
89	70	75	765.32
89	70	76	761.14
89	70	77	760.76
89	70	78	733.39
89	70	79	744.48
89	70	80	772.97
89	70	81	754.68
89	70	82	757.13
89	70	83	787.72
89	70	84	778.62
89	71	74	763.17
89	71	75	750.65
89	71	76	757.28
89	71	77	757.72
89	71	78	731.47
89	71	79	741.86
89	71	80	766.34
89	71	81	757.97
89	71	82	761.52
89	71	83	773.55
89	71	84	752.64
89	72	74	731.17
89	72	75	766.51
89	72	76	771.98
89	72	77	760.53
89	72	78	746.26
89	72	79	753.3
89	72	80	767.03
89	72	81	770.86
89	72	82	771.73
89	72	83	764.91
89	72	84	744.72
89	73	74	744.6
89	73	75	755
89	73	76	756.82
89	73	77	753.32
89	73	78	731.35
89	73	79	743.28
89	73	80	774.25
89	73	81	798.35
89	73	82	825.84
89	73	83	857.24
89	73	84	835
89	74	81	845.49
89	74	82	884.5
89	74	83	917.42
89	74	84	899.03
89	75	81	919.77
89	75	82	960.68
89	75	83	969.45
89	75	84	957.8
89	76	81	914.92
89	76	82	953.4
89	76	83	951.98
89	76	84	967.67
90	46	81	963.19
90	46	82	968.87
90	46	83	955.62
90	46	84	924.89
90	47	81	878.38
90	47	82	873.87
90	47	83	855.86
90	47	84	843.15
90	48	81	799.83
90	48	82	809.4
90	48	83	800.6
90	48	84	793.32
90	49	74	773.55
90	49	75	783.99
90	49	76	755.23
90	49	81	755.87
90	49	82	774.66
90	49	83	777.17
90	49	84	779.58
90	50	74	765.17
90	50	75	767.51
90	50	76	757.63
90	50	77	750.13
90	50	78	751.12
90	50	79	756.05
90	50	80	768.88
90	50	81	776.3
90	50	82	781.37
90	50	83	785.07
90	50	84	787.31
90	51	74	763.28
90	51	75	783.58
90	51	76	797.89
90	51	77	800.07
90	51	78	801.29
90	51	79	800.77
90	51	80	782.68
90	51	81	776.07
90	51	82	771.66
90	51	83	763.94
90	51	84	761.67
90	52	74	816.92
90	52	75	879.86
90	52	76	907.38
90	52	77	912.47
90	52	78	903.75
90	52	79	874.58
90	52	80	827.08
90	52	81	816.01
90	52	82	810.74
90	52	83	794.43
90	52	84	778.04
90	53	74	820.91
90	53	75	900.48
90	53	76	918.41
90	53	77	894.23
90	53	78	916.58
90	53	79	930.48
90	53	80	936.41
90	53	81	926.53
90	53	82	905.47
90	53	83	868.03
90	53	84	830.26
90	54	74	811.76
90	54	75	896.14
90	54	76	920.68
90	54	77	897
90	54	78	916.93
90	54	79	926.74
90	54	80	926.83
90	54	81	928.14
90	54	82	941.64
90	54	83	927.86
90	54	84	912.87
90	55	74	815.34
90	55	75	882.64
90	55	76	924.29
90	55	77	921.41
90	55	78	914.68
90	55	79	905.33
90	55	80	911.62
90	55	81	927.96
90	55	82	943.94
90	55	83	938.35
90	55	84	928.41
90	56	74	842.89
90	56	75	860.77
90	56	76	880.45
90	56	77	902.82
90	56	78	916.01
90	56	79	926.67
90	56	80	949.37
90	56	81	961.54
90	56	82	930.74
90	56	83	921.12
90	56	84	917.57
90	57	74	903.71
90	57	75	886.98
90	57	76	875.8
90	57	77	890.85
90	57	78	903.91
90	57	79	919.59
90	57	80	922.63
90	57	81	925.54
90	57	82	919.18
90	57	83	912.97
90	57	84	906.8
90	58	74	995.36
90	58	75	963.51
90	58	76	905.34
90	58	77	888
90	58	78	890.2
90	58	79	920.72
90	58	80	943.01
90	58	81	969.73
90	58	82	967.29
90	58	83	967.57
90	58	84	978.32
90	59	75	899.71
90	59	76	887.53
90	59	77	881.77
90	59	78	893.81
90	59	79	964.1
90	59	80	1013.5
90	59	81	1047.7
90	59	82	990.38
90	59	83	940.22
90	59	84	939.09
90	60	75	819.73
90	60	76	801.07
90	60	77	776.27
90	60	78	749.89
90	60	79	771.4
90	60	80	766.8
90	60	81	742.82
90	60	82	701.23
90	60	83	656.47
90	60	84	669.45
90	61	77	745.8
90	61	78	727.08
90	61	79	775.92
90	61	80	785.5
90	61	81	760.92
90	61	82	716.68
90	61	83	671.28
90	61	84	739.45
90	62	75	871.91
90	62	76	883.91
90	62	77	868.07
90	62	78	828.11
90	62	79	885.45
90	62	80	903.48
90	62	81	880.9
90	62	82	827.76
90	62	83	766.92
90	62	84	844.78
90	63	75	763.06
90	63	76	856.32
90	63	77	871.02
90	63	78	808.93
90	63	79	877.07
90	63	80	934.11
90	63	81	984.31
90	63	82	966.77
90	63	83	915.07
90	63	84	964.36
90	64	75	725.09
90	64	76	853.71
90	64	77	871.92
90	64	78	787.03
90	64	79	823.27
90	64	80	871.1
90	64	81	920.67
90	64	82	929.58
90	64	83	925.39
90	64	84	916.52
90	65	74	942.23
90	65	75	836.95
90	65	76	878.96
90	65	77	861.05
90	65	78	758.31
90	65	79	764.68
90	65	80	804.71
90	65	81	868.74
90	65	82	910.96
90	65	83	945.34
90	65	84	897.98
90	66	74	939.36
90	66	75	905.8
90	66	76	872.24
90	66	77	817.25
90	66	78	737.52
90	66	79	735.72
90	66	80	773.25
90	66	81	857.52
90	66	82	916.24
90	66	83	962.99
90	66	84	883.11
90	67	74	946.53
90	67	75	884.97
90	67	76	833.81
90	67	77	787.33
90	67	78	732.24
90	67	79	742.87
90	67	80	771.9
90	67	81	797.7
90	67	82	820.56
90	67	83	844.65
90	67	84	791.68
90	68	74	945.41
90	68	75	828.7
90	68	76	789.45
90	68	77	766.95
90	68	78	741.81
90	68	79	763.16
90	68	80	788.29
90	68	81	778.08
90	68	82	778.93
90	68	83	786.95
90	68	84	770.13
90	69	74	848.13
90	69	75	784.98
90	69	76	766.87
90	69	77	763.69
90	69	78	773.76
90	69	79	800.73
90	69	80	820.99
90	69	81	793.6
90	69	82	773.68
90	69	83	762.12
90	69	84	774.86
90	70	74	802.24
90	70	75	774.52
90	70	76	764.81
90	70	77	764.69
90	70	78	759.4
90	70	79	767.73
90	70	80	779.2
90	70	81	757.18
90	70	82	752.93
90	70	83	771.86
90	70	84	771.7
90	71	74	780.41
90	71	75	776.32
90	71	76	770.81
90	71	77	767.17
90	71	78	748.47
90	71	79	755.96
90	71	80	772.35
90	71	81	756.67
90	71	82	754.29
90	71	83	768.84
90	71	84	762.87
90	72	74	775.26
90	72	75	780.76
90	72	76	780.98
90	72	77	772.97
90	72	78	755.57
90	72	79	772.42
90	72	80	799.66
90	72	81	784.99
90	72	82	770.61
90	72	83	763.37
90	72	84	760.18
90	73	74	789.98
90	73	75	785.8
90	73	76	778.05
90	73	81	841.38
90	73	82	860.71
90	73	83	877.74
90	73	84	871.79
90	74	81	902.28
90	74	82	936.14
90	74	83	957.87
90	74	84	940.75
90	75	81	971.66
90	75	82	999.82
90	75	83	1010.4
90	75	84	986.24
90	76	81	947.19
90	76	82	976.39
90	76	83	1004.2
90	76	84	995.06
91	47	81	884.75
91	47	82	887.86
91	47	83	874.91
91	47	84	868.16
91	48	81	820.21
91	48	82	827.85
91	48	83	827.58
91	48	84	822.02
91	49	74	797.74
91	49	75	801.02
91	49	76	771.5
91	49	81	774.27
91	49	82	792.9
91	49	83	799.69
91	49	84	800.63
91	50	74	792.17
91	50	75	782.74
91	50	76	762.59
91	50	81	790.09
91	50	82	802.63
91	50	83	802.92
91	50	84	800.68
91	51	74	793.17
91	51	75	787.96
91	51	76	790.92
91	51	81	790.83
91	51	82	778.98
91	51	83	776.6
91	51	84	788.67
91	52	74	846.8
91	52	75	880.86
91	52	76	899.86
91	52	81	817.27
91	52	82	793.86
91	52	83	788.86
91	52	84	787.51
91	53	74	863.72
91	53	75	921.47
91	53	76	930.92
91	53	81	910.17
91	53	82	867.41
91	53	83	841.41
91	53	84	812.68
91	54	74	864.12
91	54	75	933.55
91	54	76	941.9
91	54	81	935.49
91	54	82	937.69
91	54	83	907.17
91	54	84	875.98
91	55	74	873.7
91	55	75	932.25
91	55	76	946.36
91	55	81	949.79
91	55	82	964.48
91	55	83	948.59
91	55	84	932.1
91	56	74	879.46
91	56	75	900.42
91	56	76	911.95
91	56	81	985.05
91	56	82	963.11
91	56	83	962.79
91	56	84	964.69
91	57	74	911.49
91	57	75	902.42
91	57	76	896.96
91	57	77	925.38
91	57	78	953.87
91	57	79	979.8
91	57	80	962.09
91	57	81	947.75
91	57	82	949.63
91	57	83	940.9
91	57	84	924.07
91	58	74	991.54
91	58	75	955.1
91	58	76	901.31
91	58	77	916.13
91	58	78	938.66
91	58	79	962.37
91	58	80	971.66
91	58	81	991.88
91	58	82	988.11
91	58	83	987.02
91	58	84	994.37
91	59	74	913.21
91	59	75	908.96
91	59	76	882.68
91	59	77	899.47
91	59	78	927.81
91	59	79	950.24
91	59	80	1002.8
91	59	81	1070.7
91	59	82	1002.7
91	59	83	967.52
91	59	84	960.8
91	60	74	841.26
91	60	75	813.35
91	60	76	755.57
91	60	77	746.76
91	60	78	733.89
91	60	79	729.77
91	60	80	740.89
91	60	81	755.32
91	60	82	749.19
91	60	83	729.89
91	60	84	704.69
91	61	74	805.19
91	61	75	743.7
91	61	76	696.7
91	61	77	699.13
91	61	78	712.68
91	61	79	739.63
91	61	80	758.69
91	61	81	766.32
91	61	82	776.99
91	61	83	758.74
91	61	84	713.04
91	62	74	921.02
91	62	75	826.88
91	62	76	868.71
91	62	77	879.75
91	62	78	871.37
91	62	79	899.09
91	62	80	902.75
91	62	81	883.23
91	62	82	866.62
91	62	83	834.23
91	62	84	815.34
91	63	74	898.44
91	63	75	760.3
91	63	76	866.89
91	63	77	865.97
91	63	78	794.88
91	63	79	899.38
91	63	80	967.37
91	63	81	993.78
91	63	82	966.44
91	63	83	925.6
91	63	84	969.66
91	64	74	874.27
91	64	75	793.26
91	64	76	884.86
91	64	77	860.11
91	64	78	755.48
91	64	79	836.83
91	64	80	897.8
91	64	81	928.78
91	64	82	915.79
91	64	83	892.78
91	64	84	921.19
91	65	74	975.49
91	65	75	976.92
91	65	76	922.52
91	65	77	847.45
91	65	78	735.78
91	65	79	766.72
91	65	80	816.21
91	65	81	871.93
91	65	82	900.28
91	65	83	918.06
91	65	84	915.51
91	66	74	946.01
91	66	75	942.46
91	66	76	880.54
91	66	77	806.14
91	66	78	715.29
91	66	79	731.58
91	66	80	784.65
91	66	81	873.8
91	66	82	942.01
91	66	83	988.85
91	66	84	928.87
91	67	74	946.18
91	67	75	909.17
91	67	76	847.17
91	67	81	843.5
91	67	82	873.9
91	67	83	905.66
91	67	84	847.87
91	68	74	952.1
91	68	75	872.69
91	68	76	813.94
91	68	81	818.33
91	68	82	822.69
91	68	83	836.32
91	68	84	809.4
91	69	74	859.07
91	69	75	803.43
91	69	76	771.95
91	69	81	807.95
91	69	82	794.98
91	69	83	781.37
91	69	84	793.62
91	70	74	810.7
91	70	75	792.73
91	70	76	771.41
91	70	81	767.78
91	70	82	759.33
91	70	83	767.69
91	70	84	771.94
91	71	74	790.14
91	71	75	798.45
91	71	76	780.04
91	71	81	767.1
91	71	82	764.5
91	71	83	771.99
91	71	84	775.39
91	72	74	797.34
91	72	75	792.42
91	72	76	782.65
91	72	81	814.4
91	72	82	808.63
91	72	83	791.69
91	72	84	795.18
91	73	74	803.01
91	73	75	805.63
91	73	76	789.59
91	73	81	886.22
91	73	82	886.63
91	73	83	880.98
91	73	84	891.11
91	74	74	802.71
91	74	75	814.59
91	74	76	787.6
91	74	81	959.66
91	74	82	964.59
91	74	83	968.67
91	74	84	977.33
91	75	81	1009
91	75	82	1017.2
91	75	83	1035.7
91	75	84	1040.6
91	76	81	982.09
91	76	82	996.66
91	76	83	1032.2
91	76	84	1038.5
92	47	81	940.05
92	47	82	953.08
92	47	83	948.75
92	47	84	942.71
92	48	81	866.94
92	48	82	884.66
92	48	83	886
92	48	84	888.27
92	49	74	824.55
92	49	75	832.21
92	49	76	800.39
92	49	81	801.45
92	49	82	823.92
92	49	83	837.49
92	49	84	846.87
92	50	74	822.35
92	50	75	814.11
92	50	76	775.73
92	50	81	785.35
92	50	82	811.31
92	50	83	817.49
92	50	84	822.33
92	51	74	831.61
92	51	75	798.53
92	51	76	771.74
92	51	81	773.17
92	51	82	781.37
92	51	83	790.98
92	51	84	814.51
92	52	74	872.33
92	52	75	876.46
92	52	76	873.82
92	52	81	771.44
92	52	82	759.81
92	52	83	772.98
92	52	84	792.91
92	53	74	908.32
92	53	75	940.6
92	53	76	939.67
92	53	81	803.91
92	53	82	770.56
92	53	83	773.13
92	53	84	779.58
92	54	74	943.19
92	54	75	984.17
92	54	76	977.99
92	54	81	854.9
92	54	82	838.9
92	54	83	825.7
92	54	84	811.07
92	55	74	944.64
92	55	75	985.06
92	55	76	979.73
92	55	81	896.33
92	55	82	884.24
92	55	83	870.77
92	55	84	861.53
92	56	74	929
92	56	75	955.46
92	56	76	955.64
92	56	81	931.05
92	56	82	908.06
92	56	83	901.96
92	56	84	906.63
92	57	74	926.38
92	57	75	932.35
92	57	76	928.92
92	57	77	937.05
92	57	78	967.11
92	57	79	994.08
92	57	80	954.61
92	57	81	923.82
92	57	82	908.01
92	57	83	898.63
92	57	84	889.29
92	58	74	962.7
92	58	75	926.89
92	58	76	897.82
92	58	77	936.17
92	58	78	962.05
92	58	79	984.86
92	58	80	963.81
92	58	81	950.35
92	58	82	935.86
92	58	83	937.55
92	58	84	953.27
92	59	74	944.56
92	59	75	946.11
92	59	76	923.95
92	59	77	916.47
92	59	78	942.66
92	59	79	1004.7
92	59	80	993.62
92	59	81	981.23
92	59	82	949.49
92	59	83	936.71
92	59	84	935.12
92	60	74	900.62
92	60	75	872.21
92	60	76	801.53
92	60	77	803.35
92	60	78	804.68
92	60	79	776.16
92	60	80	780.71
92	60	81	801.79
92	60	82	806.91
92	60	83	798.52
92	60	84	752.29
92	61	74	861.22
92	61	75	770.21
92	61	76	720.33
92	61	77	761.96
92	61	78	794.82
92	61	79	770.09
92	61	80	809.83
92	61	81	866.6
92	61	82	896.33
92	61	83	881.77
92	61	84	794.32
92	62	74	888.5
92	62	75	714.75
92	62	76	821.27
92	62	77	882.22
92	62	78	897.72
92	62	79	911.08
92	62	80	947.65
92	62	81	984.74
92	62	82	991.04
92	62	83	962.33
92	62	84	881.71
92	63	74	852.88
92	63	75	743.97
92	63	76	880.64
92	63	77	895.59
92	63	78	830.79
92	63	79	903.23
92	63	80	956.35
92	63	81	988.31
92	63	82	998.94
92	63	83	992.87
92	63	84	983.65
92	64	74	826.03
92	64	75	853.63
92	64	76	932.77
92	64	77	903.18
92	64	78	811.89
92	64	79	848.49
92	64	80	887.39
92	64	81	928.95
92	64	82	945.17
92	64	83	945.29
92	64	84	945.11
92	65	74	917.57
92	65	75	1035
92	65	76	965.42
92	65	77	896.12
92	65	78	811.75
92	65	79	792.21
92	65	80	811.15
92	65	81	867.72
92	65	82	914.26
92	65	83	947.42
92	65	84	943.12
92	66	74	907.48
92	66	75	958.94
92	66	76	925.93
92	66	77	877.62
92	66	78	798.11
92	66	79	779.7
92	66	80	792.94
92	66	81	844.99
92	66	82	924.72
92	66	83	999.8
92	66	84	968.22
92	67	74	926.71
92	67	75	952.99
92	67	76	908.28
92	67	81	814.68
92	67	82	867.71
92	67	83	921.61
92	67	84	902.88
92	68	74	952.39
92	68	75	965.48
92	68	76	890.23
92	68	81	796.64
92	68	82	820.49
92	68	83	851.55
92	68	84	844.38
92	69	74	877.11
92	69	75	879.81
92	69	76	821.76
92	69	81	804.92
92	69	82	798.92
92	69	83	794.03
92	69	84	796.64
92	70	74	828.58
92	70	75	833.66
92	70	76	791.09
92	70	81	776.78
92	70	82	776.46
92	70	83	785.43
92	70	84	785.47
92	71	74	794.22
92	71	75	806.3
92	71	76	779.72
92	71	81	770.08
92	71	82	780.88
92	71	83	796.22
92	71	84	803.17
92	72	74	796.66
92	72	75	806.06
92	72	76	788.6
92	72	81	825.82
92	72	82	832.25
92	72	83	831.26
92	72	84	854.49
92	73	74	792.89
92	73	75	819.94
92	73	76	793.95
92	73	81	908.36
92	73	82	909.22
92	73	83	906.72
92	73	84	924.44
92	74	74	785.66
92	74	75	831.32
92	74	76	795.64
92	74	81	995.42
92	74	82	988.36
92	74	83	989.05
92	74	84	999.39
92	75	81	1014.7
92	75	82	1015.9
92	75	83	1039.3
92	75	84	1057.5
92	76	81	973.94
92	76	82	986.49
92	76	83	1028.6
92	76	84	1054.7
93	49	74	850.17
93	49	75	868.73
93	49	76	822.52
93	50	74	846.76
93	50	75	846.38
93	50	76	800.94
93	50	81	799.72
93	50	82	810.75
93	50	83	825.83
93	50	84	829.89
93	51	74	860.63
93	51	75	797.33
93	51	76	771.96
93	51	81	785.02
93	51	82	791.58
93	51	83	806.44
93	51	84	835.15
93	52	74	880.9
93	52	75	840.45
93	52	76	823.71
93	52	81	780.01
93	52	82	775.36
93	52	83	783.87
93	52	84	812.08
93	53	74	924.38
93	53	75	907.58
93	53	76	870.55
93	53	81	774.8
93	53	82	745.26
93	53	83	743.88
93	53	84	768.71
93	54	71	735.94
93	54	72	734.06
93	54	73	863.85
93	54	74	994.24
93	54	75	979.9
93	54	76	922.32
93	54	81	796.8
93	54	82	773.8
93	54	83	769.17
93	54	84	766.45
93	55	71	769.79
93	55	72	758.91
93	55	73	869.12
93	55	74	1013.6
93	55	75	987.17
93	55	76	967.52
93	55	81	829.37
93	55	82	808.65
93	55	83	798.42
93	55	84	787.99
93	56	71	840.68
93	56	72	792.64
93	56	73	862.8
93	56	74	1006.9
93	56	75	988.37
93	56	76	966.11
93	56	81	867.29
93	56	82	841.35
93	56	83	831.04
93	56	84	823.11
93	57	71	931.27
93	57	72	846.18
93	57	73	851.05
93	57	74	975.01
93	57	75	976.43
93	57	76	952.83
93	57	77	931.72
93	57	78	950.6
93	57	79	970.88
93	57	80	928.57
93	58	71	950.38
93	58	72	940.42
93	58	73	933.27
93	58	74	977.81
93	58	75	951.27
93	58	76	922.64
93	58	77	932.73
93	58	78	951.04
93	58	79	976.6
93	58	80	948.52
93	59	71	916.91
93	59	72	941.73
93	59	73	939.07
93	59	74	990.94
93	59	75	974.92
93	59	76	921.33
93	59	77	909.89
93	59	78	947.18
93	59	79	1026.6
93	59	80	985.84
93	60	71	876.83
93	60	72	932.81
93	60	73	888.84
93	60	74	914.91
93	60	75	897.29
93	60	76	863.24
93	60	77	826.51
93	60	78	800.69
93	60	79	766.8
93	60	80	793.76
93	61	74	787.1
93	61	75	796.18
93	61	76	817.12
93	61	77	807.55
93	61	78	792.8
93	61	79	755.77
93	61	80	817.19
93	62	71	929.16
93	62	72	1059.2
93	62	73	993.41
93	62	74	913.71
93	62	75	838.54
93	62	76	864.81
93	62	77	894.36
93	62	78	909.08
93	62	79	906.6
93	62	80	951.63
93	63	71	878.78
93	63	72	1002.9
93	63	73	965.97
93	63	74	909.3
93	63	75	878.51
93	63	76	901.67
93	63	77	893.66
93	63	78	867.21
93	63	79	899.78
93	63	80	932.25
93	64	71	890.39
93	64	72	941.21
93	64	73	870.9
93	64	74	881.35
93	64	75	922.74
93	64	76	941.69
93	64	77	912.43
93	64	78	858.46
93	64	79	862.01
93	64	80	874.06
93	65	71	890.43
93	65	72	1011.8
93	65	73	917.28
93	65	74	908.86
93	65	75	957.53
93	65	76	973.27
93	65	77	936.65
93	65	78	866.33
93	65	79	823
93	65	80	812.23
93	66	71	903.8
93	66	72	1051
93	66	73	959.01
93	66	74	956.54
93	66	75	1014
93	66	76	966.17
93	67	71	905.32
93	67	72	1068.4
93	67	73	990.25
93	67	74	989.18
93	67	75	1033.2
93	67	76	962.59
93	67	81	786
93	67	82	840.98
93	67	83	908.47
93	67	84	924.1
93	68	71	869.74
93	68	72	1068.9
93	68	73	1013.2
93	68	74	995.14
93	68	75	1018.2
93	68	76	950.31
93	68	81	781.42
93	68	82	808.23
93	68	83	846.1
93	68	84	860.46
93	69	71	770.34
93	69	72	980.28
93	69	73	926.11
93	69	74	903.66
93	69	75	939.08
93	69	76	876.02
93	69	81	795.54
93	69	82	799.77
93	69	83	807.41
93	69	84	798.4
93	70	74	846.44
93	70	75	883.63
93	70	76	838.83
93	70	81	782.19
93	70	82	787.48
93	70	83	797.89
93	70	84	796.81
93	71	74	806.74
93	71	75	840.7
93	71	76	815.43
93	71	81	776.59
93	71	82	790.35
93	71	83	812.01
93	71	84	824.77
93	72	74	819.22
93	72	75	869.8
93	72	76	829.88
93	72	81	843.27
93	72	82	860.7
93	72	83	884.87
93	72	84	909.84
93	73	74	820.8
93	73	75	869.86
93	73	76	833.05
93	73	81	926.52
93	73	82	937.58
93	73	83	952.18
93	73	84	963.98
93	74	74	814.99
93	74	75	849.98
93	74	76	826.29
94	49	74	851.99
94	49	75	832.73
94	49	76	830.08
94	50	71	873.42
94	50	72	851.57
94	50	73	861.49
94	50	74	847.22
94	50	75	823.87
94	50	76	815.29
94	51	71	836.48
94	51	72	842.03
94	51	73	858.31
94	51	74	849.22
94	51	75	817.99
94	51	76	795.36
94	52	71	826.39
94	52	72	842.95
94	52	73	873.81
94	52	74	871.76
94	52	75	830.62
94	52	76	816.14
94	53	69	635.38
94	53	70	752.55
94	53	71	837.16
94	53	72	836.1
94	53	73	888.41
94	53	74	912.51
94	53	75	867.54
94	53	76	850.89
94	54	69	619.76
94	54	70	710.71
94	54	71	798.09
94	54	72	795.15
94	54	73	897.3
94	54	74	971.9
94	54	75	925.49
94	54	76	900.69
94	54	78	875.33
94	54	79	846.47
94	54	80	803.94
94	55	69	621.95
94	55	70	712.86
94	55	71	806.48
94	55	72	770.29
94	55	73	870.86
94	55	74	997.21
94	55	75	976.83
94	55	76	967.31
94	55	78	939.79
94	55	79	892.06
94	55	80	831.14
94	56	69	649.37
94	56	70	742.39
94	56	71	849.61
94	56	72	786.41
94	56	73	862.62
94	56	74	999.62
94	56	75	986.82
94	56	76	963.44
94	56	78	956.14
94	56	79	959.2
94	56	80	892.38
94	57	71	901.69
94	57	72	845.32
94	57	73	877.26
94	57	74	990.93
94	57	75	985.05
94	57	76	960.5
94	57	77	930.41
94	57	78	962.14
94	57	79	980.15
94	57	80	920.5
94	58	71	960.2
94	58	72	945.78
94	58	73	941.95
94	58	74	992.56
94	58	75	982.16
94	58	76	964.7
94	58	77	957.54
94	58	78	967.86
94	58	79	988.25
94	58	80	947.02
94	59	71	943.83
94	59	72	954.33
94	59	73	953.08
94	59	74	1015.1
94	59	75	999.75
94	59	76	947.7
94	59	77	917.82
94	59	78	949.56
94	59	79	1031.8
94	59	80	986.71
94	60	71	854.11
94	60	72	896.87
94	60	73	852.81
94	60	74	880.69
94	60	75	885.32
94	60	76	900.25
94	60	77	841.37
94	60	78	801.35
94	60	79	759.93
94	60	80	813.59
94	61	71	737.69
94	61	72	775.97
94	61	73	557.8
94	61	74	630.07
94	61	75	727.21
94	61	76	866.78
94	61	77	838.66
94	61	78	792.65
94	61	79	734.43
94	61	80	818.43
94	62	71	801.57
94	62	72	895.72
94	62	73	851.28
94	62	74	883.02
94	62	75	901.92
94	62	76	939.43
94	62	77	944.23
94	62	78	927.54
94	62	79	887.63
94	62	80	932.95
94	63	71	910.08
94	63	72	993.73
94	63	73	962.17
94	63	74	973.57
94	63	75	983.39
94	63	76	961.63
94	63	77	929.26
94	63	78	899.57
94	63	79	902
94	63	80	919.56
94	64	71	944.28
94	64	72	1036
94	64	73	977.79
94	64	74	995.38
94	64	75	1016.1
94	64	76	976.8
94	64	77	940.03
94	64	78	907.41
94	64	79	891.26
94	64	80	883.06
94	65	71	928.15
94	65	72	1017.6
94	65	73	973.98
94	65	74	967.67
94	65	75	977.74
94	65	76	975.99
94	65	77	962.52
94	65	78	934.48
94	65	79	880.38
94	65	80	843.6
94	66	71	902.62
94	66	72	991.65
94	66	73	959.29
94	66	74	984.66
94	66	75	1031.8
94	66	76	976.39
94	66	78	944.3
94	66	79	917.04
94	66	80	866.2
94	67	69	770.17
94	67	70	791.84
94	67	71	863.58
94	67	72	976.8
94	67	73	949.48
94	67	74	983.17
94	67	75	1040.3
94	67	76	973.24
94	67	78	951.81
94	67	79	910.76
94	67	80	855.82
94	68	69	670.44
94	68	70	696.17
94	68	71	813.71
94	68	72	1002.1
94	68	73	952.57
94	68	74	957.41
94	68	75	1001.3
94	68	76	958.54
94	68	78	939.18
94	68	79	887.29
94	68	80	836.93
94	69	69	649.95
94	69	70	655.38
94	69	71	758.44
94	69	72	963.94
94	69	73	892.22
94	69	74	883.42
94	69	75	944.51
94	69	76	886.76
94	69	78	823.69
94	69	79	835.25
94	69	80	832.93
94	70	69	672.44
94	70	70	648.36
94	70	71	717.12
94	70	72	930.78
94	70	73	863
94	70	74	838.35
94	70	75	891.97
94	70	76	845.76
94	71	71	710.9
94	71	72	942.75
94	71	73	871.39
94	71	74	815.75
94	71	75	839.9
94	71	76	817.72
94	72	71	680.94
94	72	72	899.69
94	72	73	865.66
94	72	74	825.69
94	72	75	865.49
94	72	76	842
94	73	71	662.51
94	73	72	884.22
94	73	73	875.76
94	73	74	836.42
94	73	75	867.91
94	73	76	852.08
94	74	74	846.08
94	74	75	851.69
94	74	76	849.3
95	50	71	869.4
95	50	72	846.47
95	50	73	882.14
95	51	71	860.69
95	51	72	854.31
95	51	73	905.99
95	52	71	849.7
95	52	72	856.27
95	52	73	921.42
95	53	69	639.16
95	53	70	756.27
95	53	71	842.81
95	53	72	852.06
95	53	73	921.74
95	53	77	892.02
95	53	78	867.15
95	53	79	839.33
95	53	80	802.57
95	54	69	626.6
95	54	70	728.67
95	54	71	825.39
95	54	72	818.41
95	54	73	878.79
95	54	77	941.86
95	54	78	937.5
95	54	79	895.89
95	54	80	829.94
95	55	69	632.62
95	55	70	729.7
95	55	71	837.47
95	55	72	818.42
95	55	73	876.07
95	55	77	1012.9
95	55	78	983.79
95	55	79	930.55
95	55	80	861.02
95	56	69	671.15
95	56	70	758.99
95	56	71	870.02
95	56	72	837.28
95	56	73	879.55
95	56	77	957.3
95	56	78	990.03
95	56	79	995.76
95	56	80	935.87
95	57	69	748.45
95	57	70	794.37
95	57	71	897.36
95	57	72	864.98
[truncated: 7,412 more rows]
