# Supplementary material for: From mathematics to medicine: A practical primer on topological data analysis (TDA) and the development of related analytic tools for the functional discovery of latent structure in fMRI data
Source: PLoS One. 2021 Aug 12;16(8):e0255859. doi: 10.1371/journal.pone.0255859 (PMC8360597; doi:10.1371/journal.pone.0255859)
Supplement: S1 Data — The included archive of .csv files has one .csv file for each time index. Each .csv file contains a single matrix, which has one column for each of the spatial coordinates x, y, z and one column for the fMRI signal amplitude at voxel (x, y, z) at that time index. This is normalized scan data for a single patient from our study, described in the paper, with an ACC (anterior cingulate cortex) mask applied. This is the data we used, together with our software implementation of our workflow (available at https://github.com/regalski/Wayne-State-TDA), to produce the persistence diagrams, vineyards, and loop locations pictured in the figures and described in the Workflow section of our paper. (ZIP) [file pone.0255859.s004.zip › lea2002_145_121_121_time_114_rdACC.csv]

86	49	77	701.73
86	49	78	704.66
86	49	79	704.75
86	49	80	706.05
86	50	77	713.25
86	50	78	691.62
86	50	79	672.05
86	50	80	686.45
86	51	77	699.29
86	51	78	689.46
86	51	79	690.29
86	51	80	680.43
86	52	77	702.04
86	52	78	702.31
86	52	79	713.81
86	52	80	692.85
86	53	77	804.58
86	53	78	773.07
86	53	79	729.9
86	53	80	718.93
86	54	77	838.7
86	54	78	812.6
86	54	79	819.26
86	54	80	788.77
86	55	77	840.27
86	55	78	828.28
86	55	79	874.15
86	55	80	842.8
86	56	77	852.82
86	56	78	837.4
86	56	79	871.74
86	56	80	873.53
86	57	77	834.72
86	57	78	842.3
86	57	79	876.34
86	57	80	878.62
86	57	81	858.16
86	57	82	828.82
86	58	77	821.6
86	58	78	852.23
86	58	79	876.65
86	58	80	878
86	58	81	856.06
86	58	82	845.16
86	59	81	843.19
86	59	82	840.59
86	60	81	738.41
86	60	82	743.91
86	61	81	793.32
86	61	82	806.1
86	62	81	852.84
86	62	82	857.24
86	63	77	887.77
86	63	78	831.28
86	63	79	821.09
86	63	80	825.37
86	63	81	843.36
86	63	82	846.08
86	64	77	888.8
86	64	78	856.76
86	64	79	824.44
86	64	80	782.66
86	64	81	767.46
86	64	82	749.03
86	65	77	882.47
86	65	78	869.1
86	65	79	839.08
86	65	80	780.05
86	65	81	757.45
86	65	82	739.7
86	66	77	921.88
86	66	78	909.49
86	66	79	873.13
86	66	80	808.55
86	66	81	786.7
86	66	82	767.91
86	67	77	861.98
86	67	78	849.09
86	67	79	836.72
86	67	80	810.69
86	68	77	873.53
86	68	78	853.33
86	68	79	832.85
86	68	80	800.28
86	69	77	912.36
86	69	78	857.64
86	69	79	810.61
86	69	80	766.84
86	70	77	830.22
86	70	78	758.83
86	70	79	707.98
86	70	80	685.1
86	71	77	798.34
86	71	78	744.07
86	71	79	704.71
86	71	80	678.3
86	72	77	790
86	72	78	746.7
86	72	79	711.62
86	72	80	687.92
86	73	77	781.89
86	73	78	738.83
86	73	79	714.3
86	73	80	714.48
87	46	81	929.87
87	46	82	911.64
87	46	83	918.78
87	46	84	926.57
87	47	81	826.89
87	47	82	828.56
87	47	83	837.47
87	47	84	850.31
87	48	81	768.55
87	48	82	776.58
87	48	83	782.11
87	48	84	791.33
87	49	77	709.98
87	49	78	718.43
87	49	79	723.23
87	49	80	725.86
87	49	81	734.38
87	49	82	736.49
87	49	83	747.48
87	49	84	759.29
87	50	77	716.9
87	50	78	711.94
87	50	79	707.8
87	50	80	720.07
87	50	81	722.48
87	50	82	710.91
87	50	83	727.42
87	50	84	745.37
87	51	77	715.14
87	51	78	708.2
87	51	79	705.72
87	51	80	693.05
87	52	77	725.85
87	52	78	718.49
87	52	79	715.12
87	52	80	693.48
87	53	77	823.06
87	53	78	789.42
87	53	79	742.45
87	53	80	731.39
87	54	77	850.02
87	54	78	820.15
87	54	79	807.46
87	54	80	782.23
87	55	77	835.9
87	55	78	823.58
87	55	79	858.36
87	55	80	829.4
87	55	81	782.77
87	55	82	765.47
87	55	83	751.72
87	55	84	752.28
87	56	77	844.04
87	56	78	831.09
87	56	79	892.9
87	56	80	886.44
87	56	81	841.83
87	56	82	790.26
87	56	83	753.99
87	56	84	766.71
87	57	77	846.42
87	57	78	857.43
87	57	79	913.42
87	57	80	916.13
87	57	81	873.92
87	57	82	810.96
87	57	83	756.58
87	57	84	752.07
87	58	77	845.56
87	58	78	879.71
87	58	79	904.16
87	58	80	911.14
87	58	81	900.28
87	58	82	866.86
87	58	83	839.28
87	58	84	831.97
87	59	77	887.16
87	59	78	875.38
87	59	79	861.69
87	59	80	865.95
87	59	81	896.13
87	59	82	894.55
87	59	83	893.71
87	59	84	875.49
87	60	77	797.41
87	60	78	746
87	60	79	758.93
87	60	80	782.65
87	60	81	756.32
87	60	82	761.88
87	60	83	799.11
87	60	84	812.88
87	61	77	767.49
87	61	78	700.33
87	61	79	737.1
87	61	80	808.35
87	61	81	788.74
87	61	82	797.61
87	61	83	824.4
87	61	84	838.73
87	62	77	850.14
87	62	78	752.09
87	62	79	773.05
87	62	80	842.94
87	62	81	850.52
87	62	82	854.35
87	62	83	852.14
87	62	84	848.55
87	63	77	889.69
87	63	78	835.3
87	63	79	800.12
87	63	80	751.18
87	63	81	841.72
87	63	82	879.76
87	63	83	860.61
87	63	84	838.59
87	64	77	884.83
87	64	78	831.38
87	64	79	781.96
87	64	80	726.33
87	64	81	787.76
87	64	82	813.72
87	64	83	799.86
87	64	84	789.85
87	65	77	869.95
87	65	78	822.51
87	65	79	778.07
87	65	80	716.09
87	65	81	752.17
87	65	82	770.04
87	65	83	765
87	65	84	760.58
87	66	77	910.47
87	66	78	873
87	66	79	815.61
87	66	80	723.63
87	66	81	732.2
87	66	82	742.96
87	66	83	745.41
87	66	84	742.93
87	67	77	920.13
87	67	78	834.86
87	67	79	774.91
87	67	80	731.13
87	67	81	728.99
87	67	82	728.8
87	67	83	729.78
87	67	84	731.55
87	68	77	911.12
87	68	78	824.4
87	68	79	770.08
87	68	80	730.43
87	68	81	730.95
87	68	82	730.92
87	68	83	722.26
87	68	84	715.89
87	69	77	875.95
87	69	78	817.3
87	69	79	771.95
87	69	80	729.96
87	70	77	795.25
87	70	78	748.49
87	70	79	722.25
87	70	80	722.46
87	71	77	775.75
87	71	78	745.26
87	71	79	724.22
87	71	80	713.61
87	72	77	796.02
87	72	78	766.62
87	72	79	737.09
87	72	80	712.06
87	73	77	781.12
87	73	78	742.7
87	73	79	721.29
87	73	80	732.48
87	73	81	752.25
87	73	82	766.29
87	73	83	767.68
87	73	84	773.12
87	74	81	773.03
87	74	82	816.79
87	74	83	839.89
87	74	84	853.98
87	75	81	790.81
87	75	82	859.94
87	75	83	892.65
87	75	84	911.3
87	76	81	796.32
87	76	82	866.26
87	76	83	892.94
87	76	84	919.62
88	46	81	951.14
88	46	82	952.72
88	46	83	955.77
88	46	84	951.59
88	47	81	878.86
88	47	82	885.33
88	47	83	868.33
88	47	84	859.31
88	48	81	790.9
88	48	82	798.31
88	48	83	778.43
88	48	84	775.84
88	49	77	725.35
88	49	78	739.21
88	49	79	742.9
88	49	80	727.27
88	49	81	739.41
88	49	82	757.92
88	49	83	745.36
88	49	84	746.61
88	50	77	722.24
88	50	78	725.91
88	50	79	722.98
88	50	80	708.46
88	50	81	724.79
88	50	82	750.1
88	50	83	742.78
88	50	84	742.91
88	51	77	740.48
88	51	78	730.53
88	51	79	717.55
88	51	80	705.93
88	52	77	785.21
88	52	78	757.17
88	52	79	728.52
88	52	80	722.28
88	53	77	870.3
88	53	78	834.99
88	53	79	779.99
88	53	80	776.14
88	54	77	887.24
88	54	78	867.58
88	54	79	848.47
88	54	80	825.91
88	55	77	863.57
88	55	78	855.92
88	55	79	879.39
88	55	80	854.66
88	55	81	825.97
88	55	82	831.72
88	55	83	827.35
88	55	84	820.71
88	56	77	854.03
88	56	78	835.15
88	56	79	850.13
88	56	80	855.14
88	56	81	855.91
88	56	82	853.67
88	56	83	840.56
88	56	84	848.65
88	57	77	857.53
88	57	78	869.49
88	57	79	882.85
88	57	80	885.33
88	57	81	875.24
88	57	82	841.42
88	57	83	808
88	57	84	828.19
88	58	77	866.7
88	58	78	905.64
88	58	79	897.26
88	58	80	895.06
88	58	81	897.76
88	58	82	875.77
88	58	83	852.16
88	58	84	873.04
88	59	77	928.36
88	59	78	909.84
88	59	79	870.85
88	59	80	870.05
88	59	81	903.29
88	59	82	898.33
88	59	83	882.24
88	59	84	879.54
88	60	77	893.52
88	60	78	861.09
88	60	79	815.12
88	60	80	787.17
88	60	81	761.79
88	60	82	748.87
88	60	83	754.27
88	60	84	773.95
88	61	77	862.35
88	61	78	837.77
88	61	79	825.08
88	61	80	827.95
88	61	81	815.46
88	61	82	816.84
88	61	83	826.17
88	61	84	834.12
88	62	77	878.31
88	62	78	858.08
88	62	79	867.05
88	62	80	892.59
88	62	81	906.83
88	62	82	909.33
88	62	83	899.77
88	62	84	874.48
88	63	77	919.99
88	63	78	859.69
88	63	79	828.43
88	63	80	814.93
88	63	81	893.42
88	63	82	934.39
88	63	83	931.26
88	63	84	884
88	64	77	938.61
88	64	78	841.62
88	64	79	789.77
88	64	80	768.23
88	64	81	868.02
88	64	82	909.53
88	64	83	886.25
88	64	84	840.34
88	65	77	940.76
88	65	78	822.46
88	65	79	761.93
88	65	80	736.89
88	65	81	828.36
88	65	82	860.84
88	65	83	837.09
88	65	84	800.19
88	66	77	959.08
88	66	78	836.63
88	66	79	765.73
88	66	80	723.55
88	66	81	784.34
88	66	82	807.24
88	66	83	794.23
88	66	84	767.91
88	67	77	928.62
88	67	78	803.34
88	67	79	743.69
88	67	80	743.47
88	67	81	762.67
88	67	82	765
88	67	83	752.33
88	67	84	737.6
88	68	77	882.33
88	68	78	774.32
88	68	79	727.54
88	68	80	737.09
88	68	81	746.13
88	68	82	747.47
88	68	83	740.52
88	68	84	729.82
88	69	77	820.07
88	69	78	750.79
88	69	79	717.83
88	69	80	720.75
88	70	77	793.54
88	70	78	743.46
88	70	79	717.9
88	70	80	719.59
88	71	77	770.42
88	71	78	738.39
88	71	79	722.09
88	71	80	723.89
88	72	77	755.23
88	72	78	740.01
88	72	79	732.86
88	72	80	733.65
88	73	77	766.45
88	73	78	740.96
88	73	79	729.61
88	73	80	737.85
88	73	81	755.81
88	73	82	775.29
88	73	83	790.48
88	73	84	797.98
88	74	81	798.59
88	74	82	840.29
88	74	83	856.89
88	74	84	871.63
88	75	81	860.95
88	75	82	926.33
88	75	83	921.48
88	75	84	937.01
88	76	81	872.62
88	76	82	944.45
88	76	83	914.68
88	76	84	933.03
89	46	81	941.68
89	46	82	953.86
89	46	83	950.33
89	46	84	944.38
89	47	81	883.05
89	47	82	882.45
89	47	83	865.56
89	47	84	855.64
89	48	81	794.37
89	48	82	803.02
89	48	83	781.33
89	48	84	771.48
89	49	77	715.46
89	49	78	720.1
89	49	79	725.2
89	49	80	720.84
89	49	81	740.46
89	49	82	764.73
89	49	83	748.72
89	49	84	745.42
89	50	74	750.8
89	50	75	769.54
89	50	76	756.61
89	50	77	733.47
89	50	78	739.74
89	50	79	742.4
89	50	80	733.47
89	50	81	747.5
89	50	82	769.69
89	50	83	755.83
89	50	84	748.66
89	51	74	756.26
89	51	75	782.67
89	51	76	784.54
89	51	77	772.9
89	51	78	772.34
89	51	79	764.7
89	51	80	745.67
89	51	81	745.9
89	51	82	757.79
89	51	83	741.59
89	51	84	727.79
89	52	74	809.9
89	52	75	852.14
89	52	76	865.56
89	52	77	852.44
89	52	78	823.18
89	52	79	797.51
89	52	80	779.49
89	52	81	772.44
89	52	82	775.01
89	52	83	761.77
89	52	84	749.12
89	53	74	833.29
89	53	75	876.72
89	53	76	888.4
89	53	77	859.86
89	53	78	854.27
89	53	79	851.94
89	53	80	855.32
89	53	81	849.64
89	53	82	831.26
89	53	83	812.15
89	53	84	795.6
89	54	74	835.82
89	54	75	879.72
89	54	76	898.51
89	54	77	872.52
89	54	78	865.17
89	54	79	857.49
89	54	80	850.01
89	54	81	841.79
89	54	82	860.87
89	54	83	859.57
89	54	84	846.97
89	55	75	858.84
89	55	76	896.42
89	55	77	880.97
89	55	78	859.42
89	55	79	839.1
89	55	80	835.84
89	55	81	844.27
89	55	82	878.93
89	55	83	889.42
89	55	84	884.56
89	56	75	841.43
89	56	76	880.63
89	56	77	862.19
89	56	78	838.67
89	56	79	815.31
89	56	80	844.28
89	56	81	886.8
89	56	82	898.85
89	56	83	906.41
89	56	84	912.71
89	57	75	853.12
89	57	76	867.89
89	57	77	861.76
89	57	78	850.78
89	57	79	827.22
89	57	80	849.57
89	57	81	883.8
89	57	82	879.72
89	57	83	877.13
89	57	84	907.51
89	58	77	874.16
89	58	78	879.7
89	58	79	855.71
89	58	80	871.41
89	58	81	906.26
89	58	82	906.53
89	58	83	904.09
89	58	84	928.49
89	59	77	906.49
89	59	78	905.4
89	59	79	899.98
89	59	80	911.88
89	59	81	936.18
89	59	82	925.96
89	59	83	901.31
89	59	84	893.7
89	60	77	840.38
89	60	78	807.22
89	60	79	808.66
89	60	80	785.54
89	60	81	730.27
89	60	82	705.17
89	60	83	689.62
89	60	84	718.79
89	61	77	815.57
89	61	78	788.94
89	61	79	809.93
89	61	80	810.11
89	61	81	777.55
89	61	82	765.4
89	61	83	759.14
89	61	84	804.76
89	62	77	889.91
89	62	78	861.83
89	62	79	869.78
89	62	80	886.27
89	62	81	898.1
89	62	82	891.56
89	62	83	872.61
89	62	84	878.43
89	63	77	912.92
89	63	78	850.46
89	63	79	845.59
89	63	80	872.35
89	63	81	943.89
89	63	82	969.95
89	63	83	958.05
89	63	84	917.51
89	64	77	917.01
89	64	78	822.84
89	64	79	801.03
89	64	80	824.8
89	64	81	915.4
89	64	82	952.85
89	64	83	926.22
89	64	84	876.41
89	65	77	910.39
89	65	78	796.52
89	65	79	760.18
89	65	80	776.24
89	65	81	875.32
89	65	82	922.02
89	65	83	894.77
89	65	84	843.73
89	66	75	868.88
89	66	76	898.1
89	66	77	907.89
89	66	78	805.65
89	66	79	753.31
89	66	80	743.09
89	66	81	837.29
89	66	82	881.61
89	66	83	861.92
89	66	84	813.73
89	67	75	877.86
89	67	76	878.44
89	67	77	875.57
89	67	78	792.33
89	67	79	745.98
89	67	80	742.86
89	67	81	784.82
89	67	82	802.41
89	67	83	787.37
89	67	84	760.47
89	68	75	849.92
89	68	76	839.34
89	68	77	841.27
89	68	78	780.78
89	68	79	744.68
89	68	80	743.28
89	68	81	760.9
89	68	82	769.65
89	68	83	762.19
89	68	84	749.54
89	69	74	857.2
89	69	75	818.58
89	69	76	807.7
89	69	77	817.08
89	69	78	783.66
89	69	79	757.11
89	69	80	748.67
89	69	81	758.82
89	69	82	763.58
89	69	83	761.98
89	69	84	759.54
89	70	74	830.46
89	70	75	792.34
89	70	76	783.13
89	70	77	795.74
89	70	78	762.38
89	70	79	741.49
89	70	80	741
89	70	81	743.72
89	70	82	750.19
89	70	83	763.79
89	70	84	769.7
89	71	74	798.26
89	71	75	771.7
89	71	76	772.3
89	71	77	788.76
89	71	78	751.52
89	71	79	732.92
89	71	80	738.42
89	71	81	743.03
89	71	82	749.56
89	71	83	751.59
89	71	84	753.68
89	72	74	745.25
89	72	75	757.56
89	72	76	779.01
89	72	77	798.57
89	72	78	755.28
89	72	79	735.32
89	72	80	742.09
89	72	81	752.92
89	72	82	758.8
89	72	83	747.04
89	72	84	748.85
89	73	74	743.65
89	73	75	763.03
89	73	76	777.83
89	73	77	789.31
89	73	78	752.34
89	73	79	738.27
89	73	80	750.24
89	73	81	778.34
89	73	82	805.82
89	73	83	832.23
89	73	84	836.97
89	74	81	825.56
89	74	82	868.58
89	74	83	893.5
89	74	84	897.09
89	75	81	908.78
89	75	82	963.72
89	75	83	951.56
89	75	84	953.9
89	76	81	909.01
89	76	82	973.51
89	76	83	950.07
89	76	84	956.74
90	46	81	942.22
90	46	82	949.87
90	46	83	944.63
90	46	84	933.92
90	47	81	875.49
90	47	82	872.96
90	47	83	856.95
90	47	84	851.27
90	48	81	795.78
90	48	82	797.33
90	48	83	791.55
90	48	84	789.31
90	49	74	767.6
90	49	75	767.08
90	49	76	754.32
90	49	81	740.93
90	49	82	757.7
90	49	83	758.23
90	49	84	761.65
90	50	74	756.23
90	50	75	763.55
90	50	76	756.64
90	50	77	743.12
90	50	78	746.11
90	50	79	747.08
90	50	80	747.95
90	50	81	760.36
90	50	82	776.39
90	50	83	767.09
90	50	84	763.37
90	51	74	752.4
90	51	75	782.68
90	51	76	792.99
90	51	77	786.19
90	51	78	784.37
90	51	79	783.78
90	51	80	773.66
90	51	81	769.03
90	51	82	768.61
90	51	83	748.91
90	51	84	730.68
90	52	74	800.95
90	52	75	865.89
90	52	76	891.4
90	52	77	886.49
90	52	78	869.76
90	52	79	848.63
90	52	80	821.17
90	52	81	809.1
90	52	82	801.78
90	52	83	779.44
90	52	84	752.07
90	53	74	827.94
90	53	75	881.49
90	53	76	897.4
90	53	77	871.29
90	53	78	895.74
90	53	79	928.71
90	53	80	920.55
90	53	81	911.54
90	53	82	893.39
90	53	83	857.97
90	53	84	818.29
90	54	74	831.8
90	54	75	875.16
90	54	76	893.72
90	54	77	875.09
90	54	78	896.02
90	54	79	910.81
90	54	80	894.87
90	54	81	889.17
90	54	82	907.65
90	54	83	904.86
90	54	84	892.87
90	55	74	808.33
90	55	75	859.62
90	55	76	904.25
90	55	77	907.4
90	55	78	887.76
90	55	79	854.53
90	55	80	855.82
90	55	81	874.09
90	55	82	914
90	55	83	924.4
90	55	84	920.49
90	56	74	821.92
90	56	75	840.78
90	56	76	876.47
90	56	77	896.92
90	56	78	890.17
90	56	79	862.86
90	56	80	888.51
90	56	81	928.62
90	56	82	927.81
90	56	83	929.21
90	56	84	931.67
90	57	74	870.84
90	57	75	860.08
90	57	76	872.81
90	57	77	895.83
90	57	78	886.89
90	57	79	848.61
90	57	80	865.64
90	57	81	909.49
90	57	82	922.11
90	57	83	932.94
90	57	84	934.81
90	58	74	940.38
90	58	75	933.46
90	58	76	901.27
90	58	77	899.94
90	58	78	889.2
90	58	79	851.85
90	58	80	873.2
90	58	81	928.86
90	58	82	957.4
90	58	83	978.71
90	58	84	983.5
90	59	75	912.87
90	59	76	891.67
90	59	77	896.87
90	59	78	908.85
90	59	79	919.04
90	59	80	951.31
90	59	81	983.46
90	59	82	977.16
90	59	83	954.06
90	59	84	943.96
90	60	75	822.68
90	60	76	805.97
90	60	77	792.17
90	60	78	768.83
90	60	79	781.42
90	60	80	766.87
90	60	81	703.95
90	60	82	668.44
90	60	83	636.8
90	60	84	668.8
90	61	77	758.02
90	61	78	741.33
90	61	79	771.17
90	61	80	769.7
90	61	81	720.13
90	61	82	680.94
90	61	83	633.58
90	61	84	724.65
90	62	75	849.19
90	62	76	900.03
90	62	77	916.07
90	62	78	880.07
90	62	79	867.44
90	62	80	864.49
90	62	81	852.06
90	62	82	811.08
90	62	83	734.35
90	62	84	812.1
90	63	75	785.08
90	63	76	872.43
90	63	77	913.17
90	63	78	835.12
90	63	79	858.28
90	63	80	910.35
90	63	81	967.58
90	63	82	963.03
90	63	83	889.31
90	63	84	918.48
90	64	75	762.27
90	64	76	862.85
90	64	77	905.95
90	64	78	805.03
90	64	79	815.26
90	64	80	870.09
90	64	81	929.68
90	64	82	935.62
90	64	83	888.47
90	64	84	903.54
90	65	74	873.32
90	65	75	857.01
90	65	76	887.99
90	65	77	889.02
90	65	78	778.27
90	65	79	764.66
90	65	80	808.72
90	65	81	883.81
90	65	82	915.08
90	65	83	898.49
90	65	84	883.08
90	66	74	860.48
90	66	75	897.96
90	66	76	893.36
90	66	77	857.3
90	66	78	769.53
90	66	79	744.73
90	66	80	769.3
90	66	81	873.53
90	66	82	929.21
90	66	83	919.93
90	66	84	859.08
90	67	74	877.61
90	67	75	890.03
90	67	76	861.85
90	67	77	824.29
90	67	78	769.17
90	67	79	752.82
90	67	80	761.87
90	67	81	800.65
90	67	82	821.51
90	67	83	816.63
90	67	84	771.66
90	68	74	908.37
90	68	75	855.71
90	68	76	819.47
90	68	77	799.92
90	68	78	775.78
90	68	79	769.15
90	68	80	767.31
90	68	81	771.11
90	68	82	777.96
90	68	83	775.99
90	68	84	757.19
90	69	74	858.13
90	69	75	822.95
90	69	76	803.84
90	69	77	797.67
90	69	78	797.77
90	69	79	795.77
90	69	80	787.05
90	69	81	791.61
90	69	82	788.66
90	69	83	774.09
90	69	84	776.87
90	70	74	818.26
90	70	75	806.53
90	70	76	794.81
90	70	77	788.66
90	70	78	777.36
90	70	79	770.71
90	70	80	772.23
90	70	81	764.2
90	70	82	758.96
90	70	83	758.9
90	70	84	761.77
90	71	74	789.49
90	71	75	796.37
90	71	76	792.85
90	71	77	789.2
90	71	78	760.48
90	71	79	749.99
90	71	80	760.4
90	71	81	754.71
90	71	82	754.31
90	71	83	763.84
90	71	84	770.9
90	72	74	778.37
90	72	75	788.86
90	72	76	798.05
90	72	77	807
90	72	78	764.58
90	72	79	747.44
90	72	80	755.7
90	72	81	763.03
90	72	82	769.62
90	72	83	780.39
90	72	84	794.24
90	73	74	783.08
90	73	75	791.9
90	73	76	800.11
90	73	81	821.37
90	73	82	846.69
90	73	83	876.72
90	73	84	878.76
90	74	81	880.34
90	74	82	916.17
90	74	83	943.87
90	74	84	933.76
90	75	81	943.74
90	75	82	976.88
90	75	83	985.42
90	75	84	969.29
90	76	81	934.28
90	76	82	978.5
90	76	83	991.28
90	76	84	984.12
91	47	81	876.91
91	47	82	877.99
91	47	83	876.97
91	47	84	870.19
91	48	81	802.18
91	48	82	795.79
91	48	83	815.53
91	48	84	825.99
91	49	74	782.81
91	49	75	782.11
91	49	76	777.57
91	49	81	746.3
91	49	82	745.94
91	49	83	772.73
91	49	84	792.67
91	50	74	775.26
91	50	75	773.84
91	50	76	767.63
91	50	81	765.15
91	50	82	775.67
91	50	83	767.95
91	50	84	771.72
91	51	74	776.28
91	51	75	792.15
91	51	76	792.08
91	51	81	776.81
91	51	82	765.95
91	51	83	756.58
91	51	84	761.68
91	52	74	817.8
91	52	75	883.96
91	52	76	896.96
91	52	81	812.35
91	52	82	789.93
91	52	83	778.9
91	52	84	767.53
91	53	74	842.76
91	53	75	905.58
91	53	76	917.04
91	53	81	916.23
91	53	82	882.43
91	53	83	845.43
91	53	84	803.72
91	54	74	856.18
91	54	75	901.66
91	54	76	917.03
91	54	81	920.51
91	54	82	922.73
91	54	83	899.22
91	54	84	867.04
91	55	74	836.74
91	55	75	895.3
91	55	76	931.38
91	55	81	916.86
91	55	82	937.53
91	55	83	925.66
91	55	84	907.25
91	56	74	833.48
91	56	75	868.5
91	56	76	904.08
91	56	81	970.11
91	56	82	940.17
91	56	83	930.86
91	56	84	929.79
91	57	74	861.57
91	57	75	866.5
91	57	76	890.02
91	57	77	929.34
91	57	78	947.75
91	57	79	937.68
91	57	80	933.99
91	57	81	939.7
91	57	82	944.58
91	57	83	938.87
91	57	84	916.1
91	58	74	927.52
91	58	75	911.07
91	58	76	896.3
91	58	77	926.07
91	58	78	933.58
91	58	79	907.42
91	58	80	914.79
91	58	81	958.03
91	58	82	976.29
91	58	83	979.21
91	58	84	971.58
91	59	74	891.42
91	59	75	906.17
91	59	76	903.87
91	59	77	908.58
91	59	78	917.81
91	59	79	924.2
91	59	80	956.71
91	59	81	1015.5
91	59	82	992.66
91	59	83	963.44
91	59	84	943.69
91	60	74	824.38
91	60	75	809.4
91	60	76	790.58
91	60	77	784.71
91	60	78	772.77
91	60	79	746.68
91	60	80	740.87
91	60	81	751.31
91	60	82	735.24
91	60	83	710.05
91	60	84	683.92
91	61	74	767.43
91	61	75	690.05
91	61	76	710.14
91	61	77	736.5
91	61	78	752.91
91	61	79	743.83
91	61	80	744.79
91	61	81	746.24
91	61	82	738.83
91	61	83	722.54
91	61	84	690.85
91	62	74	903.21
91	62	75	742.1
91	62	76	871.87
91	62	77	928.79
91	62	78	916.26
91	62	79	893.99
91	62	80	877.67
91	62	81	850.13
91	62	82	827.57
91	62	83	796.25
91	62	84	790.45
91	63	74	902.33
91	63	75	713.36
91	63	76	868.08
91	63	77	916.18
91	63	78	824.1
91	63	79	877.61
91	63	80	935.6
91	63	81	952.01
91	63	82	940.61
91	63	83	896.71
91	63	84	954.67
91	64	74	849.39
91	64	75	773.4
91	64	76	887.99
91	64	77	908.2
91	64	78	793.52
91	64	79	833.83
91	64	80	894.78
91	64	81	927.73
91	64	82	912.74
91	64	83	849.79
91	64	84	911.18
91	65	74	877.5
91	65	75	957.9
91	65	76	939.56
91	65	77	888.49
91	65	78	779.75
91	65	79	777.7
91	65	80	820.23
91	65	81	883.99
91	65	82	901.39
91	65	83	866.24
91	65	84	901.65
91	66	74	853.1
91	66	75	912.57
91	66	76	892.64
91	66	77	840.23
91	66	78	749.34
91	66	79	736.63
91	66	80	773.76
91	66	81	878.9
91	66	82	944.04
91	66	83	949.82
91	66	84	916.84
91	67	74	873.29
91	67	75	891.26
91	67	76	861.22
91	67	81	829.51
91	67	82	846.9
91	67	83	867.67
91	67	84	832.87
91	68	74	918.1
91	68	75	876.7
91	68	76	834.97
91	68	81	802.41
91	68	82	793.76
91	68	83	814.34
91	68	84	796.45
91	69	74	856.13
91	69	75	828.48
91	69	76	803.99
91	69	81	811.02
91	69	82	802.98
91	69	83	786.33
91	69	84	792.6
91	70	74	813.74
91	70	75	806.77
91	70	76	798.43
91	70	81	779.79
91	70	82	770.32
91	70	83	771.67
91	70	84	777.94
91	71	74	788.13
91	71	75	798.44
91	71	76	802.04
91	71	81	770.13
91	71	82	771.52
91	71	83	780.99
91	71	84	786.4
91	72	74	785.33
91	72	75	794.47
91	72	76	801.73
91	72	81	803.39
91	72	82	814.61
91	72	83	812.67
91	72	84	811.18
91	73	74	789.97
91	73	75	799.68
91	73	76	803.66
91	73	81	884.25
91	73	82	887.67
91	73	83	880.98
91	73	84	885.1
91	74	74	796.66
91	74	75	800.57
91	74	76	799.61
91	74	81	962.71
91	74	82	955.64
91	74	83	950.68
91	74	84	956.35
91	75	81	991.11
91	75	82	981.26
91	75	83	1003.8
91	75	84	1013.7
91	76	81	971.18
91	76	82	980.77
91	76	83	1008.3
91	76	84	1023.6
92	47	81	932.14
92	47	82	946.11
92	47	83	971.73
92	47	84	971.69
92	48	81	848.91
92	48	82	863.58
92	48	83	899.94
92	48	84	906.26
92	49	74	804.63
92	49	75	811.27
92	49	76	809.41
92	49	81	771.47
92	49	82	787.93
92	49	83	835.5
92	49	84	853.91
92	50	74	799.46
92	50	75	803.2
92	50	76	794.77
92	50	81	775.41
92	50	82	793.36
92	50	83	804.53
92	50	84	816.38
92	51	74	803.71
92	51	75	805.73
92	51	76	789.93
92	51	81	778.16
92	51	82	788.35
92	51	83	781.98
92	51	84	795.56
92	52	74	835.29
92	52	75	879.5
92	52	76	875.89
92	52	81	785.49
92	52	82	779.82
92	52	83	768.99
92	52	84	770.91
92	53	74	873.31
92	53	75	921.67
92	53	76	923.77
92	53	81	821
92	53	82	782.6
92	53	83	769.16
92	53	84	761.59
92	54	74	920.15
92	54	75	946.19
92	54	76	952.05
92	54	81	851.97
92	54	82	836.94
92	54	83	816.71
92	54	84	791.07
92	55	74	899.68
92	55	75	946.12
92	55	76	968.77
92	55	81	878.42
92	55	82	871.32
92	55	83	853.87
92	55	84	836.63
92	56	74	871.06
92	56	75	918.57
92	56	76	948.78
92	56	81	920.17
92	56	82	888.18
92	56	83	876.06
92	56	84	880.67
92	57	74	864.43
92	57	75	888.4
92	57	76	920.98
92	57	77	930.11
92	57	78	956.14
92	57	79	982.08
92	57	80	945.59
92	57	81	906.8
92	57	82	886.98
92	57	83	879.61
92	57	84	876.31
92	58	74	897.71
92	58	75	868.95
92	58	76	876.89
92	58	77	938.19
92	58	78	972.08
92	58	79	977.99
92	58	80	947.97
92	58	81	919.46
92	58	82	910.96
92	58	83	913.66
92	58	84	926.39
92	59	74	916.69
92	59	75	927.23
92	59	76	951.08
92	59	77	936.58
92	59	78	924.76
92	59	79	969.79
92	59	80	971.6
92	59	81	958.19
92	59	82	932.44
92	59	83	917.63
92	59	84	913.97
92	60	74	890.54
92	60	75	866.17
92	60	76	854.49
92	60	77	848.27
92	60	78	846.6
92	60	79	792.06
92	60	80	780.6
92	60	81	814.73
92	60	82	798.95
92	60	83	778.57
92	60	84	729.37
92	61	74	852.21
92	61	75	731.39
92	61	76	744.56
92	61	77	798.17
92	61	78	845.98
92	61	79	784.24
92	61	80	793.93
92	61	81	849.74
92	61	82	873.47
92	61	83	872.81
92	61	84	783.22
92	62	74	890.61
92	62	75	614.03
92	62	76	800.42
92	62	77	914.24
92	62	78	922.7
92	62	79	921.01
92	62	80	933.57
92	62	81	954.75
92	62	82	971.13
92	62	83	967.44
92	62	84	881.84
92	63	74	854.01
92	63	75	654.28
92	63	76	852.93
92	63	77	923.79
92	63	78	828.95
92	63	79	881.44
92	63	80	932.59
92	63	81	958.55
92	63	82	980.18
92	63	83	987.09
92	63	84	993.75
92	64	74	792.4
92	64	75	795.83
92	64	76	921.9
92	64	77	937.26
92	64	78	822.93
92	64	79	843.47
92	64	80	881.37
92	64	81	923.99
92	64	82	939.26
92	64	83	925.4
92	64	84	944.17
92	65	74	845.83
92	65	75	1010
92	65	76	984.47
92	65	77	933.15
92	65	78	841.73
92	65	79	803.2
92	65	80	806.21
92	65	81	871.82
92	65	82	906.43
92	65	83	911.65
92	65	84	930.3
92	66	74	853.75
92	66	75	917.06
92	66	76	920.02
92	66	77	897.69
92	66	78	826.14
92	66	79	775.71
92	66	80	763
92	66	81	838.12
92	66	82	905.85
92	66	83	959.87
92	66	84	956.25
92	67	74	884.91
92	67	75	890.12
92	67	76	897.36
92	67	81	804.72
92	67	82	849.78
92	67	83	897.68
92	67	84	885.95
92	68	74	929.47
92	68	75	896.53
92	68	76	890.26
92	68	81	787.71
92	68	82	808.57
92	68	83	839.59
92	68	84	831.43
92	69	74	862.2
92	69	75	844.88
92	69	76	833.8
92	69	81	799.95
92	69	82	804.92
92	69	83	796.03
92	69	84	793.65
92	70	74	817.59
92	70	75	806.7
92	70	76	810.11
92	70	81	775.76
92	70	82	784.44
92	70	83	783.42
92	70	84	791.46
92	71	74	785.19
92	71	75	779.35
92	71	76	801.76
92	71	81	766.14
92	71	82	785.94
92	71	83	794.27
92	71	84	807.23
92	72	74	778.64
92	72	75	786.12
92	72	76	796.67
92	72	81	827.83
92	72	82	846.28
92	72	83	840.28
92	72	84	848.5
92	73	74	782.86
92	73	75	793.97
92	73	76	796.01
92	73	81	899.41
92	73	82	918.28
92	73	83	906.76
92	73	84	911.46
92	74	74	793.64
92	74	75	801.34
92	74	76	796.69
92	74	81	976.43
92	74	82	992.38
92	74	83	979.08
92	74	84	980.44
92	75	81	987.85
92	75	82	999.03
92	75	83	1010.4
92	75	84	1025.6
92	76	81	968.01
92	76	82	985.56
92	76	83	1002.6
92	76	84	1028.8
93	49	74	829.2
93	49	75	842.71
93	49	76	829.5
93	50	74	826.83
93	50	75	841.39
93	50	76	828.94
93	50	81	798.73
93	50	82	806.73
93	50	83	813.87
93	50	84	830.95
93	51	74	826.73
93	51	75	823.48
93	51	76	804.08
93	51	81	789.08
93	51	82	792.63
93	51	83	789.49
93	51	84	817.2
93	52	74	840.9
93	52	75	825.5
93	52	76	802.75
93	52	81	782.04
93	52	82	778.35
93	52	83	768.87
93	52	84	787.13
93	53	74	893.43
93	53	75	877.68
93	53	76	847.65
93	53	81	782.81
93	53	82	730.29
93	53	83	727.94
93	53	84	745.81
93	54	71	757
93	54	72	763.12
93	54	73	850.88
93	54	74	988.2
93	54	75	962.93
93	54	76	913.41
93	54	81	791.8
93	54	82	768.8
93	54	83	758.16
93	54	84	741.44
93	55	71	812.8
93	55	72	798.88
93	55	73	850.12
93	55	74	976.64
93	55	75	968.22
93	55	76	955.57
93	55	81	807.36
93	55	82	804.66
93	55	83	791.47
93	55	84	776.09
93	56	71	873.72
93	56	72	838.66
93	56	73	842.83
93	56	74	946.95
93	56	75	954.48
93	56	76	952.2
93	56	81	847.31
93	56	82	826.4
93	56	83	822.1
93	56	84	825.17
93	57	71	943.29
93	57	72	881.24
93	57	73	827.14
93	57	74	917.04
93	57	75	932.48
93	57	76	932.87
93	57	77	942.7
93	57	78	947.52
93	57	79	950.73
93	57	80	913.43
93	58	71	972.37
93	58	72	978.37
93	58	73	911.2
93	58	74	903.79
93	58	75	892.33
93	58	76	900.65
93	58	77	936.65
93	58	78	953.95
93	58	79	960.58
93	58	80	936.54
93	59	71	938.88
93	59	72	981.74
93	59	73	953.25
93	59	74	962.12
93	59	75	956.02
93	59	76	922.41
93	59	77	926.98
93	59	78	943.27
93	59	79	992.56
93	59	80	978.75
93	60	71	879.87
93	60	72	955.85
93	60	73	945.81
93	60	74	942.88
93	60	75	920.37
93	60	76	884.33
93	60	77	853.49
93	60	78	823.61
93	60	79	774.65
93	60	80	778.61
93	61	74	838.43
93	61	75	824.42
93	61	76	836.36
93	61	77	829.72
93	61	78	810.87
93	61	79	746.84
93	61	80	767.28
93	62	71	925.1
93	62	72	1119.3
93	62	73	1073.6
93	62	74	977.72
93	62	75	831.53
93	62	76	881.85
93	62	77	924.34
93	62	78	929.95
93	62	79	893.45
93	62	80	902.52
93	63	71	879.85
93	63	72	1029
93	63	73	1009
93	63	74	926.39
93	63	75	843.65
93	63	76	895.77
93	63	77	913.73
93	63	78	872.26
93	63	79	898.94
93	63	80	926.46
93	64	71	864.5
93	64	72	893.45
93	64	73	842.09
93	64	74	838.43
93	64	75	882.77
93	64	76	926.76
93	64	77	928.51
93	64	78	866.48
93	64	79	865.98
93	64	80	871.03
93	65	71	890.47
93	65	72	1002.8
93	65	73	909.21
93	65	74	876.81
93	65	75	939.57
93	65	76	969.36
93	65	77	957.69
93	65	78	892.32
93	65	79	823
93	65	80	790.25
93	66	71	892.83
93	66	72	1027
93	66	73	965.07
93	66	74	929.64
93	66	75	953.12
93	66	76	955.26
93	67	71	873.35
93	67	72	1016.5
93	67	73	995.36
93	67	74	963.27
93	67	75	954.3
93	67	76	958.7
93	67	81	783.97
93	67	82	826.01
93	67	83	884.51
93	67	84	904.16
93	68	71	848.78
93	68	72	1009.8
93	68	73	999.22
93	68	74	963.19
93	68	75	938.3
93	68	76	965.36
93	68	81	769.43
93	68	82	795.28
93	68	83	829.16
93	68	84	847.51
93	69	71	757.36
93	69	72	912.33
93	69	73	914.23
93	69	74	882.76
93	69	75	874.2
93	69	76	894.12
93	69	81	787.55
93	69	82	799.81
93	69	83	800.46
93	69	84	799.45
93	70	74	821.48
93	70	75	828.67
93	70	76	860.86
93	70	81	776.16
93	70	82	789.46
93	70	83	787.89
93	70	84	795.82
93	71	74	765.75
93	71	75	786.74
93	71	76	842.45
93	71	81	766.67
93	71	82	788.44
93	71	83	793.11
93	71	84	813.84
93	72	74	794.27
93	72	75	820.9
93	72	76	844.94
93	72	81	838.26
93	72	82	858.71
93	72	83	859.91
93	72	84	882.85
93	73	74	808.8
93	73	75	831.9
93	73	76	847.08
93	73	81	910.57
93	73	82	935.63
93	73	83	929.21
93	73	84	942.98
93	74	74	808.96
93	74	75	823.02
93	74	76	844.31
94	49	74	846.96
94	49	75	851.68
94	49	76	830.08
94	50	71	899.44
94	50	72	853.58
94	50	73	830.51
94	50	74	831.21
94	50	75	837.81
94	50	76	824.25
94	51	71	874.56
94	51	72	828.09
94	51	73	849.36
94	51	74	856.25
94	51	75	817.95
94	51	76	793.35
94	52	71	862.44
94	52	72	828.96
94	52	73	852.79
94	52	74	861.7
94	52	75	830.54
94	52	76	809.05
94	53	69	617.37
94	53	70	737.54
94	53	71	870.13
94	53	72	840.1
94	53	73	854.43
94	53	74	878.5
94	53	75	857.46
94	53	76	836.8
94	54	69	601.79
94	54	70	687.79
94	54	71	834.21
94	54	72	825.3
94	54	73	865.41
94	54	74	927.94
94	54	75	905.48
94	54	76	882.67
94	54	78	864.32
94	54	79	851.46
94	54	80	808.97
94	55	69	605.01
94	55	70	686.89
94	55	71	853.46
94	55	72	805.25
94	55	73	847.86
94	55	74	978.26
94	55	75	974.93
94	55	76	965.36
94	55	78	935.7
94	55	79	888.06
94	55	80	810.2
94	56	69	634.39
94	56	70	722.37
94	56	71	887.56
94	56	72	820.4
94	56	73	837.69
94	56	74	977.72
94	56	75	980.94
94	56	76	969.55
94	56	78	951.26
94	56	79	949.32
94	56	80	872.46
94	57	71	925.73
94	57	72	879.37
94	57	73	850.34
94	57	74	944.99
94	57	75	964.14
94	57	76	956.63
94	57	77	942.55
94	57	78	955.2
94	57	79	970.08
94	57	80	908.46
94	58	71	967.13
94	58	72	959.63
94	58	73	899.8
94	58	74	930.48
94	58	75	941.19
94	58	76	949.74
94	58	77	951.56
94	58	78	956.86
94	58	79	968.3
94	58	80	938.09
94	59	71	953.89
94	59	72	967.48
94	59	73	931.36
94	59	74	966.38
94	59	75	972.95
94	59	76	943.84
94	59	77	925.98
94	59	78	942.73
94	59	79	1010.8
94	59	80	991.66
94	60	71	873.17
94	60	72	920.82
94	60	73	876.6
94	60	74	884.49
94	60	75	892.21
94	60	76	914.21
94	60	77	866.3
94	60	78	818.22
94	60	79	766.84
94	60	80	785.54
94	61	71	739.42
94	61	72	823.63
94	61	73	623.69
94	61	74	649.19
94	61	75	733.39
94	61	76	872.88
94	61	77	858.76
94	61	78	800.75
94	61	79	716.54
94	61	80	750.57
94	62	71	806.49
94	62	72	946.57
94	62	73	881.03
94	62	74	895.78
94	62	75	900.86
94	62	76	950.45
94	62	77	959.23
94	62	78	939.43
94	62	79	866.46
94	62	80	871.82
94	63	71	915.96
94	63	72	1016.6
94	63	73	980.17
94	63	74	968.74
94	63	75	968.63
94	63	76	964.76
94	63	77	945.31
94	63	78	917.64
94	63	79	911.15
94	63	80	920.76
94	64	71	897.36
94	64	72	982.17
94	64	73	969.01
94	64	74	973.59
94	64	75	1002.3
94	64	76	978.9
94	64	77	956.12
94	64	78	928.46
94	64	79	906.22
94	64	80	888
94	65	71	903.12
94	65	72	1044.6
94	65	73	984.05
94	65	74	956.74
94	65	75	980.84
94	65	76	991.08
94	65	77	987.57
94	65	78	964.46
94	65	79	883.37
94	65	80	827.61
94	66	71	883.66
94	66	72	1019.7
94	66	73	986.44
94	66	74	978.86
94	66	75	1004
94	66	76	985.53
94	66	78	972.35
94	66	79	916.07
94	66	80	857.22
94	67	69	739.28
94	67	70	779.97
94	67	71	848.68
94	67	72	971.96
94	67	73	978.65
94	67	74	981.29
94	67	75	996.43
94	67	76	986.35
94	67	78	978.87
94	67	79	912.77
94	67	80	841.8
94	68	69	657.39
94	68	70	716.17
94	68	71	822.72
94	68	72	994.15
94	68	73	970.64
94	68	74	942.49
94	68	75	948.41
94	68	76	983.58
94	68	78	974.14
94	68	79	890.28
94	68	80	808.97
94	69	69	632.01
94	69	70	675.43
94	69	71	755.43
94	69	72	897.98
94	69	73	899.34
94	69	74	880.57
94	69	75	863.65
94	69	76	905.83
94	69	78	872.7
94	69	79	825.27
94	69	80	786.96
94	70	69	651.45
94	70	70	657.41
94	70	71	694.18
94	70	72	823.88
94	70	73	851.12
94	70	74	841.43
94	70	75	815.03
94	70	76	863.79
94	71	71	683.93
94	71	72	837.76
94	71	73	853.41
94	71	74	818.76
94	71	75	785.94
94	71	76	841.73
94	72	71	663.03
94	72	72	824.76
94	72	73	850.73
94	72	74	821.73
94	72	75	818.53
94	72	76	854.03
94	73	71	641.62
94	73	72	818.31
94	73	73	856.83
94	73	74	819.4
94	73	75	825.89
94	73	76	865.08
94	74	74	814.05
94	74	75	807.7
94	74	76	865.32
95	50	71	903.44
95	50	72	851.51
95	50	73	848.17
95	51	71	896.73
95	51	72	863.34
95	51	73	887.99
95	52	71	882.74
95	52	72	871.3
95	52	73	905.44
95	53	69	632.19
95	53	70	747.3
95	53	71	876.79
95	53	72	878.99
95	53	73	904.65
95	53	77	888.05
95	53	78	890.18
95	53	79	866.35
95	53	80	821.61
95	54	69	630.65
95	54	70	723.72
95	54	71	866.38
95	54	72	855.36
95	54	73	858.74
95	54	77	915.96
95	54	78	930.51
95	54	79	906.86
95	54	80	832.97
95	55	69	633.66
95	55	70	721.71
95	55	71	885.46
95	55	72	847.37
95	55	73	861.98
95	55	77	1006.9
95	55	78	1007.8
95	55	79	965.51
95	55	80	850.02
95	56	69	659.14
95	56	70	742.93
95	56	71	915.96
95	56	72	864.24
95	56	73	862.53
95	56	77	970.47
95	56	78	995.21
95	56	79	1008.9
95	56	80	916.94
95	57	69	749.47
95	57	70	767.36
95	57	71	921.38
95	57	72	894.04
[truncated: 7,412 more rows]
