# Supplementary material for: From mathematics to medicine: A practical primer on topological data analysis (TDA) and the development of related analytic tools for the functional discovery of latent structure in fMRI data
Source: PLoS One. 2021 Aug 12;16(8):e0255859. doi: 10.1371/journal.pone.0255859 (PMC8360597; doi:10.1371/journal.pone.0255859)
Supplement: S1 Data — The included archive of .csv files has one .csv file for each time index. Each .csv file contains a single matrix, which has one column for each of the spatial coordinates x, y, z and one column for the fMRI signal amplitude at voxel (x, y, z) at that time index. This is normalized scan data for a single patient from our study, described in the paper, with an ACC (anterior cingulate cortex) mask applied. This is the data we used, together with our software implementation of our workflow (available at https://github.com/regalski/Wayne-State-TDA), to produce the persistence diagrams, vineyards, and loop locations pictured in the figures and described in the Workflow section of our paper. (ZIP) [file pone.0255859.s004.zip › lea2002_145_121_121_time_115_rdACC.csv]

86	49	77	745.81
86	49	78	733.73
86	49	79	724.82
86	49	80	717.12
86	50	77	735.27
86	50	78	702.66
86	50	79	681.14
86	50	80	672.56
86	51	77	718.28
86	51	78	701.51
86	51	79	690.38
86	51	80	675.51
86	52	77	706.1
86	52	78	715.4
86	52	79	712.88
86	52	80	692.95
86	53	77	810.56
86	53	78	774.07
86	53	79	737.96
86	53	80	731.06
86	54	77	847.67
86	54	78	817.64
86	54	79	804.32
86	54	80	769.84
86	55	77	842.29
86	55	78	841.3
86	55	79	862.15
86	55	80	813.84
86	56	77	853.82
86	56	78	856.42
86	56	79	863.78
86	56	80	857.55
86	57	77	835.73
86	57	78	853.39
86	57	79	878.4
86	57	80	870.6
86	57	81	857.12
86	57	82	854.83
86	58	77	818.68
86	58	78	851.29
86	58	79	881.72
86	58	80	869.09
86	58	81	841.16
86	58	82	870.28
86	59	81	813.25
86	59	82	867.63
86	60	81	702.49
86	60	82	756.04
86	61	81	767.44
86	61	82	802.19
86	62	81	842.84
86	62	82	848.26
86	63	77	850.9
86	63	78	788.43
86	63	79	808.21
86	63	80	823.49
86	63	81	805.44
86	63	82	818.14
86	64	77	862.78
86	64	78	830.74
86	64	79	820.43
86	64	80	815.64
86	64	81	771.41
86	64	82	758
86	65	77	841.52
86	65	78	846.16
86	65	79	833.11
86	65	80	809.08
86	65	81	759.5
86	65	82	739.77
86	66	77	851.95
86	66	78	899.48
86	66	79	862.09
86	66	80	809.56
86	66	81	773.74
86	66	82	753.94
86	67	77	816.91
86	67	78	851.02
86	67	79	843.67
86	67	80	826.7
86	68	77	829.57
86	68	78	850.35
86	68	79	835.89
86	68	80	806.36
86	69	77	875.26
86	69	78	860.58
86	69	79	820.62
86	69	80	773.91
86	70	77	802.24
86	70	78	775.9
86	70	79	746.08
86	70	80	714.19
86	71	77	763.36
86	71	78	749.1
86	71	79	725.75
86	71	80	701.35
86	72	77	746.97
86	72	78	742.65
86	72	79	721.56
86	72	80	702.93
86	73	77	729.89
86	73	78	725.8
86	73	79	719.26
86	73	80	718.46
87	46	81	955.91
87	46	82	956.71
87	46	83	948.85
87	46	84	948.65
87	47	81	852.02
87	47	82	866.67
87	47	83	864.55
87	47	84	867.39
87	48	81	786.5
87	48	82	789.56
87	48	83	786.11
87	48	84	795.35
87	49	77	743.05
87	49	78	740.48
87	49	79	738.25
87	49	80	739.87
87	49	81	741.4
87	49	82	742.53
87	49	83	742.53
87	49	84	754.35
87	50	77	742.93
87	50	78	720
87	50	79	701.9
87	50	80	695.16
87	50	81	708.56
87	50	82	724.98
87	50	83	728.47
87	50	84	739.43
87	51	77	737.14
87	51	78	717.22
87	51	79	702.77
87	51	80	689.11
87	52	77	735.92
87	52	78	730.57
87	52	79	721.18
87	52	80	704.59
87	53	77	844.09
87	53	78	796.47
87	53	79	756.56
87	53	80	753.54
87	54	77	879.02
87	54	78	835.21
87	54	79	803.54
87	54	80	771.29
87	55	77	857.96
87	55	78	849.62
87	55	79	854.41
87	55	80	799.46
87	55	81	763.84
87	55	82	760.51
87	55	83	751.72
87	55	84	745.27
87	56	77	865.03
87	56	78	874.08
87	56	79	909.97
87	56	80	865.49
87	56	81	826.87
87	56	82	801.28
87	56	83	780.99
87	56	84	763.65
87	57	77	859.41
87	57	78	881.48
87	57	79	918.44
87	57	80	902.09
87	57	81	874.92
87	57	82	839.96
87	57	83	801.56
87	57	84	760.04
87	58	77	848.61
87	58	78	884.75
87	58	79	899.19
87	58	80	897.16
87	58	81	891.36
87	58	82	880
87	58	83	869.43
87	58	84	847.06
87	59	77	894.12
87	59	78	892.34
87	59	79	856.77
87	59	80	853.08
87	59	81	864.15
87	59	82	893.54
87	59	83	916.69
87	59	84	907.48
87	60	77	801.46
87	60	78	772.07
87	60	79	777.99
87	60	80	762.67
87	60	81	716.34
87	60	82	768.95
87	60	83	824.17
87	60	84	844.98
87	61	77	743.64
87	61	78	706.41
87	61	79	770.19
87	61	80	799.43
87	61	81	763.84
87	61	82	790.69
87	61	83	824.39
87	61	84	850.7
87	62	77	800.14
87	62	78	738.09
87	62	79	823.05
87	62	80	873.87
87	62	81	852.54
87	62	82	838.4
87	62	83	837.17
87	62	84	845.56
87	63	77	873.79
87	63	78	837.39
87	63	79	816.18
87	63	80	796.24
87	63	81	821.79
87	63	82	831.83
87	63	83	840.68
87	63	84	825.64
87	64	77	870.81
87	64	78	842.34
87	64	79	795.92
87	64	80	766.29
87	64	81	795.7
87	64	82	795.67
87	64	83	790.83
87	64	84	786.82
87	65	77	828.01
87	65	78	822.59
87	65	79	783.13
87	65	80	750.09
87	65	81	765.1
87	65	82	754.94
87	65	83	741.97
87	65	84	754.59
87	66	77	843.52
87	66	78	860.03
87	66	79	808.62
87	66	80	747.61
87	66	81	738.13
87	66	82	716.86
87	66	83	703.36
87	66	84	731.93
87	67	77	862.09
87	67	78	826.86
87	67	79	786.92
87	67	80	749.06
87	67	81	716.89
87	67	82	698.71
87	67	83	696.72
87	67	84	719.53
87	68	77	858.11
87	68	78	815.49
87	68	79	778.17
87	68	80	740.48
87	68	81	722.98
87	68	82	708.96
87	68	83	702.28
87	68	84	701.89
87	69	77	822.99
87	69	78	816.33
87	69	79	776.99
87	69	80	735.03
87	70	77	755.21
87	70	78	748.45
87	70	79	740.24
87	70	80	732.51
87	71	77	728.79
87	71	78	729.28
87	71	79	727.25
87	71	80	719.65
87	72	77	742.98
87	72	78	743.56
87	72	79	729.06
87	72	80	713.09
87	73	77	732.09
87	73	78	733.65
87	73	79	737.25
87	73	80	737.5
87	73	81	734.3
87	73	82	747.35
87	73	83	771.69
87	73	84	768.12
87	74	81	774.1
87	74	82	807.86
87	74	83	843.99
87	74	84	855.07
87	75	81	813.82
87	75	82	864.94
87	75	83	910.72
87	75	84	928.36
87	76	81	803.37
87	76	82	866.35
87	76	83	932.07
87	76	84	944.7
88	46	81	967.2
88	46	82	972.8
88	46	83	977.84
88	46	84	973.67
88	47	81	889.99
88	47	82	900.45
88	47	83	885.41
88	47	84	877.39
88	48	81	787.87
88	48	82	790.3
88	48	83	796.41
88	48	84	807.84
88	49	77	731.4
88	49	78	736.23
88	49	79	729.9
88	49	80	717.3
88	49	81	725.46
88	49	82	736.99
88	49	83	748.41
88	49	84	767.66
88	50	77	736.26
88	50	78	730.98
88	50	79	717.08
88	50	80	701.54
88	50	81	721.86
88	50	82	740.16
88	50	83	736.82
88	50	84	748.95
88	51	77	751.5
88	51	78	735.55
88	51	79	719.56
88	51	80	703.96
88	52	77	784.21
88	52	78	757.2
88	52	79	734.56
88	52	80	722.36
88	53	77	894.32
88	53	78	836.02
88	53	79	791.06
88	53	80	781.2
88	54	77	931.24
88	54	78	876.59
88	54	79	832.49
88	54	80	808.92
88	55	77	897.59
88	55	78	873.95
88	55	79	860.41
88	55	80	825.67
88	55	81	813
88	55	82	832.79
88	55	83	830.44
88	55	84	828.75
88	56	77	872.03
88	56	78	867.18
88	56	79	871.19
88	56	80	847.17
88	56	81	833.92
88	56	82	843.72
88	56	83	854.6
88	56	84	866.63
88	57	77	871.52
88	57	78	889.51
88	57	79	898.88
88	57	80	889.32
88	57	81	879.17
88	57	82	858.34
88	57	83	851.94
88	57	84	856.15
88	58	77	878.71
88	58	78	911.62
88	58	79	899.29
88	58	80	897.09
88	58	81	896.8
88	58	82	879.84
88	58	83	880.25
88	58	84	893.11
88	59	77	911.31
88	59	78	895.84
88	59	79	846.92
88	59	80	858.11
88	59	81	880.25
88	59	82	889.23
88	59	83	897.13
88	59	84	901.46
88	60	77	870.5
88	60	78	868.12
88	60	79	818.15
88	60	80	778.16
88	60	81	736.8
88	60	82	749.94
88	60	83	770.39
88	60	84	791.07
88	61	77	841.43
88	61	78	867.87
88	61	79	837.2
88	61	80	812.11
88	61	81	786.7
88	61	82	811.1
88	61	83	839.39
88	61	84	858.21
88	62	77	875.36
88	62	78	900.14
88	62	79	891.08
88	62	80	892.57
88	62	81	896.93
88	62	82	905.51
88	62	83	913.94
88	62	84	893.56
88	63	77	889.08
88	63	78	867.8
88	63	79	842.51
88	63	80	838.96
88	63	81	873.5
88	63	82	901.5
88	63	83	927.38
88	63	84	873.06
88	64	77	897.59
88	64	78	853.6
88	64	79	808.74
88	64	80	801.23
88	64	81	881.05
88	64	82	895.54
88	64	83	888.25
88	64	84	827.3
88	65	77	892.77
88	65	78	835.48
88	65	79	777.94
88	65	80	769.86
88	65	81	856.35
88	65	82	858.85
88	65	83	837.12
88	65	84	786.21
88	66	77	879.08
88	66	78	809.61
88	66	79	761.67
88	66	80	745.47
88	66	81	803.3
88	66	82	805.24
88	66	83	788.26
88	66	84	754.94
88	67	77	863.66
88	67	78	782.3
88	67	79	741.6
88	67	80	730.4
88	67	81	762.61
88	67	82	757.97
88	67	83	742.32
88	67	84	735.61
88	68	77	828.35
88	68	78	755.31
88	68	79	726.52
88	68	80	717.09
88	68	81	738.16
88	68	82	739.52
88	68	83	736.56
88	68	84	734.86
88	69	77	756.06
88	69	78	730.77
88	69	79	715.81
88	69	80	712.76
88	70	77	731.49
88	70	78	730.41
88	70	79	729.87
88	70	80	732.6
88	71	77	713.44
88	71	78	721.41
88	71	79	730.12
88	71	80	736.96
88	72	77	708.26
88	72	78	712.01
88	72	79	725.87
88	72	80	737.72
88	73	77	724.47
88	73	78	733.96
88	73	79	749.62
88	73	80	756.92
88	73	81	748.85
88	73	82	773.28
88	73	83	816.47
88	73	84	800.95
88	74	81	795.66
88	74	82	834.38
88	74	83	878.02
88	74	84	880.74
88	75	81	877.95
88	75	82	920.35
88	75	83	940.56
88	75	84	966.07
88	76	81	877.73
88	76	82	911.59
88	76	83	923.76
88	76	84	969.1
89	46	81	957.76
89	46	82	956.93
89	46	83	957.36
89	46	84	947.4
89	47	81	907.17
89	47	82	897.56
89	47	83	866.64
89	47	84	848.72
89	48	81	811.36
89	48	82	808.99
89	48	83	799.29
89	48	84	803.46
89	49	77	727.51
89	49	78	735.13
89	49	79	734.23
89	49	80	724.91
89	49	81	739.54
89	49	82	751.8
89	49	83	760.8
89	49	84	776.5
89	50	74	731.87
89	50	75	736.56
89	50	76	731.56
89	50	77	730.42
89	50	78	753.75
89	50	79	750.45
89	50	80	729.52
89	50	81	737.54
89	50	82	747.73
89	50	83	756.87
89	50	84	769.7
89	51	74	738.38
89	51	75	763.75
89	51	76	763.55
89	51	77	762.93
89	51	78	781.36
89	51	79	771.67
89	51	80	740.65
89	51	81	743.91
89	51	82	750.8
89	51	83	752.6
89	51	84	756.83
89	52	74	784.97
89	52	75	846.17
89	52	76	864.51
89	52	77	859.43
89	52	78	831.17
89	52	79	801.53
89	52	80	774.57
89	52	81	770.56
89	52	82	770.11
89	52	83	762.84
89	52	84	762.18
89	53	74	803.41
89	53	75	879.83
89	53	76	908.45
89	53	77	900.96
89	53	78	877.39
89	53	79	861.04
89	53	80	865.41
89	53	81	847.69
89	53	82	819.28
89	53	83	798.18
89	53	84	787.65
89	54	74	804.92
89	54	75	887.82
89	54	76	926.58
89	54	77	924.63
89	54	78	888.26
89	54	79	860.54
89	54	80	866.04
89	54	81	863.83
89	54	82	874.91
89	54	83	862.59
89	54	84	850.97
89	55	75	856.91
89	55	76	916.44
89	55	77	928.01
89	55	78	870.47
89	55	79	828.2
89	55	80	844.94
89	55	81	866.36
89	55	82	894.99
89	55	83	893.47
89	55	84	890.61
89	56	75	825.48
89	56	76	853.67
89	56	77	854.21
89	56	78	836.68
89	56	79	827.37
89	56	80	864.34
89	56	81	888.84
89	56	82	896.89
89	56	83	906.43
89	56	84	920.72
89	57	75	835.21
89	57	76	834.93
89	57	77	854.76
89	57	78	854.76
89	57	79	838.18
89	57	80	881.52
89	57	81	907.71
89	57	82	897.63
89	57	83	904.07
89	57	84	930.43
89	58	77	890.15
89	58	78	891.68
89	58	79	860.75
89	58	80	897.49
89	58	81	930.35
89	58	82	923.64
89	58	83	931.22
89	58	84	954.6
89	59	77	891.53
89	59	78	884.45
89	59	79	883.01
89	59	80	927.86
89	59	81	960.08
89	59	82	948.83
89	59	83	936.2
89	59	84	929.65
89	60	77	827.46
89	60	78	807.28
89	60	79	817.73
89	60	80	778.62
89	60	81	716.32
89	60	82	710.3
89	60	83	712.85
89	60	84	743.05
89	61	77	786.75
89	61	78	786.07
89	61	79	811.05
89	61	80	783.27
89	61	81	743.75
89	61	82	742.65
89	61	83	759.39
89	61	84	827.86
89	62	77	837.91
89	62	78	861.8
89	62	79	861.75
89	62	80	871.26
89	62	81	890.19
89	62	82	870.74
89	62	83	865.78
89	62	84	902.48
89	63	77	856.99
89	63	78	835.54
89	63	79	850.7
89	63	80	889.47
89	63	81	955.02
89	63	82	946.04
89	63	83	938.08
89	63	84	921.53
89	64	77	866.01
89	64	78	816.82
89	64	79	813.99
89	64	80	848.78
89	64	81	941.39
89	64	82	944.82
89	64	83	926.18
89	64	84	873.36
89	65	77	861.37
89	65	78	795.5
89	65	79	769.17
89	65	80	795.23
89	65	81	901.31
89	65	82	919.02
89	65	83	904.81
89	65	84	832.77
89	66	75	814.04
89	66	76	860.22
89	66	77	846.93
89	66	78	770.66
89	66	79	745.3
89	66	80	764.05
89	66	81	855.22
89	66	82	881.53
89	66	83	878.89
89	66	84	801.74
89	67	75	868.96
89	67	76	845.52
89	67	77	812.55
89	67	78	756.29
89	67	79	734.92
89	67	80	740.77
89	67	81	786.73
89	67	82	800.33
89	67	83	797.33
89	67	84	759.45
89	68	75	851.92
89	68	76	809.36
89	68	77	778.26
89	68	78	748.78
89	68	79	734.69
89	68	80	734.27
89	68	81	753.9
89	68	82	765.66
89	68	83	772.22
89	68	84	764.58
89	69	74	850.19
89	69	75	807.56
89	69	76	777.68
89	69	77	762.05
89	69	78	754.67
89	69	79	754.14
89	69	80	753.68
89	69	81	756.83
89	69	82	766.59
89	69	83	782.01
89	69	84	792.58
89	70	74	804.51
89	70	75	771.36
89	70	76	760.13
89	70	77	754.72
89	70	78	748.36
89	70	79	740.51
89	70	80	741.03
89	70	81	756.76
89	70	82	769.24
89	70	83	782.86
89	70	84	798.77
89	71	74	779.35
89	71	75	754.74
89	71	76	749.32
89	71	77	743.8
89	71	78	739.56
89	71	79	734.99
89	71	80	741.5
89	71	81	758.09
89	71	82	767.61
89	71	83	773.64
89	71	84	776.72
89	72	74	761.34
89	72	75	774.6
89	72	76	747.04
89	72	77	726.62
89	72	78	735.3
89	72	79	746.34
89	72	80	757.15
89	72	81	763.99
89	72	82	764.87
89	72	83	763.17
89	72	84	754.98
89	73	74	771.69
89	73	75	761.06
89	73	76	745.83
89	73	77	733.3
89	73	78	725.33
89	73	79	738.27
89	73	80	760.23
89	73	81	785.33
89	73	82	818.79
89	73	83	861.23
89	73	84	844.94
89	74	81	831.64
89	74	82	877.66
89	74	83	924.58
89	74	84	913.15
89	75	81	926.78
89	75	82	962.76
89	75	83	975.67
89	75	84	980.99
89	76	81	921.11
89	76	82	959.62
89	76	83	967.16
89	76	84	990.82
90	46	81	960.24
90	46	82	960.88
90	46	83	955.64
90	46	84	931.96
90	47	81	905.6
90	47	82	904.06
90	47	83	873.05
90	47	84	842.39
90	48	81	826.72
90	48	82	825.25
90	48	83	811.5
90	48	84	807.3
90	49	74	751.64
90	49	75	738.18
90	49	76	736.4
90	49	81	755
90	49	82	763.74
90	49	83	774.28
90	49	84	786.73
90	50	74	740.28
90	50	75	730.6
90	50	76	747.65
90	50	77	758.12
90	50	78	757.11
90	50	79	751.1
90	50	80	744.01
90	50	81	750.41
90	50	82	760.4
90	50	83	778.12
90	50	84	790.42
90	51	74	737.51
90	51	75	756.79
90	51	76	789.08
90	51	77	799.31
90	51	78	795.45
90	51	79	790.78
90	51	80	769.63
90	51	81	762
90	51	82	755.56
90	51	83	761.88
90	51	84	770.69
90	52	74	772.99
90	52	75	850.93
90	52	76	876.42
90	52	77	886.5
90	52	78	903.77
90	52	79	876.67
90	52	80	825.26
90	52	81	802.19
90	52	82	785.82
90	52	83	779.46
90	52	84	776.1
90	53	74	773.98
90	53	75	860.51
90	53	76	883.39
90	53	77	884.34
90	53	78	914.91
90	53	79	925.94
90	53	80	926.69
90	53	81	905.56
90	53	82	879.31
90	53	83	843.9
90	53	84	810.31
90	54	74	763.84
90	54	75	843.19
90	54	76	882.76
90	54	77	896.19
90	54	78	909.12
90	54	79	908.88
90	54	80	917.9
90	54	81	921.19
90	54	82	933.66
90	54	83	910.87
90	54	84	889.88
90	55	74	768.32
90	55	75	837.6
90	55	76	902.21
90	55	77	953.39
90	55	78	893.83
90	55	79	851.74
90	55	80	877.02
90	55	81	914.21
90	55	82	951.06
90	55	83	939.45
90	55	84	924.57
90	56	74	781.96
90	56	75	818.78
90	56	76	854.48
90	56	77	883.01
90	56	78	882.32
90	56	79	882.06
90	56	80	917.65
90	56	81	944.69
90	56	82	944.88
90	56	83	938.3
90	56	84	934.78
90	57	74	840.97
90	57	75	837.17
90	57	76	845.81
90	57	77	884.8
90	57	78	889.86
90	57	79	875.62
90	57	80	908.65
90	57	81	937.44
90	57	82	937.04
90	57	83	940.91
90	57	84	951.81
90	58	74	955.39
90	58	75	925.41
90	58	76	877.2
90	58	77	915.88
90	58	78	907.19
90	58	79	869.98
90	58	80	914.38
90	58	81	960.99
90	58	82	972.52
90	58	83	986.85
90	58	84	1002.7
90	59	75	860.03
90	59	76	847.81
90	59	77	882.97
90	59	78	902.88
90	59	79	918.97
90	59	80	991.14
90	59	81	1042.2
90	59	82	1020.9
90	59	83	992.9
90	59	84	986.84
90	60	75	770.63
90	60	76	756.88
90	60	77	771.07
90	60	78	778.77
90	60	79	788.44
90	60	80	766.94
90	60	81	718.08
90	60	82	699.65
90	60	83	686.12
90	60	84	718.16
90	61	77	712.24
90	61	78	739.57
90	61	79	772.42
90	61	80	751.9
90	61	81	709.35
90	61	82	688.19
90	61	83	681.88
90	61	84	762.85
90	62	75	844.47
90	62	76	839.16
90	62	77	860.07
90	62	78	886.04
90	62	79	885.43
90	62	80	872.51
90	62	81	863.22
90	62	82	814.39
90	62	83	777.78
90	62	84	858.41
90	63	75	762.11
90	63	76	862.54
90	63	77	874.33
90	63	78	838.3
90	63	79	865.49
90	63	80	911.6
90	63	81	980.85
90	63	82	950.28
90	63	83	914.56
90	63	84	972.59
90	64	75	694.45
90	64	76	851.98
90	64	77	863.99
90	64	78	800.03
90	64	79	827.25
90	64	80	877.09
90	64	81	950.69
90	64	82	937.66
90	64	83	909.55
90	64	84	924.55
90	65	74	914.41
90	65	75	807.08
90	65	76	849.02
90	65	77	830.99
90	65	78	762.23
90	65	79	773.64
90	65	80	815.73
90	65	81	897.88
90	65	82	915.21
90	65	83	914.63
90	65	84	890.17
90	66	74	936.59
90	66	75	892.12
90	66	76	856.47
90	66	77	805.36
90	66	78	736.55
90	66	79	733.74
90	66	80	780.35
90	66	81	883.55
90	66	82	926.17
90	66	83	941.87
90	66	84	865.04
90	67	74	933.68
90	67	75	899.1
90	67	76	831.89
90	67	77	780.25
90	67	78	738.1
90	67	79	739.76
90	67	80	763.84
90	67	81	810.59
90	67	82	831.47
90	67	83	839.61
90	67	84	776.64
90	68	74	912.33
90	68	75	843.72
90	68	76	788.49
90	68	77	758.89
90	68	78	750.76
90	68	79	757.15
90	68	80	763.34
90	68	81	771.14
90	68	82	782
90	68	83	795.02
90	68	84	771.25
90	69	74	854.12
90	69	75	802.92
90	69	76	769.82
90	69	77	762.65
90	69	78	782.77
90	69	79	781.81
90	69	80	781.11
90	69	81	783.62
90	69	82	788.64
90	69	83	798.06
90	69	84	822.87
90	70	74	817.28
90	70	75	787.55
90	70	76	764.82
90	70	77	762.64
90	70	78	776.32
90	70	79	766.69
90	70	80	760.25
90	70	81	771.23
90	70	82	778.99
90	70	83	784.93
90	70	84	804.84
90	71	74	795.57
90	71	75	791.42
90	71	76	767.89
90	71	77	757.22
90	71	78	759.5
90	71	79	751.02
90	71	80	750.45
90	71	81	767.76
90	71	82	777.33
90	71	83	780.85
90	71	84	793.94
90	72	74	793.49
90	72	75	811.96
90	72	76	774.11
90	72	77	747.04
90	72	78	748.59
90	72	79	757.46
90	72	80	768.74
90	72	81	781.06
90	72	82	783.63
90	72	83	778.41
90	72	84	780.29
90	73	74	799.17
90	73	75	804
90	73	76	777.17
90	73	81	831.36
90	73	82	856.67
90	73	83	883.7
90	73	84	881.74
90	74	81	890.39
90	74	82	927.19
90	74	83	962.88
90	74	84	949.77
90	75	81	959.81
90	75	82	991.95
90	75	83	1007.5
90	75	84	987.34
90	76	81	951.36
90	76	82	992.61
90	76	83	1017.4
90	76	84	1009.2
91	47	81	915.07
91	47	82	923.12
91	47	83	915.04
91	47	84	889.22
91	48	81	845.14
91	48	82	846.73
91	48	83	844.49
91	48	84	835.96
91	49	74	792.88
91	49	75	786.21
91	49	76	764.65
91	49	81	776.32
91	49	82	779.97
91	49	83	794.77
91	49	84	803.71
91	50	74	781.35
91	50	75	770.94
91	50	76	761.68
91	50	81	764.21
91	50	82	774.72
91	50	83	793.99
91	50	84	806.76
91	51	74	768.4
91	51	75	777.33
91	51	76	787.23
91	51	81	765.78
91	51	82	756.92
91	51	83	764.56
91	51	84	789.69
91	52	74	807.81
91	52	75	868.05
91	52	76	874.06
91	52	81	795.44
91	52	82	773.99
91	52	83	775.93
91	52	84	789.54
91	53	74	828.8
91	53	75	892.69
91	53	76	901.17
91	53	81	901.28
91	53	82	877.45
91	53	83	854.45
91	53	84	822.76
91	54	74	839.24
91	54	75	886.76
91	54	76	909.16
91	54	81	934.52
91	54	82	944.77
91	54	83	917.28
91	54	84	886.1
91	55	74	810.78
91	55	75	884.36
91	55	76	929.4
91	55	81	939.92
91	55	82	973.57
91	55	83	954.74
91	55	84	931.4
91	56	74	807.49
91	56	75	861.58
91	56	76	897.2
91	56	81	975.17
91	56	82	967.22
91	56	83	960.93
91	56	84	951.9
91	57	74	845.65
91	57	75	860.58
91	57	76	881.09
91	57	77	923.3
91	57	78	942.63
91	57	79	946.56
91	57	80	949.9
91	57	81	951.65
91	57	82	954.53
91	57	83	943.84
91	57	84	926.13
91	58	74	939.51
91	58	75	910.04
91	58	76	885.29
91	58	77	938
91	58	78	941.5
91	58	79	920.47
91	58	80	942.93
91	58	81	972.19
91	58	82	990.47
91	58	83	995.39
91	58	84	991.78
91	59	74	897.63
91	59	75	889.39
91	59	76	879.07
91	59	77	908.69
91	59	78	934.82
91	59	79	958.16
91	59	80	1022.6
91	59	81	1073.4
91	59	82	1045.6
91	59	83	1020.4
91	59	84	997.57
91	60	74	821.49
91	60	75	785.45
91	60	76	741.6
91	60	77	778.65
91	60	78	793.65
91	60	79	773.6
91	60	80	771.84
91	60	81	769.3
91	60	82	759.3
91	60	83	738.2
91	60	84	716.14
91	61	74	749.67
91	61	75	664.4
91	61	76	622.58
91	61	77	695.86
91	61	78	754.13
91	61	79	755.02
91	61	80	756.89
91	61	81	747.17
91	61	82	748.68
91	61	83	723.33
91	61	84	681.66
91	62	74	861.39
91	62	75	745.32
91	62	76	815.03
91	62	77	878.83
91	62	78	931.16
91	62	79	937.9
91	62	80	913.58
91	62	81	872.03
91	62	82	848.52
91	62	83	811.28
91	62	84	781.56
91	63	74	858.23
91	63	75	704.41
91	63	76	876.27
91	63	77	896.4
91	63	78	860.32
91	63	79	885.85
91	63	80	911.84
91	63	81	942.23
91	63	82	945.78
91	63	83	950.81
91	63	84	1008.7
91	64	74	811.5
91	64	75	722.55
91	64	76	890.12
91	64	77	879.29
91	64	78	810.57
91	64	79	838.84
91	64	80	872.75
91	64	81	906.67
91	64	82	900.68
91	64	83	887.8
91	64	84	938.18
91	65	74	910.52
91	65	75	928.87
91	65	76	886.61
91	65	77	831.54
91	65	78	765.73
91	65	79	783.68
91	65	80	814.26
91	65	81	859.06
91	65	82	871.51
91	65	83	875.43
91	65	84	914.79
91	66	74	915.2
91	66	75	924.68
91	66	76	870.75
91	66	77	808.32
91	66	78	738.39
91	66	79	737.67
91	66	80	781.86
91	66	81	880
91	66	82	932.07
91	66	83	957.8
91	66	84	940.81
91	67	74	913.41
91	67	75	901.35
91	67	76	841.28
91	67	81	829.53
91	67	82	857.9
91	67	83	867.68
91	67	84	835.87
91	68	74	914.09
91	68	75	864.71
91	68	76	804
91	68	81	790.49
91	68	82	800.83
91	68	83	807.36
91	68	84	794.5
91	69	74	856.19
91	69	75	821.53
91	69	76	776.02
91	69	81	796.08
91	69	82	795.98
91	69	83	786.29
91	69	84	810.58
91	70	74	821.78
91	70	75	800.81
91	70	76	770.45
91	70	81	777.8
91	70	82	779.31
91	70	83	778.65
91	70	84	780.95
91	71	74	805.13
91	71	75	797.42
91	71	76	775.04
91	71	81	771.15
91	71	82	779.53
91	71	83	786.99
91	71	84	786.42
91	72	74	802.32
91	72	75	803.52
91	72	76	778.8
91	72	81	801.38
91	72	82	810.59
91	72	83	813.65
91	72	84	829.17
91	73	74	798.94
91	73	75	805.72
91	73	76	780.74
91	73	81	871.27
91	73	82	879.71
91	73	83	887.98
91	73	84	907.1
91	74	74	796.61
91	74	75	801.55
91	74	76	776.63
91	74	81	948.75
91	74	82	959.68
91	74	83	972.69
91	74	84	984.37
91	75	81	986.23
91	75	82	1009.3
91	75	83	1038.9
91	75	84	1037.8
91	76	81	972.27
91	76	82	1006.9
91	76	83	1046.4
91	76	84	1045.6
92	47	81	964.23
92	47	82	975.14
92	47	83	974.71
92	47	84	979.67
92	48	81	888.88
92	48	82	903.5
92	48	83	911.88
92	48	84	920.25
92	49	74	812.7
92	49	75	830.32
92	49	76	797.43
92	49	81	808.48
92	49	82	822.93
92	49	83	847.52
92	49	84	864.94
92	50	74	801.58
92	50	75	813.28
92	50	76	782.81
92	50	81	784.46
92	50	82	793.41
92	50	83	809.58
92	50	84	823.43
92	51	74	790.81
92	51	75	794.93
92	51	76	771.12
92	51	81	766.16
92	51	82	768.34
92	51	83	764.98
92	51	84	800.61
92	52	74	824.25
92	52	75	863.55
92	52	76	841.96
92	52	81	756.54
92	52	82	757.83
92	52	83	748.99
92	52	84	781.91
92	53	74	867.3
92	53	75	906.75
92	53	76	896.88
92	53	81	803.1
92	53	82	796.65
92	53	83	784.18
92	53	84	788.61
92	54	74	925.12
92	54	75	937.22
92	54	76	940.11
92	54	81	859.03
92	54	82	844.97
92	54	83	818.71
92	54	84	801.07
92	55	74	891.73
92	55	75	939.18
92	55	76	963.81
92	55	81	905.5
92	55	82	881.41
92	55	83	856.97
92	55	84	841.74
92	56	74	862.12
92	56	75	918.68
92	56	76	947.91
92	56	81	933.29
92	56	82	898.3
92	56	83	896.15
92	56	84	898.71
92	57	74	857.48
92	57	75	897.45
92	57	76	925.05
92	57	77	948.17
92	57	78	967.16
92	57	79	978.08
92	57	80	953.57
92	57	81	927.77
92	57	82	908.95
92	57	83	901.59
92	57	84	894.34
92	58	74	899.72
92	58	75	888.02
92	58	76	893.95
92	58	77	945.22
92	58	78	965.11
92	58	79	972.12
92	58	80	953.13
92	58	81	942.58
92	58	82	934.05
92	58	83	935.76
92	58	84	944.5
92	59	74	929.83
92	59	75	931.35
92	59	76	935.2
92	59	77	938.69
92	59	78	961.86
92	59	79	1006.8
92	59	80	1010.6
92	59	81	1001.2
92	59	82	970.4
92	59	83	959.54
92	59	84	949.81
92	60	74	897.46
92	60	75	862.13
92	60	76	810.44
92	60	77	837.2
92	60	78	853.52
92	60	79	829.96
92	60	80	828.48
92	60	81	835.68
92	60	82	847.98
92	60	83	823.61
92	60	84	757.46
92	61	74	817.2
92	61	75	718.57
92	61	76	663.8
92	61	77	759.39
92	61	78	827.14
92	61	79	795.39
92	61	80	822.03
92	61	81	858.87
92	61	82	910.61
92	61	83	888.84
92	61	84	795.12
92	62	74	837.72
92	62	75	683.32
92	62	76	779.57
92	62	77	880.26
92	62	78	951.67
92	62	79	944.95
92	62	80	963.49
92	62	81	980.75
92	62	82	1013.2
92	62	83	986.55
92	62	84	894.97
92	63	74	820.13
92	63	75	702.59
92	63	76	868.22
92	63	77	901.98
92	63	78	878.11
92	63	79	888.65
92	63	80	911.82
92	63	81	941.78
92	63	82	995.43
92	63	83	1021.3
92	63	84	1020.9
92	64	74	783.77
92	64	75	786.02
92	64	76	922.03
92	64	77	906.35
92	64	78	839.96
92	64	79	830.46
92	64	80	853.36
92	64	81	896.02
92	64	82	948.35
92	64	83	976.52
92	64	84	978.23
92	65	74	872.09
92	65	75	960.08
92	65	76	926.52
92	65	77	880.18
92	65	78	820.7
92	65	79	772.19
92	65	80	787.27
92	65	81	846.92
92	65	82	910.61
92	65	83	952.88
92	65	84	951.48
92	66	74	881.01
92	66	75	923.19
92	66	76	910.12
92	66	77	870.77
92	66	78	808.17
92	66	79	770.72
92	66	80	779.07
92	66	81	834.24
92	66	82	921.98
92	66	83	985.94
92	66	84	965.27
92	67	74	903.1
92	67	75	899.24
92	67	76	881.45
92	67	81	796.76
92	67	82	862.85
92	67	83	908.76
92	67	84	897.01
92	68	74	948.55
92	68	75	895.58
92	68	76	847.28
92	68	81	763.78
92	68	82	805.64
92	68	83	838.64
92	68	84	843.48
92	69	74	871.29
92	69	75	848.95
92	69	76	797.84
92	69	81	769.98
92	69	82	788.92
92	69	83	803.03
92	69	84	813.66
92	70	74	829.61
92	70	75	814.74
92	70	76	778.14
92	70	81	769.73
92	70	82	780.43
92	70	83	791.41
92	70	84	794.44
92	71	74	814.15
92	71	75	789.41
92	71	76	775.8
92	71	81	777.2
92	71	82	788.01
92	71	83	800.33
92	71	84	804.28
92	72	74	816.62
92	72	75	802.18
92	72	76	777.74
92	72	81	830.83
92	72	82	838.3
92	72	83	845.3
92	72	84	864.52
92	73	74	813.84
92	73	75	810
92	73	76	779.08
92	73	81	895.46
92	73	82	908.33
92	73	83	918.8
92	73	84	932.48
92	74	74	807.62
92	74	75	813.36
92	74	76	777.73
92	74	81	972.45
92	74	82	991.4
92	74	83	1008.1
92	74	84	1006.5
92	75	81	985.95
92	75	82	1009.1
92	75	83	1042.6
92	75	84	1059.8
92	76	81	967.07
92	76	82	993.64
92	76	83	1037.7
92	76	84	1062.8
93	49	74	823.22
93	49	75	849.69
93	49	76	814.49
93	50	74	807.9
93	50	75	834.41
93	50	76	803.95
93	50	81	818.74
93	50	82	828.7
93	50	83	836.91
93	50	84	847.02
93	51	74	800.83
93	51	75	803.62
93	51	76	760.21
93	51	81	791.14
93	51	82	790.67
93	51	83	795.54
93	51	84	834.26
93	52	74	819.9
93	52	75	832.54
93	52	76	783.79
93	52	81	776.08
93	52	82	772.34
93	52	83	771.88
93	52	84	816.19
93	53	74	869.48
93	53	75	876.79
93	53	76	832.76
93	53	81	764.81
93	53	82	752.31
93	53	83	750.01
93	53	84	784.91
93	54	71	764.06
93	54	72	740.18
93	54	73	861.92
93	54	74	967.16
93	54	75	944.97
93	54	76	906.49
93	54	81	784.81
93	54	82	770.81
93	54	83	759.16
93	54	84	759.42
93	55	71	795.8
93	55	72	775.85
93	55	73	867.11
93	55	74	964.65
93	55	75	965.28
93	55	76	967.61
93	55	81	813.35
93	55	82	791.67
93	55	83	780.52
93	55	84	774.18
93	56	71	862.76
93	56	72	815.67
93	56	73	855.87
93	56	74	932.02
93	56	75	954.6
93	56	76	964.29
93	56	81	821.34
93	56	82	799.45
93	56	83	812.16
93	56	84	825.22
93	57	71	962.32
93	57	72	856.3
93	57	73	830.23
93	57	74	884.07
93	57	75	929.52
93	57	76	947.9
93	57	77	944.68
93	57	78	952.44
93	57	79	950.58
93	57	80	893.29
93	58	71	978.36
93	58	72	956.33
93	58	73	920.13
93	58	74	873.76
93	58	75	897.38
93	58	76	924.66
93	58	77	938.56
93	58	78	957.85
93	58	79	975.56
93	58	80	925.55
93	59	71	940.85
93	59	72	956.75
93	59	73	942.43
93	59	74	936.31
93	59	75	923.11
93	59	76	896.5
93	59	77	910.08
93	59	78	950.36
93	59	79	1007.5
93	59	80	971.67
93	60	71	879.9
93	60	72	904.88
93	60	73	895.79
93	60	74	922.86
93	60	75	899.46
93	60	76	862.41
93	60	77	842.47
93	60	78	818.53
93	60	79	780.5
93	60	80	806.47
93	61	74	789.77
93	61	75	815.66
93	61	76	827.6
93	61	77	805.88
93	61	78	773.94
93	61	79	707.91
93	61	80	781.37
93	62	71	912.03
93	62	72	1006.5
93	62	73	965.75
93	62	74	883.72
93	62	75	810.51
93	62	76	823.89
93	62	77	871.33
93	62	78	894.83
93	62	79	853.31
93	62	80	908.41
93	63	71	877.92
93	63	72	975.12
93	63	73	971.03
93	63	74	889.47
93	63	75	844.79
93	63	76	870.87
93	63	77	878.8
93	63	78	872.32
93	63	79	880.1
93	63	80	903.67
93	64	71	873.61
93	64	72	897.69
93	64	73	843.27
93	64	74	859.51
93	64	75	886.81
93	64	76	914.83
93	64	77	896.59
93	64	78	864.5
93	64	79	856.95
93	64	80	863
93	65	71	886.52
93	65	72	972.73
93	65	73	898.14
93	65	74	884.75
93	65	75	899.62
93	65	76	938.44
93	65	77	920.73
93	65	78	871.31
93	65	79	807
93	65	80	799.28
93	66	71	885.87
93	66	72	972.04
93	66	73	918.13
93	66	74	914.75
93	66	75	933.21
93	66	76	940.35
93	67	71	870.37
93	67	72	946.55
93	67	73	944.48
93	67	74	950.36
93	67	75	946.39
93	67	76	929.8
93	67	81	781.94
93	67	82	838.05
93	67	83	894.56
93	67	84	914.22
93	68	71	818.82
93	68	72	984.82
93	68	73	1014.2
93	68	74	993.25
93	68	75	932.39
93	68	76	907.41
93	68	81	770.45
93	68	82	799.34
93	68	83	834.22
93	68	84	860.56
93	69	71	757.38
93	69	72	937.39
93	69	73	927.35
93	69	74	898.86
93	69	75	859.32
93	69	76	828.21
93	69	81	789.57
93	69	82	803.85
93	69	83	819.5
93	69	84	821.5
93	70	74	841.53
93	70	75	816.71
93	70	76	793.9
93	70	81	785.12
93	70	82	791.45
93	70	83	801.9
93	70	84	810.82
93	71	74	817.76
93	71	75	787.78
93	71	76	784.46
93	71	81	774.74
93	71	82	783.52
93	71	83	796.2
93	71	84	820.91
93	72	74	843.33
93	72	75	849.99
93	72	76	801.01
93	72	81	844.25
93	72	82	861.72
93	72	83	881.94
93	72	84	892.85
93	73	74	853.81
93	73	75	862.93
93	73	76	809.11
93	73	81	907.61
93	73	82	928.67
93	73	83	949.23
93	73	84	957.99
93	74	74	848.93
93	74	75	828.05
93	74	76	802.33
94	49	74	836.93
94	49	75	844.63
94	49	76	813.08
94	50	71	868.46
94	50	72	828.6
94	50	73	817.52
94	50	74	819.2
94	50	75	826.75
94	50	76	796.21
94	51	71	848.64
94	51	72	828.16
94	51	73	806.42
94	51	74	804.27
94	51	75	811.92
94	51	76	752.34
94	52	71	837.49
94	52	72	823.96
94	52	73	815.76
94	52	74	819.65
94	52	75	829.46
94	52	76	789.95
94	53	69	629.36
94	53	70	770.52
94	53	71	855.09
94	53	72	815.09
94	53	73	837.45
94	53	74	857.48
94	53	75	847.38
94	53	76	827.72
94	54	69	619.83
94	54	70	725.86
94	54	71	805.34
94	54	72	794.45
94	54	73	880.52
94	54	74	930.97
94	54	75	875.46
94	54	76	869.65
94	54	78	890.31
94	54	79	855.44
94	54	80	801
94	55	69	626.07
94	55	70	720.93
94	55	71	802.45
94	55	72	788.21
94	55	73	870.87
94	55	74	955.32
94	55	75	966.02
94	55	76	957.41
94	55	78	931.61
94	55	79	883.06
94	55	80	827.25
94	56	69	663.41
94	56	70	747.36
94	56	71	839.51
94	56	72	806.39
94	56	73	863.76
94	56	74	946.83
94	56	75	978.07
94	56	76	966.66
94	56	78	962.37
94	56	79	941.43
94	56	80	849.54
94	57	71	925.77
94	57	72	870.42
94	57	73	875.43
94	57	74	921.06
94	57	75	956.24
94	57	76	958.77
94	57	77	937.69
94	57	78	977.26
94	57	79	979.02
94	57	80	895.41
94	58	71	963.06
94	58	72	946.48
94	58	73	922.65
94	58	74	889.4
94	58	75	932.21
94	58	76	970.78
94	58	77	979.57
94	58	78	984.86
94	58	79	988.35
94	58	80	936.15
94	59	71	942.96
94	59	72	941.62
94	59	73	923.63
94	59	74	942.65
94	59	75	936.14
94	59	76	907.97
94	59	77	894.14
94	59	78	940.9
94	59	79	1021.9
94	59	80	971.61
94	60	71	862.23
94	60	72	873.76
94	60	73	821.39
94	60	74	872.28
94	60	75	876.11
94	60	76	884.18
94	60	77	847.23
94	60	78	815.09
94	60	79	766.75
94	60	80	812.49
94	61	71	728.15
94	61	72	692.29
94	61	73	484.57
94	61	74	573.31
94	61	75	723.57
94	61	76	886.98
94	61	77	846.86
94	61	78	774.86
94	61	79	674.65
94	61	80	772.71
94	62	71	768.41
94	62	72	797.43
94	62	73	740.77
94	62	74	842.53
94	62	75	897.8
94	62	76	937.47
94	62	77	934.22
94	62	78	903.32
94	62	79	825.28
94	62	80	889.7
94	63	71	885.83
94	63	72	916.56
94	63	73	923.16
94	63	74	962.9
94	63	75	973.86
94	63	76	957.9
94	63	77	936.36
94	63	78	911.72
94	63	79	896.3
94	63	80	912.96
94	64	71	913.45
94	64	72	957.32
94	64	73	981.23
94	64	74	1000.8
94	64	75	997.37
94	64	76	965
94	64	77	945.22
94	64	78	926.51
94	64	79	908.18
94	64	80	898.93
94	65	71	931.08
94	65	72	994.59
94	65	73	994.11
94	65	74	966.81
94	65	75	943.94
94	65	76	950.18
94	65	77	966.61
94	65	78	955.45
94	65	79	885.35
94	65	80	854.62
94	66	71	917.7
94	66	72	971.79
94	66	73	953.58
94	66	74	955.05
94	66	75	970.22
94	66	76	968.67
94	66	78	967.4
94	66	79	931.1
94	66	80	886.24
94	67	69	684.4
94	67	70	804.1
94	67	71	879.79
94	67	72	928.12
94	67	73	921.82
94	67	74	949.4
94	67	75	972.54
94	67	76	965.47
94	67	78	970.94
94	67	79	926.78
94	67	80	873.77
94	68	69	628.35
94	68	70	690.16
94	68	71	802.73
94	68	72	936.17
94	68	73	949.72
94	68	74	946.57
94	68	75	926.52
94	68	76	937.63
94	68	78	968.1
94	68	79	896.27
94	68	80	840
94	69	69	619.07
94	69	70	646.48
94	69	71	745.41
94	69	72	882.01
94	69	73	901.46
94	69	74	897.71
94	69	75	871.79
94	69	76	839.9
94	69	78	871.71
94	69	79	839.29
94	69	80	819.99
94	70	69	655.47
94	70	70	653.46
94	70	71	715.23
94	70	72	836.98
94	70	73	861.24
94	70	74	862.51
94	70	75	838.1
94	70	76	793.83
94	71	71	718.96
94	71	72	859.77
94	71	73	861.43
94	71	74	847.77
94	71	75	814.97
94	71	76	785.74
94	72	71	711.13
94	72	72	842.83
94	72	73	855.8
94	72	74	852.77
94	72	75	834.58
94	72	76	811.07
94	73	71	697.72
94	73	72	826.39
94	73	73	847.9
94	73	74	849.39
94	73	75	839.86
94	73	76	824.07
94	74	74	832.01
94	74	75	821.71
94	74	76	819.34
95	50	71	900.49
95	50	72	862.56
95	50	73	831.19
95	51	71	878.77
95	51	72	877.36
95	51	73	854
95	52	71	855.78
95	52	72	881.32
95	52	73	875.46
95	53	69	629.21
95	53	70	769.32
95	53	71	865.76
95	53	72	875.93
95	53	73	892.57
95	53	77	905.08
95	53	78	901.21
95	53	79	872.37
95	53	80	831.66
95	54	69	628.69
95	54	70	751.76
95	54	71	847.36
95	54	72	838.32
95	54	73	854.68
95	54	77	940.05
95	54	78	955.53
95	54	79	909.83
95	54	80	840
95	55	69	645.7
95	55	70	751.72
95	55	71	843.44
95	55	72	830.33
95	55	73	853.88
95	55	77	1004
95	55	78	989.74
95	55	79	938.46
95	55	80	869.02
95	56	69	686.14
95	56	70	773.87
95	56	71	862.9
95	56	72	845.2
95	56	73	862.51
95	56	77	963.65
95	56	78	993.4
95	56	79	980.96
95	56	80	907
95	57	69	758.48
95	57	70	822.35
95	57	71	924.4
95	57	72	877.1
[truncated: 7,412 more rows]
