# Supplementary material for: From mathematics to medicine: A practical primer on topological data analysis (TDA) and the development of related analytic tools for the functional discovery of latent structure in fMRI data
Source: PLoS One. 2021 Aug 12;16(8):e0255859. doi: 10.1371/journal.pone.0255859 (PMC8360597; doi:10.1371/journal.pone.0255859)
Supplement: S1 Data — The included archive of .csv files has one .csv file for each time index. Each .csv file contains a single matrix, which has one column for each of the spatial coordinates x, y, z and one column for the fMRI signal amplitude at voxel (x, y, z) at that time index. This is normalized scan data for a single patient from our study, described in the paper, with an ACC (anterior cingulate cortex) mask applied. This is the data we used, together with our software implementation of our workflow (available at https://github.com/regalski/Wayne-State-TDA), to produce the persistence diagrams, vineyards, and loop locations pictured in the figures and described in the Workflow section of our paper. (ZIP) [file pone.0255859.s004.zip › lea2002_145_121_121_time_116_rdACC.csv]

86	49	77	677.88
86	49	78	697.81
86	49	79	708.9
86	49	80	711.18
86	50	77	689.29
86	50	78	692.7
86	50	79	693.23
86	50	80	694.68
86	51	77	684.27
86	51	78	681.56
86	51	79	685.47
86	51	80	692.59
86	52	77	677.16
86	52	78	676.48
86	52	79	684.95
86	52	80	694.05
86	53	77	783.54
86	53	78	748.07
86	53	79	699.03
86	53	80	703.19
86	54	77	834.65
86	54	78	804.68
86	54	79	776.37
86	54	80	766.91
86	55	77	832.32
86	55	78	835.32
86	55	79	854.14
86	55	80	831.88
86	56	77	847.83
86	56	78	856.43
86	56	79	883.82
86	56	80	874.56
86	57	77	836.73
86	57	78	863.47
86	57	79	884.45
86	57	80	885.58
86	57	81	886.09
86	57	82	832.83
86	58	77	811.76
86	58	78	871.34
86	58	79	871.8
86	58	80	870.19
86	58	81	874.25
86	58	82	848.4
86	59	81	842.3
86	59	82	843.68
86	60	81	746.58
86	60	82	763.17
86	61	81	792.55
86	61	82	812.28
86	62	81	884.85
86	62	82	879.28
86	63	77	859.03
86	63	78	830.58
86	63	79	815.33
86	63	80	806.6
86	63	81	834.53
86	63	82	835.2
86	64	77	854.75
86	64	78	864.71
86	64	79	833.42
86	64	80	793.62
86	64	81	793.37
86	64	82	784.96
86	65	77	816.57
86	65	78	859.22
86	65	79	842.14
86	65	80	798.11
86	65	81	774.55
86	65	82	759.84
86	66	77	850.02
86	66	78	905.46
86	66	79	883.05
86	66	80	816.57
86	66	81	783.78
86	66	82	762.98
86	67	77	814.85
86	67	78	852.96
86	67	79	844.61
86	67	80	814.71
86	68	77	812.62
86	68	78	824.37
86	68	79	813.92
86	68	80	784.45
86	69	77	856.15
86	69	78	814.53
86	69	79	788.63
86	69	80	756.98
86	70	77	743.27
86	70	78	721.97
86	70	79	725.17
86	70	80	741.28
86	71	77	699.38
86	71	78	697.13
86	71	79	716.79
86	71	80	744.41
86	72	77	705.93
86	72	78	706.59
86	72	79	727.51
86	72	80	751.93
86	73	77	707.89
86	73	78	711.78
86	73	79	737.22
86	73	80	762.45
87	46	81	968.94
87	46	82	953.79
87	46	83	938.92
87	46	84	934.73
87	47	81	844.15
87	47	82	854.78
87	47	83	860.63
87	47	84	861.48
87	48	81	778.45
87	48	82	795.55
87	48	83	792.1
87	48	84	793.37
87	49	77	733.11
87	49	78	729.53
87	49	79	727.28
87	49	80	718.87
87	49	81	729.42
87	49	82	743.58
87	49	83	746.58
87	49	84	755.4
87	50	77	713.97
87	50	78	712.07
87	50	79	707
87	50	80	694.25
87	50	81	693.64
87	50	82	696.04
87	50	83	726.52
87	50	84	753.48
87	51	77	711.13
87	51	78	704.25
87	51	79	697.81
87	51	80	692.17
87	52	77	728.99
87	52	78	709.65
87	52	79	695.24
87	52	80	697.71
87	53	77	835.12
87	53	78	788.52
87	53	79	729.67
87	53	80	722.69
87	54	77	878.02
87	54	78	838.27
87	54	79	800.62
87	54	80	776.34
87	55	77	851.03
87	55	78	850.67
87	55	79	870.46
87	55	80	828.51
87	55	81	780.91
87	55	82	739.56
87	55	83	732.73
87	55	84	777.26
87	56	77	857.03
87	56	78	866.08
87	56	79	909.03
87	56	80	877.54
87	56	81	826.91
87	56	82	771.3
87	56	83	744.99
87	56	84	786.6
87	57	77	857.39
87	57	78	881.53
87	57	79	911.46
87	57	80	903.06
87	57	81	879.92
87	57	82	820.96
87	57	83	772.55
87	57	84	761.01
87	58	77	847.65
87	58	78	895.79
87	58	79	889.22
87	58	80	889.19
87	58	81	894.45
87	58	82	854.13
87	58	83	821.58
87	58	84	808.16
87	59	77	863.09
87	59	78	881.3
87	59	79	839.84
87	59	80	835.2
87	59	81	866.18
87	59	82	866.52
87	59	83	866.67
87	59	84	868.46
87	60	77	808.51
87	60	78	801.13
87	60	79	772.06
87	60	80	764.68
87	60	81	774.36
87	60	82	778.01
87	60	83	792.23
87	60	84	836.08
87	61	77	764.78
87	61	78	748.5
87	61	79	758.28
87	61	80	786.52
87	61	81	811.95
87	61	82	820.76
87	61	83	825.37
87	61	84	857.68
87	62	77	808.14
87	62	78	774.08
87	62	79	815.05
87	62	80	867.81
87	62	81	905.55
87	62	82	896.46
87	62	83	866.2
87	62	84	862.58
87	63	77	859.9
87	63	78	849.47
87	63	79	817.24
87	63	80	787.3
87	63	81	867.86
87	63	82	882.9
87	63	83	852.76
87	63	84	824.68
87	64	77	862.78
87	64	78	856.29
87	64	79	806.89
87	64	80	757.24
87	64	81	827.65
87	64	82	842.61
87	64	83	830.8
87	64	84	797.79
87	65	77	831.08
87	65	78	833.67
87	65	79	797.2
87	65	80	749.09
87	65	81	782.03
87	65	82	784.85
87	65	83	779.94
87	65	84	755.6
87	66	77	862.57
87	66	78	870.06
87	66	79	826.63
87	66	80	758.59
87	66	81	742.06
87	66	82	726.77
87	66	83	719.32
87	66	84	713.93
87	67	77	849.06
87	67	78	834.87
87	67	79	797.92
87	67	80	749
87	67	81	740.8
87	67	82	728.62
87	67	83	717.67
87	67	84	716.51
87	68	77	827.11
87	68	78	796.57
87	68	79	770.27
87	68	80	743.53
87	68	81	738.02
87	68	82	729.99
87	68	83	720.3
87	68	84	716.89
87	69	77	806.02
87	69	78	770.35
87	69	79	755.02
87	69	80	748.09
87	70	77	722.17
87	70	78	713.4
87	70	79	725.23
87	70	80	747.56
87	71	77	687.83
87	71	78	699.3
87	71	79	723.27
87	71	80	749.69
87	72	77	713.95
87	72	78	725.51
87	72	79	739.02
87	72	80	754.12
87	73	77	700.05
87	73	78	708.6
87	73	79	736.21
87	73	80	756.51
87	73	81	731.36
87	73	82	744.4
87	73	83	787.7
87	73	84	805.11
87	74	81	767.16
87	74	82	798.93
87	74	83	854.09
87	74	84	878.17
87	75	81	815.82
87	75	82	865.94
87	75	83	924.8
87	75	84	944.41
87	76	81	798.42
87	76	82	851.44
87	76	83	912.2
87	76	84	944.77
88	46	81	987.26
88	46	82	974.87
88	46	83	967.91
88	46	84	965.75
88	47	81	877.12
88	47	82	882.56
88	47	83	880.5
88	47	84	866.48
88	48	81	793.84
88	48	82	798.29
88	48	83	790.4
88	48	84	788.85
88	49	77	740.45
88	49	78	738.26
88	49	79	735.91
88	49	80	729.32
88	49	81	732.51
88	49	82	738.06
88	49	83	734.47
88	49	84	745.7
88	50	77	726.29
88	50	78	728.04
88	50	79	726.17
88	50	80	714.62
88	50	81	705.93
88	50	82	702.22
88	50	83	715.86
88	50	84	737.98
88	51	77	744.52
88	51	78	737.56
88	51	79	728.58
88	51	80	717.99
88	52	77	814.2
88	52	78	772.22
88	52	79	739.61
88	52	80	729.45
88	53	77	873.34
88	53	78	830.05
88	53	79	787.12
88	53	80	778.26
88	54	77	905.23
88	54	78	873.6
88	54	79	840.51
88	54	80	822.92
88	55	77	895.6
88	55	78	884.98
88	55	79	884.43
88	55	80	854.68
88	55	81	822.04
88	55	82	802.86
88	55	83	812.52
88	55	84	844.79
88	56	77	870.02
88	56	78	872.2
88	56	79	886.25
88	56	80	866.2
88	56	81	836.92
88	56	82	819.76
88	56	83	827.65
88	56	84	868.61
88	57	77	863.5
88	57	78	885.53
88	57	79	893.92
88	57	80	891.31
88	57	81	880.1
88	57	82	845.26
88	57	83	822.87
88	57	84	832.12
88	58	77	865.72
88	58	78	906.6
88	58	79	892.31
88	58	80	896.12
88	58	81	905.83
88	58	82	866.91
88	58	83	843.34
88	58	84	853.17
88	59	77	875.27
88	59	78	879.85
88	59	79	844.99
88	59	80	858.17
88	59	81	905.21
88	59	82	887.12
88	59	83	869.03
88	59	84	881.38
88	60	77	848.48
88	60	78	860.14
88	60	79	809.17
88	60	80	787.16
88	60	81	795.8
88	60	82	768.01
88	60	83	747.51
88	60	84	796.2
88	61	77	820.52
88	61	78	854.97
88	61	79	823.33
88	61	80	817.27
88	61	81	835.94
88	61	82	827.36
88	61	83	816.61
88	61	84	868.3
88	62	77	830.41
88	62	78	861.2
88	62	79	886.11
88	62	80	916.55
88	62	81	958.03
88	62	82	947.69
88	62	83	924.11
88	62	84	925.64
88	63	77	853.18
88	63	78	846.9
88	63	79	827.59
88	63	80	832
88	63	81	918.58
88	63	82	937.62
88	63	83	932.5
88	63	84	886.12
88	64	77	862.57
88	64	78	827.58
88	64	79	793.72
88	64	80	794.22
88	64	81	908.08
88	64	82	931.56
88	64	83	917.24
88	64	84	847.25
88	65	77	852.77
88	65	78	805.5
88	65	79	769.94
88	65	80	767.84
88	65	81	872.34
88	65	82	886.85
88	65	83	869.15
88	65	84	796.24
88	66	77	860.08
88	66	78	818.59
88	66	79	766.62
88	66	80	731.39
88	66	81	796.25
88	66	82	807.23
88	66	83	800.28
88	66	84	747.98
88	67	77	827.7
88	67	78	786.25
88	67	79	752.52
88	67	80	729.32
88	67	81	765.56
88	67	82	765.94
88	67	83	753.31
88	67	84	734.62
88	68	77	794.37
88	68	78	759.3
88	68	79	746.5
88	68	80	738.08
88	68	81	747.19
88	68	82	739.57
88	68	83	726.61
88	68	84	738.9
88	69	77	760.06
88	69	78	751.74
88	69	79	756.78
88	69	80	759.76
88	70	77	716.44
88	70	78	718.37
88	70	79	731.84
88	70	80	744.61
88	71	77	698.46
88	71	78	713.43
88	71	79	728.15
88	71	80	737.03
88	72	77	728.28
88	72	78	746.01
88	72	79	749.87
88	72	80	740.8
88	73	77	708.48
88	73	78	715.96
88	73	79	740.63
88	73	80	757.99
88	73	81	749.89
88	73	82	766.27
88	73	83	805.45
88	73	84	816.92
88	74	81	795.74
88	74	82	828.47
88	74	83	867.15
88	74	84	887.85
88	75	81	886.95
88	75	82	925.37
88	75	83	931.64
88	75	84	962.13
88	76	81	868.84
88	76	82	909.74
88	76	83	931.83
88	76	84	973.16
89	46	81	985.83
89	46	82	978.99
89	46	83	954.38
89	46	84	934.42
89	47	81	898.3
89	47	82	886.68
89	47	83	864.71
89	47	84	844.79
89	48	81	812.34
89	48	82	803.96
89	48	83	790.25
89	48	84	783.45
89	49	77	733.55
89	49	78	735.16
89	49	79	743.25
89	49	80	752.98
89	49	81	747.62
89	49	82	743.87
89	49	83	742.87
89	49	84	747.58
89	50	74	743.94
89	50	75	727.57
89	50	76	733.51
89	50	77	740.37
89	50	78	745.76
89	50	79	755.5
89	50	80	775.57
89	50	81	754.59
89	50	82	734.77
89	50	83	736.91
89	50	84	745.74
89	51	74	749.5
89	51	75	748.82
89	51	76	762.57
89	51	77	775.97
89	51	78	780.38
89	51	79	783.65
89	51	80	790.63
89	51	81	757.91
89	51	82	725.81
89	51	83	728.62
89	51	84	733.87
89	52	74	779.03
89	52	75	829.19
89	52	76	869.46
89	52	77	890.42
89	52	78	860.17
89	52	79	825.54
89	52	80	810.65
89	52	81	773.67
89	52	82	737.2
89	52	83	741.91
89	52	84	747.24
89	53	74	796.53
89	53	75	851.93
89	53	76	881.5
89	53	77	887.06
89	53	78	876.51
89	53	79	868.13
89	53	80	878.49
89	53	81	848.73
89	53	82	804.31
89	53	83	795.2
89	53	84	789.69
89	54	74	809.02
89	54	75	851.93
89	54	76	882.66
89	54	77	903.74
89	54	78	896.35
89	54	79	883.59
89	54	80	897.07
89	54	81	873.86
89	54	82	835.94
89	54	83	848.6
89	54	84	870.97
89	55	75	824.97
89	55	76	880.46
89	55	77	953.04
89	55	78	919.52
89	55	79	869.29
89	55	80	881.04
89	55	81	874.45
89	55	82	843.06
89	55	83	864.52
89	55	84	899.65
89	56	75	805.53
89	56	76	837.72
89	56	77	889.24
89	56	78	866.69
89	56	79	817.42
89	56	80	858.39
89	56	81	872.87
89	56	82	834.92
89	56	83	852.45
89	56	84	896.73
89	57	75	813.3
89	57	76	818.96
89	57	77	866.77
89	57	78	862.73
89	57	79	820.14
89	57	80	863.47
89	57	81	893.62
89	57	82	861.55
89	57	83	863
89	57	84	892.35
89	58	77	873.15
89	58	78	885.66
89	58	79	854.79
89	58	80	888.58
89	58	81	923.44
89	58	82	896.75
89	58	83	892.34
89	58	84	919.71
89	59	77	867.58
89	59	78	879.5
89	59	79	907.05
89	59	80	948.83
89	59	81	992.98
89	59	82	950.71
89	59	83	917.1
89	59	84	928.59
89	60	77	818.55
89	60	78	824.34
89	60	79	816.8
89	60	80	794.7
89	60	81	772.38
89	60	82	719.42
89	60	83	687.08
89	60	84	745.31
89	61	77	783.92
89	61	78	807.2
89	61	79	799.18
89	61	80	783.42
89	61	81	774.96
89	61	82	741.89
89	61	83	727.64
89	61	84	827.97
89	62	77	825.91
89	62	78	858.78
89	62	79	871.73
89	62	80	891.25
89	62	81	918.28
89	62	82	888.91
89	62	83	864.95
89	62	84	926.53
89	63	77	849.05
89	63	78	830.62
89	63	79	838.8
89	63	80	870.58
89	63	81	938.15
89	63	82	944.14
89	63	83	940.11
89	63	84	927.54
89	64	77	858.01
89	64	78	802.79
89	64	79	796.96
89	64	80	828.75
89	64	81	925.38
89	64	82	945.79
89	64	83	939.14
89	64	84	889.32
89	65	77	849.36
89	65	78	776.49
89	65	79	753.17
89	65	80	782.22
89	65	81	896.3
89	65	82	924.02
89	65	83	915.85
89	65	84	845.81
89	66	75	811.21
89	66	76	837.35
89	66	77	825.96
89	66	78	779.67
89	66	79	746.29
89	66	80	758.02
89	66	81	862.15
89	66	82	891.44
89	66	83	885.86
89	66	84	807.75
89	67	75	865.06
89	67	76	814.6
89	67	77	773.53
89	67	78	743.25
89	67	79	742.86
89	67	80	755.68
89	67	81	784.65
89	67	82	798.25
89	67	83	801.29
89	67	84	773.44
89	68	75	824.93
89	68	76	769.39
89	68	77	733.25
89	68	78	721.79
89	68	79	747.7
89	68	80	759.26
89	68	81	745.91
89	68	82	749.67
89	68	83	754.24
89	68	84	767.63
89	69	74	786.19
89	69	75	769.54
89	69	76	757.65
89	69	77	755.01
89	69	78	762.68
89	69	79	776.16
89	69	80	777.69
89	69	81	757.83
89	69	82	748.6
89	69	83	741.04
89	69	84	788.63
89	70	74	753.55
89	70	75	737.38
89	70	76	735.13
89	70	77	732.69
89	70	78	727.35
89	70	79	739.53
89	70	80	751.06
89	70	81	752.81
89	70	82	748.3
89	70	83	739.93
89	70	84	793.84
89	71	74	751.44
89	71	75	725.78
89	71	76	724.34
89	71	77	716.84
89	71	78	701.61
89	71	79	721.06
89	71	80	740.58
89	71	81	749.16
89	71	82	744.65
89	71	83	733.68
89	71	84	778.76
89	72	74	754.43
89	72	75	743.65
89	72	76	743.07
89	72	77	732.66
89	72	78	715.33
89	72	79	742.36
89	72	80	756.22
89	72	81	748.06
89	72	82	735.94
89	72	83	719.29
89	72	84	749.11
89	73	74	759.73
89	73	75	736.09
89	73	76	735.84
89	73	77	733.29
89	73	78	721.32
89	73	79	749.26
89	73	80	777.22
89	73	81	789.32
89	73	82	808.76
89	73	83	835.22
89	73	84	854.91
89	74	81	842.72
89	74	82	879.74
89	74	83	914.66
89	74	84	925.21
89	75	81	938.79
89	75	82	971.8
89	75	83	975.78
89	75	84	981.09
89	76	81	921.2
89	76	82	955.73
89	76	83	968.26
89	76	84	991.89
90	46	81	981.27
90	46	82	976.88
90	46	83	961.65
90	46	84	930.99
90	47	81	902.71
90	47	82	897.16
90	47	83	878.15
90	47	84	853.5
90	48	81	836.67
90	48	82	828.18
90	48	83	811.45
90	48	84	802.29
90	49	74	745.69
90	49	75	737.27
90	49	76	735.49
90	49	81	781.06
90	49	82	773.79
90	49	83	762.34
90	49	84	764.8
90	50	74	737.34
90	50	75	730.65
90	50	76	742.66
90	50	77	756.11
90	50	78	769.11
90	50	79	778.13
90	50	80	784.08
90	50	81	777.46
90	50	82	767.42
90	50	83	756.15
90	50	84	756.47
90	51	74	747.63
90	51	75	744.89
90	51	76	774.18
90	51	77	804.43
90	51	78	821.54
90	51	79	822.79
90	51	80	809.61
90	51	81	781.97
90	51	82	750.51
90	51	83	740.85
90	51	84	743.7
90	52	74	774.02
90	52	75	820.96
90	52	76	876.44
90	52	77	921.52
90	52	78	928.78
90	52	79	904.71
90	52	80	858.35
90	52	81	808.28
90	52	82	758.86
90	52	83	750.48
90	52	84	749.13
90	53	74	780.01
90	53	75	841.52
90	53	76	876.38
90	53	77	887.4
90	53	78	921.08
90	53	79	939.17
90	53	80	941.83
90	53	81	897.57
90	53	82	840.24
90	53	83	811.84
90	53	84	786.33
90	54	74	776.88
90	54	75	832.22
90	54	76	860.8
90	54	77	882.28
90	54	78	917.21
90	54	79	928.95
90	54	80	932.94
90	54	81	907.22
90	54	82	876.67
90	54	83	877.87
90	54	84	891.88
90	55	74	779.31
90	55	75	818.58
90	55	76	881.17
90	55	77	989.37
90	55	78	934.9
90	55	79	878.94
90	55	80	881.21
90	55	81	887.34
90	55	82	880.13
90	55	83	902.5
90	55	84	931.65
90	56	74	781.99
90	56	75	797.79
90	56	76	834.5
90	56	77	934.11
90	56	78	915.47
90	56	79	881.25
90	56	80	902.8
90	56	81	905.77
90	56	82	861.95
90	56	83	878.39
90	56	84	918.88
90	57	74	818.1
90	57	75	808.26
90	57	76	821.82
90	57	77	907.77
90	57	78	908.83
90	57	79	877.63
90	57	80	900.66
90	57	81	914.39
90	57	82	889.98
90	57	83	901.88
90	57	84	933.82
90	58	74	911.41
90	58	75	890.37
90	58	76	873.13
90	58	77	907.82
90	58	78	908.19
90	58	79	882.11
90	58	80	907.57
90	58	81	937.12
90	58	82	927.63
90	58	83	940.98
90	58	84	975.85
90	59	75	836.19
90	59	76	822.94
90	59	77	871.07
90	59	78	905.92
90	59	79	933.91
90	59	80	984.97
90	59	81	1031
90	59	82	994.7
90	59	83	964.74
90	59	84	983.71
90	60	75	754.57
90	60	76	716.78
90	60	77	744.97
90	60	78	768.71
90	60	79	774.46
90	60	80	775.01
90	60	81	765.21
90	60	82	722.85
90	60	83	685.45
90	60	84	713.51
90	61	77	667.46
90	61	78	714.81
90	61	79	740.67
90	61	80	744.1
90	61	81	737.57
90	61	82	714.45
90	61	83	700.18
90	61	84	769.06
90	62	75	819.75
90	62	76	804.28
90	62	77	845.07
90	62	78	893
90	62	79	896.41
90	62	80	882.52
90	62	81	874.37
90	62	82	847.71
90	62	83	825.22
90	62	84	882.73
90	63	75	711.14
90	63	76	831.66
90	63	77	865.48
90	63	78	854.49
90	63	79	863.71
90	63	80	897.84
90	63	81	954.11
90	63	82	946.53
90	63	83	936.8
90	63	84	964.7
90	64	75	631.64
90	64	76	833.11
90	64	77	859.02
90	64	78	805.03
90	64	79	813.24
90	64	80	864.09
90	64	81	948.7
90	64	82	947.71
90	64	83	933.63
90	64	84	933.57
90	65	74	861.49
90	65	75	791.14
90	65	76	856.05
90	65	77	829.95
90	65	78	747.19
90	65	79	747.62
90	65	80	803.74
90	65	81	910.95
90	65	82	928.33
90	65	83	926.77
90	65	84	906.26
90	66	74	887.7
90	66	75	868.28
90	66	76	834.59
90	66	77	781.41
90	66	78	715.56
90	66	79	715.75
90	66	80	775.41
90	66	81	899.56
90	66	82	941.13
90	66	83	955.81
90	66	84	896.01
90	67	74	891.76
90	67	75	870.16
90	67	76	798.92
90	67	77	748.21
90	67	78	712.03
90	67	79	734.7
90	67	80	773.81
90	67	81	818.54
90	67	82	840.42
90	67	83	854.59
90	67	84	818.62
90	68	74	877.28
90	68	75	804.73
90	68	76	755.5
90	68	77	729.87
90	68	78	720.73
90	68	79	760.14
90	68	80	780.36
90	68	81	763.17
90	68	82	771.03
90	68	83	789.05
90	68	84	790.3
90	69	74	786.12
90	69	75	752.89
90	69	76	754.79
90	69	77	751.63
90	69	78	746.78
90	69	79	770.85
90	69	80	784.17
90	69	81	777.64
90	69	82	770.61
90	69	83	769.02
90	69	84	810.88
90	70	74	740.31
90	70	75	729.56
90	70	76	749.82
90	70	77	752.62
90	70	78	742.27
90	70	79	756.66
90	70	80	765.27
90	70	81	761.25
90	70	82	758.03
90	70	83	753.97
90	70	84	787.91
90	71	74	725.65
90	71	75	725.47
90	71	76	745.92
90	71	77	746.25
90	71	78	729.52
90	71	79	742.05
90	71	80	754.5
90	71	81	757.8
90	71	82	758.35
90	71	83	754.85
90	71	84	782.97
90	72	74	732.6
90	72	75	724.06
90	72	76	749.17
90	72	77	750.07
90	72	78	731.61
90	72	79	751.47
90	72	80	772.78
90	72	81	782.09
90	72	82	780.65
90	72	83	769.43
90	72	84	793.35
90	73	74	764.26
90	73	75	751.1
90	73	76	761.23
90	73	81	846.35
90	73	82	861.64
90	73	83	874.67
90	73	84	895.71
90	74	81	912.44
90	74	82	941.22
90	74	83	965.88
90	74	84	974.77
90	75	81	976.88
90	75	82	1007
90	75	83	1020.5
90	75	84	1012.4
90	76	81	959.45
90	76	82	991.72
90	76	83	1007.5
90	76	84	1011.2
91	47	81	917.23
91	47	82	920.25
91	47	83	916.1
91	47	84	904.24
91	48	81	858.1
91	48	82	857.67
91	48	83	848.44
91	48	84	848.93
91	49	74	756.95
91	49	75	745.3
91	49	76	757.73
91	49	81	806.34
91	49	82	801
91	49	83	792.81
91	49	84	799.75
91	50	74	738.43
91	50	75	731.04
91	50	76	745.72
91	50	81	788.27
91	50	82	787.76
91	50	83	776.02
91	50	84	774.8
91	51	74	751.52
91	51	75	735.52
91	51	76	758.39
91	51	81	778.76
91	51	82	757.89
91	51	83	748.55
91	51	84	760.7
91	52	74	809.81
91	52	75	829.15
91	52	76	875.15
91	52	81	787.52
91	52	82	744.06
91	52	83	741.97
91	52	84	752.56
91	53	74	834.84
91	53	75	883.8
91	53	76	925.3
91	53	81	863.34
91	53	82	811.47
91	53	83	789.47
91	53	84	766.8
91	54	74	830.29
91	54	75	902.87
91	54	76	941.28
91	54	81	890.54
91	54	82	866.81
91	54	83	862.34
91	54	84	861.17
91	55	74	801.82
91	55	75	880.41
91	55	76	946.42
91	55	81	887.99
91	55	82	892.62
91	55	83	907.81
91	55	84	922.55
91	56	74	774.51
91	56	75	845.66
91	56	76	902.33
91	56	81	914.23
91	56	82	882.28
91	56	83	910
91	56	84	949
91	57	74	783.72
91	57	75	830.65
91	57	76	877.15
91	57	77	940.26
91	57	78	964.51
91	57	79	965.45
91	57	80	941.8
91	57	81	923.59
91	57	82	906.48
91	57	83	925.81
91	57	84	956.15
91	58	74	884.49
91	58	75	871
91	58	76	876.28
91	58	77	933.94
91	58	78	951.42
91	58	79	944.52
91	58	80	940.06
91	58	81	941.35
91	58	82	936.65
91	58	83	958.57
91	58	84	989.98
91	59	74	866.84
91	59	75	872.61
91	59	76	883.26
91	59	77	924.8
91	59	78	946.83
91	59	79	958.12
91	59	80	990.53
91	59	81	1020.3
91	59	82	986.49
91	59	83	982.29
91	59	84	990.45
91	60	74	793.61
91	60	75	767.5
91	60	76	729.61
91	60	77	796.6
91	60	78	816.53
91	60	79	794.51
91	60	80	793.81
91	60	81	795.29
91	60	82	781.35
91	60	83	758.36
91	60	84	724.37
91	61	74	708.91
91	61	75	617.75
91	61	76	565.02
91	61	77	685.23
91	61	78	761.36
91	61	79	755.22
91	61	80	764.99
91	61	81	772.1
91	61	82	788.53
91	61	83	773.12
91	61	84	732.48
91	62	74	795.58
91	62	75	680.54
91	62	76	744.2
91	62	77	848.87
91	62	78	932.06
91	62	79	930.8
91	62	80	912.5
91	62	81	887.93
91	62	82	894.47
91	62	83	872.3
91	62	84	833.68
91	63	74	819.12
91	63	75	675.46
91	63	76	844.45
91	63	77	873.62
91	63	78	868.54
91	63	79	885.08
91	63	80	920.07
91	63	81	969.45
91	63	82	971.95
91	63	83	968.91
91	63	84	992.69
91	64	74	806.62
91	64	75	709.69
91	64	76	878.24
91	64	77	869.37
91	64	78	825.62
91	64	79	832.85
91	64	80	882.73
91	64	81	961.62
91	64	82	958.63
91	64	83	938.8
91	64	84	948.17
91	65	74	900.54
91	65	75	879.84
91	65	76	856.65
91	65	77	831.59
91	65	78	791.7
91	65	79	768.66
91	65	80	813.28
91	65	81	908.12
91	65	82	928.62
91	65	83	927.61
91	65	84	930.92
91	66	74	882.29
91	66	75	868.79
91	66	76	832.86
91	66	77	801.41
91	66	78	757.45
91	66	79	727.71
91	66	80	778.96
91	66	81	892.09
91	66	82	958.1
91	66	83	1001.8
91	66	84	977.79
91	67	74	874.53
91	67	75	841.43
91	67	76	809.33
91	67	81	837.54
91	67	82	878.91
91	67	83	902.69
91	67	84	862.88
91	68	74	887.09
91	68	75	800.72
91	68	76	785.04
91	68	81	792.57
91	68	82	805.91
91	68	83	816.38
91	68	84	794.55
91	69	74	791.25
91	69	75	737.57
91	69	76	774.05
91	69	81	795.14
91	69	82	789.98
91	69	83	779.24
91	69	84	792.56
91	70	74	736.82
91	70	75	723.85
91	70	76	756.47
91	70	81	770.8
91	70	82	774.3
91	70	83	776.63
91	70	84	772.95
91	71	74	717.12
91	71	75	735.41
91	71	76	739.04
91	71	81	760.18
91	71	82	783.55
91	71	83	802.99
91	71	84	783.44
91	72	74	738.31
91	72	75	708.56
91	72	76	726.87
91	72	81	812.37
91	72	82	843.57
91	72	83	865.63
91	72	84	839.16
91	73	74	767.91
91	73	75	720.76
91	73	76	737.81
91	73	81	888.3
91	73	82	915.75
91	73	83	934.98
91	73	84	915.1
91	74	74	794.55
91	74	75	750.53
91	74	76	753.64
91	74	81	970.79
91	74	82	988.72
91	74	83	1000.7
91	74	84	993.39
91	75	81	996.35
91	75	82	1022.4
91	75	83	1038.9
91	75	84	1050.8
91	76	81	977.36
91	76	82	1008
91	76	83	1029.4
91	76	84	1047.7
92	47	81	966.32
92	47	82	976.17
92	47	83	970.68
92	47	84	997.65
92	48	81	889.85
92	48	82	907.41
92	48	83	906.81
92	48	84	923.24
92	49	74	779.78
92	49	75	754.38
92	49	76	774.45
92	49	81	814.5
92	49	82	828.93
92	49	83	840.54
92	49	84	850.98
92	50	74	787.69
92	50	75	749.37
92	50	76	764.85
92	50	81	789.51
92	50	82	798.46
92	50	83	801.63
92	50	84	807.48
92	51	74	807.92
92	51	75	757.13
92	51	76	750.32
92	51	81	770.15
92	51	82	758.33
92	51	83	759.98
92	51	84	787.65
92	52	74	843.21
92	52	75	815.6
92	52	76	824.02
92	52	81	755.59
92	52	82	717.83
92	52	83	729.99
92	52	84	769.92
92	53	74	875.29
92	53	75	882.82
92	53	76	890.98
92	53	81	780.19
92	53	82	732.69
92	53	83	744.21
92	53	84	766.62
92	54	74	911.08
92	54	75	942.24
92	54	76	945.17
92	54	81	822.1
92	54	82	795
92	54	83	795.72
92	54	84	801.06
92	55	74	910.77
92	55	75	928.24
92	55	76	959.85
92	55	81	861.58
92	55	82	851.49
92	55	83	847.07
92	55	84	847.85
92	56	74	862.18
92	56	75	902.79
92	56	76	939.05
92	56	81	885.41
92	56	82	868.42
92	56	83	884.24
92	56	84	902.75
92	57	74	805.53
92	57	75	868.51
92	57	76	913.11
92	57	77	952.23
92	57	78	982.19
92	57	79	997.08
92	57	80	942.55
92	57	81	907.75
92	57	82	885.92
92	57	83	890.57
92	57	84	903.36
92	58	74	844.73
92	58	75	851.08
92	58	76	875.02
92	58	77	942.24
92	58	78	966.14
92	58	79	975.24
92	58	80	950.29
92	58	81	928.69
92	58	82	898.15
92	58	83	907.87
92	58	84	934.62
92	59	74	904.97
92	59	75	899.47
92	59	76	902.33
92	59	77	937.8
92	59	78	959.97
92	59	79	972.86
92	59	80	976.56
92	59	81	971.12
92	59	82	918.35
92	59	83	927.46
92	59	84	954.65
92	60	74	877.38
92	60	75	838.1
92	60	76	803.39
92	60	77	844.13
92	60	78	856.43
92	60	79	830.86
92	60	80	838.37
92	60	81	844.62
92	60	82	848.01
92	60	83	843.66
92	60	84	821.54
92	61	74	769.2
92	61	75	693.75
92	61	76	655.04
92	61	77	762.61
92	61	78	820.3
92	61	79	796.54
92	61	80	829.12
92	61	81	865.01
92	61	82	916.76
92	61	83	909.88
92	61	84	858.01
92	62	74	801.82
92	62	75	679.6
92	62	76	709.71
92	62	77	860.29
92	62	78	956.65
92	62	79	945.88
92	62	80	966.41
92	62	81	990.76
92	62	82	1031.3
92	62	83	1005.7
92	62	84	939.1
92	63	74	809.26
92	63	75	720.9
92	63	76	834.51
92	63	77	879.18
92	63	78	887.27
92	63	79	897.86
92	63	80	934.06
92	63	81	979.02
92	63	82	1005.7
92	63	83	1013.5
92	63	84	1021
92	64	74	798.14
92	64	75	786.22
92	64	76	898.16
92	64	77	889.44
92	64	78	862
92	64	79	852.44
92	64	80	885.35
92	64	81	938.05
92	64	82	969.44
92	64	83	982.63
92	64	84	986.28
92	65	74	861.35
92	65	75	881.14
92	65	76	858.57
92	65	77	868.2
92	65	78	867.68
92	65	79	800.19
92	65	80	814.32
92	65	81	872.02
92	65	82	928.79
92	65	83	960.12
92	65	84	959.66
92	66	74	881.27
92	66	75	886.31
92	66	76	847.21
92	66	77	856.84
92	66	78	859.19
92	66	79	780.73
92	66	80	778.13
92	66	81	826.36
92	66	82	922.12
92	66	83	984
92	66	84	981.29
92	67	74	896.29
92	67	75	867.36
92	67	76	839.53
92	67	81	811.8
92	67	82	866.92
92	67	83	901.83
92	67	84	901.08
92	68	74	914.63
92	68	75	828.62
92	68	76	832.3
92	68	81	802.86
92	68	82	810.72
92	68	83	820.68
92	68	84	827.53
92	69	74	840.38
92	69	75	763.02
92	69	76	798.88
92	69	81	792.02
92	69	82	791.92
92	69	83	789.03
92	69	84	791.67
92	70	74	786.62
92	70	75	737.78
92	70	76	771.17
92	70	81	768.71
92	70	82	783.41
92	70	83	792.39
92	70	84	790.43
92	71	74	747.11
92	71	75	738.46
92	71	76	750.84
92	71	81	752.26
92	71	82	791.07
92	71	83	821.38
92	71	84	815.34
92	72	74	762.6
92	72	75	734.24
92	72	76	739.82
92	72	81	815.84
92	72	82	860.32
92	72	83	891.33
92	72	84	878.53
92	73	74	777.81
92	73	75	733.04
92	73	76	744.14
92	73	81	897.51
92	73	82	928.39
92	73	83	951.84
92	73	84	949.5
92	74	74	790.6
92	74	75	733.38
92	74	76	756.77
92	74	81	1002.5
92	74	82	1005.4
92	74	83	1012.1
92	74	84	1027.5
92	75	81	985.05
92	75	82	1008.2
92	75	83	1038.7
92	75	84	1057.9
92	76	81	955.13
92	76	82	984.72
92	76	83	1022.7
92	76	84	1050.9
93	49	74	799.25
93	49	75	776.67
93	49	76	782.47
93	50	74	805.97
93	50	75	766.43
93	50	76	770.95
93	50	81	779.75
93	50	82	791.68
93	50	83	806.94
93	50	84	820.08
93	51	74	814.94
93	51	75	753.77
93	51	76	736.33
93	51	81	770.2
93	51	82	763.71
93	51	83	772.59
93	51	84	811.32
93	52	74	831.91
93	52	75	784.59
93	52	76	776.83
93	52	81	766.11
93	52	82	752.33
93	52	83	762.88
93	52	84	810.25
93	53	74	870.53
93	53	75	843.89
93	53	76	834.87
93	53	81	747.82
93	53	82	730.33
93	53	83	737.07
93	53	84	784.02
93	54	71	777.13
93	54	72	747.24
93	54	73	875.95
93	54	74	948.12
93	54	75	931
93	54	76	906.57
93	54	81	756.81
93	54	82	745.82
93	54	83	747.15
93	54	84	767.41
93	55	71	795.81
93	55	72	762.82
93	55	73	869.11
93	55	74	952.66
93	55	75	952.34
93	55	76	949.66
93	55	81	785.34
93	55	82	773.68
93	55	83	774.57
93	55	84	783.27
93	56	71	840.8
93	56	72	796.68
93	56	73	855.91
93	56	74	917.08
93	56	75	942.71
93	56	76	955.38
93	56	81	815.36
93	56	82	800.5
93	56	83	818.22
93	56	84	835.28
93	57	71	936.34
93	57	72	856.35
93	57	73	843.32
93	57	74	858.1
93	57	75	908.57
93	57	76	939.94
93	57	77	962.66
93	57	78	971.36
93	57	79	956.43
93	57	80	894.15
93	58	71	982.35
93	58	72	933.29
93	58	73	889.06
93	58	74	825.74
93	58	75	858.43
93	58	76	896.67
93	58	77	952.48
93	58	78	953.76
93	58	79	947.54
93	58	80	914.57
93	59	71	963.82
93	59	72	956.76
93	59	73	937.62
93	59	74	926.5
93	59	75	912.2
93	59	76	898.58
93	59	77	916.17
93	59	78	944.44
93	59	79	971.53
93	59	80	934.58
93	60	71	904.94
93	60	72	921.92
93	60	73	910.76
93	60	74	906.83
93	60	75	878.54
93	60	76	860.5
93	60	77	845.46
93	60	78	829.44
93	60	79	809.35
93	60	80	829.32
93	61	74	708.1
93	61	75	757.91
93	61	76	798.85
93	61	77	807.05
93	61	78	796
93	61	79	755.98
93	61	80	820.45
93	62	71	854.96
93	62	72	890.58
93	62	73	906.92
93	62	74	813.73
93	62	75	767.49
93	62	76	754.92
93	62	77	885.32
93	62	78	950.7
93	62	79	908.17
93	62	80	947.3
93	63	71	880.99
93	63	72	934.21
93	63	73	960.06
93	63	74	866.55
93	63	75	832.93
93	63	76	855.97
93	63	77	899.87
93	63	78	918.37
93	63	79	901.26
93	63	80	921.88
93	64	71	919.72
93	64	72	909.93
93	64	73	881.46
93	64	74	882.59
93	64	75	887.85
93	64	76	916.9
93	64	77	917.67
93	64	78	907.51
93	64	79	867.92
93	64	80	870.96
93	65	71	940.57
93	65	72	942.71
93	65	73	893.07
93	65	74	883.69
93	65	75	884.66
93	65	76	890.52
93	65	77	928.77
93	65	78	922.3
93	65	79	817
93	65	80	800.3
93	66	71	947.91
93	66	72	958.04
93	66	73	921.2
93	66	74	924.85
93	66	75	923.3
93	66	76	882.43
93	67	71	945.39
93	67	72	968.63
93	67	73	955.59
93	67	74	948.44
93	67	75	922.47
93	67	76	881.91
93	67	81	785.91
93	67	82	833.08
93	67	83	878.61
93	67	84	912.27
93	68	71	930.86
93	68	72	992.79
93	68	73	994.27
93	68	74	934.31
93	68	75	874.47
93	68	76	882.46
93	68	81	773.47
93	68	82	802.39
93	68	83	827.28
93	68	84	846.61
93	69	71	885.4
93	69	72	944.44
93	69	73	936.47
93	69	74	869.96
93	69	75	803.44
93	69	76	814.3
93	69	81	775.58
93	69	82	796.89
93	69	83	804.55
93	69	84	799.55
93	70	74	818.58
93	70	75	766.76
93	70	76	785.94
93	70	81	773.08
93	70	82	790.44
93	70	83	800.9
93	70	84	798.83
93	71	74	764.77
93	71	75	747.82
93	71	76	777.48
93	71	81	766.81
93	71	82	787.6
93	71	83	810.29
93	71	84	822.98
93	72	74	783.38
93	72	75	766.09
93	72	76	779.07
93	72	81	835.24
93	72	82	865.73
93	72	83	893.98
93	72	84	906.86
93	73	74	793.82
93	73	75	765.97
93	73	76	781.14
93	73	81	917.66
93	73	82	947.71
93	73	83	971.26
93	73	84	976.99
93	74	74	797.9
93	74	75	739.08
93	74	76	779.36
94	49	74	820.89
94	49	75	800.57
94	49	76	791.08
94	50	71	856.48
94	50	72	845.61
94	50	73	850.54
94	50	74	826.2
94	50	75	794.69
94	50	76	774.17
94	51	71	835.71
94	51	72	839.22
94	51	73	863.47
94	51	74	823.29
94	51	75	766.89
94	51	76	741.33
94	52	71	820.54
94	52	72	830.96
94	52	73	863.74
94	52	74	835.59
94	52	75	789.38
94	52	76	774.85
94	53	69	823.35
94	53	70	822.5
94	53	71	816.05
94	53	72	815.09
94	53	73	861.47
94	53	74	862.47
94	53	75	827.3
94	53	76	815.63
94	54	69	748.87
94	54	70	785.93
94	54	71	792.46
94	54	72	776.6
94	54	73	876.64
94	54	74	922
94	54	75	886.45
94	54	76	875.63
94	54	78	852.3
94	54	79	818.43
94	54	80	781.04
94	55	69	715.14
94	55	70	782.96
94	55	71	803.44
94	55	72	774.17
94	55	73	863.87
94	55	74	931.37
94	55	75	954.12
94	55	76	939.46
94	55	78	906.53
94	55	79	860.06
94	55	80	802.31
94	56	69	761.43
94	56	70	819.35
94	56	71	837.46
94	56	72	803.37
94	56	73	862.84
94	56	74	926.93
94	56	75	964.2
94	56	76	960.77
94	56	78	962.49
94	56	79	931.55
94	56	80	863.62
94	57	71	915.81
94	57	72	857.47
94	57	73	875.51
94	57	74	908.12
94	57	75	940.33
94	57	76	960.91
94	57	77	977.84
94	57	78	991.31
94	57	79	976.95
94	57	80	932.37
94	58	71	993.99
94	58	72	938.34
94	58	73	887.5
94	58	74	842.32
94	58	75	898.24
94	58	76	952.82
94	58	77	998.59
94	58	78	984.87
94	58	79	978.41
94	58	80	968.21
94	59	71	1002
94	59	72	965.76
94	59	73	931.91
94	59	74	921.93
94	59	75	915.33
94	59	76	910.1
94	59	77	925.3
94	59	78	960.06
94	59	79	991.96
94	59	80	962.55
94	60	71	920.28
94	60	72	929.7
94	60	73	898.18
94	60	74	884.08
94	60	75	870.01
94	60	76	870.14
94	60	77	840.16
94	60	78	811.95
94	60	79	781.66
94	60	80	818.44
94	61	71	719.88
94	61	72	682.95
94	61	73	599.45
94	61	74	578.43
94	61	75	721.75
94	61	76	855.08
94	61	77	811.97
94	61	78	751.96
94	61	79	698.76
94	61	80	793.85
94	62	71	768.33
94	62	72	793.28
94	62	73	811.52
94	62	74	806.28
94	62	75	876.74
94	62	76	955.48
94	62	77	928.21
94	62	78	910.21
94	62	79	882.11
94	62	80	936.58
94	63	71	893.71
94	63	72	916.48
94	63	73	936.16
94	63	74	939.07
94	63	75	971.09
94	63	76	992.03
94	63	77	947.42
94	63	78	927.79
94	63	79	920.46
94	63	80	934.16
94	64	71	940.53
94	64	72	952.48
94	64	73	951.46
94	64	74	995.99
94	64	75	1007.5
94	64	76	991.1
94	64	77	963.31
94	64	78	945.56
94	64	79	928.14
94	64	80	913.87
94	65	71	964.05
94	65	72	984.6
94	65	73	966.17
94	65	74	939.89
94	65	75	931.04
94	65	76	948.27
94	65	77	979.66
94	65	78	970.43
94	65	79	911.34
94	65	80	872.63
94	66	71	955.74
94	66	72	986.86
94	66	73	974.73
94	66	74	965.25
94	66	75	955.41
94	66	76	931.81
94	66	78	973.45
94	66	79	964.13
94	66	80	906.27
94	67	69	682.52
94	67	70	840.22
94	67	71	926.9
94	67	72	973.28
94	67	73	975.99
94	67	74	977.52
94	67	75	960.66
94	67	76	920.58
94	67	78	983.01
94	67	79	963.78
94	67	80	894.74
94	68	69	688.31
94	68	70	816.16
94	68	71	916.73
94	68	72	978.2
94	68	73	970.79
94	68	74	939.65
94	68	75	916.64
94	68	76	908.67
94	68	78	996.07
94	68	79	933.26
94	68	80	858.03
94	69	69	686.14
94	69	70	795.53
94	69	71	873.4
94	69	72	915.04
94	69	73	909.57
94	69	74	874.85
94	69	75	842.92
94	69	76	836.97
94	69	78	900.71
94	69	79	853.32
94	69	80	822.03
94	70	69	684.49
94	70	70	784.51
94	70	71	830.29
94	70	72	852.08
94	70	73	849.37
94	70	74	823.59
94	70	75	797.16
94	70	76	795.87
94	71	71	823
94	71	72	830.77
94	71	73	803.45
94	71	74	783.77
94	71	75	769.01
94	71	76	774.75
94	72	71	814.22
94	72	72	827.91
94	72	73	817.88
94	72	74	800.81
94	72	75	788.63
94	72	76	804.1
94	73	71	810.83
94	73	72	831.48
94	73	73	832.97
94	73	74	814.38
94	73	75	792.83
94	73	76	818.07
94	74	74	813.98
94	74	75	773.72
94	74	76	809.36
95	50	71	874.54
95	50	72	873.61
95	50	73	864.22
95	51	71	855.81
95	51	72	868.38
95	51	73	882
95	52	71	847.82
95	52	72	866.34
95	52	73	897.48
95	53	69	824.24
95	53	70	848.34
95	53	71	864.74
95	53	72	870.87
95	53	73	904.49
95	53	77	925.11
95	53	78	914.23
95	53	79	866.39
95	53	80	827.7
95	54	69	769.73
95	54	70	815.8
95	54	71	831.35
95	54	72	816.28
95	54	73	837.63
95	54	77	964.15
95	54	78	952.55
95	54	79	899.8
95	54	80	843.04
95	55	69	739.75
95	55	70	802.72
95	55	71	823.43
95	55	72	802.29
95	55	73	827.79
95	55	77	1026.1
95	55	78	1018.7
95	55	79	949.41
95	55	80	871.02
95	56	69	801.13
95	56	70	839.81
95	56	71	848.84
95	56	72	825.16
95	56	73	848.5
95	56	77	999.82
95	56	78	1002.6
95	56	79	964.06
95	56	80	910.07
95	57	69	845.5
95	57	70	890.34
95	57	71	912.42
95	57	72	870.16
[truncated: 7,412 more rows]
