# Supplementary material for: From mathematics to medicine: A practical primer on topological data analysis (TDA) and the development of related analytic tools for the functional discovery of latent structure in fMRI data
Source: PLoS One. 2021 Aug 12;16(8):e0255859. doi: 10.1371/journal.pone.0255859 (PMC8360597; doi:10.1371/journal.pone.0255859)
Supplement: S1 Data — The included archive of .csv files has one .csv file for each time index. Each .csv file contains a single matrix, which has one column for each of the spatial coordinates x, y, z and one column for the fMRI signal amplitude at voxel (x, y, z) at that time index. This is normalized scan data for a single patient from our study, described in the paper, with an ACC (anterior cingulate cortex) mask applied. This is the data we used, together with our software implementation of our workflow (available at https://github.com/regalski/Wayne-State-TDA), to produce the persistence diagrams, vineyards, and loop locations pictured in the figures and described in the Workflow section of our paper. (ZIP) [file pone.0255859.s004.zip › lea2002_145_121_121_time_117_rdACC.csv]

86	49	77	720.95
86	49	78	718.88
86	49	79	717.97
86	49	80	735.24
86	50	77	714.32
86	50	78	707.75
86	50	79	701.33
86	50	80	708.79
86	51	77	728.27
86	51	78	717.61
86	51	79	709.55
86	51	80	707.67
86	52	77	782.22
86	52	78	749.57
86	52	79	734.02
86	52	80	719.15
86	53	77	848.52
86	53	78	818.07
86	53	79	778.1
86	53	80	737.32
86	54	77	878.63
86	54	78	853.73
86	54	79	839.43
86	54	80	805.98
86	55	77	853.34
86	55	78	827.35
86	55	79	896.14
86	55	80	887.92
86	56	77	842.83
86	56	78	863.45
86	56	79	924.86
86	56	80	915.58
86	57	77	833.74
86	57	78	880.56
86	57	79	922.5
86	57	80	925.56
86	57	81	904.05
86	57	82	867.84
86	58	77	845.83
86	58	78	875.4
86	58	79	895.87
86	58	80	905.28
86	58	81	899.34
86	58	82	880.53
86	59	81	819.36
86	59	82	823.72
86	60	81	793.66
86	60	82	788.3
86	61	81	822.67
86	61	82	825.38
86	62	81	901.85
86	62	82	906.31
86	63	77	875.17
86	63	78	867.73
86	63	79	838.46
86	63	80	801.72
86	63	81	820.61
86	63	82	820.26
86	64	77	847.72
86	64	78	865.69
86	64	79	852.4
86	64	80	814.6
86	64	81	796.32
86	64	82	775.93
86	65	77	756.61
86	65	78	859.28
86	65	79	883.17
86	65	80	849.14
86	65	81	792.6
86	65	82	751.92
86	66	77	763.08
86	66	78	852.45
86	66	79	875.02
86	66	80	839.59
86	66	81	788.82
86	66	82	751.01
86	67	77	836.79
86	67	78	848.89
86	67	79	844.56
86	67	80	831.72
86	68	77	875.67
86	68	78	817.39
86	68	79	794.96
86	68	80	793.53
86	69	77	769.04
86	69	78	746.48
86	69	79	737.65
86	69	80	741.05
86	70	77	713.29
86	70	78	691.04
86	70	79	700.27
86	70	80	747.38
86	71	77	690.4
86	71	78	674.16
86	71	79	693.83
86	71	80	749.46
86	72	77	705.9
86	72	78	694.54
86	72	79	707.46
86	72	80	743.93
86	73	77	720.9
86	73	78	699.75
86	73	79	712.18
86	73	80	757.43
87	46	81	963.98
87	46	82	954.86
87	46	83	942.99
87	46	84	936.8
87	47	81	828.28
87	47	82	827.89
87	47	83	837.71
87	47	84	844.56
87	48	81	768.4
87	48	82	773.53
87	48	83	788.1
87	48	84	801.4
87	49	77	748.17
87	49	78	738.58
87	49	79	731.3
87	49	80	734.88
87	49	81	739.44
87	49	82	737.63
87	49	83	749.63
87	49	84	764.46
87	50	77	753
87	50	78	740.13
87	50	79	727.11
87	50	80	716.35
87	50	81	705.72
87	50	82	690.11
87	50	83	714.57
87	50	84	743.53
87	51	77	781.13
87	51	78	765.27
87	51	79	743.85
87	51	80	727.23
87	52	77	865.06
87	52	78	818.73
87	52	79	770.3
87	52	80	751.82
87	53	77	912.15
87	53	78	879.57
87	53	79	834.78
87	53	80	779.83
87	54	77	929.02
87	54	78	911.32
87	54	79	887.7
87	54	80	837.4
87	55	77	892.1
87	55	78	877.71
87	55	79	909.52
87	55	80	895.56
87	55	81	858.98
87	55	82	785.61
87	55	83	741.74
87	55	84	764.25
87	56	77	873.03
87	56	78	896.08
87	56	79	927.1
87	56	80	911.59
87	56	81	863.95
87	56	82	797.33
87	56	83	746.99
87	56	84	758.55
87	57	77	860.38
87	57	78	909.58
87	57	79	937.48
87	57	80	935.02
87	57	81	905.92
87	57	82	863.96
87	57	83	826.53
87	57	84	807.97
87	58	77	887.7
87	58	78	910.83
87	58	79	930.24
87	58	80	932.22
87	58	81	919.54
87	58	82	899.26
87	58	83	881.73
87	58	84	855.26
87	59	77	898.05
87	59	78	896.25
87	59	79	875.91
87	59	80	851.33
87	59	81	827.21
87	59	82	833.5
87	59	83	863.65
87	59	84	884.44
87	60	77	859.56
87	60	78	854.19
87	60	79	843.12
87	60	80	834.69
87	60	81	813.38
87	60	82	806.08
87	60	83	808.29
87	60	84	844.18
87	61	77	800.92
87	61	78	820.58
87	61	79	832.37
87	61	80	844.6
87	61	81	845.05
87	61	82	838.84
87	61	83	825.36
87	61	84	851.66
87	62	77	887.13
87	62	78	894.08
87	62	79	891.04
87	62	80	882.75
87	62	81	922.57
87	62	82	918.51
87	62	83	879.23
87	62	84	864.59
87	63	77	873
87	63	78	882.56
87	63	79	853.3
87	63	80	799.36
87	63	81	858.93
87	63	82	875.97
87	63	83	848.83
87	63	84	812.73
87	64	77	836.75
87	64	78	868.25
87	64	79	839.86
87	64	80	773.2
87	64	81	822.59
87	64	82	829.56
87	64	83	804.78
87	64	84	775.77
87	65	77	799.14
87	65	78	856.75
87	65	79	844.26
87	65	80	784.08
87	65	81	791.96
87	65	82	775.75
87	65	83	753.91
87	65	84	737.62
87	66	77	840.62
87	66	78	862.09
87	66	79	837.65
87	66	80	772.57
87	66	81	747.99
87	66	82	721.68
87	66	83	703.27
87	66	84	692.94
87	67	77	854.02
87	67	78	829.87
87	67	79	802.92
87	67	80	770.93
87	67	81	756.7
87	67	82	739.53
87	67	83	718.61
87	67	84	713.5
87	68	77	826.11
87	68	78	776.65
87	68	79	756.36
87	68	80	757.58
87	68	81	756.05
87	68	82	747.03
87	68	83	727.33
87	68	84	720.9
87	69	77	731.05
87	69	78	723.37
87	69	79	724.05
87	69	80	733.16
87	70	77	704.13
87	70	78	699.35
87	70	79	713.22
87	70	80	755.61
87	71	77	690.87
87	71	78	687.33
87	71	79	709.3
87	71	80	760.74
87	72	77	691.92
87	72	78	699.46
87	72	79	715.99
87	72	80	742.15
87	73	77	711.02
87	73	78	712.54
87	73	79	726.17
87	73	80	755.53
87	73	81	761.41
87	73	82	768.46
87	73	83	786.71
87	73	84	814.11
87	74	81	784.22
87	74	82	813
87	74	83	861.19
87	74	84	889.26
87	75	81	804.83
87	75	82	861.95
87	75	83	937.87
87	75	84	948.46
87	76	81	794.48
87	76	82	845.52
87	76	83	926.33
87	76	84	955.85
88	46	81	987.32
88	46	82	975.94
88	46	83	970.98
88	46	84	966.82
88	47	81	863.26
88	47	82	859.68
88	47	83	861.58
88	47	84	856.57
88	48	81	785.81
88	48	82	788.28
88	48	83	796.39
88	48	84	803.85
88	49	77	751.5
88	49	78	743.28
88	49	79	735.91
88	49	80	731.34
88	49	81	733.57
88	49	82	737.12
88	49	83	751.52
88	49	84	767.75
88	50	77	780.31
88	50	78	764.11
88	50	79	747.27
88	50	80	721.7
88	50	81	709
88	50	82	705.28
88	50	83	731.89
88	50	84	760.02
88	51	77	824.53
88	51	78	807.58
88	51	79	784.59
88	51	80	755.03
88	52	77	917.19
88	52	78	883.25
88	52	79	834.66
88	52	80	813.54
88	53	77	940.37
88	53	78	913.09
88	53	79	876.18
88	53	80	839.31
88	54	77	939.22
88	54	78	931.62
88	54	79	912.52
88	54	80	875.92
88	55	77	918.61
88	55	78	923.02
88	55	79	917.45
88	55	80	903.69
88	55	81	886.07
88	55	82	839.93
88	55	83	827.6
88	55	84	854.83
88	56	77	882.02
88	56	78	906.23
88	56	79	903.31
88	56	80	893.23
88	56	81	878.92
88	56	82	819.8
88	56	83	798.7
88	56	84	859.58
88	57	77	862.48
88	57	78	908.54
88	57	79	919.96
88	57	80	920.3
88	57	81	913.03
88	57	82	878.19
88	57	83	857.81
88	57	84	880.08
88	58	77	907.73
88	58	78	933.58
88	58	79	954.33
88	58	80	951.15
88	58	81	932.87
88	58	82	910.98
88	58	83	894.43
88	58	84	894.23
88	59	77	892.23
88	59	78	885.85
88	59	79	885.06
88	59	80	875.23
88	59	81	864.17
88	59	82	857.01
88	59	83	859.93
88	59	84	888.3
88	60	77	870.47
88	60	78	868.17
88	60	79	858.2
88	60	80	845.15
88	60	81	839.81
88	60	82	829.08
88	60	83	811.63
88	60	84	833.33
88	61	77	847.6
88	61	78	871.08
88	61	79	859.45
88	61	80	854.43
88	61	81	864.18
88	61	82	862.62
88	61	83	846.82
88	61	84	870.39
88	62	77	893.47
88	62	78	896.26
88	62	79	902.14
88	62	80	916.53
88	62	81	952.14
88	62	82	954.87
88	62	83	939.27
88	62	84	937.72
88	63	77	866.28
88	63	78	874.01
88	63	79	858.67
88	63	80	841.03
88	63	81	909.66
88	63	82	930.73
88	63	83	914.62
88	63	84	878.19
88	64	77	834.55
88	64	78	852.56
88	64	79	823.69
88	64	80	777.21
88	64	81	881.11
88	64	82	920.57
88	64	83	901.23
88	64	84	846.21
88	65	77	846.78
88	65	78	847.51
88	65	79	801.94
88	65	80	736.81
88	65	81	852.33
88	65	82	884.86
88	65	83	861.18
88	65	84	805.26
88	66	77	868.08
88	66	78	834.57
88	66	79	795.56
88	66	80	743.31
88	66	81	779.21
88	66	82	785.22
88	66	83	772.3
88	66	84	746.01
88	67	77	831.75
88	67	78	790.21
88	67	79	769.43
88	67	80	753.24
88	67	81	760.51
88	67	82	759.91
88	67	83	752.3
88	67	84	747.64
88	68	77	763.39
88	68	78	739.29
88	68	79	740.49
88	68	80	756.08
88	68	81	758.21
88	68	82	755.61
88	68	83	743.66
88	68	84	756.93
88	69	77	728.06
88	69	78	738.72
88	69	79	743.76
88	69	80	743.77
88	70	77	719.39
88	70	78	726.32
88	70	79	733.81
88	70	80	745.63
88	71	77	716.48
88	71	78	713.45
88	71	79	726.18
88	71	80	748.09
88	72	77	709.3
88	72	78	726.01
88	72	79	739.88
88	72	80	749.87
88	73	77	723.5
88	73	78	737.96
88	73	79	747.65
88	73	80	759.06
88	73	81	785.92
88	73	82	803.26
88	73	83	810.44
88	73	84	835.89
88	74	81	825.82
88	74	82	868.55
88	74	83	895.28
88	74	84	919.95
88	75	81	876.95
88	75	82	940.39
88	75	83	961.72
88	75	84	974.2
88	76	81	854.95
88	76	82	912.88
88	76	83	954.9
88	76	84	982.22
89	46	81	1003.9
89	46	82	996.06
89	46	83	984.4
89	46	84	960.44
89	47	81	879.42
89	47	82	862.79
89	47	83	859.79
89	47	84	849.87
89	48	81	799.33
89	48	82	790.93
89	48	83	800.2
89	48	84	803.43
89	49	77	756.6
89	49	78	749.19
89	49	79	749.28
89	49	80	754.04
89	49	81	749.7
89	49	82	749.95
89	49	83	763.94
89	49	84	776.66
89	50	74	765.01
89	50	75	748.59
89	50	76	769.46
89	50	77	796.33
89	50	78	784.76
89	50	79	769.55
89	50	80	746.62
89	50	81	729.64
89	50	82	719.81
89	50	83	746.94
89	50	84	770.79
89	51	74	753.62
89	51	75	772.89
89	51	76	810.58
89	51	77	853
89	51	78	842.41
89	51	79	827.63
89	51	80	798.61
89	51	81	767.91
89	51	82	736.81
89	51	83	756.63
89	51	84	775.91
89	52	74	749.1
89	52	75	823.22
89	52	76	893.41
89	52	77	950.4
89	52	78	949.16
89	52	79	937.56
89	52	80	908.73
89	52	81	844.78
89	52	82	779.3
89	52	83	779.98
89	52	84	791.3
89	53	74	727.65
89	53	75	832.04
89	53	76	911.55
89	53	77	948.16
89	53	78	933.63
89	53	79	909.23
89	53	80	895.58
89	53	81	867.77
89	53	82	837.33
89	53	83	829.23
89	53	84	827.74
89	54	74	703.12
89	54	75	811.03
89	54	76	896.74
89	54	77	919.85
89	54	78	911.44
89	54	79	892.63
89	54	80	892.11
89	54	81	878.9
89	54	82	855.98
89	54	83	862.61
89	54	84	885.97
89	55	75	801.04
89	55	76	849.47
89	55	77	936.07
89	55	78	954.57
89	55	79	936.38
89	55	80	907.15
89	55	81	884.53
89	55	82	856.12
89	55	83	873.57
89	55	84	917.7
89	56	75	819.58
89	56	76	806.76
89	56	77	882.27
89	56	78	911.7
89	56	79	907.47
89	56	80	903.45
89	56	81	900.91
89	56	82	847.96
89	56	83	849.47
89	56	84	905.74
89	57	75	857.39
89	57	76	807
89	57	77	855.78
89	57	78	893.71
89	57	79	913.1
89	57	80	923.42
89	57	81	933.53
89	57	82	913.46
89	57	83	913.93
89	57	84	944.27
89	58	77	918.14
89	58	78	946.63
89	58	79	952.83
89	58	80	951.66
89	58	81	950.52
89	58	82	949.86
89	58	83	943.47
89	58	84	949.82
89	59	77	839.63
89	59	78	832.55
89	59	79	879.08
89	59	80	917.8
89	59	81	942.88
89	59	82	917.58
89	59	83	893.99
89	59	84	916.54
89	60	77	805.63
89	60	78	783.39
89	60	79	800.88
89	60	80	810.78
89	60	81	814.43
89	60	82	773.54
89	60	83	729.32
89	60	84	791.57
89	61	77	828.09
89	61	78	808.32
89	61	79	787.31
89	61	80	780.58
89	61	81	792.16
89	61	82	770.13
89	61	83	735.89
89	61	84	833.07
89	62	77	868.92
89	62	78	881.75
89	62	79	907.7
89	62	80	948.24
89	62	81	995.37
89	62	82	966.08
89	62	83	914.13
89	62	84	954.58
89	63	77	855.12
89	63	78	847.71
89	63	79	849.91
89	63	80	863.7
89	63	81	913.29
89	63	82	925.24
89	63	83	918.14
89	63	84	906.56
89	64	77	840.01
89	64	78	810.76
89	64	79	790.93
89	64	80	794.73
89	64	81	883.36
89	64	82	926.77
89	64	83	930.1
89	64	84	885.27
89	65	77	851.35
89	65	78	802.47
89	65	79	761.16
89	65	80	757.21
89	65	81	882.29
89	65	82	932.02
89	65	83	922.89
89	65	84	855.85
89	66	75	896.37
89	66	76	871.47
89	66	77	829
89	66	78	754.68
89	66	79	739.28
89	66	80	757.98
89	66	81	830.07
89	66	82	860.36
89	66	83	856.83
89	66	84	802.76
89	67	75	895.16
89	67	76	843.68
89	67	77	791.52
89	67	78	735.2
89	67	79	739.79
89	67	80	772.59
89	67	81	805.56
89	67	82	810.18
89	67	83	793.24
89	67	84	778.42
89	68	75	831.93
89	68	76	767.41
89	68	77	737.24
89	68	78	731.8
89	68	79	754.71
89	68	80	783.25
89	68	81	789.91
89	68	82	778.68
89	68	83	751.27
89	68	84	771.68
89	69	74	822.18
89	69	75	769.52
89	69	76	746.63
89	69	77	740.98
89	69	78	762.69
89	69	79	772.19
89	69	80	772.7
89	69	81	781.84
89	69	82	778.62
89	69	83	756.08
89	69	84	793.68
89	70	74	751.6
89	70	75	738.4
89	70	76	741.12
89	70	77	748.67
89	70	78	756.34
89	70	79	755.54
89	70	80	757.09
89	70	81	771.85
89	70	82	770.36
89	70	83	747
89	70	84	777.92
89	71	74	756.52
89	71	75	742.82
89	71	76	747.37
89	71	77	754.88
89	71	78	736.66
89	71	79	731.12
89	71	80	745.66
89	71	81	764.22
89	71	82	765.7
89	71	83	744.73
89	71	84	767.8
89	72	74	757.52
89	72	75	735.7
89	72	76	737.1
89	72	77	746.71
89	72	78	763.35
89	72	79	767.38
89	72	80	764.28
89	72	81	764.12
89	72	82	765.01
89	72	83	761.42
89	72	84	771.24
89	73	74	779.78
89	73	75	755.12
89	73	76	749.84
89	73	77	755.28
89	73	78	775.31
89	73	79	783.25
89	73	80	787.21
89	73	81	822.31
89	73	82	850.74
89	73	83	866.21
89	73	84	870.88
89	74	81	884.8
89	74	82	938.81
89	74	83	960.74
89	74	84	956.27
89	75	81	937.8
89	75	82	997.84
89	75	83	1000.9
89	75	84	997.19
89	76	81	903.3
89	76	82	964.84
89	76	83	985.35
89	76	84	1004
90	46	81	1003.3
90	46	82	1010.9
90	46	83	982.66
90	46	84	951.03
90	47	81	882.83
90	47	82	876.25
90	47	83	862.24
90	47	84	843.62
90	48	81	808.61
90	48	82	801.11
90	48	83	802.4
90	48	84	803.28
90	49	74	762.73
90	49	75	744.36
90	49	76	753.57
90	49	81	785.13
90	49	82	767.83
90	49	83	773.4
90	49	84	786.88
90	50	74	789.4
90	50	75	757.69
90	50	76	772.68
90	50	77	798.11
90	50	78	799.1
90	50	79	797.16
90	50	80	796.14
90	50	81	769.51
90	50	82	745.44
90	50	83	764.18
90	50	84	790.52
90	51	74	776.74
90	51	75	792
90	51	76	818.27
90	51	77	849.56
90	51	78	845.62
90	51	79	846.8
90	51	80	836.59
90	51	81	800.94
90	51	82	755.46
90	51	83	765.83
90	51	84	781.71
90	52	74	764.05
90	52	75	839
90	52	76	907.46
90	52	77	969.54
90	52	78	996.78
90	52	79	998.76
90	52	80	952.44
90	52	81	879.38
90	52	82	798.9
90	52	83	785.5
90	52	84	784.16
90	53	74	743.04
90	53	75	849.54
90	53	76	925.36
90	53	77	972.45
90	53	78	978.24
90	53	79	969.4
90	53	80	952.97
90	53	81	921.58
90	53	82	885.16
90	53	83	860.78
90	53	84	837.35
90	54	74	719.91
90	54	75	817.24
90	54	76	880.85
90	54	77	922.37
90	54	78	933.31
90	54	79	939.02
90	54	80	951.98
90	54	81	938.25
90	54	82	913.68
90	54	83	906.88
90	54	84	917.88
90	55	74	756.3
90	55	75	794.56
90	55	76	848.13
90	55	77	958.36
90	55	78	995.97
90	55	79	1006.1
90	55	80	968.41
90	55	81	930.46
90	55	82	906.19
90	55	83	922.56
90	55	84	960.73
90	56	74	809.02
90	56	75	798.8
90	56	76	813.52
90	56	77	908.21
90	56	78	959.63
90	56	79	984.45
90	56	80	955.94
90	56	81	930.84
90	56	82	900.02
90	56	83	905.48
90	56	84	938.99
90	57	74	869.24
90	57	75	829.35
90	57	76	815.82
90	57	77	884.75
90	57	78	941.8
90	57	79	984.64
90	57	80	973.68
90	57	81	961.35
90	57	82	952.91
90	57	83	959.85
90	57	84	979.82
90	58	74	948.43
90	58	75	940.32
90	58	76	914.05
90	58	77	947.75
90	58	78	985.18
90	58	79	1011.2
90	58	80	995.75
90	58	81	980.25
90	58	82	982.74
90	58	83	986.12
90	58	84	995.02
90	59	75	833.36
90	59	76	807.08
90	59	77	827.17
90	59	78	852.96
90	59	79	888.84
90	59	80	917.8
90	59	81	948.75
90	59	82	953.48
90	59	83	953.58
90	59	84	980.59
90	60	75	731.52
90	60	76	707.69
90	60	77	738.87
90	60	78	777.65
90	60	79	787.48
90	60	80	798.07
90	60	81	808.34
90	60	82	764.06
90	60	83	711.77
90	60	84	759.87
90	61	77	706.68
90	61	78	762.06
90	61	79	764.91
90	61	80	776.3
90	61	81	796.79
90	61	82	747.71
90	61	83	692.48
90	61	84	776.26
90	62	75	841.03
90	62	76	800.41
90	62	77	840.06
90	62	78	918.97
90	62	79	949.4
90	62	80	986.54
90	62	81	1028.5
90	62	82	974.02
90	62	83	881.65
90	62	84	922.04
90	63	75	823.17
90	63	76	838.77
90	63	77	861.63
90	63	78	872.68
90	63	79	864.92
90	63	80	886.08
90	63	81	945.38
90	63	82	931.79
90	63	83	897.04
90	63	84	921.81
90	64	75	777.82
90	64	76	850.24
90	64	77	863.05
90	64	78	819.03
90	64	79	793.24
90	64	80	815.09
90	64	81	907.71
90	64	82	929.75
90	64	83	918.71
90	64	84	920.58
90	65	74	934.58
90	65	75	892.2
90	65	76	905.08
90	65	77	886.92
90	65	78	834.15
90	65	79	798.6
90	65	80	805.75
90	65	81	905.02
90	65	82	936.45
90	65	83	928.92
90	65	84	905.36
90	66	74	941.81
90	66	75	901.44
90	66	76	870.7
90	66	77	827.46
90	66	78	764.58
90	66	79	737.76
90	66	80	758.46
90	66	81	847.58
90	66	82	894.09
90	66	83	914.75
90	66	84	865.97
90	67	74	932.83
90	67	75	872.22
90	67	76	821.96
90	67	77	778.17
90	67	78	734.97
90	67	79	733.64
90	67	80	765.79
90	67	81	825.49
90	67	82	845.37
90	67	83	835.57
90	67	84	811.6
90	68	74	937.24
90	68	75	829.74
90	68	76	772.52
90	68	77	745.84
90	68	78	748.71
90	68	79	775.14
90	68	80	804.38
90	68	81	818.19
90	68	82	803.06
90	68	83	765.08
90	68	84	777.36
90	69	74	832.12
90	69	75	757.86
90	69	76	752.76
90	69	77	762.61
90	69	78	775.79
90	69	79	777.88
90	69	80	777.23
90	69	81	786.65
90	69	82	787.59
90	69	83	777.99
90	69	84	802.88
90	70	74	752.33
90	70	75	725.58
90	70	76	745.83
90	70	77	771.6
90	70	78	789.23
90	70	79	780.64
90	70	80	768.3
90	70	81	778.28
90	70	82	781.06
90	70	83	772
90	70	84	790.98
90	71	74	743.73
90	71	75	752.53
90	71	76	757.96
90	71	77	767.27
90	71	78	783.53
90	71	79	777.09
90	71	80	770.55
90	71	81	785.84
90	71	82	786.38
90	71	83	771.86
90	71	84	785.01
90	72	74	764.72
90	72	75	745.16
90	72	76	755.23
90	72	77	772.1
90	72	78	786.62
90	72	79	791.49
90	72	80	793.82
90	72	81	802.12
90	72	82	807.66
90	72	83	812.45
90	72	84	816.41
90	73	74	787.36
90	73	75	759.2
90	73	76	760.29
90	73	81	871.34
90	73	82	890.62
90	73	83	901.65
90	73	84	899.69
90	74	81	964.49
90	74	82	995.25
90	74	83	998.88
90	74	84	985.78
90	75	81	983.95
90	75	82	1033.1
90	75	83	1032.6
90	75	84	1022.5
90	76	81	945.54
90	76	82	1003.8
90	76	83	1017.5
90	76	84	1029.3
91	47	81	906.39
91	47	82	902.37
91	47	83	888.17
91	47	84	875.27
91	48	81	826.06
91	48	82	824.62
91	48	83	824.39
91	48	84	829.9
91	49	74	788.02
91	49	75	756.39
91	49	76	749.8
91	49	81	809.36
91	49	82	796.04
91	49	83	794.85
91	49	84	811.79
91	50	74	831.52
91	50	75	765.14
91	50	76	758.76
91	50	81	784.32
91	50	82	766.8
91	50	83	783.05
91	50	84	819.84
91	51	74	824.64
91	51	75	798.71
91	51	76	787.55
91	51	81	791.73
91	51	82	758.86
91	51	83	774.53
91	51	84	802.71
91	52	74	824.82
91	52	75	871.25
91	52	76	896.25
91	52	81	842.6
91	52	82	776.12
91	52	83	778
91	52	84	784.57
91	53	74	818.88
91	53	75	917.91
91	53	76	957.42
91	53	81	898.4
91	53	82	860.49
91	53	83	843.48
91	53	84	822.84
91	54	74	818.35
91	54	75	921.97
91	54	76	954.41
91	54	81	937.56
91	54	82	914.85
91	54	83	903.39
91	54	84	903.23
91	55	74	795.86
91	55	75	859.47
91	55	76	908.44
91	55	81	953.06
91	55	82	936.67
91	55	83	943.89
91	55	84	962.7
91	56	74	800.53
91	56	75	821.74
91	56	76	861.45
91	56	81	938.29
91	56	82	925.34
91	56	83	937.06
91	56	84	957.1
91	57	74	829.8
91	57	75	821.73
91	57	76	848.21
91	57	77	909.21
91	57	78	962.39
91	57	79	1013.3
91	57	80	993.71
91	57	81	972.54
91	57	82	966.43
91	57	83	974.79
91	57	84	986.18
91	58	74	936.47
91	58	75	920.97
91	58	76	903.27
91	58	77	942.87
91	58	78	991.33
91	58	79	1037.6
91	58	80	1025.2
91	58	81	1002.5
91	58	82	989.84
91	58	83	996.76
91	58	84	1013.2
91	59	74	886.05
91	59	75	884.82
91	59	76	885.45
91	59	77	887.91
91	59	78	904.83
91	59	79	936.09
91	59	80	932.45
91	59	81	929.21
91	59	82	951.4
91	59	83	993.21
91	59	84	1046.3
91	60	74	818.72
91	60	75	821.55
91	60	76	782.62
91	60	77	806.54
91	60	78	844.42
91	60	79	855.43
91	60	80	849.78
91	60	81	846.28
91	60	82	810.41
91	60	83	766.52
91	60	84	754.59
91	61	74	976.15
91	61	75	849.09
91	61	76	595.46
91	61	77	677.59
91	61	78	817.58
91	61	79	824.42
91	61	80	842.09
91	61	81	868.03
91	61	82	818.37
91	61	83	749.91
91	61	84	734.29
91	62	74	979.76
91	62	75	874.76
91	62	76	724.36
91	62	77	805.91
91	62	78	957.95
91	62	79	984.71
91	62	80	1018.4
91	62	81	1060.8
91	62	82	1014.4
91	62	83	915.32
91	62	84	876.79
91	63	74	940.02
91	63	75	833.51
91	63	76	821.64
91	63	77	864.83
91	63	78	905.76
91	63	79	892.32
91	63	80	913.31
91	63	81	974.67
91	63	82	960.12
91	63	83	912.02
91	63	84	941.71
91	64	74	878.73
91	64	75	740.84
91	64	76	882.37
91	64	77	900.46
91	64	78	855.66
91	64	79	820.85
91	64	80	837.7
91	64	81	919.56
91	64	82	938.57
91	64	83	916.81
91	64	84	961.17
91	65	74	902.55
91	65	75	850.81
91	65	76	881.7
91	65	77	890.64
91	65	78	888.68
91	65	79	835.63
91	65	80	830.31
91	65	81	893.18
91	65	82	922.74
91	65	83	917.79
91	65	84	952.06
91	66	74	899.38
91	66	75	879.9
91	66	76	860.96
91	66	77	851.5
91	66	78	842.5
91	66	79	785.76
91	66	80	776.06
91	66	81	840.19
91	66	82	898.13
91	66	83	943.74
91	66	84	931.76
91	67	74	899.65
91	67	75	871.52
91	67	76	838.39
91	67	81	817.56
91	67	82	857.91
91	67	83	878.7
91	67	84	853.88
91	68	74	937.09
91	68	75	843.73
91	68	76	817.07
91	68	81	816.65
91	68	82	815.98
91	68	83	795.41
91	68	84	783.6
91	69	74	854.31
91	69	75	769.62
91	69	76	778.08
91	69	81	789.21
91	69	82	797.98
91	69	83	804.2
91	69	84	799.54
91	70	74	769.86
91	70	75	725.89
91	70	76	751.48
91	70	81	783.81
91	70	82	794.29
91	70	83	804.61
91	70	84	795.95
91	71	74	737.12
91	71	75	748.4
91	71	76	753.03
91	71	81	798.21
91	71	82	808.56
91	71	83	808.99
91	71	84	795.46
91	72	74	757.29
91	72	75	752.61
91	72	76	758.94
91	72	81	840.35
91	72	82	853.55
91	72	83	865.61
91	72	84	859.16
91	73	74	782.88
91	73	75	762.8
91	73	76	767.88
91	73	81	904.32
91	73	82	918.8
91	73	83	932.98
91	73	84	934.09
91	74	74	797.5
91	74	75	778.51
91	74	76	777.65
91	74	81	997.83
91	74	82	1013.8
91	74	83	1013.7
91	74	84	1015.4
91	75	81	1001.5
91	75	82	1036.5
91	75	83	1046
91	75	84	1052.9
91	76	81	970.45
91	76	82	1017.1
91	76	83	1041.5
91	76	84	1058.8
92	47	81	969.41
92	47	82	968.19
92	47	83	943.66
92	47	84	959.62
92	48	81	866.82
92	48	82	882.33
92	48	83	882.75
92	48	84	900.23
92	49	74	818.85
92	49	75	783.43
92	49	76	772.47
92	49	81	824.52
92	49	82	830.93
92	49	83	839.55
92	49	84	852.01
92	50	74	833.8
92	50	75	778.46
92	50	76	768.89
92	50	81	794.56
92	50	82	793.52
92	50	83	808.67
92	50	84	843.54
92	51	74	856.02
92	51	75	793.33
92	51	76	760.51
92	51	81	782.15
92	51	82	767.32
92	51	83	787.98
92	51	84	839.7
92	52	74	859.17
92	52	75	839.65
92	52	76	839.09
92	52	81	793.63
92	52	82	747.84
92	52	83	777.99
92	52	84	826.92
92	53	74	850.28
92	53	75	888.9
92	53	76	906.08
92	53	81	827.29
92	53	82	788.74
92	53	83	792.24
92	53	84	799.63
92	54	74	875.04
92	54	75	939.27
92	54	76	946.24
92	54	81	874.16
92	54	82	855.04
92	54	83	844.73
92	54	84	837.06
92	55	74	865.81
92	55	75	922.3
92	55	76	945.89
92	55	81	925.66
92	55	82	914.58
92	55	83	902.17
92	55	84	892.96
92	56	74	843.25
92	56	75	881.9
92	56	76	912.18
92	56	81	908.54
92	56	82	888.54
92	56	83	905.34
92	56	84	936.79
92	57	74	823.58
92	57	75	839.56
92	57	76	875.18
92	57	77	935.29
92	57	78	973.22
92	57	79	1012.1
92	57	80	978.53
92	57	81	955.72
92	57	82	934.89
92	57	83	942.56
92	57	84	957.38
92	58	74	962.74
92	58	75	934.15
92	58	76	908.09
92	58	77	949.27
92	58	78	997.17
92	58	79	1050.4
92	58	80	1027.5
92	58	81	1001.8
92	58	82	968.25
92	58	83	959.98
92	58	84	975.73
92	59	74	935.1
92	59	75	923.59
92	59	76	921.45
92	59	77	904.91
92	59	78	920.07
92	59	79	964.9
92	59	80	943.54
92	59	81	909.08
92	59	82	900.3
92	59	83	930.38
92	59	84	1002.5
92	60	74	838.3
92	60	75	844.06
92	60	76	853.34
92	60	77	848.06
92	60	78	873.35
92	60	79	900.77
92	60	80	900.25
92	60	81	892.57
92	60	82	910.05
92	60	83	889.7
92	60	84	823.62
92	61	74	868.19
92	61	75	741.92
92	61	76	655.27
92	61	77	748.82
92	61	78	860.46
92	61	79	874.69
92	61	80	904.22
92	61	81	936.14
92	61	82	969.9
92	61	83	936.92
92	61	84	837.91
92	62	74	948.93
92	62	75	874.89
92	62	76	782.86
92	62	77	844.31
92	62	78	957.63
92	62	79	987.82
92	62	80	1025.3
92	62	81	1065.8
92	62	82	1085.4
92	62	83	1051.8
92	62	84	965.23
92	63	74	952.39
92	63	75	899.21
92	63	76	870.79
92	63	77	896.38
92	63	78	925.43
92	63	79	918.07
92	63	80	933.29
92	63	81	973.26
92	63	82	1003.9
92	63	83	1007.7
92	63	84	986.06
92	64	74	852.51
92	64	75	810.41
92	64	76	921.29
92	64	77	935.52
92	64	78	902.03
92	64	79	868.43
92	64	80	865.34
92	64	81	900.08
92	64	82	953.52
92	64	83	991.75
92	64	84	996.34
92	65	74	924.61
92	65	75	895.2
92	65	76	924.62
92	65	77	933.23
92	65	78	941.66
92	65	79	882.18
92	65	80	845.38
92	65	81	851.12
92	65	82	918.96
92	65	83	983.35
92	65	84	989.84
92	66	74	950.53
92	66	75	937.44
92	66	76	914.31
92	66	77	909.91
92	66	78	926.22
92	66	79	868.74
92	66	80	823.19
92	66	81	817.49
92	66	82	890.25
92	66	83	970.07
92	66	84	970.32
92	67	74	953.49
92	67	75	945.49
92	67	76	895.61
92	67	81	795.84
92	67	82	850.99
92	67	83	909.9
92	67	84	905.14
92	68	74	996.71
92	68	75	911.67
92	68	76	862.33
92	68	81	783.93
92	68	82	806.8
92	68	83	831.73
92	68	84	831.58
92	69	74	897.47
92	69	75	827.08
92	69	76	808.91
92	69	81	792.05
92	69	82	804.93
92	69	83	816.02
92	69	84	814.68
92	70	74	796.63
92	70	75	767.82
92	70	76	771.2
92	70	81	797.69
92	70	82	809.4
92	70	83	820.38
92	70	84	814.41
92	71	74	776.07
92	71	75	777.51
92	71	76	772.88
92	71	81	798.32
92	71	82	819.14
92	71	83	845.44
92	71	84	831.4
92	72	74	787.58
92	72	75	784.3
92	72	76	778.89
92	72	81	874.84
92	72	82	889.34
92	72	83	907.35
92	72	84	909.55
92	73	74	807.78
92	73	75	792.07
92	73	76	785.2
92	73	81	939.56
92	73	82	950.44
92	73	83	969.88
92	73	84	982.51
92	74	74	832.58
92	74	75	798.4
92	74	76	786.81
92	74	81	998.49
92	74	82	1010.4
92	74	83	1046.2
92	74	84	1061.6
92	75	81	996.15
92	75	82	1013.3
92	75	83	1054.8
92	75	84	1083.1
92	76	81	966.2
92	76	82	987.8
92	76	83	1034.8
92	76	84	1078
93	49	74	830.27
93	49	75	794.64
93	49	76	788.46
93	50	74	835.04
93	50	75	794.45
93	50	76	780.95
93	50	81	808.76
93	50	82	832.66
93	50	83	846.98
93	50	84	869.15
93	51	74	843.04
93	51	75	798.91
93	51	76	766.46
93	51	81	802.26
93	51	82	809.76
93	51	83	812.63
93	51	84	864.38
93	52	74	850.91
93	52	75	827.64
93	52	76	816.87
93	52	81	780.14
93	52	82	766.31
93	52	83	804.89
93	52	84	875.31
93	53	74	852.58
93	53	75	859
93	53	76	868.97
93	53	81	758.83
93	53	82	741.35
93	53	83	756.14
93	53	84	797.12
93	54	71	765.19
93	54	72	785.3
93	54	73	827.99
93	54	74	879.09
93	54	75	908.03
93	54	76	911.65
93	54	81	768.82
93	54	82	758.82
93	54	83	762.15
93	54	84	776.4
93	55	71	775.82
93	55	72	804.8
93	55	73	847.1
93	55	74	898.67
93	55	75	945.39
93	55	76	958.7
93	55	81	824.33
93	55	82	804.69
93	55	83	797.62
93	55	84	799.36
93	56	71	910.84
93	56	72	867.69
93	56	73	870.94
93	56	74	891.15
93	56	75	924.82
93	56	76	951.46
93	56	81	848.38
93	56	82	811.55
93	56	83	827.28
93	56	84	856.34
93	57	71	970.36
93	57	72	919.41
93	57	73	880.41
93	57	74	852.13
93	57	75	862.62
93	57	76	902.98
93	57	77	965.63
93	57	78	987.28
93	57	79	1004.3
93	57	80	956.01
93	58	71	1035.3
93	58	72	1012.2
93	58	73	992.99
93	58	74	966.71
93	58	75	943.49
93	58	76	932.68
93	58	77	974.4
93	58	78	1019.7
93	58	79	1074.5
93	58	80	1010.6
93	59	71	1048.8
93	59	72	1018.8
93	59	73	958.8
93	59	74	934.68
93	59	75	926.3
93	59	76	919.66
93	59	77	896.27
93	59	78	904.53
93	59	79	936.51
93	59	80	908.49
93	60	71	947.97
93	60	72	868.96
93	60	73	757.74
93	60	74	800.8
93	60	75	825.62
93	60	76	874.58
93	60	77	852.44
93	60	78	847.36
93	60	79	855.21
93	60	80	852.17
93	61	74	705.44
93	61	75	676.15
93	61	76	754.09
93	61	77	827.22
93	61	78	852.07
93	61	79	836.05
93	61	80	853.54
93	62	71	962.9
93	62	72	963.7
93	62	73	915.1
93	62	74	896.74
93	62	75	901.48
93	62	76	901.96
93	62	77	915.31
93	62	78	934.58
93	62	79	962.03
93	62	80	999.19
93	63	71	1084.1
93	63	72	1068.3
93	63	73	1005.1
93	63	74	993.64
93	63	75	984.07
93	63	76	962.08
93	63	77	948.94
93	63	78	936.43
93	63	79	931.42
93	63	80	931.08
93	64	71	1045.8
93	64	72	1028.2
93	64	73	955.65
93	64	74	915.67
93	64	75	911.89
93	64	76	956.97
93	64	77	960.75
93	64	78	936.53
93	64	79	913.89
93	64	80	891.93
93	65	71	1037.6
93	65	72	1037.7
93	65	73	1001
93	65	74	971.63
93	65	75	952.71
93	65	76	981.61
93	65	77	981.81
93	65	78	964.29
93	65	79	950
93	65	80	904.32
93	66	71	1023.9
93	66	72	1029
93	66	73	1001.3
93	66	74	981.96
93	66	75	976.39
93	66	76	966.52
93	67	71	979.41
93	67	72	988.71
93	67	73	963.71
93	67	74	971.53
93	67	75	984.56
93	67	76	938.01
93	67	81	817.88
93	67	82	837.11
93	67	83	891.65
93	67	84	939.33
93	68	71	895.89
93	68	72	943.76
93	68	73	988.29
93	68	74	991.37
93	68	75	952.56
93	68	76	895.52
93	68	81	799.49
93	68	82	822.45
93	68	83	860.34
93	68	84	868.65
93	69	71	843.42
93	69	72	885.49
93	69	73	914.58
93	69	74	903.07
93	69	75	864.56
93	69	76	831.39
93	69	81	800.59
93	69	82	805.92
93	69	83	819.6
93	69	84	828.6
93	70	74	810.63
93	70	75	797.8
93	70	76	788.97
93	70	81	808.05
93	70	82	809.42
93	70	83	811.9
93	70	84	824.84
93	71	74	810.77
93	71	75	800.86
93	71	76	794.5
93	71	81	822.89
93	71	82	833.68
93	71	83	841.38
93	71	84	857.05
93	72	74	808.43
93	72	75	804.19
93	72	76	794.14
93	72	81	910.23
93	72	82	932.73
93	72	83	951.01
93	72	84	957.86
93	73	74	813.82
93	73	75	810
93	73	76	797.17
93	73	81	987.7
93	73	82	1014.8
93	73	83	1037.3
93	73	84	1036
93	74	74	843.87
93	74	75	815.11
93	74	76	802.38
94	49	74	841.86
94	49	75	808.52
94	49	76	812.07
94	50	71	856.49
94	50	72	870.62
94	50	73	875.55
94	50	74	850.19
94	50	75	814.64
94	50	76	799.13
94	51	71	847.79
94	51	72	851.28
94	51	73	867.52
94	51	74	857.32
94	51	75	836.86
94	51	76	816.32
94	52	71	841.59
94	52	72	834.96
94	52	73	859.71
94	52	74	865.54
94	52	75	861.3
94	52	76	857.76
94	53	69	819.34
94	53	70	850.49
94	53	71	852.02
94	53	72	852.09
94	53	73	857.48
94	53	74	866.45
94	53	75	874.23
94	53	76	889.54
94	54	69	777.91
94	54	70	810
94	54	71	798.58
94	54	72	835.75
94	54	73	856.75
94	54	74	870.04
94	54	75	865.43
94	54	76	905.6
94	54	78	924.29
94	54	79	875.41
94	54	80	814.07
94	55	69	745.2
94	55	70	792
94	55	71	793.42
94	55	72	843.13
94	55	73	871.88
94	55	74	901.43
94	55	75	925.22
94	55	76	966.52
94	55	78	993.44
94	55	79	967.06
94	55	80	919.37
94	56	69	798.45
94	56	70	905.34
94	56	71	894.41
94	56	72	879.36
94	56	73	887.91
94	56	74	916.03
94	56	75	944.33
94	56	76	977.88
94	56	78	985.61
94	56	79	966.67
94	56	80	948.7
94	57	71	941.85
94	57	72	911.52
94	57	73	895.6
94	57	74	892.18
94	57	75	884.42
94	57	76	922.05
94	57	77	977.98
94	57	78	967.37
94	57	79	971.89
94	57	80	984.32
94	58	71	1036.9
94	58	72	1018.2
94	58	73	997.34
94	58	74	959.24
94	58	75	950.26
94	58	76	965.86
94	58	77	997.6
94	58	78	1018.9
94	58	79	1045.5
94	58	80	1035.3
94	59	71	1087.1
94	59	72	1031.9
94	59	73	949.18
94	59	74	917.2
94	59	75	907.52
94	59	76	910.23
94	59	77	930.46
94	59	78	932.23
94	59	79	935.03
94	59	80	936.5
94	60	71	855.34
94	60	72	805.64
94	60	73	720.97
94	60	74	792.87
94	60	75	813.91
94	60	76	839.1
94	60	77	889.08
94	60	78	889.82
94	60	79	857.57
94	60	80	849.39
94	61	71	827.62
94	61	72	773.62
94	61	73	673.34
94	61	74	686.55
94	61	75	710.92
94	61	76	768.18
94	61	77	878.07
94	61	78	897.06
94	61	79	845.87
94	61	80	827.99
94	62	71	931.25
94	62	72	901.14
94	62	73	852.26
94	62	74	890.03
94	62	75	924.69
94	62	76	983.5
94	62	77	1003.2
94	62	78	999.1
94	62	79	997.94
94	62	80	997.46
94	63	71	1127.6
94	63	72	1089.4
94	63	73	1039.2
94	63	74	1019.2
94	63	75	1019.3
94	63	76	1036.2
94	63	77	1033.5
94	63	78	1020.9
94	63	79	996.61
94	63	80	967.36
94	64	71	1045.6
94	64	72	996.63
94	64	73	982.68
94	64	74	970.2
94	64	75	969.61
94	64	76	978.2
94	64	77	1011.4
94	64	78	1020.6
94	64	79	993.1
94	64	80	950.81
94	65	71	1030
94	65	72	1007.6
94	65	73	988.23
94	65	74	969.96
94	65	75	966.14
94	65	76	993.36
94	65	77	1006.7
94	65	78	1010.4
94	65	79	1017.3
94	65	80	977.65
94	66	71	1008.8
94	66	72	995.94
94	66	73	963.87
94	66	74	947.44
94	66	75	944.6
94	66	76	942.96
94	66	78	1003.5
94	66	79	1040.2
94	66	80	1000.3
94	67	69	694.64
94	67	70	888.35
94	67	71	935
94	67	72	912.44
94	67	73	908.16
94	67	74	925.64
94	67	75	929.77
94	67	76	893.7
94	67	78	984.08
94	67	79	1031.8
94	67	80	995.72
94	68	69	652.26
94	68	70	822.15
94	68	71	883.74
94	68	72	897.23
94	68	73	923.86
94	68	74	933.73
94	68	75	923.75
94	68	76	895.72
94	68	78	934.03
94	68	79	972.25
94	68	80	943.07
94	69	69	615.2
94	69	70	773.58
94	69	71	852.38
94	69	72	875.07
94	69	73	887.69
94	69	74	878.99
94	69	75	860.06
94	69	76	847.03
94	69	78	855.72
94	69	79	874.34
94	69	80	863.06
94	70	69	617.51
94	70	70	775.56
94	70	71	853.35
94	70	72	856.18
94	70	73	832.49
94	70	74	814.67
94	70	75	799.22
94	70	76	800.91
94	71	71	838.03
94	71	72	838.78
94	71	73	844.46
94	71	74	834.78
94	71	75	810.04
94	71	76	799.76
94	72	71	819.31
94	72	72	810.98
94	72	73	827.95
94	72	74	827.85
94	72	75	811.67
94	72	76	796.13
94	73	71	803.94
94	73	72	795.56
94	73	73	808.04
94	73	74	815.36
94	73	75	814.8
94	73	76	800.07
94	74	74	837.95
94	74	75	826.73
94	74	76	823.38
95	50	71	872.59
95	50	72	875.65
95	50	73	890.25
95	51	71	872.85
95	51	72	878.4
95	51	73	916
95	52	71	877.86
95	52	72	884.36
95	52	73	925.5
95	53	69	845.26
95	53	70	871.36
95	53	71	883.71
95	53	72	889.8
95	53	73	908.4
95	53	77	1011.1
95	53	78	1020.3
95	53	79	953.41
95	53	80	873.75
95	54	69	822.77
95	54	70	851.84
95	54	71	853.34
95	54	72	882.23
95	54	73	903.57
95	54	77	1053.2
95	54	78	1047.6
95	54	79	982.78
95	54	80	899.07
95	55	69	795.79
95	55	70	835.73
95	55	71	836.41
95	55	72	886.24
95	55	73	905.69
95	55	77	1086.1
95	55	78	1090.7
95	55	79	1046.4
95	55	80	982.01
95	56	69	842.13
95	56	70	917.75
95	56	71	893.77
95	56	72	915.12
95	56	73	912.48
95	56	77	1069
95	56	78	1043.8
95	56	79	1015.2
95	56	80	998.14
95	57	69	867.52
95	57	70	988.33
95	57	71	957.44
95	57	72	945.23
[truncated: 7,412 more rows]
