# Supplementary material for: From mathematics to medicine: A practical primer on topological data analysis (TDA) and the development of related analytic tools for the functional discovery of latent structure in fMRI data
Source: PLoS One. 2021 Aug 12;16(8):e0255859. doi: 10.1371/journal.pone.0255859 (PMC8360597; doi:10.1371/journal.pone.0255859)
Supplement: S1 Data — The included archive of .csv files has one .csv file for each time index. Each .csv file contains a single matrix, which has one column for each of the spatial coordinates x, y, z and one column for the fMRI signal amplitude at voxel (x, y, z) at that time index. This is normalized scan data for a single patient from our study, described in the paper, with an ACC (anterior cingulate cortex) mask applied. This is the data we used, together with our software implementation of our workflow (available at https://github.com/regalski/Wayne-State-TDA), to produce the persistence diagrams, vineyards, and loop locations pictured in the figures and described in the Workflow section of our paper. (ZIP) [file pone.0255859.s004.zip › lea2002_145_121_121_time_118_rdACC.csv]

86	49	77	719.02
86	49	78	713.96
86	49	79	710.04
86	49	80	710.3
86	50	77	721.34
86	50	78	705.79
86	50	79	677.42
86	50	80	672.9
86	51	77	724.26
86	51	78	709.66
86	51	79	686.64
86	51	80	677.76
86	52	77	745.29
86	52	78	729.66
86	52	79	705.09
86	52	80	691.25
86	53	77	830.51
86	53	78	788.07
86	53	79	740.16
86	53	80	713.45
86	54	77	869.61
86	54	78	855.77
86	54	79	820.48
86	54	80	791.06
86	55	77	876.36
86	55	78	886.37
86	55	79	869.13
86	55	80	848.95
86	56	77	880.84
86	56	78	870.47
86	56	79	872.9
86	56	80	888.59
86	57	77	845.75
86	57	78	866.64
86	57	79	887.55
86	57	80	898.54
86	57	81	892.01
86	57	82	874.84
86	58	77	825.91
86	58	78	867.45
86	58	79	893.95
86	58	80	898.38
86	58	81	904.44
86	58	82	900.65
86	59	81	880.42
86	59	82	874.77
86	60	81	764.74
86	60	82	763.43
86	61	81	810.79
86	61	82	837.47
86	62	81	844.86
86	62	82	883.33
86	63	77	866.3
86	63	78	861.88
86	63	79	849.58
86	63	80	810.83
86	63	81	812.7
86	63	82	866.32
86	64	77	864.7
86	64	78	862.67
86	64	79	876.39
86	64	80	808.58
86	64	81	758.27
86	64	82	744.9
86	65	77	857.66
86	65	78	873.34
86	65	79	896.2
86	65	80	821.17
86	65	81	757.65
86	65	82	738.99
86	66	77	876.15
86	66	78	907.43
86	66	79	910.98
86	66	80	839.6
86	66	81	780.87
86	66	82	760.05
86	67	77	847.72
86	67	78	877.82
86	67	79	899.5
86	67	80	845.73
86	68	77	866.71
86	68	78	873.41
86	68	79	869
86	68	80	813.62
86	69	77	878.94
86	69	78	849.43
86	69	79	818.66
86	69	80	778.12
86	70	77	767.32
86	70	78	745.11
86	70	79	720.36
86	70	80	734.47
86	71	77	742.43
86	71	78	733.19
86	71	79	716.87
86	71	80	723.52
86	72	77	739.87
86	72	78	731.48
86	72	79	718.41
86	72	80	717.93
86	73	77	720.9
86	73	78	718.72
86	73	79	714.13
86	73	80	718.42
87	46	81	942.02
87	46	82	935.94
87	46	83	943.06
87	46	84	951.88
87	47	81	861.41
87	47	82	868.99
87	47	83	867.79
87	47	84	865.65
87	48	81	775.35
87	48	82	766.51
87	48	83	774.1
87	48	84	798.42
87	49	77	726.24
87	49	78	724.63
87	49	79	727.33
87	49	80	729.88
87	49	81	731.46
87	49	82	728.68
87	49	83	737.67
87	49	84	754.51
87	50	77	732.04
87	50	78	717.2
87	50	79	700.21
87	50	80	698.44
87	50	81	708.8
87	50	82	717.18
87	50	83	726.62
87	50	84	734.58
87	51	77	751.12
87	51	78	736.3
87	51	79	704.89
87	51	80	686.3
87	52	77	784.13
87	52	78	771.81
87	52	79	724.36
87	52	80	692.93
87	53	77	857.18
87	53	78	829.62
87	53	79	763.9
87	53	80	719.98
87	54	77	884.02
87	54	78	883.38
87	54	79	822.78
87	54	80	772.46
87	55	77	876.16
87	55	78	910.76
87	55	79	869.57
87	55	80	827.61
87	55	81	786.06
87	55	82	759.66
87	55	83	744.75
87	55	84	766.24
87	56	77	878.03
87	56	78	903.07
87	56	79	905.17
87	56	80	896.64
87	56	81	838.98
87	56	82	800.35
87	56	83	772.99
87	56	84	784.49
87	57	77	862.37
87	57	78	889.63
87	57	79	911.5
87	57	80	927.99
87	57	81	872.93
87	57	82	829.96
87	57	83	784.51
87	57	84	776.94
87	58	77	857.74
87	58	78	887.87
87	58	79	912.27
87	58	80	933.25
87	58	81	912.62
87	58	82	893.39
87	58	83	841.88
87	58	84	833.35
87	59	77	897.01
87	59	78	910.21
87	59	79	911.99
87	59	80	904.46
87	59	81	913.24
87	59	82	908.48
87	59	83	863.62
87	59	84	856.43
87	60	77	797.61
87	60	78	821.26
87	60	79	832.19
87	60	80	786.7
87	60	81	770.4
87	60	82	765.15
87	60	83	789.35
87	60	84	820.28
87	61	77	766.07
87	61	78	796.67
87	61	79	822.47
87	61	80	824.69
87	61	81	812.15
87	61	82	796.91
87	61	83	820.35
87	61	84	834.63
87	62	77	824.13
87	62	78	830.08
87	62	79	838.04
87	62	80	864.69
87	62	81	854.58
87	62	82	844.56
87	62	83	850.25
87	62	84	847.61
87	63	77	908.11
87	63	78	885.64
87	63	79	849.36
87	63	80	810.41
87	63	81	814.01
87	63	82	862.04
87	63	83	861.91
87	63	84	848.77
87	64	77	885.73
87	64	78	859.2
87	64	79	830.83
87	64	80	793.16
87	64	81	790.53
87	64	82	819.51
87	64	83	802.75
87	64	84	786.74
87	65	77	844.21
87	65	78	840.83
87	65	79	831.32
87	65	80	786.08
87	65	81	771.89
87	65	82	792.66
87	65	83	774.88
87	65	84	758.63
87	66	77	839.67
87	66	78	868.13
87	66	79	850.66
87	66	80	785.55
87	66	81	755.92
87	66	82	765.58
87	66	83	751.23
87	66	84	741.94
87	67	77	858.99
87	67	78	857.88
87	67	79	823.92
87	67	80	770.86
87	67	81	734.61
87	67	82	717.44
87	67	83	717.55
87	67	84	730.48
87	68	77	853.1
87	68	78	833.73
87	68	79	799.45
87	68	80	761.63
87	68	81	736.08
87	68	82	729.06
87	68	83	719.35
87	68	84	711.9
87	69	77	814.09
87	69	78	792.39
87	69	79	775.09
87	69	80	756.22
87	70	77	716.09
87	70	78	717.3
87	70	79	736.22
87	70	80	747.66
87	71	77	697.91
87	71	78	707.35
87	71	79	740.32
87	71	80	742.78
87	72	77	718.89
87	72	78	722.41
87	72	79	749.95
87	72	80	739.18
87	73	77	718.98
87	73	78	719.49
87	73	79	744.13
87	73	80	740.55
87	73	81	741.47
87	73	82	745.51
87	73	83	755.72
87	73	84	769.11
87	74	81	782.28
87	74	82	825.07
87	74	83	845.29
87	74	84	866.36
87	75	81	812.84
87	75	82	884.95
87	75	83	910.95
87	75	84	940.52
87	76	81	807.53
87	76	82	891.61
87	76	83	934.46
87	76	84	980.93
88	46	81	959.38
88	46	82	958.01
88	46	83	952.05
88	46	84	947.9
88	47	81	882.39
88	47	82	876.8
88	47	83	871.67
88	47	84	868.65
88	48	81	784.79
88	48	82	766.27
88	48	83	770.37
88	48	84	796.86
88	49	77	742.56
88	49	78	738.31
88	49	79	729.91
88	49	80	734.37
88	49	81	734.62
88	49	82	725.19
88	49	83	735.57
88	49	84	763.79
88	50	77	740.34
88	50	78	737.18
88	50	79	730.36
88	50	80	725.78
88	50	81	722.07
88	50	82	718.34
88	50	83	726.93
88	50	84	749.05
88	51	77	770.55
88	51	78	762.59
88	51	79	739.61
88	51	80	718.06
88	52	77	825.19
88	52	78	813.28
88	52	79	767.7
88	52	80	738.62
88	53	77	892.39
88	53	78	885.12
88	53	79	826.25
88	53	80	796.37
88	54	77	912.21
88	54	78	907.63
88	54	79	864.54
88	54	80	832.92
88	55	77	902.63
88	55	78	897.05
88	55	79	876.46
88	55	80	853.7
88	55	81	826.1
88	55	82	812.01
88	55	83	810.69
88	55	84	834.87
88	56	77	879.02
88	56	78	868.26
88	56	79	867.37
88	56	80	865.25
88	56	81	844.92
88	56	82	833.84
88	56	83	828.74
88	56	84	857.56
88	57	77	860.47
88	57	78	898.56
88	57	79	893.99
88	57	80	882.29
88	57	81	870.95
88	57	82	847.11
88	57	83	809.75
88	57	84	832.04
88	58	77	852.74
88	58	78	916.56
88	58	79	920.36
88	58	80	914.18
88	58	81	918.91
88	58	82	911.05
88	58	83	867.52
88	58	84	877.29
88	59	77	903.18
88	59	78	918.86
88	59	79	927.13
88	59	80	935.3
88	59	81	941.13
88	59	82	933.91
88	59	83	883.83
88	59	84	877.21
88	60	77	875.45
88	60	78	858.2
88	60	79	843.23
88	60	80	820.15
88	60	81	790.82
88	60	82	759.14
88	60	83	761.75
88	60	84	796.46
88	61	77	846.69
88	61	78	838.18
88	61	79	838.57
88	61	80	838.59
88	61	81	823.42
88	61	82	804.87
88	61	83	824.04
88	61	84	850.48
88	62	77	847.52
88	62	78	853.32
88	62	79	863.17
88	62	80	885.51
88	62	81	883.24
88	62	82	872.05
88	62	83	879.44
88	62	84	887.8
88	63	77	912.37
88	63	78	880.11
88	63	79	843.75
88	63	80	866.07
88	63	81	883.74
88	63	82	907.85
88	63	83	906.73
88	63	84	898.25
88	64	77	904.53
88	64	78	867.54
88	64	79	819.67
88	64	80	822.2
88	64	81	845.15
88	64	82	889.59
88	64	83	867.22
88	64	84	830.17
88	65	77	882.79
88	65	78	851.53
88	65	79	801.94
88	65	80	791.78
88	65	81	815.32
88	65	82	865.86
88	65	83	831.21
88	65	84	784.29
88	66	77	898.07
88	66	78	861.55
88	66	79	794.51
88	66	80	776.23
88	66	81	788.17
88	66	82	828.21
88	66	83	793.33
88	66	84	750.05
88	67	77	850.79
88	67	78	815.17
88	67	79	774.35
88	67	80	745.16
88	67	81	736.45
88	67	82	745.88
88	67	83	729.29
88	67	84	714.65
88	68	77	807.41
88	68	78	785.28
88	68	79	764.47
88	68	80	742.08
88	68	81	733.24
88	68	82	741.66
88	68	83	727.71
88	68	84	713.97
88	69	77	761.06
88	69	78	757.69
88	69	79	755.73
88	69	80	747.78
88	70	77	723.34
88	70	78	719.27
88	70	79	727.78
88	70	80	740.64
88	71	77	707.5
88	71	78	714.47
88	71	79	744.21
88	71	80	745.16
88	72	77	709.33
88	72	78	729.01
88	72	79	770.88
88	72	80	752.95
88	73	77	712.52
88	73	78	722.96
88	73	79	752.66
88	73	80	751.12
88	73	81	761.96
88	73	82	781.25
88	73	83	787.42
88	73	84	793.86
88	74	81	812.89
88	74	82	854.64
88	74	83	868.41
88	74	84	883.06
88	75	81	872.95
88	75	82	937.41
88	75	83	946.8
88	75	84	957.26
88	76	81	868.05
88	76	82	958.02
88	76	83	959.98
88	76	84	962.28
89	46	81	963.98
89	46	82	960.13
89	46	83	948.42
89	46	84	932.46
89	47	81	904.55
89	47	82	884.9
89	47	83	868.87
89	47	84	857.94
89	48	81	801.32
89	48	82	776.89
89	48	83	774.16
89	48	84	792.42
89	49	77	760.65
89	49	78	756.22
89	49	79	737.3
89	49	80	745.11
89	49	81	744.78
89	49	82	730.02
89	49	83	738.01
89	49	84	768.74
89	50	74	738.08
89	50	75	738.6
89	50	76	742.41
89	50	77	753.28
89	50	78	754.77
89	50	79	754.6
89	50	80	750.67
89	50	81	742.69
89	50	82	728.85
89	50	83	733.98
89	50	84	762.83
89	51	74	752.74
89	51	75	768.97
89	51	76	785.6
89	51	77	794.04
89	51	78	796.43
89	51	79	781.61
89	51	80	760.59
89	51	81	737.92
89	51	82	720.82
89	51	83	721.64
89	51	84	749.95
89	52	74	768.17
89	52	75	822.25
89	52	76	887.36
89	52	77	882.39
89	52	78	866.15
89	52	79	829.57
89	52	80	799.81
89	52	81	774.9
89	52	82	754.39
89	52	83	745.05
89	52	84	760.36
89	53	74	787.76
89	53	75	860.14
89	53	76	902.6
89	53	77	902.26
89	53	78	901.75
89	53	79	897.33
89	53	80	881.66
89	53	81	865.82
89	53	82	824.36
89	53	83	794.26
89	53	84	794.78
89	54	74	795.22
89	54	75	878.14
89	54	76	908.82
89	54	77	911.97
89	54	78	911.53
89	54	79	899.68
89	54	80	886.14
89	54	81	871.94
89	54	82	853.02
89	54	83	843.63
89	54	84	865.97
89	55	75	853.11
89	55	76	900.49
89	55	77	911.1
89	55	78	906.62
89	55	79	888.47
89	55	80	877.25
89	55	81	871.62
89	55	82	868.19
89	55	83	874.62
89	55	84	905.74
89	56	75	806.63
89	56	76	861.8
89	56	77	887.29
89	56	78	885.71
89	56	79	881.53
89	56	80	879.5
89	56	81	873.95
89	56	82	879
89	56	83	890.49
89	56	84	920.75
89	57	75	821.48
89	57	76	841.03
89	57	77	864.79
89	57	78	911.68
89	57	79	882.06
89	57	80	849.37
89	57	81	876.44
89	57	82	882.37
89	57	83	854.86
89	57	84	891.19
89	58	77	850.14
89	58	78	921.61
89	58	79	905.87
89	58	80	882.74
89	58	81	934.61
89	58	82	951.97
89	58	83	915.59
89	58	84	933.93
89	59	77	888.68
89	59	78	913.61
89	59	79	935.11
89	59	80	959.77
89	59	81	988.78
89	59	82	980.45
89	59	83	913.89
89	59	84	898.49
89	60	77	814.71
89	60	78	801.45
89	60	79	804.95
89	60	80	826.86
89	60	81	793.49
89	60	82	744.66
89	60	83	706.55
89	60	84	727.83
89	61	77	798.26
89	61	78	797.45
89	61	79	812.44
89	61	80	831.73
89	61	81	810.37
89	61	82	796.37
89	61	83	796.14
89	61	84	834.17
89	62	77	856.92
89	62	78	865.72
89	62	79	872.68
89	62	80	888.23
89	62	81	889.47
89	62	82	899.25
89	62	83	900.3
89	62	84	915.63
89	63	77	895.18
89	63	78	869.79
89	63	79	853.02
89	63	80	917.82
89	63	81	956.42
89	63	82	979.33
89	63	83	967.17
89	63	84	949.57
89	64	77	898.01
89	64	78	857.73
89	64	79	815.9
89	64	80	855.7
89	64	81	889.35
89	64	82	929.74
89	64	83	910.06
89	64	84	871.23
89	65	77	882.34
89	65	78	837.45
89	65	79	782.16
89	65	80	804.21
89	65	81	850.28
89	65	82	916.02
89	65	83	890.93
89	65	84	841.89
89	66	75	868.53
89	66	76	867.59
89	66	77	868.03
89	66	78	822.7
89	66	79	761.27
89	66	80	776.95
89	66	81	831
89	66	82	908.28
89	66	83	874.8
89	66	84	817.77
89	67	75	875.26
89	67	76	845.77
89	67	77	817.5
89	67	78	784.16
89	67	79	748.73
89	67	80	747.5
89	67	81	765.47
89	67	82	799.1
89	67	83	781.2
89	67	84	753.41
89	68	75	855.93
89	68	76	810.43
89	68	77	785.23
89	68	78	765.81
89	68	79	749.72
89	68	80	742.24
89	68	81	747.91
89	68	82	768.69
89	68	83	756.29
89	68	84	740.72
89	69	74	833.18
89	69	75	793.5
89	69	76	759.61
89	69	77	775.94
89	69	78	771.71
89	69	79	763.22
89	69	80	753.71
89	69	81	756.85
89	69	82	771.63
89	69	83	762.11
89	69	84	753.72
89	70	74	779.65
89	70	75	757.42
89	70	76	736.12
89	70	77	735.65
89	70	78	734.33
89	70	79	735.56
89	70	80	739.13
89	70	81	755.89
89	70	82	782.42
89	70	83	783.07
89	70	84	782.99
89	71	74	745.61
89	71	75	740.86
89	71	76	731.39
89	71	77	725.92
89	71	78	730.7
89	71	79	747.19
89	71	80	746.75
89	71	81	756.28
89	71	82	771.75
89	71	83	763.77
89	71	84	753.85
89	72	74	740.6
89	72	75	744.74
89	72	76	746.13
89	72	77	744.75
89	72	78	756.37
89	72	79	783.41
89	72	80	767.34
89	72	81	762.19
89	72	82	766.08
89	72	83	755.54
89	72	84	747.37
89	73	74	733.82
89	73	75	737.15
89	73	76	739.85
89	73	77	733.27
89	73	78	735.3
89	73	79	750.24
89	73	80	769.21
89	73	81	792.3
89	73	82	827.71
89	73	83	835.2
89	73	84	838.85
89	74	81	849.87
89	74	82	890.89
89	74	83	901.82
89	74	84	912.33
89	75	81	935.8
89	75	82	966.88
89	75	83	969
89	75	84	979.29
89	76	81	922.39
89	76	82	993.95
89	76	83	988.44
89	76	84	984.03
90	46	81	964.32
90	46	82	957.89
90	46	83	942.68
90	46	84	920.06
90	47	81	915.94
90	47	82	898.35
90	47	83	869.34
90	47	84	838.74
90	48	81	820.55
90	48	82	800.03
90	48	83	791.35
90	48	84	800.27
90	49	74	746.77
90	49	75	747.45
90	49	76	760.66
90	49	81	760.2
90	49	82	748.87
90	49	83	752.45
90	49	84	777.95
90	50	74	731.45
90	50	75	738.74
90	50	76	752.69
90	50	77	760.11
90	50	78	761.1
90	50	79	762.19
90	50	80	766.21
90	50	81	764.56
90	50	82	750.46
90	50	83	749.21
90	50	84	768.57
90	51	74	739.86
90	51	75	761.11
90	51	76	794.37
90	51	77	807.68
90	51	78	811.71
90	51	79	802.8
90	51	80	789.57
90	51	81	771.9
90	51	82	744.41
90	51	83	730.8
90	51	84	748.72
90	52	74	770.09
90	52	75	828.03
90	52	76	910.48
90	52	77	930.55
90	52	78	913.79
90	52	79	870.8
90	52	80	843.53
90	52	81	819.47
90	52	82	787.94
90	52	83	766.51
90	52	84	768.19
90	53	74	780.08
90	53	75	849.56
90	53	76	920.35
90	53	77	928.51
90	53	78	932.41
90	53	79	951.63
90	53	80	942.11
90	53	81	917.6
90	53	82	878.09
90	53	83	843.72
90	53	84	820.38
90	54	74	781.95
90	54	75	855.27
90	54	76	918.89
90	54	77	927.46
90	54	78	931.4
90	54	79	935.09
90	54	80	928.01
90	54	81	924.27
90	54	82	908.69
90	54	83	899.88
90	54	84	901.89
90	55	74	793.29
90	55	75	844.54
90	55	76	916.09
90	55	77	931.35
90	55	78	928.04
90	55	79	906.35
90	55	80	904.6
90	55	81	918.58
90	55	82	918.25
90	55	83	915.61
90	55	84	932.81
90	56	74	813.06
90	56	75	795.81
90	56	76	876.53
90	56	77	914.31
90	56	78	927.78
90	56	79	928.64
90	56	80	929.08
90	56	81	921.92
90	56	82	918.09
90	56	83	914.57
90	56	84	941.1
90	57	74	860.37
90	57	75	812.45
90	57	76	855.83
90	57	77	891.72
90	57	78	941.77
90	57	79	899.66
90	57	80	863.69
90	57	81	901.3
90	57	82	923.84
90	57	83	927.82
90	57	84	923.83
90	58	74	923.45
90	58	75	899.27
90	58	76	869.98
90	58	77	875.69
90	58	78	935.17
90	58	79	907.38
90	58	80	886.93
90	58	81	971.38
90	58	82	1029.9
90	58	83	1022.3
90	58	84	1014.2
90	59	75	882.52
90	59	76	891.22
90	59	77	905.27
90	59	78	920.99
90	59	79	956.78
90	59	80	995.64
90	59	81	1058.5
90	59	82	1078.2
90	59	83	999.42
90	59	84	973.46
90	60	75	804.47
90	60	76	793.59
90	60	77	775.77
90	60	78	754.6
90	60	79	768.5
90	60	80	807.14
90	60	81	774.46
90	60	82	724.27
90	60	83	668.09
90	60	84	695.22
90	61	77	745.9
90	61	78	753.3
90	61	79	774.16
90	61	80	802.5
90	61	81	753.01
90	61	82	684.96
90	61	83	637.77
90	61	84	694.46
90	62	75	879.3
90	62	76	872.54
90	62	77	878.06
90	62	78	886.94
90	62	79	879.38
90	62	80	876.56
90	62	81	839.69
90	62	82	800.34
90	62	83	765.08
90	62	84	802.36
90	63	75	841.2
90	63	76	826.88
90	63	77	869.79
90	63	78	862.86
90	63	79	868.13
90	63	80	931.32
90	63	81	972.65
90	63	82	1015
90	63	83	977.29
90	63	84	959.92
90	64	75	821
90	64	76	825.37
90	64	77	870.09
90	64	78	839.03
90	64	79	815.23
90	64	80	870.08
90	64	81	891.72
90	64	82	900.8
90	64	83	890.79
90	64	84	883.6
90	65	74	868.66
90	65	75	852.27
90	65	76	851.12
90	65	77	858.89
90	65	78	810.11
90	65	79	765.58
90	65	80	807.75
90	65	81	845.09
90	65	82	887.58
90	65	83	900.06
90	65	84	891.45
90	66	74	894.92
90	66	75	869.6
90	66	76	849.82
90	66	77	819.52
90	66	78	777.59
90	66	79	742.77
90	66	80	774.52
90	66	81	848.59
90	66	82	937.05
90	66	83	939.68
90	66	84	906.94
90	67	74	911.91
90	67	75	863.28
90	67	76	817
90	67	77	785.13
90	67	78	762.9
90	67	79	746.59
90	67	80	763.76
90	67	81	788.44
90	67	82	814.32
90	67	83	813.55
90	67	84	798.58
90	68	74	906.2
90	68	75	833.75
90	68	76	775.54
90	68	77	768.81
90	68	78	764.68
90	68	79	760.13
90	68	80	762.4
90	68	81	767.22
90	68	82	778.1
90	68	83	781.11
90	68	84	779.42
90	69	74	842.11
90	69	75	778.83
90	69	76	742.74
90	69	77	778.59
90	69	78	789.79
90	69	79	785.92
90	69	80	773.3
90	69	81	775.66
90	69	82	790.57
90	69	83	789.95
90	69	84	789.89
90	70	74	781.35
90	70	75	750.59
90	70	76	734.84
90	70	77	757.58
90	70	78	764.19
90	70	79	763.62
90	70	80	754.32
90	70	81	764.3
90	70	82	791.09
90	70	83	793.04
90	70	84	789.05
90	71	74	744.81
90	71	75	737.58
90	71	76	738
90	71	77	750.3
90	71	78	756.55
90	71	79	760.12
90	71	80	757.6
90	71	81	765.88
90	71	82	785.4
90	71	83	789.86
90	71	84	790.04
90	72	74	756.83
90	72	75	743.26
90	72	76	747.29
90	72	77	766.13
90	72	78	774.63
90	72	79	781.51
90	72	80	779.87
90	72	81	779.15
90	72	82	780.67
90	72	83	790.47
90	72	84	796.46
90	73	74	772.45
90	73	75	759.3
90	73	76	754.35
90	73	81	835.32
90	73	82	874.6
90	73	83	869.63
90	73	84	863.66
90	74	81	905.55
90	74	82	951.27
90	74	83	944.89
90	74	84	940.79
90	75	81	993.02
90	75	82	1014.2
90	75	83	1018.6
90	75	84	1026.5
90	76	81	963.62
90	76	82	1012.9
90	76	83	1019.6
90	76	84	1021.4
91	47	81	916.55
91	47	82	907.5
91	47	83	899.23
91	47	84	887.29
91	48	81	837.03
91	48	82	829.56
91	48	83	831.34
91	48	84	836.87
91	49	74	780.09
91	49	75	773.48
91	49	76	781.88
91	49	81	773.38
91	49	82	777.07
91	49	83	788.89
91	49	84	808.84
91	50	74	761.61
91	50	75	756.24
91	50	76	763.81
91	50	81	775.38
91	50	82	771.84
91	50	83	779.09
91	50	84	796.88
91	51	74	758.76
91	51	75	762.89
91	51	76	786.7
91	51	81	777.71
91	51	82	754.83
91	51	83	748.51
91	51	84	765.72
91	52	74	808.83
91	52	75	846.34
91	52	76	901.35
91	52	81	818.69
91	52	82	780.19
91	52	83	758.04
91	52	84	765.59
91	53	74	832.92
91	53	75	880.01
91	53	76	925.55
91	53	81	924.45
91	53	82	853.5
91	53	83	806.5
91	53	84	793.88
91	54	74	834.41
91	54	75	890.08
91	54	76	933.53
91	54	81	956.57
91	54	82	922.89
91	54	83	895.45
91	54	84	856.29
91	55	74	827.9
91	55	75	879.52
91	55	76	940.46
91	55	81	960.13
91	55	82	953.71
91	55	83	944.96
91	55	84	921.85
91	56	74	819.54
91	56	75	836.82
91	56	76	909.58
91	56	81	965.35
91	56	82	958.4
91	56	83	959.13
91	56	84	963.2
91	57	74	845.88
91	57	75	829.81
91	57	76	884.27
91	57	77	932.17
91	57	78	980.27
91	57	79	979.21
91	57	80	970.61
91	57	81	962.48
91	57	82	955.38
91	57	83	944.76
91	57	84	938.21
91	58	74	919.46
91	58	75	887.93
91	58	76	886.27
91	58	77	915.8
91	58	78	965.25
91	58	79	974.62
91	58	80	988.33
91	58	81	1003.7
91	58	82	1011
91	58	83	999.94
91	58	84	1009.4
91	59	74	901.26
91	59	75	896.04
91	59	76	916.65
91	59	77	945.01
91	59	78	950.84
91	59	79	1007
91	59	80	1056.4
91	59	81	1046.1
91	59	82	1029.3
91	59	83	989.13
91	59	84	972.22
91	60	74	841.84
91	60	75	796.6
91	60	76	790.64
91	60	77	791.49
91	60	78	767.3
91	60	79	770.34
91	60	80	778.76
91	60	81	801.27
91	60	82	804.46
91	60	83	774.67
91	60	84	740.82
91	61	74	801.39
91	61	75	717.44
91	61	76	718.9
91	61	77	752.96
91	61	78	773.81
91	61	79	778.61
91	61	80	770.2
91	61	81	815.96
91	61	82	829.22
91	61	83	789.71
91	61	84	762.11
91	62	74	967.94
91	62	75	810.97
91	62	76	833.52
91	62	77	911.94
91	62	78	935.85
91	62	79	917.61
91	62	80	877.33
91	62	81	901.73
91	62	82	914.37
91	62	83	883.35
91	62	84	867.9
91	63	74	923.91
91	63	75	817.57
91	63	76	811.83
91	63	77	859.05
91	63	78	872.97
91	63	79	901.55
91	63	80	951.54
91	63	81	983.89
91	63	82	1015.3
91	63	83	1015.1
91	63	84	1009.7
91	64	74	854.85
91	64	75	828.99
91	64	76	826.5
91	64	77	841.55
91	64	78	824.71
91	64	79	830.86
91	64	80	878.68
91	64	81	908.51
91	64	82	930.52
91	64	83	912.82
91	64	84	911.16
91	65	74	880.57
91	65	75	874.78
91	65	76	855.74
91	65	77	831.69
91	65	78	783.66
91	65	79	762.61
91	65	80	801.33
91	65	81	853.25
91	65	82	914.85
91	65	83	908.98
91	65	84	912.2
91	66	74	900.47
91	66	75	871.01
91	66	76	838.07
91	66	77	796.58
91	66	78	751.55
91	66	79	733.8
91	66	80	768.17
91	66	81	851.29
91	66	82	960.16
91	66	83	961.72
91	66	84	944.73
91	67	74	911.76
91	67	75	861.61
91	67	76	813.45
91	67	81	821.57
91	67	82	849.91
91	67	83	870.71
91	67	84	863.89
91	68	74	908.08
91	68	75	836.74
91	68	76	776.1
91	68	81	804.74
91	68	82	804.05
91	68	83	827.43
91	68	84	829.65
91	69	74	847.36
91	69	75	771.67
91	69	76	719.12
91	69	81	802.27
91	69	82	807.98
91	69	83	813.16
91	69	84	816.52
91	70	74	787.9
91	70	75	747.92
91	70	76	736.5
91	70	81	777.82
91	70	82	785.28
91	70	83	792.58
91	70	84	793.95
91	71	74	754.11
91	71	75	743.38
91	71	76	752.03
91	71	81	778.24
91	71	82	795.58
91	71	83	804.99
91	71	84	808.48
91	72	74	776.28
91	72	75	747.66
91	72	76	736.02
91	72	81	806.34
91	72	82	833.53
91	72	83	839.58
91	72	84	842.15
91	73	74	794.85
91	73	75	772.84
91	73	76	758.96
91	73	81	875.34
91	73	82	906.84
91	73	83	904.98
91	73	84	902.09
91	74	74	800.45
91	74	75	781.5
91	74	76	766.66
91	74	81	950.87
91	74	82	978.81
91	74	83	981.72
91	74	84	983.43
91	75	81	1014.6
91	75	82	1030.6
91	75	83	1056.1
91	75	84	1078
91	76	81	984.54
91	76	82	1016.2
91	76	83	1038.6
91	76	84	1055.9
92	47	81	989.5
92	47	82	1014.2
92	47	83	990.64
92	47	84	969.6
92	48	81	894.79
92	48	82	927.25
92	48	83	918.69
92	48	84	909.23
92	49	74	821.93
92	49	75	800.49
92	49	76	799.49
92	49	81	803.54
92	49	82	836.94
92	49	83	853.57
92	49	84	866.05
92	50	74	811.91
92	50	75	782.55
92	50	76	773.93
92	50	81	799.61
92	50	82	783.57
92	50	83	799.72
92	50	84	836.59
92	51	74	795.13
92	51	75	768.53
92	51	76	765.7
92	51	81	794.14
92	51	82	781.31
92	51	83	788.98
92	51	84	809.74
92	52	74	858.13
92	52	75	858.69
92	52	76	861.16
92	52	81	788.68
92	52	82	781.84
92	52	83	777.99
92	52	84	785.92
92	53	74	908.27
92	53	75	923.97
92	53	76	916.18
92	53	81	799.38
92	53	82	785.78
92	53	83	771.26
92	53	84	772.65
92	54	74	932.01
92	54	75	966.29
92	54	76	947.3
92	54	81	845.23
92	54	82	837.07
92	54	83	825.74
92	54	84	804.06
92	55	74	897.85
92	55	75	953.36
92	55	76	959.93
92	55	81	882.74
92	55	82	877.66
92	55	83	875.27
92	55	84	866.06
92	56	74	851.31
92	56	75	926.01
92	56	76	959.31
92	56	81	913.66
92	56	82	904.66
92	56	83	905.43
92	56	84	917.84
92	57	74	839.63
92	57	75	890.61
92	57	76	928.24
92	57	77	941.35
92	57	78	956.25
92	57	79	971.07
92	57	80	955.51
92	57	81	913.7
92	57	82	895.86
92	57	83	883.54
92	57	84	897.4
92	58	74	905.75
92	58	75	869.21
92	58	76	896.15
92	58	77	930.3
92	58	78	965.2
92	58	79	987.5
92	58	80	999.61
92	58	81	956.91
92	58	82	937.34
92	58	83	931.08
92	58	84	963.85
92	59	74	929.24
92	59	75	966.71
92	59	76	960.58
92	59	77	961.02
92	59	78	971.17
92	59	79	1043.9
92	59	80	1078.5
92	59	81	999.04
92	59	82	964.26
92	59	83	950.29
92	59	84	947.34
92	60	74	922.22
92	60	75	895.02
92	60	76	878.3
92	60	77	867.99
92	60	78	859.27
92	60	79	824.67
92	60	80	783.14
92	60	81	830.51
92	60	82	859.08
92	60	83	858.75
92	60	84	793.71
92	61	74	924.18
92	61	75	763.1
92	61	76	778.51
92	61	77	849.04
92	61	78	848.62
92	61	79	805.84
92	61	80	759.32
92	61	81	870.28
92	61	82	937.05
92	61	83	930.96
92	61	84	859.81
92	62	74	975.04
92	62	75	666.17
92	62	76	750
92	62	77	944.34
92	62	78	927.61
92	62	79	902.76
92	62	80	876.24
92	62	81	952.78
92	62	82	1001.5
92	62	83	992.89
92	62	84	951.37
92	63	74	877.51
92	63	75	758.52
92	63	76	807.08
92	63	77	898.58
92	63	78	883.59
92	63	79	906.27
92	63	80	962.53
92	63	81	977.49
92	63	82	991.18
92	63	83	1023
92	63	84	1038.2
92	64	74	777.87
92	64	75	823.61
92	64	76	862.42
92	64	77	887.61
92	64	78	848.06
92	64	79	843.41
92	64	80	874.33
92	64	81	900.11
92	64	82	927.61
92	64	83	942.86
92	64	84	954.4
92	65	74	801.87
92	65	75	869.27
92	65	76	891.66
92	65	77	885.26
92	65	78	831.63
92	65	79	797.17
92	65	80	795.44
92	65	81	842.22
92	65	82	901.14
92	65	83	925.58
92	65	84	943.02
92	66	74	867.79
92	66	75	859.56
92	66	76	855.4
92	66	77	853.99
92	66	78	846.25
92	66	79	825.74
92	66	80	798.26
92	66	81	841.61
92	66	82	920.38
92	66	83	958.14
92	66	84	970.34
92	67	74	901.68
92	67	75	863.61
92	67	76	845.7
92	67	81	817.88
92	67	82	846.06
92	67	83	899.98
92	67	84	917.21
92	68	74	909.79
92	68	75	860.72
92	68	76	834.35
92	68	81	803
92	68	82	805.88
92	68	83	853.77
92	68	84	868.63
92	69	74	851.55
92	69	75	811.15
92	69	76	786.95
92	69	81	807.08
92	69	82	807.93
92	69	83	823.02
92	69	84	826.7
92	70	74	809.65
92	70	75	772.86
92	70	76	758.23
92	70	81	782.66
92	70	82	792.39
92	70	83	800.37
92	70	84	803.4
92	71	74	778.04
92	71	75	749.56
92	71	76	738.92
92	71	81	783.38
92	71	82	806.2
92	71	83	817.49
92	71	84	825.45
92	72	74	785.56
92	72	75	761.36
92	72	76	739.97
92	72	81	838.85
92	72	82	863.37
92	72	83	880.37
92	72	84	887.57
92	73	74	791.75
92	73	75	772.1
92	73	76	755.27
92	73	81	904.61
92	73	82	940.5
92	73	83	947.92
92	73	84	948.53
92	74	74	795.56
92	74	75	776.42
92	74	76	761.85
92	74	81	972.51
92	74	82	1012.5
92	74	83	1018.2
92	74	84	1020.6
92	75	81	1004.2
92	75	82	1028.4
92	75	83	1066.9
92	75	84	1104.2
92	76	81	978.26
92	76	82	999.87
92	76	83	1039.8
92	76	84	1076.1
93	49	74	858.3
93	49	75	814.62
93	49	76	800.44
93	50	74	848.11
93	50	75	794.47
93	50	76	776.95
93	50	81	810.77
93	50	82	805.64
93	50	83	814.01
93	50	84	843.21
93	51	74	833.15
93	51	75	772.05
93	51	76	749.58
93	51	81	803.32
93	51	82	798.8
93	51	83	815.68
93	51	84	844.43
93	52	74	872.91
93	52	75	820.69
93	52	76	786.91
93	52	81	796.17
93	52	82	794.3
93	52	83	803.89
93	52	84	819.37
93	53	74	928.63
93	53	75	893.1
93	53	76	852.08
93	53	81	768.83
93	53	82	755.38
93	53	83	759.2
93	53	84	778.22
93	54	71	737.25
93	54	72	741.36
93	54	73	799.02
93	54	74	985.05
93	54	75	974.07
93	54	76	916.73
93	54	81	772.83
93	54	82	771.83
93	54	83	771.14
93	54	84	770.38
93	55	71	766.82
93	55	72	767.77
93	55	73	801.1
93	55	74	974.69
93	55	75	1003.4
93	55	76	961.75
93	55	81	800.31
93	55	82	803.71
93	55	83	801.66
93	55	84	802.46
93	56	71	820.88
93	56	72	787.7
93	56	73	770.98
93	56	74	923.21
93	56	75	989.93
93	56	76	974.55
93	56	81	856.4
93	56	82	843.6
93	56	83	835.34
93	56	84	842.4
93	57	71	924.38
93	57	72	816.46
93	57	73	767.5
93	57	74	874.16
93	57	75	948.67
93	57	76	957.01
93	57	77	978.61
93	57	78	996.2
93	57	79	978.13
93	57	80	933.87
93	58	71	993.32
93	58	72	936.2
93	58	73	877.92
93	58	74	874.69
93	58	75	882.54
93	58	76	921.7
93	58	77	968.31
93	58	78	1008.6
93	58	79	999.51
93	58	80	982.6
93	59	71	961.77
93	59	72	928.77
93	59	73	912.98
93	59	74	931.87
93	59	75	960.39
93	59	76	949.74
93	59	77	958.37
93	59	78	981.62
93	59	79	1043.5
93	59	80	1054.4
93	60	71	920.01
93	60	72	912.99
93	60	73	891.71
93	60	74	881.77
93	60	75	913.71
93	60	76	885.67
93	60	77	865.43
93	60	78	855.28
93	60	79	814.06
93	60	80	767.03
93	61	74	778.78
93	61	75	824.39
93	61	76	830.33
93	61	77	850.39
93	61	78	852.14
93	61	79	799.12
93	61	80	741.62
93	62	71	1066.8
93	62	72	1072.8
93	62	73	1004.3
93	62	74	930.75
93	62	75	824.46
93	62	76	846
93	62	77	928.3
93	62	78	937.45
93	62	79	903.89
93	62	80	866.07
93	63	71	985.13
93	63	72	987.4
93	63	73	975.13
93	63	74	964.72
93	63	75	903.2
93	63	76	896.18
93	63	77	909.02
93	63	78	898.48
93	63	79	916.58
93	63	80	965.29
93	64	71	988.94
93	64	72	882.41
93	64	73	898.84
93	64	74	940.75
93	64	75	937.93
93	64	76	935.04
93	64	77	926.83
93	64	78	880.55
93	64	79	869.86
93	64	80	880.9
93	65	71	1009.7
93	65	72	985.66
93	65	73	950.93
93	65	74	879.58
93	65	75	926.75
93	65	76	950.69
93	65	77	955.85
93	65	78	885.28
93	65	79	839
93	65	80	810.35
93	66	71	1015
93	66	72	992.03
93	66	73	964.32
93	66	74	941.07
93	66	75	939.48
93	66	76	931.61
93	67	71	1006.4
93	67	72	992.79
93	67	73	975.82
93	67	74	966.62
93	67	75	933.64
93	67	76	918.12
93	67	81	808.85
93	67	82	818.14
93	67	83	895.7
93	67	84	934.39
93	68	71	996.93
93	68	72	1021.7
93	68	73	997.32
93	68	74	951.42
93	68	75	908.64
93	68	76	899.57
93	68	81	795.51
93	68	82	797.5
93	68	83	855.39
93	68	84	879.7
93	69	71	889.44
93	69	72	928.54
93	69	73	907.7
93	69	74	847.17
93	69	75	835.68
93	69	76	840.48
93	69	81	804.61
93	69	82	803.96
93	69	83	822.65
93	69	84	823.65
93	70	74	797.68
93	70	75	789.84
93	70	76	796.01
93	70	81	788.01
93	70	82	796.41
93	70	83	809.91
93	70	84	815.84
93	71	74	770.78
93	71	75	759.9
93	71	76	761.52
93	71	81	785.96
93	71	82	806.76
93	71	83	827.47
93	71	84	843.11
93	72	74	787.49
93	72	75	780.29
93	72	76	779.2
93	72	81	857.23
93	72	82	874.74
93	72	83	911.05
93	72	84	933.87
93	73	74	802.83
93	73	75	788.04
93	73	76	785.2
93	73	81	932.75
93	73	82	966.8
93	73	83	990.31
93	73	84	1003
93	74	74	814.84
93	74	75	788.14
93	74	76	781.4
94	49	74	852.83
94	49	75	821.47
94	49	76	815.07
94	50	71	851.51
94	50	72	815.64
94	50	73	813.57
94	50	74	831.18
94	50	75	797.58
94	50	76	788.09
94	51	71	818.87
94	51	72	820.34
94	51	73	828.57
94	51	74	826.34
94	51	75	771.83
94	51	76	756.3
94	52	71	808.64
94	52	72	825.96
94	52	73	845.69
94	52	74	864.49
94	52	75	824.22
94	52	76	801.66
94	53	69	770.32
94	53	70	857.47
94	53	71	811.98
94	53	72	821.08
94	53	73	844.5
94	53	74	890.43
94	53	75	865.15
94	53	76	843.45
94	54	69	719.95
94	54	70	825.07
94	54	71	790.7
94	54	72	793.9
94	54	73	822.87
94	54	74	911.07
94	54	75	908.42
94	54	76	890.58
94	54	78	913.28
94	54	79	836.4
94	54	80	787.1
94	55	69	692.26
94	55	70	820.03
94	55	71	791.41
94	55	72	784.09
94	55	73	801.88
94	55	74	933.48
94	55	75	967.32
94	55	76	953.57
94	55	78	972.36
94	55	79	870.05
94	55	80	802.43
94	56	69	688.46
94	56	70	848.33
94	56	71	817.36
94	56	72	795.35
94	56	73	795.98
94	56	74	929.14
94	56	75	979.46
94	56	76	959.98
94	56	78	978.73
94	56	79	952.79
94	56	80	893.79
94	57	71	886.89
94	57	72	834.57
94	57	73	814.68
94	57	74	902.25
94	57	75	952.51
94	57	76	957.19
94	57	77	975.12
94	57	78	995.43
94	57	79	973.82
94	57	80	918.27
94	58	71	985.86
94	58	72	926.04
94	58	73	893.19
94	58	74	878.16
94	58	75	882.29
94	58	76	941.9
94	58	77	979.61
94	58	78	1008.9
94	58	79	990.52
94	58	80	960.33
94	59	71	983.16
94	59	72	921.05
94	59	73	930.46
94	59	74	942.47
94	59	75	953.72
94	59	76	947.36
94	59	77	950.61
94	59	78	968.4
94	59	79	1027.1
94	59	80	1020.4
94	60	71	918.4
94	60	72	853.58
94	60	73	868.76
94	60	74	873.66
94	60	75	898.81
94	60	76	888.06
94	60	77	874.01
94	60	78	853.68
94	60	79	799.48
94	60	80	761.34
94	61	71	916.35
94	61	72	766.28
94	61	73	701.22
94	61	74	718.67
94	61	75	800.1
94	61	76	849.28
94	61	77	871.17
94	61	78	865.17
94	61	79	786.98
94	61	80	724.13
94	62	71	991.17
94	62	72	938.99
94	62	73	908.01
94	62	74	893.79
94	62	75	891.63
94	62	76	920.52
94	62	77	950.2
94	62	78	969.99
94	62	79	902.76
94	62	80	835.34
94	63	71	1030.5
94	63	72	999.31
94	63	73	973.15
94	63	74	964.41
94	63	75	964.56
94	63	76	956.3
94	63	77	935.53
94	63	78	916.94
94	63	79	928.77
94	63	80	966.55
94	64	71	1007.7
94	64	72	969.78
94	64	73	964.9
94	64	74	979.4
94	64	75	984.73
94	64	76	973.29
94	64	77	956.49
94	64	78	922.66
94	64	79	914.06
94	64	80	912.74
94	65	71	1045
94	65	72	997.63
94	65	73	967.29
94	65	74	936.03
94	65	75	944.24
94	65	76	967.45
94	65	77	985.75
94	65	78	952.41
94	65	79	909.32
94	65	80	856.66
94	66	71	1016.8
94	66	72	975.01
94	66	73	952.02
94	66	74	943.64
94	66	75	956.79
94	66	76	960.1
94	66	78	981.56
94	66	79	963.19
94	66	80	903.32
94	67	69	755.76
94	67	70	860.48
94	67	71	966.11
94	67	72	946.6
94	67	73	940.33
94	67	74	941.76
94	67	75	941.88
94	67	76	942.81
94	67	78	974.14
94	67	79	950.8
94	67	80	881.69
94	68	69	690.22
94	68	70	782.14
94	68	71	926.75
94	68	72	941.25
94	68	73	941.94
94	68	74	924.81
94	68	75	904.87
94	68	76	911.76
94	68	78	944.99
94	68	79	914.24
94	68	80	848.1
94	69	69	669.26
94	69	70	722.63
94	69	71	862.37
94	69	72	875.11
94	69	73	867.81
94	69	74	845.13
94	69	75	847.2
94	69	76	856.1
94	69	78	863.73
94	69	79	845.36
94	69	80	822.09
94	70	69	674.52
94	70	70	683.61
94	70	71	820.41
94	70	72	831.28
94	70	73	820.61
94	70	74	804.75
94	70	75	800.28
94	70	76	807.95
94	71	71	827.07
94	71	72	825.79
94	71	73	799.48
94	71	74	789.79
94	71	75	764.07
94	71	76	765.76
94	72	71	797.41
94	72	72	821.05
94	72	73	816.02
94	72	74	813.89
94	72	75	800.72
94	72	76	797.16
94	73	71	790.05
94	73	72	827.65
94	73	73	827.11
94	73	74	821.35
94	73	75	811.77
94	73	76	813.07
94	74	74	817.91
94	74	75	803.74
94	74	76	812.4
95	50	71	861.64
95	50	72	835.7
95	50	73	831.27
95	51	71	845.89
95	51	72	839.42
95	51	73	850
95	52	71	832.9
95	52	72	856.38
95	52	73	888.51
95	53	69	757.29
95	53	70	849.39
95	53	71	830.69
95	53	72	868.74
95	53	73	904.32
95	53	77	931.17
95	53	78	908.28
95	53	79	870.43
95	53	80	826.79
95	54	69	743.82
95	54	70	852.88
95	54	71	830.33
95	54	72	833.19
95	54	73	844.52
95	54	77	971.34
95	54	78	965.58
95	54	79	919.75
95	54	80	836.1
95	55	69	731.83
95	55	70	853.74
95	55	71	839.4
95	55	72	831.2
95	55	73	838.6
95	55	77	1030.2
95	55	78	1015.7
95	55	79	936.31
95	55	80	844.01
95	56	69	729.13
95	56	70	864.69
95	56	71	857.71
95	56	72	837.08
95	56	73	827.46
95	56	77	992.17
95	56	78	993.95
95	56	79	987.26
95	56	80	927.2
95	57	69	799.53
95	57	70	935.31
95	57	71	887.46
95	57	72	843.29
[truncated: 7,412 more rows]
