# Supplementary material for: From mathematics to medicine: A practical primer on topological data analysis (TDA) and the development of related analytic tools for the functional discovery of latent structure in fMRI data
Source: PLoS One. 2021 Aug 12;16(8):e0255859. doi: 10.1371/journal.pone.0255859 (PMC8360597; doi:10.1371/journal.pone.0255859)
Supplement: S1 Data — The included archive of .csv files has one .csv file for each time index. Each .csv file contains a single matrix, which has one column for each of the spatial coordinates x, y, z and one column for the fMRI signal amplitude at voxel (x, y, z) at that time index. This is normalized scan data for a single patient from our study, described in the paper, with an ACC (anterior cingulate cortex) mask applied. This is the data we used, together with our software implementation of our workflow (available at https://github.com/regalski/Wayne-State-TDA), to produce the persistence diagrams, vineyards, and loop locations pictured in the figures and described in the Workflow section of our paper. (ZIP) [file pone.0255859.s004.zip › lea2002_145_121_121_time_119_rdACC.csv]

86	49	77	718.09
86	49	78	713.03
86	49	79	726.11
86	49	80	722.36
86	50	77	716.37
86	50	78	699.83
86	50	79	695.52
86	50	80	697.01
86	51	77	713.25
86	51	78	695.71
86	51	79	696.72
86	51	80	693.84
86	52	77	727.35
86	52	78	711.74
86	52	79	708.16
86	52	80	700.35
86	53	77	801.49
86	53	78	772.06
86	53	79	736.23
86	53	80	712.57
86	54	77	842.58
86	54	78	830.82
86	54	79	797.54
86	54	80	766.13
86	55	77	858.38
86	55	78	858.39
86	55	79	840.13
86	55	80	826.99
86	56	77	855.85
86	56	78	839.49
86	56	79	849.94
86	56	80	893.61
86	57	77	826.76
86	57	78	856.73
86	57	79	878.61
86	57	80	866.52
86	57	81	858.98
86	57	82	851.85
86	58	77	814.98
86	58	78	866.51
86	58	79	889.02
86	58	80	859.47
86	58	81	863.53
86	58	82	876.77
86	59	81	845.48
86	59	82	861.81
86	60	81	724.82
86	60	82	763.56
86	61	81	771.9
86	61	82	818.56
86	62	81	823.86
86	62	82	866.36
86	63	77	842.44
86	63	78	832.03
86	63	79	834.71
86	63	80	822.95
86	63	81	822.78
86	63	82	866.38
86	64	77	855.67
86	64	78	843.64
86	64	79	866.37
86	64	80	802.56
86	64	81	738.23
86	64	82	738.87
86	65	77	854.71
86	65	78	870.4
86	65	79	895.23
86	65	80	814.2
86	65	81	731.7
86	65	82	722.06
86	66	77	872.22
86	66	78	921.42
86	66	79	917.95
86	66	80	839.62
86	66	81	759.91
86	66	82	742.08
86	67	77	816.66
86	67	78	857.76
86	67	79	895.45
86	67	80	845.74
86	68	77	848.76
86	68	78	860.43
86	68	79	861.03
86	68	80	818.71
86	69	77	881.83
86	69	78	847.38
86	69	79	808.67
86	69	80	778.18
86	70	77	770.34
86	70	78	742.18
86	70	79	710.46
86	70	80	716.56
86	71	77	733.45
86	71	78	721.22
86	71	79	720.91
86	71	80	732.57
86	72	77	723.84
86	72	78	718.43
86	72	79	726.36
86	72	80	742.94
86	73	77	721.91
86	73	78	719.7
86	73	79	714.09
86	73	80	746.4
87	46	81	948.05
87	46	82	924.01
87	46	83	920.14
87	46	84	924.96
87	47	81	859.54
87	47	82	864.1
87	47	83	863.87
87	47	84	858.74
87	48	81	777.3
87	48	82	784.49
87	48	83	788.09
87	48	84	786.44
87	49	77	735.3
87	49	78	739.68
87	49	79	747.35
87	49	80	746.88
87	49	81	740.48
87	49	82	748.73
87	49	83	756.72
87	49	84	765.57
87	50	77	737.07
87	50	78	735.27
87	50	79	730.31
87	50	80	727.53
87	50	81	726.88
87	50	82	733.24
87	50	83	742.67
87	50	84	756.63
87	51	77	736.12
87	51	78	725.32
87	51	79	712.93
87	51	80	699.36
87	52	77	753.19
87	52	78	740.89
87	52	79	717.42
87	52	80	695.04
87	53	77	834.21
87	53	78	818.67
87	53	79	758.01
87	53	80	712.12
87	54	77	856.02
87	54	78	863.44
87	54	79	810.86
87	54	80	764.51
87	55	77	848.23
87	55	78	880.8
87	55	79	850.62
87	55	80	812.66
87	55	81	776.13
87	55	82	754.71
87	55	83	752.76
87	55	84	764.23
87	56	77	868.03
87	56	78	888.07
87	56	79	881.23
87	56	80	867.69
87	56	81	815.02
87	56	82	783.37
87	56	83	777.99
87	56	84	779.44
87	57	77	855.35
87	57	78	882.68
87	57	79	896.52
87	57	80	895.95
87	57	81	842.93
87	57	82	803.96
87	57	83	781.49
87	57	84	773.9
87	58	77	851.79
87	58	78	882.91
87	58	79	894.3
87	58	80	880.27
87	58	81	864.71
87	58	82	859.52
87	58	83	847.03
87	58	84	844.45
87	59	77	901.98
87	59	78	904.16
87	59	79	879.06
87	59	80	837.59
87	59	81	851.27
87	59	82	869.47
87	59	83	866.6
87	59	84	866.41
87	60	77	760.66
87	60	78	768.32
87	60	79	786.26
87	60	80	755.71
87	60	81	741.43
87	60	82	738.21
87	60	83	774.41
87	60	84	808.38
87	61	77	702.21
87	61	78	729.75
87	61	79	780.56
87	61	80	791.77
87	61	81	788.26
87	61	82	780.99
87	61	83	807.34
87	61	84	825.61
87	62	77	757.12
87	62	78	772.07
87	62	79	811.04
87	62	80	837.63
87	62	81	842.6
87	62	82	845.61
87	62	83	847.28
87	62	84	838.62
87	63	77	898.21
87	63	78	871.73
87	63	79	818.42
87	63	80	819.47
87	63	81	840.08
87	63	82	889.12
87	63	83	872.99
87	63	84	840.82
87	64	77	868.7
87	64	78	839.16
87	64	79	809.8
87	64	80	793.12
87	64	81	793.48
87	64	82	828.45
87	64	83	809.72
87	64	84	784.71
87	65	77	820.27
87	65	78	820.91
87	65	79	821.38
87	65	80	784.08
87	65	81	761.83
87	65	82	787.56
87	65	83	778.84
87	65	84	768.64
87	66	77	828.72
87	66	78	862.16
87	66	79	845.67
87	66	80	781.53
87	66	81	741.85
87	66	82	755.49
87	66	83	752.18
87	66	84	752.94
87	67	77	850.95
87	67	78	832.88
87	67	79	792.93
87	67	80	749.79
87	67	81	720.51
87	67	82	720.36
87	67	83	719.5
87	67	84	724.46
87	68	77	851.1
87	68	78	828.82
87	68	79	785.54
87	68	80	761.68
87	68	81	741.12
87	68	82	727.09
87	68	83	717.37
87	68	84	711.9
87	69	77	819.12
87	69	78	812.41
87	69	79	780.12
87	69	80	769.29
87	70	77	734.05
87	70	78	730.26
87	70	79	729.21
87	70	80	737.7
87	71	77	715.95
87	71	78	724.37
87	71	79	737.35
87	71	80	735.83
87	72	77	730.85
87	72	78	739.36
87	72	79	745.92
87	72	80	740.21
87	73	77	722.95
87	73	78	724.43
87	73	79	728.09
87	73	80	750.56
87	73	81	763.52
87	73	82	752.56
87	73	83	763.73
87	73	84	782.1
87	74	81	785.35
87	74	82	819.14
87	74	83	848.39
87	74	84	874.46
87	75	81	800.84
87	75	82	867.95
87	75	83	902.02
87	75	84	931.57
87	76	81	800.58
87	76	82	871.7
87	76	83	908.59
87	76	84	944
88	46	81	960.44
88	46	82	954.09
88	46	83	940.12
88	46	84	927.98
88	47	81	891.52
88	47	82	879.91
88	47	83	871.75
88	47	84	862.74
88	48	81	783.76
88	48	82	778.26
88	48	83	781.36
88	48	84	787.86
88	49	77	730.61
88	49	78	727.34
88	49	79	728.91
88	49	80	733.39
88	49	81	735.67
88	49	82	741.25
88	49	83	752.62
88	49	84	771.83
88	50	77	725.36
88	50	78	727.24
88	50	79	738.46
88	50	80	737.86
88	50	81	731.14
88	50	82	733.4
88	50	83	742.97
88	50	84	766.08
88	51	77	754.57
88	51	78	750.6
88	51	79	730.62
88	51	80	715.1
88	52	77	810.18
88	52	78	804.3
88	52	79	757.75
88	52	80	730.71
88	53	77	886.41
88	53	78	892.15
88	53	79	841.31
88	53	80	803.43
88	54	77	897.2
88	54	78	906.64
88	54	79	869.56
88	54	80	834.93
88	55	77	877.64
88	55	78	885.09
88	55	79	866.48
88	55	80	844.71
88	55	81	819.13
88	55	82	802.08
88	55	83	802.77
88	55	84	815.91
88	56	77	869.02
88	56	78	860.28
88	56	79	849.43
88	56	80	840.28
88	56	81	825.93
88	56	82	814.88
88	56	83	824.79
88	56	84	837.54
88	57	77	859.45
88	57	78	880.57
88	57	79	881.03
88	57	80	873.28
88	57	81	841.88
88	57	82	812.03
88	57	83	811.68
88	57	84	829
88	58	77	854.75
88	58	78	897.54
88	58	79	891.38
88	58	80	854.21
88	58	81	857.95
88	58	82	870.12
88	58	83	869.61
88	58	84	878.35
88	59	77	889.14
88	59	78	909.86
88	59	79	877.19
88	59	80	802.36
88	59	81	844.09
88	59	82	884.8
88	59	83	874.72
88	59	84	873.13
88	60	77	856.44
88	60	78	843.23
88	60	79	816.26
88	60	80	759.14
88	60	81	730.82
88	60	82	699.21
88	60	83	735.87
88	60	84	781.59
88	61	77	832.77
88	61	78	821.28
88	61	79	818.7
88	61	80	808.75
88	61	81	774.65
88	61	82	732.13
88	61	83	784.26
88	61	84	839.58
88	62	77	848.58
88	62	78	838.38
88	62	79	844.2
88	62	80	869.49
88	62	81	854.34
88	62	82	825.23
88	62	83	850.6
88	62	84	872.88
88	63	77	886.47
88	63	78	867.22
88	63	79	830.84
88	63	80	869.1
88	63	81	897.83
88	63	82	923.96
88	63	83	908.85
88	63	84	881.31
88	64	77	868.51
88	64	78	841.52
88	64	79	790.64
88	64	80	822.2
88	64	81	851.18
88	64	82	889.6
88	64	83	875.21
88	64	84	842.13
88	65	77	846.8
88	65	78	817.55
88	65	79	771.94
88	65	80	786.75
88	65	81	812.31
88	65	82	859.87
88	65	83	842.23
88	65	84	802.31
88	66	77	864.07
88	66	78	829.53
88	66	79	779.45
88	66	80	766.15
88	66	81	776.13
88	66	82	823.2
88	66	83	803.35
88	66	84	762.08
88	67	77	835.84
88	67	78	790.13
88	67	79	737.26
88	67	80	723.08
88	67	81	723.4
88	67	82	744.84
88	67	83	736.28
88	67	84	715.66
88	68	77	801.44
88	68	78	773.27
88	68	79	742.45
88	68	80	734.07
88	68	81	730.27
88	68	82	731.71
88	68	83	728.75
88	68	84	723.01
88	69	77	754.06
88	69	78	760.67
88	69	79	759.7
88	69	80	756.79
88	70	77	730.3
88	70	78	728.23
88	70	79	729.75
88	70	80	739.65
88	71	77	727.51
88	71	78	734.48
88	71	79	741.23
88	71	80	737.23
88	72	77	738.35
88	72	78	755.01
88	72	79	761.89
88	72	80	742.02
88	73	77	725.54
88	73	78	731.96
88	73	79	741.67
88	73	80	751.19
88	73	81	766
88	73	82	779.24
88	73	83	796.4
88	73	84	814.82
88	74	81	808.97
88	74	82	849.72
88	74	83	871.54
88	74	84	888.17
88	75	81	854.96
88	75	82	923.43
88	75	83	938.88
88	75	84	941.32
88	76	81	860.16
88	76	82	931.17
88	76	83	941.05
88	76	84	934.35
89	46	81	959.05
89	46	82	962.2
89	46	83	947.44
89	46	84	918.48
89	47	81	907.67
89	47	82	885.01
89	47	83	865.95
89	47	84	851.02
89	48	81	805.31
89	48	82	785.86
89	48	83	778.12
89	48	84	787.4
89	49	77	747.7
89	49	78	738.25
89	49	79	723.33
89	49	80	740.18
89	49	81	750.86
89	49	82	744.09
89	49	83	750.09
89	49	84	773.83
89	50	74	754.15
89	50	75	757.62
89	50	76	756.36
89	50	77	743.23
89	50	78	735.78
89	50	79	743.65
89	50	80	751.71
89	50	81	749.74
89	50	82	744.9
89	50	83	749.02
89	50	84	772.87
89	51	74	773.86
89	51	75	786.04
89	51	76	783.61
89	51	77	785.07
89	51	78	787.45
89	51	79	770.59
89	51	80	750.57
89	51	81	734.92
89	51	82	729.83
89	51	83	728.66
89	51	84	740.99
89	52	74	782.23
89	52	75	830.28
89	52	76	845.31
89	52	77	867.37
89	52	78	870.15
89	52	79	822.59
89	52	80	788.89
89	52	81	764.01
89	52	82	755.49
89	52	83	749.12
89	52	84	755.42
89	53	74	792.88
89	53	75	846.24
89	53	76	859.65
89	53	77	873.36
89	53	78	886.86
89	53	79	896.42
89	53	80	883.75
89	53	81	842.86
89	53	82	815.38
89	53	83	796.28
89	53	84	791.82
89	54	74	794.32
89	54	75	845.24
89	54	76	870.9
89	54	77	875.08
89	54	78	873.62
89	54	79	872.73
89	54	80	865.17
89	54	81	857.98
89	54	82	844.05
89	54	83	829.64
89	54	84	841.97
89	55	75	812.18
89	55	76	871.51
89	55	77	874.14
89	55	78	855.67
89	55	79	846.56
89	55	80	846.35
89	55	81	860.71
89	55	82	857.25
89	55	83	852.67
89	55	84	869.79
89	56	75	801.68
89	56	76	841.85
89	56	77	859.32
89	56	78	854.72
89	56	79	860.58
89	56	80	866.56
89	56	81	864.99
89	56	82	863.03
89	56	83	868.51
89	56	84	885.76
89	57	75	829.58
89	57	76	848.07
89	57	77	861.79
89	57	78	877.66
89	57	79	863.02
89	57	80	838.32
89	57	81	849.35
89	57	82	850.29
89	57	83	855.8
89	57	84	877.11
89	58	77	871.13
89	58	78	902.59
89	58	79	878.91
89	58	80	830.82
89	58	81	870.7
89	58	82	906.08
89	58	83	912.71
89	58	84	920.04
89	59	77	883.73
89	59	78	922.66
89	59	79	900.14
89	59	80	835.74
89	59	81	878.68
89	59	82	920.33
89	59	83	896.78
89	59	84	876.43
89	60	77	812.8
89	60	78	802.51
89	60	79	781.03
89	60	80	749.93
89	60	81	718.54
89	60	82	674.78
89	60	83	678.79
89	60	84	704.09
89	61	77	798.43
89	61	78	795.58
89	61	79	795.57
89	61	80	785.89
89	61	81	738.57
89	61	82	676.61
89	61	83	736.39
89	61	84	818.28
89	62	77	850.92
89	62	78	858.7
89	62	79	859.65
89	62	80	864.23
89	62	81	832.56
89	62	82	789.43
89	62	83	841.47
89	62	84	897.68
89	63	77	867.25
89	63	78	858.87
89	63	79	848.13
89	63	80	911.93
89	63	81	940.55
89	63	82	947.43
89	63	83	950.2
89	63	84	933.59
89	64	77	865.01
89	64	78	835.71
89	64	79	792.86
89	64	80	847.68
89	64	81	881.34
89	64	82	904.71
89	64	83	902.03
89	64	84	877.18
89	65	77	850.32
89	65	78	808.44
89	65	79	749.15
89	65	80	796.2
89	65	81	846.27
89	65	82	903.02
89	65	83	890.97
89	65	84	844.93
89	66	75	850.69
89	66	76	871.72
89	66	77	835.07
89	66	78	790.71
89	66	79	736.26
89	66	80	771.91
89	66	81	826.93
89	66	82	904.19
89	66	83	879.77
89	66	84	815.77
89	67	75	866.36
89	67	76	839.85
89	67	77	803.48
89	67	78	769.12
89	67	79	726.67
89	67	80	740.41
89	67	81	760.38
89	67	82	790.02
89	67	83	785.16
89	67	84	766.4
89	68	75	850.93
89	68	76	798.45
89	68	77	777.23
89	68	78	757.81
89	68	79	739.73
89	68	80	740.23
89	68	81	743.92
89	68	82	751.7
89	68	83	761.32
89	68	84	773.77
89	69	74	831.17
89	69	75	809.48
89	69	76	755.59
89	69	77	755.91
89	69	78	760.72
89	69	79	770.25
89	69	80	760.72
89	69	81	754.85
89	69	82	750.65
89	69	83	767.14
89	69	84	790.77
89	70	74	781.7
89	70	75	772.44
89	70	76	736.11
89	70	77	746.62
89	70	78	746.32
89	70	79	739.58
89	70	80	742.16
89	70	81	751.93
89	70	82	769.47
89	70	83	783.14
89	70	84	791.06
89	71	74	751.7
89	71	75	751.9
89	71	76	724.41
89	71	77	742.96
89	71	78	747.75
89	71	79	743.25
89	71	80	743.83
89	71	81	750.34
89	71	82	766.79
89	71	83	766.82
89	71	84	756.89
89	72	74	751.69
89	72	75	748.79
89	72	76	721.17
89	72	77	746.8
89	72	78	761.39
89	72	79	767.43
89	72	80	759.4
89	72	81	756.25
89	72	82	767.15
89	72	83	764.67
89	72	84	758.51
89	73	74	757.86
89	73	75	755.18
89	73	76	738.86
89	73	77	735.26
89	73	78	740.29
89	73	79	756.23
89	73	80	774.2
89	73	81	792.29
89	73	82	820.69
89	73	83	845.2
89	73	84	867.82
89	74	81	845.95
89	74	82	883.97
89	74	83	902.9
89	74	84	911.39
89	75	81	920.81
89	75	82	962.92
89	75	83	957.11
89	75	84	937.39
89	76	81	915.49
89	76	82	972.06
89	76	83	967.54
89	76	84	946.1
90	46	81	953.34
90	46	82	962.89
90	46	83	941.69
90	46	84	900.09
90	47	81	908.05
90	47	82	888.45
90	47	83	857.44
90	47	84	822.86
90	48	81	820.5
90	48	82	801.96
90	48	83	789.31
90	48	84	794.26
90	49	74	764.82
90	49	75	755.55
90	49	76	758.74
90	49	81	768.26
90	49	82	759.91
90	49	83	760.51
90	49	84	779.03
90	50	74	762.51
90	50	75	764.78
90	50	76	771.7
90	50	77	768.1
90	50	78	755.1
90	50	79	745.22
90	50	80	763.27
90	50	81	776.62
90	50	82	767.48
90	50	83	763.24
90	50	84	772.62
90	51	74	771.97
90	51	75	789.21
90	51	76	805.46
90	51	77	811.8
90	51	78	810.79
90	51	79	791.81
90	51	80	776.55
90	51	81	756.87
90	51	82	754.35
90	51	83	750.77
90	51	84	741.73
90	52	74	793.12
90	52	75	834.07
90	52	76	868.5
90	52	77	912.57
90	52	78	915.8
90	52	79	862.84
90	52	80	825.62
90	52	81	794.56
90	52	82	791.97
90	52	83	784.53
90	52	84	769.22
90	53	74	807.11
90	53	75	853.57
90	53	76	868.34
90	53	77	885.56
90	53	78	896.58
90	53	79	926.87
90	53	80	932.25
90	53	81	907.61
90	53	82	878.01
90	53	83	849.65
90	53	84	826.4
90	54	74	808.99
90	54	75	856.3
90	54	76	880.93
90	54	77	876.56
90	54	78	865.5
90	54	79	876.16
90	54	80	885.05
90	54	81	910.3
90	54	82	903.7
90	54	83	893.89
90	54	84	890.89
90	55	74	797.28
90	55	75	827.52
90	55	76	902.05
90	55	77	889.34
90	55	78	851.11
90	55	79	835.56
90	55	80	849.8
90	55	81	900.71
90	55	82	909.32
90	55	83	896.66
90	55	84	919.89
90	56	74	824.09
90	56	75	804.81
90	56	76	850.55
90	56	77	876.41
90	56	78	889.93
90	56	79	904.84
90	56	80	923.22
90	56	81	912.99
90	56	82	903.16
90	56	83	884.65
90	56	84	919.2
90	57	74	868.5
90	57	75	820.54
90	57	76	853.84
90	57	77	884.69
90	57	78	907.74
90	57	79	874.67
90	57	80	835.7
90	57	81	878.25
90	57	82	900.77
90	57	83	886.79
90	57	84	881.84
90	58	74	924.47
90	58	75	875.23
90	58	76	886.91
90	58	77	903.63
90	58	78	921.17
90	58	79	883.51
90	58	80	837.12
90	58	81	914.52
90	58	82	977.97
90	58	83	997.39
90	58	84	993.37
90	59	75	871.68
90	59	76	890.36
90	59	77	913.37
90	59	78	943.03
90	59	79	945.71
90	59	80	928.47
90	59	81	966.27
90	59	82	994.02
90	59	83	977.26
90	59	84	960.33
90	60	75	778.41
90	60	76	772.5
90	60	77	775.67
90	60	78	755.54
90	60	79	740.51
90	60	80	745.21
90	60	81	719.59
90	60	82	676.48
90	60	83	653.42
90	60	84	675.58
90	61	77	737.13
90	61	78	745.54
90	61	79	747.41
90	61	80	738.7
90	61	81	681.22
90	61	82	594.22
90	61	83	598.07
90	61	84	671.66
90	62	75	821.58
90	62	76	789.66
90	62	77	848.06
90	62	78	873.9
90	62	79	864.37
90	62	80	823.57
90	62	81	759.84
90	62	82	680.65
90	62	83	719.52
90	62	84	790.67
90	63	75	830.23
90	63	76	828
90	63	77	851.94
90	63	78	851.05
90	63	79	858.35
90	63	80	916.57
90	63	81	919.91
90	63	82	901.29
90	63	83	945.53
90	63	84	968.03
90	64	75	818.18
90	64	76	852.51
90	64	77	854.12
90	64	78	827.03
90	64	79	800.22
90	64	80	850.08
90	64	81	861.73
90	64	82	859.84
90	64	83	888.88
90	64	84	900.61
90	65	74	814.75
90	65	75	828.33
90	65	76	866.15
90	65	77	840.86
90	65	78	795.07
90	65	79	747.55
90	65	80	795.76
90	65	81	835.16
90	65	82	878.7
90	65	83	902.2
90	65	84	898.54
90	66	74	900.04
90	66	75	880.76
90	66	76	852.94
90	66	77	800.57
90	66	78	757.61
90	66	79	723.78
90	66	80	789.57
90	66	81	858.61
90	66	82	929.01
90	66	83	930.62
90	66	84	897.91
90	67	74	907.99
90	67	75	869.34
90	67	76	811.03
90	67	77	774.09
90	67	78	756.83
90	67	79	747.53
90	67	80	779.73
90	67	81	799.39
90	67	82	804.27
90	67	83	798.53
90	67	84	786.56
90	68	74	875.15
90	68	75	831.76
90	68	76	772.55
90	68	77	761.78
90	68	78	764.66
90	68	79	773.13
90	68	80	779.42
90	68	81	777.25
90	68	82	767.13
90	68	83	774.15
90	68	84	783.48
90	69	74	825.11
90	69	75	801.8
90	69	76	760.71
90	69	77	772.56
90	69	78	784.8
90	69	79	799.96
90	69	80	788.36
90	69	81	780.67
90	69	82	777.55
90	69	83	791.92
90	69	84	806.89
90	70	74	782.38
90	70	75	773.61
90	70	76	749.84
90	70	77	760.56
90	70	78	767.14
90	70	79	767.6
90	70	80	755.35
90	70	81	756.33
90	70	82	771.13
90	70	83	784.07
90	70	84	789.12
90	71	74	759.89
90	71	75	759.63
90	71	76	744.03
90	71	77	753.32
90	71	78	757.57
90	71	79	752.15
90	71	80	756.65
90	71	81	764.92
90	71	82	777.42
90	71	83	784.87
90	71	84	785.08
90	72	74	766.95
90	72	75	763.36
90	72	76	743.36
90	72	77	756.16
90	72	78	761.65
90	72	79	759.53
90	72	80	786.91
90	72	81	798.18
90	72	82	794.68
90	72	83	795.49
90	72	84	794.52
90	73	74	778.54
90	73	75	772.39
90	73	76	754.41
90	73	81	842.31
90	73	82	866.58
90	73	83	874.6
90	73	84	878.64
90	74	81	906.6
90	74	82	933.3
90	74	83	940.89
90	74	84	941.8
90	75	81	990.1
90	75	82	996.22
90	75	83	999.67
90	75	84	996.56
90	76	81	957.71
90	76	82	988.05
90	76	83	990.71
90	76	84	981.42
91	47	81	902.72
91	47	82	901.63
91	47	83	890.3
91	47	84	870.32
91	48	81	817.99
91	48	82	818.5
91	48	83	822.29
91	48	84	827.83
91	49	74	793.16
91	49	75	778.57
91	49	76	774.96
91	49	81	760.41
91	49	82	772.1
91	49	83	782.93
91	49	84	798.88
91	50	74	782.7
91	50	75	773.34
91	50	76	775.85
91	50	81	793.44
91	50	82	783.88
91	50	83	780.12
91	50	84	784.92
91	51	74	781.87
91	51	75	784.08
91	51	76	800.86
91	51	81	767.68
91	51	82	758.8
91	51	83	757.49
91	51	84	769.73
91	52	74	816.83
91	52	75	841.44
91	52	76	872.44
91	52	81	791.77
91	52	82	780.26
91	52	83	769.07
91	52	84	773.6
91	53	74	846.96
91	53	75	882.12
91	53	76	891.67
91	53	81	920.51
91	53	82	862.52
91	53	83	813.52
91	53	84	798.92
91	54	74	854.47
91	54	75	900.19
91	54	76	914.66
91	54	81	940.59
91	54	82	908.94
91	54	83	878.51
91	54	84	849.35
91	55	74	831.94
91	55	75	873.57
91	55	76	943.48
91	55	81	933.2
91	55	82	937.76
91	55	83	939.04
91	55	84	911
91	56	74	838.56
91	56	75	846.9
91	56	76	880.7
91	56	81	939.41
91	56	82	948.46
91	56	83	972.2
91	56	84	952.3
91	57	74	867.96
91	57	75	839.89
91	57	76	872.34
91	57	77	922.13
91	57	78	975.15
91	57	79	955.1
91	57	80	924.52
91	57	81	933.43
91	57	82	947.33
91	57	83	944.73
91	57	84	924.24
91	58	74	932.44
91	58	75	861.9
91	58	76	893.26
91	58	77	936.74
91	58	78	966.17
91	58	79	946.67
91	58	80	928.46
91	58	81	967.82
91	58	82	995.2
91	58	83	1003.1
91	58	84	1006.6
91	59	74	896.47
91	59	75	886.26
91	59	76	917.84
91	59	77	957.12
91	59	78	958.84
91	59	79	984.01
91	59	80	1009.3
91	59	81	1005
91	59	82	1000.2
91	59	83	988.05
91	59	84	969.1
91	60	74	831.95
91	60	75	749.65
91	60	76	750.65
91	60	77	783.43
91	60	78	768.18
91	60	79	756.26
91	60	80	736.73
91	60	81	763.26
91	60	82	781.52
91	60	83	763.83
91	60	84	726.04
91	61	74	815.63
91	61	75	641.79
91	61	76	633.34
91	61	77	731.32
91	61	78	768.03
91	61	79	766.81
91	61	80	728.3
91	61	81	770.89
91	61	82	794.07
91	61	83	744.5
91	61	84	725.92
91	62	74	1019.1
91	62	75	736.19
91	62	76	721.68
91	62	77	882.98
91	62	78	921.75
91	62	79	901.52
91	62	80	842.24
91	62	81	857.63
91	62	82	866.32
91	62	83	829.37
91	62	84	830.01
91	63	74	888.81
91	63	75	793.62
91	63	76	804.02
91	63	77	859.27
91	63	78	855.19
91	63	79	870.79
91	63	80	944.78
91	63	81	962.12
91	63	82	948.46
91	63	83	969.23
91	63	84	980.73
91	64	74	792.96
91	64	75	827.13
91	64	76	854.62
91	64	77	847.64
91	64	78	818.76
91	64	79	815.86
91	64	80	878.65
91	64	81	903.45
91	64	82	912.46
91	64	83	892.82
91	64	84	887.15
91	65	74	876.58
91	65	75	879.75
91	65	76	871.79
91	65	77	828.73
91	65	78	783.63
91	65	79	761.59
91	65	80	810.36
91	65	81	858.31
91	65	82	908.97
91	65	83	903.16
91	65	84	896.34
91	66	74	909.56
91	66	75	891.11
91	66	76	851.18
91	66	77	790.67
91	66	78	740.6
91	66	79	723.84
91	66	80	785.27
91	66	81	858.39
91	66	82	944.19
91	66	83	956.69
91	66	84	936.71
91	67	74	912.88
91	67	75	877.7
91	67	76	817.5
91	67	81	823.59
91	67	82	859.92
91	67	83	869.72
91	67	84	854.89
91	68	74	893.08
91	68	75	845.75
91	68	76	783.14
91	68	81	806.82
91	68	82	812.12
91	68	83	828.45
91	68	84	828.7
91	69	74	828.42
91	69	75	787.72
91	69	76	752.15
91	69	81	811.33
91	69	82	797.98
91	69	83	814.12
91	69	84	825.5
91	70	74	790.94
91	70	75	769.96
91	70	76	757.52
91	70	81	769.82
91	70	82	780.27
91	70	83	792.56
91	70	84	794.95
91	71	74	776.11
91	71	75	770.37
91	71	76	766.03
91	71	81	771.26
91	71	82	786.59
91	71	83	801.99
91	71	84	809.5
91	72	74	789.27
91	72	75	776.71
91	72	76	763.09
91	72	81	818.33
91	72	82	812.51
91	72	83	832.56
91	72	84	849.15
91	73	74	801.82
91	73	75	784.89
91	73	76	766.03
91	73	81	869.37
91	73	82	868.88
91	73	83	892.98
91	73	84	913.09
91	74	74	810.4
91	74	75	788.48
91	74	76	762.67
91	74	81	929.91
91	74	82	931.85
91	74	83	961.73
91	74	84	987.45
91	75	81	993.72
91	75	82	992.7
91	75	83	1029.1
91	75	84	1064
91	76	81	958.63
91	76	82	984.28
91	76	83	1012.7
91	76	84	1033
92	47	81	970.59
92	47	82	989.25
92	47	83	974.61
92	47	84	956.58
92	48	81	885.76
92	48	82	904.17
92	48	83	902.63
92	48	84	899.22
92	49	74	828
92	49	75	804.54
92	49	76	790.51
92	49	81	801.55
92	49	82	821.94
92	49	83	839.58
92	49	84	859.08
92	50	74	810.02
92	50	75	785.64
92	50	76	770.96
92	50	81	794.66
92	50	82	777.62
92	50	83	790.77
92	50	84	830.64
92	51	74	796.23
92	51	75	772.73
92	51	76	767.9
92	51	81	783.14
92	51	82	774.3
92	51	83	783.98
92	51	84	813.79
92	52	74	837.09
92	52	75	841.74
92	52	76	850.22
92	52	81	773.73
92	52	82	774.85
92	52	83	777.99
92	52	84	792.92
92	53	74	888.26
92	53	75	918.04
92	53	76	922.29
92	53	81	796.48
92	53	82	788.82
92	53	83	776.29
92	53	84	776.66
92	54	74	920.97
92	54	75	967.32
92	54	76	967.36
92	54	81	836.29
92	54	82	825.11
92	54	83	810.75
92	54	84	787.06
92	55	74	883.89
92	55	75	936.42
92	55	76	971.96
92	55	81	860.83
92	55	82	862.75
92	55	83	874.37
92	55	84	849.17
92	56	74	865.37
92	56	75	915.12
92	56	76	932.45
92	56	81	882.78
92	56	82	896.78
92	56	83	932.52
92	56	84	909.88
92	57	74	879.68
92	57	75	895.66
92	57	76	902.3
92	57	77	918.41
92	57	78	947.27
92	57	79	937.07
92	57	80	916.5
92	57	81	903.67
92	57	82	906.83
92	57	83	912.52
92	57	84	901.42
92	58	74	949.76
92	58	75	874.28
92	58	76	886.22
92	58	77	918.32
92	58	78	956.23
92	58	79	950.63
92	58	80	947.77
92	58	81	942.03
92	58	82	944.44
92	58	83	954.19
92	58	84	969.96
92	59	74	954.38
92	59	75	951.83
92	59	76	947.7
92	59	77	947.12
92	59	78	950.28
92	59	79	990.98
92	59	80	1022.5
92	59	81	970.01
92	59	82	952.21
92	59	83	956.21
92	59	84	946.18
92	60	74	936.14
92	60	75	849.98
92	60	76	834.25
92	60	77	845.91
92	60	78	843.19
92	60	79	808.57
92	60	80	751.03
92	60	81	793.46
92	60	82	832.11
92	60	83	837.8
92	60	84	777.79
92	61	74	945.18
92	61	75	692.28
92	61	76	689.74
92	61	77	824.26
92	61	78	843.78
92	61	79	808.99
92	61	80	749.42
92	61	81	830.41
92	61	82	901.19
92	61	83	881
92	61	84	821.71
92	62	74	1027.1
92	62	75	580.46
92	62	76	614.15
92	62	77	928.36
92	62	78	927.59
92	62	79	905.69
92	62	80	868.16
92	62	81	918.79
92	62	82	966.59
92	62	83	940.01
92	62	84	907.5
92	63	74	849.64
92	63	75	707.82
92	63	76	761.37
92	63	77	888.77
92	63	78	856.75
92	63	79	863.48
92	63	80	943.76
92	63	81	967.73
92	63	82	969.42
92	63	83	990.18
92	63	84	1000.3
92	64	74	701.24
92	64	75	793.81
92	64	76	865.55
92	64	77	890.7
92	64	78	841.1
92	64	79	824.4
92	64	80	873.31
92	64	81	903.15
92	64	82	928.7
92	64	83	920.97
92	64	84	914.46
92	65	74	775.12
92	65	75	861.33
92	65	76	906.71
92	65	77	891.28
92	65	78	838.61
92	65	79	798.17
92	65	80	801.49
92	65	81	844.33
92	65	82	908.32
92	65	83	916.82
92	65	84	920.21
92	66	74	838.06
92	66	75	853.69
92	66	76	860.5
92	66	77	850.06
92	66	78	829.27
92	66	79	801.75
92	66	80	782.32
92	66	81	828.73
92	66	82	914.51
92	66	83	958.21
92	66	84	967.36
92	67	74	891.87
92	67	75	871.73
92	67	76	847.78
92	67	81	795.93
92	67	82	847.13
92	67	83	901.05
92	67	84	914.27
92	68	74	929.87
92	68	75	882.76
92	68	76	832.37
92	68	81	784.07
92	68	82	806.95
92	68	83	855.82
92	68	84	869.68
92	69	74	864.64
92	69	75	809.22
92	69	76	775.99
92	69	81	804.12
92	69	82	801.93
92	69	83	825.02
92	69	84	833.71
92	70	74	822.66
92	70	75	775.91
92	70	76	751.26
92	70	81	764.64
92	70	82	778.37
92	70	83	799.35
92	70	84	805.38
92	71	74	797
92	71	75	764.62
92	71	76	740.96
92	71	81	765.43
92	71	82	789.27
92	71	83	814.55
92	71	84	828.51
92	72	74	813.54
92	72	75	788.42
92	72	76	759.04
92	72	81	849.85
92	72	82	855.39
92	72	83	877.39
92	72	84	896.58
92	73	74	820.73
92	73	75	794.14
92	73	76	760.33
92	73	81	899.66
92	73	82	903.55
92	73	83	930.96
92	73	84	955.55
92	74	74	822.54
92	74	75	791.44
92	74	76	750.9
92	74	81	947.52
92	74	82	954.48
92	74	83	989.23
92	74	84	1021.7
92	75	81	975.35
92	75	82	996.5
92	75	83	1040
92	75	84	1085.3
92	76	81	952.32
92	76	82	983.95
92	76	83	1022.9
92	76	84	1059.1
93	49	74	863.32
93	49	75	820.6
93	49	76	796.42
93	50	74	821.18
93	50	75	786.49
93	50	76	763.95
93	50	81	808.77
93	50	82	799.61
93	50	83	810.05
93	50	84	855.28
93	51	74	813.25
93	51	75	756.2
93	51	76	727.7
93	51	81	798.38
93	51	82	788.84
93	51	83	807.73
93	51	84	851.49
93	52	74	829.92
93	52	75	795.74
93	52	76	775.95
93	52	81	790.2
93	52	82	783.29
93	52	83	794.89
93	52	84	824.43
93	53	74	879.68
93	53	75	870.21
93	53	76	845.18
93	53	81	758.84
93	53	82	750.4
93	53	83	757.27
93	53	84	781.32
93	54	71	746.32
93	54	72	753.42
93	54	73	816.06
93	54	74	943.01
93	54	75	954.1
93	54	76	906.82
93	54	81	772.83
93	54	82	768.83
93	54	83	760.14
93	54	84	746.37
93	55	71	793.83
93	55	72	800.74
93	55	73	819.1
93	55	74	948.7
93	55	75	978.5
93	55	76	932.79
93	55	81	800.3
93	55	82	800.72
93	55	83	802.71
93	55	84	781.55
93	56	71	859.92
93	56	72	837.71
93	56	73	815.02
93	56	74	912.28
93	56	75	961.04
93	56	76	926.64
93	56	81	829.42
93	56	82	839.65
93	56	83	856.4
93	56	84	835.46
93	57	71	957.41
93	57	72	872.52
93	57	73	830.6
93	57	74	886.2
93	57	75	938.72
93	57	76	921.05
93	57	77	939.59
93	57	78	967.12
93	57	79	932.98
93	57	80	896.73
93	58	71	1000.3
93	58	72	1000.2
93	58	73	921.85
93	58	74	908.66
93	58	75	913.59
93	58	76	918.71
93	58	77	942.23
93	58	78	969.48
93	58	79	949.49
93	58	80	937.61
93	59	71	966.74
93	59	72	984.78
93	59	73	952.16
93	59	74	947.06
93	59	75	942.49
93	59	76	939.82
93	59	77	934.46
93	59	78	924.7
93	59	79	971.47
93	59	80	999.32
93	60	71	937.05
93	60	72	956.03
93	60	73	925.68
93	60	74	879.74
93	60	75	875.79
93	60	76	857.75
93	60	77	839.41
93	60	78	822.2
93	60	79	789.91
93	60	80	735.88
93	61	74	765.11
93	61	75	782.63
93	61	76	783.57
93	61	77	826.55
93	61	78	843.21
93	61	79	807.18
93	61	80	745.71
93	62	71	1032.8
93	62	72	1035.9
93	62	73	994.44
93	62	74	941.76
93	62	75	771.44
93	62	76	774.03
93	62	77	917.29
93	62	78	940.33
93	62	79	916.75
93	62	80	878.96
93	63	71	960.19
93	63	72	941.5
93	63	73	935.16
93	63	74	939.8
93	63	75	853.34
93	63	76	852.28
93	63	77	900.09
93	63	78	865.54
93	63	79	873.74
93	63	80	938.5
93	64	71	966.05
93	64	72	852.65
93	64	73	850.03
93	64	74	887.84
93	64	75	896.97
93	64	76	912.12
93	64	77	921.91
93	64	78	869.56
93	64	79	851.83
93	64	80	871.87
93	65	71	946.72
93	65	72	951.64
93	65	73	930.86
93	65	74	840.52
93	65	75	902.8
93	65	76	937.78
93	65	77	945.9
93	65	78	893.27
93	65	79	846
93	65	80	812.37
93	66	71	960.02
93	66	72	983.03
93	66	73	968.38
93	66	74	938.17
93	66	75	916.58
93	66	76	903.69
93	67	71	965.45
93	67	72	991.87
93	67	73	985.94
93	67	74	976.7
93	67	75	927.73
93	67	76	904.22
93	67	81	785.82
93	67	82	801.17
93	67	83	889.75
93	67	84	931.45
93	68	71	934.97
93	68	72	990.71
93	68	73	992.34
93	68	74	965.48
93	68	75	922.73
93	68	76	900.62
93	68	81	771.52
93	68	82	775.55
93	68	83	846.45
93	68	84	877.75
93	69	71	850.46
93	69	72	913.6
93	69	73	923.82
93	69	74	891.27
93	69	75	850.8
93	69	76	825.57
93	69	81	795.62
93	69	82	794
93	69	83	820.7
93	69	84	828.7
93	70	74	841.73
93	70	75	807.88
93	70	76	786.04
93	70	81	765.97
93	70	82	771.39
93	70	83	800.91
93	70	84	816.85
93	71	74	805.79
93	71	75	780.94
93	71	76	759.53
93	71	81	761.04
93	71	82	780.84
93	71	83	816.57
93	71	84	841.18
93	72	74	838.54
93	72	75	811.39
93	72	76	771.27
93	72	81	860.22
93	72	82	884.75
93	72	83	907.08
93	72	84	927.87
93	73	74	845.83
93	73	75	812.07
93	73	76	767.23
93	73	81	928.79
93	73	82	947.85
93	73	83	973.33
93	73	84	995.99
93	74	74	841.8
93	74	75	799.17
93	74	76	753.42
94	49	74	877.8
94	49	75	845.41
94	49	76	824.07
94	50	71	873.53
94	50	72	843.65
94	50	73	837.58
94	50	74	854.18
94	50	75	820.52
94	50	76	794.05
94	51	71	837.95
94	51	72	836.4
94	51	73	842.62
94	51	74	836.37
94	51	75	780.8
94	51	76	747.29
94	52	71	831.69
94	52	72	848.96
94	52	73	861.66
94	52	74	847.43
94	52	75	822.14
94	52	76	805.56
94	53	69	746.31
94	53	70	856.45
94	53	71	839.95
94	53	72	854.08
94	53	73	869.52
94	53	74	874.42
94	53	75	861.07
94	53	76	843.36
94	54	69	687.99
94	54	70	805.14
94	54	71	814.82
94	54	72	829.05
94	54	73	851.98
94	54	74	913.11
94	54	75	909.4
94	54	76	876.56
94	54	78	896.27
94	54	79	832.39
94	54	80	786.13
94	55	69	667.33
94	55	70	799.07
94	55	71	814.39
94	55	72	831.05
94	55	73	853.88
94	55	74	952.54
94	55	75	969.41
94	55	76	919.62
94	55	78	969.27
94	55	79	852.05
94	55	80	798.48
94	56	69	683.48
94	56	70	826.31
94	56	71	845.31
94	56	72	847.33
94	56	73	853.06
94	56	74	935.24
94	56	75	960.59
94	56	76	920.09
94	56	78	952.85
94	56	79	918.9
94	56	80	864.87
94	57	71	933.93
94	57	72	887.63
94	57	73	867.76
94	57	74	903.31
94	57	75	931.6
94	57	76	927.33
94	57	77	936.26
94	57	78	953.49
94	57	79	929.75
94	57	80	884.23
94	58	71	1002.8
94	58	72	960.9
94	58	73	915.04
94	58	74	896.09
94	58	75	897.32
94	58	76	939.94
94	58	77	951.63
94	58	78	952.88
94	58	79	937.57
94	58	80	921.39
94	59	71	976.23
94	59	72	942.19
94	59	73	940.73
94	59	74	941.75
94	59	75	935.91
94	59	76	936.5
94	59	77	919.77
94	59	78	898.57
94	59	79	958.17
94	59	80	977.4
94	60	71	899.46
94	60	72	875.53
94	60	73	876.55
94	60	74	866.46
94	60	75	882.7
94	60	76	867.02
94	60	77	834.94
94	60	78	790.55
94	60	79	760.39
94	60	80	733.29
94	61	71	889.08
94	61	72	797.94
94	61	73	715.1
94	61	74	708.79
94	61	75	801.28
94	61	76	832.38
94	61	77	839.27
94	61	78	827.27
94	61	79	786.09
94	61	80	724.27
94	62	71	971.09
94	62	72	904.85
94	62	73	885.75
94	62	74	892.54
94	62	75	891.57
94	62	76	911.54
94	62	77	942.19
94	62	78	963.88
94	62	79	924.59
94	62	80	859.22
94	63	71	1017.3
94	63	72	955.23
94	63	73	946.14
94	63	74	961.57
94	63	75	941.8
94	63	76	936.44
94	63	77	929.58
94	63	78	901.02
94	63	79	904.92
94	63	80	947.75
94	64	71	979.78
94	64	72	953.94
94	64	73	956.12
94	64	74	976.6
94	64	75	962.85
94	64	76	955.39
94	64	77	948.58
94	64	78	915.71
94	64	79	901.03
94	64	80	896.68
94	65	71	1001.9
94	65	72	1004.6
94	65	73	986.36
94	65	74	932.1
94	65	75	941.34
94	65	76	957.55
94	65	77	975.79
94	65	78	949.39
94	65	79	911.31
94	65	80	857.67
94	66	71	967.87
94	66	72	983.08
94	66	73	982.16
94	66	74	969.83
94	66	75	944.98
94	66	76	937.24
94	66	78	951.61
94	66	79	942.21
94	66	80	913.34
94	67	69	718.87
94	67	70	823.61
94	67	71	921.21
94	67	72	953.76
94	67	73	967.5
94	67	74	969.88
94	67	75	932
94	67	76	924.93
94	67	78	962.21
94	67	79	939.81
94	67	80	887.67
94	68	69	674.17
94	68	70	765.14
94	68	71	915.76
94	68	72	954.28
94	68	73	959.01
94	68	74	934.89
94	68	75	898.98
94	68	76	904.81
94	68	78	954.96
94	68	79	921.24
94	68	80	853.13
94	69	69	669.33
94	69	70	713.68
94	69	71	850.36
94	69	72	880.14
94	69	73	884.92
94	69	74	879.27
94	69	75	842.34
94	69	76	826.17
94	69	78	862.74
94	69	79	866.39
94	69	80	831.13
94	70	69	685.54
94	70	70	677.66
94	70	71	793.47
94	70	72	831.38
94	70	73	840.74
94	70	74	841.84
94	70	75	807.35
94	70	76	788.99
94	71	71	780.1
94	71	72	825.8
94	71	73	828.5
94	71	74	816.8
94	71	75	786.11
94	71	76	768.77
94	72	71	760.5
94	72	72	809.12
94	72	73	819.09
94	72	74	840.93
94	72	75	825.77
94	72	76	799.19
94	73	71	765.15
94	73	72	821.73
94	73	73	827.18
94	73	74	842.34
94	73	75	826.74
94	73	76	801.06
94	74	74	830.88
94	74	75	804.75
94	74	76	782.43
95	50	71	884.69
95	50	72	855.75
95	50	73	845.3
95	51	71	877.93
95	51	72	875.44
95	51	73	878
95	52	71	855.94
95	52	72	883.41
95	52	73	907.53
95	53	69	745.32
95	53	70	842.41
95	53	71	837.66
95	53	72	882.68
95	53	73	919.23
95	53	77	937.2
95	53	78	912.31
95	53	79	859.45
95	53	80	811.83
95	54	69	718.86
95	54	70	833.92
95	54	71	844.32
95	54	72	857.15
95	54	73	867.46
95	54	77	969.44
95	54	78	967.59
95	54	79	911.72
95	54	80	828.13
95	55	69	704.87
95	55	70	835.75
95	55	71	850.39
95	55	72	860.16
95	55	73	871.5
95	55	77	1026.3
95	55	78	1022.6
95	55	79	929.27
95	55	80	840.01
95	56	69	716.12
95	56	70	855.63
95	56	71	870.65
95	56	72	871.04
95	56	73	875.45
95	56	77	969.35
95	56	78	978.13
95	56	79	979.36
95	56	80	918.27
95	57	69	783.55
95	57	70	931.3
95	57	71	924.48
95	57	72	891.35
[truncated: 7,412 more rows]
