# Supplementary material for: From mathematics to medicine: A practical primer on topological data analysis (TDA) and the development of related analytic tools for the functional discovery of latent structure in fMRI data
Source: PLoS One. 2021 Aug 12;16(8):e0255859. doi: 10.1371/journal.pone.0255859 (PMC8360597; doi:10.1371/journal.pone.0255859)
Supplement: S1 Data — The included archive of .csv files has one .csv file for each time index. Each .csv file contains a single matrix, which has one column for each of the spatial coordinates x, y, z and one column for the fMRI signal amplitude at voxel (x, y, z) at that time index. This is normalized scan data for a single patient from our study, described in the paper, with an ACC (anterior cingulate cortex) mask applied. This is the data we used, together with our software implementation of our workflow (available at https://github.com/regalski/Wayne-State-TDA), to produce the persistence diagrams, vineyards, and loop locations pictured in the figures and described in the Workflow section of our paper. (ZIP) [file pone.0255859.s004.zip › lea2002_145_121_121_time_11_rdACC.csv]

86	49	77	727.33
86	49	78	710
86	49	79	695.4
86	49	80	701.69
86	50	77	701.78
86	50	78	679.09
86	50	79	662.39
86	50	80	680.84
86	51	77	695.25
86	51	78	677.45
86	51	79	678.44
86	51	80	680.02
86	52	77	725.62
86	52	78	702.53
86	52	79	705.65
86	52	80	701.55
86	53	77	815.48
86	53	78	764.32
86	53	79	742.02
86	53	80	727.62
86	54	77	854.97
86	54	78	816
86	54	79	793.58
86	54	80	770.49
86	55	77	862.88
86	55	78	836.92
86	55	79	844.65
86	55	80	831.89
86	56	77	863.22
86	56	78	838.42
86	56	79	864.62
86	56	80	872.01
86	57	77	842.79
86	57	78	874.47
86	57	79	873.93
86	57	80	864.63
86	57	81	859.95
86	57	82	830.24
86	58	77	829.77
86	58	78	872.44
86	58	79	882.95
86	58	80	886.18
86	58	81	873.47
86	58	82	856.61
86	59	81	838.27
86	59	82	828.97
86	60	81	749.95
86	60	82	756.52
86	61	81	788.29
86	61	82	794.61
86	62	81	840.3
86	62	82	838.74
86	63	77	887.92
86	63	78	836.86
86	63	79	814.29
86	63	80	819.51
86	63	81	823.73
86	63	82	821.8
86	64	77	845.42
86	64	78	848.26
86	64	79	842.9
86	64	80	776.82
86	64	81	759.23
86	64	82	760.4
86	65	77	851.46
86	65	78	869.88
86	65	79	870.07
86	65	80	791.96
86	65	81	763.4
86	65	82	761.17
86	66	77	858.96
86	66	78	882.11
86	66	79	874.81
86	66	80	808.06
86	66	81	779.46
86	66	82	763.34
86	67	77	816.44
86	67	78	834.92
86	67	79	837.36
86	67	80	812.67
86	68	77	843.7
86	68	78	842.12
86	68	79	844.09
86	68	80	807.37
86	69	77	856.36
86	69	78	826.98
86	69	79	804.33
86	69	80	761.78
86	70	77	791.66
86	70	78	760.74
86	70	79	732.11
86	70	80	709.62
86	71	77	732.19
86	71	78	725.02
86	71	79	724.48
86	71	80	710.74
86	72	77	716.26
86	72	78	722.26
86	72	79	727.9
86	72	80	712.67
86	73	77	708.52
86	73	78	717.55
86	73	79	722.55
86	73	80	710.03
87	46	81	936.19
87	46	82	925.91
87	46	83	930.54
87	46	84	931.63
87	47	81	845.46
87	47	82	852.3
87	47	83	854.18
87	47	84	852.51
87	48	81	754.61
87	48	82	776.49
87	48	83	785.47
87	48	84	788.15
87	49	77	725.38
87	49	78	715.29
87	49	79	711.71
87	49	80	720.42
87	49	81	736.35
87	49	82	756.53
87	49	83	750.51
87	49	84	731.72
87	50	77	705.3
87	50	78	692.2
87	50	79	685.34
87	50	80	696.48
87	50	81	712.25
87	50	82	730.09
87	50	83	731.27
87	50	84	723.06
87	51	77	714.6
87	51	78	697.57
87	51	79	689.56
87	51	80	679.67
87	52	77	749.83
87	52	78	730.3
87	52	79	719.99
87	52	80	707.98
87	53	77	827.99
87	53	78	792.24
87	53	79	757.83
87	53	80	740.33
87	54	77	857.08
87	54	78	826.09
87	54	79	788.16
87	54	80	760.45
87	55	77	859.02
87	55	78	840.92
87	55	79	842
87	55	80	826.19
87	55	81	781.49
87	55	82	756.45
87	55	83	728.78
87	55	84	734.19
87	56	77	874.15
87	56	78	845.37
87	56	79	884.03
87	56	80	887.36
87	56	81	836.02
87	56	82	787.82
87	56	83	729.96
87	56	84	742.3
87	57	77	859.79
87	57	78	886.29
87	57	79	897.54
87	57	80	889.83
87	57	81	854.65
87	57	82	807.82
87	57	83	752.49
87	57	84	761.59
87	58	77	848.86
87	58	78	890.48
87	58	79	900.43
87	58	80	903.31
87	58	81	898.38
87	58	82	882.34
87	58	83	858.86
87	58	84	844.05
87	59	77	852.95
87	59	78	867.91
87	59	79	858.16
87	59	80	853.7
87	59	81	867.27
87	59	82	868.37
87	59	83	872.05
87	59	84	868.1
87	60	77	757.22
87	60	78	763.47
87	60	79	766.15
87	60	80	769.52
87	60	81	761.09
87	60	82	764.94
87	60	83	804.92
87	60	84	829.69
87	61	77	712.76
87	61	78	723.59
87	61	79	742.61
87	61	80	792.68
87	61	81	783.07
87	61	82	783.8
87	61	83	815.71
87	61	84	834.1
87	62	77	779.62
87	62	78	773.38
87	62	79	782.21
87	62	80	829.27
87	62	81	835.96
87	62	82	842.97
87	62	83	847.35
87	62	84	851.08
87	63	77	900.86
87	63	78	857.47
87	63	79	828.99
87	63	80	808.24
87	63	81	833.25
87	63	82	862.44
87	63	83	836.78
87	63	84	820
87	64	77	852.56
87	64	78	838.89
87	64	79	815.08
87	64	80	748.68
87	64	81	773.51
87	64	82	819.36
87	64	83	780.67
87	64	84	756.61
87	65	77	827.24
87	65	78	830.39
87	65	79	818.77
87	65	80	742.39
87	65	81	741.26
87	65	82	751.99
87	65	83	733.28
87	65	84	733.19
87	66	77	842.48
87	66	78	846.72
87	66	79	823.33
87	66	80	741.67
87	66	81	721.4
87	66	82	719.63
87	66	83	708.01
87	66	84	717.7
87	67	77	866.82
87	67	78	834.39
87	67	79	787.63
87	67	80	732.11
87	67	81	716.77
87	67	82	715.96
87	67	83	705.6
87	67	84	709.35
87	68	77	862.51
87	68	78	822.91
87	68	79	789.54
87	68	80	758.29
87	68	81	745.52
87	68	82	739.4
87	68	83	711.82
87	68	84	704.51
87	69	77	807.53
87	69	78	789.02
87	69	79	772.53
87	69	80	749.31
87	70	77	729.33
87	70	78	732.38
87	70	79	736.06
87	70	80	725.43
87	71	77	710.67
87	71	78	721.82
87	71	79	735.68
87	71	80	718.05
87	72	77	718.33
87	72	78	726.9
87	72	79	731.67
87	72	80	716.01
87	73	77	720.8
87	73	78	718.28
87	73	79	716.52
87	73	80	715.78
87	73	81	724.51
87	73	82	746.71
87	73	83	757.65
87	73	84	770.52
87	74	81	759.61
87	74	82	826.57
87	74	83	847.74
87	74	84	868.09
87	75	81	789.2
87	75	82	876.75
87	75	83	900.97
87	75	84	918.75
87	76	81	796.81
87	76	82	883.32
87	76	83	920.68
87	76	84	940.86
88	46	81	966.06
88	46	82	957.29
88	46	83	952.46
88	46	84	942.73
88	47	81	884.33
88	47	82	885.33
88	47	83	873.59
88	47	84	855.51
88	48	81	773.84
88	48	82	799.34
88	48	83	803.82
88	48	84	791.31
88	49	77	731.94
88	49	78	722.63
88	49	79	723.57
88	49	80	726.9
88	49	81	741.23
88	49	82	773.14
88	49	83	770.01
88	49	84	744.08
88	50	77	709.75
88	50	78	707.08
88	50	79	718.11
88	50	80	713.15
88	50	81	719.57
88	50	82	746.88
88	50	83	748.78
88	50	84	737.35
88	51	77	741.8
88	51	78	725.99
88	51	79	720.08
88	51	80	699.42
88	52	77	796.91
88	52	78	772.46
88	52	79	756.66
88	52	80	734.37
88	53	77	857
88	53	78	837.68
88	53	79	807.43
88	53	80	786.05
88	54	77	882.04
88	54	78	865.2
88	54	79	827.75
88	54	80	804.63
88	55	77	883.17
88	55	78	865.37
88	55	79	864.38
88	55	80	846.54
88	55	81	804.61
88	55	82	806.24
88	55	83	815.69
88	55	84	810.47
88	56	77	883.11
88	56	78	851.37
88	56	79	887.01
88	56	80	884.35
88	56	81	837.63
88	56	82	820.34
88	56	83	806.85
88	56	84	830.76
88	57	77	860.28
88	57	78	869.84
88	57	79	879.07
88	57	80	878.41
88	57	81	860.56
88	57	82	824.32
88	57	83	778.54
88	57	84	828.09
88	58	77	859.73
88	58	78	896.73
88	58	79	886.86
88	58	80	881.99
88	58	81	894.69
88	58	82	892.46
88	58	83	876.87
88	58	84	884.64
88	59	77	879.79
88	59	78	888.31
88	59	79	858.83
88	59	80	839.67
88	59	81	865.51
88	59	82	874.22
88	59	83	867.82
88	59	84	865.83
88	60	77	836.21
88	60	78	811.1
88	60	79	782.24
88	60	80	758.71
88	60	81	749.1
88	60	82	747.92
88	60	83	770.09
88	60	84	793.69
88	61	77	800.68
88	61	78	813.2
88	61	79	822.25
88	61	80	821.45
88	61	81	796.8
88	61	82	794.15
88	61	83	829.85
88	61	84	836.7
88	62	77	820.77
88	62	78	841.79
88	62	79	860.96
88	62	80	866.5
88	62	81	868.48
88	62	82	875.79
88	62	83	885.69
88	62	84	882.26
88	63	77	897.14
88	63	78	864.88
88	63	79	846.02
88	63	80	836.44
88	63	81	883.97
88	63	82	922.57
88	63	83	900.03
88	63	84	875.44
88	64	77	889.61
88	64	78	838.65
88	64	79	803.27
88	64	80	787
88	64	81	845.82
88	64	82	905.98
88	64	83	867.08
88	64	84	821.72
88	65	77	870.97
88	65	78	824.7
88	65	79	782.72
88	65	80	747.81
88	65	81	812.56
88	65	82	877.33
88	65	83	825.11
88	65	84	781.52
88	66	77	867.36
88	66	78	823.7
88	66	79	772.37
88	66	80	728.89
88	66	81	776.72
88	66	82	829.04
88	66	83	789.72
88	66	84	757.34
88	67	77	863.09
88	67	78	795.72
88	67	79	726.48
88	67	80	711.57
88	67	81	734.12
88	67	82	762.28
88	67	83	757.41
88	67	84	742.28
88	68	77	811.14
88	68	78	777.37
88	68	79	747.3
88	68	80	731.38
88	68	81	739.29
88	68	82	753.46
88	68	83	749.67
88	68	84	737.96
88	69	77	755.28
88	69	78	752.39
88	69	79	749.56
88	69	80	728.92
88	70	77	716.58
88	70	78	714.23
88	70	79	714.83
88	70	80	709.24
88	71	77	712.54
88	71	78	721.39
88	71	79	737.11
88	71	80	731
88	72	77	721.72
88	72	78	732.06
88	72	79	743.42
88	72	80	740.96
88	73	77	727.65
88	73	78	724.82
88	73	79	722.33
88	73	80	739.82
88	73	81	739.93
88	73	82	740.24
88	73	83	778.05
88	73	84	795.19
88	74	81	797.69
88	74	82	850.44
88	74	83	872.44
88	74	84	887.62
88	75	81	849.78
88	75	82	938.13
88	75	83	928.23
88	75	84	938.48
88	76	81	848.59
88	76	82	955.56
88	76	83	923.11
88	76	84	938.6
89	46	81	952.1
89	46	82	961.85
89	46	83	947.16
89	46	84	926.36
89	47	81	890.12
89	47	82	883.85
89	47	83	861.58
89	47	84	835.93
89	48	81	777.57
89	48	82	778.37
89	48	83	769.68
89	48	84	764.04
89	49	77	752.41
89	49	78	735.17
89	49	79	721.59
89	49	80	724.77
89	49	81	739.15
89	49	82	767.31
89	49	83	768.28
89	49	84	753.97
89	50	74	721.62
89	50	75	737.06
89	50	76	746.88
89	50	77	725.26
89	50	78	716.89
89	50	79	726.15
89	50	80	721.48
89	50	81	733.58
89	50	82	766.4
89	50	83	765.02
89	50	84	747.28
89	51	74	738.04
89	51	75	772.06
89	51	76	800.02
89	51	77	780.3
89	51	78	766.2
89	51	79	751.97
89	51	80	728.88
89	51	81	716.59
89	51	82	735.11
89	51	83	734.25
89	51	84	725.85
89	52	74	792.03
89	52	75	846.33
89	52	76	881.66
89	52	77	856.9
89	52	78	832.75
89	52	79	805.92
89	52	80	775.28
89	52	81	756.82
89	52	82	771.25
89	52	83	766.48
89	52	84	742.97
89	53	74	823.17
89	53	75	869.01
89	53	76	893.16
89	53	77	882.6
89	53	78	875.08
89	53	79	861.93
89	53	80	839.56
89	53	81	827.21
89	53	82	829.85
89	53	83	815.37
89	53	84	786.03
89	54	74	828.41
89	54	75	874.99
89	54	76	903.35
89	54	77	904.16
89	54	78	893.91
89	54	79	855.55
89	54	80	855.78
89	54	81	872.82
89	54	82	863.18
89	54	83	855.18
89	54	84	838.87
89	55	75	867.77
89	55	76	910.52
89	55	77	906.61
89	55	78	891.25
89	55	79	876.64
89	55	80	875.53
89	55	81	861.35
89	55	82	877.14
89	55	83	894.26
89	55	84	886.86
89	56	75	843.29
89	56	76	885.14
89	56	77	870.53
89	56	78	858.59
89	56	79	901.8
89	56	80	902.67
89	56	81	857.87
89	56	82	874.1
89	56	83	898.49
89	56	84	894.76
89	57	75	854.7
89	57	76	862.28
89	57	77	857.96
89	57	78	858.34
89	57	79	873.19
89	57	80	869.7
89	57	81	851.94
89	57	82	859.61
89	57	83	871.11
89	57	84	889.71
89	58	77	875.67
89	58	78	897
89	58	79	877.48
89	58	80	873.95
89	58	81	914.32
89	58	82	929.18
89	58	83	919.32
89	58	84	930.99
89	59	77	890.54
89	59	78	902.18
89	59	79	879.65
89	59	80	873.78
89	59	81	908.59
89	59	82	904.89
89	59	83	872.12
89	59	84	870.27
89	60	77	833.81
89	60	78	826.41
89	60	79	807.99
89	60	80	791.51
89	60	81	747.61
89	60	82	716.67
89	60	83	712.47
89	60	84	745.93
89	61	77	799.83
89	61	78	812.65
89	61	79	820.6
89	61	80	820.13
89	61	81	773.46
89	61	82	751.57
89	61	83	771.45
89	61	84	803.17
89	62	77	827.61
89	62	78	838.54
89	62	79	858.31
89	62	80	893.15
89	62	81	877.61
89	62	82	875.78
89	62	83	891
89	62	84	903.29
89	63	77	863.12
89	63	78	829.17
89	63	79	837.43
89	63	80	897.42
89	63	81	929.47
89	63	82	960.96
89	63	83	959.94
89	63	84	931.91
89	64	77	877.04
89	64	78	812.6
89	64	79	787.38
89	64	80	825.43
89	64	81	882.72
89	64	82	936.62
89	64	83	918.21
89	64	84	873
89	65	77	876.65
89	65	78	799.22
89	65	79	758.76
89	65	80	789.01
89	65	81	865.36
89	65	82	937.09
89	65	83	897.77
89	65	84	844.58
89	66	75	867.14
89	66	76	866.34
89	66	77	852.28
89	66	78	785.51
89	66	79	746.34
89	66	80	765.64
89	66	81	838.78
89	66	82	907.14
89	66	83	865.92
89	66	84	814.86
89	67	75	896.58
89	67	76	882.07
89	67	77	809.44
89	67	78	761.68
89	67	79	726.47
89	67	80	734.22
89	67	81	769.06
89	67	82	808.27
89	67	83	795.87
89	67	84	775.01
89	68	75	855.67
89	68	76	830.2
89	68	77	776.15
89	68	78	772.05
89	68	79	767.63
89	68	80	745.18
89	68	81	751.58
89	68	82	766.49
89	68	83	770.54
89	68	84	763.76
89	69	74	811.86
89	69	75	785.46
89	69	76	765.98
89	69	77	751.62
89	69	78	775.56
89	69	79	789.19
89	69	80	757.58
89	69	81	754.25
89	69	82	760.2
89	69	83	769.64
89	69	84	768.75
89	70	74	793.41
89	70	75	780.17
89	70	76	758.57
89	70	77	728.16
89	70	78	737.61
89	70	79	747.84
89	70	80	746.72
89	70	81	757.55
89	70	82	771.25
89	70	83	773.57
89	70	84	769.16
89	71	74	760.31
89	71	75	754.43
89	71	76	749.01
89	71	77	740.71
89	71	78	744.67
89	71	79	749.14
89	71	80	752.98
89	71	81	755.6
89	71	82	755.87
89	71	83	757
89	71	84	752.36
89	72	74	731.28
89	72	75	732.85
89	72	76	742.77
89	72	77	749.9
89	72	78	752.92
89	72	79	756.1
89	72	80	758.86
89	72	81	754.14
89	72	82	749.59
89	72	83	756.09
89	72	84	758.27
89	73	74	744.23
89	73	75	748.85
89	73	76	747.27
89	73	77	720.33
89	73	78	728.47
89	73	79	743.17
89	73	80	752.02
89	73	81	762.46
89	73	82	773.48
89	73	83	810
89	73	84	829.14
89	74	81	833.6
89	74	82	879.67
89	74	83	897.32
89	74	84	906.84
89	75	81	907.05
89	75	82	970.54
89	75	83	951.33
89	75	84	950.74
89	76	81	912.25
89	76	82	978.09
89	76	83	945.49
89	76	84	945.37
90	46	81	946.66
90	46	82	951.45
90	46	83	938.41
90	46	84	922.41
90	47	81	892.02
90	47	82	882.04
90	47	83	862.99
90	47	84	840.06
90	48	81	783.59
90	48	82	781.94
90	48	83	773.62
90	48	84	763.32
90	49	74	743.01
90	49	75	743.54
90	49	76	757.54
90	49	81	751.18
90	49	82	768.46
90	49	83	767.43
90	49	84	758.99
90	50	74	745.43
90	50	75	738.83
90	50	76	745.47
90	50	77	756.52
90	50	78	754.48
90	50	79	754.05
90	50	80	758.24
90	50	81	764.98
90	50	82	778.38
90	50	83	770.13
90	50	84	749.02
90	51	74	760.62
90	51	75	780.84
90	51	76	806.13
90	51	77	816.74
90	51	78	807.78
90	51	79	790.04
90	51	80	771.8
90	51	81	757.42
90	51	82	758.87
90	51	83	743.9
90	51	84	717.65
90	52	74	803.53
90	52	75	856.28
90	52	76	893.44
90	52	77	898.81
90	52	78	885.98
90	52	79	871.14
90	52	80	831.92
90	52	81	804.62
90	52	82	796.79
90	52	83	776.62
90	52	84	743.02
90	53	74	817.49
90	53	75	863.83
90	53	76	888.71
90	53	77	886.69
90	53	78	904.55
90	53	79	946.86
90	53	80	909.98
90	53	81	884.04
90	53	82	872.2
90	53	83	847.4
90	53	84	805.95
90	54	74	807.87
90	54	75	857.43
90	54	76	893.55
90	54	77	890.59
90	54	78	892.29
90	54	79	884.66
90	54	80	891.17
90	54	81	912.45
90	54	82	913.5
90	54	83	909.42
90	54	84	892.45
90	55	74	807.42
90	55	75	848.65
90	55	76	907.35
90	55	77	909.71
90	55	78	899.42
90	55	79	880.38
90	55	80	892.61
90	55	81	905.29
90	55	82	930.46
90	55	83	944.18
90	55	84	933.27
90	56	74	825.4
90	56	75	832.05
90	56	76	869.72
90	56	77	884.83
90	56	78	896.36
90	56	79	924.79
90	56	80	928.83
90	56	81	904.82
90	56	82	923.66
90	56	83	943.1
90	56	84	925.8
90	57	74	865.23
90	57	75	832.51
90	57	76	839.17
90	57	77	853.53
90	57	78	870.78
90	57	79	878.31
90	57	80	882.47
90	57	81	888.36
90	57	82	909.01
90	57	83	936.02
90	57	84	917.17
90	58	74	920.33
90	58	75	882.23
90	58	76	871.7
90	58	77	883.28
90	58	78	905.85
90	58	79	892.28
90	58	80	903.22
90	58	81	965.32
90	58	82	987.63
90	58	83	971.68
90	58	84	970.51
90	59	75	891.09
90	59	76	891.51
90	59	77	891.64
90	59	78	902.07
90	59	79	916.7
90	59	80	939.67
90	59	81	979.85
90	59	82	967.56
90	59	83	909.62
90	59	84	904.92
90	60	75	790.17
90	60	76	754.69
90	60	77	728.54
90	60	78	734.81
90	60	79	772.54
90	60	80	796.91
90	60	81	749.7
90	60	82	712.98
90	60	83	690.44
90	60	84	714.18
90	61	77	728.19
90	61	78	742.24
90	61	79	767.56
90	61	80	781.09
90	61	81	721.69
90	61	82	678.57
90	61	83	673.77
90	61	84	722.9
90	62	75	864.36
90	62	76	844.06
90	62	77	847.3
90	62	78	849.58
90	62	79	859.88
90	62	80	884.83
90	62	81	848.9
90	62	82	825.63
90	62	83	817.72
90	62	84	856.72
90	63	75	817.09
90	63	76	819.76
90	63	77	873.39
90	63	78	857.88
90	63	79	876.31
90	63	80	940.35
90	63	81	948.04
90	63	82	954.95
90	63	83	938.17
90	63	84	944.95
90	64	75	814.54
90	64	76	824.26
90	64	77	849.53
90	64	78	801.14
90	64	79	797.11
90	64	80	860.4
90	64	81	890.65
90	64	82	912.11
90	64	83	897.22
90	64	84	890.03
90	65	74	848.56
90	65	75	866.52
90	65	76	856.68
90	65	77	831.35
90	65	78	764.42
90	65	79	746.81
90	65	80	816.8
90	65	81	876.64
90	65	82	928.27
90	65	83	914.74
90	65	84	889.52
90	66	74	847.96
90	66	75	883.49
90	66	76	864.45
90	66	77	795.75
90	66	78	735
90	66	79	720.86
90	66	80	786.74
90	66	81	867
90	66	82	934.15
90	66	83	915.24
90	66	84	870.6
90	67	74	862.78
90	67	75	872.6
90	67	76	833.09
90	67	77	743.51
90	67	78	716.28
90	67	79	714.75
90	67	80	759.72
90	67	81	805.03
90	67	82	839.47
90	67	83	819.71
90	67	84	795.83
90	68	74	869.85
90	68	75	837.76
90	68	76	795.73
90	68	77	737.95
90	68	78	751.35
90	68	79	773.65
90	68	80	781.07
90	68	81	781.2
90	68	82	781.58
90	68	83	783.67
90	68	84	781.27
90	69	74	838.54
90	69	75	803.04
90	69	76	770.6
90	69	77	748.86
90	69	78	784
90	69	79	812.74
90	69	80	794.67
90	69	81	777.34
90	69	82	763.8
90	69	83	777.66
90	69	84	785.44
90	70	74	806.84
90	70	75	797
90	70	76	774.2
90	70	77	742.84
90	70	78	760.81
90	70	79	776.02
90	70	80	772.69
90	70	81	767.6
90	70	82	762.57
90	70	83	771.29
90	70	84	771.46
90	71	74	776.28
90	71	75	777.04
90	71	76	764.09
90	71	77	739.57
90	71	78	749.8
90	71	79	761.69
90	71	80	769.17
90	71	81	765.51
90	71	82	757.06
90	71	83	761.33
90	71	84	757.31
90	72	74	758.52
90	72	75	758.6
90	72	76	754.65
90	72	77	738.75
90	72	78	752.21
90	72	79	767.6
90	72	80	776.45
90	72	81	777.84
90	72	82	773.39
90	72	83	776.39
90	72	84	775.48
90	73	74	781.52
90	73	75	784.77
90	73	76	773.94
90	73	81	813.59
90	73	82	832.94
90	73	83	851.07
90	73	84	859.25
90	74	81	895.9
90	74	82	923.45
90	74	83	929.45
90	74	84	929.97
90	75	81	966.33
90	75	82	990.96
90	75	83	982.27
90	75	84	973.7
90	76	81	962.37
90	76	82	988.05
90	76	83	982.4
90	76	84	975.98
91	47	81	899.25
91	47	82	887.88
91	47	83	887.35
91	47	84	883.54
91	48	81	809.02
91	48	82	804.64
91	48	83	810.55
91	48	84	812.23
91	49	74	767.66
91	49	75	774.68
91	49	76	774.63
91	49	81	773.99
91	49	82	779.45
91	49	83	781.57
91	49	84	779.31
91	50	74	762.3
91	50	75	758.5
91	50	76	757.16
91	50	81	785.09
91	50	82	785.34
91	50	83	774.54
91	50	84	755.54
91	51	74	767.14
91	51	75	781.02
91	51	76	802.98
91	51	81	769.45
91	51	82	769.08
91	51	83	752.49
91	51	84	727.65
91	52	74	798.16
91	52	75	855
91	52	76	899.03
91	52	81	807.7
91	52	82	787.15
91	52	83	764.29
91	52	84	740.98
91	53	74	860.7
91	53	75	904.4
91	53	76	933.11
91	53	81	887.43
91	53	82	846.57
91	53	83	815.57
91	53	84	789.52
91	54	74	860.22
91	54	75	902.72
91	54	76	928.05
91	54	81	910.91
91	54	82	902.6
91	54	83	894.42
91	54	84	873.64
91	55	74	831.61
91	55	75	882.76
91	55	76	934.34
91	55	81	929.84
91	55	82	941.71
91	55	83	945.03
91	55	84	932.72
91	56	74	835.77
91	56	75	864.34
91	56	76	916.26
91	56	81	940.91
91	56	82	949.17
91	56	83	954.86
91	56	84	944.31
91	57	74	860.63
91	57	75	841.31
91	57	76	874.56
91	57	77	900.73
91	57	78	926.01
91	57	79	930.71
91	57	80	928.79
91	57	81	926.26
91	57	82	935.75
91	57	83	946.71
91	57	84	932.14
91	58	74	927.24
91	58	75	874.57
91	58	76	886.3
91	58	77	917.82
91	58	78	949.01
91	58	79	953.24
91	58	80	964.04
91	58	81	996.8
91	58	82	1008.6
91	58	83	994.26
91	58	84	987.57
91	59	74	918.91
91	59	75	915.85
91	59	76	904.83
91	59	77	910.4
91	59	78	926.21
91	59	79	951.13
91	59	80	975.56
91	59	81	997.15
91	59	82	981.34
91	59	83	946.42
91	59	84	928.74
91	60	74	804.54
91	60	75	773.17
91	60	76	736.22
91	60	77	722.28
91	60	78	734.12
91	60	79	762.45
91	60	80	791.7
91	60	81	795.34
91	60	82	776.49
91	60	83	754.84
91	60	84	731.75
91	61	74	792.69
91	61	75	676.25
91	61	76	685.83
91	61	77	724.89
91	61	78	754.72
91	61	79	757.65
91	61	80	761.29
91	61	81	752.58
91	61	82	712.63
91	61	83	675.91
91	61	84	670.98
91	62	74	955.27
91	62	75	726.53
91	62	76	795.09
91	62	77	881.84
91	62	78	892.94
91	62	79	884.78
91	62	80	886.38
91	62	81	883.36
91	62	82	857.7
91	62	83	809.81
91	62	84	827.85
91	63	74	883.24
91	63	75	775.99
91	63	76	819.72
91	63	77	901.9
91	63	78	897.53
91	63	79	922.46
91	63	80	972.41
91	63	81	982.14
91	63	82	972.98
91	63	83	907.93
91	63	84	933.61
91	64	74	835.58
91	64	75	850.36
91	64	76	864.87
91	64	77	859.03
91	64	78	810.69
91	64	79	820.29
91	64	80	879.32
91	64	81	902.37
91	64	82	903.41
91	64	83	852.11
91	64	84	864.78
91	65	74	869.88
91	65	75	925.83
91	65	76	890.86
91	65	77	824.57
91	65	78	765.21
91	65	79	760
91	65	80	819.73
91	65	81	876.42
91	65	82	919.6
91	65	83	884.43
91	65	84	877.42
91	66	74	878.63
91	66	75	894.36
91	66	76	861.67
91	66	77	790.18
91	66	78	729.92
91	66	79	725.13
91	66	80	788.15
91	66	81	868.75
91	66	82	941.9
91	66	83	924.51
91	66	84	887.59
91	67	74	886.17
91	67	75	872.31
91	67	76	826.41
91	67	81	827.91
91	67	82	868.58
91	67	83	860.58
91	67	84	825.44
91	68	74	890.41
91	68	75	853.72
91	68	76	801.61
91	68	81	811.93
91	68	82	807.45
91	68	83	809.19
91	68	84	796.39
91	69	74	848
91	69	75	817.5
91	69	76	783.68
91	69	81	804.53
91	69	82	778.92
91	69	83	781.67
91	69	84	783.55
91	70	74	819.64
91	70	75	814.74
91	70	76	792.56
91	70	81	768.11
91	70	82	754.37
91	70	83	759.86
91	70	84	760.76
91	71	74	800.56
91	71	75	808.86
91	71	76	788.16
91	71	81	769.27
91	71	82	769.93
91	71	83	769.97
91	71	84	770.46
91	72	74	786.39
91	72	75	784.46
91	72	76	767.3
91	72	81	801.67
91	72	82	810.59
91	72	83	805.86
91	72	84	807.75
91	73	74	797.16
91	73	75	788.35
91	73	76	771.01
91	73	81	863.79
91	73	82	880.32
91	73	83	883.92
91	73	84	888.44
91	74	74	809.08
91	74	75	796.43
91	74	76	774.35
91	74	81	948.48
91	74	82	948.17
91	74	83	955.64
91	74	84	959.21
91	75	81	1011.4
91	75	82	993.31
91	75	83	1002.6
91	75	84	1007.1
91	76	81	993.97
91	76	82	995.2
91	76	83	1016.3
91	76	84	1023.6
92	47	81	956.77
92	47	82	947.2
92	47	83	932.12
92	47	84	929.94
92	48	81	863.88
92	48	82	869.01
92	48	83	882.27
92	48	84	895.11
92	49	74	801.87
92	49	75	814.61
92	49	76	807.49
92	49	81	803.73
92	49	82	814.68
92	49	83	826.89
92	49	84	828.34
92	50	74	792.9
92	50	75	795.03
92	50	76	783.75
92	50	81	792.19
92	50	82	796
92	50	83	791.73
92	50	84	778.09
92	51	74	797.95
92	51	75	794.24
92	51	76	794.09
92	51	81	766.69
92	51	82	784.51
92	51	83	777.92
92	51	84	748.85
92	52	74	831.51
92	52	75	860.62
92	52	76	879.99
92	52	81	781.56
92	52	82	779.23
92	52	83	760.94
92	52	84	738.62
92	53	74	894.34
92	53	75	925.07
92	53	76	940.23
92	53	81	838.2
92	53	82	794.04
92	53	83	761.4
92	53	84	743.27
92	54	74	917.93
92	54	75	951.55
92	54	76	966.67
92	54	81	866.32
92	54	82	835.46
92	54	83	806.74
92	54	84	780.29
92	55	74	884.38
92	55	75	934.99
92	55	76	970.74
92	55	81	897.96
92	55	82	884.57
92	55	83	870.63
92	55	84	860.63
92	56	74	872.72
92	56	75	918.36
92	56	76	964.97
92	56	81	912.65
92	56	82	904.68
92	56	83	900.44
92	56	84	900.31
92	57	74	871.29
92	57	75	879.18
92	57	76	926.39
92	57	77	934.95
92	57	78	944.31
92	57	79	948.35
92	57	80	930.52
92	57	81	903.41
92	57	82	900.2
92	57	83	904.62
92	57	84	901.07
92	58	74	910.76
92	58	75	870.27
92	58	76	908.98
92	58	77	940.56
92	58	78	963.07
92	58	79	980.87
92	58	80	983.54
92	58	81	950.9
92	58	82	948.01
92	58	83	949.73
92	58	84	949.58
92	59	74	972.61
92	59	75	952.89
92	59	76	929.26
92	59	77	925.41
92	59	78	940.18
92	59	79	976.82
92	59	80	987.56
92	59	81	960.1
92	59	82	942.15
92	59	83	928.22
92	59	84	910.2
92	60	74	882.84
92	60	75	853.99
92	60	76	817.34
92	60	77	800.71
92	60	78	817.1
92	60	79	792.06
92	60	80	779.36
92	60	81	854.4
92	60	82	860.5
92	60	83	839.89
92	60	84	774.79
92	61	74	839.9
92	61	75	682.04
92	61	76	735.25
92	61	77	818.86
92	61	78	839.56
92	61	79	792.67
92	61	80	765.88
92	61	81	856.8
92	61	82	884.66
92	61	83	875.9
92	61	84	749.74
92	62	74	927.52
92	62	75	596.72
92	62	76	759.44
92	62	77	925.76
92	62	78	922.97
92	62	79	903.59
92	62	80	892.98
92	62	81	961.91
92	62	82	985.77
92	62	83	965.81
92	62	84	895.23
92	63	74	856.95
92	63	75	738.5
92	63	76	823.28
92	63	77	925.47
92	63	78	909.43
92	63	79	933.99
92	63	80	978.34
92	63	81	1010.2
92	63	82	1019.6
92	63	83	991.48
92	63	84	977.12
92	64	74	799.47
92	64	75	870.64
92	64	76	907.49
92	64	77	908.32
92	64	78	843.42
92	64	79	836.01
92	64	80	860.6
92	64	81	915.67
92	64	82	945.31
92	64	83	919.64
92	64	84	915.18
92	65	74	828.1
92	65	75	942.52
92	65	76	934.47
92	65	77	888.37
92	65	78	819.11
92	65	79	790.86
92	65	80	801.36
92	65	81	875.43
92	65	82	929.23
92	65	83	921.62
92	65	84	920.67
92	66	74	887.76
92	66	75	906.18
92	66	76	884.29
92	66	77	853.16
92	66	78	807.32
92	66	79	786.75
92	66	80	792.48
92	66	81	860.42
92	66	82	928.29
92	66	83	946.9
92	66	84	936.78
92	67	74	907.99
92	67	75	895.42
92	67	76	866.74
92	67	81	821.55
92	67	82	873.53
92	67	83	905.11
92	67	84	891.23
92	68	74	909.18
92	68	75	884.73
92	68	76	848.82
92	68	81	801.23
92	68	82	816.61
92	68	83	848
92	68	84	840.28
92	69	74	872.04
92	69	75	848.96
92	69	76	814.88
92	69	81	796.52
92	69	82	789.65
92	69	83	806.12
92	69	84	804.51
92	70	74	836.27
92	70	75	829.44
92	70	76	805.22
92	70	81	767.23
92	70	82	779.89
92	70	83	779.79
92	70	84	778.95
92	71	74	822.07
92	71	75	816.97
92	71	76	797.7
92	71	81	774.05
92	71	82	798.22
92	71	83	795.63
92	71	84	802.43
92	72	74	823.72
92	72	75	815.96
92	72	76	790.05
92	72	81	828.26
92	72	82	849.91
92	72	83	842.93
92	72	84	854.88
92	73	74	818.69
92	73	75	797.61
92	73	76	773.52
92	73	81	899.22
92	73	82	909.65
92	73	83	908.7
92	73	84	916.7
92	74	74	814.72
92	74	75	788.18
92	74	76	765.39
92	74	81	962.58
92	74	82	967.37
92	74	83	984.07
92	74	84	992.33
92	75	81	988.54
92	75	82	995.31
92	75	83	1037.8
92	75	84	1055.4
92	76	81	981.48
92	76	82	993.6
92	76	83	1021.2
92	76	84	1045.5
93	49	74	818.57
93	49	75	838.04
93	49	76	828.16
93	50	74	810.75
93	50	75	818.42
93	50	76	804.76
93	50	81	787.85
93	50	82	790.11
93	50	83	811.17
93	50	84	829.25
93	51	74	814.04
93	51	75	802.69
93	51	76	791.27
93	51	81	787.8
93	51	82	803.14
93	51	83	811.55
93	51	84	812.33
93	52	74	846.58
93	52	75	842.58
93	52	76	836.67
93	52	81	784.92
93	52	82	787.49
93	52	83	793.46
93	52	84	801.03
93	53	74	889.3
93	53	75	891.83
93	53	76	881.71
93	53	81	780.18
93	53	82	755.95
93	53	83	753.21
93	53	84	766.39
93	54	71	748.46
93	54	72	813.98
93	54	73	865.23
93	54	74	936.13
93	54	75	952.44
93	54	76	944.92
93	54	81	800.15
93	54	82	774.16
93	54	83	754.7
93	54	84	734.87
93	55	71	759.13
93	55	72	813.76
93	55	73	842.49
93	55	74	936.46
93	55	75	982.41
93	55	76	994.88
93	55	81	812.54
93	55	82	803.56
93	55	83	798.47
93	55	84	799.56
93	56	71	816.53
93	56	72	852.53
93	56	73	842.02
93	56	74	931.26
93	56	75	968.99
93	56	76	975.04
93	56	81	815.08
93	56	82	823.17
93	56	83	828.88
93	56	84	833.17
93	57	71	895.99
93	57	72	900.48
93	57	73	844.8
93	57	74	897.92
93	57	75	925.49
93	57	76	954.17
93	57	77	944.99
93	57	78	935.76
93	57	79	926.18
93	57	80	888.91
93	58	71	912.58
93	58	72	958.86
93	58	73	916.38
93	58	74	899.36
93	58	75	891.85
93	58	76	933.51
93	58	77	945.31
93	58	78	945.58
93	58	79	951.48
93	58	80	941.03
93	59	71	886.76
93	59	72	971.89
93	59	73	984.45
93	59	74	974.9
93	59	75	951.26
93	59	76	926.96
93	59	77	910.12
93	59	78	912.35
93	59	79	941.41
93	59	80	943.76
93	60	71	830.16
93	60	72	914.08
93	60	73	879.48
93	60	74	879.77
93	60	75	929.78
93	60	76	874.59
93	60	77	840.1
93	60	78	829.14
93	60	79	786.85
93	60	80	761.7
93	61	74	767.89
93	61	75	797.65
93	61	76	820.38
93	61	77	853.44
93	61	78	852.9
93	61	79	803.79
93	61	80	772.39
93	62	71	814.95
93	62	72	941.41
93	62	73	942.86
93	62	74	903.79
93	62	75	729.25
93	62	76	823.09
93	62	77	915.47
93	62	78	900.89
93	62	79	895.02
93	62	80	901.03
93	63	71	818.83
93	63	72	912.29
93	63	73	952.72
93	63	74	938.84
93	63	75	841.43
93	63	76	868.2
93	63	77	898.3
93	63	78	848.57
93	63	79	891.39
93	63	80	960.08
93	64	71	827.05
93	64	72	860.75
93	64	73	881.75
93	64	74	884.02
93	64	75	924.77
93	64	76	936.44
93	64	77	921.38
93	64	78	847.78
93	64	79	837.19
93	64	80	843.4
93	65	71	810.49
93	65	72	886.24
93	65	73	877.43
93	65	74	857.71
93	65	75	953.91
93	65	76	965.71
93	65	77	940.4
93	65	78	863.36
93	65	79	817.02
93	65	80	792.81
93	66	71	841.03
93	66	72	933.17
93	66	73	947.77
93	66	74	939.66
93	66	75	961.7
93	66	76	954.3
93	67	71	847.2
93	67	72	937.2
93	67	73	958.46
93	67	74	944.35
93	67	75	952.48
93	67	76	941.89
93	67	81	774.14
93	67	82	825.79
93	67	83	889.65
93	67	84	909.13
93	68	71	825.78
93	68	72	943.6
93	68	73	964.67
93	68	74	929.29
93	68	75	928.47
93	68	76	916.99
93	68	81	766.59
93	68	82	796.67
93	68	83	837.15
93	68	84	848.65
93	69	71	758.28
93	69	72	888.88
93	69	73	933.88
93	69	74	901.16
93	69	75	886.78
93	69	76	861.69
93	69	81	786.08
93	69	82	788.93
93	69	83	803.41
93	69	84	802.38
93	70	74	842.53
93	70	75	835.33
93	70	76	820.15
93	70	81	769.95
93	70	82	776.98
93	70	83	784.54
93	70	84	782.22
93	71	74	826.94
93	71	75	820.64
93	71	76	808.63
93	71	81	778.03
93	71	82	798.05
93	71	83	810.65
93	71	84	816.78
93	72	74	864.61
93	72	75	855.75
93	72	76	828.21
93	72	81	848.11
93	72	82	877.75
93	72	83	887.34
93	72	84	895.35
93	73	74	858.16
93	73	75	836.29
93	73	76	808.08
93	73	81	924.88
93	73	82	952.14
93	73	83	952.61
93	73	84	953.94
93	74	74	846.09
93	74	75	812.79
93	74	76	799.06
94	49	74	815.08
94	49	75	829.18
94	49	76	824.34
94	50	71	878.61
94	50	72	851.23
94	50	73	824.89
94	50	74	804.9
94	50	75	810.73
94	50	76	801.35
94	51	71	885.58
94	51	72	870.86
94	51	73	841.02
94	51	74	812.78
94	51	75	797.08
94	51	76	780.49
94	52	71	845.35
94	52	72	837.81
94	52	73	834.36
94	52	74	844.27
94	52	75	824.85
94	52	76	804.01
94	53	69	660.58
94	53	70	698.3
94	53	71	826.81
94	53	72	845.41
94	53	73	857.56
94	53	74	876.12
94	53	75	856.5
94	53	76	834.98
94	54	69	633.85
94	54	70	669.54
94	54	71	803.84
94	54	72	845.95
94	54	73	874.67
94	54	74	919.46
94	54	75	922.04
94	54	76	909.85
94	54	78	849.36
94	54	79	844.95
94	54	80	802.61
94	55	69	610.5
94	55	70	651.27
94	55	71	763.98
94	55	72	811.35
94	55	73	850.41
94	55	74	957.59
94	55	75	1002.9
94	55	76	1012
94	55	78	903.53
94	55	79	880.26
94	55	80	822.3
94	56	69	646.38
94	56	70	686.59
94	56	71	797.65
94	56	72	838.7
94	56	73	841.14
94	56	74	974.01
94	56	75	1014.7
94	56	76	1001.3
94	56	78	930.01
94	56	79	934.28
94	56	80	868.17
94	57	71	856.58
94	57	72	880.03
94	57	73	834.66
94	57	74	921.43
94	57	75	962.81
94	57	76	983.36
94	57	77	951.01
94	57	78	936.32
94	57	79	944.9
94	57	80	888.23
94	58	71	892.09
94	58	72	923.77
94	58	73	899.51
94	58	74	904.59
94	58	75	922.53
94	58	76	973.63
94	58	77	968.11
94	58	78	959.4
94	58	79	972.75
94	58	80	944.83
94	59	71	929.01
94	59	72	992.68
94	59	73	994.1
94	59	74	991.2
94	59	75	986.15
94	59	76	963.22
94	59	77	936.55
94	59	78	917.5
94	59	79	955.69
94	59	80	952.09
94	60	71	817.17
94	60	72	845.75
94	60	73	812.17
94	60	74	828.7
94	60	75	877.72
94	60	76	877.19
94	60	77	835.83
94	60	78	767.02
94	60	79	762.11
94	60	80	771.56
94	61	71	637.94
94	61	72	636.38
94	61	73	607.74
94	61	74	664.73
94	61	75	782.05
94	61	76	854.68
94	61	77	866.17
94	61	78	822.14
94	61	79	776.22
94	61	80	759.07
94	62	71	726.62
94	62	72	746.53
94	62	73	764.27
94	62	74	821.2
94	62	75	855.95
94	62	76	915.65
94	62	77	943.97
94	62	78	915.63
94	62	79	890.29
94	62	80	880.33
94	63	71	830.9
94	63	72	898.3
94	63	73	955.72
94	63	74	989.53
94	63	75	980.52
94	63	76	979.91
94	63	77	952.79
94	63	78	883.93
94	63	79	905.3
94	63	80	951.37
94	64	71	851.75
94	64	72	939.38
94	64	73	982.16
94	64	74	994.61
94	64	75	995.01
94	64	76	981.77
94	64	77	952.72
94	64	78	885.43
94	64	79	871.21
94	64	80	863.52
94	65	71	841.78
94	65	72	944.19
94	65	73	963.65
94	65	74	955.36
94	65	75	980.52
94	65	76	981.55
94	65	77	965.88
94	65	78	912.98
94	65	79	874.56
94	65	80	839.33
94	66	71	850.27
94	66	72	970.26
94	66	73	996.51
94	66	74	987.77
94	66	75	1004.5
94	66	76	994.91
94	66	78	937.95
94	66	79	907.02
94	66	80	868.67
94	67	69	766.14
94	67	70	812.78
94	67	71	816.84
94	67	72	948.48
94	67	73	984.16
94	67	74	972.14
94	67	75	973.75
94	67	76	974.42
94	67	78	957.92
94	67	79	908.02
94	67	80	821.4
94	68	69	687.96
94	68	70	736.71
94	68	71	780.79
94	68	72	927.35
94	68	73	960.92
94	68	74	936.28
94	68	75	924.67
94	68	76	936.94
94	68	78	934.87
94	68	79	881.2
94	68	80	796.59
94	69	69	655.51
94	69	70	685.29
94	69	71	719.82
94	69	72	843.63
94	69	73	887.38
94	69	74	880.06
94	69	75	870.42
94	69	76	865.73
94	69	78	848.7
94	69	79	828.88
94	69	80	794.56
94	70	69	645.67
94	70	70	658.21
94	70	71	675.22
94	70	72	796.68
94	70	73	850.44
94	70	74	840.02
94	70	75	825.6
94	70	76	810.85
94	71	71	661.44
94	71	72	787.97
94	71	73	847.47
94	71	74	829.97
94	71	75	810.47
94	71	76	794.85
94	72	71	643.33
94	72	72	764.45
94	72	73	845.32
94	72	74	845.57
94	72	75	838.74
94	72	76	823.88
94	73	71	642.56
94	73	72	755.5
94	73	73	839.75
94	73	74	832.72
94	73	75	830.78
94	73	76	824.32
94	74	74	830.47
94	74	75	814.72
94	74	76	821.08
95	50	71	892.36
95	50	72	861.65
95	50	73	841.45
95	51	71	895.59
95	51	72	884.16
95	51	73	867.98
95	52	71	854.6
95	52	72	876.99
95	52	73	886.62
95	53	69	648.53
95	53	70	687.99
95	53	71	829.37
95	53	72	867.51
95	53	73	881.33
95	53	77	922.96
95	53	78	898.5
95	53	79	874.22
95	53	80	828.08
95	54	69	649.22
95	54	70	678.51
95	54	71	814.61
95	54	72	842.82
95	54	73	846.41
95	54	77	954
95	54	78	937.93
95	54	79	908.67
95	54	80	826.61
95	55	69	638.28
95	55	70	667.75
95	55	71	812.96
95	55	72	843.87
95	55	73	852.71
95	55	77	984.18
95	55	78	968.26
95	55	79	944.43
95	55	80	857.07
95	56	69	664.61
95	56	70	691.25
95	56	71	826.37
95	56	72	866.3
95	56	73	863.27
95	56	77	971.4
95	56	78	975.29
95	56	79	1002.6
95	56	80	921.2
95	57	69	756.73
95	57	70	750.54
95	57	71	848.37
95	57	72	892.62
[truncated: 7,412 more rows]
