# Supplementary material for: From mathematics to medicine: A practical primer on topological data analysis (TDA) and the development of related analytic tools for the functional discovery of latent structure in fMRI data
Source: PLoS One. 2021 Aug 12;16(8):e0255859. doi: 10.1371/journal.pone.0255859 (PMC8360597; doi:10.1371/journal.pone.0255859)
Supplement: S1 Data — The included archive of .csv files has one .csv file for each time index. Each .csv file contains a single matrix, which has one column for each of the spatial coordinates x, y, z and one column for the fMRI signal amplitude at voxel (x, y, z) at that time index. This is normalized scan data for a single patient from our study, described in the paper, with an ACC (anterior cingulate cortex) mask applied. This is the data we used, together with our software implementation of our workflow (available at https://github.com/regalski/Wayne-State-TDA), to produce the persistence diagrams, vineyards, and loop locations pictured in the figures and described in the Workflow section of our paper. (ZIP) [file pone.0255859.s004.zip › lea2002_145_121_121_time_120_rdACC.csv]

86	49	77	726.17
86	49	78	732.1
86	49	79	723.18
86	49	80	715.42
86	50	77	707.39
86	50	78	706.88
86	50	79	701.61
86	50	80	697.13
86	51	77	698.24
86	51	78	711.76
86	51	79	704.81
86	51	80	690.92
86	52	77	739.41
86	52	78	727.83
86	52	79	714.23
86	52	80	699.45
86	53	77	808.47
86	53	78	765.06
86	53	79	740.3
86	53	80	720.7
86	54	77	840.56
86	54	78	820.86
86	54	79	798.59
86	54	80	762.2
86	55	77	840.41
86	55	78	839.42
86	55	79	837.12
86	55	80	830.03
86	56	77	830.85
86	56	78	844.51
86	56	79	857.98
86	56	80	860.62
86	57	77	821.77
86	57	78	851.81
86	57	79	875.66
86	57	80	843.5
86	57	81	839.94
86	57	82	867.86
86	58	77	831.06
86	58	78	862.57
86	58	79	904.09
86	58	80	873.57
86	58	81	870.62
86	58	82	901.89
86	59	81	808.53
86	59	82	845.86
86	60	81	720.9
86	60	82	772.69
86	61	81	757.02
86	61	82	772.65
86	62	81	824.87
86	62	82	850.38
86	63	77	870.57
86	63	78	824.18
86	63	79	850.83
86	63	80	851.06
86	63	81	814.86
86	63	82	832.45
86	64	77	844.65
86	64	78	809.62
86	64	79	837.36
86	64	80	807.53
86	64	81	714.18
86	64	82	730.83
86	65	77	857.76
86	65	78	885.46
86	65	79	881.25
86	65	80	841.23
86	65	81	763.75
86	65	82	754.14
86	66	77	833.29
86	66	78	900.4
86	66	79	886.91
86	66	80	851.63
86	66	81	784.95
86	66	82	760.12
86	67	77	752.6
86	67	78	843.69
86	67	79	862.39
86	67	80	848.75
86	68	77	824.81
86	68	78	859.45
86	68	79	862.07
86	68	80	838.79
86	69	77	826.72
86	69	78	812.32
86	69	79	808.68
86	69	80	784.25
86	70	77	782.37
86	70	78	752.25
86	70	79	748.56
86	70	80	734.65
86	71	77	744.47
86	71	78	740.24
86	71	79	721.95
86	71	80	718.62
86	72	77	736.81
86	72	78	746.38
86	72	79	718.31
86	72	80	713.94
86	73	77	739.91
86	73	78	754.67
86	73	79	722.05
86	73	80	722.39
87	46	81	933.09
87	46	82	929.09
87	46	83	929.21
87	46	84	936.03
87	47	81	845.67
87	47	82	846.21
87	47	83	848.95
87	47	84	851.82
87	48	81	748.25
87	48	82	753.47
87	48	83	761.09
87	48	84	774.46
87	49	77	737.37
87	49	78	740.73
87	49	79	737.38
87	49	80	734.89
87	49	81	738.5
87	49	82	732.77
87	49	83	720.77
87	49	84	747.62
87	50	77	714.11
87	50	78	722.33
87	50	79	720.41
87	50	80	718.63
87	50	81	720.96
87	50	82	717.31
87	50	83	710.72
87	50	84	729.68
87	51	77	720.11
87	51	78	714.35
87	51	79	707.97
87	51	80	698.42
87	52	77	781.26
87	52	78	756.97
87	52	79	733.48
87	52	80	707.15
87	53	77	863.24
87	53	78	811.72
87	53	79	768.12
87	53	80	729.27
87	54	77	877.02
87	54	78	841.5
87	54	79	806.94
87	54	80	767.57
87	55	77	853.3
87	55	78	850.85
87	55	79	839.67
87	55	80	818.71
87	55	81	791.2
87	55	82	752.76
87	55	83	754.77
87	55	84	764.22
87	56	77	826.03
87	56	78	854.07
87	56	79	871.3
87	56	80	860.74
87	56	81	832.06
87	56	82	790.4
87	56	83	766.99
87	56	84	748.38
87	57	77	837.34
87	57	78	866.73
87	57	79	896.53
87	57	80	876.92
87	57	81	848.93
87	57	82	829.97
87	57	83	786.47
87	57	84	741.87
87	58	77	853.84
87	58	78	883.95
87	58	79	920.32
87	58	80	887.3
87	58	81	875.8
87	58	82	893.65
87	58	83	863.18
87	58	84	807.54
87	59	77	857.94
87	59	78	868.12
87	59	79	899.13
87	59	80	836.72
87	59	81	808.29
87	59	82	835.45
87	59	83	839.58
87	59	84	833.4
87	60	77	793.72
87	60	78	783.38
87	60	79	824.32
87	60	80	759.72
87	60	81	714.45
87	60	82	744.28
87	60	83	780.47
87	60	84	819.48
87	61	77	703.35
87	61	78	674.84
87	61	79	789.65
87	61	80	796.85
87	61	81	766.36
87	61	82	734.07
87	61	83	744.32
87	61	84	794.59
87	62	77	755.12
87	62	78	726.07
87	62	79	803.04
87	62	80	832.57
87	62	81	833.61
87	62	82	816.67
87	62	83	823.31
87	62	84	839.64
87	63	77	894.32
87	63	78	858.81
87	63	79	834.48
87	63	80	833.53
87	63	81	837.15
87	63	82	845.19
87	63	83	844.06
87	63	84	824.86
87	64	77	846.67
87	64	78	804.12
87	64	79	800.77
87	64	80	792.08
87	64	81	758.42
87	64	82	794.4
87	64	83	802.7
87	64	84	774.68
87	65	77	840.34
87	65	78	855.99
87	65	79	828.44
87	65	80	790.07
87	65	81	728.76
87	65	82	740.46
87	65	83	747.81
87	65	84	753.66
87	66	77	836.76
87	66	78	885.19
87	66	79	833.68
87	66	80	777.51
87	66	81	703.78
87	66	82	705.39
87	66	83	713.14
87	66	84	729.94
87	67	77	812.91
87	67	78	845.88
87	67	79	811.93
87	67	80	761.73
87	67	81	689.42
87	67	82	688.27
87	67	83	696.44
87	67	84	716.44
87	68	77	843.1
87	68	78	852.9
87	68	79	821.64
87	68	80	778.73
87	68	81	723.15
87	68	82	703.13
87	68	83	693.4
87	68	84	715.91
87	69	77	801.15
87	69	78	789.44
87	69	79	778.15
87	69	80	757.35
87	70	77	728.01
87	70	78	715.21
87	70	79	729.2
87	70	80	730.75
87	71	77	730.99
87	71	78	751.4
87	71	79	733.37
87	71	80	725.87
87	72	77	728.82
87	72	78	751.31
87	72	79	729.88
87	72	80	728.24
87	73	77	721.91
87	73	78	736.38
87	73	79	729.05
87	73	80	735.58
87	73	81	757.58
87	73	82	750.62
87	73	83	755.74
87	73	84	775.1
87	74	81	774.41
87	74	82	818.21
87	74	83	857.49
87	74	84	872.55
87	75	81	774.85
87	75	82	846.95
87	75	83	897.1
87	75	84	899.63
87	76	81	767.64
87	76	82	854.79
87	76	83	912.72
87	76	84	916.08
88	46	81	971.5
88	46	82	972.16
88	46	83	969.19
88	46	84	960.05
88	47	81	894.65
88	47	82	885.03
88	47	83	872.84
88	47	84	871.82
88	48	81	757.73
88	48	82	759.25
88	48	83	759.35
88	48	84	781.87
88	49	77	739.66
88	49	78	739.36
88	49	79	738.92
88	49	80	742.41
88	49	81	749.72
88	49	82	741.32
88	49	83	724.67
88	49	84	753.88
88	50	77	721.38
88	50	78	737.31
88	50	79	736.56
88	50	80	735.94
88	50	81	735.21
88	50	82	727.46
88	50	83	718.01
88	50	84	743.12
88	51	77	750.58
88	51	78	731.62
88	51	79	720.64
88	51	80	712.13
88	52	77	818.17
88	52	78	795.33
88	52	79	766.8
88	52	80	730.8
88	53	77	901.43
88	53	78	875.18
88	53	79	824.38
88	53	80	769.49
88	54	77	910.2
88	54	78	888.66
88	54	79	863.57
88	54	80	837.93
88	55	77	882.65
88	55	78	876.12
88	55	79	862.5
88	55	80	832.72
88	55	81	825.17
88	55	82	828.15
88	55	83	840.86
88	55	84	840.95
88	56	77	839.02
88	56	78	855.31
88	56	79	857.49
88	56	80	840.31
88	56	81	837.93
88	56	82	831.93
88	56	83	831.83
88	56	84	830.52
88	57	77	854.43
88	57	78	859.59
88	57	79	867.07
88	57	80	883.27
88	57	81	861.81
88	57	82	816.96
88	57	83	811.62
88	57	84	812.96
88	58	77	872.76
88	58	78	889.52
88	58	79	906.4
88	58	80	879.24
88	58	81	867.99
88	58	82	885.19
88	58	83	879.7
88	58	84	861.42
88	59	77	890.1
88	59	78	896.87
88	59	79	903.26
88	59	80	826.42
88	59	81	793.04
88	59	82	813.7
88	59	83	822.62
88	59	84	833.05
88	60	77	869.42
88	60	78	872.26
88	60	79	837.29
88	60	80	745.13
88	60	81	695.83
88	60	82	702.28
88	60	83	736.98
88	60	84	809.72
88	61	77	830.85
88	61	78	834.38
88	61	79	845.82
88	61	80	813.91
88	61	81	770.89
88	61	82	696.39
88	61	83	710.47
88	61	84	828.67
88	62	77	847.63
88	62	78	856.44
88	62	79	858.23
88	62	80	855.47
88	62	81	847.44
88	62	82	820.41
88	62	83	833.77
88	62	84	876.96
88	63	77	908.56
88	63	78	912.32
88	63	79	853.92
88	63	80	854.13
88	63	81	879.91
88	63	82	898.08
88	63	83	898.97
88	63	84	868.38
88	64	77	873.49
88	64	78	852.5
88	64	79	788.62
88	64	80	809.19
88	64	81	863.21
88	64	82	891.62
88	64	83	886.2
88	64	84	818.08
88	65	77	874.8
88	65	78	855.56
88	65	79	771.95
88	65	80	771.72
88	65	81	805.29
88	65	82	840.87
88	65	83	846.26
88	65	84	801.34
88	66	77	880.07
88	66	78	852.51
88	66	79	764.4
88	66	80	747.07
88	66	81	761.08
88	66	82	786.2
88	66	83	791.38
88	66	84	766.12
88	67	77	864.88
88	67	78	800.08
88	67	79	750.18
88	67	80	734
88	67	81	730.35
88	67	82	733.81
88	67	83	735.27
88	67	84	734.67
88	68	77	809.46
88	68	78	767.26
88	68	79	746.44
88	68	80	742.07
88	68	81	739.3
88	68	82	719.76
88	68	83	710.8
88	68	84	734.04
88	69	77	761.05
88	69	78	742.64
88	69	79	731.68
88	69	80	733.8
88	70	77	730.25
88	70	78	726.18
88	70	79	717.73
88	70	80	722.67
88	71	77	721.53
88	71	78	737.5
88	71	79	731.26
88	71	80	740.29
88	72	77	712.38
88	72	78	730.01
88	72	79	740.89
88	72	80	752.1
88	73	77	699.55
88	73	78	708.97
88	73	79	744.68
88	73	80	759.26
88	73	81	768.04
88	73	82	772.23
88	73	83	780.39
88	73	84	797.79
88	74	81	811.05
88	74	82	853.81
88	74	83	883.67
88	74	84	888.27
88	75	81	850.96
88	75	82	902.46
88	75	83	932.96
88	75	84	925.39
88	76	81	871.27
88	76	82	912.31
88	76	83	942.12
88	76	84	934.41
89	46	81	981.12
89	46	82	970.27
89	46	83	956.46
89	46	84	940.5
89	47	81	915.8
89	47	82	891.13
89	47	83	865.02
89	47	84	859.09
89	48	81	771.3
89	48	82	754.83
89	48	83	746.08
89	48	84	769.39
89	49	77	738.75
89	49	78	738.27
89	49	79	736.35
89	49	80	740.25
89	49	81	753.94
89	49	82	753.16
89	49	83	746.16
89	49	84	769.91
89	50	74	724.22
89	50	75	731.63
89	50	76	723.3
89	50	77	730.19
89	50	78	751.79
89	50	79	743.7
89	50	80	740.76
89	50	81	750.78
89	50	82	746.94
89	50	83	736.06
89	50	84	751.92
89	51	74	731.97
89	51	75	775.12
89	51	76	785.63
89	51	77	789.11
89	51	78	785.47
89	51	79	763.56
89	51	80	742.55
89	51	81	744.92
89	51	82	735.83
89	51	83	723.67
89	51	84	731.02
89	52	74	762.3
89	52	75	834.3
89	52	76	847.26
89	52	77	847.36
89	52	78	847.14
89	52	79	823.61
89	52	80	790.97
89	52	81	786.12
89	52	82	771.58
89	52	83	751.19
89	52	84	753.48
89	53	74	816
89	53	75	887.35
89	53	76	879.7
89	53	77	882.46
89	53	78	906.98
89	53	79	883.52
89	53	80	842.83
89	53	81	833.9
89	53	82	820.4
89	53	83	800.31
89	53	84	794.87
89	54	74	806.42
89	54	75	883.34
89	54	76	899.98
89	54	77	901.19
89	54	78	895.71
89	54	79	889.78
89	54	80	887.2
89	54	81	883.02
89	54	82	871.09
89	54	83	855.65
89	54	84	845.98
89	55	75	862.25
89	55	76	896.53
89	55	77	902.17
89	55	78	882.72
89	55	79	876.66
89	55	80	876.45
89	55	81	889.79
89	55	82	901.32
89	55	83	896.72
89	55	84	897.84
89	56	75	838.73
89	56	76	867.89
89	56	77	879.34
89	56	78	864.73
89	56	79	859.63
89	56	80	868.61
89	56	81	880.03
89	56	82	882.07
89	56	83	877.52
89	56	84	875.76
89	57	75	832.67
89	57	76	842.1
89	57	77	872.8
89	57	78	845.63
89	57	79	838.98
89	57	80	875.27
89	57	81	871.26
89	57	82	840.2
89	57	83	849.73
89	57	84	860.03
89	58	77	889.13
89	58	78	879.57
89	58	79	876.95
89	58	80	900.9
89	58	81	916.79
89	58	82	939.19
89	58	83	946.84
89	58	84	947.15
89	59	77	893.77
89	59	78	885.71
89	59	79	887.18
89	59	80	879.72
89	59	81	868.58
89	59	82	867.2
89	59	83	857.68
89	59	84	852.38
89	60	77	824.88
89	60	78	828.56
89	60	79	848.1
89	60	80	805.01
89	60	81	755.6
89	60	82	709.9
89	60	83	711.02
89	60	84	757.35
89	61	77	819.61
89	61	78	828.71
89	61	79	860.7
89	61	80	799.04
89	61	81	727.78
89	61	82	627.85
89	61	83	628.64
89	61	84	738.38
89	62	77	841.93
89	62	78	850.67
89	62	79	875.63
89	62	80	866.22
89	62	81	849.65
89	62	82	799.6
89	62	83	815.64
89	62	84	890.73
89	63	77	869.32
89	63	78	870.95
89	63	79	864.24
89	63	80	894.05
89	63	81	923.68
89	63	82	915.53
89	63	83	922.23
89	63	84	923.6
89	64	77	855.01
89	64	78	824.68
89	64	79	779.83
89	64	80	809.65
89	64	81	867.33
89	64	82	899.69
89	64	83	909.99
89	64	84	866.14
89	65	77	867.31
89	65	78	830.42
89	65	79	765.14
89	65	80	791.19
89	65	81	857.26
89	65	82	903.02
89	65	83	918.01
89	65	84	868.97
89	66	75	806.86
89	66	76	876.84
89	66	77	868.1
89	66	78	831.72
89	66	79	761.25
89	66	80	770.88
89	66	81	817.85
89	66	82	862.11
89	66	83	873.74
89	66	84	825.78
89	67	75	916.46
89	67	76	858.93
89	67	77	822.46
89	67	78	790.08
89	67	79	746.61
89	67	80	738.32
89	67	81	752.29
89	67	82	786.95
89	67	83	795.11
89	67	84	769.38
89	68	75	880.94
89	68	76	809.47
89	68	77	785.22
89	68	78	771.82
89	68	79	751.74
89	68	80	753.22
89	68	81	766.92
89	68	82	754.71
89	68	83	744.34
89	68	84	757.82
89	69	74	854.16
89	69	75	813.47
89	69	76	764.56
89	69	77	755.88
89	69	78	757.73
89	69	79	747.28
89	69	80	753.73
89	69	81	767.86
89	69	82	754.66
89	69	83	752.17
89	69	84	768.82
89	70	74	803.75
89	70	75	793.46
89	70	76	745.11
89	70	77	739.6
89	70	78	746.3
89	70	79	732.59
89	70	80	738.19
89	70	81	753.97
89	70	82	765.53
89	70	83	774.21
89	70	84	777.14
89	71	74	770.78
89	71	75	756.94
89	71	76	735.43
89	71	77	740
89	71	78	754.8
89	71	79	743.32
89	71	80	748.91
89	71	81	765.41
89	71	82	751.84
89	71	83	742.86
89	71	84	758.93
89	72	74	742.78
89	72	75	727.83
89	72	76	726.2
89	72	77	732.84
89	72	78	744.42
89	72	79	744.45
89	72	80	753.46
89	72	81	768.32
89	72	82	767.22
89	72	83	767.79
89	72	84	780.64
89	73	74	716.91
89	73	75	724.21
89	73	76	718.86
89	73	77	712.25
89	73	78	707.28
89	73	79	730.22
89	73	80	752.19
89	73	81	770.28
89	73	82	812.66
89	73	83	837.19
89	73	84	836.78
89	74	81	850.03
89	74	82	901.04
89	74	83	931.98
89	74	84	924.45
89	75	81	912.82
89	75	82	957.96
89	75	83	980.22
89	75	84	965.49
89	76	81	942.58
89	76	82	971.17
89	76	83	980.63
89	76	84	966.17
90	46	81	936.37
90	46	82	951.9
90	46	83	955.7
90	46	84	927.13
90	47	81	897.16
90	47	82	891.54
90	47	83	879.53
90	47	84	854.98
90	48	81	772.44
90	48	82	769.88
90	48	83	763.26
90	48	84	776.25
90	49	74	753.86
90	49	75	762.64
90	49	76	747.83
90	49	81	754.33
90	49	82	762.95
90	49	83	768.56
90	49	84	779.1
90	50	74	740.56
90	50	75	759.83
90	50	76	748.71
90	50	77	747.1
90	50	78	752.09
90	50	79	760.25
90	50	80	758.34
90	50	81	756.67
90	50	82	758.5
90	50	83	755.27
90	50	84	760.68
90	51	74	742.08
90	51	75	784.32
90	51	76	807.56
90	51	77	814.92
90	51	78	817.87
90	51	79	787.82
90	51	80	759.53
90	51	81	748.84
90	51	82	738.3
90	51	83	724.74
90	51	84	730.74
90	52	74	762.15
90	52	75	820.1
90	52	76	855.52
90	52	77	873.58
90	52	78	890.81
90	52	79	867.89
90	52	80	846.71
90	52	81	832.65
90	52	82	806.01
90	52	83	763.55
90	52	84	757.25
90	53	74	808.14
90	53	75	862.59
90	53	76	859.32
90	53	77	884.61
90	53	78	941.74
90	53	79	940.1
90	53	80	925.39
90	53	81	908.63
90	53	82	882.93
90	53	83	834.59
90	53	84	810.42
90	54	74	793.03
90	54	75	843.32
90	54	76	870.97
90	54	77	882.65
90	54	78	867.59
90	54	79	879.23
90	54	80	909.08
90	54	81	945.33
90	54	82	957.72
90	54	83	918.89
90	54	84	881.9
90	55	74	773.27
90	55	75	813.5
90	55	76	873.01
90	55	77	904.32
90	55	78	873.18
90	55	79	877.76
90	55	80	905
90	55	81	935.83
90	55	82	952.38
90	55	83	932.71
90	55	84	927.96
90	56	74	797.13
90	56	75	798.82
90	56	76	855.57
90	56	77	913.5
90	56	78	903.09
90	56	79	898.03
90	56	80	904.37
90	56	81	918.07
90	56	82	923.23
90	56	83	911.74
90	56	84	904.31
90	57	74	861.63
90	57	75	813.63
90	57	76	817.84
90	57	77	858.67
90	57	78	869.72
90	57	79	874.68
90	57	80	886.71
90	57	81	890.21
90	57	82	892.71
90	57	83	898.76
90	57	84	896.84
90	58	74	913.49
90	58	75	864.18
90	58	76	859.84
90	58	77	896.57
90	58	78	921.16
90	58	79	927.64
90	58	80	934.3
90	58	81	958.65
90	58	82	997.09
90	58	83	1012.5
90	58	84	1015.5
90	59	75	894.85
90	59	76	900.49
90	59	77	901.47
90	59	78	898.07
90	59	79	905.65
90	59	80	917.3
90	59	81	929.04
90	59	82	931.79
90	59	83	908.1
90	59	84	891.21
90	60	75	725.36
90	60	76	710.41
90	60	77	702.57
90	60	78	713.48
90	60	79	754.53
90	60	80	799.28
90	60	81	799.72
90	60	82	756.69
90	60	83	719.74
90	60	84	709.93
90	61	77	746.35
90	61	78	763.79
90	61	79	784.66
90	61	80	751.9
90	61	81	694.44
90	61	82	607.47
90	61	83	566.37
90	61	84	582.86
90	62	75	834.86
90	62	76	804.79
90	62	77	829.06
90	62	78	840.87
90	62	79	854.36
90	62	80	855.59
90	62	81	846
90	62	82	793.97
90	62	83	797.95
90	62	84	868.98
90	63	75	762.26
90	63	76	893.11
90	63	77	880.09
90	63	78	876.24
90	63	79	891.56
90	63	80	936.81
90	63	81	960.18
90	63	82	917.54
90	63	83	919.78
90	63	84	968.15
90	64	75	703.36
90	64	76	880.64
90	64	77	830.15
90	64	78	790.03
90	64	79	799.21
90	64	80	836.08
90	64	81	869.74
90	64	82	870.88
90	64	83	888.96
90	64	84	913.63
90	65	74	806.83
90	65	75	758.39
90	65	76	867.18
90	65	77	820.82
90	65	78	778.03
90	65	79	772.53
90	65	80	821.77
90	65	81	884.22
90	65	82	919.83
90	65	83	944.35
90	65	84	938.63
90	66	74	914.15
90	66	75	906.92
90	66	76	859.05
90	66	77	816.62
90	66	78	781.62
90	66	79	762.78
90	66	80	801.62
90	66	81	857.62
90	66	82	908.98
90	66	83	929.56
90	66	84	890.87
90	67	74	915.06
90	67	75	879.41
90	67	76	822.07
90	67	77	778.04
90	67	78	748.76
90	67	79	750.47
90	67	80	754.7
90	67	81	764.33
90	67	82	827.23
90	67	83	849.51
90	67	84	804.54
90	68	74	901.11
90	68	75	850.76
90	68	76	796.57
90	68	77	775.75
90	68	78	770.64
90	68	79	782.12
90	68	80	786.44
90	68	81	791.28
90	68	82	790.16
90	68	83	784.18
90	68	84	778.53
90	69	74	863.1
90	69	75	819.77
90	69	76	775.68
90	69	77	769.54
90	69	78	776.81
90	69	79	785
90	69	80	789.42
90	69	81	796.68
90	69	82	773.53
90	69	83	763.88
90	69	84	776.89
90	70	74	782.4
90	70	75	774.62
90	70	76	751.85
90	70	77	745.54
90	70	78	747.1
90	70	79	742.57
90	70	80	749.37
90	70	81	766.35
90	70	82	769.16
90	70	83	774.11
90	70	84	782.19
90	71	74	764.97
90	71	75	769.68
90	71	76	743.07
90	71	77	747.35
90	71	78	761.58
90	71	79	754.18
90	71	80	759.7
90	71	81	771.96
90	71	82	759.44
90	71	83	752.87
90	71	84	764.11
90	72	74	768.06
90	72	75	775.46
90	72	76	740.42
90	72	77	748.19
90	72	78	766.66
90	72	79	760.54
90	72	80	768.95
90	72	81	784.21
90	72	82	785.69
90	72	83	789.51
90	72	84	793.57
90	73	74	774.63
90	73	75	780.49
90	73	76	744.47
90	73	81	807.3
90	73	82	857.56
90	73	83	890.58
90	73	84	869.62
90	74	81	893.65
90	74	82	941.33
90	74	83	975.9
90	74	84	968.8
90	75	81	951.17
90	75	82	993.29
90	75	83	1021.7
90	75	84	1015.6
90	76	81	954.8
90	76	82	997.17
90	76	83	1014.8
90	76	84	999.48
91	47	81	906.88
91	47	82	907.75
91	47	83	908.36
91	47	84	878.34
91	48	81	798.95
91	48	82	804.45
91	48	83	814.24
91	48	84	813.8
91	49	74	784.23
91	49	75	782.66
91	49	76	760.03
91	49	81	772.43
91	49	82	782.14
91	49	83	794.97
91	49	84	792.92
91	50	74	769.78
91	50	75	771.44
91	50	76	744.89
91	50	81	770.5
91	50	82	770.93
91	50	83	774.15
91	50	84	774.97
91	51	74	763.99
91	51	75	782.26
91	51	76	793.01
91	51	81	753.65
91	51	82	745.77
91	51	83	737.47
91	51	84	753.74
91	52	74	778.84
91	52	75	815.54
91	52	76	855.54
91	52	81	830.86
91	52	82	808.32
91	52	83	770.11
91	52	84	768.62
91	53	74	847
91	53	75	897.23
91	53	76	901.8
91	53	81	917.56
91	53	82	887.54
91	53	83	836.54
91	53	84	808.96
91	54	74	845.53
91	54	75	890.29
91	54	76	897.79
91	54	81	951.6
91	54	82	968.98
91	54	83	926.56
91	54	84	873.41
91	55	74	818.98
91	55	75	868.63
91	55	76	896.5
91	55	81	949.26
91	55	82	958.81
91	55	83	938.11
91	55	84	925.15
91	56	74	811.58
91	56	75	871.98
91	56	76	905.83
91	56	81	937.47
91	56	82	940.52
91	56	83	930.27
91	56	84	930.4
91	57	74	853.03
91	57	75	838.97
91	57	76	853.4
91	57	77	892.09
91	57	78	923.04
91	57	79	928.98
91	57	80	903.42
91	57	81	907.38
91	57	82	936.28
91	57	83	937.7
91	57	84	942.27
91	58	74	909.42
91	58	75	873.87
91	58	76	880.25
91	58	77	924.67
91	58	78	966.09
91	58	79	983.72
91	58	80	971.6
91	58	81	982.98
91	58	82	1023.4
91	58	83	1022.3
91	58	84	1022.8
91	59	74	915.67
91	59	75	919.47
91	59	76	921.04
91	59	77	920.23
91	59	78	922.85
91	59	79	927.97
91	59	80	934.19
91	59	81	949.87
91	59	82	968.15
91	59	83	946.98
91	59	84	923.98
91	60	74	769.07
91	60	75	732.7
91	60	76	706.66
91	60	77	702.38
91	60	78	690.06
91	60	79	702.17
91	60	80	771.7
91	60	81	818.25
91	60	82	826.58
91	60	83	789.99
91	60	84	748.27
91	61	74	775.87
91	61	75	693.14
91	61	76	625.78
91	61	77	725.69
91	61	78	754.26
91	61	79	729
91	61	80	721.4
91	61	81	711.82
91	61	82	692.91
91	61	83	615.29
91	61	84	555.74
91	62	74	860.31
91	62	75	729.41
91	62	76	694.85
91	62	77	810.02
91	62	78	849.64
91	62	79	837.42
91	62	80	853.16
91	62	81	870.53
91	62	82	849.27
91	62	83	823.4
91	62	84	827.13
91	63	74	725.7
91	63	75	691.67
91	63	76	899.21
91	63	77	888.48
91	63	78	888.41
91	63	79	914.02
91	63	80	969.01
91	63	81	998.34
91	63	82	942.64
91	63	83	913.33
91	63	84	938.74
91	64	74	774.08
91	64	75	749.28
91	64	76	893.75
91	64	77	825.73
91	64	78	790.8
91	64	79	824.87
91	64	80	868.63
91	64	81	895.4
91	64	82	860.41
91	64	83	854.83
91	64	84	908.15
91	65	74	861.6
91	65	75	847.73
91	65	76	873.84
91	65	77	811.78
91	65	78	771.61
91	65	79	787.57
91	65	80	840.38
91	65	81	897.37
91	65	82	913.08
91	65	83	926.34
91	65	84	936.48
91	66	74	924.66
91	66	75	940.22
91	66	76	851.28
91	66	77	809.76
91	66	78	776.66
91	66	79	769.89
91	66	80	817.37
91	66	81	872.49
91	66	82	917.22
91	66	83	940.67
91	66	84	922.68
91	67	74	905
91	67	75	874.78
91	67	76	814.56
91	67	81	778.6
91	67	82	847.92
91	67	83	887.73
91	67	84	867.89
91	68	74	891.08
91	68	75	842.76
91	68	76	791.17
91	68	81	809.9
91	68	82	816.19
91	68	83	817.47
91	68	84	811.75
91	69	74	864.48
91	69	75	818.77
91	69	76	771.18
91	69	81	817.39
91	69	82	790.99
91	69	83	775.07
91	69	84	781.48
91	70	74	790.98
91	70	75	774
91	70	76	742.54
91	70	81	768.83
91	70	82	758.26
91	70	83	753.54
91	70	84	766.95
91	71	74	778.11
91	71	75	775.35
91	71	76	745.03
91	71	81	779.29
91	71	82	772.61
91	71	83	765.99
91	71	84	773.52
91	72	74	786.26
91	72	75	786.76
91	72	76	750.16
91	72	81	811.32
91	72	82	814.49
91	72	83	813.54
91	72	84	815.14
91	73	74	784.79
91	73	75	788.93
91	73	76	746.11
91	73	81	869.39
91	73	82	899.92
91	73	83	917.98
91	73	84	902.08
91	74	74	787.34
91	74	75	778.46
91	74	76	735.69
91	74	81	931.95
91	74	82	957.9
91	74	83	979.74
91	74	84	993.47
91	75	81	969.85
91	75	82	991.78
91	75	83	1017.2
91	75	84	1044.1
91	76	81	943.72
91	76	82	990.38
91	76	83	1028.8
91	76	84	1032
92	47	81	974.68
92	47	82	964.28
92	47	83	950.59
92	47	84	937.56
92	48	81	863.73
92	48	82	875.09
92	48	83	882.57
92	48	84	891.21
92	49	74	816.08
92	49	75	812.6
92	49	76	775.52
92	49	81	810.57
92	49	82	821.94
92	49	83	827.6
92	49	84	833.12
92	50	74	798.14
92	50	75	796.73
92	50	76	764
92	50	81	793.71
92	50	82	792.67
92	50	83	787.81
92	50	84	807.69
92	51	74	789.34
92	51	75	791.93
92	51	76	779.09
92	51	81	775.13
92	51	82	774.29
92	51	83	766.99
92	51	84	808.83
92	52	74	798.04
92	52	75	814.79
92	52	76	826.29
92	52	81	798.78
92	52	82	786.85
92	52	83	767.99
92	52	84	775.93
92	53	74	877.25
92	53	75	912.12
92	53	76	908.39
92	53	81	841.57
92	53	82	815.87
92	53	83	784.32
92	53	84	774.67
92	54	74	900.93
92	54	75	927.35
92	54	76	919.42
92	54	81	865.36
92	54	82	857.14
92	54	83	820.76
92	54	84	802.06
92	55	74	883.93
92	55	75	918.48
92	55	76	921
92	55	81	906.91
92	55	82	898.83
92	55	83	883.47
92	55	84	868.28
92	56	74	856.43
92	56	75	936.22
92	56	76	945.58
92	56	81	925.9
92	56	82	907.9
92	56	83	896.62
92	56	84	887.92
92	57	74	852.73
92	57	75	886.71
92	57	76	898.37
92	57	77	921.47
92	57	78	955.3
92	57	79	955.07
92	57	80	901.48
92	57	81	893.65
92	57	82	903.8
92	57	83	895.5
92	57	84	897.44
92	58	74	890.76
92	58	75	886.34
92	58	76	903.29
92	58	77	944.35
92	58	78	979.25
92	58	79	994.75
92	58	80	982.93
92	58	81	978.14
92	58	82	970.54
92	58	83	957.29
92	58	84	955.08
92	59	74	955.51
92	59	75	932.95
92	59	76	926.83
92	59	77	935.23
92	59	78	939.38
92	59	79	943.02
92	59	80	938.48
92	59	81	931.97
92	59	82	933.17
92	59	83	915.13
92	59	84	901.02
92	60	74	833.05
92	60	75	810.95
92	60	76	792.2
92	60	77	777.84
92	60	78	763.1
92	60	79	761.48
92	60	80	772.91
92	60	81	803.4
92	60	82	862.15
92	60	83	856.84
92	60	84	829.87
92	61	74	799.17
92	61	75	688.46
92	61	76	613.98
92	61	77	770.47
92	61	78	808.93
92	61	79	778.14
92	61	80	758.51
92	61	81	782.55
92	61	82	876.33
92	61	83	856.03
92	61	84	797.61
92	62	74	822.26
92	62	75	641.74
92	62	76	603.29
92	62	77	804.38
92	62	78	871.56
92	62	79	860.63
92	62	80	877.08
92	62	81	914.79
92	62	82	980.68
92	62	83	971.12
92	62	84	943.63
92	63	74	701.77
92	63	75	683.13
92	63	76	875.66
92	63	77	878.97
92	63	78	889.91
92	63	79	914.69
92	63	80	970
92	63	81	1015
92	63	82	1022.7
92	63	83	1002.4
92	63	84	984.37
92	64	74	762.61
92	64	75	792
92	64	76	894.68
92	64	77	853.78
92	64	78	821.13
92	64	79	817.38
92	64	80	875.3
92	64	81	923.18
92	64	82	937.78
92	64	83	935.09
92	64	84	939.52
92	65	74	849.38
92	65	75	887.39
92	65	76	893.76
92	65	77	860.31
92	65	78	825.59
92	65	79	795.16
92	65	80	834.55
92	65	81	881.43
92	65	82	918.49
92	65	83	940.05
92	65	84	954.39
92	66	74	908.32
92	66	75	931.81
92	66	76	874.59
92	66	77	867.13
92	66	78	846.3
92	66	79	793.76
92	66	80	807.38
92	66	81	841.86
92	66	82	896.64
92	66	83	937.27
92	66	84	960.39
92	67	74	903.07
92	67	75	888.86
92	67	76	840.87
92	67	81	775.97
92	67	82	848.2
92	67	83	908.12
92	67	84	945.34
92	68	74	899.95
92	68	75	858.81
92	68	76	808.4
92	68	81	788.15
92	68	82	811.03
92	68	83	833.86
92	68	84	856.73
92	69	74	883.73
92	69	75	828.29
92	69	76	771.03
92	69	81	796.15
92	69	82	787.93
92	69	83	790.02
92	69	84	803.72
92	70	74	816.67
92	70	75	780.95
92	70	76	730.28
92	70	81	759.61
92	70	82	769.36
92	70	83	772.34
92	70	84	772.37
92	71	74	799.96
92	71	75	775.67
92	71	76	739.99
92	71	81	769.49
92	71	82	794.34
92	71	83	807.6
92	71	84	813.56
92	72	74	807.52
92	72	75	789.48
92	72	76	760.11
92	72	81	809.86
92	72	82	840.41
92	72	83	859.42
92	72	84	868.6
92	73	74	788.7
92	73	75	788.17
92	73	76	741.39
92	73	81	882.71
92	73	82	904.61
92	73	83	924.99
92	73	84	937.56
92	74	74	784.52
92	74	75	781.47
92	74	76	728.94
92	74	81	942.54
92	74	82	965.5
92	74	83	990.25
92	74	84	1010.7
92	75	81	977.45
92	75	82	1004.6
92	75	83	1034.1
92	75	84	1058.5
92	76	81	951.39
92	76	82	980.03
92	76	83	1014.9
92	76	84	1035.2
93	49	74	823.35
93	49	75	821.58
93	49	76	783.41
93	50	74	808.25
93	50	75	806.51
93	50	76	782.95
93	50	81	791.78
93	50	82	804.59
93	50	83	809.08
93	50	84	821.34
93	51	74	798.35
93	51	75	794.34
93	51	76	775.83
93	51	81	797.44
93	51	82	792.89
93	51	83	779.78
93	51	84	813.55
93	52	74	800.92
93	52	75	799.78
93	52	76	785.99
93	52	81	782.23
93	52	82	775.28
93	52	83	762.9
93	52	84	805.49
93	53	74	875.73
93	53	75	881.31
93	53	76	864.29
93	53	81	766.84
93	53	82	759.42
93	53	83	747.33
93	53	84	781.42
93	54	71	769.38
93	54	72	783.48
93	54	73	879.1
93	54	74	921.97
93	54	75	924.14
93	54	76	905.9
93	54	81	779.84
93	54	82	764.84
93	54	83	740.13
93	54	84	758.36
93	55	71	738.84
93	55	72	743.71
93	55	73	873.09
93	55	74	933.71
93	55	75	941.56
93	55	76	931.84
93	55	81	811.29
93	55	82	793.73
93	55	83	791.76
93	55	84	799.64
93	56	71	811.96
93	56	72	770.72
93	56	73	856.06
93	56	74	915.34
93	56	75	963.15
93	56	76	955.73
93	56	81	839.45
93	56	82	817.71
93	56	83	818.46
93	56	84	821.51
93	57	71	896.43
93	57	72	826.57
93	57	73	839.69
93	57	74	870.23
93	57	75	931.77
93	57	76	919.08
93	57	77	894.57
93	57	78	908.04
93	57	79	902.83
93	57	80	874.59
93	58	71	932.3
93	58	72	890.11
93	58	73	872.78
93	58	74	872.64
93	58	75	900.65
93	58	76	907.72
93	58	77	921.14
93	58	78	943.39
93	58	79	952.47
93	58	80	948.63
93	59	71	917.71
93	59	72	948.79
93	59	73	970.35
93	59	74	977.24
93	59	75	904.58
93	59	76	892.91
93	59	77	933.56
93	59	78	922.79
93	59	79	912.46
93	59	80	913.23
93	60	71	909.08
93	60	72	889.07
93	60	73	857.66
93	60	74	872.72
93	60	75	876.87
93	60	76	862.84
93	60	77	793.4
93	60	78	741.11
93	60	79	713.76
93	60	80	761.73
93	61	74	797.45
93	61	75	764.87
93	61	76	732.82
93	61	77	797.72
93	61	78	762.27
93	61	79	711.25
93	61	80	768.8
93	62	71	998.7
93	62	72	1060
93	62	73	1023.6
93	62	74	810.77
93	62	75	704.43
93	62	76	676.07
93	62	77	821.28
93	62	78	838.2
93	62	79	814.61
93	62	80	871.85
93	63	71	963.26
93	63	72	977.59
93	63	73	923.19
93	63	74	809.88
93	63	75	784.48
93	63	76	823.38
93	63	77	866.16
93	63	78	896.59
93	63	79	913.9
93	63	80	943.71
93	64	71	935.16
93	64	72	912.89
93	64	73	800.21
93	64	74	776.92
93	64	75	815.01
93	64	76	900.19
93	64	77	896.99
93	64	78	867.58
93	64	79	825.8
93	64	80	853.83
93	65	71	937.77
93	65	72	901.61
93	65	73	745.79
93	65	74	793.46
93	65	75	858.84
93	65	76	929.86
93	65	77	918.94
93	65	78	880.26
93	65	79	824
93	65	80	823.4
93	66	71	937.06
93	66	72	950.03
93	66	73	864.44
93	66	74	905.28
93	66	75	925.67
93	66	76	919.78
93	67	71	899.47
93	67	72	942.95
93	67	73	918.05
93	67	74	922.79
93	67	75	917.82
93	67	76	902.33
93	67	81	754.78
93	67	82	812.2
93	67	83	883.8
93	67	84	956.51
93	68	71	858.01
93	68	72	940.68
93	68	73	951.37
93	68	74	930.54
93	68	75	904.81
93	68	76	887.67
93	68	81	777.54
93	68	82	806.61
93	68	83	837.51
93	68	84	866.8
93	69	71	828.48
93	69	72	964.65
93	69	73	965.94
93	69	74	920.38
93	69	75	874.93
93	69	76	852.67
93	69	81	801.64
93	69	82	802.04
93	69	83	804.75
93	69	84	811.74
93	70	74	842.77
93	70	75	793.93
93	70	76	764.08
93	70	81	784.94
93	70	82	783.38
93	70	83	787.91
93	70	84	794.85
93	71	74	815.8
93	71	75	775.98
93	71	76	746.55
93	71	81	798.11
93	71	82	810.92
93	71	83	822.66
93	71	84	831.25
93	72	74	831.6
93	72	75	801.49
93	72	76	771.33
93	72	81	841.21
93	72	82	867.76
93	72	83	885.12
93	72	84	891.88
93	73	74	804.84
93	73	75	797.11
93	73	76	753.26
93	73	81	912.84
93	73	82	940.89
93	73	83	958.36
93	73	84	964.99
93	74	74	802.77
93	74	75	796.2
93	74	76	740.44
94	49	74	803.77
94	49	75	799.36
94	49	76	797.07
94	50	71	832.55
94	50	72	819.66
94	50	73	800.6
94	50	74	790.17
94	50	75	783.46
94	50	76	779.01
94	51	71	867.02
94	51	72	845.46
94	51	73	806.68
94	51	74	785.39
94	51	75	771.77
94	51	76	768.28
94	52	71	852.74
94	52	72	839.96
94	52	73	813.64
94	52	74	792.38
94	52	75	777.06
94	52	76	773.47
94	53	69	699.3
94	53	70	806.43
94	53	71	834.91
94	53	72	838.08
94	53	73	858.54
94	53	74	839.4
94	53	75	812.99
94	53	76	815.27
94	54	69	650.02
94	54	70	763.21
94	54	71	803.94
94	54	72	820.2
94	54	73	887.09
94	54	74	894.14
94	54	75	875.39
94	54	76	865.54
94	54	78	889.26
94	54	79	840.37
94	54	80	795.17
94	55	69	639.39
94	55	70	731.1
94	55	71	766.38
94	55	72	771.01
94	55	73	878.89
94	55	74	939.6
94	55	75	945.51
94	55	76	916.67
94	55	78	942.19
94	55	79	890.05
94	55	80	833.54
94	56	69	688.5
94	56	70	780.3
94	56	71	829.26
94	56	72	805.32
94	56	73	903.13
94	56	74	958.35
94	56	75	982.72
94	56	76	952.2
94	56	78	1015
94	56	79	960.02
94	56	80	888.95
94	57	71	901.97
94	57	72	846.68
94	57	73	874.85
94	57	74	907.38
94	57	75	944.69
94	57	76	937.47
94	57	77	935.4
94	57	78	962.54
94	57	79	951.69
94	57	80	923.18
94	58	71	916.72
94	58	72	874.75
94	58	73	876.89
94	58	74	885.01
94	58	75	914.34
94	58	76	932.98
94	58	77	954.64
94	58	78	984.89
94	58	79	993.62
94	58	80	983.45
94	59	71	999.3
94	59	72	1015.3
94	59	73	1017
94	59	74	994.02
94	59	75	934.1
94	59	76	922.63
94	59	77	944.93
94	59	78	947.73
94	59	79	944.23
94	59	80	939.34
94	60	71	960.52
94	60	72	892.47
94	60	73	801.34
94	60	74	773.25
94	60	75	837.6
94	60	76	862.98
94	60	77	798.86
94	60	78	738.42
94	60	79	702.3
94	60	80	776.24
94	61	71	865.81
94	61	72	748.6
94	61	73	646.98
94	61	74	638.91
94	61	75	758.46
94	61	76	841.47
94	61	77	841.38
94	61	78	756.37
94	61	79	685.2
94	61	80	783.41
94	62	71	839.01
94	62	72	754.7
94	62	73	697.5
94	62	74	702.29
94	62	75	787.51
94	62	76	851.55
94	62	77	883.18
94	62	78	845.77
94	62	79	811.42
94	62	80	880.1
94	63	71	885.2
94	63	72	879.14
94	63	73	908.14
94	63	74	1009.7
94	63	75	989.03
94	63	76	929.57
94	63	77	911.63
94	63	78	933.09
94	63	79	957.07
94	63	80	959.95
94	64	71	906.87
94	64	72	924.09
94	64	73	938.34
94	64	74	965.81
94	64	75	942.97
94	64	76	931.49
94	64	77	946.67
94	64	78	925.75
94	64	79	879.99
94	64	80	879.62
94	65	71	908.91
94	65	72	939.66
94	65	73	938.42
94	65	74	911.17
94	65	75	918.44
94	65	76	939.64
94	65	77	965.84
94	65	78	945.38
94	65	79	895.3
94	65	80	869.68
94	66	71	942.91
94	66	72	995.15
94	66	73	1005.3
94	66	74	978.03
94	66	75	962.17
94	66	76	953.38
94	66	78	965.66
94	66	79	933.24
94	66	80	877.37
94	67	69	725.99
94	67	70	786.74
94	67	71	922.32
94	67	72	1001.9
94	67	73	1003.7
94	67	74	976.99
94	67	75	961.11
94	67	76	956.05
94	67	78	975.28
94	67	79	930.81
94	67	80	854.64
94	68	69	648.13
94	68	70	696.13
94	68	71	888.77
94	68	72	995.31
94	68	73	980.09
94	68	74	955.97
94	68	75	936.09
94	68	76	926.85
94	68	78	928.92
94	68	79	881.23
94	68	80	835.16
94	69	69	645.39
94	69	70	683.73
94	69	71	869.34
94	69	72	978.17
94	69	73	938.04
94	69	74	914.41
94	69	75	888.48
94	69	76	870.24
94	69	78	853.75
94	69	79	814.41
94	69	80	813.16
94	70	69	645.56
94	70	70	664.71
94	70	71	802.52
94	70	72	897.47
94	70	73	863.86
94	70	74	836.92
94	70	75	811.41
94	70	76	795.02
94	71	71	763.13
94	71	72	859.8
94	71	73	841.52
94	71	74	818.8
94	71	75	794.14
94	71	76	778.78
94	72	71	772.6
94	72	72	888.19
94	72	73	876.16
94	72	74	857.97
94	72	75	830.81
94	72	76	808.22
94	73	71	737.26
94	73	72	860.82
94	73	73	847.25
94	73	74	820.33
94	73	75	791.72
94	73	76	780.06
94	74	74	815.85
94	74	75	791.76
94	74	76	778.45
95	50	71	852.74
95	50	72	829.8
95	50	73	798.33
95	51	71	865.97
95	51	72	831.46
95	51	73	808
95	52	71	878.98
95	52	72	870.43
95	52	73	860.55
95	53	69	687.34
95	53	70	836.43
95	53	71	863.64
95	53	72	855.61
95	53	73	855.15
95	53	77	915.23
95	53	78	930.34
95	53	79	881.47
95	53	80	835.88
95	54	69	688.9
95	54	70	809.96
95	54	71	828.3
95	54	72	813.1
95	54	73	832.41
95	54	77	950.53
95	54	78	972.61
95	54	79	901.7
95	54	80	832.17
95	55	69	689.92
95	55	70	769.76
95	55	71	792.37
95	55	72	789.11
95	55	73	825.41
95	55	77	975.33
95	55	78	1008.6
95	55	79	934.22
95	55	80	861.01
95	56	69	715.12
95	56	70	783.56
95	56	71	826.59
95	56	72	830
95	56	73	870.43
95	56	77	967.53
95	56	78	1046.3
95	56	79	992.46
95	56	80	920.33
95	57	69	766.57
95	57	70	835.29
95	57	71	879.5
95	57	72	875.41
[truncated: 7,412 more rows]
