# Supplementary material for: From mathematics to medicine: A practical primer on topological data analysis (TDA) and the development of related analytic tools for the functional discovery of latent structure in fMRI data
Source: PLoS One. 2021 Aug 12;16(8):e0255859. doi: 10.1371/journal.pone.0255859 (PMC8360597; doi:10.1371/journal.pone.0255859)
Supplement: S1 Data — The included archive of .csv files has one .csv file for each time index. Each .csv file contains a single matrix, which has one column for each of the spatial coordinates x, y, z and one column for the fMRI signal amplitude at voxel (x, y, z) at that time index. This is normalized scan data for a single patient from our study, described in the paper, with an ACC (anterior cingulate cortex) mask applied. This is the data we used, together with our software implementation of our workflow (available at https://github.com/regalski/Wayne-State-TDA), to produce the persistence diagrams, vineyards, and loop locations pictured in the figures and described in the Workflow section of our paper. (ZIP) [file pone.0255859.s004.zip › lea2002_145_121_121_time_121_rdACC.csv]

86	49	77	735.24
86	49	78	728.18
86	49	79	716.25
86	49	80	706.49
86	50	77	719.41
86	50	78	703.92
86	50	79	687.7
86	50	80	677.24
86	51	77	700.23
86	51	78	708.81
86	51	79	700.89
86	51	80	686
86	52	77	713.47
86	52	78	725.91
86	52	79	717.3
86	52	80	701.55
86	53	77	816.45
86	53	78	771.06
86	53	79	739.36
86	53	80	725.83
86	54	77	848.54
86	54	78	844.91
86	54	79	828.65
86	54	80	784.27
86	55	77	847.43
86	55	78	875.44
86	55	79	877.12
86	55	80	843.07
86	56	77	835.86
86	56	78	857.53
86	56	79	872.02
86	56	80	892.64
86	57	77	826.78
86	57	78	862.9
86	57	79	902.71
86	57	80	866.48
86	57	81	842.9
86	57	82	840.86
86	58	77	828.14
86	58	78	867.62
86	58	79	911.17
86	58	80	854.66
86	58	81	836.72
86	58	82	879.01
86	59	81	805.59
86	59	82	861.9
86	60	81	687.99
86	60	82	731.82
86	61	81	754.14
86	61	82	790.74
86	62	81	807.87
86	62	82	836.41
86	63	77	846.71
86	63	78	828.33
86	63	79	842.96
86	63	80	835.18
86	63	81	805.95
86	63	82	837.51
86	64	77	850.62
86	64	78	804.59
86	64	79	826.35
86	64	80	817.51
86	64	81	755.13
86	64	82	748.8
86	65	77	854.81
86	65	78	856.52
86	65	79	859.28
86	65	80	830.26
86	65	81	760.8
86	65	82	734.21
86	66	77	873.35
86	66	78	949.38
86	66	79	903.88
86	66	80	850.65
86	66	81	777.99
86	66	82	741.15
86	67	77	772.54
86	67	78	855.62
86	67	79	871.34
86	67	80	855.76
86	68	77	816.85
86	68	78	873.48
86	68	79	865.11
86	68	80	832.88
86	69	77	862.62
86	69	78	866.27
86	69	79	830.7
86	69	80	789.32
86	70	77	774.39
86	70	78	762.31
86	70	79	741.65
86	70	80	720.74
86	71	77	748.49
86	71	78	740.27
86	71	79	735.99
86	71	80	729.68
86	72	77	739.78
86	72	78	735.32
86	72	79	733.26
86	72	80	730.94
86	73	77	730.91
86	73	78	736.65
86	73	79	727.01
86	73	80	723.37
87	46	81	927.12
87	46	82	919.16
87	46	83	913.28
87	46	84	910.11
87	47	81	831.81
87	47	82	836.32
87	47	83	838.03
87	47	84	833.91
87	48	81	759.2
87	48	82	761.45
87	48	83	764.09
87	48	84	773.48
87	49	77	739.43
87	49	78	739.78
87	49	79	730.4
87	49	80	722.89
87	49	81	727.52
87	49	82	730.82
87	49	83	731.82
87	49	84	746.67
87	50	77	726.14
87	50	78	717.4
87	50	79	709.51
87	50	80	702.72
87	50	81	711.04
87	50	82	713.38
87	50	83	714.77
87	50	84	730.74
87	51	77	729.11
87	51	78	727.38
87	51	79	715.01
87	51	80	692.48
87	52	77	757.33
87	52	78	753.05
87	52	79	733.54
87	52	80	705.26
87	53	77	847.27
87	53	78	801.77
87	53	79	765.24
87	53	80	737.42
87	54	77	862.01
87	54	78	852.56
87	54	79	831.02
87	54	80	783.62
87	55	77	831.36
87	55	78	875.89
87	55	79	880.72
87	55	80	826.76
87	55	81	787.27
87	55	82	757.81
87	55	83	758.78
87	55	84	766.22
87	56	77	809.03
87	56	78	870.07
87	56	79	915.37
87	56	80	876.79
87	56	81	841.09
87	56	82	808.42
87	56	83	785.99
87	56	84	773.33
87	57	77	829.33
87	57	78	878.78
87	57	79	933.55
87	57	80	900.88
87	57	81	858.94
87	57	82	819.97
87	57	83	785.45
87	57	84	750.84
87	58	77	850.88
87	58	78	883.99
87	58	79	922.35
87	58	80	887.33
87	58	81	865.88
87	58	82	877.78
87	58	83	861.33
87	58	84	824.64
87	59	77	879.9
87	59	78	875.08
87	59	79	880.21
87	59	80	841.85
87	59	81	831.32
87	59	82	868.43
87	59	83	868.55
87	59	84	848.38
87	60	77	768.77
87	60	78	755.45
87	60	79	803.39
87	60	80	755.73
87	60	81	707.47
87	60	82	719.35
87	60	83	748.53
87	60	84	793.58
87	61	77	726.49
87	61	78	714.92
87	61	79	796.74
87	61	80	798.94
87	61	81	771.46
87	61	82	757.14
87	61	83	769.31
87	61	84	798.57
87	62	77	768.11
87	62	78	747.07
87	62	79	816.04
87	62	80	839.51
87	62	81	831.63
87	62	82	812.72
87	62	83	815.33
87	62	84	820.65
87	63	77	861.42
87	63	78	860.9
87	63	79	825.54
87	63	80	816.59
87	63	81	829.22
87	63	82	850.26
87	63	83	854.14
87	63	84	831.91
87	64	77	846.65
87	64	78	820.07
87	64	79	789.74
87	64	80	786.03
87	64	81	792.37
87	64	82	805.34
87	64	83	802.67
87	64	84	783.66
87	65	77	829.4
87	65	78	830.07
87	65	79	796.5
87	65	80	771.07
87	65	81	744.69
87	65	82	770.37
87	65	83	775.78
87	65	84	761.67
87	66	77	844.81
87	66	78	905.22
87	66	79	830.7
87	66	80	765.49
87	66	81	709.71
87	66	82	738.3
87	66	83	748.09
87	66	84	744.95
87	67	77	833.88
87	67	78	823.89
87	67	79	794.93
87	67	80	761.66
87	67	81	712.33
87	67	82	711.18
87	67	83	710.38
87	67	84	728.43
87	68	77	842.09
87	68	78	825.98
87	68	79	791.73
87	68	80	758.78
87	68	81	728.18
87	68	82	718.16
87	68	83	709.42
87	68	84	713.91
87	69	77	825.19
87	69	78	822.46
87	69	79	786.18
87	69	80	758.42
87	70	77	735.97
87	70	78	734.16
87	70	79	753.19
87	70	80	747.8
87	71	77	731.03
87	71	78	732.42
87	71	79	748.4
87	71	80	750.92
87	72	77	751.79
87	72	78	752.26
87	72	79	748.85
87	72	80	747.27
87	73	77	749.87
87	73	78	758.33
87	73	79	744.01
87	73	80	736.6
87	73	81	738.64
87	73	82	735.67
87	73	83	737.75
87	73	84	751.1
87	74	81	760.47
87	74	82	799.28
87	74	83	832.58
87	74	84	853.65
87	75	81	784.85
87	75	82	849.95
87	75	83	895.17
87	75	84	913.68
87	76	81	800.69
87	76	82	869.87
87	76	83	916.84
87	76	84	930.15
88	46	81	950.55
88	46	82	947.23
88	46	83	939.26
88	46	84	936.13
88	47	81	865.78
88	47	82	864.15
88	47	83	859.92
88	47	84	846.91
88	48	81	760.7
88	48	82	760.24
88	48	83	767.33
88	48	84	774.87
88	49	77	727.71
88	49	78	732.39
88	49	79	731.92
88	49	80	729.44
88	49	81	725.77
88	49	82	730.39
88	49	83	735.73
88	49	84	752.92
88	50	77	720.41
88	50	78	713.38
88	50	79	717.65
88	50	80	725.02
88	50	81	731.28
88	50	82	731.52
88	50	83	725.05
88	50	84	739.15
88	51	77	750.6
88	51	78	730.63
88	51	79	719.65
88	51	80	709.16
88	52	77	808.17
88	52	78	776.35
88	52	79	751.85
88	52	80	726.88
88	53	77	875.45
88	53	78	846.21
88	53	79	817.44
88	53	80	790.55
88	54	77	894.19
88	54	78	885.67
88	54	79	864.59
88	54	80	830.93
88	55	77	879.67
88	55	78	890.16
88	55	79	882.52
88	55	80	850.73
88	55	81	833.2
88	55	82	821.22
88	55	83	819.94
88	55	84	827.99
88	56	77	852.02
88	56	78	864.34
88	56	79	870.54
88	56	80	856.33
88	56	81	855.93
88	56	82	853.97
88	56	83	844.88
88	56	84	846.5
88	57	77	849.42
88	57	78	872.61
88	57	79	891.1
88	57	80	881.26
88	57	81	865.74
88	57	82	837.88
88	57	83	823.56
88	57	84	814.93
88	58	77	859.77
88	58	78	881.5
88	58	79	900.43
88	58	80	879.27
88	58	81	872.03
88	58	82	885.26
88	58	83	878.79
88	58	84	862.48
88	59	77	896.05
88	59	78	885.88
88	59	79	892.33
88	59	80	849.48
88	59	81	839
88	59	82	867.59
88	59	83	863.52
88	59	84	854.97
88	60	77	873.4
88	60	78	854.29
88	60	79	830.31
88	60	80	760.13
88	60	81	704.84
88	60	82	678.35
88	60	83	696.1
88	60	84	776.85
88	61	77	854.94
88	61	78	845.49
88	61	79	837.95
88	61	80	812.07
88	61	81	778.13
88	61	82	720.65
88	61	83	728.69
88	61	84	810.76
88	62	77	863.68
88	62	78	859.5
88	62	79	859.26
88	62	80	870.46
88	62	81	868.54
88	62	82	815.59
88	62	83	809.94
88	62	84	844.04
88	63	77	898.66
88	63	78	893.43
88	63	79	840
88	63	80	859.17
88	63	81	897.99
88	63	82	909.19
88	63	83	901.09
88	63	84	864.44
88	64	77	875.48
88	64	78	862.48
88	64	79	783.6
88	64	80	800.18
88	64	81	856.24
88	64	82	865.63
88	64	83	857.2
88	64	84	815.04
88	65	77	857.81
88	65	78	849.58
88	65	79	762.95
88	65	80	767.69
88	65	81	812.28
88	65	82	833.88
88	65	83	836.29
88	65	84	794.37
88	66	77	882.06
88	66	78	877.49
88	66	79	780.34
88	66	80	756.98
88	66	81	771.04
88	66	82	799.19
88	66	83	806.4
88	66	84	768.15
88	67	77	848.92
88	67	78	799.04
88	67	79	753.09
88	67	80	734.92
88	67	81	726.3
88	67	82	739.78
88	67	83	740.26
88	67	84	719.69
88	68	77	808.48
88	68	78	767.25
88	68	79	740.42
88	68	80	730.07
88	68	81	728.32
88	68	82	733.81
88	68	83	733.85
88	68	84	727.08
88	69	77	760.05
88	69	78	751.62
88	69	79	731.65
88	69	80	730.8
88	70	77	733.2
88	70	78	729.13
88	70	79	724.7
88	70	80	730.68
88	71	77	731.55
88	71	78	731.52
88	71	79	730.29
88	71	80	737.36
88	72	77	741.4
88	72	78	743.01
88	72	79	739.89
88	72	80	746.17
88	73	77	731.57
88	73	78	734.97
88	73	79	742.7
88	73	80	753.33
88	73	81	767.08
88	73	82	774.23
88	73	83	779.37
88	73	84	781.76
88	74	81	806.12
88	74	82	837.89
88	74	83	862.8
88	74	84	873.38
88	75	81	856.96
88	75	82	902.48
88	75	83	935.04
88	75	84	941.45
88	76	81	879.37
88	76	82	914.46
88	76	83	943.2
88	76	84	944.47
89	46	81	941.2
89	46	82	944.33
89	46	83	944.48
89	46	84	943.52
89	47	81	883.93
89	47	82	873.24
89	47	83	861.1
89	47	84	850.16
89	48	81	785.29
89	48	82	776.8
89	48	83	767.03
89	48	84	772.37
89	49	77	739.8
89	49	78	746.3
89	49	79	730.38
89	49	80	729.32
89	49	81	738.02
89	49	82	739.23
89	49	83	738.23
89	49	84	756.99
89	50	74	741.29
89	50	75	740.65
89	50	76	735.25
89	50	77	740.14
89	50	78	745.8
89	50	79	740.75
89	50	80	740.81
89	50	81	740.83
89	50	82	738.98
89	50	83	735.09
89	50	84	752.96
89	51	74	734.09
89	51	75	754.19
89	51	76	773.64
89	51	77	782.14
89	51	78	782.49
89	51	79	769.54
89	51	80	749.52
89	51	81	742.92
89	51	82	737.84
89	51	83	728.68
89	51	84	732.06
89	52	74	745.37
89	52	75	817.33
89	52	76	856.21
89	52	77	860.35
89	52	78	843.14
89	52	79	817.62
89	52	80	791.05
89	52	81	782.23
89	52	82	773.68
89	52	83	758.26
89	52	84	750.54
89	53	74	757.12
89	53	75	861.45
89	53	76	887.75
89	53	77	894.56
89	53	78	893.1
89	53	79	883.62
89	53	80	868.92
89	53	81	853.94
89	53	82	832.43
89	53	83	805.34
89	53	84	787.91
89	54	74	762.52
89	54	75	869.45
89	54	76	896.06
89	54	77	899.3
89	54	78	890.8
89	54	79	881.83
89	54	80	871.23
89	54	81	863.06
89	54	82	852.12
89	54	83	835.67
89	54	84	831.98
89	55	75	847.32
89	55	76	883.55
89	55	77	891.2
89	55	78	869.77
89	55	79	864.75
89	55	80	874.55
89	55	81	875.88
89	55	82	874.39
89	55	83	868.77
89	55	84	875.88
89	56	75	814.78
89	56	76	839.93
89	56	77	870.37
89	56	78	843.74
89	56	79	848.69
89	56	80	887.66
89	56	81	894.07
89	56	82	892.11
89	56	83	890.54
89	56	84	896.77
89	57	75	838.76
89	57	76	839.14
89	57	77	858.81
89	57	78	854.61
89	57	79	858.95
89	57	80	871.22
89	57	81	871.17
89	57	82	859.12
89	57	83	861.66
89	57	84	868.95
89	58	77	862.12
89	58	78	873.55
89	58	79	885.99
89	58	80	890.99
89	58	81	897.87
89	58	82	914.3
89	58	83	918.96
89	58	84	918.27
89	59	77	881.82
89	59	78	890.76
89	59	79	907.21
89	59	80	905.69
89	59	81	900.48
89	59	82	903.08
89	59	83	884.57
89	59	84	867.32
89	60	77	803.96
89	60	78	796.62
89	60	79	782.18
89	60	80	748.09
89	60	81	706.65
89	60	82	650.02
89	60	83	646.26
89	60	84	709.61
89	61	77	794.78
89	61	78	801.84
89	61	79	801.83
89	61	80	781.2
89	61	81	744.98
89	61	82	665.09
89	61	83	673.89
89	61	84	781.48
89	62	77	854.93
89	62	78	859.64
89	62	79	861.6
89	62	80	860.21
89	62	81	849.74
89	62	82	783.77
89	62	83	789.81
89	62	84	861.78
89	63	77	877.38
89	63	78	887.03
89	63	79	872.35
89	63	80	905.16
89	63	81	944.81
89	63	82	935.62
89	63	83	935.26
89	63	84	917.62
89	64	77	867.01
89	64	78	855.65
89	64	79	795.8
89	64	80	828.62
89	64	81	892.31
89	64	82	891.66
89	64	83	883.95
89	64	84	846.09
89	65	77	853.3
89	65	78	829.4
89	65	79	748.14
89	65	80	780.18
89	65	81	857.25
89	65	82	878.02
89	65	83	882.05
89	65	84	842.01
89	66	75	837.02
89	66	76	854.97
89	66	77	854.14
89	66	78	833.73
89	66	79	749.24
89	66	80	765.85
89	66	81	827.78
89	66	82	866.03
89	66	83	874.71
89	66	84	830.79
89	67	75	868.56
89	67	76	842.01
89	67	77	815.44
89	67	78	782.04
89	67	79	742.54
89	67	80	740.22
89	67	81	755.2
89	67	82	782.87
89	67	83	790.07
89	67	84	754.37
89	68	75	852.94
89	68	76	810.49
89	68	77	783.21
89	68	78	759.83
89	68	79	739.75
89	68	80	736.22
89	68	81	745.92
89	68	82	759.72
89	68	83	766.37
89	68	84	757.86
89	69	74	864.16
89	69	75	813.45
89	69	76	759.54
89	69	77	756.84
89	69	78	762.74
89	69	79	743.31
89	69	80	743.74
89	69	81	757.86
89	69	82	757.67
89	69	83	763.21
89	69	84	768.86
89	70	74	790.8
89	70	75	774.48
89	70	76	757.1
89	70	77	755.58
89	70	78	754.29
89	70	79	736.61
89	70	80	734.22
89	70	81	742.01
89	70	82	757.59
89	70	83	770.28
89	70	84	761.21
89	71	74	744.87
89	71	75	751.99
89	71	76	751.46
89	71	77	754.04
89	71	78	757.85
89	71	79	740.39
89	71	80	737.99
89	71	81	745.47
89	71	82	744.88
89	71	83	741.91
89	71	84	738.97
89	72	74	739.86
89	72	75	743.88
89	72	76	743.23
89	72	77	754.89
89	72	78	768.44
89	72	79	753.47
89	72	80	752.52
89	72	81	763.39
89	72	82	747.29
89	72	83	738.92
89	72	84	746.77
89	73	74	759.95
89	73	75	760.24
89	73	76	745.87
89	73	77	740.24
89	73	78	738.27
89	73	79	751.21
89	73	80	776.18
89	73	81	804.27
89	73	82	815.63
89	73	83	824.18
89	73	84	825.75
89	74	81	859.11
89	74	82	882.12
89	74	83	898.05
89	74	84	897.51
89	75	81	926.83
89	75	82	952
89	75	83	967.33
89	75	84	963.59
89	76	81	934.68
89	76	82	950.28
89	76	83	961.72
89	76	84	968.25
90	46	81	920.39
90	46	82	937.9
90	46	83	946.71
90	46	84	935.16
90	47	81	888.27
90	47	82	878.64
90	47	83	858.63
90	47	84	850.1
90	48	81	800.38
90	48	82	789.81
90	48	83	772.21
90	48	84	782.24
90	49	74	769.91
90	49	75	753.73
90	49	76	742.91
90	49	81	750.39
90	49	82	748.99
90	49	83	740.62
90	49	84	765.18
90	50	74	757.62
90	50	75	753.88
90	50	76	746.72
90	50	77	748.09
90	50	78	755.09
90	50	79	755.28
90	50	80	755.4
90	50	81	755.72
90	50	82	750.52
90	50	83	744.3
90	50	84	768.73
90	51	74	753.2
90	51	75	772.42
90	51	76	796.66
90	51	77	810.04
90	51	78	817.96
90	51	79	800.83
90	51	80	778.51
90	51	81	758.8
90	51	82	745.25
90	51	83	737.71
90	51	84	748.75
90	52	74	769.19
90	52	75	818.14
90	52	76	900.53
90	52	77	925.6
90	52	78	918.81
90	52	79	870.93
90	52	80	832.8
90	52	81	814.74
90	52	82	799.05
90	52	83	780.57
90	52	84	768.28
90	53	74	776.18
90	53	75	857.6
90	53	76	894.31
90	53	77	917.67
90	53	78	938.91
90	53	79	932.33
90	53	80	925.54
90	53	81	919.64
90	53	82	893.86
90	53	83	851.53
90	53	84	815.44
90	54	74	776.07
90	54	75	869.35
90	54	76	898.01
90	54	77	912.74
90	54	78	907.68
90	54	79	900.3
90	54	80	897.12
90	54	81	906.35
90	54	82	906.73
90	54	83	881.89
90	54	84	870.9
90	55	74	778.26
90	55	75	845.48
90	55	76	899.97
90	55	77	920.31
90	55	78	876.25
90	55	79	867.97
90	55	80	893.19
90	55	81	912.96
90	55	82	916.44
90	55	83	898.76
90	55	84	899.04
90	56	74	803.16
90	56	75	826.83
90	56	76	873.59
90	56	77	915.6
90	56	78	887.24
90	56	79	893.23
90	56	80	948.51
90	56	81	942.15
90	56	82	920.3
90	56	83	905.83
90	56	84	906.41
90	57	74	860.76
90	57	75	844.72
90	57	76	863.85
90	57	77	903.64
90	57	78	890.69
90	57	79	883.69
90	57	80	885.72
90	57	81	888.16
90	57	82	887.64
90	57	83	890.73
90	57	84	889.85
90	58	74	948.51
90	58	75	890.13
90	58	76	875.77
90	58	77	895.51
90	58	78	904.15
90	58	79	908.77
90	58	80	915.49
90	58	81	933.78
90	58	82	957.2
90	58	83	985.66
90	58	84	1003.7
90	59	75	882.01
90	59	76	897.63
90	59	77	905.57
90	59	78	925.1
90	59	79	946.58
90	59	80	973.13
90	59	81	978.8
90	59	82	957.57
90	59	83	937.94
90	59	84	929.08
90	60	75	752.31
90	60	76	731.31
90	60	77	747.47
90	60	78	743.42
90	60	79	730.55
90	60	80	736.34
90	60	81	715.85
90	60	82	658.9
90	60	83	610.07
90	60	84	599.29
90	61	77	721.57
90	61	78	745.03
90	61	79	750.91
90	61	80	734.1
90	61	81	697.66
90	61	82	621.73
90	61	83	584.67
90	61	84	603.06
90	62	75	865.14
90	62	76	802.91
90	62	77	846.05
90	62	78	863.83
90	62	79	863.34
90	62	80	827.6
90	62	81	790.16
90	62	82	723.28
90	62	83	713.38
90	62	84	781.3
90	63	75	777.29
90	63	76	853.22
90	63	77	864.25
90	63	78	876.42
90	63	79	894.77
90	63	80	928.05
90	63	81	951.45
90	63	82	905.8
90	63	83	915.02
90	63	84	989.26
90	64	75	745.54
90	64	76	865.77
90	64	77	853.19
90	64	78	835.02
90	64	79	814.2
90	64	80	855.07
90	64	81	894.75
90	64	82	868.93
90	64	83	870.04
90	64	84	903.64
90	65	74	850.92
90	65	75	796.46
90	65	76	866.21
90	65	77	834.79
90	65	78	795.99
90	65	79	750.51
90	65	80	797.78
90	65	81	860.29
90	65	82	875.95
90	65	83	897.49
90	65	84	913.73
90	66	74	902.26
90	66	75	881.08
90	66	76	863.17
90	66	77	823.68
90	66	78	785.63
90	66	79	736.79
90	66	80	781.68
90	66	81	849.64
90	66	82	900.94
90	66	83	929.5
90	66	84	913.84
90	67	74	919.14
90	67	75	879.47
90	67	76	832.11
90	67	77	789
90	67	78	757.69
90	67	79	748.41
90	67	80	759.68
90	67	81	777.28
90	67	82	814.18
90	67	83	821.49
90	67	84	777.52
90	68	74	910.07
90	68	75	845.77
90	68	76	790.59
90	68	77	766.72
90	68	78	757.61
90	68	79	763.12
90	68	80	763.47
90	68	81	764.31
90	68	82	779.19
90	68	83	784.21
90	68	84	774.59
90	69	74	856.1
90	69	75	807.74
90	69	76	750.66
90	69	77	762.52
90	69	78	788.82
90	69	79	783.04
90	69	80	781.48
90	69	81	785.7
90	69	82	770.51
90	69	83	770.85
90	69	84	793.9
90	70	74	799.42
90	70	75	790.64
90	70	76	765.85
90	70	77	771.52
90	70	78	781.06
90	70	79	770.55
90	70	80	757.4
90	70	81	747.38
90	70	82	751.19
90	70	83	759.14
90	70	84	771.26
90	71	74	768.05
90	71	75	779.73
90	71	76	764.11
90	71	77	769.38
90	71	78	777.6
90	71	79	765.21
90	71	80	754.76
90	71	81	746
90	71	82	749.46
90	71	83	755.88
90	71	84	772.15
90	72	74	774.18
90	72	75	771.56
90	72	76	743.48
90	72	77	758.23
90	72	78	782.67
90	72	79	771.56
90	72	80	767.99
90	72	81	770.24
90	72	82	762.71
90	72	83	764.52
90	72	84	789.63
90	73	74	790.73
90	73	75	782.59
90	73	76	748.53
90	73	81	841.29
90	73	82	853.54
90	73	83	861.56
90	73	84	866.59
90	74	81	913.71
90	74	82	931.35
90	74	83	935.9
90	74	84	928.81
90	75	81	987.24
90	75	82	998.35
90	75	83	997.77
90	75	84	982.67
90	76	81	963.88
90	76	82	979.28
90	76	83	981.89
90	76	84	977.54
91	47	81	897.04
91	47	82	889.88
91	47	83	876.42
91	47	84	864.37
91	48	81	812.91
91	48	82	800.39
91	48	83	792.19
91	48	84	816.77
91	49	74	795.3
91	49	75	783.76
91	49	76	760.11
91	49	81	758.45
91	49	82	755.17
91	49	83	749.01
91	49	84	785.96
91	50	74	783.87
91	50	75	772.54
91	50	76	751.94
91	50	81	773.56
91	50	82	765.97
91	50	83	751.19
91	50	84	773.01
91	51	74	783.11
91	51	75	785.45
91	51	76	790.17
91	51	81	772.63
91	51	82	754.74
91	51	83	741.45
91	51	84	763.75
91	52	74	808.85
91	52	75	847.63
91	52	76	898.64
91	52	81	814.94
91	52	82	792.39
91	52	83	764.14
91	52	84	762.63
91	53	74	834.03
91	53	75	899.34
91	53	76	911.92
91	53	81	918.62
91	53	82	882.56
91	53	83	816.56
91	53	84	784
91	54	74	840.58
91	54	75	916.4
91	54	76	918.91
91	54	81	917.62
91	54	82	919.02
91	54	83	886.62
91	54	84	851.48
91	55	74	819.02
91	55	75	875.68
91	55	76	921.52
91	55	81	933.33
91	55	82	941.85
91	55	83	925.18
91	55	84	904.31
91	56	74	810.59
91	56	75	857.06
91	56	76	905.95
91	56	81	982.53
91	56	82	950.57
91	56	83	940.34
91	56	84	934.51
91	57	74	836.11
91	57	75	852.05
91	57	76	888.46
91	57	77	940.04
91	57	78	950.92
91	57	79	949.86
91	57	80	927.33
91	57	81	919.32
91	57	82	926.23
91	57	83	923.68
91	57	84	920.3
91	58	74	905.41
91	58	75	872.83
91	58	76	882.24
91	58	77	929.61
91	58	78	954.01
91	58	79	962.77
91	58	80	955.73
91	58	81	958.14
91	58	82	963.56
91	58	83	989.49
91	58	84	1008
91	59	74	862.88
91	59	75	895.69
91	59	76	923.23
91	59	77	946.34
91	59	78	980.86
91	59	79	995.93
91	59	80	1013.1
91	59	81	1003.8
91	59	82	960.07
91	59	83	961.9
91	59	84	956.87
91	60	74	784.18
91	60	75	737.76
91	60	76	707.68
91	60	77	749.33
91	60	78	732.94
91	60	79	706.08
91	60	80	729.67
91	60	81	752.24
91	60	82	759.63
91	60	83	735.15
91	60	84	711.49
91	61	74	756.11
91	61	75	657.48
91	61	76	590.22
91	61	77	701.05
91	61	78	736.48
91	61	79	728.2
91	61	80	718.5
91	61	81	724.75
91	61	82	761.76
91	61	83	714.08
91	61	84	661.55
91	62	74	922.49
91	62	75	807.63
91	62	76	708.01
91	62	77	840.06
91	62	78	891.54
91	62	79	885.33
91	62	80	824.07
91	62	81	801.43
91	62	82	832.22
91	62	83	804.42
91	62	84	779.24
91	63	74	822.59
91	63	75	765.72
91	63	76	851.39
91	63	77	866.7
91	63	78	874.63
91	63	79	892.26
91	63	80	930.25
91	63	81	962.56
91	63	82	950.81
91	63	83	939.44
91	63	84	958.75
91	64	74	789.19
91	64	75	782.42
91	64	76	893.88
91	64	77	850.82
91	64	78	820.85
91	64	79	819.87
91	64	80	868.6
91	64	81	906.34
91	64	82	889.35
91	64	83	883.84
91	64	84	900.14
91	65	74	890.61
91	65	75	872.7
91	65	76	881.88
91	65	77	823.83
91	65	78	774.58
91	65	79	756.55
91	65	80	812.4
91	65	81	872.44
91	65	82	885.19
91	65	83	901.52
91	65	84	920.62
91	66	74	904.75
91	66	75	891.33
91	66	76	875.39
91	66	77	817.85
91	66	78	761.71
91	66	79	731.93
91	66	80	796.48
91	66	81	874.59
91	66	82	920.25
91	66	83	946.64
91	66	84	942.65
91	67	74	912.12
91	67	75	882.87
91	67	76	842.62
91	67	81	809.62
91	67	82	854.92
91	67	83	868.74
91	67	84	836.9
91	68	74	906.07
91	68	75	857.77
91	68	76	802.2
91	68	81	786.98
91	68	82	806.26
91	68	83	813.49
91	68	84	804.8
91	69	74	857.54
91	69	75	808.82
91	69	76	759.21
91	69	81	800.46
91	69	82	777.99
91	69	83	775.03
91	69	84	799.46
91	70	74	812.02
91	70	75	800.04
91	70	76	768.56
91	70	81	761.84
91	70	82	767.25
91	70	83	775.52
91	70	84	785.96
91	71	74	786.1
91	71	75	798.34
91	71	76	770.03
91	71	81	764.32
91	71	82	780.62
91	71	83	792
91	71	84	799.54
91	72	74	798.25
91	72	75	794.81
91	72	76	750.23
91	72	81	803.3
91	72	82	810.47
91	72	83	816.52
91	72	84	827.14
91	73	74	802.76
91	73	75	792.97
91	73	76	746.18
91	73	81	874.41
91	73	82	886.96
91	73	83	894.98
91	73	84	895.08
91	74	74	799.29
91	74	75	782.44
91	74	76	742.7
91	74	81	944.99
91	74	82	956.94
91	74	83	964.75
91	74	84	964.49
91	75	81	998.97
91	75	82	1003.9
91	75	83	1012.3
91	75	84	1026.2
91	76	81	966.81
91	76	82	988.49
91	76	83	1006.9
91	76	84	1022.1
92	47	81	973.77
92	47	82	963.31
92	47	83	948.57
92	47	84	957.54
92	48	81	882.71
92	48	82	891
92	48	83	897.51
92	48	84	907.2
92	49	74	821.15
92	49	75	822.65
92	49	76	781.54
92	49	81	793.59
92	49	82	817.94
92	49	83	838.61
92	49	84	854.15
92	50	74	814.25
92	50	75	802.82
92	50	76	762.04
92	50	81	775.76
92	50	82	772.72
92	50	83	772.86
92	50	84	805.74
92	51	74	809.44
92	51	75	794.13
92	51	76	768.28
92	51	81	781.13
92	51	82	767.28
92	51	83	745.99
92	51	84	788.88
92	52	74	828
92	52	75	852.84
92	52	76	845.36
92	52	81	786.83
92	52	82	768.86
92	52	83	742.99
92	52	84	770.93
92	53	74	875.24
92	53	75	930.19
92	53	76	911.49
92	53	81	801.67
92	53	82	777.91
92	53	83	759.34
92	53	84	765.68
92	54	74	908.9
92	54	75	970.37
92	54	76	947.48
92	54	81	838.42
92	54	82	829.17
92	54	83	814.77
92	54	84	794.05
92	55	74	871.98
92	55	75	923.54
92	55	76	939.04
92	55	81	873.99
92	55	82	863.92
92	55	83	858.57
92	55	84	850.38
92	56	74	836.49
92	56	75	902.33
92	56	76	929.72
92	56	81	918.02
92	56	82	881.03
92	56	83	886.71
92	56	84	891.96
92	57	74	822.78
92	57	75	875.76
92	57	76	905.43
92	57	77	929.53
92	57	78	935.33
92	57	79	934.06
92	57	80	917.46
92	57	81	888.62
92	57	82	872.76
92	57	83	878.48
92	57	84	883.47
92	58	74	851.77
92	58	75	865.41
92	58	76	893.36
92	58	77	926.37
92	58	78	948.28
92	58	79	957.88
92	58	80	949.09
92	58	81	929.25
92	58	82	903.63
92	58	83	925.4
92	58	84	951.19
92	59	74	896.65
92	59	75	943.07
92	59	76	973.95
92	59	77	970.34
92	59	78	1008.5
92	59	79	1015.1
92	59	80	1001.5
92	59	81	957.93
92	59	82	912.12
92	59	83	922.04
92	59	84	928.86
92	60	74	857.97
92	60	75	827.91
92	60	76	802.16
92	60	77	835.77
92	60	78	812.02
92	60	79	771.38
92	60	80	743.8
92	60	81	754.35
92	60	82	808.18
92	60	83	807.89
92	60	84	786.96
92	61	74	813.16
92	61	75	700.64
92	61	76	618.22
92	61	77	773.69
92	61	78	804.09
92	61	79	772.3
92	61	80	747.61
92	61	81	771.68
92	61	82	860.48
92	61	83	845.07
92	61	84	794.5
92	62	74	877.36
92	62	75	667.03
92	62	76	544.44
92	62	77	810.41
92	62	78	898.54
92	62	79	879.57
92	62	80	852
92	62	81	861.8
92	62	82	929.77
92	62	83	915.23
92	62	84	876.76
92	63	74	787.89
92	63	75	738.44
92	63	76	831.95
92	63	77	868.17
92	63	78	866.07
92	63	79	858.9
92	63	80	923.23
92	63	81	975.2
92	63	82	992.92
92	63	83	983.62
92	63	84	975.47
92	64	74	750.98
92	64	75	789.2
92	64	76	925.81
92	64	77	881.87
92	64	78	834.17
92	64	79	789.37
92	64	80	846.29
92	64	81	895.21
92	64	82	918.87
92	64	83	925.2
92	64	84	929.58
92	65	74	819.64
92	65	75	856.46
92	65	76	901.81
92	65	77	871.34
92	65	78	819.57
92	65	79	750.16
92	65	80	790.61
92	65	81	843.53
92	65	82	895.67
92	65	83	920.28
92	65	84	930.57
92	66	74	873.58
92	66	75	892.94
92	66	76	894.68
92	66	77	871.21
92	66	78	833.33
92	66	79	780.77
92	66	80	800.45
92	66	81	845.98
92	66	82	917.77
92	66	83	947.34
92	66	84	948.41
92	67	74	900.26
92	67	75	892.98
92	67	76	865.95
92	67	81	788.01
92	67	82	842.28
92	67	83	877.2
92	67	84	891.4
92	68	74	907.03
92	68	75	873.86
92	68	76	833.42
92	68	81	768.22
92	68	82	802.11
92	68	83	827.91
92	68	84	841.78
92	69	74	877.82
92	69	75	829.35
92	69	76	794.07
92	69	81	795.18
92	69	82	797.94
92	69	83	797.02
92	69	84	803.73
92	70	74	830.68
92	70	75	801.99
92	70	76	767.31
92	70	81	762.59
92	70	82	776.34
92	70	83	786.33
92	70	84	793.36
92	71	74	792.92
92	71	75	787.72
92	71	76	755.03
92	71	81	763.55
92	71	82	789.4
92	71	83	808.66
92	71	84	819.62
92	72	74	802.5
92	72	75	800.54
92	72	76	763.19
92	72	81	821.86
92	72	82	845.44
92	72	83	862.44
92	72	84	875.61
92	73	74	802.67
92	73	75	796.2
92	73	76	749.46
92	73	81	882.76
92	73	82	908.66
92	73	83	927.03
92	73	84	935.58
92	74	74	798.5
92	74	75	789.49
92	74	76	738.98
92	74	81	947.56
92	74	82	969.52
92	74	83	987.28
92	74	84	993.79
92	75	81	986.55
92	75	82	1001.7
92	75	83	1017.2
92	75	84	1032.6
92	76	81	964.45
92	76	82	982.11
92	76	83	1004.9
92	76	84	1030.3
93	49	74	842.37
93	49	75	842.55
93	49	76	781.39
93	50	74	839.32
93	50	75	832.53
93	50	76	775.96
93	50	81	787.79
93	50	82	794.57
93	50	83	797.12
93	50	84	816.41
93	51	74	829.46
93	51	75	807.48
93	51	76	767.95
93	51	81	784.51
93	51	82	775.93
93	51	83	762.83
93	51	84	816.6
93	52	74	813.92
93	52	75	796.83
93	52	76	760.03
93	52	81	781.26
93	52	82	767.27
93	52	83	747.9
93	52	84	804.55
93	53	74	857.78
93	53	75	866.42
93	53	76	835.4
93	53	81	759.85
93	53	82	744.44
93	53	83	745.4
93	53	84	787.52
93	54	71	746.44
93	54	72	763.54
93	54	73	860.13
93	54	74	922.93
93	54	75	946.17
93	54	76	913.98
93	54	81	776.85
93	54	82	770.85
93	54	83	769.13
93	54	84	769.34
93	55	71	777.84
93	55	72	745.68
93	55	73	837.09
93	55	74	906.72
93	55	75	949.62
93	55	76	959.88
93	55	81	806.28
93	55	82	795.74
93	55	83	796.81
93	55	84	797.73
93	56	71	851
93	56	72	769.73
93	56	73	834.09
93	56	74	888.41
93	56	75	940.27
93	56	76	948.82
93	56	81	849.47
93	56	82	817.76
93	56	83	824.52
93	56	84	833.57
93	57	71	963.45
93	57	72	840.63
93	57	73	834.78
93	57	74	858.26
93	57	75	919.81
93	57	76	937.12
93	57	77	948.54
93	57	78	961.96
93	57	79	939.68
93	57	80	885.44
93	58	71	1002.3
93	58	72	912.07
93	58	73	844.71
93	58	74	815.61
93	58	75	892.7
93	58	76	927.73
93	58	77	949.06
93	58	78	964.29
93	58	79	954.45
93	58	80	920.64
93	59	71	998.68
93	59	72	955.8
93	59	73	938.53
93	59	74	953.43
93	59	75	943.68
93	59	76	945.99
93	59	77	963.65
93	59	78	983.88
93	59	79	981.44
93	59	80	965.14
93	60	71	964.12
93	60	72	930.1
93	60	73	874.63
93	60	74	834.69
93	60	75	863.96
93	60	76	875.92
93	60	77	836.38
93	60	78	775.03
93	60	79	729.62
93	60	80	740.59
93	61	74	647.78
93	61	75	753.11
93	61	76	803.06
93	61	77	815.89
93	61	78	776.34
93	61	79	735.32
93	61	80	762.88
93	62	71	928.63
93	62	72	908.16
93	62	73	862.78
93	62	74	775.78
93	62	75	744.41
93	62	76	738.1
93	62	77	877.27
93	62	78	889.08
93	62	79	860.46
93	62	80	876.74
93	63	71	935.33
93	63	72	933.68
93	63	73	870.22
93	63	74	855.97
93	63	75	850.62
93	63	76	857.49
93	63	77	870.23
93	63	78	876.65
93	63	79	887.06
93	63	80	927.91
93	64	71	984.28
93	64	72	940.13
93	64	73	832.4
93	64	74	864
93	64	75	879.05
93	64	76	915.26
93	64	77	883.07
93	64	78	853.6
93	64	79	822.76
93	64	80	856.8
93	65	71	938.81
93	65	72	941.59
93	65	73	881.72
93	65	74	823.4
93	65	75	856.89
93	65	76	926.94
93	65	77	901.98
93	65	78	854.25
93	65	79	789
93	65	80	806.42
93	66	71	926.09
93	66	72	971.03
93	66	73	956.5
93	66	74	947.39
93	66	75	942.76
93	66	76	923.87
93	67	71	916.49
93	67	72	994.03
93	67	73	989.17
93	67	74	965.88
93	67	75	938.9
93	67	76	919.43
93	67	81	776.75
93	67	82	815.23
93	67	83	859.84
93	67	84	907.57
93	68	71	903.05
93	68	72	1004.7
93	68	73	987.39
93	68	74	923.6
93	68	75	891.9
93	68	76	900.72
93	68	81	760.56
93	68	82	787.66
93	68	83	823.57
93	68	84	860.84
93	69	71	820.5
93	69	72	933.7
93	69	73	930.06
93	69	74	881.48
93	69	75	845.05
93	69	76	837.76
93	69	81	793.65
93	69	82	813.08
93	69	83	819.8
93	69	84	815.79
93	70	74	831.82
93	70	75	805.97
93	70	76	802.12
93	70	81	774.9
93	70	82	781.36
93	70	83	791.92
93	70	84	800.86
93	71	74	786.81
93	71	75	781.02
93	71	76	779.57
93	71	81	775.18
93	71	82	786.01
93	71	83	804.75
93	71	84	826.32
93	72	74	810.65
93	72	75	828.59
93	72	76	792.4
93	72	81	840.2
93	72	82	872.77
93	72	83	897.15
93	72	84	912.88
93	73	74	824.85
93	73	75	834.14
93	73	76	787.29
93	73	81	911.88
93	73	82	941.93
93	73	83	964.38
93	73	84	975.99
93	74	74	835.74
93	74	75	823.23
93	74	76	776.47
94	49	74	855.74
94	49	75	853.31
94	49	76	808.06
94	50	71	834.56
94	50	72	805.68
94	50	73	809.62
94	50	74	840.16
94	50	75	837.41
94	50	76	793.97
94	51	71	831.1
94	51	72	816.52
94	51	73	819.73
94	51	74	831.41
94	51	75	821.74
94	51	76	786.27
94	52	71	841.79
94	52	72	830.97
94	52	73	829.61
94	52	74	834.32
94	52	75	827.98
94	52	76	799.37
94	53	69	685.29
94	53	70	831.42
94	53	71	851.88
94	53	72	841.07
94	53	73	844.56
94	53	74	857.39
94	53	75	863.91
94	53	76	844.18
94	54	69	643.06
94	54	70	764.28
94	54	71	819.06
94	54	72	841.35
94	54	73	863.21
94	54	74	892.17
94	54	75	916.37
94	54	76	903.52
94	54	78	918.25
94	54	79	846.36
94	54	80	790.2
94	55	69	640.45
94	55	70	762.14
94	55	71	804.36
94	55	72	779.98
94	55	73	822.89
94	55	74	889.65
94	55	75	958.61
94	55	76	955.72
94	55	78	973.1
94	55	79	890.05
94	55	80	817.6
94	56	69	676.52
94	56	70	799.29
94	56	71	842.21
94	56	72	767.31
94	56	73	826.2
94	56	74	894.45
94	56	75	966.85
94	56	76	951.31
94	56	78	983.09
94	56	79	947.14
94	56	80	892.03
94	57	71	945.01
94	57	72	834.73
94	57	73	855.93
94	57	74	890.44
94	57	75	944.78
94	57	76	943.6
94	57	77	946.54
94	57	78	971.6
94	57	79	947.62
94	57	80	884.13
94	58	71	992.66
94	58	72	942.6
94	58	73	899.74
94	58	74	867.93
94	58	75	912.37
94	58	76	938.02
94	58	77	953.66
94	58	78	964.89
94	58	79	952.68
94	58	80	914.51
94	59	71	1007.4
94	59	72	984.48
94	59	73	968.28
94	59	74	965.3
94	59	75	954.29
94	59	76	948.76
94	59	77	953.09
94	59	78	973.9
94	59	79	977.3
94	59	80	956.29
94	60	71	938.57
94	60	72	903.41
94	60	73	857.13
94	60	74	841.05
94	60	75	865.5
94	60	76	880.94
94	60	77	848.79
94	60	78	772.28
94	60	79	719.21
94	60	80	763.2
94	61	71	687.55
94	61	72	605.27
94	61	73	588.87
94	61	74	626.04
94	61	75	760.64
94	61	76	849.57
94	61	77	845.48
94	61	78	765.48
94	61	79	709.31
94	61	80	776.55
94	62	71	797.93
94	62	72	789.56
94	62	73	782.24
94	62	74	785.05
94	62	75	843.45
94	62	76	894.57
94	62	77	929.18
94	62	78	882.67
94	62	79	838.24
94	62	80	880.97
94	63	71	927.08
94	63	72	922.06
94	63	73	895.13
94	63	74	920.91
94	63	75	946.27
94	63	76	957.71
94	63	77	935.69
94	63	78	915.17
94	63	79	912.23
94	63	80	938.15
94	64	71	992.95
94	64	72	991.24
94	64	73	941.56
94	64	74	965.01
94	64	75	968.09
94	64	76	966.59
94	64	77	942.76
94	64	78	914.8
94	64	79	887.95
94	64	80	895.55
94	65	71	970.87
94	65	72	981.67
94	65	73	936.48
94	65	74	902.24
94	65	75	913.54
94	65	76	944.73
94	65	77	949.89
94	65	78	920.36
94	65	79	873.28
94	65	80	859.7
94	66	71	939.96
94	66	72	963.23
94	66	73	930.45
94	66	74	943.22
94	66	75	952.36
94	66	76	951.52
94	66	78	947.72
94	66	79	930.27
94	66	80	883.39
94	67	69	735.11
94	67	70	781.86
94	67	71	894.42
94	67	72	940.08
94	67	73	918.84
94	67	74	935.11
94	67	75	943.22
94	67	76	946.16
94	67	78	954.35
94	67	79	918.82
94	67	80	856.62
94	68	69	657.08
94	68	70	689.13
94	68	71	840.78
94	68	72	921.34
94	68	73	912.16
94	68	74	898.05
94	68	75	900.21
94	68	76	920.9
94	68	78	939.89
94	68	79	888.22
94	68	80	828.2
94	69	69	657.45
94	69	70	667.78
94	69	71	798.33
94	69	72	875.2
94	69	73	866.15
94	69	74	854.55
94	69	75	844.62
94	69	76	841.31
94	69	78	867.76
94	69	79	829.43
94	69	80	810.19
94	70	69	674.58
94	70	70	659.76
94	70	71	763.58
94	70	72	845.57
94	70	73	850.98
94	70	74	827
94	70	75	804.47
94	70	76	801.06
94	71	71	741.17
94	71	72	836.81
94	71	73	854.54
94	71	74	811.81
94	71	75	779.17
94	71	76	780.79
94	72	71	732.69
94	72	72	837.26
94	72	73	849.24
94	72	74	836.01
94	72	75	824.86
94	72	76	816.25
94	73	71	726.37
94	73	72	840.9
94	73	73	847.31
94	73	74	837.31
94	73	75	825.69
94	73	76	815.06
94	74	74	828.81
94	74	75	806.77
94	74	76	799.47
95	50	71	866.79
95	50	72	829.84
95	50	73	824.35
95	51	71	868.01
95	51	72	863.48
95	51	73	862
95	52	71	856.02
95	52	72	862.45
95	52	73	890.57
95	53	69	683.37
95	53	70	826.45
95	53	71	845.61
95	53	72	852.55
95	53	73	892.06
95	53	77	914.26
95	53	78	912.36
95	53	79	853.49
95	53	80	809.92
95	54	69	670.95
95	54	70	794
95	54	71	844.29
95	54	72	860.06
95	54	73	848.35
95	54	77	954.63
95	54	78	970.62
95	54	79	895.67
95	54	80	830.2
95	55	69	671.96
95	55	70	791.77
95	55	71	845.36
95	55	72	844.07
95	55	73	839.31
95	55	77	1000.4
95	55	78	1014.6
95	55	79	942.17
95	55	80	873.01
95	56	69	698.11
95	56	70	819.5
95	56	71	871.53
95	56	72	824.97
95	56	73	840.41
95	56	77	979.7
95	56	78	1016.5
95	56	79	984.56
95	56	80	937.4
95	57	69	772.59
95	57	70	891.28
95	57	71	942.52
95	57	72	833.47
[truncated: 7,412 more rows]
