# Supplementary material for: From mathematics to medicine: A practical primer on topological data analysis (TDA) and the development of related analytic tools for the functional discovery of latent structure in fMRI data
Source: PLoS One. 2021 Aug 12;16(8):e0255859. doi: 10.1371/journal.pone.0255859 (PMC8360597; doi:10.1371/journal.pone.0255859)
Supplement: S1 Data — The included archive of .csv files has one .csv file for each time index. Each .csv file contains a single matrix, which has one column for each of the spatial coordinates x, y, z and one column for the fMRI signal amplitude at voxel (x, y, z) at that time index. This is normalized scan data for a single patient from our study, described in the paper, with an ACC (anterior cingulate cortex) mask applied. This is the data we used, together with our software implementation of our workflow (available at https://github.com/regalski/Wayne-State-TDA), to produce the persistence diagrams, vineyards, and loop locations pictured in the figures and described in the Workflow section of our paper. (ZIP) [file pone.0255859.s004.zip › lea2002_145_121_121_time_122_rdACC.csv]

86	49	77	723.31
86	49	78	718.25
86	49	79	716.32
86	49	80	713.55
86	50	77	715.44
86	50	78	686.97
86	50	79	675.8
86	50	80	675.35
86	51	77	707.22
86	51	78	694.85
86	51	79	683.98
86	51	80	667.08
86	52	77	725.54
86	52	78	716
86	52	79	700.37
86	52	80	683.65
86	53	77	826.43
86	53	78	766.06
86	53	79	727.43
86	53	80	723.96
86	54	77	850.52
86	54	78	829.95
86	54	79	816.7
86	54	80	788.34
86	55	77	853.45
86	55	78	859.46
86	55	79	860.11
86	55	80	836.11
86	56	77	858.86
86	56	78	855.55
86	56	79	840.06
86	56	80	866.65
86	57	77	836.79
86	57	78	859.99
86	57	79	887.76
86	57	80	864.46
86	57	81	841.87
86	57	82	828.87
86	58	77	831.21
86	58	78	862.68
86	58	79	902.24
86	58	80	862.76
86	58	81	830.81
86	58	82	861.14
86	59	81	796.65
86	59	82	849.95
86	60	81	680.07
86	60	82	743.95
86	61	81	746.26
86	61	82	792.84
86	62	81	818.88
86	62	82	844.43
86	63	77	871.84
86	63	78	837.48
86	63	79	832.08
86	63	80	835.29
86	63	81	843.03
86	63	82	856.57
86	64	77	873.6
86	64	78	838.57
86	64	79	826.33
86	64	80	814.49
86	64	81	770.09
86	64	82	757.77
86	65	77	862.86
86	65	78	874.58
86	65	79	854.31
86	65	80	824.29
86	65	81	770.85
86	65	82	746.28
86	66	77	860.42
86	66	78	934.37
86	66	79	889.84
86	66	80	841.66
86	66	81	793.03
86	66	82	757.19
86	67	77	799.47
86	67	78	878.56
86	67	79	863.29
86	67	80	842.77
86	68	77	835.9
86	68	78	874.5
86	68	79	851.14
86	68	80	821.97
86	69	77	862.51
86	69	78	848.22
86	69	79	811.71
86	69	80	775.39
86	70	77	753.42
86	70	78	745.38
86	70	79	716.75
86	70	80	697.84
86	71	77	733.51
86	71	78	744.3
86	71	79	725.03
86	71	80	713.73
86	72	77	736.74
86	72	78	747.27
86	72	79	727.2
86	72	80	720.94
86	73	77	741.92
86	73	78	735.62
86	73	79	719.97
86	73	80	720.36
87	46	81	939.16
87	46	82	934.24
87	46	83	932.35
87	46	84	939.19
87	47	81	834.94
87	47	82	847.43
87	47	83	863.11
87	47	84	867.99
87	48	81	771.15
87	48	82	777.43
87	48	83	791.08
87	48	84	794.5
87	49	77	733.49
87	49	78	731.83
87	49	79	731.42
87	49	80	733.9
87	49	81	730.54
87	49	82	732.87
87	49	83	741.87
87	49	84	749.73
87	50	77	741.18
87	50	78	712.46
87	50	79	702.61
87	50	80	703.81
87	50	81	699.12
87	50	82	699.44
87	50	83	710.82
87	50	84	721.79
87	51	77	742.1
87	51	78	722.4
87	51	79	709.05
87	51	80	695.54
87	52	77	763.4
87	52	78	748.13
87	52	79	727.6
87	52	80	705.38
87	53	77	859.3
87	53	78	802.82
87	53	79	757.35
87	53	80	732.56
87	54	77	867.01
87	54	78	840.62
87	54	79	820.11
87	54	80	790.68
87	55	77	847.43
87	55	78	863.94
87	55	79	869.78
87	55	80	830.81
87	55	81	791.34
87	55	82	754.86
87	55	83	757.79
87	55	84	766.21
87	56	77	860.03
87	56	78	886.06
87	56	79	910.43
87	56	80	866.84
87	56	81	825.13
87	56	82	783.44
87	56	83	779.99
87	56	84	781.27
87	57	77	860.31
87	57	78	892.83
87	57	79	934.57
87	57	80	908.84
87	57	81	866.94
87	57	82	813.97
87	57	83	787.43
87	57	84	763.8
87	58	77	856.93
87	58	78	890.04
87	58	79	927.38
87	58	80	904.36
87	58	81	877.97
87	58	82	872.91
87	58	83	861.48
87	58	84	830.74
87	59	77	875.86
87	59	78	872.03
87	59	79	889.28
87	59	80	862.98
87	59	81	842.35
87	59	82	871.41
87	59	83	873.53
87	59	84	845.37
87	60	77	789.82
87	60	78	769.51
87	60	79	787.45
87	60	80	763.74
87	60	81	725.49
87	60	82	744.42
87	60	83	767.59
87	60	84	789.67
87	61	77	755.64
87	61	78	728.01
87	61	79	771.83
87	61	80	785.02
87	61	81	766.57
87	61	82	761.22
87	61	83	771.3
87	61	84	796.54
87	62	77	796.11
87	62	78	760.07
87	62	79	797.04
87	62	80	820.44
87	62	81	831.64
87	62	82	814.77
87	62	83	816.36
87	62	84	825.66
87	63	77	903.53
87	63	78	908.99
87	63	79	833.6
87	63	80	813.64
87	63	81	866.3
87	63	82	868.33
87	63	83	865.21
87	63	84	842.95
87	64	77	876.62
87	64	78	865.03
87	64	79	793.71
87	64	80	772.99
87	64	81	803.31
87	64	82	814.29
87	64	83	813.64
87	64	84	782.63
87	65	77	832.47
87	65	78	847.15
87	65	79	795.56
87	65	80	767.07
87	65	81	763.62
87	65	82	780.27
87	65	83	785.75
87	65	84	760.68
87	66	77	823.86
87	66	78	893.25
87	66	79	826.71
87	66	80	772.47
87	66	81	741.64
87	66	82	746.21
87	66	83	745.05
87	66	84	737.95
87	67	77	865.84
87	67	78	845.89
87	67	79	792.94
87	67	80	754.59
87	67	81	737.23
87	67	82	706.09
87	67	83	676.33
87	67	84	710.41
87	68	77	859.09
87	68	78	818.06
87	68	79	776.82
87	68	80	749.83
87	68	81	740.22
87	68	82	725.2
87	68	83	708.45
87	68	84	708.91
87	69	77	808.22
87	69	78	790.48
87	69	79	768.22
87	69	80	752.48
87	70	77	724.93
87	70	78	741.11
87	70	79	752.18
87	70	80	750.85
87	71	77	723.07
87	71	78	753.45
87	71	79	755.42
87	71	80	747.96
87	72	77	743.76
87	72	78	766.21
87	72	79	754.82
87	72	80	744.3
87	73	77	729.84
87	73	78	738.27
87	73	79	743.96
87	73	80	746.61
87	73	81	754.69
87	73	82	747.73
87	73	83	741.76
87	73	84	757.09
87	74	81	772.53
87	74	82	816.35
87	74	83	856.68
87	74	84	864.74
87	75	81	788.86
87	75	82	865.96
87	75	83	926.25
87	75	84	923.73
87	76	81	796.74
87	76	82	875.96
87	76	83	939.97
87	76	84	934.23
88	46	81	952.61
88	46	82	951.3
88	46	83	947.33
88	46	84	954.21
88	47	81	885.91
88	47	82	880.26
88	47	83	869.01
88	47	84	866.99
88	48	81	791.67
88	48	82	787.23
88	48	83	779.32
88	48	84	788.88
88	49	77	733.77
88	49	78	733.41
88	49	79	729.92
88	49	80	730.46
88	49	81	746.82
88	49	82	749.45
88	49	83	745.78
88	49	84	759.97
88	50	77	726.43
88	50	78	730.44
88	50	79	726.75
88	50	80	725.1
88	50	81	733.35
88	50	82	733.58
88	50	83	728.09
88	50	84	739.19
88	51	77	748.62
88	51	78	738.65
88	51	79	725.66
88	51	80	707.2
88	52	77	804.16
88	52	78	778.38
88	52	79	751.89
88	52	80	720.97
88	53	77	910.48
88	53	78	864.25
88	53	79	817.5
88	53	80	774.61
88	54	77	913.18
88	54	78	884.68
88	54	79	856.61
88	54	80	822.94
88	55	77	873.68
88	55	78	876.19
88	55	79	869.54
88	55	80	840.75
88	55	81	824.23
88	55	82	811.3
88	55	83	819.02
88	55	84	832.03
88	56	77	877.02
88	56	78	868.37
88	56	79	859.6
88	56	80	839.36
88	56	81	834.93
88	56	82	834.01
88	56	83	843.93
88	56	84	857.48
88	57	77	879.4
88	57	78	893.62
88	57	79	903.14
88	57	80	879.25
88	57	81	860.67
88	57	82	839.8
88	57	83	832.49
88	57	84	828.89
88	58	77	882.78
88	58	78	903.48
88	58	79	920.45
88	58	80	894.3
88	58	81	882.07
88	58	82	889.33
88	58	83	887.88
88	58	84	873.54
88	59	77	908.01
88	59	78	888.88
88	59	79	898.4
88	59	80	875.54
88	59	81	861.96
88	59	82	877.48
88	59	83	872.41
88	59	84	858.89
88	60	77	900.39
88	60	78	875.32
88	60	79	828.34
88	60	80	770.12
88	60	81	720.84
88	60	82	701.41
88	60	83	706.22
88	60	84	761.98
88	61	77	881.02
88	61	78	870.59
88	61	79	835.07
88	61	80	806.23
88	61	81	779.37
88	61	82	722.91
88	61	83	715.91
88	61	84	806.85
88	62	77	876.74
88	62	78	872.56
88	62	79	862.29
88	62	80	861.44
88	62	81	861.64
88	62	82	808.77
88	62	83	799.1
88	62	84	853.12
88	63	77	892.75
88	63	78	879.53
88	63	79	857.08
88	63	80	861.2
88	63	81	894.07
88	63	82	908.3
88	63	83	911.21
88	63	84	883.5
88	64	77	882.46
88	64	78	867.46
88	64	79	799.57
88	64	80	796.17
88	64	81	861.27
88	64	82	874.65
88	64	83	873.19
88	64	84	820
88	65	77	871.82
88	65	78	855.6
88	65	79	770.95
88	65	80	764.67
88	65	81	823.27
88	65	82	838.88
88	65	83	841.32
88	65	84	787.39
88	66	77	884.06
88	66	78	851.47
88	66	79	777.29
88	66	80	757.9
88	66	81	787
88	66	82	796.18
88	66	83	794.43
88	66	84	753.19
88	67	77	870.97
88	67	78	797
88	67	79	755.01
88	67	80	734.85
88	67	81	740.24
88	67	82	725.75
88	67	83	706.25
88	67	84	699.7
88	68	77	822.5
88	68	78	778.24
88	68	79	748.4
88	68	80	730.07
88	68	81	729.35
88	68	82	721.86
88	68	83	714.89
88	68	84	713.12
88	69	77	749.05
88	69	78	767.59
88	69	79	746.62
88	69	80	734.81
88	70	77	731.15
88	70	78	736.09
88	70	79	738.67
88	70	80	744.69
88	71	77	718.57
88	71	78	743.54
88	71	79	748.32
88	71	80	750.43
88	72	77	712.43
88	72	78	758.01
88	72	79	754.9
88	72	80	752.25
88	73	77	723.59
88	73	78	731.97
88	73	79	733.71
88	73	80	743.4
88	73	81	762.11
88	73	82	777.22
88	73	83	785.36
88	73	84	789.73
88	74	81	802.2
88	74	82	846.98
88	74	83	881.93
88	74	84	881.49
88	75	81	855.96
88	75	82	918.5
88	75	83	965.12
88	75	84	950.51
88	76	81	882.48
88	76	82	933.6
88	76	83	968.27
88	76	84	951.53
89	46	81	964.27
89	46	82	959.4
89	46	83	949.5
89	46	84	946.54
89	47	81	906.05
89	47	82	892.35
89	47	83	873.18
89	47	84	854.24
89	48	81	797.27
89	48	82	789.76
89	48	83	771.99
89	48	84	777.36
89	49	77	726.85
89	49	78	740.33
89	49	79	731.4
89	49	80	730.39
89	49	81	752.1
89	49	82	754.31
89	49	83	743.3
89	49	84	761.07
89	50	74	742.36
89	50	75	767.66
89	50	76	737.2
89	50	77	736.09
89	50	78	753.81
89	50	79	746.8
89	50	80	743.86
89	50	81	761.88
89	50	82	758.02
89	50	83	741.13
89	50	84	754
89	51	74	726.21
89	51	75	788.26
89	51	76	776.65
89	51	77	779.18
89	51	78	790.51
89	51	79	773.52
89	51	80	745.5
89	51	81	748.93
89	51	82	740.84
89	51	83	718.69
89	51	84	720.1
89	52	74	750.43
89	52	75	847.36
89	52	76	857.16
89	52	77	852.33
89	52	78	845.13
89	52	79	819.64
89	52	80	784.13
89	52	81	784.35
89	52	82	776.77
89	52	83	751.34
89	52	84	746.6
89	53	74	761.23
89	53	75	872.56
89	53	76	878.81
89	53	77	874.66
89	53	78	889.22
89	53	79	884.72
89	53	80	865
89	53	81	858.99
89	53	82	845.45
89	53	83	809.37
89	53	84	792.96
89	54	74	768.63
89	54	75	875.55
89	54	76	896.14
89	54	77	891.41
89	54	78	885.89
89	54	79	878.87
89	54	80	873.26
89	54	81	868.09
89	54	82	861.16
89	54	83	844.68
89	54	84	838.98
89	55	75	856.39
89	55	76	897.57
89	55	77	902.23
89	55	78	872.82
89	55	79	864.84
89	55	80	875.65
89	55	81	875.96
89	55	82	874.45
89	55	83	876.82
89	55	84	885.93
89	56	75	812.83
89	56	76	843.98
89	56	77	885.39
89	56	78	870.75
89	56	79	866.74
89	56	80	884.72
89	56	81	886.1
89	56	82	886.14
89	56	83	897.56
89	56	84	910.78
89	57	75	844.85
89	57	76	846.17
89	57	77	871.82
89	57	78	865.58
89	57	79	862.91
89	57	80	882.17
89	57	81	882.09
89	57	82	870.03
89	57	83	875.59
89	57	84	887.87
89	58	77	872.12
89	58	78	875.52
89	58	79	885.04
89	58	80	905.07
89	58	81	914.96
89	58	82	926.41
89	58	83	933.09
89	58	84	931.38
89	59	77	880.87
89	59	78	892.81
89	59	79	917.24
89	59	80	921.66
89	59	81	917.37
89	59	82	915.95
89	59	83	895.47
89	59	84	873.27
89	60	77	822.04
89	60	78	816.67
89	60	79	801.25
89	60	80	756.17
89	60	81	709.71
89	60	82	669.15
89	60	83	653.49
89	60	84	700.87
89	61	77	810.95
89	61	78	812.97
89	61	79	804.96
89	61	80	781.35
89	61	81	753.19
89	61	82	672.33
89	61	83	662.14
89	61	84	786.58
89	62	77	850.93
89	62	78	848.62
89	62	79	847.58
89	62	80	853.2
89	62	81	855.83
89	62	82	780.94
89	62	83	774.98
89	62	84	871.83
89	63	77	877.45
89	63	78	869.11
89	63	79	867.45
89	63	80	895.28
89	63	81	928.94
89	63	82	925.72
89	63	83	936.29
89	63	84	926.63
89	64	77	872.01
89	64	78	841.63
89	64	79	808.76
89	64	80	831.6
89	64	81	899.3
89	64	82	899.63
89	64	83	895.91
89	64	84	842.05
89	65	77	856.29
89	65	78	814.39
89	65	79	763.13
89	65	80	786.18
89	65	81	874.24
89	65	82	888.02
89	65	83	884.09
89	65	84	828.05
89	66	75	846.18
89	66	76	860.09
89	66	77	844.17
89	66	78	809.74
89	66	79	750.23
89	66	80	767.81
89	66	81	847.71
89	66	82	866.95
89	66	83	863.69
89	66	84	810.8
89	67	75	882.66
89	67	76	851.09
89	67	77	822.43
89	67	78	781.99
89	67	79	739.48
89	67	80	738.13
89	67	81	768.11
89	67	82	777.79
89	67	83	775.02
89	67	84	739.35
89	68	75	859.94
89	68	76	819.51
89	68	77	797.2
89	68	78	779.83
89	68	79	749.76
89	68	80	739.21
89	68	81	745.93
89	68	82	747.74
89	68	83	745.4
89	68	84	738.91
89	69	74	863.15
89	69	75	811.43
89	69	76	762.52
89	69	77	765.81
89	69	78	796.75
89	69	79	771.33
89	69	80	754.75
89	69	81	748.87
89	69	82	745.69
89	69	83	745.24
89	69	84	756.91
89	70	74	810.85
89	70	75	787.51
89	70	76	745.1
89	70	77	741.55
89	70	78	759.28
89	70	79	745.62
89	70	80	742.25
89	70	81	746.05
89	70	82	758.65
89	70	83	770.35
89	70	84	772.28
89	71	74	770.96
89	71	75	766.03
89	71	76	728.48
89	71	77	728.08
89	71	78	753.89
89	71	79	748.45
89	71	80	749.07
89	71	81	754.53
89	71	82	758.93
89	71	83	758.95
89	71	84	754.01
89	72	74	748.95
89	72	75	745.92
89	72	76	713.26
89	72	77	723.93
89	72	78	766.46
89	72	79	763.49
89	72	80	763.58
89	72	81	769.45
89	72	82	768.36
89	72	83	765.05
89	72	84	759.9
89	73	74	744.99
89	73	75	747.27
89	73	76	733.87
89	73	77	733.23
89	73	78	738.26
89	73	79	745.2
89	73	80	763.18
89	73	81	791.26
89	73	82	821.61
89	73	83	844.17
89	73	84	833.72
89	74	81	847.18
89	74	82	889.2
89	74	83	918.13
89	74	84	901.57
89	75	81	925.83
89	75	82	967.05
89	75	83	989.44
89	75	84	965.68
89	76	81	942.77
89	76	82	978.39
89	76	83	989.81
89	76	84	979.32
90	46	81	950.42
90	46	82	954.9
90	46	83	948.72
90	46	84	925.2
90	47	81	902.38
90	47	82	896.74
90	47	83	878.73
90	47	84	844.22
90	48	81	802.33
90	48	82	795.74
90	48	83	778.16
90	48	84	778.23
90	49	74	782.95
90	49	75	764.82
90	49	76	735
90	49	81	753.46
90	49	82	756.03
90	49	83	743.68
90	49	84	762.25
90	50	74	754.68
90	50	75	748.92
90	50	76	751.73
90	50	77	756.09
90	50	78	763.08
90	50	79	757.31
90	50	80	758.47
90	50	81	772.77
90	50	82	771.54
90	50	83	748.32
90	50	84	763.78
90	51	74	736.31
90	51	75	762.53
90	51	76	796.75
90	51	77	807.16
90	51	78	811.04
90	51	79	797.83
90	51	80	777.49
90	51	81	773.77
90	51	82	760.2
90	51	83	733.68
90	51	84	735.76
90	52	74	773.22
90	52	75	833.17
90	52	76	878.55
90	52	77	894.62
90	52	78	892.82
90	52	79	861.98
90	52	80	831.89
90	52	81	827.84
90	52	82	813.09
90	52	83	771.58
90	52	84	756.3
90	53	74	776.21
90	53	75	857.62
90	53	76	872.3
90	53	77	883.72
90	53	78	919.08
90	53	79	931.56
90	53	80	936.68
90	53	81	936.66
90	53	82	912.78
90	53	83	844.47
90	53	84	806.47
90	54	74	772.1
90	54	75	861.38
90	54	76	885.05
90	54	77	895.83
90	54	78	902.78
90	54	79	905.37
90	54	80	914.16
90	54	81	925.38
90	54	82	928.74
90	54	83	895.9
90	54	84	876.9
90	55	74	774.25
90	55	75	850.46
90	55	76	904.93
90	55	77	933.3
90	55	78	892.33
90	55	79	880.17
90	55	80	906.39
90	55	81	924.08
90	55	82	928.51
90	55	83	913.81
90	55	84	909.12
90	56	74	787.2
90	56	75	814.83
90	56	76	862.6
90	56	77	923.7
90	56	78	919.39
90	56	79	922.42
90	56	80	951.65
90	56	81	945.22
90	56	82	919.37
90	56	83	912.92
90	56	84	912.52
90	57	74	849.9
90	57	75	839.82
90	57	76	857.86
90	57	77	903.62
90	57	78	898.66
90	57	79	890.71
90	57	80	910.73
90	57	81	917.11
90	57	82	901.57
90	57	83	894.7
90	57	84	891.86
90	58	74	960.53
90	58	75	904.09
90	58	76	877.69
90	58	77	893.45
90	58	78	895.15
90	58	79	898.9
90	58	80	933.67
90	58	81	963.91
90	58	82	981.31
90	58	83	1001.8
90	58	84	1012.9
90	59	75	859.17
90	59	76	864.77
90	59	77	886.67
90	59	78	917.14
90	59	79	947.52
90	59	80	976.96
90	59	81	990.56
90	59	82	983.34
90	59	83	960.78
90	59	84	939.96
90	60	75	755.25
90	60	76	724.22
90	60	77	749.36
90	60	78	755.36
90	60	79	751.57
90	60	80	735.41
90	60	81	706.98
90	60	82	672.1
90	60	83	626.39
90	60	84	615.65
90	61	77	719.79
90	61	78	740.28
90	61	79	746.16
90	61	80	735.3
90	61	81	706.88
90	61	82	625.98
90	61	83	573.97
90	61	84	609.27
90	62	75	875.42
90	62	76	806.04
90	62	77	824.05
90	62	78	828.8
90	62	79	824.33
90	62	80	822.62
90	62	81	812.31
90	62	82	716.6
90	62	83	680.82
90	62	84	774.61
90	63	75	766.32
90	63	76	874.34
90	63	77	869.4
90	63	78	855.61
90	63	79	865.99
90	63	80	912.3
90	63	81	959.72
90	63	82	885.05
90	63	83	872.26
90	63	84	973.37
90	64	75	724.73
90	64	76	883.9
90	64	77	862.22
90	64	78	817.02
90	64	79	821.19
90	64	80	862.07
90	64	81	907.76
90	64	82	863.97
90	64	83	851.12
90	64	84	883.66
90	65	74	859
90	65	75	785.52
90	65	76	874.24
90	65	77	835.76
90	65	78	775.95
90	65	79	767.49
90	65	80	812.79
90	65	81	881.36
90	65	82	885.08
90	65	83	893.63
90	65	84	889.82
90	66	74	901.37
90	66	75	903.24
90	66	76	852.28
90	66	77	803.73
90	66	78	765.65
90	66	79	736.8
90	66	80	787.73
90	66	81	879.65
90	66	82	919.9
90	66	83	937.44
90	66	84	894.8
90	67	74	915.21
90	67	75	901.53
90	67	76	824.14
90	67	77	786.96
90	67	78	766.62
90	67	79	743.35
90	67	80	757.65
90	67	81	796.23
90	67	82	822.13
90	67	83	831.47
90	67	84	790.5
90	68	74	906.02
90	68	75	854.78
90	68	76	794.6
90	68	77	777.69
90	68	78	779.59
90	68	79	767.11
90	68	80	765.49
90	68	81	775.34
90	68	82	786.23
90	68	83	791.24
90	68	84	776.65
90	69	74	850.09
90	69	75	806.71
90	69	76	773.63
90	69	77	778.5
90	69	78	807.82
90	69	79	804.08
90	69	80	795.54
90	69	81	787.71
90	69	82	780.49
90	69	83	778.81
90	69	84	784.9
90	70	74	807.45
90	70	75	793.65
90	70	76	751.86
90	70	77	752.5
90	70	78	779.02
90	70	79	765.53
90	70	80	755.42
90	70	81	752.41
90	70	82	768.23
90	70	83	785.18
90	70	84	781.33
90	71	74	778.13
90	71	75	779.78
90	71	76	738.14
90	71	77	740.4
90	71	78	770.61
90	71	79	757.25
90	71	80	751.81
90	71	81	755.04
90	71	82	766.49
90	71	83	775.88
90	71	84	781.18
90	72	74	768.29
90	72	75	759.66
90	72	76	733.54
90	72	77	744.26
90	72	78	781.69
90	72	79	773.58
90	72	80	775.03
90	72	81	783.27
90	72	82	776.72
90	72	83	774.54
90	72	84	793.69
90	73	74	783.82
90	73	75	771.69
90	73	76	749.59
90	73	81	836.28
90	73	82	867.51
90	73	83	892.54
90	73	84	879.57
90	74	81	906.76
90	74	82	947.38
90	74	83	968.9
90	74	84	937.82
90	75	81	990.31
90	75	82	1019.4
90	75	83	1020.8
90	75	84	982.72
90	76	81	973.97
90	76	82	1007.4
90	76	83	1014
90	76	84	995.6
91	47	81	895.2
91	47	82	897.01
91	47	83	890.49
91	47	84	875.4
91	48	81	815.88
91	48	82	809.33
91	48	83	798.14
91	48	84	810.74
91	49	74	796.37
91	49	75	778.85
91	49	76	757.19
91	49	81	763.47
91	49	82	761.21
91	49	83	752.05
91	49	84	777.01
91	50	74	776.96
91	50	75	759.64
91	50	76	758.98
91	50	81	772.62
91	50	82	763.01
91	50	83	749.22
91	50	84	767.05
91	51	74	770.23
91	51	75	765.63
91	51	76	789.33
91	51	81	782.6
91	51	82	763.71
91	51	83	741.43
91	51	84	761.76
91	52	74	805.85
91	52	75	833.73
91	52	76	867.73
91	52	81	831.02
91	52	82	808.45
91	52	83	767.18
91	52	84	758.65
91	53	74	821.07
91	53	75	879.45
91	53	76	895.05
91	53	81	935.68
91	53	82	894.58
91	53	83	819.58
91	53	84	778.04
91	54	74	820.64
91	54	75	895.5
91	54	76	914.04
91	54	81	934.63
91	54	82	930.06
91	54	83	881.68
91	54	84	842.54
91	55	74	813.06
91	55	75	880.74
91	55	76	927.54
91	55	81	942.4
91	55	82	948.9
91	55	83	931.26
91	55	84	912.46
91	56	74	803.61
91	56	75	854.14
91	56	76	902.07
91	56	81	975.59
91	56	82	952.63
91	56	83	955.4
91	56	84	950.61
91	57	74	835.19
91	57	75	851.13
91	57	76	884.53
91	57	77	946
91	57	78	974.8
91	57	79	981.74
91	57	80	947.23
91	57	81	937.27
91	57	82	944.18
91	57	83	923.65
91	57	84	906.33
91	58	74	928.39
91	58	75	882.8
91	58	76	878.23
91	58	77	929.54
91	58	78	957.92
91	58	79	973.82
91	58	80	971.86
91	58	81	977.3
91	58	82	984.74
91	58	83	998.68
91	58	84	1012.2
91	59	74	876.09
91	59	75	876.91
91	59	76	889.43
91	59	77	927.45
91	59	78	957.86
91	59	79	971.9
91	59	80	1004
91	59	81	1010.6
91	59	82	976.98
91	59	83	972.82
91	59	84	966.75
91	60	74	809.3
91	60	75	741.81
91	60	76	682.69
91	60	77	744.27
91	60	78	735.82
91	60	79	694
91	60	80	718.65
91	60	81	742.23
91	60	82	759.69
91	60	83	736.3
91	60	84	708.71
91	61	74	785.35
91	61	75	676.83
91	61	76	573.66
91	61	77	689.42
91	61	78	730.71
91	61	79	710.4
91	61	80	726.6
91	61	81	746.67
91	61	82	768.6
91	61	83	723.88
91	61	84	668.36
91	62	74	911.68
91	62	75	798.85
91	62	76	701.17
91	62	77	816.1
91	62	78	862.44
91	62	79	853.23
91	62	80	843.99
91	62	81	845.33
91	62	82	841.17
91	62	83	809.44
91	62	84	799.35
91	63	74	832.49
91	63	75	754.77
91	63	76	880.58
91	63	77	867.92
91	63	78	849.85
91	63	79	878.49
91	63	80	937.48
91	63	81	991.78
91	63	82	948.98
91	63	83	928.54
91	63	84	974.76
91	64	74	806.31
91	64	75	774.57
91	64	76	914.01
91	64	77	861.91
91	64	78	813.9
91	64	79	829.88
91	64	80	882.58
91	64	81	934.29
91	64	82	878.29
91	64	83	850.84
91	64	84	876.14
91	65	74	899.63
91	65	75	878.67
91	65	76	879.93
91	65	77	827.88
91	65	78	773.56
91	65	79	767.52
91	65	80	819.43
91	65	81	891.5
91	65	82	886.31
91	65	83	889.71
91	65	84	894.75
91	66	74	893.84
91	66	75	910.44
91	66	76	844.5
91	66	77	790.94
91	66	78	740.76
91	66	79	715.97
91	66	80	780.58
91	66	81	878.68
91	66	82	941.28
91	66	83	967.61
91	66	84	932.63
91	67	74	906.23
91	67	75	907.96
91	67	76	822.67
91	67	81	824.63
91	67	82	859.93
91	67	83	875.75
91	67	84	852.9
91	68	74	910.07
91	68	75	878.78
91	68	76	804.23
91	68	81	803.07
91	68	82	812.33
91	68	83	819.51
91	68	84	819.84
91	69	74	846.6
91	69	75	818.86
91	69	76	782.24
91	69	81	807.52
91	69	82	791.99
91	69	83	786.99
91	69	84	804.44
91	70	74	811.06
91	70	75	797.08
91	70	76	760.57
91	70	81	767.84
91	70	82	780.24
91	70	83	792.5
91	70	84	787.96
91	71	74	791.1
91	71	75	785.33
91	71	76	751.03
91	71	81	772.35
91	71	82	792.64
91	71	83	805
91	71	84	799.56
91	72	74	788.24
91	72	75	769.86
91	72	76	755.3
91	72	81	814.29
91	72	82	820.45
91	72	83	820.5
91	72	84	826.13
91	73	74	803.73
91	73	75	783.01
91	73	76	764.26
91	73	81	875.44
91	73	82	893.01
91	73	83	907.99
91	73	84	902.08
91	74	74	816.24
91	74	75	790.42
91	74	76	762.71
91	74	81	940.03
91	74	82	960.98
91	74	83	977.76
91	74	84	970.51
91	75	81	997.1
91	75	82	1011
91	75	83	1019.4
91	75	84	1023.3
91	76	81	971.9
91	76	82	996.59
91	76	83	1013
91	76	84	1020.2
92	47	81	971.86
92	47	82	973.34
92	47	83	960.54
92	47	84	958.51
92	48	81	888.68
92	48	82	897.92
92	48	83	897.45
92	48	84	891.19
92	49	74	821.23
92	49	75	809.71
92	49	76	790.56
92	49	81	809.6
92	49	82	828.94
92	49	83	833.63
92	49	84	838.19
92	50	74	806.36
92	50	75	787.91
92	50	76	765.08
92	50	81	810.81
92	50	82	801.78
92	50	83	774.91
92	50	84	797.79
92	51	74	803.55
92	51	75	782.32
92	51	76	760.47
92	51	81	796.12
92	51	82	786.26
92	51	83	757.99
92	51	84	792.93
92	52	74	830.96
92	52	75	836.88
92	52	76	825.43
92	52	81	785.87
92	52	82	780.87
92	52	83	757.99
92	52	84	776.93
92	53	74	867.23
92	53	75	909.27
92	53	76	914.59
92	53	81	806.76
92	53	82	788.96
92	53	83	771.37
92	53	84	768.7
92	54	74	892.86
92	54	75	956.4
92	54	76	964.54
92	54	81	840.48
92	54	82	832.21
92	54	83	806.78
92	54	84	787.05
92	55	74	876.02
92	55	75	938.6
92	55	76	958.08
92	55	81	866.07
92	55	82	862
92	55	83	855.66
92	55	84	851.49
92	56	74	848.55
92	56	75	923.44
92	56	76	945.85
92	56	81	894.14
92	56	82	877.15
92	56	83	889.8
92	56	84	896.01
92	57	74	841.83
92	57	75	891.81
92	57	76	916.5
92	57	77	939.59
92	57	78	964.36
92	57	79	964.06
92	57	80	922.44
92	57	81	900.6
92	57	82	889.73
92	57	83	868.46
92	57	84	854.49
92	58	74	885.78
92	58	75	874.47
92	58	76	891.42
92	58	77	943.4
92	58	78	958.31
92	58	79	964.01
92	58	80	962.25
92	58	81	951.36
92	58	82	927.73
92	58	83	929.51
92	58	84	944.31
92	59	74	930.79
92	59	75	953.19
92	59	76	975.07
92	59	77	984.45
92	59	78	976.58
92	59	79	964.1
92	59	80	990.45
92	59	81	974.89
92	59	82	931.08
92	59	83	929.96
92	59	84	932.7
92	60	74	897.89
92	60	75	845.87
92	60	76	791.11
92	60	77	850.7
92	60	78	815.94
92	60	79	748.28
92	60	80	745.68
92	60	81	757.29
92	60	82	798.21
92	60	83	800.93
92	60	84	785.04
92	61	74	855.16
92	61	75	718.81
92	61	76	589.45
92	61	77	776.91
92	61	78	815.25
92	61	79	752.45
92	61	80	765.71
92	61	81	796.82
92	61	82	870.62
92	61	83	857.11
92	61	84	802.4
92	62	74	876.47
92	62	75	661.31
92	62	76	505.58
92	62	77	801.43
92	62	78	903.52
92	62	79	859.5
92	62	80	870.92
92	62	81	894.81
92	62	82	945.86
92	62	83	930.35
92	62	84	888.89
92	63	74	815.02
92	63	75	731.75
92	63	76	844.23
92	63	77	875.37
92	63	78	867.23
92	63	79	865.11
92	63	80	918.47
92	63	81	974.44
92	63	82	992.17
92	63	83	986.84
92	63	84	984.58
92	64	74	794.35
92	64	75	791.39
92	64	76	930.94
92	64	77	896.96
92	64	78	852.2
92	64	79	810.35
92	64	80	860.28
92	64	81	917.24
92	64	82	922.96
92	64	83	915.32
92	64	84	913.63
92	65	74	847.9
92	65	75	872.52
92	65	76	878.86
92	65	77	872.37
92	65	78	840.54
92	65	79	775.15
92	65	80	809.66
92	65	81	865.63
92	65	82	897.85
92	65	83	913.52
92	65	84	917.75
92	66	74	863.84
92	66	75	890.06
92	66	76	844.78
92	66	77	827.28
92	66	78	809.36
92	66	79	790.78
92	66	80	805.51
92	66	81	843.1
92	66	82	911.91
92	66	83	951.41
92	66	84	950.44
92	67	74	897.46
92	67	75	899.1
92	67	76	836.03
92	67	81	791.05
92	67	82	840.35
92	67	83	879.27
92	67	84	901.47
92	68	74	927.11
92	68	75	893.9
92	68	76	826.44
92	68	81	780.29
92	68	82	805.18
92	68	83	828.95
92	68	84	849.83
92	69	74	870.91
92	69	75	850.42
92	69	76	795.11
92	69	81	815.22
92	69	82	804.94
92	69	83	797.02
92	69	84	806.74
92	70	74	831.7
92	70	75	808.03
92	70	76	764.34
92	70	81	773.56
92	70	82	777.33
92	70	83	785.31
92	70	84	793.34
92	71	74	804.89
92	71	75	775.77
92	71	76	752.07
92	71	81	770.61
92	71	82	790.47
92	71	83	809.71
92	71	84	817.68
92	72	74	802.48
92	72	75	774.6
92	72	76	777.26
92	72	81	827.87
92	72	82	854.46
92	72	83	868.46
92	72	84	871.63
92	73	74	805.64
92	73	75	784.23
92	73	76	780.52
92	73	81	890.82
92	73	82	913.72
92	73	83	930.07
92	73	84	933.6
92	74	74	810.48
92	74	75	796.51
92	74	76	774.02
92	74	81	951.58
92	74	82	969.54
92	74	83	989.31
92	74	84	996.83
92	75	81	974.65
92	75	82	994.78
92	75	83	1024.3
92	75	84	1048.7
92	76	81	955.51
92	76	82	980.18
92	76	83	1014
92	76	84	1036.3
93	49	74	847.4
93	49	75	839.53
93	49	76	807.38
93	50	74	836.38
93	50	75	818.55
93	50	76	776.96
93	50	81	807.8
93	50	82	806.54
93	50	83	783.16
93	50	84	812.47
93	51	74	817.56
93	51	75	790.63
93	51	76	744.08
93	51	81	797.57
93	51	82	788.98
93	51	83	763.87
93	51	84	815.66
93	52	74	835.93
93	52	75	816.88
93	52	76	760.07
93	52	81	787.29
93	52	82	778.26
93	52	83	756.91
93	52	84	806.61
93	53	74	882.83
93	53	75	879.52
93	53	76	832.5
93	53	81	768.86
93	53	82	753.47
93	53	83	749.46
93	53	84	788.62
93	54	71	729.51
93	54	72	762.6
93	54	73	874.17
93	54	74	939.9
93	54	75	953.2
93	54	76	913.06
93	54	81	786.85
93	54	82	774.85
93	54	83	760.12
93	54	84	760.33
93	55	71	758.85
93	55	72	727.66
93	55	73	843.09
93	55	74	933.73
93	55	75	987.67
93	55	76	975.93
93	55	81	810.27
93	55	82	795.75
93	55	83	789.86
93	55	84	789.83
93	56	71	843.04
93	56	72	772.74
93	56	73	851.13
93	56	74	920.47
93	56	75	966.38
93	56	76	970.91
93	56	81	834.49
93	56	82	812.81
93	56	83	821.58
93	56	84	824.63
93	57	71	974.47
93	57	72	868.69
93	57	73	867.87
93	57	74	890.29
93	57	75	939.86
93	57	76	952.16
93	57	77	955.52
93	57	78	968.88
93	57	79	953.53
93	57	80	899.3
93	58	71	1001.3
93	58	72	949.02
93	58	73	891.64
93	58	74	832.59
93	58	75	907.75
93	58	76	933.74
93	58	77	941.98
93	58	78	956.2
93	58	79	956.43
93	58	80	941.65
93	59	71	969.66
93	59	72	963.81
93	59	73	953.71
93	59	74	962.61
93	59	75	962.77
93	59	76	956.07
93	59	77	954.75
93	59	78	965.96
93	59	79	962.42
93	59	80	968.05
93	60	71	928.15
93	60	72	928.14
93	60	73	884.61
93	60	74	851.66
93	60	75	869.04
93	60	76	880.01
93	60	77	847.37
93	60	78	782.95
93	60	79	719.47
93	60	80	752.44
93	61	74	686.12
93	61	75	755.35
93	61	76	799.3
93	61	77	816.06
93	61	78	779.41
93	61	79	714.39
93	61	80	769.97
93	62	71	915.56
93	62	72	940.28
93	62	73	939.96
93	62	74	838.79
93	62	75	779.39
93	62	76	738.14
93	62	77	861.26
93	62	78	878.95
93	62	79	829.32
93	62	80	873.63
93	63	71	904.4
93	63	72	948.78
93	63	73	927.25
93	63	74	908.05
93	63	75	890.76
93	63	76	887.59
93	63	77	900.31
93	63	78	891.7
93	63	79	879.22
93	63	80	915.12
93	64	71	935.39
93	64	72	937.37
93	64	73	865.59
93	64	74	908.08
93	64	75	915.09
93	64	76	936.33
93	64	77	910.14
93	64	78	875.61
93	64	79	830.73
93	64	80	859.77
93	65	71	911.86
93	65	72	955.57
93	65	73	920.65
93	65	74	873.35
93	65	75	877.94
93	65	76	919.03
93	65	77	907.02
93	65	78	870.24
93	65	79	805
93	65	80	816.44
93	66	71	911.13
93	66	72	963.03
93	66	73	936.56
93	66	74	934.49
93	66	75	936.85
93	66	76	915.96
93	67	71	908.51
93	67	72	978.11
93	67	73	958.28
93	67	74	960.96
93	67	75	947.99
93	67	76	907.54
93	67	81	773.72
93	67	82	803.27
93	67	83	852.89
93	67	84	913.63
93	68	71	889.09
93	68	72	1005.6
93	68	73	984.42
93	68	74	957.65
93	68	75	923.99
93	68	76	885.78
93	68	81	770.58
93	68	82	785.72
93	68	83	817.63
93	68	84	857.89
93	69	71	811.52
93	69	72	945.76
93	69	73	929.18
93	69	74	887.58
93	69	75	845.17
93	69	76	822.85
93	69	81	815.66
93	69	82	813.11
93	69	83	808.85
93	69	84	802.84
93	70	74	835.87
93	70	75	814.01
93	70	76	798.15
93	70	81	786.86
93	70	82	779.35
93	70	83	782.92
93	70	84	798.86
93	71	74	795.81
93	71	75	802.06
93	71	76	784.59
93	71	81	777.26
93	71	82	783.09
93	71	83	799.84
93	71	84	827.39
93	72	74	823.71
93	72	75	827.68
93	72	76	790.46
93	72	81	840.19
93	72	82	871.78
93	72	83	896.19
93	72	84	905.89
93	73	74	833.85
93	73	75	836.18
93	73	76	786.32
93	73	81	915.93
93	73	82	941.98
93	73	83	962.41
93	73	84	969.99
93	74	74	836.71
93	74	75	837.27
93	74	76	780.49
94	49	74	837.71
94	49	75	830.25
94	49	76	813.06
94	50	71	854.58
94	50	72	836.69
94	50	73	829.63
94	50	74	821.16
94	50	75	805.35
94	50	76	775.93
94	51	71	847.18
94	51	72	848.58
94	51	73	833.78
94	51	74	808.44
94	51	75	779.71
94	51	76	745.26
94	52	71	833.84
94	52	72	846.97
94	52	73	850.59
94	52	74	835.27
94	52	75	815.9
94	52	76	792.27
94	53	69	657.28
94	53	70	766.4
94	53	71	815.84
94	53	72	838.07
94	53	73	867.57
94	53	74	868.37
94	53	75	853.83
94	53	76	832.09
94	54	69	610.1
94	54	70	719.35
94	54	71	785.18
94	54	72	821.5
94	54	73	883.32
94	54	74	904.21
94	54	75	903.36
94	54	76	882.5
94	54	78	892.24
94	54	79	842.34
94	54	80	797.23
94	55	69	623.51
94	55	70	723.17
94	55	71	776.35
94	55	72	774.94
94	55	73	845.9
94	55	74	915.71
94	55	75	976.71
94	55	76	953.78
94	55	78	931.01
94	55	79	879.05
94	55	80	824.65
94	56	69	682.54
94	56	70	766.28
94	56	71	819.16
94	56	72	798.3
94	56	73	864.28
94	56	74	928.55
94	56	75	981.97
94	56	76	956.42
94	56	78	962.21
94	56	79	937.25
94	56	80	879.11
94	57	71	929.05
94	57	72	890.78
94	57	73	904.02
94	57	74	925.5
94	57	75	961.87
94	57	76	956.74
94	57	77	949.68
94	57	78	960.66
94	57	79	943.56
94	57	80	899.09
94	58	71	977.59
94	58	72	957.45
94	58	73	920.58
94	58	74	876.85
94	58	75	930.39
94	58	76	957.06
94	58	77	962.67
94	58	78	955.9
94	58	79	950.73
94	58	80	938.57
94	59	71	968.43
94	59	72	971.63
94	59	73	963.55
94	59	74	954.57
94	59	75	962.48
94	59	76	954.89
94	59	77	936.25
94	59	78	964.07
94	59	79	983.37
94	59	80	972.24
94	60	71	877.63
94	60	72	878.35
94	60	73	844.92
94	60	74	823.84
94	60	75	866.4
94	60	76	893.91
94	60	77	842.72
94	60	78	767.15
94	60	79	701.12
94	60	80	770.15
94	61	71	675.28
94	61	72	605.93
94	61	73	577.75
94	61	74	623.16
94	61	75	759.81
94	61	76	865.67
94	61	77	841.58
94	61	78	758.58
94	61	79	679.42
94	61	80	773.69
94	62	71	795.85
94	62	72	808.41
94	62	73	816.99
94	62	74	825.8
94	62	75	864.39
94	62	76	903.59
94	62	77	922.17
94	62	78	874.56
94	62	79	810.07
94	62	80	870.85
94	63	71	914.95
94	63	72	926.97
94	63	73	912.13
94	63	74	952.07
94	63	75	968.5
94	63	76	962.84
94	63	77	942.74
94	63	78	922.24
94	63	79	909.38
94	63	80	930.35
94	64	71	958.03
94	64	72	970.4
94	64	73	935.79
94	64	74	992.21
94	64	75	991.21
94	64	76	967.69
94	64	77	947.85
94	64	78	919.85
94	64	79	884.91
94	64	80	888.49
94	65	71	942.83
94	65	72	981.68
94	65	73	972.54
94	65	74	947.32
94	65	75	933.64
94	65	76	939.82
94	65	77	949.93
94	65	78	924.35
94	65	79	871.27
94	65	80	852.71
94	66	71	927
94	66	72	973.3
94	66	73	943.6
94	66	74	956.42
94	66	75	960.54
94	66	76	949.67
94	66	78	963.77
94	66	79	939.3
94	66	80	877.42
94	67	69	735.23
94	67	70	774.99
94	67	71	895.53
94	67	72	958.24
94	67	73	926.01
94	67	74	948.23
94	67	75	955.34
94	67	76	943.28
94	67	78	972.41
94	67	79	929.83
94	67	80	861.59
94	68	69	670.04
94	68	70	702.12
94	68	71	843.79
94	68	72	939.36
94	68	73	926.24
94	68	74	927.13
94	68	75	922.32
94	68	76	913.94
94	68	78	953.85
94	68	79	903.21
94	68	80	845.23
94	69	69	656.52
94	69	70	666.83
94	69	71	792.32
94	69	72	893.24
94	69	73	892.27
94	69	74	875.69
94	69	75	848.75
94	69	76	826.38
94	69	78	863.77
94	69	79	855.46
94	69	80	839.22
94	70	69	663.59
94	70	70	648.81
94	70	71	746.64
94	70	72	850.67
94	70	73	860.11
94	70	74	840.08
94	70	75	813.53
94	70	76	798.1
94	71	71	719.2
94	71	72	818.82
94	71	73	830.56
94	71	74	815.82
94	71	75	798.21
94	71	76	792.8
94	72	71	700.79
94	72	72	797.33
94	72	73	828.31
94	72	74	837.05
94	72	75	834.91
94	72	76	806.28
94	73	71	697.48
94	73	72	809.99
94	73	73	830.38
94	73	74	839.3
94	73	75	838.66
94	73	76	805.06
94	74	74	831.78
94	74	75	824.78
94	74	76	795.49
95	50	71	875.84
95	50	72	850.89
95	50	73	818.38
95	51	71	869.05
95	51	72	876.5
95	51	73	856
95	52	71	847.06
95	52	72	878.47
95	52	73	901.58
95	53	69	655.39
95	53	70	759.47
95	53	71	820.59
95	53	72	861.49
95	53	73	909.98
95	53	77	897.29
95	53	78	899.39
95	53	79	857.51
95	53	80	819.97
95	54	69	636.99
95	54	70	745.04
95	54	71	804.28
95	54	72	826.02
95	54	73	851.3
95	54	77	926.73
95	54	78	951.64
95	54	79	891.64
95	54	80	834.23
95	55	69	646
95	55	70	751.78
95	55	71	812.34
95	55	72	824.03
95	55	73	860.22
95	55	77	981.46
95	55	78	971.57
95	55	79	915.12
95	55	80	862.01
95	56	69	689.11
95	56	70	780.44
95	56	71	839.46
95	56	72	837.93
95	56	73	872.4
95	56	77	954.88
95	56	78	974.68
95	56	79	960.66
95	56	80	936.46
95	57	69	765.6
95	57	70	829.27
95	57	71	888.54
95	57	72	882.54
[truncated: 7,412 more rows]
