# Supplementary material for: From mathematics to medicine: A practical primer on topological data analysis (TDA) and the development of related analytic tools for the functional discovery of latent structure in fMRI data
Source: PLoS One. 2021 Aug 12;16(8):e0255859. doi: 10.1371/journal.pone.0255859 (PMC8360597; doi:10.1371/journal.pone.0255859)
Supplement: S1 Data — The included archive of .csv files has one .csv file for each time index. Each .csv file contains a single matrix, which has one column for each of the spatial coordinates x, y, z and one column for the fMRI signal amplitude at voxel (x, y, z) at that time index. This is normalized scan data for a single patient from our study, described in the paper, with an ACC (anterior cingulate cortex) mask applied. This is the data we used, together with our software implementation of our workflow (available at https://github.com/regalski/Wayne-State-TDA), to produce the persistence diagrams, vineyards, and loop locations pictured in the figures and described in the Workflow section of our paper. (ZIP) [file pone.0255859.s004.zip › lea2002_145_121_121_time_123_rdACC.csv]

86	49	77	707.38
86	49	78	704.33
86	49	79	707.39
86	49	80	713.61
86	50	77	715.46
86	50	78	685.01
86	50	79	669.89
86	50	80	668.46
86	51	77	700.21
86	51	78	690.9
86	51	79	685.07
86	51	80	676.16
86	52	77	709.6
86	52	78	708.08
86	52	79	699.44
86	52	80	686.75
86	53	77	809.41
86	53	78	759.05
86	53	79	714.5
86	53	80	705.09
86	54	77	836.5
86	54	78	810
86	54	79	799.76
86	54	80	765.41
86	55	77	845.48
86	55	78	835.49
86	55	79	847.11
86	55	80	822.14
86	56	77	851.87
86	56	78	842.57
86	56	79	842.1
86	56	80	868.67
86	57	77	845.8
86	57	78	862.07
86	57	79	875.82
86	57	80	868.44
86	57	81	852.83
86	57	82	820.87
86	58	77	841.29
86	58	78	868.74
86	58	79	885.32
86	58	80	863.85
86	58	81	830.9
86	58	82	846.26
86	59	81	788.71
86	59	82	835.99
86	60	81	706.15
86	60	82	751.08
86	61	81	767.37
86	61	82	799.93
86	62	81	824.88
86	62	82	850.45
86	63	77	869.98
86	63	78	819.63
86	63	79	812.2
86	63	80	813.41
86	63	81	839.11
86	63	82	862.63
86	64	77	860.57
86	64	78	820.55
86	64	79	800.32
86	64	80	788.47
86	64	81	764.04
86	64	82	757.74
86	65	77	852.91
86	65	78	852.64
86	65	79	834.34
86	65	80	804.32
86	65	81	751.9
86	65	82	733.36
86	66	77	868.49
86	66	78	909.35
86	66	79	876.8
86	66	80	826.68
86	66	81	770.07
86	66	82	744.22
86	67	77	818.41
86	67	78	865.49
86	67	79	847.23
86	67	80	812.78
86	68	77	849.95
86	68	78	864.52
86	68	79	834.18
86	68	80	790.05
86	69	77	875.4
86	69	78	843.17
86	69	79	799.72
86	69	80	753.46
86	70	77	789.44
86	70	78	748.45
86	70	79	718.84
86	70	80	696.93
86	71	77	746.53
86	71	78	732.33
86	71	79	712.08
86	71	80	696.79
86	72	77	726.71
86	72	78	721.21
86	72	79	706.15
86	72	80	699.95
86	73	77	719.92
86	73	78	702.59
86	73	79	694.93
86	73	80	704.34
87	46	81	932.19
87	46	82	932.31
87	46	83	936.42
87	46	84	929.26
87	47	81	831.07
87	47	82	840.54
87	47	83	857.19
87	47	84	851.08
87	48	81	757.11
87	48	82	756.42
87	48	83	776.08
87	48	84	780.52
87	49	77	708.56
87	49	78	713.88
87	49	79	721.45
87	49	80	738.9
87	49	81	726.56
87	49	82	726.92
87	49	83	737.91
87	49	84	743.78
87	50	77	720.21
87	50	78	698.53
87	50	79	692.72
87	50	80	708.9
87	50	81	712.2
87	50	82	715.51
87	50	83	722.87
87	50	84	729.84
87	51	77	718.1
87	51	78	708.43
87	51	79	707.09
87	51	80	706.61
87	52	77	737.47
87	52	78	736.21
87	52	79	728.66
87	52	80	711.49
87	53	77	842.33
87	53	78	796.87
87	53	79	753.46
87	53	80	721.71
87	54	77	864.01
87	54	78	827.68
87	54	79	800.19
87	54	80	762.74
87	55	77	855.5
87	55	78	843.98
87	55	79	847.83
87	55	80	809.86
87	55	81	782.41
87	55	82	759.9
87	55	83	754.8
87	55	84	757.2
87	56	77	848.03
87	56	78	858.06
87	56	79	903.5
87	56	80	867.89
87	56	81	835.17
87	56	82	787.47
87	56	83	770.99
87	56	84	768.22
87	57	77	861.3
87	57	78	888.88
87	57	79	927.59
87	57	80	900.81
87	57	81	862.94
87	57	82	807.97
87	57	83	776.42
87	57	84	759.77
87	58	77	869.97
87	58	78	900.08
87	58	79	902.4
87	58	80	888.38
87	58	81	870.06
87	58	82	859.05
87	58	83	853.63
87	58	84	833.83
87	59	77	893.83
87	59	78	881.99
87	59	79	845.35
87	59	80	837.11
87	59	81	833.38
87	59	82	856.4
87	59	83	870.51
87	59	84	859.35
87	60	77	795.87
87	60	78	757.57
87	60	79	762.52
87	60	80	751.75
87	60	81	715.51
87	60	82	739.48
87	60	83	771.65
87	60	84	818.77
87	61	77	769.78
87	61	78	722.09
87	61	79	768.93
87	61	80	793.11
87	61	81	777.67
87	61	82	786.29
87	61	83	803.29
87	61	84	834.52
87	62	77	820.1
87	62	78	764.06
87	62	79	807.03
87	62	80	836.38
87	62	81	843.66
87	62	82	840.82
87	62	83	846.39
87	62	84	851.68
87	63	77	888.63
87	63	78	886.07
87	63	79	837.66
87	63	80	815.7
87	63	81	864.37
87	63	82	873.4
87	63	83	873.29
87	63	84	849
87	64	77	869.6
87	64	78	838.99
87	64	79	784.68
87	64	80	766.95
87	64	81	826.26
87	64	82	827.23
87	64	83	811.61
87	64	84	786.6
87	65	77	841.53
87	65	78	824.22
87	65	79	778.62
87	65	80	750.07
87	65	81	774.55
87	65	82	782.17
87	65	83	785.72
87	65	84	760.7
87	66	77	839.91
87	66	78	863.28
87	66	79	804.72
87	66	80	749.45
87	66	81	739.57
87	66	82	749.11
87	66	83	755
87	66	84	742.95
87	67	77	885.81
87	67	78	817.9
87	67	79	772.94
87	67	80	741.52
87	67	81	745.14
87	67	82	733
87	67	83	709.27
87	67	84	727.39
87	68	77	871.08
87	68	78	797.15
87	68	79	761.91
87	68	80	740.88
87	68	81	755.25
87	68	82	746.23
87	68	83	724.47
87	68	84	716.92
87	69	77	806.25
87	69	78	776.5
87	69	79	755.25
87	69	80	740.55
87	70	77	714.89
87	70	78	736.07
87	70	79	734.18
87	70	80	725.9
87	71	77	706.11
87	71	78	736.47
87	71	79	734.45
87	71	80	727
87	72	77	726.73
87	72	78	745.15
87	72	79	729.78
87	72	80	722.33
87	73	77	728.8
87	73	78	729.22
87	73	79	710.92
87	73	80	711.63
87	73	81	754.75
87	73	82	762.78
87	73	83	756.77
87	73	84	763.09
87	74	81	792.6
87	74	82	830.42
87	74	83	852.78
87	74	84	865.84
87	75	81	814.87
87	75	82	873.96
87	75	83	919.32
87	75	84	931.79
87	76	81	803.8
87	76	82	876.05
87	76	83	947.1
87	76	84	960.3
88	46	81	939.67
88	46	82	943.37
88	46	83	950.4
88	46	84	938.28
88	47	81	858.04
88	47	82	860.38
88	47	83	867.09
88	47	84	856.08
88	48	81	766.64
88	48	82	766.22
88	48	83	773.3
88	48	84	775.88
88	49	77	706.82
88	49	78	725.44
88	49	79	722.93
88	49	80	718.48
88	49	81	730.87
88	49	82	736.52
88	49	83	741.83
88	49	84	751.01
88	50	77	707.46
88	50	78	717.51
88	50	79	716.84
88	50	80	716.18
88	50	81	727.42
88	50	82	731.64
88	50	83	730.13
88	50	84	737.22
88	51	77	737.63
88	51	78	722.66
88	51	79	714.68
88	51	80	713.23
88	52	77	797.15
88	52	78	759.41
88	52	79	740.94
88	52	80	733.05
88	53	77	890.5
88	53	78	843.28
88	53	79	807.57
88	53	80	781.67
88	54	77	911.17
88	54	78	868.7
88	54	79	838.62
88	54	80	819.94
88	55	77	895.69
88	55	78	865.23
88	55	79	850.56
88	55	80	849.76
88	55	81	839.27
88	55	82	813.37
88	55	83	813.11
88	55	84	824.08
88	56	77	874.02
88	56	78	853.39
88	56	79	849.66
88	56	80	880.39
88	56	81	877.94
88	56	82	833.05
88	56	83	826.97
88	56	84	842.46
88	57	77	873.38
88	57	78	882.64
88	57	79	880.18
88	57	80	895.24
88	57	81	890.6
88	57	82	846.73
88	57	83	826.43
88	57	84	825.85
88	58	77	877.79
88	58	78	895.46
88	58	79	888.47
88	58	80	893.33
88	58	81	896.11
88	58	82	893.4
88	58	83	894.97
88	58	84	889.6
88	59	77	910.97
88	59	78	878.89
88	59	79	864.47
88	59	80	861.61
88	59	81	859.92
88	59	82	877.38
88	59	83	881.31
88	59	84	878.81
88	60	77	882.37
88	60	78	852.35
88	60	79	814.37
88	60	80	762.12
88	60	81	708.85
88	60	82	699.48
88	60	83	707.34
88	60	84	778.1
88	61	77	857.11
88	61	78	841.69
88	61	79	823.2
88	61	80	805.39
88	61	81	788.61
88	61	82	749.17
88	61	83	734.12
88	61	84	811.94
88	62	77	855.79
88	62	78	851.63
88	62	79	852.32
88	62	80	865.42
88	62	81	883.74
88	62	82	836.95
88	62	83	811.27
88	62	84	856.2
88	63	77	882.85
88	63	78	874.64
88	63	79	861.16
88	63	80	870.24
88	63	81	918.15
88	63	82	913.42
88	63	83	900.33
88	63	84	887.57
88	64	77	873.44
88	64	78	838.44
88	64	79	799.55
88	64	80	803.17
88	64	81	889.3
88	64	82	896.66
88	64	83	886.18
88	64	84	841.96
88	65	77	864.83
88	65	78	817.62
88	65	79	765.95
88	65	80	761.64
88	65	81	841.26
88	65	82	859.89
88	65	83	867.35
88	65	84	804.42
88	66	77	879.06
88	66	78	832.45
88	66	79	771.23
88	66	80	744.82
88	66	81	792.96
88	66	82	814.17
88	66	83	829.45
88	66	84	770.22
88	67	77	855.01
88	67	78	780.96
88	67	79	742.92
88	67	80	729.77
88	67	81	756.19
88	67	82	754.72
88	67	83	745.24
88	67	84	732.71
88	68	77	818.52
88	68	78	754.23
88	68	79	734.38
88	68	80	732.06
88	68	81	754.38
88	68	82	753.91
88	68	83	745.94
88	68	84	730.16
88	69	77	769.05
88	69	78	736.57
88	69	79	731.6
88	69	80	736.82
88	70	77	732.1
88	70	78	720.04
88	70	79	717.64
88	70	80	725.71
88	71	77	721.59
88	71	78	725.56
88	71	79	717.35
88	71	80	720.49
88	72	77	727.45
88	72	78	737.01
88	72	79	721.9
88	72	80	718.32
88	73	77	729.61
88	73	78	732.97
88	73	79	719.72
88	73	80	722.46
88	73	81	764.15
88	73	82	786.21
88	73	83	792.34
88	73	84	785.7
88	74	81	822.28
88	74	82	860.07
88	74	83	877.06
88	74	84	884.59
88	75	81	884.96
88	75	82	931.52
88	75	83	951.2
88	75	84	962.58
88	76	81	889.59
88	76	82	937.75
88	76	83	956.34
88	76	84	973.6
89	46	81	942.34
89	46	82	947.47
89	46	83	950.52
89	46	84	934.56
89	47	81	881.18
89	47	82	873.47
89	47	83	863.26
89	47	84	851.31
89	48	81	784.26
89	48	82	781.73
89	48	83	770.95
89	48	84	767.34
89	49	77	712.9
89	49	78	726.36
89	49	79	726.43
89	49	80	724.46
89	49	81	739.18
89	49	82	746.38
89	49	83	744.37
89	49	84	753.15
89	50	74	722.43
89	50	75	744.67
89	50	76	724.15
89	50	77	720.05
89	50	78	743.81
89	50	79	748.85
89	50	80	745.91
89	50	81	744.93
89	50	82	744.06
89	50	83	742.17
89	50	84	751.04
89	51	74	712.33
89	51	75	779.34
89	51	76	773.67
89	51	77	768.21
89	51	78	770.53
89	51	79	764.5
89	51	80	753.48
89	51	81	736.93
89	51	82	725.85
89	51	83	719.71
89	51	84	726.14
89	52	74	729.5
89	52	75	856.39
89	52	76	874.11
89	52	77	853.32
89	52	78	820.13
89	52	79	802.65
89	52	80	792.21
89	52	81	779.46
89	52	82	771.87
89	52	83	755.41
89	52	84	750.66
89	53	74	750.35
89	53	75	884.66
89	53	76	897.86
89	53	77	872.76
89	53	78	884.34
89	53	79	884.81
89	53	80	870.09
89	53	81	863.03
89	53	82	857.47
89	53	83	818.39
89	53	84	796
89	54	74	762.73
89	54	75	880.66
89	54	76	906.22
89	54	77	885.52
89	54	78	882.98
89	54	79	875.92
89	54	80	875.29
89	54	81	874.13
89	54	82	875.19
89	54	83	859.69
89	54	84	851.98
89	55	75	845.46
89	55	76	893.59
89	55	77	898.27
89	55	78	869.87
89	55	79	855.93
89	55	80	884.75
89	55	81	893.05
89	55	82	876.52
89	55	83	879.87
89	55	84	888.97
89	56	75	828.88
89	56	76	865.02
89	56	77	891.42
89	56	78	870.76
89	56	79	857.8
89	56	80	912.77
89	56	81	925.14
89	56	82	885.18
89	56	83	892.58
89	56	84	908.79
89	57	75	847.94
89	57	76	848.21
89	57	77	878.83
89	57	78	872.56
89	57	79	856.87
89	57	80	896.12
89	57	81	913
89	57	82	890.94
89	57	83	890.52
89	57	84	903.79
89	58	77	871.11
89	58	78	881.5
89	58	79	886.08
89	58	80	912.15
89	58	81	931.05
89	58	82	940.52
89	58	83	952.21
89	58	84	959.49
89	59	77	885.92
89	59	78	884.86
89	59	79	919.27
89	59	80	923.63
89	59	81	915.27
89	59	82	918.83
89	59	83	908.36
89	59	84	891.22
89	60	77	817.13
89	60	78	798.73
89	60	79	795.33
89	60	80	752.25
89	60	81	697.76
89	60	82	670.27
89	60	83	650.73
89	60	84	690.13
89	61	77	810.12
89	61	78	804.1
89	61	79	799.09
89	61	80	780.51
89	61	81	766.39
89	61	82	697.57
89	61	83	664.39
89	61	84	781.69
89	62	77	862.93
89	62	78	853.59
89	62	79	847.55
89	62	80	858.19
89	62	81	884.93
89	62	82	816.12
89	62	83	780.15
89	62	84	875.88
89	63	77	871.51
89	63	78	856.19
89	63	79	871.56
89	63	80	912.39
89	63	81	970.07
89	63	82	953.82
89	63	83	946.32
89	63	84	944.65
89	64	77	867.01
89	64	78	821.6
89	64	79	808.73
89	64	80	835.57
89	64	81	915.29
89	64	82	929.6
89	64	83	931.87
89	64	84	879
89	65	77	858.28
89	65	78	797.37
89	65	79	763.13
89	65	80	785.17
89	65	81	885.23
89	65	82	916.01
89	65	83	925.12
89	65	84	848.09
89	66	75	831.34
89	66	76	858.21
89	66	77	848.21
89	66	78	802.75
89	66	79	755.22
89	66	80	765.78
89	66	81	861.64
89	66	82	892.86
89	66	83	898.66
89	66	84	814.81
89	67	75	870.76
89	67	76	847.17
89	67	77	816.41
89	67	78	771.95
89	67	79	741.42
89	67	80	744.04
89	67	81	792.02
89	67	82	800.72
89	67	83	795.98
89	67	84	752.34
89	68	75	859.94
89	68	76	824.53
89	68	77	791.19
89	68	78	758.84
89	68	79	742.77
89	68	80	746.2
89	68	81	770.93
89	68	82	775.75
89	68	83	772.42
89	68	84	754.96
89	69	74	859.14
89	69	75	823.41
89	69	76	788.5
89	69	77	771.77
89	69	78	761.76
89	69	79	754.36
89	69	80	756.76
89	69	81	770.87
89	69	82	775.7
89	69	83	775.27
89	69	84	772.95
89	70	74	812.9
89	70	75	780.53
89	70	76	770.1
89	70	77	758.53
89	70	78	739.27
89	70	79	724.64
89	70	80	730.28
89	70	81	764.09
89	70	82	778.7
89	70	83	783.42
89	70	84	787.35
89	71	74	772.04
89	71	75	759.07
89	71	76	755.5
89	71	77	745.12
89	71	78	735.94
89	71	79	720.52
89	71	80	724.16
89	71	81	759.59
89	71	82	769.97
89	71	83	766
89	71	84	757.06
89	72	74	739.04
89	72	75	761.97
89	72	76	742.29
89	72	77	733.98
89	72	78	746.49
89	72	79	732.51
89	72	80	730.64
89	72	81	761.52
89	72	82	769.43
89	72	83	768.17
89	72	84	752.03
89	73	74	748.03
89	73	75	749.31
89	73	76	742.88
89	73	77	739.22
89	73	78	742.25
89	73	79	739.2
89	73	80	750.17
89	73	81	789.24
89	73	82	818.58
89	73	83	843.17
89	73	84	822.69
89	74	81	851.26
89	74	82	889.27
89	74	83	912.21
89	74	84	896.63
89	75	81	935.84
89	75	82	974.09
89	75	83	977.55
89	75	84	969.78
89	76	81	941.87
89	76	82	981.51
89	76	83	975.91
89	76	84	996.39
90	46	81	933.44
90	46	82	944.91
90	46	83	945.73
90	46	84	925.23
90	47	81	890.49
90	47	82	883.83
90	47	83	855.82
90	47	84	845.33
90	48	81	803.27
90	48	82	797.66
90	48	83	778.11
90	48	84	776.22
90	49	74	769
90	49	75	749.92
90	49	76	742.08
90	49	81	754.52
90	49	82	757.07
90	49	83	753.73
90	49	84	763.32
90	50	74	751.73
90	50	75	744.97
90	50	76	752.74
90	50	77	751.09
90	50	78	751.08
90	50	79	763.34
90	50	80	771.53
90	50	81	761.83
90	50	82	756.56
90	50	83	759.35
90	50	84	769.83
90	51	74	748.43
90	51	75	777.63
90	51	76	802.85
90	51	77	806.28
90	51	78	796.12
90	51	79	792.84
90	51	80	781.47
90	51	81	758.74
90	51	82	739.15
90	51	83	728.65
90	51	84	737.77
90	52	74	778.25
90	52	75	863.21
90	52	76	904.57
90	52	77	907.63
90	52	78	872.83
90	52	79	846.02
90	52	80	830.98
90	52	81	816.93
90	52	82	802.13
90	52	83	771.6
90	52	84	760.33
90	53	74	780.24
90	53	75	882.64
90	53	76	906.29
90	53	77	904.78
90	53	78	934.25
90	53	79	944.79
90	53	80	939.82
90	53	81	936.67
90	53	82	920.71
90	53	83	858.41
90	53	84	815.49
90	54	74	775.14
90	54	75	876.4
90	54	76	906.09
90	54	77	903.92
90	54	78	916.87
90	54	79	915.44
90	54	80	913.19
90	54	81	928.41
90	54	82	948.75
90	54	83	917.9
90	54	84	889.91
90	55	74	775.24
90	55	75	852.44
90	55	76	900.89
90	55	77	922.29
90	55	78	892.4
90	55	79	876.38
90	55	80	904.59
90	55	81	931.21
90	55	82	940.57
90	55	83	927.86
90	55	84	917.2
90	56	74	778.23
90	56	75	831.84
90	56	76	881.62
90	56	77	926.8
90	56	78	912.55
90	56	79	906.62
90	56	80	954.79
90	56	81	958.3
90	56	82	919.44
90	56	83	917.01
90	56	84	921.62
90	57	74	843.03
90	57	75	850.91
90	57	76	865.86
90	57	77	906.59
90	57	78	897.63
90	57	79	882.72
90	57	80	910.74
90	57	81	927.06
90	57	82	918.51
90	57	83	913.67
90	57	84	907.86
90	58	74	960.55
90	58	75	905.04
90	58	76	868.62
90	58	77	892.38
90	58	78	899.14
90	58	79	912.04
90	58	80	943.86
90	58	81	976.04
90	58	82	999.43
90	58	83	1011.9
90	58	84	1012.1
90	59	75	888.33
90	59	76	899.91
90	59	77	896.77
90	59	78	922.18
90	59	79	985.45
90	59	80	999.79
90	59	81	1005.3
90	59	82	998.11
90	59	83	968.62
90	59	84	935.83
90	60	75	779.2
90	60	76	765.12
90	60	77	748.26
90	60	78	736.31
90	60	79	749.59
90	60	80	731.48
90	60	81	702.11
90	60	82	685.31
90	60	83	651.71
90	60	84	634
90	61	77	728.01
90	61	78	728.52
90	61	79	733.41
90	61	80	719.5
90	61	81	693.1
90	61	82	634.24
90	61	83	594.27
90	61	84	625.47
90	62	75	859.7
90	62	76	859.17
90	62	77	857.05
90	62	78	840.77
90	62	79	821.31
90	62	80	810.64
90	62	81	808.47
90	62	82	731.91
90	62	83	698.25
90	62	84	778.93
90	63	75	727.35
90	63	76	861.45
90	63	77	870.55
90	63	78	840.8
90	63	79	866.2
90	63	80	917.54
90	63	81	988.98
90	63	82	921.3
90	63	83	885.51
90	63	84	964.48
90	64	75	696.91
90	64	76	860.03
90	64	77	862.25
90	64	78	803.02
90	64	79	809.19
90	64	80	842.07
90	64	81	888.77
90	64	82	866.01
90	64	83	854.2
90	64	84	882.67
90	65	74	873.09
90	65	75	786.58
90	65	76	864.28
90	65	77	842.73
90	65	78	771.91
90	65	79	761.47
90	65	80	791.8
90	65	81	854.43
90	65	82	874.2
90	65	83	888.78
90	65	84	880.91
90	66	74	894.48
90	66	75	887.4
90	66	76	853.4
90	66	77	810.79
90	66	78	772.66
90	66	79	752.81
90	66	80	788.79
90	66	81	874.67
90	66	82	908.86
90	66	83	922.38
90	66	84	873.77
90	67	74	911.29
90	67	75	876.59
90	67	76	819.18
90	67	77	787.92
90	67	78	771.55
90	67	79	752.3
90	67	80	762.62
90	67	81	810.18
90	67	82	817.08
90	67	83	805.45
90	67	84	768.47
90	68	74	915.98
90	68	75	834.79
90	68	76	790.62
90	68	77	776.66
90	68	78	783.56
90	68	79	770.11
90	68	80	768.51
90	68	81	788.36
90	68	82	793.26
90	68	83	792.28
90	68	84	772.71
90	69	74	872.09
90	69	75	814.68
90	69	76	781.6
90	69	77	780.48
90	69	78	809.83
90	69	79	803.12
90	69	80	793.61
90	69	81	789.72
90	69	82	799.47
90	69	83	810.78
90	69	84	796.91
90	70	74	814.47
90	70	75	780.67
90	70	76	770.87
90	70	77	772.47
90	70	78	775.97
90	70	79	758.51
90	70	80	748.45
90	70	81	758.43
90	70	82	780.26
90	70	83	800.21
90	70	84	782.4
90	71	74	772.21
90	71	75	756.84
90	71	76	758.18
90	71	77	759.43
90	71	78	758.63
90	71	79	746.28
90	71	80	743.86
90	71	81	762.08
90	71	82	775.51
90	71	83	780.89
90	71	84	774.22
90	72	74	759.41
90	72	75	745.76
90	72	76	743.6
90	72	77	744.29
90	72	78	758.7
90	72	79	761.6
90	72	80	768.07
90	72	81	788.3
90	72	82	783.73
90	72	83	771.56
90	72	84	779.74
90	73	74	779.91
90	73	75	755.79
90	73	76	750.65
90	73	81	836.27
90	73	82	857.49
90	73	83	869.51
90	73	84	859.54
90	74	81	892.81
90	74	82	931.41
90	74	83	955.91
90	74	84	933.83
90	75	81	956.38
90	75	82	1003.5
90	75	83	1033.9
90	75	84	1004.8
90	76	81	947.05
90	76	82	997.5
90	76	83	1019.1
90	76	84	1003.7
91	47	81	883.36
91	47	82	890.14
91	47	83	883.55
91	47	84	878.42
91	48	81	814.84
91	48	82	810.28
91	48	83	800.1
91	48	84	821.71
91	49	74	784.44
91	49	75	771.94
91	49	76	772.27
91	49	81	769.5
91	49	82	766.24
91	49	83	763.09
91	49	84	787.05
91	50	74	775.04
91	50	75	762.74
91	50	76	774.02
91	50	81	778.68
91	50	82	771.05
91	50	83	765.25
91	50	84	774.09
91	51	74	779.35
91	51	75	783.82
91	51	76	809.48
91	51	81	758.58
91	51	82	742.68
91	51	83	740.42
91	51	84	756.77
91	52	74	828.86
91	52	75	870.83
91	52	76	901.83
91	52	81	795.11
91	52	82	781.52
91	52	83	767.21
91	52	84	764.66
91	53	74	842.11
91	53	75	902.56
91	53	76	926.17
91	53	81	915.73
91	53	82	883.59
91	53	83	833.59
91	53	84	798.08
91	54	74	836.7
91	54	75	902.61
91	54	76	929.16
91	54	81	918.65
91	54	82	935.1
91	54	83	897.73
91	54	84	859.6
91	55	74	824.1
91	55	75	881.79
91	55	76	921.56
91	55	81	931.47
91	55	82	952.95
91	55	83	931.33
91	55	84	908.61
91	56	74	796.63
91	56	75	863.22
91	56	76	914.2
91	56	81	976.65
91	56	82	943.69
91	56	83	937.47
91	56	84	931.71
91	57	74	818.26
91	57	75	857.21
91	57	76	893.59
91	57	77	952.96
91	57	78	966.68
91	57	79	967.63
91	57	80	950.14
91	57	81	933.21
91	57	82	928.13
91	57	83	915.62
91	57	84	901.35
91	58	74	925.37
91	58	75	887.76
91	58	76	877.22
91	58	77	939.48
91	58	78	963.84
91	58	79	975.87
91	58	80	974
91	58	81	974.45
91	58	82	974.92
91	58	83	982.86
91	58	84	994.41
91	59	74	886.3
91	59	75	903.12
91	59	76	922.62
91	59	77	951.56
91	59	78	983.87
91	59	79	1000.9
91	59	80	1009.9
91	59	81	1008.5
91	59	82	967.9
91	59	83	949.74
91	59	84	935.63
91	60	74	793.41
91	60	75	759.86
91	60	76	717.7
91	60	77	744.22
91	60	78	742.7
91	60	79	724.91
91	60	80	736.62
91	60	81	743.22
91	60	82	735.74
91	60	83	709.46
91	60	84	676.94
91	61	74	736.59
91	61	75	674.18
91	61	76	625.1
91	61	77	695.78
91	61	78	736.93
91	61	79	723.59
91	61	80	731.71
91	61	81	739.6
91	61	82	762.45
91	61	83	731.67
91	61	84	675.18
91	62	74	877.86
91	62	75	792.07
91	62	76	786.34
91	62	77	854.14
91	62	78	883.33
91	62	79	848.14
91	62	80	830.9
91	62	81	826.24
91	62	82	850.12
91	62	83	831.47
91	62	84	808.47
91	63	74	832.38
91	63	75	728.83
91	63	76	883.77
91	63	77	886.13
91	63	78	852.07
91	63	79	880.72
91	63	80	918.72
91	63	81	967
91	63	82	968.15
91	63	83	949.65
91	63	84	974.77
91	64	74	818.42
91	64	75	765.72
91	64	76	894.13
91	64	77	864
91	64	78	802.94
91	64	79	813.88
91	64	80	851.55
91	64	81	905.23
91	64	82	884.24
91	64	83	868.85
91	64	84	905.13
91	65	74	898.65
91	65	75	899.64
91	65	76	873.97
91	65	77	823.92
91	65	78	762.54
91	65	79	754.5
91	65	80	795.45
91	65	81	871.57
91	65	82	878.42
91	65	83	887.89
91	65	84	910.89
91	66	74	882.93
91	66	75	896.55
91	66	76	854.6
91	66	77	803.02
91	66	78	745.82
91	66	79	737.02
91	66	80	786.68
91	66	81	881.78
91	66	82	922.31
91	66	83	944.59
91	66	84	924.6
91	67	74	900.35
91	67	75	885.04
91	67	76	822.73
91	67	81	813.65
91	67	82	846.93
91	67	83	864.76
91	67	84	832.91
91	68	74	914.07
91	68	75	858.79
91	68	76	794.27
91	68	81	789.15
91	68	82	809.4
91	68	83	823.53
91	68	84	806.89
91	69	74	863.66
91	69	75	800.91
91	69	76	769.28
91	69	81	799.58
91	69	82	799.99
91	69	83	803.95
91	69	84	802.43
91	70	74	808.1
91	70	75	774.12
91	70	76	755.59
91	70	81	755.85
91	70	82	770.23
91	70	83	788.48
91	70	84	774.96
91	71	74	769.09
91	71	75	754.31
91	71	76	748.03
91	71	81	761.38
91	71	82	775.65
91	71	83	787
91	71	84	783.57
91	72	74	768.23
91	72	75	735.91
91	72	76	746.38
91	72	81	808.28
91	72	82	805.43
91	72	83	795.48
91	72	84	812.13
91	73	74	791.7
91	73	75	757.05
91	73	76	757.33
91	73	81	876.46
91	73	82	879.05
91	73	83	878.99
91	73	84	893.07
91	74	74	807.18
91	74	75	772.41
91	74	76	754.72
91	74	81	941.08
91	74	82	953.03
91	74	83	962.77
91	74	84	971.53
91	75	81	988.22
91	75	82	1015
91	75	83	1039.4
91	75	84	1038.3
91	76	81	956.99
91	76	82	993.69
91	76	83	1024
91	76	84	1024.3
92	47	81	967.95
92	47	82	972.36
92	47	83	959.52
92	47	84	954.49
92	48	81	872.65
92	48	82	888.84
92	48	83	895.38
92	48	84	901.18
92	49	74	800.31
92	49	75	799.76
92	49	76	799.58
92	49	81	787.62
92	49	82	813.95
92	49	83	829.65
92	49	84	841.22
92	50	74	795.47
92	50	75	793
92	50	76	784.12
92	50	81	790.86
92	50	82	788.83
92	50	83	773.95
92	50	84	787.84
92	51	74	804.65
92	51	75	800.52
92	51	76	784.67
92	51	81	770.11
92	51	82	766.25
92	51	83	753.99
92	51	84	775.97
92	52	74	854.92
92	52	75	870.93
92	52	76	857.49
92	52	81	764.92
92	52	82	766.87
92	52	83	759.99
92	52	84	772.94
92	53	74	898.22
92	53	75	935.34
92	53	76	934.7
92	53	81	814.86
92	53	82	803
92	53	83	789.4
92	53	84	780.71
92	54	74	921.82
92	54	75	961.42
92	54	76	965.61
92	54	81	842.55
92	54	82	842.24
92	54	83	819.79
92	54	84	795.05
92	55	74	892.06
92	55	75	930.66
92	55	76	936.12
92	55	81	873.15
92	55	82	866.09
92	55	83	859.76
92	55	84	851.6
92	56	74	846.61
92	56	75	923.55
92	56	76	950.98
92	56	81	922.26
92	56	82	874.27
92	56	83	885.9
92	56	84	890.05
92	57	74	815.88
92	57	75	889.86
92	57	76	925.56
92	57	77	937.65
92	57	78	947.38
92	57	79	950.06
92	57	80	939.42
92	57	81	909.57
92	57	82	877.7
92	57	83	864.44
92	57	84	852.51
92	58	74	837.79
92	58	75	861.54
92	58	76	892.49
92	58	77	930.42
92	58	78	943.34
92	58	79	952.13
92	58	80	955.41
92	58	81	948.47
92	58	82	925.83
92	58	83	925.61
92	58	84	935.42
92	59	74	914.92
92	59	75	946.3
92	59	76	970.2
92	59	77	968.56
92	59	78	980.69
92	59	79	981.13
92	59	80	978.43
92	59	81	965.85
92	59	82	934.03
92	59	83	918.88
92	59	84	906.55
92	60	74	889.81
92	60	75	853.84
92	60	76	805.06
92	60	77	821.62
92	60	78	801.86
92	60	79	753.18
92	60	80	762.57
92	60	81	775.24
92	60	82	786.25
92	60	83	767.98
92	60	84	732.12
92	61	74	839.15
92	61	75	732.99
92	61	76	657.69
92	61	77	759.12
92	61	78	790.41
92	61	79	739.6
92	61	80	767.81
92	61	81	800.95
92	61	82	844.76
92	61	83	838.15
92	61	84	786.3
92	62	74	841.58
92	62	75	673.6
92	62	76	657.73
92	62	77	813.46
92	62	78	885.5
92	62	79	842.44
92	62	80	860.84
92	62	81	885.82
92	62	82	926.95
92	62	83	926.46
92	62	84	883.03
92	63	74	783.15
92	63	75	711.06
92	63	76	854.52
92	63	77	885.56
92	63	78	880.39
92	63	79	901.31
92	63	80	932.7
92	63	81	968.68
92	63	82	1001.4
92	63	83	999.06
92	63	84	978.68
92	64	74	754.71
92	64	75	775.59
92	64	76	897.07
92	64	77	893.05
92	64	78	860.23
92	64	79	821.34
92	64	80	854.27
92	64	81	914.28
92	64	82	910.04
92	64	83	908.43
92	64	84	932.69
92	65	74	808.16
92	65	75	868.58
92	65	76	868.91
92	65	77	870.39
92	65	78	849.52
92	65	79	766.14
92	65	80	788.72
92	65	81	857.73
92	65	82	877.02
92	65	83	901.75
92	65	84	935.93
92	66	74	830.1
92	66	75	874.19
92	66	76	879.87
92	66	77	869.35
92	66	78	843.38
92	66	79	788.79
92	66	80	788.57
92	66	81	830.23
92	66	82	894.04
92	66	83	942.48
92	66	84	956.46
92	67	74	867.65
92	67	75	890.23
92	67	76	874.12
92	67	81	781.09
92	67	82	836.42
92	67	83	882.35
92	67	84	890.53
92	68	74	899.19
92	68	75	896.95
92	68	76	856.47
92	68	81	770.37
92	68	82	806.26
92	68	83	835
92	68	84	838.88
92	69	74	866
92	69	75	846.49
92	69	76	810.14
92	69	81	803.25
92	69	82	806.94
92	69	83	802.02
92	69	84	798.75
92	70	74	819.71
92	70	75	780.07
92	70	76	761.37
92	70	81	758.54
92	70	82	768.32
92	70	83	778.3
92	70	84	774.33
92	71	74	778.85
92	71	75	730.82
92	71	76	730.11
92	71	81	755.67
92	71	82	772.53
92	71	83	791.77
92	71	84	797.73
92	72	74	772.46
92	72	75	741.66
92	72	76	746.34
92	72	81	818.88
92	72	82	834.48
92	72	83	842.49
92	72	84	857.64
92	73	74	782.62
92	73	75	755.27
92	73	76	747.58
92	73	81	891.87
92	73	82	906.77
92	73	83	913.11
92	73	84	929.62
92	74	74	792.46
92	74	75	770.53
92	74	76	740.06
92	74	81	960.6
92	74	82	975.56
92	74	83	985.34
92	74	84	997.88
92	75	81	983.75
92	75	82	1007.9
92	75	83	1036.5
92	75	84	1043.9
92	76	81	951.58
92	76	82	983.26
92	76	83	1018
92	76	84	1034.4
93	49	74	828.43
93	49	75	829.51
93	49	76	800.36
93	50	74	816.45
93	50	75	812.57
93	50	76	785.96
93	50	81	790.81
93	50	82	796.52
93	50	83	789.19
93	50	84	798.54
93	51	74	815.66
93	51	75	802.77
93	51	76	769.2
93	51	81	780.63
93	51	82	778.02
93	51	83	768.92
93	51	84	799.72
93	52	74	829.93
93	52	75	814.93
93	52	76	784.11
93	52	81	776.32
93	52	82	770.25
93	52	83	760.91
93	52	84	793.67
93	53	74	888.88
93	53	75	883.63
93	53	76	842.61
93	53	81	776.86
93	53	82	760.49
93	53	83	755.53
93	53	84	780.72
93	54	71	752.57
93	54	72	758.66
93	54	73	885.2
93	54	74	959.86
93	54	75	971.24
93	54	76	912.15
93	54	81	784.86
93	54	82	770.86
93	54	83	756.12
93	54	84	746.31
93	55	71	782.85
93	55	72	742.63
93	55	73	848.08
93	55	74	950.74
93	55	75	1009.7
93	55	76	971.98
93	55	81	808.26
93	55	82	786.76
93	55	83	786.91
93	55	84	781.92
93	56	71	859.09
93	56	72	767.75
93	56	73	841.17
93	56	74	932.54
93	56	75	975.49
93	56	76	964
93	56	81	853.51
93	56	82	803.86
93	56	83	820.64
93	56	84	822.69
93	57	71	985.5
93	57	72	835.74
93	57	73	837.96
93	57	74	892.32
93	57	75	934.91
93	57	76	948.19
93	57	77	945.5
93	57	78	958.8
93	57	79	953.38
93	57	80	914.16
93	58	71	1019.3
93	58	72	924.98
93	58	73	860.57
93	58	74	804.56
93	58	75	887.8
93	58	76	931.75
93	58	77	946.89
93	58	78	954.11
93	58	79	956.41
93	58	80	934.67
93	59	71	983.63
93	59	72	950.81
93	59	73	921.89
93	59	74	948.8
93	59	75	951.87
93	59	76	946.15
93	59	77	953.84
93	59	78	975.05
93	59	79	979.4
93	59	80	949.97
93	60	71	951.19
93	60	72	925.18
93	60	73	836.58
93	60	74	847.63
93	60	75	858.12
93	60	76	870.09
93	60	77	829.35
93	60	78	774.86
93	60	79	705.32
93	60	80	760.29
93	61	74	676.45
93	61	75	746.59
93	61	76	812.54
93	61	77	804.23
93	61	78	767.48
93	61	79	695.46
93	61	80	772.06
93	62	71	981.5
93	62	72	981.39
93	62	73	889.13
93	62	74	807.8
93	62	75	778.38
93	62	76	802.18
93	62	77	869.25
93	62	78	875.82
93	62	79	821.18
93	62	80	872.51
93	63	71	929.47
93	63	72	976.87
93	63	73	939.28
93	63	74	903.13
93	63	75	894.89
93	63	76	916.69
93	63	77	898.38
93	63	78	887.76
93	63	79	907.39
93	63	80	943.33
93	64	71	903.5
93	64	72	938.61
93	64	73	905.78
93	64	74	916.16
93	64	75	916.12
93	64	76	932.4
93	64	77	914.22
93	64	78	884.63
93	64	79	833.7
93	64	80	858.74
93	65	71	919.91
93	65	72	982.54
93	65	73	893.58
93	65	74	859.29
93	65	75	868.98
93	65	76	899.11
93	65	77	914.06
93	65	78	890.23
93	65	79	786
93	65	80	793.47
93	66	71	930.17
93	66	72	998.03
93	66	73	946.62
93	66	74	940.6
93	66	75	940.94
93	66	76	919.04
93	67	71	929.53
93	67	72	1001.2
93	67	73	965.4
93	67	74	958.05
93	67	75	952.07
93	67	76	930.64
93	67	81	761.69
93	67	82	803.3
93	67	83	856.94
93	67	84	906.68
93	68	71	905.13
93	68	72	1006.6
93	68	73	952.44
93	68	74	930.71
93	68	75	921.07
93	68	76	915.83
93	68	81	763.6
93	68	82	789.77
93	68	83	820.69
93	68	84	845.94
93	69	71	797.54
93	69	72	937.81
93	69	73	898.3
93	69	74	867.68
93	69	75	841.29
93	69	76	827.94
93	69	81	800.68
93	69	82	811.15
93	69	83	808.9
93	69	84	789.89
93	70	74	816.92
93	70	75	800.05
93	70	76	790.19
93	70	81	768.83
93	70	82	773.33
93	70	83	776.92
93	70	84	780.87
93	71	74	775.82
93	71	75	776.1
93	71	76	770.6
93	71	81	760.33
93	71	82	772.17
93	71	83	789.93
93	71	84	813.46
93	72	74	805.76
93	72	75	801.78
93	72	76	784.53
93	72	81	830.19
93	72	82	859.79
93	72	83	887.22
93	72	84	907.89
93	73	74	815.86
93	73	75	810.21
93	73	76	780.34
93	73	81	914.98
93	73	82	939.02
93	73	83	962.43
93	73	84	972.99
93	74	74	813.68
93	74	75	809.3
93	74	76	770.51
94	49	74	829.68
94	49	75	829.2
94	49	76	806.06
94	50	71	857.6
94	50	72	814.7
94	50	73	818.65
94	50	74	820.15
94	50	75	816.29
94	50	76	792.9
94	51	71	831.26
94	51	72	810.64
94	51	73	817.83
94	51	74	817.46
94	51	75	812.68
94	51	76	788.25
94	52	71	824.89
94	52	72	821.97
94	52	73	831.56
94	52	74	834.22
94	52	75	828.82
94	52	76	807.18
94	53	69	652.26
94	53	70	774.38
94	53	71	824.8
94	53	72	819.07
94	53	73	846.59
94	53	74	862.35
94	53	75	857.76
94	53	76	838
94	54	69	600.14
94	54	70	730.42
94	54	71	797.3
94	54	72	777.65
94	54	73	857.44
94	54	74	904.24
94	54	75	911.34
94	54	76	890.48
94	54	78	884.23
94	54	79	840.33
94	54	80	792.26
94	55	69	595.58
94	55	70	720.21
94	55	71	793.33
94	55	72	753.9
94	55	73	848.9
94	55	74	937.76
94	55	75	995.81
94	55	76	976.83
94	55	78	917.93
94	55	79	859.04
94	55	80	798.71
94	56	69	634.56
94	56	70	745.27
94	56	71	834.11
94	56	72	776.28
94	56	73	860.35
94	56	74	951.66
94	56	75	984.1
94	56	76	958.53
94	56	78	954.33
94	56	79	935.37
94	56	80	868.19
94	57	71	948.09
94	57	72	842.83
94	57	73	875.1
94	57	74	936.57
94	57	75	955.96
94	57	76	944.88
94	57	77	921.82
94	57	78	951.71
94	57	79	946.49
94	57	80	889.04
94	58	71	996.52
94	58	72	931.31
94	58	73	888.43
94	58	74	848.77
94	58	75	919.42
94	58	76	946.1
94	58	77	939.68
94	58	78	951.9
94	58	79	953.79
94	58	80	919.63
94	59	71	976.5
94	59	72	948.77
94	59	73	932.83
94	59	74	953.84
94	59	75	954.68
94	59	76	946.03
94	59	77	947.41
94	59	78	975.24
94	59	79	994.44
94	59	80	945.19
94	60	71	903.69
94	60	72	881.3
94	60	73	821.71
94	60	74	830.63
94	60	75	860.3
94	60	76	892.87
94	60	77	837.64
94	60	78	763.01
94	60	79	675.03
94	60	80	769.1
94	61	71	772.01
94	61	72	680.59
94	61	73	569.63
94	61	74	626.28
94	61	75	750.99
94	61	76	878.77
94	61	77	837.69
94	61	78	755.68
94	61	79	652.53
94	61	80	772.83
94	62	71	872.78
94	62	72	871.27
94	62	73	815.73
94	62	74	821.55
94	62	75	862.33
94	62	76	927.61
94	62	77	930.16
94	62	78	880.45
94	62	79	803.9
94	62	80	872.73
94	63	71	950.83
94	63	72	973.89
94	63	73	940.12
94	63	74	955.24
94	63	75	966.73
94	63	76	958.97
94	63	77	926.79
94	63	78	904.32
94	63	79	913.54
94	63	80	950.54
94	64	71	952.12
94	64	72	996.55
94	64	73	975.01
94	64	74	987.42
94	64	75	980.33
94	64	76	962.79
94	64	77	942.95
94	64	78	916.9
94	64	79	874.87
94	64	80	885.43
94	65	71	959.8
94	65	72	1000.7
94	65	73	943.6
94	65	74	902.39
94	65	75	906.74
94	65	76	940.92
94	65	77	957.98
94	65	78	934.33
94	65	79	849.26
94	65	80	832.72
94	66	71	938.04
94	66	72	987.37
94	66	73	943.74
94	66	74	951.61
94	66	75	960.73
94	66	76	945.81
94	66	78	940.82
94	66	79	917.33
94	66	80	870.44
94	67	69	709.35
94	67	70	792.12
94	67	71	887.63
94	67	72	953.4
94	67	73	935.18
94	67	74	952.35
94	67	75	960.45
94	67	76	945.39
94	67	78	941.48
94	67	79	901.84
94	67	80	851.57
94	68	69	664
94	68	70	711.12
94	68	71	812.8
94	68	72	908.39
94	68	73	918.31
94	68	74	918.21
94	68	75	916.44
94	68	76	923.99
94	68	78	924.81
94	68	79	872.2
94	68	80	827.26
94	69	69	665.58
94	69	70	662.88
94	69	71	758.3
94	69	72	871.27
94	69	73	869.39
94	69	74	855.83
94	69	75	837.89
94	69	76	832.45
94	69	78	852.78
94	69	79	832.48
94	69	80	814.26
94	70	69	678.61
94	70	70	647.86
94	70	71	726.7
94	70	72	843.77
94	70	73	831.23
94	70	74	813.16
94	70	75	796.6
94	70	76	797.14
94	71	71	732.24
94	71	72	827.83
94	71	73	806.58
94	71	74	786.83
94	71	75	776.24
94	71	76	783.81
94	72	71	705.88
94	72	72	830.4
94	72	73	828.38
94	72	74	822.09
94	72	75	812.95
94	72	76	804.31
94	73	71	687.58
94	73	72	844.08
94	73	73	835.45
94	73	74	829.29
94	73	75	822.63
94	73	76	810.05
94	74	74	817.75
94	74	75	814.79
94	74	76	808.51
95	50	71	853.89
95	50	72	817.94
95	50	73	835.41
95	51	71	851.09
95	51	72	841.53
95	51	73	866
95	52	71	848.1
95	52	72	859.5
95	52	73	897.6
95	53	69	653.42
95	53	70	781.5
95	53	71	844.56
95	53	72	861.42
95	53	73	901.9
95	53	77	894.32
95	53	78	912.41
95	53	79	866.53
95	53	80	817.01
95	54	69	628.03
95	54	70	762.08
95	54	71	832.27
95	54	72	818.97
95	54	73	847.24
95	54	77	933.82
95	54	78	962.65
95	54	79	898.61
95	54	80	824.26
95	55	69	639.04
95	55	70	763.79
95	55	71	839.33
95	55	72	819.98
95	55	73	867.13
95	55	77	1000.5
95	55	78	990.55
95	55	79	925.08
95	55	80	854.01
95	56	69	682.1
95	56	70	788.38
95	56	71	870.4
95	56	72	838.89
95	56	73	878.38
95	56	77	951.05
95	56	78	976.87
95	56	79	958.76
95	56	80	918.53
95	57	69	762.62
95	57	70	841.26
95	57	71	935.56
95	57	72	871.6
[truncated: 7,412 more rows]
