# Supplementary material for: From mathematics to medicine: A practical primer on topological data analysis (TDA) and the development of related analytic tools for the functional discovery of latent structure in fMRI data
Source: PLoS One. 2021 Aug 12;16(8):e0255859. doi: 10.1371/journal.pone.0255859 (PMC8360597; doi:10.1371/journal.pone.0255859)
Supplement: S1 Data — The included archive of .csv files has one .csv file for each time index. Each .csv file contains a single matrix, which has one column for each of the spatial coordinates x, y, z and one column for the fMRI signal amplitude at voxel (x, y, z) at that time index. This is normalized scan data for a single patient from our study, described in the paper, with an ACC (anterior cingulate cortex) mask applied. This is the data we used, together with our software implementation of our workflow (available at https://github.com/regalski/Wayne-State-TDA), to produce the persistence diagrams, vineyards, and loop locations pictured in the figures and described in the Workflow section of our paper. (ZIP) [file pone.0255859.s004.zip › lea2002_145_121_121_time_124_rdACC.csv]

86	49	77	736.45
86	49	78	726.4
86	49	79	717.47
86	49	80	709.67
86	50	77	731.49
86	50	78	709.05
86	50	79	692.98
86	50	80	686.58
86	51	77	697.2
86	51	78	692.95
86	51	79	689.15
86	51	80	675.25
86	52	77	714.66
86	52	78	705.17
86	52	79	695.51
86	52	80	683.85
86	53	77	820.4
86	53	78	766.05
86	53	79	713.56
86	53	80	706.22
86	54	77	850.47
86	54	78	825.04
86	54	79	816.81
86	54	80	768.48
86	55	77	859.5
86	55	78	848.51
86	55	79	870.1
86	55	80	828.18
86	56	77	858.87
86	56	78	839.59
86	56	79	869.14
86	56	80	877.68
86	57	77	836.81
86	57	78	850.16
86	57	79	884.87
86	57	80	887.42
86	57	81	877.79
86	57	82	837.88
86	58	77	829.36
86	58	78	854.79
86	58	79	888.39
86	58	80	884.95
86	58	81	857
86	58	82	864.38
86	59	81	813.76
86	59	82	840.04
86	60	81	730.23
86	60	82	748.21
86	61	81	802.49
86	61	82	813.02
86	62	81	844.89
86	62	82	855.48
86	63	77	872.11
86	63	78	817.78
86	63	79	810.33
86	63	80	818.52
86	63	81	837.2
86	63	82	848.69
86	64	77	855.55
86	64	78	820.52
86	64	79	808.3
86	64	80	805.45
86	64	81	772
86	64	82	754.7
86	65	77	847.95
86	65	78	865.7
86	65	79	853.37
86	65	80	821.35
86	65	81	772.94
86	65	82	747.43
86	66	77	857.55
86	66	78	915.34
86	66	79	893.77
86	66	80	836.69
86	66	81	787.11
86	66	82	758.25
86	67	77	811.35
86	67	78	864.43
86	67	79	862.18
86	67	80	832.79
86	68	77	854.99
86	68	78	873.54
86	68	79	849.21
86	68	80	792.14
86	69	77	868.29
86	69	78	850.12
86	69	79	808.73
86	69	80	743.53
86	70	77	773.47
86	70	78	755.52
86	70	79	727.94
86	70	80	687.02
86	71	77	740.55
86	71	78	748.36
86	71	79	730.12
86	71	80	695.84
86	72	77	724.68
86	72	78	740.16
86	72	79	724.1
86	72	80	696.95
86	73	77	712.92
86	73	78	723.57
86	73	79	709.89
86	73	80	693.33
87	46	81	936.23
87	46	82	935.39
87	46	83	940.49
87	46	84	939.34
87	47	81	836.2
87	47	82	847.65
87	47	83	861.27
87	47	84	863.16
87	48	81	764.06
87	48	82	769.4
87	48	83	776.07
87	48	84	781.54
87	49	77	749.62
87	49	78	741.93
87	49	79	736.47
87	49	80	736.91
87	49	81	737.58
87	49	82	733.97
87	49	83	732.96
87	49	84	739.84
87	50	77	749.25
87	50	78	730.59
87	50	79	723.82
87	50	80	733
87	50	81	723.28
87	50	82	717.57
87	50	83	711.92
87	50	84	716.89
87	51	77	728.1
87	51	78	713.45
87	51	79	702.13
87	51	80	684.67
87	52	77	748.53
87	52	78	729.29
87	52	79	708.72
87	52	80	686.6
87	53	77	856.36
87	53	78	797.92
87	53	79	737.57
87	53	80	719.86
87	54	77	867.01
87	54	78	828.74
87	54	79	799.27
87	54	80	759.79
87	55	77	859.57
87	55	78	849.03
87	55	79	855.88
87	55	80	806.91
87	55	81	772.48
87	55	82	760.95
87	55	83	758.81
87	55	84	760.19
87	56	77	865.02
87	56	78	869.06
87	56	79	911.57
87	56	80	867.94
87	56	81	827.2
87	56	82	794.49
87	56	83	774.99
87	56	84	766.17
87	57	77	872.29
87	57	78	904.93
87	57	79	939.61
87	57	80	908.77
87	57	81	864.94
87	57	82	814.97
87	57	83	778.4
87	57	84	757.73
87	58	77	871.02
87	58	78	912.12
87	58	79	920.43
87	58	80	912.41
87	58	81	901.14
87	58	82	870.18
87	58	83	854.78
87	58	84	851.93
87	59	77	880.79
87	59	78	881.94
87	59	79	865.43
87	59	80	872.23
87	59	81	881.4
87	59	82	868.38
87	59	83	867.49
87	59	84	867.34
87	60	77	786.92
87	60	78	761.64
87	60	79	766.59
87	60	80	773.76
87	60	81	758.53
87	60	82	768.55
87	60	83	797.71
87	60	84	819.87
87	61	77	765.92
87	61	78	711.18
87	61	79	764.02
87	61	80	808.19
87	61	81	800.77
87	61	82	815.37
87	61	83	835.27
87	61	84	836.5
87	62	77	814.1
87	62	78	751.06
87	62	79	797.03
87	62	80	837.32
87	62	81	844.67
87	62	82	853.88
87	62	83	864.42
87	62	84	853.69
87	63	77	887.74
87	63	78	894.16
87	63	79	850.72
87	63	80	811.76
87	63	81	855.44
87	63	82	867.47
87	63	83	867.37
87	63	84	844.04
87	64	77	863.57
87	64	78	833.94
87	64	79	790.65
87	64	80	763.91
87	64	81	810.2
87	64	82	818.18
87	64	83	809.59
87	64	84	770.58
87	65	77	834.6
87	65	78	822.3
87	65	79	789.68
87	65	80	756.06
87	65	81	772.48
87	65	82	770.08
87	65	83	760.68
87	65	84	747.71
87	66	77	832.96
87	66	78	852.32
87	66	79	812.73
87	66	80	755.43
87	66	81	745.5
87	66	82	737.02
87	66	83	727.96
87	66	84	731.95
87	67	77	884.77
87	67	78	825.9
87	67	79	777.94
87	67	80	735.46
87	67	81	732.04
87	67	82	722.91
87	67	83	712.21
87	67	84	722.37
87	68	77	882.08
87	68	78	817.23
87	68	79	777.01
87	68	80	743.93
87	68	81	731.28
87	68	82	728.27
87	68	83	734.49
87	68	84	729.92
87	69	77	826.29
87	69	78	785.52
87	69	79	765.28
87	69	80	748.61
87	70	77	721.85
87	70	78	709.02
87	70	79	724.17
87	70	80	738.95
87	71	77	727.15
87	71	78	738.49
87	71	79	746.47
87	71	80	743.05
87	72	77	753.69
87	72	78	766.1
87	72	79	754.75
87	72	80	736.36
87	73	77	751.77
87	73	78	755.16
87	73	79	737.88
87	73	80	723.65
87	73	81	749.8
87	73	82	763.83
87	73	83	774.78
87	73	84	774.08
87	74	81	775.66
87	74	82	817.49
87	74	83	849.88
87	74	84	868.94
87	75	81	789.87
87	75	82	846.96
87	75	83	893.4
87	75	84	921.84
87	76	81	785.85
87	76	82	846.13
87	76	83	907.23
87	76	84	939.38
88	46	81	946.73
88	46	82	946.45
88	46	83	949.48
88	46	84	948.36
88	47	81	874.18
88	47	82	871.5
88	47	83	864.18
88	47	84	861.16
88	48	81	762.61
88	48	82	761.21
88	48	83	755.29
88	48	84	761.89
88	49	77	731.87
88	49	78	731.46
88	49	79	727.93
88	49	80	726.5
88	49	81	733.92
88	49	82	737.58
88	49	83	731.88
88	49	84	740.05
88	50	77	738.48
88	50	78	728.57
88	50	79	729.94
88	50	80	744.27
88	50	81	740.49
88	50	82	735.7
88	50	83	723.17
88	50	84	726.26
88	51	77	759.65
88	51	78	729.68
88	51	79	710.69
88	51	80	701.27
88	52	77	813.15
88	52	78	766.43
88	52	79	733.99
88	52	80	721.14
88	53	77	919.52
88	53	78	851.31
88	53	79	801.63
88	53	80	788.73
88	54	77	915.17
88	54	78	877.71
88	54	79	847.64
88	54	80	827.94
88	55	77	886.71
88	55	78	870.26
88	55	79	862.58
88	55	80	844.77
88	55	81	831.3
88	55	82	826.44
88	55	83	824.19
88	55	84	833.12
88	56	77	865.02
88	56	78	849.42
88	56	79	850.72
88	56	80	851.42
88	56	81	845.94
88	56	82	832.09
88	56	83	834.02
88	56	84	855.44
88	57	77	874.36
88	57	78	880.65
88	57	79	875.21
88	57	80	877.22
88	57	81	871.53
88	57	82	836.65
88	57	83	822.36
88	57	84	838.81
88	58	77	888.8
88	58	78	904.44
88	58	79	895.5
88	58	80	904.36
88	58	81	914.15
88	58	82	895.48
88	58	83	885.06
88	58	84	894.66
88	59	77	924.93
88	59	78	905.89
88	59	79	893.53
88	59	80	897.67
88	59	81	906.88
88	59	82	888.27
88	59	83	869.21
88	59	84	873.73
88	60	77	881.35
88	60	78	870.38
88	60	79	827.4
88	60	80	795.11
88	60	81	764.86
88	60	82	742.55
88	60	83	742.46
88	60	84	792.23
88	61	77	855.19
88	61	78	853.79
88	61	79	837.32
88	61	80	826.56
88	61	81	809.85
88	61	82	792.43
88	61	83	784.34
88	61	84	822.03
88	62	77	857.84
88	62	78	857.69
88	62	79	858.35
88	62	80	864.4
88	62	81	873.84
88	62	82	863.13
88	62	83	855.43
88	62	84	858.28
88	63	77	887.94
88	63	78	876.74
88	63	79	855.24
88	63	80	852.27
88	63	81	911.24
88	63	82	920.53
88	63	83	913.45
88	63	84	871.63
88	64	77	896.42
88	64	78	843.42
88	64	79	799.52
88	64	80	789.16
88	64	81	875.33
88	64	82	891.68
88	64	83	880.17
88	64	84	819.91
88	65	77	902.83
88	65	78	836.63
88	65	79	779.95
88	65	80	755.61
88	65	81	828.25
88	65	82	839.89
88	65	83	828.38
88	65	84	783.44
88	66	77	913.06
88	66	78	854.43
88	66	79	787.18
88	66	80	739.74
88	66	81	783.91
88	66	82	789.17
88	66	83	779.48
88	66	84	751.25
88	67	77	866.05
88	67	78	800.91
88	67	79	751.83
88	67	80	719.69
88	67	81	743.14
88	67	82	742.68
88	67	83	733.23
88	67	84	718.73
88	68	77	815.54
88	68	78	769.22
88	68	79	745.37
88	68	80	734.06
88	68	81	738.41
88	68	82	739.95
88	68	83	743.99
88	68	84	735.19
88	69	77	761.04
88	69	78	739.54
88	69	79	740.57
88	69	80	746.83
88	70	77	729.05
88	70	78	710
88	70	79	719.61
88	70	80	742.72
88	71	77	726.61
88	71	78	727.58
88	71	79	738.38
88	71	80	748.56
88	72	77	734.48
88	72	78	750.01
88	72	79	752.91
88	72	80	750.4
88	73	77	736.62
88	73	78	738.97
88	73	79	738.73
88	73	80	743.53
88	73	81	774.19
88	73	82	791.2
88	73	83	794.33
88	73	84	779.67
88	74	81	820.35
88	74	82	860.15
88	74	83	878.19
88	74	84	883.7
88	75	81	866.96
88	75	82	918.54
88	75	83	934.28
88	75	84	948.64
88	76	81	876.7
88	76	82	922.89
88	76	83	923.42
88	76	84	943.66
89	46	81	956.42
89	46	82	952.54
89	46	83	939.55
89	46	84	937.58
89	47	81	903.3
89	47	82	885.58
89	47	83	856.33
89	47	84	850.39
89	48	81	786.25
89	48	82	781.7
89	48	83	755.91
89	48	84	754.33
89	49	77	720.95
89	49	78	728.39
89	49	79	729.45
89	49	80	729.52
89	49	81	751.27
89	49	82	759.45
89	49	83	741.45
89	49	84	744.24
89	50	74	702.5
89	50	75	743.69
89	50	76	741.1
89	50	77	738
89	50	78	746.82
89	50	79	751.9
89	50	80	758.96
89	50	81	768.97
89	50	82	767.1
89	50	83	744.2
89	50	84	741.09
89	51	74	714.45
89	51	75	786.41
89	51	76	793.68
89	51	77	786.25
89	51	78	777.55
89	51	79	764.47
89	51	80	748.46
89	51	81	744.93
89	51	82	741.86
89	51	83	717.72
89	51	84	712.18
89	52	74	748.57
89	52	75	863.41
89	52	76	878.06
89	52	77	856.3
89	52	78	826.12
89	52	79	802.67
89	52	80	784.29
89	52	81	779.57
89	52	82	780.96
89	52	83	751.48
89	52	84	736.72
89	53	74	768.47
89	53	75	867.76
89	53	76	896.91
89	53	77	887.86
89	53	78	883.46
89	53	79	872.91
89	53	80	859.17
89	53	81	850.07
89	53	82	848.5
89	53	83	808.42
89	53	84	780.05
89	54	74	777.83
89	54	75	858.76
89	54	76	900.3
89	54	77	908.63
89	54	78	886.07
89	54	79	864.97
89	54	80	866.33
89	54	81	873.17
89	54	82	889.23
89	54	83	861.71
89	54	84	831.98
89	55	75	835.52
89	55	76	888.6
89	55	77	906.3
89	55	78	877.92
89	55	79	855.02
89	55	80	873.85
89	55	81	886.14
89	55	82	892.58
89	55	83	887.92
89	55	84	889.02
89	56	75	813.93
89	56	76	865.06
89	56	77	867.45
89	56	78	861.77
89	56	79	856.85
89	56	80	884.83
89	56	81	898.18
89	56	82	886.22
89	56	83	897.6
89	56	84	920.8
89	57	75	856.03
89	57	76	866.24
89	57	77	869.83
89	57	78	864.53
89	57	79	847.83
89	57	80	880.07
89	57	81	901.91
89	57	82	878.86
89	57	83	881.46
89	57	84	913.71
89	58	77	886.11
89	58	78	891.48
89	58	79	893.12
89	58	80	924.23
89	58	81	950.13
89	58	82	943.63
89	58	83	942.33
89	58	84	942.6
89	59	77	913.97
89	59	78	913.91
89	59	79	938.31
89	59	80	948.6
89	59	81	947.17
89	59	82	924.7
89	59	83	894.26
89	59	84	871.16
89	60	77	835.21
89	60	78	823.79
89	60	79	805.4
89	60	80	775.32
89	60	81	742.82
89	60	82	706.39
89	60	83	678.96
89	60	84	726.39
89	61	77	818.3
89	61	78	816.23
89	61	79	823.22
89	61	80	805.66
89	61	81	780.6
89	61	82	733.82
89	61	83	699.64
89	61	84	784.79
89	62	77	847.94
89	62	78	838.57
89	62	79	863.53
89	62	80	869.18
89	62	81	872.02
89	62	82	842.29
89	62	83	818.32
89	62	84	860.93
89	63	77	875.58
89	63	78	847.27
89	63	79	866.67
89	63	80	901.51
89	63	81	959.2
89	63	82	962.92
89	63	83	956.35
89	63	84	910.67
89	64	77	889.01
89	64	78	830.57
89	64	79	807.7
89	64	80	820.55
89	64	81	908.27
89	64	82	930.58
89	64	83	922.83
89	64	84	856.96
89	65	77	888.26
89	65	78	823.35
89	65	79	776.12
89	65	80	776.16
89	65	81	878.22
89	65	82	910.01
89	65	83	906.16
89	65	84	840.13
89	66	75	838.51
89	66	76	862.34
89	66	77	871.24
89	66	78	829.76
89	66	79	774.21
89	66	80	758.74
89	66	81	849.56
89	66	82	879.78
89	66	83	874.63
89	66	84	813.82
89	67	75	872.85
89	67	76	849.25
89	67	77	823.39
89	67	78	781.91
89	67	79	749.35
89	67	80	740.95
89	67	81	784.93
89	67	82	797.64
89	67	83	793.94
89	67	84	758.32
89	68	75	861.95
89	68	76	818.55
89	68	77	785.18
89	68	78	762.85
89	68	79	751.78
89	68	80	751.19
89	68	81	765.93
89	68	82	768.76
89	68	83	763.45
89	68	84	757
89	69	74	867.14
89	69	75	821.39
89	69	76	773.48
89	69	77	752.74
89	69	78	759.77
89	69	79	763.39
89	69	80	765.77
89	69	81	761.88
89	69	82	760.71
89	69	83	759.3
89	69	84	764
89	70	74	807.95
89	70	75	781.55
89	70	76	755.09
89	70	77	742.51
89	70	78	750.26
89	70	79	740.66
89	70	80	740.32
89	70	81	759.13
89	70	82	771.76
89	70	83	783.49
89	70	84	772.43
89	71	74	765.13
89	71	75	758.11
89	71	76	744.52
89	71	77	738.15
89	71	78	750.99
89	71	79	743.58
89	71	80	743.24
89	71	81	757.66
89	71	82	761.02
89	71	83	754.04
89	71	84	737.1
89	72	74	743.13
89	72	75	745.02
89	72	76	738.32
89	72	77	739.02
89	72	78	755.51
89	72	79	755.54
89	72	80	755.7
89	72	81	766.58
89	72	82	767.5
89	72	83	756.3
89	72	84	739.17
89	73	74	731.08
89	73	75	727.34
89	73	76	735.88
89	73	77	744.21
89	73	78	741.23
89	73	79	750.19
89	73	80	768.16
89	73	81	800.23
89	73	82	823.56
89	73	83	836.16
89	73	84	810.66
89	74	81	864.34
89	74	82	901.35
89	74	83	913.29
89	74	84	894.7
89	75	81	935.85
89	75	82	980.13
89	75	83	978.65
89	75	84	966.88
89	76	81	936.96
89	76	82	982.62
89	76	83	971
89	76	84	972.46
90	46	81	958.47
90	46	82	954.91
90	46	83	927.75
90	46	84	919.27
90	47	81	915.61
90	47	82	894.93
90	47	83	848.92
90	47	84	843.45
90	48	81	810.21
90	48	82	807.59
90	48	83	778.06
90	48	84	776.21
90	49	74	751.04
90	49	75	742.01
90	49	76	730.17
90	49	81	771.59
90	49	82	787.11
90	49	83	764.79
90	49	84	763.4
90	50	74	733.79
90	50	75	748.01
90	50	76	752.76
90	50	77	756.08
90	50	78	762.08
90	50	79	766.37
90	50	80	770.6
90	50	81	795.88
90	50	82	803.58
90	50	83	772.38
90	50	84	760.88
90	51	74	734.54
90	51	75	782.74
90	51	76	807.94
90	51	77	816.4
90	51	78	810.21
90	51	79	798.85
90	51	80	779.45
90	51	81	776.71
90	51	82	767.1
90	51	83	738.62
90	51	84	727.78
90	52	74	769.29
90	52	75	853.24
90	52	76	891.59
90	52	77	897.65
90	52	78	877.84
90	52	79	854.06
90	52	80	830.07
90	52	81	826.02
90	52	82	823.17
90	52	83	786.62
90	52	84	760.36
90	53	74	776.28
90	53	75	866.65
90	53	76	900.27
90	53	77	901.83
90	53	78	923.41
90	53	79	934.02
90	53	80	921.96
90	53	81	920.69
90	53	82	925.63
90	53	83	865.34
90	53	84	815.51
90	54	74	777.18
90	54	75	858.43
90	54	76	900.13
90	54	77	913.02
90	54	78	907.97
90	54	79	895.51
90	54	80	895.23
90	54	81	912.43
90	54	82	940.76
90	54	83	907.91
90	54	84	875.91
90	55	74	783.23
90	55	75	837.42
90	55	76	889.85
90	55	77	930.27
90	55	78	899.47
90	55	79	874.58
90	55	80	898.78
90	55	81	924.33
90	55	82	937.63
90	55	83	918.91
90	55	84	899.28
90	56	74	769.26
90	56	75	818.85
90	56	76	874.64
90	56	77	911.89
90	56	78	919.7
90	56	79	922.81
90	56	80	944.94
90	56	81	954.37
90	56	82	934.51
90	56	83	920.1
90	56	84	907.73
90	57	74	847.16
90	57	75	852
90	57	76	865.87
90	57	77	900.56
90	57	78	902.6
90	57	79	886.73
90	57	80	917.76
90	57	81	945.02
90	57	82	933.44
90	57	83	919.64
90	57	84	908.87
90	58	74	961.57
90	58	75	919
90	58	76	873.55
90	58	77	904.32
90	58	78	915.14
90	58	79	923.17
90	58	80	963.04
90	58	81	1005.2
90	58	82	1015.5
90	58	83	1018.1
90	58	84	1000.2
90	59	75	900.5
90	59	76	906.04
90	59	77	921.86
90	59	78	933.21
90	59	79	975.39
90	59	80	996.62
90	59	81	1005.1
90	59	82	988.88
90	59	83	953.46
90	59	84	912.71
90	60	75	773.15
90	60	76	744.03
90	60	77	753.16
90	60	78	756.25
90	60	79	748.61
90	60	80	735.55
90	60	81	713.24
90	60	82	691.52
90	60	83	663.04
90	60	84	669.36
90	61	77	733.23
90	61	78	748.76
90	61	79	766.65
90	61	80	752.7
90	61	81	708.31
90	61	82	632.5
90	61	83	564.57
90	61	84	627.67
90	62	75	897.98
90	62	76	843.29
90	62	77	835.05
90	62	78	822.73
90	62	79	850.3
90	62	80	845.65
90	62	81	816.63
90	62	82	742.23
90	62	83	684.68
90	62	84	782.24
90	63	75	720.37
90	63	76	854.56
90	63	77	879.71
90	63	78	831.98
90	63	79	884.41
90	63	80	934.78
90	63	81	976.25
90	63	82	928.56
90	63	83	882.75
90	63	84	948.59
90	64	75	685.09
90	64	76	847.16
90	64	77	876.28
90	64	78	814.02
90	64	79	817.18
90	64	80	839.06
90	64	81	884.78
90	64	82	879.06
90	64	83	868.28
90	64	84	893.68
90	65	74	882.17
90	65	75	775.64
90	65	76	849.31
90	65	77	854.7
90	65	78	799.87
90	65	79	776.45
90	65	80	795.81
90	65	81	871.5
90	65	82	906.33
90	65	83	925.92
90	65	84	901.01
90	66	74	906.6
90	66	75	916.56
90	66	76	863.51
90	66	77	820.84
90	66	78	796.68
90	66	79	772.82
90	66	80	796.84
90	66	81	893.68
90	66	82	938.82
90	66	83	957.32
90	66	84	880.73
90	67	74	927.37
90	67	75	889.66
90	67	76	827.22
90	67	77	785.88
90	67	78	763.48
90	67	79	760.24
90	67	80	775.59
90	67	81	820.12
90	67	82	834.03
90	67	83	827.43
90	67	84	764.45
90	68	74	928.94
90	68	75	845.8
90	68	76	793.64
90	68	77	768.63
90	68	78	769.54
90	68	79	779.1
90	68	80	785.53
90	68	81	791.39
90	68	82	788.29
90	68	83	780.31
90	68	84	764.76
90	69	74	877.09
90	69	75	822.65
90	69	76	778.58
90	69	77	765.46
90	69	78	799.84
90	69	79	811.16
90	69	80	804.67
90	69	81	782.73
90	69	82	768.45
90	69	83	760.74
90	69	84	775.91
90	70	74	816.49
90	70	75	787.68
90	70	76	755.87
90	70	77	750.45
90	70	78	785.93
90	70	79	775.48
90	70	80	755.47
90	70	81	767.46
90	70	82	770.29
90	70	83	767.25
90	70	84	767.48
90	71	74	781.29
90	71	75	768.89
90	71	76	746.21
90	71	77	743.45
90	71	78	771.65
90	71	79	760.31
90	71	80	744.91
90	71	81	766.12
90	71	82	771.53
90	71	83	765.89
90	71	84	764.25
90	72	74	777.53
90	72	75	765.86
90	72	76	748.67
90	72	77	743.32
90	72	78	761.71
90	72	79	760.62
90	72	80	758.11
90	72	81	778.33
90	72	82	784.74
90	72	83	784.58
90	72	84	782.8
90	73	74	771.01
90	73	75	753.89
90	73	76	749.71
90	73	81	835.25
90	73	82	868.47
90	73	83	905.49
90	73	84	874.52
90	74	81	910.86
90	74	82	955.43
90	74	83	987.91
90	74	84	947.83
90	75	81	996.45
90	75	82	1037.6
90	75	83	1048.9
90	75	84	1008.8
90	76	81	959.14
90	76	82	1008.6
90	76	83	1028.1
90	76	84	1007.7
91	47	81	910.52
91	47	82	901.26
91	47	83	874.62
91	47	84	884.45
91	48	81	822.8
91	48	82	817.22
91	48	83	811.05
91	48	84	827.68
91	49	74	778.51
91	49	75	763.03
91	49	76	756.34
91	49	81	780.52
91	49	82	790.27
91	49	83	788.13
91	49	84	795.09
91	50	74	765.13
91	50	75	763.84
91	50	76	766.07
91	50	81	804.74
91	50	82	813.09
91	50	83	789.29
91	50	84	781.13
91	51	74	766.46
91	51	75	789.01
91	51	76	804.64
91	51	81	785.55
91	51	82	776.65
91	51	83	756.4
91	51	84	767.78
91	52	74	811.87
91	52	75	846.92
91	52	76	877.93
91	52	81	824.19
91	52	82	804.58
91	52	83	780.25
91	52	84	772.68
91	53	74	831.15
91	53	75	891.67
91	53	76	914.3
91	53	81	929.79
91	53	82	879.61
91	53	83	836.61
91	53	84	804.12
91	54	74	827.76
91	54	75	893.72
91	54	76	919.29
91	54	81	925.67
91	54	82	949.14
91	54	83	906.79
91	54	84	865.66
91	55	74	809.14
91	55	75	861.84
91	55	76	904.58
91	55	81	939.54
91	55	82	960.99
91	55	83	934.41
91	55	84	908.76
91	56	74	778.64
91	56	75	848.3
91	56	76	907.32
91	56	81	974.71
91	56	82	956.75
91	56	83	940.54
91	56	84	924.81
91	57	74	824.34
91	57	75	852.29
91	57	76	882.65
91	57	77	948.92
91	57	78	981.56
91	57	79	996.51
91	57	80	978.04
91	57	81	962.16
91	57	82	957.08
91	57	83	935.59
91	57	84	908.38
91	58	74	926.36
91	58	75	890.73
91	58	76	867.21
91	58	77	935.41
91	58	78	969.76
91	58	79	980.92
91	58	80	991.13
91	58	81	999.61
91	58	82	999.1
91	58	83	993.04
91	58	84	984.62
91	59	74	885.51
91	59	75	906.34
91	59	76	920.82
91	59	77	953.67
91	59	78	959.87
91	59	79	954.82
91	59	80	973.85
91	59	81	995.42
91	59	82	968.81
91	59	83	941.67
91	59	84	910.52
91	60	74	807.53
91	60	75	751.91
91	60	76	663.72
91	60	77	709.16
91	60	78	727.58
91	60	79	697.83
91	60	80	727.59
91	60	81	772.21
91	60	82	762.8
91	60	83	735.62
91	60	84	697.16
91	61	74	785.83
91	61	75	696.53
91	61	76	599.54
91	61	77	677.15
91	61	78	751.16
91	61	79	734.79
91	61	80	751.81
91	61	81	765.53
91	61	82	759.3
91	61	83	710.46
91	61	84	639.99
91	62	74	921.05
91	62	75	806.29
91	62	76	772.5
91	62	77	835.17
91	62	78	886.23
91	62	79	865.04
91	62	80	852.82
91	62	81	841.14
91	62	82	839.07
91	62	83	814.49
91	62	84	794.58
91	63	74	847.28
91	63	75	690.88
91	63	76	869.96
91	63	77	903.35
91	63	78	865.29
91	63	79	914.96
91	63	80	944.95
91	63	81	961.23
91	63	82	956.32
91	63	83	940.75
91	63	84	964.78
91	64	74	836.54
91	64	75	749.86
91	64	76	878.26
91	64	77	873.09
91	64	78	815.99
91	64	79	831.89
91	64	80	859.53
91	64	81	902.18
91	64	82	892.18
91	64	83	872.86
91	64	84	908.12
91	65	74	900.66
91	65	75	912.61
91	65	76	873.02
91	65	77	829.97
91	65	78	782.51
91	65	79	775.48
91	65	80	806.48
91	65	81	880.63
91	65	82	904.54
91	65	83	916.07
91	65	84	923.03
91	66	74	898.02
91	66	75	934.66
91	66	76	875.71
91	66	77	821.11
91	66	78	773.87
91	66	79	764.06
91	66	80	798.79
91	66	81	885.88
91	66	82	939.34
91	66	83	971.56
91	66	84	925.57
91	67	74	919.47
91	67	75	904.13
91	67	76	832.79
91	67	81	828.67
91	67	82	860.93
91	67	83	884.77
91	67	84	826.91
91	68	74	925.07
91	68	75	858.79
91	68	76	797.3
91	68	81	808.23
91	68	82	815.47
91	68	83	821.55
91	68	84	790.94
91	69	74	868.72
91	69	75	806.96
91	69	76	776.31
91	69	81	808.65
91	69	82	791.99
91	69	83	775.91
91	69	84	776.41
91	70	74	819.14
91	70	75	787.16
91	70	76	754.61
91	70	81	782.86
91	70	82	776.22
91	70	83	765.46
91	70	84	772.96
91	71	74	792.09
91	71	75	774.3
91	71	76	745.03
91	71	81	793.4
91	71	82	796.67
91	71	83	786
91	71	84	790.59
91	72	74	797.22
91	72	75	766.95
91	72	76	746.45
91	72	81	826.27
91	72	82	835.41
91	72	83	823.46
91	72	84	822.12
91	73	74	791.67
91	73	75	771.1
91	73	76	758.4
91	73	81	891.49
91	73	82	905.09
91	73	83	916.99
91	73	84	901.07
91	74	74	785.13
91	74	75	768.39
91	74	76	755.74
91	74	81	958.12
91	74	82	974.07
91	74	83	997.78
91	74	84	974.55
91	75	81	1013.3
91	75	82	1033.1
91	75	83	1058.5
91	75	84	1038.4
91	76	81	965.08
91	76	82	998.79
91	76	83	1037.1
91	76	84	1030.3
92	47	81	984.05
92	47	82	983.39
92	47	83	960.5
92	47	84	962.47
92	48	81	880.62
92	48	82	886.76
92	48	83	893.32
92	48	84	898.18
92	49	74	802.38
92	49	75	809.82
92	49	76	796.6
92	49	81	796.64
92	49	82	814.95
92	49	83	837.66
92	49	84	847.26
92	50	74	795.59
92	50	75	797.09
92	50	76	782.16
92	50	81	788.91
92	50	82	795.88
92	50	83	801
92	50	84	809.9
92	51	74	797.75
92	51	75	800.72
92	51	76	786.86
92	51	81	774.11
92	51	82	777.24
92	51	83	761.99
92	51	84	792.02
92	52	74	835.88
92	52	75	833.98
92	52	76	832.56
92	52	81	775.97
92	52	82	774.88
92	52	83	756.99
92	52	84	773.94
92	53	74	887.21
92	53	75	924.41
92	53	76	925.8
92	53	81	816.95
92	53	82	792.05
92	53	83	775.42
92	53	84	773.72
92	54	74	910.79
92	54	75	958.45
92	54	76	960.67
92	54	81	848.61
92	54	82	852.27
92	54	83	818.8
92	54	84	793.05
92	55	74	871.1
92	55	75	912.72
92	55	76	934.16
92	55	81	889.24
92	55	82	884.17
92	55	83	860.86
92	55	84	843.7
92	56	74	814.68
92	56	75	906.66
92	56	76	951.12
92	56	81	938.39
92	56	82	898.39
92	56	83	882.99
92	56	84	874.09
92	57	74	796.93
92	57	75	873.91
92	57	76	919.62
92	57	77	920.71
92	57	78	947.41
92	57	79	966.06
92	57	80	937.4
92	57	81	908.54
92	57	82	885.67
92	57	83	871.42
92	57	84	857.53
92	58	74	843.8
92	58	75	860.6
92	58	76	893.56
92	58	77	916.45
92	58	78	937.37
92	58	79	957.26
92	58	80	949.57
92	58	81	944.59
92	58	82	931.92
92	58	83	928.72
92	58	84	929.53
92	59	74	906.06
92	59	75	941.42
92	59	76	976.32
92	59	77	963.67
92	59	78	961.79
92	59	79	962.17
92	59	80	952.41
92	59	81	945.82
92	59	82	925.98
92	59	83	907.79
92	59	84	885.39
92	60	74	897.73
92	60	75	857.8
92	60	76	763.01
92	60	77	807.55
92	60	78	806.77
92	60	79	739.09
92	60	80	752.46
92	60	81	786.18
92	60	82	791.28
92	60	83	784.02
92	60	84	743.21
92	61	74	874.14
92	61	75	751.17
92	61	76	629.92
92	61	77	748.34
92	61	78	822.57
92	61	79	748.75
92	61	80	782.9
92	61	81	839.09
92	61	82	854.91
92	61	83	827.18
92	61	84	739.2
92	62	74	871.69
92	62	75	646.88
92	62	76	637.87
92	62	77	795.48
92	62	78	902.47
92	62	79	850.37
92	62	80	874.75
92	62	81	916.83
92	62	82	931.04
92	62	83	915.57
92	62	84	854.16
92	63	74	790.27
92	63	75	657.37
92	63	76	846.81
92	63	77	900.76
92	63	78	880.55
92	63	79	914.52
92	63	80	947.94
92	63	81	974.91
92	63	82	992.66
92	63	83	991.28
92	63	84	969.78
92	64	74	773.08
92	64	75	764.79
92	64	76	899.2
92	64	77	900.13
92	64	78	854.27
92	64	79	825.32
92	64	80	851.26
92	64	81	913.31
92	64	82	927.13
92	64	83	922.55
92	64	84	925.75
92	65	74	828.42
92	65	75	917.64
92	65	76	899.96
92	65	77	878.42
92	65	78	843.5
92	65	79	775.14
92	65	80	790.78
92	65	81	868.83
92	65	82	912.2
92	65	83	937.98
92	65	84	941.11
92	66	74	839.37
92	66	75	886.31
92	66	76	905.97
92	66	77	889.43
92	66	78	847.41
92	66	79	788.8
92	66	80	789.64
92	66	81	849.35
92	66	82	923.17
92	66	83	975.54
92	66	84	958.48
92	67	74	874.84
92	67	75	878.35
92	67	76	871.2
92	67	81	792.13
92	67	82	849.49
92	67	83	900.42
92	67	84	891.6
92	68	74	903.27
92	68	75	867
92	68	76	833.49
92	68	81	782.44
92	68	82	810.34
92	68	83	835.04
92	68	84	824.93
92	69	74	871.09
92	69	75	827.55
92	69	76	795.18
92	69	81	809.28
92	69	82	798.94
92	69	83	784.02
92	69	84	775.76
92	70	74	827.72
92	70	75	790.11
92	70	76	760.4
92	70	81	785.52
92	70	82	780.3
92	70	83	768.29
92	70	84	773.31
92	71	74	794.81
92	71	75	761.88
92	71	76	741.15
92	71	81	797.73
92	71	82	802.6
92	71	83	796.82
92	71	84	810.79
92	72	74	792.44
92	72	75	753.72
92	72	76	746.41
92	72	81	849.88
92	72	82	862.51
92	72	83	858.51
92	72	84	868.66
92	73	74	783.59
92	73	75	766.3
92	73	76	749.64
92	73	81	914.92
92	73	82	925.83
92	73	83	929.15
92	73	84	923.63
92	74	74	779.44
92	74	75	775.55
92	74	76	750.1
92	74	81	976.61
92	74	82	987.58
92	74	83	1002.4
92	74	84	984.93
92	75	81	1010.8
92	75	82	1031
92	75	83	1065.6
92	75	84	1043
92	76	81	967.64
92	76	82	993.34
92	76	83	1031.1
92	76	84	1034.5
93	49	74	828.45
93	49	75	870.49
93	49	76	820.34
93	50	74	822.52
93	50	75	836.59
93	50	76	801.96
93	50	81	787.82
93	50	82	787.5
93	50	83	803.23
93	50	84	825.6
93	51	74	818.77
93	51	75	787.91
93	51	76	778.33
93	51	81	783.69
93	51	82	779.06
93	51	83	768.97
93	51	84	811.77
93	52	74	811.93
93	52	75	790.97
93	52	76	779.15
93	52	81	780.35
93	52	82	771.24
93	52	83	749.91
93	52	84	788.73
93	53	74	884.93
93	53	75	887.73
93	53	76	854.72
93	53	81	766.87
93	53	82	748.51
93	53	83	738.59
93	53	84	763.83
93	54	71	723.63
93	54	72	719.72
93	54	73	855.24
93	54	74	968.82
93	54	75	972.27
93	54	76	924.23
93	54	81	783.86
93	54	82	772.87
93	54	83	748.11
93	54	84	735.3
93	55	71	768.86
93	55	72	727.6
93	55	73	841.08
93	55	74	974.75
93	55	75	978.79
93	55	76	960.02
93	55	81	821.25
93	55	82	805.77
93	55	83	783.96
93	55	84	766.01
93	56	71	861.13
93	56	72	781.76
93	56	73	834.2
93	56	74	926.6
93	56	75	966.6
93	56	76	973.09
93	56	81	872.53
93	56	82	835.91
93	56	83	816.7
93	56	84	799.75
93	57	71	978.52
93	57	72	867.8
93	57	73	836.05
93	57	74	863.35
93	57	75	929.96
93	57	76	959.23
93	57	77	951.48
93	57	78	954.72
93	57	79	951.23
93	57	80	906.02
93	58	71	997.25
93	58	72	943.94
93	58	73	878.5
93	58	74	829.54
93	58	75	892.86
93	58	76	938.76
93	58	77	943.81
93	58	78	951.01
93	58	79	962.4
93	58	80	934.68
93	59	71	972.6
93	59	72	968.82
93	59	73	945.08
93	59	74	966.99
93	59	75	970.96
93	59	76	958.23
93	59	77	947.94
93	59	78	966.14
93	59	79	983.38
93	59	80	948.88
93	60	71	942.23
93	60	72	946.21
93	60	73	858.56
93	60	74	862.6
93	60	75	862.21
93	60	76	863.18
93	60	77	841.33
93	60	78	799.78
93	60	79	722.17
93	60	80	763.15
93	61	74	735.79
93	61	75	756.83
93	61	76	781.79
93	61	77	820.39
93	61	78	814.54
93	61	79	724.53
93	61	80	793.14
93	62	71	915.43
93	62	72	965.51
93	62	73	935.3
93	62	74	842.81
93	62	75	762.36
93	62	76	765.21
93	62	77	859.24
93	62	78	897.7
93	62	79	833.04
93	62	80	883.4
93	63	71	883.53
93	63	72	957.97
93	63	73	942.32
93	63	74	894.22
93	63	75	870.03
93	63	76	908.79
93	63	77	907.45
93	63	78	892.81
93	63	79	921.55
93	63	80	948.54
93	64	71	884.61
93	64	72	940.85
93	64	73	905.96
93	64	74	895.24
93	64	75	896.16
93	64	76	936.47
93	64	77	915.3
93	64	78	875.65
93	64	79	844.67
93	64	80	857.7
93	65	71	888.96
93	65	72	965.52
93	65	73	897.51
93	65	74	874.23
93	65	75	890.03
93	65	76	925.2
93	65	77	915.1
93	65	78	880.22
93	65	79	812
93	65	80	809.49
93	66	71	894.2
93	66	72	981.03
93	66	73	932.68
93	66	74	930.71
93	66	75	952.03
93	66	76	943.13
93	67	71	891.55
93	67	72	995.27
93	67	73	950.52
93	67	74	942.14
93	67	75	944.16
93	67	76	933.74
93	67	81	780.66
93	67	82	826.33
93	67	83	882.99
93	67	84	918.74
93	68	71	878.17
93	68	72	1005.6
93	68	73	951.47
93	68	74	923.77
93	68	75	905.16
93	68	76	900.88
93	68	81	776.61
93	68	82	797.83
93	68	83	825.74
93	68	84	847.98
93	69	71	751.56
93	69	72	905.86
93	69	73	891.42
93	69	74	871.79
93	69	75	840.41
93	69	76	825.03
93	69	81	811.69
93	69	82	802.19
93	69	83	786.95
93	69	84	781.94
93	70	74	822.97
93	70	75	801.09
93	70	76	792.23
93	70	81	788.79
93	70	82	782.32
93	70	83	769.93
93	70	84	770.88
93	71	74	788.83
93	71	75	784.14
93	71	76	775.62
93	71	81	793.41
93	71	82	798.25
93	71	83	798.03
93	71	84	813.53
93	72	74	810.82
93	72	75	826.88
93	72	76	795.59
93	72	81	854.18
93	72	82	870.8
93	72	83	883.25
93	72	84	911.9
93	73	74	812.87
93	73	75	817.25
93	73	76	788.37
93	73	81	931.02
93	73	82	945.06
93	73	83	955.46
93	73	84	957.99
93	74	74	814.65
93	74	75	801.33
93	74	76	778.53
94	49	74	838.65
94	49	75	863.15
94	49	76	827.05
94	50	71	839.62
94	50	72	800.72
94	50	73	798.66
94	50	74	821.14
94	50	75	840.24
94	50	76	814.86
94	51	71	832.33
94	51	72	822.7
94	51	73	833.88
94	51	74	826.48
94	51	75	810.65
94	51	76	795.24
94	52	71	832.94
94	52	72	842.97
94	52	73	828.54
94	52	74	831.16
94	52	75	847.73
94	52	76	818.08
94	53	69	669.25
94	53	70	763.37
94	53	71	824.77
94	53	72	829.07
94	53	73	837.61
94	53	74	862.34
94	53	75	875.68
94	53	76	849.91
94	54	69	615.18
94	54	70	711.49
94	54	71	785.42
94	54	72	761.79
94	54	73	849.55
94	54	74	915.27
94	54	75	917.33
94	54	76	893.46
94	54	78	879.22
94	54	79	836.31
94	54	80	777.3
94	55	69	609.64
94	55	70	708.24
94	55	71	788.32
94	55	72	747.86
94	55	73	837.91
94	55	74	940.82
94	55	75	974.9
94	55	76	948.88
94	55	78	917.84
94	55	79	874.04
94	55	80	807.77
94	56	69	644.58
94	56	70	744.25
94	56	71	845.06
94	56	72	799.27
94	56	73	853.42
94	56	74	937.76
94	56	75	986.23
94	56	76	970.64
94	56	78	968.44
94	56	79	955.49
94	56	80	872.27
94	57	71	954.13
94	57	72	884.89
94	57	73	879.19
94	57	74	910.63
94	57	75	964.05
94	57	76	972.02
94	57	77	946.96
94	57	78	962.77
94	57	79	951.42
94	57	80	893
94	58	71	966.45
94	58	72	940.16
94	58	73	907.28
94	58	74	879.69
94	58	75	932.44
94	58	76	961.14
94	58	77	955.7
94	58	78	963.9
94	58	79	970.84
94	58	80	938.69
94	59	71	954.56
94	59	72	961.91
94	59	73	962.1
94	59	74	989.12
94	59	75	983.87
94	59	76	962.16
94	59	77	947.57
94	59	78	978.4
94	59	79	1012.5
94	59	80	965.13
94	60	71	870.75
94	60	72	871.24
94	60	73	818.5
94	60	74	834.43
94	60	75	857.19
94	60	76	893.83
94	60	77	849.57
94	60	78	787.88
94	60	79	700.94
94	60	80	782.05
94	61	71	694.75
94	61	72	652.25
94	61	73	589.52
94	61	74	658.4
94	61	75	751.17
94	61	76	871.87
94	61	77	857.79
94	61	78	798.78
94	61	79	691.64
94	61	80	799.97
94	62	71	810.7
94	62	72	833.12
94	62	73	825.48
94	62	74	825.31
94	62	75	842.27
94	62	76	903.62
94	62	77	927.15
94	62	78	897.34
94	62	79	815.72
94	62	80	883.61
94	63	71	902.7
94	63	72	951.81
94	63	73	935.12
94	63	74	947.41
94	63	75	964.97
94	63	76	972.11
94	63	77	944.85
94	63	78	923.39
94	63	79	944.69
94	63	80	953.74
94	64	71	935.2
94	64	72	1006.7
94	64	73	967.23
94	64	74	974.62
94	64	75	981.44
94	64	76	979.88
94	64	77	952.04
94	64	78	919.95
94	64	79	894.83
94	64	80	888.36
94	65	71	929.76
94	65	72	993.71
94	65	73	937.67
94	65	74	923.46
94	65	75	932.84
94	65	76	959.01
94	65	77	957.02
94	65	78	934.32
94	65	79	884.25
94	65	80	860.73
94	66	71	902.08
94	66	72	971.44
94	66	73	939.88
94	66	74	950.81
94	66	75	969.92
94	66	76	958.95
94	66	78	971.87
94	66	79	963.36
94	66	80	915.47
94	67	69	747.46
94	67	70	776.25
94	67	71	857.74
94	67	72	947.56
94	67	73	932.35
94	67	74	943.47
94	67	75	961.56
94	67	76	960.51
94	67	78	965.55
94	67	79	917.84
94	67	80	864.54
94	68	69	643.95
94	68	70	691.11
94	68	71	804.81
94	68	72	934.42
94	68	73	917.39
94	68	74	916.29
94	68	75	921.55
94	68	76	936.03
94	68	78	934.78
94	68	79	869.19
94	68	80	823.29
94	69	69	642.64
94	69	70	652.93
94	69	71	734.29
94	69	72	854.3
94	69	73	862.5
94	69	74	864.97
94	69	75	857.03
94	69	76	849.52
94	69	78	853.79
94	69	79	820.5
94	69	80	805.29
94	70	69	658.63
94	70	70	636.91
94	70	71	691.76
94	70	72	811.87
94	70	73	828.35
94	70	74	825.24
94	70	75	804.66
94	70	76	808.18
94	71	71	682.27
94	71	72	804.83
94	71	73	812.6
94	71	74	800.84
94	71	75	775.27
94	71	76	788.82
94	72	71	679.97
94	72	72	827.47
94	72	73	830.45
94	72	74	829.13
94	72	75	837
94	72	76	823.34
94	73	71	670.69
94	73	72	829.16
94	73	73	837.52
94	73	74	833.27
94	73	75	835.6
94	73	76	827.05
94	74	74	829.71
94	74	75	815.8
94	74	76	818.53
95	50	71	852.94
95	50	72	828.98
95	50	73	811.43
95	51	71	868.13
95	51	72	856.55
95	51	73	872
95	52	71	857.14
95	52	72	866.52
95	52	73	892.62
95	53	69	640.44
95	53	70	757.52
95	53	71	835.54
95	53	72	855.36
95	53	73	885.81
95	53	77	893.35
95	53	78	903.44
95	53	79	859.56
95	53	80	800.05
95	54	69	640.08
95	54	70	741.12
95	54	71	819.26
95	54	72	808.93
95	54	73	842.18
95	54	77	916.92
95	54	78	944.67
95	54	79	891.59
95	54	80	807.3
95	55	69	644.09
95	55	70	739.8
95	55	71	829.31
95	55	72	820.94
95	55	73	855.03
95	55	77	950.59
95	55	78	976.52
95	55	79	930.03
95	55	80	846.01
95	56	69	662.1
95	56	70	754.32
95	56	71	859.34
95	56	72	841.85
95	56	73	869.36
95	56	77	941.23
95	56	78	1006.1
95	56	79	1000.9
95	56	80	924.59
95	57	69	743.64
95	57	70	800.25
95	57	71	912.58
95	57	72	880.66
[truncated: 7,412 more rows]
