# Supplementary material for: From mathematics to medicine: A practical primer on topological data analysis (TDA) and the development of related analytic tools for the functional discovery of latent structure in fMRI data
Source: PLoS One. 2021 Aug 12;16(8):e0255859. doi: 10.1371/journal.pone.0255859 (PMC8360597; doi:10.1371/journal.pone.0255859)
Supplement: S1 Data — The included archive of .csv files has one .csv file for each time index. Each .csv file contains a single matrix, which has one column for each of the spatial coordinates x, y, z and one column for the fMRI signal amplitude at voxel (x, y, z) at that time index. This is normalized scan data for a single patient from our study, described in the paper, with an ACC (anterior cingulate cortex) mask applied. This is the data we used, together with our software implementation of our workflow (available at https://github.com/regalski/Wayne-State-TDA), to produce the persistence diagrams, vineyards, and loop locations pictured in the figures and described in the Workflow section of our paper. (ZIP) [file pone.0255859.s004.zip › lea2002_145_121_121_time_125_rdACC.csv]

86	49	77	722.53
86	49	78	706.48
86	49	79	704.54
86	49	80	717.73
86	50	77	728.51
86	50	78	692.1
86	50	79	671.08
86	50	80	679.69
86	51	77	702.19
86	51	78	688
86	51	79	680.24
86	51	80	662.33
86	52	77	716.72
86	52	78	706.25
86	52	79	695.58
86	52	80	674.95
86	53	77	819.38
86	53	78	769.05
86	53	79	716.63
86	53	80	708.35
86	54	77	858.45
86	54	78	824.09
86	54	79	808.87
86	54	80	772.55
86	55	77	873.52
86	55	78	856.53
86	55	79	861.1
86	55	80	832.22
86	56	77	876.88
86	56	78	865.61
86	56	79	874.18
86	56	80	881.7
86	57	77	848.82
86	57	78	871.24
86	57	79	894.92
86	57	80	888.4
86	57	81	869.75
86	57	82	847.88
86	58	77	835.44
86	58	78	867.85
86	58	79	892.47
86	58	80	886.05
86	58	81	862.09
86	58	82	869.5
86	59	81	834.82
86	59	82	854.08
86	60	81	744.32
86	60	82	770.34
86	61	81	790.61
86	61	82	815.11
86	62	81	826.89
86	62	82	842.5
86	63	77	914.24
86	63	78	863.93
86	63	79	835.45
86	63	80	809.64
86	63	81	825.28
86	63	82	832.75
86	64	77	906.52
86	64	78	852.5
86	64	79	821.29
86	64	80	803.43
86	64	81	773.95
86	64	82	748.67
86	65	77	888
86	65	78	870.76
86	65	79	850.4
86	65	80	820.38
86	65	81	779.99
86	65	82	742.5
86	66	77	875.62
86	66	78	902.32
86	66	79	881.73
86	66	80	835.7
86	66	81	795.15
86	66	82	754.29
86	67	77	816.29
86	67	78	843.36
86	67	79	845.12
86	67	80	828.8
86	68	77	849.04
86	68	78	858.56
86	68	79	842.25
86	68	80	802.23
86	69	77	867.19
86	69	78	845.06
86	69	79	809.75
86	69	80	757.6
86	70	77	776.49
86	70	78	754.59
86	70	79	727.03
86	70	80	692.11
86	71	77	750.57
86	71	78	747.39
86	71	79	721.16
86	71	80	677.89
86	72	77	738.65
86	72	78	740.11
86	72	79	716.05
86	72	80	683.95
86	73	77	724.93
86	73	78	719.54
86	73	79	711.85
86	73	80	704.31
87	46	81	931.27
87	46	82	930.46
87	46	83	934.56
87	46	84	936.42
87	47	81	830.33
87	47	82	838.76
87	47	83	851.35
87	47	84	858.25
87	48	81	765.01
87	48	82	759.38
87	48	83	777.07
87	48	84	786.56
87	49	77	736.69
87	49	78	725.98
87	49	79	724.5
87	49	80	743.91
87	49	81	738.6
87	49	82	728.01
87	49	83	733.01
87	49	84	743.89
87	50	77	738.28
87	50	78	717.66
87	50	79	706.92
87	50	80	726.09
87	50	81	722.36
87	50	82	711.64
87	50	83	709.97
87	50	84	720.94
87	51	77	728.09
87	51	78	715.48
87	51	79	703.17
87	51	80	685.73
87	52	77	749.6
87	52	78	736.37
87	52	79	719.78
87	52	80	691.71
87	53	77	846.39
87	53	78	800.97
87	53	79	753.69
87	53	80	730
87	54	77	865.01
87	54	78	822.79
87	54	79	791.35
87	54	80	773.85
87	55	77	859.63
87	55	78	837.07
87	55	79	837.93
87	55	80	817.96
87	55	81	792.55
87	55	82	755
87	55	83	745.81
87	55	84	757.18
87	56	77	859.02
87	56	78	857.06
87	56	79	903.63
87	56	80	876.99
87	56	81	834.24
87	56	82	791.52
87	56	83	773.99
87	56	84	781.11
87	57	77	870.27
87	57	78	894.98
87	57	79	938.62
87	57	80	918.74
87	57	81	873.95
87	57	82	824.97
87	57	83	788.38
87	57	84	759.7
87	58	77	873.06
87	58	78	899.16
87	58	79	927.46
87	58	80	923.44
87	58	81	900.23
87	58	82	883.31
87	58	83	871.93
87	58	84	844.03
87	59	77	887.75
87	59	78	858.9
87	59	79	874.5
87	59	80	881.36
87	59	81	880.43
87	59	82	883.36
87	59	83	890.46
87	59	84	873.32
87	60	77	820.97
87	60	78	779.7
87	60	79	780.65
87	60	80	776.77
87	60	81	761.56
87	60	82	774.62
87	60	83	804.77
87	60	84	838.97
87	61	77	800.07
87	61	78	742.26
87	61	79	769.11
87	61	80	800.27
87	61	81	793.88
87	61	82	808.45
87	61	83	834.26
87	61	84	845.47
87	62	77	840.09
87	62	78	773.06
87	62	79	800.03
87	62	80	831.26
87	62	81	840.69
87	62	82	845.93
87	62	83	852.44
87	62	84	857.71
87	63	77	927.84
87	63	78	907.24
87	63	79	861.78
87	63	80	810.82
87	63	81	862.51
87	63	82	866.54
87	63	83	850.44
87	63	84	848.08
87	64	77	906.54
87	64	78	850.9
87	64	79	796.62
87	64	80	757.86
87	64	81	812.14
87	64	82	821.12
87	64	83	808.56
87	64	84	780.55
87	65	77	865.66
87	65	78	824.38
87	65	79	784.75
87	65	80	747.06
87	65	81	773.41
87	65	82	771.98
87	65	83	752.65
87	65	84	744.72
87	66	77	843.01
87	66	78	845.35
87	66	79	803.74
87	66	80	745.41
87	66	81	742.43
87	66	82	733.92
87	66	83	720.92
87	66	84	726.95
87	67	77	887.73
87	67	78	814.91
87	67	79	760.94
87	67	80	721.39
87	67	81	715.95
87	67	82	715.82
87	67	83	723.16
87	67	84	726.36
87	68	77	869.08
87	68	78	811.31
87	68	79	772.1
87	68	80	739.98
87	68	81	716.32
87	68	82	712.3
87	68	83	725.52
87	68	84	726.93
87	69	77	805.32
87	69	78	794.55
87	69	79	774.32
87	69	80	745.68
87	70	77	725.81
87	70	78	733.97
87	70	79	732.16
87	70	80	719
87	71	77	724.19
87	71	78	742.52
87	71	79	731.49
87	71	80	702.09
87	72	77	744.66
87	72	78	752.05
87	72	79	731.71
87	72	80	705.39
87	73	77	745.73
87	73	78	730.11
87	73	79	724.84
87	73	80	729.66
87	73	81	737.86
87	73	82	735.89
87	73	83	721.79
87	73	84	753.08
87	74	81	779.72
87	74	82	811.56
87	74	83	833.98
87	74	84	865.03
87	75	81	799.88
87	75	82	853.96
87	75	83	900.47
87	75	84	929.9
87	76	81	783.9
87	76	82	850.22
87	76	83	916.36
87	76	84	955.45
88	46	81	940.79
88	46	82	946.52
88	46	83	955.55
88	46	84	954.43
88	47	81	869.31
88	47	82	870.61
88	47	83	865.26
88	47	84	859.25
88	48	81	774.59
88	48	82	773.2
88	48	83	762.28
88	48	84	767.89
88	49	77	731.92
88	49	78	737.49
88	49	79	735.93
88	49	80	725.53
88	49	81	738.97
88	49	82	746.65
88	49	83	739.93
88	49	84	745.1
88	50	77	735.5
88	50	78	744.64
88	50	79	740.04
88	50	80	722.35
88	50	81	730.56
88	50	82	740.76
88	50	83	732.2
88	50	84	733.29
88	51	77	759.66
88	51	78	749.69
88	51	79	731.71
88	51	80	701.3
88	52	77	809.14
88	52	78	779.46
88	52	79	751.03
88	52	80	724.23
88	53	77	893.54
88	53	78	848.34
88	53	79	803.69
88	53	80	787.79
88	54	77	906.16
88	54	78	874.72
88	54	79	845.66
88	54	80	806.94
88	55	77	887.72
88	55	78	869.29
88	55	79	861.6
88	55	80	828.78
88	55	81	811.33
88	55	82	814.51
88	55	83	815.28
88	55	84	825.16
88	56	77	858.02
88	56	78	844.45
88	56	79	849.78
88	56	80	853.44
88	56	81	848.94
88	56	82	840.14
88	56	83	837.06
88	56	84	852.42
88	57	77	879.35
88	57	78	896.67
88	57	79	904.25
88	57	80	886.21
88	57	81	860.46
88	57	82	837.57
88	57	83	822.3
88	57	84	820.77
88	58	77	900.81
88	58	78	923.42
88	58	79	924.52
88	58	80	913.39
88	58	81	902.19
88	58	82	898.55
88	58	83	893.15
88	58	84	875.73
88	59	77	927.88
88	59	78	909.9
88	59	79	904.6
88	59	80	905.73
88	59	81	903.84
88	59	82	895.17
88	59	83	881.11
88	59	84	870.65
88	60	77	916.34
88	60	78	892.41
88	60	79	841.43
88	60	80	800.11
88	60	81	764.86
88	60	82	734.62
88	60	83	720.58
88	60	84	795.36
88	61	77	888.27
88	61	78	876.9
88	61	79	845.45
88	61	80	826.72
88	61	81	812.09
88	61	82	789.69
88	61	83	769.56
88	61	84	822.13
88	62	77	869.9
88	62	78	871.75
88	62	79	869.38
88	62	80	873.38
88	62	81	878.94
88	62	82	863.31
88	62	83	846.6
88	62	84	863.36
88	63	77	918.04
88	63	78	883.85
88	63	79	881.33
88	63	80	882.3
88	63	81	914.32
88	63	82	920.65
88	63	83	910.57
88	63	84	886.7
88	64	77	907.4
88	64	78	848.4
88	64	79	804.5
88	64	80	788.15
88	64	81	879.36
88	64	82	897.69
88	64	83	879.16
88	64	84	828.87
88	65	77	891.84
88	65	78	821.65
88	65	79	768.96
88	65	80	747.58
88	65	81	833.24
88	65	82	848.9
88	65	83	832.41
88	65	84	789.47
88	66	77	897.05
88	66	78	819.41
88	66	79	771.12
88	66	80	741.66
88	66	81	788.87
88	66	82	797.16
88	66	83	786.5
88	66	84	758.29
88	67	77	870.1
88	67	78	792.87
88	67	79	740.75
88	67	80	708.61
88	67	81	742.08
88	67	82	746.65
88	67	83	738.22
88	67	84	725.74
88	68	77	814.56
88	68	78	768.21
88	68	79	735.35
88	68	80	715.06
88	68	81	734.44
88	68	82	736
88	68	83	736.04
88	68	84	733.23
88	69	77	744.04
88	69	78	740.52
88	69	79	735.54
88	69	80	730.84
88	70	77	722
88	70	78	718.95
88	70	79	727.58
88	70	80	737.73
88	71	77	719.62
88	71	78	729.6
88	71	79	733.41
88	71	80	728.63
88	72	77	729.5
88	72	78	747.01
88	72	79	738.91
88	72	80	723.47
88	73	77	747.64
88	73	78	741.97
88	73	79	729.75
88	73	80	727.6
88	73	81	766.23
88	73	82	779.19
88	73	83	768.31
88	73	84	777.64
88	74	81	813.43
88	74	82	847.24
88	74	83	855.32
88	74	84	880.81
88	75	81	860.97
88	75	82	909.56
88	75	83	927.36
88	75	84	958.7
88	76	81	862.8
88	76	82	919.04
88	76	83	936.49
88	76	84	975.72
89	46	81	955.49
89	46	82	963.61
89	46	83	956.57
89	46	84	942.6
89	47	81	898.43
89	47	82	894.69
89	47	83	869.41
89	47	84	852.46
89	48	81	786.24
89	48	82	787.67
89	48	83	759.87
89	48	84	756.31
89	49	77	733
89	49	78	738.42
89	49	79	734.48
89	49	80	725.59
89	49	81	746.35
89	49	82	757.52
89	49	83	742.52
89	49	84	745.32
89	50	74	730.57
89	50	75	770.7
89	50	76	762.05
89	50	77	745.95
89	50	78	752.83
89	50	79	756.96
89	50	80	757.01
89	50	81	761.02
89	50	82	762.15
89	50	83	747.24
89	50	84	743.13
89	51	74	722.57
89	51	75	803.48
89	51	76	808.7
89	51	77	793.28
89	51	78	778.57
89	51	79	760.45
89	51	80	736.44
89	51	81	734.94
89	51	82	739.86
89	51	83	716.73
89	51	84	708.22
89	52	74	747.63
89	52	75	851.44
89	52	76	878.02
89	52	77	867.29
89	52	78	825.11
89	52	79	795.68
89	52	80	778.37
89	52	81	773.69
89	52	82	776.06
89	52	83	753.55
89	52	84	744.78
89	53	74	767.59
89	53	75	853.87
89	53	76	888.96
89	53	77	887.96
89	53	78	882.57
89	53	79	878.01
89	53	80	877.26
89	53	81	856.12
89	53	82	837.52
89	53	83	813.45
89	53	84	796.09
89	54	74	783.93
89	54	75	856.87
89	54	76	898.38
89	54	77	895.74
89	54	78	885.16
89	54	79	872.02
89	54	80	852.36
89	54	81	840.21
89	54	82	856.27
89	54	83	848.72
89	54	84	836.98
89	55	75	854.59
89	55	76	901.62
89	55	77	895.33
89	55	78	879.97
89	55	79	865.12
89	55	80	856.95
89	55	81	857.22
89	55	82	875.65
89	55	83	880.97
89	55	84	887.06
89	56	75	822.98
89	56	76	865.11
89	56	77	879.47
89	56	78	879.78
89	56	79	873.9
89	56	80	892.88
89	56	81	902.22
89	56	82	894.25
89	56	83	898.62
89	56	84	910.81
89	57	75	848.12
89	57	76	852.28
89	57	77	884.84
89	57	78	889.51
89	57	79	869.79
89	57	80	893.02
89	57	81	904.82
89	57	82	877.77
89	57	83	870.39
89	57	84	887.63
89	58	77	889.1
89	58	78	906.46
89	58	79	907.16
89	58	80	933.32
89	58	81	952.22
89	58	82	936.74
89	58	83	932.46
89	58	84	929.71
89	59	77	892.01
89	59	78	901.96
89	59	79	944.34
89	59	80	960.58
89	59	81	957.07
89	59	82	925.58
89	59	83	892.15
89	59	84	880.11
89	60	77	837.29
89	60	78	815.84
89	60	79	813.47
89	60	80	783.4
89	60	81	742.87
89	60	82	695.51
89	60	83	658.19
89	60	84	736.65
89	61	77	829.47
89	61	78	810.36
89	61	79	822.35
89	61	80	808.82
89	61	81	782.8
89	61	82	732.06
89	61	83	687.89
89	61	84	781.89
89	62	77	861.94
89	62	78	842.54
89	62	79	868.5
89	62	80	876.17
89	62	81	869.11
89	62	82	835.46
89	62	83	805.49
89	62	84	856.98
89	63	77	901.65
89	63	78	867.35
89	63	79	889.78
89	63	80	918.63
89	63	81	940.33
89	63	82	944.01
89	63	83	946.38
89	63	84	916.68
89	64	77	897.01
89	64	78	835.55
89	64	79	817.67
89	64	80	824.52
89	64	81	899.26
89	64	82	923.55
89	64	83	911.79
89	64	84	866.91
89	65	77	878.25
89	65	78	805.34
89	65	79	768.12
89	65	80	772.15
89	65	81	875.21
89	65	82	911.01
89	65	83	906.2
89	65	84	846.17
89	66	75	869.67
89	66	76	873.46
89	66	77	856.28
89	66	78	794.77
89	66	79	757.2
89	66	80	758.71
89	66	81	851.49
89	66	82	885.7
89	66	83	882.6
89	66	84	817.83
89	67	75	887.95
89	67	76	856.33
89	67	77	827.37
89	67	78	788.87
89	67	79	748.29
89	67	80	729.86
89	67	81	785.84
89	67	82	799.57
89	67	83	781.89
89	67	84	753.31
89	68	75	857.95
89	68	76	823.57
89	68	77	798.17
89	68	78	780.86
89	68	79	749.79
89	68	80	731.18
89	68	81	768.94
89	68	82	775.77
89	68	83	757.47
89	68	84	750.05
89	69	74	862.13
89	69	75	810.37
89	69	76	781.45
89	69	77	768.7
89	69	78	771.78
89	69	79	756.42
89	69	80	745.78
89	69	81	766.89
89	69	82	768.73
89	69	83	755.34
89	69	84	761.05
89	70	74	796
89	70	75	776.57
89	70	76	756.09
89	70	77	741.48
89	70	78	745.24
89	70	79	739.67
89	70	80	739.35
89	70	81	748.17
89	70	82	754.82
89	70	83	762.56
89	70	84	776.5
89	71	74	754.22
89	71	75	759.15
89	71	76	751.54
89	71	77	744.19
89	71	78	753.03
89	71	79	746.65
89	71	80	742.32
89	71	81	751.72
89	71	82	757.07
89	71	83	758.09
89	71	84	748.14
89	72	74	744.21
89	72	75	754.06
89	72	76	760.35
89	72	77	766.07
89	72	78	776.53
89	72	79	764.56
89	72	80	749.76
89	72	81	766.65
89	72	82	774.57
89	72	83	770.42
89	72	84	747.3
89	73	74	741.12
89	73	75	751.37
89	73	76	758.89
89	73	77	764.2
89	73	78	760.22
89	73	79	747.18
89	73	80	745.15
89	73	81	798.22
89	73	82	826.53
89	73	83	828.15
89	73	84	815.63
89	74	81	849.42
89	74	82	888.43
89	74	83	893.37
89	74	84	894.76
89	75	81	913.85
89	75	82	955.17
89	75	83	956.76
89	75	84	971.98
89	76	81	921.06
89	76	82	965.73
89	76	83	964.09
89	76	84	997.53
90	46	81	948.49
90	46	82	958.92
90	46	83	948.76
90	46	84	919.3
90	47	81	896.72
90	47	82	900.02
90	47	83	871.02
90	47	84	846.57
90	48	81	797.16
90	48	82	798.51
90	48	83	774.01
90	48	84	771.2
90	49	74	774.09
90	49	75	763.1
90	49	76	756.25
90	49	81	757.65
90	49	82	765.16
90	49	83	750.85
90	49	84	757.47
90	50	74	757.85
90	50	75	766.06
90	50	76	759.77
90	50	77	751.08
90	50	78	753.07
90	50	79	763.4
90	50	80	778.66
90	50	81	782.93
90	50	82	779.6
90	50	83	759.41
90	50	84	757.94
90	51	74	757.66
90	51	75	794.84
90	51	76	805.04
90	51	77	804.52
90	51	78	796.29
90	51	79	786.85
90	51	80	772.43
90	51	81	760.67
90	51	82	750.05
90	51	83	722.59
90	51	84	712.79
90	52	74	775.32
90	52	75	853.28
90	52	76	892.61
90	52	77	900.67
90	52	78	867.85
90	52	79	840.11
90	52	80	822.16
90	52	81	813.11
90	52	82	802.21
90	52	83	768.64
90	52	84	745.39
90	53	74	762.31
90	53	75	855.67
90	53	76	897.26
90	53	77	902.89
90	53	78	918.58
90	53	79	934.25
90	53	80	944.1
90	53	81	930.7
90	53	82	900.55
90	53	83	851.28
90	53	84	811.53
90	54	74	758.22
90	54	75	852.46
90	54	76	901.17
90	54	77	912.11
90	54	78	913.06
90	54	79	907.58
90	54	80	902.26
90	54	81	903.46
90	54	82	921.77
90	54	83	898.91
90	54	84	878.92
90	55	74	780.22
90	55	75	851.4
90	55	76	904.81
90	55	77	929.26
90	55	78	910.54
90	55	79	891.79
90	55	80	896.98
90	55	81	912.45
90	55	82	934.7
90	55	83	925.96
90	55	84	918.36
90	56	74	787.3
90	56	75	825.86
90	56	76	876.65
90	56	77	929.99
90	56	78	943.85
90	56	79	945.01
90	56	80	954.08
90	56	81	959.45
90	56	82	943.58
90	56	83	934.19
90	56	84	930.83
90	57	74	855.29
90	57	75	851.1
90	57	76	856.87
90	57	77	906.54
90	57	78	917.58
90	57	79	900.74
90	57	80	930.77
90	57	81	959.97
90	57	82	927.37
90	57	83	910.61
90	57	84	907.87
90	58	74	958.59
90	58	75	911.95
90	58	76	854.48
90	58	77	891.26
90	58	78	912.13
90	58	79	920.3
90	58	80	965.22
90	58	81	1013.3
90	58	82	993.66
90	58	83	992.21
90	58	84	1009.4
90	59	75	893.66
90	59	76	875.18
90	59	77	892.96
90	59	78	917.25
90	59	79	972.33
90	59	80	1000.5
90	59	81	1013.9
90	59	82	972.66
90	59	83	934.3
90	59	84	941.58
90	60	75	785.09
90	60	76	745.93
90	60	77	753.06
90	60	78	759.19
90	60	79	762.62
90	60	80	750.61
90	60	81	719.36
90	60	82	681.73
90	60	83	643.36
90	60	84	692.71
90	61	77	743.46
90	61	78	751.01
90	61	79	771.9
90	61	80	764.9
90	61	81	727.53
90	61	82	657.75
90	61	83	586.87
90	61	84	672.87
90	62	75	906.26
90	62	76	874.42
90	62	77	858.05
90	62	78	831.7
90	62	79	854.29
90	62	80	851.67
90	62	81	822.78
90	62	82	759.54
90	62	83	695.12
90	62	84	794.56
90	63	75	729.4
90	63	76	857.68
90	63	77	897.86
90	63	78	863.17
90	63	79	891.63
90	63	80	921.02
90	63	81	945.52
90	63	82	916.81
90	63	83	882
90	63	84	941.71
90	64	75	693.27
90	64	76	852.3
90	64	77	888.32
90	64	78	821.02
90	64	79	831.17
90	64	80	852.06
90	64	81	882.79
90	64	82	878.1
90	64	83	866.36
90	64	84	898.7
90	65	74	902.26
90	65	75	786.71
90	65	76	861.34
90	65	77	861.66
90	65	78	781.83
90	65	79	776.43
90	65	80	804.82
90	65	81	875.57
90	65	82	906.45
90	65	83	921.06
90	65	84	905.1
90	66	74	898.71
90	66	75	903.72
90	66	76	872.63
90	66	77	823.89
90	66	78	768.69
90	66	79	752.83
90	66	80	785.89
90	66	81	899.7
90	66	82	945.78
90	66	83	957.26
90	66	84	888.7
90	67	74	924.44
90	67	75	887.72
90	67	76	836.25
90	67	77	796.84
90	67	78	773.41
90	67	79	760.18
90	67	80	763.57
90	67	81	818.07
90	67	82	832.99
90	67	83	820.41
90	67	84	767.43
90	68	74	932.89
90	68	75	841.81
90	68	76	800.65
90	68	77	783.6
90	68	78	784.51
90	68	79	776.1
90	68	80	767.55
90	68	81	793.42
90	68	82	799.33
90	68	83	784.34
90	68	84	757.82
90	69	74	863.08
90	69	75	797.62
90	69	76	782.55
90	69	77	784.44
90	69	78	803.85
90	69	79	795.2
90	69	80	781.73
90	69	81	792.75
90	69	82	791.43
90	69	83	773.71
90	69	84	769.91
90	70	74	802.52
90	70	75	792.7
90	70	76	771.88
90	70	77	763.43
90	70	78	778.89
90	70	79	764.46
90	70	80	745.5
90	70	81	749.48
90	70	82	751.32
90	70	83	752.28
90	70	84	772.55
90	71	74	770.37
90	71	75	785.94
90	71	76	767.25
90	71	77	759.48
90	71	78	777.66
90	71	79	765.34
90	71	80	749.96
90	71	81	753.16
90	71	82	756.55
90	71	83	762.9
90	71	84	774.29
90	72	74	779.64
90	72	75	771.96
90	72	76	766.73
90	72	77	774.35
90	72	78	794.73
90	72	79	789.63
90	72	80	777.15
90	72	81	781.37
90	72	82	785.75
90	72	83	790.6
90	72	84	787.85
90	73	74	786.1
90	73	75	775.98
90	73	76	770.77
90	73	81	831.24
90	73	82	860.45
90	73	83	872.47
90	73	84	862.5
90	74	81	893.92
90	74	82	932.46
90	74	83	948.92
90	74	84	932.84
90	75	81	965.53
90	75	82	1001.6
90	75	83	1020
90	75	84	998.89
90	76	81	951.23
90	76	82	990.72
90	76	83	1011.2
90	76	84	1014.8
91	47	81	885.69
91	47	82	888.39
91	47	83	879.68
91	47	84	871.47
91	48	81	811.76
91	48	82	807.16
91	48	83	807
91	48	84	818.65
91	49	74	796.58
91	49	75	786.12
91	49	76	773.42
91	49	81	771.54
91	49	82	773.31
91	49	83	776.17
91	49	84	794.13
91	50	74	781.22
91	50	75	777.94
91	50	76	761.11
91	50	81	786.79
91	50	82	788.14
91	50	83	775.32
91	50	84	784.17
91	51	74	781.58
91	51	75	794.19
91	51	76	792.8
91	51	81	771.53
91	51	82	747.62
91	51	83	735.38
91	51	84	752.79
91	52	74	820.87
91	52	75	854.02
91	52	76	883.02
91	52	81	814.28
91	52	82	785.65
91	52	83	760.28
91	52	84	747.69
91	53	74	828.19
91	53	75	895.77
91	53	76	923.43
91	53	81	931.85
91	53	82	886.63
91	53	83	826.63
91	53	84	780.17
91	54	74	820.81
91	54	75	901.82
91	54	76	933.42
91	54	81	940.68
91	54	82	955.18
91	54	83	899.84
91	54	84	849.73
91	55	74	816.18
91	55	75	880.9
91	55	76	922.6
91	55	81	959.6
91	55	82	989.04
91	55	83	951.48
91	55	84	912.91
91	56	74	803.66
91	56	75	856.38
91	56	76	909.45
91	56	81	994.77
91	56	82	994.81
91	56	83	970.61
91	56	84	947.91
91	57	74	847.42
91	57	75	861.37
91	57	76	882.71
91	57	77	933.87
91	57	78	963.44
91	57	79	985.39
91	57	80	976.95
91	57	81	974.11
91	57	82	947.03
91	57	83	930.57
91	57	84	923.41
91	58	74	940.34
91	58	75	902.7
91	58	76	868.2
91	58	77	909.34
91	58	78	943.68
91	58	79	969.97
91	58	80	990.26
91	58	81	1012.8
91	58	82	999.29
91	58	83	999.23
91	58	84	1006.8
91	59	74	896.72
91	59	75	907.56
91	59	76	901.01
91	59	77	930.77
91	59	78	954.88
91	59	79	965.78
91	59	80	983.76
91	59	81	1010.3
91	59	82	986.73
91	59	83	962.59
91	59	84	941.4
91	60	74	809.64
91	60	75	766.96
91	60	76	691.73
91	60	77	735.11
91	60	78	756.46
91	60	79	711.74
91	60	80	724.56
91	60	81	765.2
91	60	82	763.86
91	60	83	738.78
91	60	84	712.39
91	61	74	771.07
91	61	75	702.87
91	61	76	643.98
91	61	77	704.51
91	61	78	760.38
91	61	79	731.98
91	61	80	741.91
91	61	81	760.46
91	61	82	764.14
91	61	83	729.25
91	61	84	674.81
91	62	74	916.23
91	62	75	811.51
91	62	76	824.66
91	62	77	857.21
91	62	78	875.12
91	62	79	855.95
91	62	80	847.73
91	62	81	844.04
91	62	82	843.02
91	62	83	823.51
91	62	84	816.69
91	63	74	873.17
91	63	75	704.93
91	63	76	864.15
91	63	77	904.56
91	63	78	878.51
91	63	79	903.19
91	63	80	934.19
91	63	81	973.45
91	63	82	963.49
91	63	83	939.86
91	63	84	982.79
91	64	74	855.65
91	64	75	757.01
91	64	76	884.39
91	64	77	885.18
91	64	78	815.04
91	64	79	843.89
91	64	80	877.51
91	64	81	908.12
91	64	82	884.13
91	64	83	850.86
91	64	84	906.12
91	65	74	896.68
91	65	75	910.58
91	65	76	896.06
91	65	77	850.02
91	65	78	764.49
91	65	79	784.46
91	65	80	827.5
91	65	81	890.69
91	65	82	898.65
91	65	83	891.25
91	65	84	921.17
91	66	74	873.11
91	66	75	898.77
91	66	76	869.82
91	66	77	822.2
91	66	78	751.92
91	66	79	751.11
91	66	80	800.89
91	66	81	909.98
91	66	82	952.37
91	66	83	964.54
91	66	84	936.55
91	67	74	908.59
91	67	75	877.22
91	67	76	833.84
91	67	81	833.68
91	67	82	865.94
91	67	83	888.78
91	67	84	840.92
91	68	74	931.06
91	68	75	847.8
91	68	76	802.33
91	68	81	799.31
91	68	82	817.54
91	68	83	838.57
91	68	84	806.99
91	69	74	854.78
91	69	75	801.01
91	69	76	778.34
91	69	81	793.71
91	69	82	796.99
91	69	83	802.86
91	69	84	793.39
91	70	74	804.18
91	70	75	796.2
91	70	76	773.63
91	70	81	771.86
91	70	82	776.21
91	70	83	776.44
91	70	84	781.96
91	71	74	781.09
91	71	75	790.28
91	71	76	767.02
91	71	81	777.43
91	71	82	782.68
91	71	83	782
91	71	84	796.61
91	72	74	794.21
91	72	75	774
91	72	76	753.52
91	72	81	803.25
91	72	82	806.39
91	72	83	806.44
91	72	84	825.11
91	73	74	796.63
91	73	75	781.14
91	73	76	764.48
91	73	81	871.51
91	73	82	880.13
91	73	83	879.99
91	73	84	893.07
91	74	74	794.08
91	74	75	787.37
91	74	76	768.75
91	74	81	943.16
91	74	82	952.11
91	74	83	954.79
91	74	84	966.58
91	75	81	1005.5
91	75	82	1013.2
91	75	83	1020.6
91	75	84	1035.5
91	76	81	966.17
91	76	82	991.9
91	76	83	1022.2
91	76	84	1036.4
92	47	81	956.14
92	47	82	967.42
92	47	83	966.48
92	47	84	965.45
92	48	81	878.59
92	48	82	890.68
92	48	83	878.26
92	48	84	888.17
92	49	74	819.46
92	49	75	828.87
92	49	76	799.62
92	49	81	809.65
92	49	82	827.95
92	49	83	820.68
92	49	84	831.29
92	50	74	805.7
92	50	75	805.18
92	50	76	776.2
92	50	81	783.96
92	50	82	801.93
92	50	83	792.04
92	50	84	797.95
92	51	74	796.86
92	51	75	795.92
92	51	76	779.05
92	51	81	766.1
92	51	82	771.23
92	51	83	754.99
92	51	84	783.06
92	52	74	833.84
92	52	75	847.03
92	52	76	852.63
92	52	81	767.02
92	52	82	761.88
92	52	83	743.99
92	52	84	754.94
92	53	74	881.2
92	53	75	924.49
92	53	76	936.9
92	53	81	810.05
92	53	82	781.09
92	53	83	760.45
92	53	84	748.74
92	54	74	910.75
92	54	75	961.47
92	54	76	970.73
92	54	81	843.68
92	54	82	841.31
92	54	83	811.81
92	54	84	784.04
92	55	74	890.14
92	55	75	932.78
92	55	76	946.2
92	55	81	877.32
92	55	82	878.26
92	55	83	861.96
92	55	84	845.81
92	56	74	854.74
92	56	75	913.77
92	56	76	949.25
92	56	81	916.51
92	56	82	900.51
92	56	83	893.08
92	56	84	886.13
92	57	74	849.98
92	57	75	888.96
92	57	76	922.69
92	57	77	943.77
92	57	78	952.44
92	57	79	960.05
92	57	80	924.38
92	57	81	902.52
92	57	82	894.64
92	57	83	881.4
92	57	84	868.55
92	58	74	891.81
92	58	75	887.67
92	58	76	901.62
92	58	77	938.47
92	58	78	960.4
92	58	79	980.39
92	58	80	958.73
92	58	81	947.7
92	58	82	941.02
92	58	83	938.83
92	58	84	945.65
92	59	74	931.2
92	59	75	955.54
92	59	76	975.45
92	59	77	983.78
92	59	78	994.89
92	59	79	1002.2
92	59	80	979.39
92	59	81	961.78
92	59	82	943.94
92	59	83	928.71
92	59	84	908.23
92	60	74	885.65
92	60	75	852.76
92	60	76	778.97
92	60	77	832.48
92	60	78	841.69
92	60	79	753.99
92	60	80	751.34
92	60	81	782.13
92	60	82	807.31
92	60	83	801.07
92	60	84	753.29
92	61	74	832.14
92	61	75	735.35
92	61	76	672.16
92	61	77	778.56
92	61	78	847.73
92	61	79	758.9
92	61	80	777
92	61	81	827.23
92	61	82	869.05
92	61	83	856.22
92	61	84	766.09
92	62	74	854.79
92	62	75	651.16
92	62	76	720.02
92	62	77	842.51
92	62	78	921.45
92	62	79	868.31
92	62	80	879.67
92	62	81	913.83
92	62	82	944.14
92	62	83	938.68
92	62	84	882.29
92	63	74	826.4
92	63	75	696.67
92	63	76	865.1
92	63	77	912.96
92	63	78	886.71
92	63	79	921.73
92	63	80	954.17
92	63	81	986.15
92	63	82	1005.9
92	63	83	1004.5
92	63	84	1001.9
92	64	74	808.45
92	64	75	795.98
92	64	76	903.33
92	64	77	904.22
92	64	78	854.3
92	64	79	843.31
92	64	80	863.24
92	64	81	906.34
92	64	82	917.22
92	64	83	913.66
92	64	84	931.81
92	65	74	831.68
92	65	75	923.71
92	65	76	899
92	65	77	874.45
92	65	78	838.47
92	65	79	787.13
92	65	80	795.83
92	65	81	857.93
92	65	82	893.38
92	65	83	915.22
92	65	84	940.29
92	66	74	841.63
92	66	75	886.44
92	66	76	891.06
92	66	77	878.5
92	66	78	841.44
92	66	79	787.81
92	66	80	787.7
92	66	81	853.47
92	66	82	912.3
92	66	83	955.61
92	66	84	964.51
92	67	74	880.04
92	67	75	868.47
92	67	76	857.28
92	67	81	810.17
92	67	82	855.56
92	67	83	895.49
92	67	84	896.66
92	68	74	911.35
92	68	75	861.04
92	68	76	826.52
92	68	81	792.51
92	68	82	817.42
92	68	83	840.09
92	68	84	839.98
92	69	74	854.18
92	69	75	845.62
92	69	76	802.22
92	69	81	802.32
92	69	82	799.95
92	69	83	795.02
92	69	84	797.77
92	70	74	811.74
92	70	75	797.15
92	70	76	758.42
92	70	81	775.49
92	70	82	785.29
92	70	83	787.27
92	70	84	790.3
92	71	74	786.77
92	71	75	761.93
92	71	76	728.19
92	71	81	778.79
92	71	82	794.66
92	71	83	804.88
92	71	84	818.85
92	72	74	794.41
92	72	75	762.77
92	72	76	730.48
92	72	81	821.89
92	72	82	833.53
92	72	83	840.53
92	72	84	871.68
92	73	74	786.56
92	73	75	775.33
92	73	76	740.71
92	73	81	904.97
92	73	82	914.88
92	73	83	910.19
92	73	84	928.65
92	74	74	780.42
92	74	75	788.57
92	74	76	756.15
92	74	81	979.63
92	74	82	988.6
92	74	83	981.4
92	74	84	992.98
92	75	81	1004.9
92	75	82	1017.1
92	75	83	1038.7
92	75	84	1057.2
92	76	81	966.7
92	76	82	988.41
92	76	83	1023.1
92	76	84	1044.6
93	49	74	845.48
93	49	75	880.46
93	49	76	833.33
93	50	74	829.59
93	50	75	839.61
93	50	76	807.96
93	50	81	790.83
93	50	82	800.47
93	50	83	797.26
93	50	84	802.67
93	51	74	807.87
93	51	75	789.06
93	51	76	778.45
93	51	81	777.75
93	51	82	781.11
93	51	83	773.02
93	51	84	807.83
93	52	74	812.94
93	52	75	827.02
93	52	76	794.19
93	52	81	773.38
93	52	82	762.23
93	52	83	751.92
93	52	84	786.79
93	53	74	875.98
93	53	75	887.84
93	53	76	856.82
93	53	81	769.88
93	53	82	729.54
93	53	83	730.66
93	53	84	756.93
93	54	71	750.7
93	54	72	755.78
93	54	73	860.27
93	54	74	957.78
93	54	75	950.31
93	54	76	920.31
93	54	81	789.87
93	54	82	770.87
93	54	83	757.11
93	54	84	745.29
93	55	71	785.87
93	55	72	749.57
93	55	73	839.08
93	55	74	970.77
93	55	75	979.84
93	55	76	965.07
93	55	81	812.23
93	55	82	798.78
93	55	83	788
93	55	84	781.1
93	56	71	865.17
93	56	72	782.78
93	56	73	834.24
93	56	74	959.67
93	56	75	971.71
93	56	76	972.18
93	56	81	836.55
93	56	82	818.96
93	56	83	816.76
93	56	84	811.81
93	57	71	958.54
93	57	72	851.85
93	57	73	834.14
93	57	74	910.38
93	57	75	934.01
93	57	76	952.26
93	57	77	968.46
93	57	78	951.64
93	57	79	926.08
93	57	80	885.88
93	58	71	974.24
93	58	72	930.89
93	58	73	877.43
93	58	74	852.51
93	58	75	885.91
93	58	76	923.77
93	58	77	965.72
93	58	78	965.92
93	58	79	962.38
93	58	80	931.7
93	59	71	961.57
93	59	72	965.83
93	59	73	937.26
93	59	74	961.17
93	59	75	960.06
93	59	76	944.32
93	59	77	967.04
93	59	78	997.22
93	59	79	1016.4
93	59	80	963.79
93	60	71	937.26
93	60	72	952.25
93	60	73	868.53
93	60	74	883.57
93	60	75	877.29
93	60	76	861.26
93	60	77	853.32
93	60	78	817.7
93	60	79	735.03
93	60	80	755
93	61	74	765.12
93	61	75	783.07
93	61	76	807.03
93	61	77	832.56
93	61	78	819.61
93	61	79	720.6
93	61	80	772.23
93	62	71	913.36
93	62	72	966.62
93	62	73	937.47
93	62	74	850.81
93	62	75	778.34
93	62	76	823.25
93	62	77	886.22
93	62	78	902.57
93	62	79	831.9
93	62	80	872.29
93	63	71	891.6
93	63	72	965.06
93	63	73	944.35
93	63	74	906.3
93	63	75	887.17
93	63	76	908.9
93	63	77	908.52
93	63	78	896.87
93	63	79	927.71
93	63	80	956.74
93	64	71	907.72
93	64	72	953.09
93	64	73	900.15
93	64	74	903.33
93	64	75	919.2
93	64	76	932.54
93	64	77	914.38
93	64	78	880.66
93	64	79	859.64
93	64	80	863.67
93	65	71	909.01
93	65	72	969.49
93	65	73	874.44
93	65	74	867.18
93	65	75	909.07
93	65	76	933.28
93	65	77	922.15
93	65	78	885.21
93	65	79	814
93	65	80	798.51
93	66	71	889.24
93	66	72	972.03
93	66	73	937.75
93	66	74	950.81
93	66	75	984.12
93	66	76	970.22
93	67	71	870.57
93	67	72	982.35
93	67	73	963.63
93	67	74	959.22
93	67	75	957.24
93	67	76	940.85
93	67	81	786.63
93	67	82	824.36
93	67	83	871.03
93	67	84	912.8
93	68	71	872.2
93	68	72	1010.5
93	68	73	960.49
93	68	74	926.82
93	68	75	901.24
93	68	76	894.93
93	68	81	787.63
93	68	82	800.88
93	68	83	818.8
93	68	84	847.03
93	69	71	765.58
93	69	72	952.92
93	69	73	910.54
93	69	74	883.89
93	69	75	875.53
93	69	76	841.12
93	69	81	808.71
93	69	82	803.23
93	69	83	786.99
93	69	84	788.99
93	70	74	833.01
93	70	75	837.14
93	70	76	807.26
93	70	81	784.75
93	70	82	786.3
93	70	83	781.93
93	70	84	788.88
93	71	74	787.84
93	71	75	803.18
93	71	76	781.64
93	71	81	782.48
93	71	82	796.33
93	71	83	808.12
93	71	84	825.59
93	72	74	799.87
93	72	75	815.98
93	72	76	786.66
93	72	81	838.17
93	72	82	859.81
93	72	83	880.29
93	72	84	906.9
93	73	74	808.87
93	73	75	826.28
93	73	76	794.4
93	73	81	934.07
93	73	82	950.11
93	73	83	953.48
93	73	84	965.99
93	74	74	818.62
93	74	75	830.36
93	74	76	803.55
94	49	74	854.62
94	49	75	883.09
94	49	76	847.05
94	50	71	876.64
94	50	72	818.73
94	50	73	817.68
94	50	74	836.14
94	50	75	852.18
94	50	76	816.82
94	51	71	860.41
94	51	72	837.76
94	51	73	844.94
94	51	74	828.51
94	51	75	802.62
94	51	76	780.23
94	52	71	850.99
94	52	72	823.97
94	52	73	825.51
94	52	74	826.11
94	52	75	830.65
94	52	76	802.98
94	53	69	592.24
94	53	70	752.35
94	53	71	850.73
94	53	72	811.06
94	53	73	836.63
94	53	74	865.32
94	53	75	873.6
94	53	76	845.83
94	54	69	623.21
94	54	70	744.56
94	54	71	838.54
94	54	72	806.94
94	54	73	873.66
94	54	74	930.31
94	54	75	932.31
94	54	76	904.43
94	54	78	877.21
94	54	79	844.3
94	54	80	802.33
94	55	69	626.7
94	55	70	725.28
94	55	71	816.3
94	55	72	784.82
94	55	73	850.91
94	55	74	945.87
94	55	75	995
94	55	76	976.93
94	55	78	912.76
94	55	79	865.04
94	55	80	813.83
94	56	69	634.6
94	56	70	734.24
94	56	71	847.01
94	56	72	804.26
94	56	73	854.5
94	56	74	951.87
94	56	75	989.36
94	56	76	976.75
94	56	78	948.56
94	56	79	925.6
94	56	80	853.35
94	57	71	950.17
94	57	72	863.94
94	57	73	864.27
94	57	74	930.69
94	57	75	960.14
94	57	76	966.16
94	57	77	954.11
94	57	78	952.83
94	57	79	930.36
94	57	80	885.95
94	58	71	971.38
94	58	72	920.01
94	58	73	877.13
94	58	74	869.61
94	58	75	917.47
94	58	76	951.18
94	58	77	964.71
94	58	78	963.91
94	58	79	956.89
94	58	80	930.75
94	59	71	976.63
94	59	72	959.06
94	59	73	926.38
94	59	74	966.39
94	59	75	970.06
94	59	76	954.29
94	59	77	961.73
94	59	78	991.57
94	59	79	1020.6
94	59	80	960.08
94	60	71	894.81
94	60	72	884.18
94	60	73	813.29
94	60	74	837.22
94	60	75	868.09
94	60	76	915.79
94	60	77	867.5
94	60	78	806.75
94	60	79	719.85
94	60	80	771
94	61	71	679.48
94	61	72	615.92
94	61	73	603.4
94	61	74	669.52
94	61	75	766.35
94	61	76	903.97
94	61	77	871.89
94	61	78	803.89
94	61	79	688.75
94	61	80	774.11
94	62	71	800.62
94	62	72	823.98
94	62	73	847.22
94	62	74	837.06
94	62	75	851.21
94	62	76	930.64
94	62	77	939.15
94	62	78	898.23
94	62	79	800.55
94	62	80	861.49
94	63	71	902.58
94	63	72	957.72
94	63	73	958.11
94	63	74	957.57
94	63	75	965.2
94	63	76	963.24
94	63	77	939.9
94	63	78	921.47
94	63	79	936.84
94	63	80	956.94
94	64	71	941.29
94	64	72	1014.9
94	64	73	982.45
94	64	74	986.83
94	64	75	995.56
94	64	76	977.98
94	64	77	956.13
94	64	78	931
94	64	79	902.79
94	64	80	892.3
94	65	71	933.73
94	65	72	1000.7
94	65	73	930.73
94	65	74	927.53
94	65	75	956.94
94	65	76	976.1
94	65	77	977.07
94	65	78	952.3
94	65	79	882.24
94	65	80	845.75
94	66	71	903.13
94	66	72	976.52
94	66	73	937.03
94	66	74	956
94	66	75	994.11
94	66	76	994.09
94	66	78	983.93
94	66	79	933.39
94	66	80	873.49
94	67	69	740.58
94	67	70	774.38
94	67	71	852.84
94	67	72	945.72
94	67	73	922.52
94	67	74	939.58
94	67	75	969.68
94	67	76	970.63
94	67	78	984.62
94	67	79	916.85
94	67	80	853.52
94	68	69	682.91
94	68	70	693.11
94	68	71	785.82
94	68	72	919.44
94	68	73	895.46
94	68	74	899.37
94	68	75	914.66
94	68	76	924.08
94	68	78	958.74
94	68	79	890.18
94	68	80	833.33
94	69	69	674.71
94	69	70	665.98
94	69	71	734.28
94	69	72	859.33
94	69	73	861.62
94	69	74	865.11
94	69	75	865.17
94	69	76	852.59
94	69	78	874.8
94	69	79	850.52
94	69	80	827.32
94	70	69	673.64
94	70	70	659.96
94	70	71	706.81
94	70	72	826.97
94	70	73	831.48
94	70	74	829.33
94	70	75	823.72
94	70	76	813.21
94	71	71	707.3
94	71	72	819.84
94	71	73	809.61
94	71	74	798.84
94	71	75	794.31
94	71	76	790.82
94	72	71	683.07
94	72	72	815.54
94	72	73	824.52
94	72	74	824.17
94	72	75	827.05
94	72	76	813.37
94	73	71	664.8
94	73	72	811.25
94	73	73	830.59
94	73	74	828.26
94	73	75	828.58
94	73	76	827.05
94	74	74	824.68
94	74	75	817.8
94	74	76	834.56
95	50	71	875.99
95	50	72	832.03
95	50	73	844.46
95	51	71	886.18
95	51	72	871.57
95	51	73	874
95	52	71	874.18
95	52	72	883.54
95	52	73	893.64
95	53	69	607.47
95	53	70	745.54
95	53	71	852.51
95	53	72	874.3
95	53	73	885.73
95	53	77	893.38
95	53	78	906.47
95	53	79	866.58
95	53	80	811.1
95	54	69	631.12
95	54	70	743.16
95	54	71	841.25
95	54	72	836.89
95	54	73	837.13
95	54	77	928.02
95	54	78	947.68
95	54	79	898.56
95	54	80	816.33
95	55	69	641.13
95	55	70	738.81
95	55	71	842.3
95	55	72	833.89
95	55	73	861.94
95	55	77	986.66
95	55	78	982.5
95	55	79	925.98
95	55	80	842.01
95	56	69	654.09
95	56	70	746.26
95	56	71	868.28
95	56	72	847.81
95	56	73	872.35
95	56	77	971.4
95	56	78	992.23
95	56	79	974.96
95	56	80	908.66
95	57	69	757.65
95	57	70	818.23
95	57	71	940.6
95	57	72	886.72
[truncated: 7,412 more rows]
