# Supplementary material for: From mathematics to medicine: A practical primer on topological data analysis (TDA) and the development of related analytic tools for the functional discovery of latent structure in fMRI data
Source: PLoS One. 2021 Aug 12;16(8):e0255859. doi: 10.1371/journal.pone.0255859 (PMC8360597; doi:10.1371/journal.pone.0255859)
Supplement: S1 Data — The included archive of .csv files has one .csv file for each time index. Each .csv file contains a single matrix, which has one column for each of the spatial coordinates x, y, z and one column for the fMRI signal amplitude at voxel (x, y, z) at that time index. This is normalized scan data for a single patient from our study, described in the paper, with an ACC (anterior cingulate cortex) mask applied. This is the data we used, together with our software implementation of our workflow (available at https://github.com/regalski/Wayne-State-TDA), to produce the persistence diagrams, vineyards, and loop locations pictured in the figures and described in the Workflow section of our paper. (ZIP) [file pone.0255859.s004.zip › lea2002_145_121_121_time_126_rdACC.csv]

86	49	77	711.6
86	49	78	695.55
86	49	79	693.61
86	49	80	710.79
86	50	77	710.53
86	50	78	679.14
86	50	79	667.17
86	50	80	692.8
86	51	77	690.18
86	51	78	684.05
86	51	79	687.32
86	51	80	693.41
86	52	77	705.78
86	52	78	704.34
86	52	79	706.64
86	52	80	700.05
86	53	77	794.36
86	53	78	757.05
86	53	79	728.7
86	53	80	716.48
86	54	77	850.43
86	54	78	827.13
86	54	79	817.92
86	54	80	775.62
86	55	77	869.55
86	55	78	858.55
86	55	79	860.09
86	55	80	827.26
86	56	77	847.89
86	56	78	838.63
86	56	79	855.22
86	56	80	867.71
86	57	77	834.82
86	57	78	857.33
86	57	79	883.98
86	57	80	874.38
86	57	81	850.72
86	57	82	842.89
86	58	77	836.52
86	58	78	864.9
86	58	79	883.54
86	58	80	867.14
86	58	81	832.18
86	58	82	861.62
86	59	81	799.88
86	59	82	841.13
86	60	81	723.4
86	60	82	758.47
86	61	81	768.72
86	61	82	786.2
86	62	81	812.9
86	62	82	826.53
86	63	77	878.38
86	63	78	832.08
86	63	79	813.58
86	63	80	800.75
86	63	81	826.37
86	63	82	836.81
86	64	77	855.5
86	64	78	824.47
86	64	79	805.27
86	64	80	789.41
86	64	81	754.9
86	64	82	726.64
86	65	77	850.05
86	65	78	852.82
86	65	79	835.43
86	65	80	801.41
86	65	81	756.04
86	65	82	721.57
86	66	77	873.69
86	66	78	901.31
86	66	79	875.7
86	66	80	817.72
86	66	81	773.2
86	66	82	740.32
86	67	77	811.22
86	67	78	874.29
86	67	79	873.07
86	67	80	822.81
86	68	77	838.09
86	68	78	864.58
86	68	79	847.29
86	68	80	797.31
86	69	77	856.08
86	69	78	838.01
86	69	79	802.76
86	69	80	747.66
86	70	77	784.52
86	70	78	765.66
86	70	79	727.13
86	70	80	673.2
86	71	77	755.59
86	71	78	730.42
86	71	79	706.2
86	71	80	687.95
86	72	77	739.62
86	72	78	714.05
86	72	79	699
86	72	80	691.95
86	73	77	726.93
86	73	78	711.51
86	73	79	697.8
86	73	80	686.29
87	46	81	933.3
87	46	82	928.54
87	46	83	915.63
87	46	84	922.5
87	47	81	847.46
87	47	82	859.87
87	47	83	848.43
87	47	84	851.33
87	48	81	769.96
87	48	82	777.36
87	48	83	771.07
87	48	84	772.59
87	49	77	716.75
87	49	78	704.03
87	49	79	703.52
87	49	80	723.92
87	49	81	741.62
87	49	82	749.06
87	49	83	733.06
87	49	84	729.94
87	50	77	723.32
87	50	78	694.72
87	50	79	684.02
87	50	80	711.18
87	50	81	729.44
87	50	82	736.71
87	50	83	713.02
87	50	84	706.99
87	51	77	716.09
87	51	78	699.5
87	51	79	696.21
87	51	80	710.79
87	52	77	740.67
87	52	78	726.45
87	52	79	717.84
87	52	80	719.82
87	53	77	842.42
87	53	78	794.02
87	53	79	749.8
87	53	80	737.15
87	54	77	870.01
87	54	78	837.85
87	54	79	815.43
87	54	80	769.91
87	55	77	860.7
87	55	78	849.12
87	55	79	857.98
87	55	80	809.01
87	55	81	776.62
87	55	82	769.05
87	55	83	764.82
87	55	84	763.17
87	56	77	841.02
87	56	78	830.05
87	56	79	873.7
87	56	80	859.04
87	56	81	834.28
87	56	82	799.54
87	56	83	779.99
87	56	84	770.06
87	57	77	843.26
87	57	78	863.03
87	57	79	921.64
87	57	80	909.7
87	57	81	864.95
87	57	82	827.97
87	57	83	795.36
87	57	84	754.67
87	58	77	853.11
87	58	78	879.2
87	58	79	908.48
87	58	80	904.47
87	58	81	885.32
87	58	82	884.44
87	58	83	884.08
87	58	84	842.12
87	59	77	890.72
87	59	78	872.86
87	59	79	853.57
87	59	80	852.49
87	59	81	855.46
87	59	82	879.34
87	59	83	903.44
87	59	84	867.3
87	60	77	798.02
87	60	78	749.76
87	60	79	764.72
87	60	80	765.79
87	60	81	725.58
87	60	82	763.69
87	60	83	819.83
87	60	84	825.07
87	61	77	771.21
87	61	78	701.35
87	61	79	757.2
87	61	80	799.36
87	61	81	764.98
87	61	82	789.52
87	61	83	828.25
87	61	84	825.45
87	62	77	813.09
87	62	78	741.05
87	62	79	786.03
87	62	80	827.2
87	62	81	820.7
87	62	82	833.98
87	62	83	851.47
87	62	84	845.72
87	63	77	879.95
87	63	78	878.33
87	63	79	835.84
87	63	80	791.87
87	63	81	849.59
87	63	82	865.61
87	63	83	863.52
87	63	84	845.13
87	64	77	854.52
87	64	78	815.85
87	64	79	773.59
87	64	80	747.82
87	64	81	789.09
87	64	82	799.07
87	64	83	795.53
87	64	84	768.52
87	65	77	833.73
87	65	78	813.46
87	65	79	784.81
87	65	80	749.06
87	65	81	757.34
87	65	82	757.88
87	65	83	754.62
87	65	84	742.74
87	66	77	853.05
87	66	78	873.38
87	66	79	827.76
87	66	80	758.39
87	66	81	737.36
87	66	82	729.83
87	66	83	732.87
87	66	84	732.96
87	67	77	884.7
87	67	78	819.91
87	67	79	773.95
87	67	80	734.32
87	67	81	716.85
87	67	82	714.73
87	67	83	729.1
87	67	84	734.34
87	68	77	869.07
87	68	78	803.39
87	68	79	767.19
87	68	80	739.03
87	68	81	736.35
87	68	82	738.33
87	68	83	743.54
87	68	84	727.93
87	69	77	815.35
87	69	78	784.57
87	69	79	760.35
87	69	80	738.74
87	70	77	739.77
87	70	78	733.92
87	70	79	729.15
87	70	80	719.05
87	71	77	726.23
87	71	78	728.54
87	71	79	726.52
87	71	80	719.14
87	72	77	735.63
87	72	78	729
87	72	79	722.68
87	72	80	719.42
87	73	77	738.7
87	73	78	714.05
87	73	79	709.8
87	73	80	719.68
87	73	81	739.91
87	73	82	752.94
87	73	83	761.8
87	73	84	757.08
87	74	81	775.78
87	74	82	821.63
87	74	83	853.08
87	74	84	866.13
87	75	81	799.88
87	75	82	862.96
87	75	83	907.55
87	75	84	923.95
87	76	81	798.96
87	76	82	865.31
87	76	83	921.49
87	76	84	939.53
88	46	81	940.85
88	46	82	948.59
88	46	83	947.62
88	46	84	946.51
88	47	81	883.44
88	47	82	890.73
88	47	83	877.35
88	47	84	868.33
88	48	81	771.56
88	48	82	777.19
88	48	83	774.26
88	48	84	776.9
88	49	77	715.98
88	49	78	713.51
88	49	79	711.94
88	49	80	714.55
88	49	81	734.02
88	49	82	748.71
88	49	83	741.99
88	49	84	744.14
88	50	77	735.53
88	50	78	714.71
88	50	79	704.13
88	50	80	711.43
88	50	81	733.63
88	50	82	746.82
88	50	83	728.24
88	50	84	724.33
88	51	77	766.68
88	51	78	732.71
88	51	79	713.72
88	51	80	718.34
88	52	77	825.13
88	52	78	776.49
88	52	79	742.08
88	52	80	745.31
88	53	77	932.57
88	53	78	852.37
88	53	79	791.76
88	53	80	793.85
88	54	77	926.15
88	54	78	889.74
88	54	79	862.67
88	54	80	821.95
88	55	77	886.73
88	55	78	882.33
88	55	79	888.62
88	55	80	842.79
88	55	81	816.36
88	55	82	820.59
88	55	83	820.36
88	55	84	819.2
88	56	77	859.02
88	56	78	842.47
88	56	79	853.84
88	56	80	855.47
88	56	81	853.95
88	56	82	843.18
88	56	83	833.11
88	56	84	837.4
88	57	77	865.33
88	57	78	872.69
88	57	79	874.29
88	57	80	876.2
88	57	81	870.39
88	57	82	834.5
88	57	83	818.24
88	57	84	831.74
88	58	77	874.82
88	58	78	890.4
88	58	79	884.54
88	58	80	888.42
88	58	81	894.23
88	58	82	892.62
88	58	83	895.24
88	58	84	886.79
88	59	77	911.84
88	59	78	881.9
88	59	79	869.67
88	59	80	868.79
88	59	81	870.8
88	59	82	884.06
88	59	83	890
88	59	84	868.57
88	60	77	889.32
88	60	78	877.43
88	60	79	811.45
88	60	80	765.1
88	60	81	723.87
88	60	82	723.68
88	60	83	740.69
88	60	84	778.49
88	61	77	864.36
88	61	78	864
88	61	79	831.57
88	61	80	811.88
88	61	81	783.33
88	61	82	770.95
88	61	83	767.77
88	61	84	805.22
88	62	77	859.95
88	62	78	854.81
88	62	79	857.41
88	62	80	861.36
88	62	81	863.04
88	62	82	852.49
88	62	83	845.76
88	62	84	853.44
88	63	77	895.14
88	63	78	856.95
88	63	79	839.41
88	63	80	841.34
88	63	81	906.4
88	63	82	923.76
88	63	83	920.68
88	63	84	882.76
88	64	77	897.38
88	64	78	832.38
88	64	79	785.47
88	64	80	770.14
88	64	81	856.39
88	64	82	876.71
88	64	83	867.16
88	64	84	811.83
88	65	77	893.85
88	65	78	821.67
88	65	79	764.96
88	65	80	740.55
88	65	81	819.23
88	65	82	835.9
88	65	83	829.44
88	65	84	781.5
88	66	77	902.05
88	66	78	831.39
88	66	79	773.07
88	66	80	735.58
88	66	81	788.83
88	66	82	799.15
88	66	83	791.52
88	66	84	758.32
88	67	77	867.14
88	67	78	780.83
88	67	79	735.66
88	67	80	717.53
88	67	81	746.03
88	67	82	747.62
88	67	83	742.2
88	67	84	729.75
88	68	77	832.58
88	68	78	766.2
88	68	79	735.33
88	68	80	721.05
88	68	81	732.46
88	68	82	738.05
88	68	83	744.08
88	68	84	734.27
88	69	77	791.04
88	69	78	755.49
88	69	79	738.52
88	69	80	731.84
88	70	77	736.95
88	70	78	715.9
88	70	79	721.55
88	70	80	736.74
88	71	77	731.64
88	71	78	721.62
88	71	79	730.44
88	71	80	742.7
88	72	77	742.52
88	72	78	735.01
88	72	79	737.92
88	72	80	743.54
88	73	77	715.66
88	73	78	713.97
88	73	79	720.76
88	73	80	731.67
88	73	81	746.26
88	73	82	769.18
88	73	83	797.3
88	73	84	777.61
88	74	81	798.5
88	74	82	845.32
88	74	83	878.45
88	74	84	882.92
88	75	81	854.97
88	75	82	916.58
88	75	83	939.44
88	75	84	952.76
88	76	81	865.91
88	76	82	925.18
88	76	83	932.57
88	76	84	947.78
89	46	81	948.57
89	46	82	956.67
89	46	83	948.59
89	46	84	939.62
89	47	81	900.55
89	47	82	898.8
89	47	83	876.49
89	47	84	861.54
89	48	81	789.23
89	48	82	792.63
89	48	83	780.82
89	48	84	775.3
89	49	77	717.04
89	49	78	722.45
89	49	79	723.51
89	49	80	724.66
89	49	81	745.43
89	49	82	758.59
89	49	83	751.59
89	49	84	756.4
89	50	74	725.64
89	50	75	751.72
89	50	76	749
89	50	77	740.91
89	50	78	728.84
89	50	79	725.01
89	50	80	734.05
89	50	81	751.07
89	50	82	759.19
89	50	83	743.28
89	50	84	744.17
89	51	74	721.69
89	51	75	788.56
89	51	76	799.71
89	51	77	791.32
89	51	78	769.59
89	51	79	755.43
89	51	80	747.42
89	51	81	744.94
89	51	82	740.87
89	51	83	724.75
89	51	84	720.25
89	52	74	762.7
89	52	75	869.47
89	52	76	884.97
89	52	77	860.28
89	52	78	825.11
89	52	79	799.7
89	52	80	794.45
89	52	81	788.8
89	52	82	785.15
89	52	83	753.62
89	52	84	732.84
89	53	74	781.7
89	53	75	882.97
89	53	76	906.01
89	53	77	878.06
89	53	78	859.69
89	53	79	847.1
89	53	80	866.34
89	53	81	863.16
89	53	82	855.54
89	53	83	808.47
89	53	84	773.13
89	54	74	790.03
89	54	75	876.97
89	54	76	911.46
89	54	77	898.85
89	54	78	880.25
89	54	79	865.07
89	54	80	864.39
89	54	81	858.25
89	54	82	863.3
89	54	83	853.74
89	54	84	848.98
89	55	75	851.66
89	55	76	896.64
89	55	77	902.36
89	55	78	889.02
89	55	79	878.21
89	55	80	870.05
89	55	81	865.31
89	55	82	877.72
89	55	83	880.02
89	55	84	880.11
89	56	75	812.03
89	56	76	842.15
89	56	77	866.5
89	56	78	877.79
89	56	79	885.96
89	56	80	881.94
89	56	81	883.26
89	56	82	889.29
89	56	83	892.64
89	56	84	900.82
89	57	75	836.22
89	57	76	840.31
89	57	77	856.85
89	57	78	859.48
89	57	79	849.75
89	57	80	868.97
89	57	81	884.73
89	57	82	858.68
89	57	83	862.32
89	57	84	908.55
89	58	77	868.1
89	58	78	873.43
89	58	79	876.2
89	58	80	904.4
89	58	81	929.31
89	58	82	922.85
89	58	83	930.58
89	58	84	943.82
89	59	77	896.06
89	59	78	895.01
89	59	79	922.37
89	59	80	931.55
89	59	81	925.97
89	59	82	912.45
89	59	83	894.05
89	59	84	873.05
89	60	77	828.38
89	60	78	820.9
89	60	79	796.55
89	60	80	754.48
89	60	81	709.93
89	60	82	682.63
89	60	83	661.43
89	60	84	709.92
89	61	77	817.64
89	61	78	825.48
89	61	79	817.48
89	61	80	789.97
89	61	81	757.01
89	61	82	714.3
89	61	83	680.14
89	61	84	774
89	62	77	857.94
89	62	78	854.51
89	62	79	862.48
89	62	80	860.17
89	62	81	857.2
89	62	82	828.63
89	62	83	801.66
89	62	84	856.03
89	63	77	895.71
89	63	78	851.43
89	63	79	852.89
89	63	80	880.74
89	63	81	945.46
89	63	82	956.11
89	63	83	954.41
89	63	84	913.7
89	64	77	887.01
89	64	78	815.52
89	64	79	789.63
89	64	80	801.5
89	64	81	892.25
89	64	82	913.52
89	64	83	899.75
89	64	84	839.87
89	65	77	867.24
89	65	78	787.32
89	65	79	747.11
89	65	80	754.15
89	65	81	865.2
89	65	82	901.01
89	65	83	893.24
89	65	84	827.21
89	66	75	853.83
89	66	76	869.59
89	66	77	855.32
89	66	78	780.78
89	66	79	736.19
89	66	80	736.67
89	66	81	845.42
89	66	82	884.61
89	66	83	877.57
89	66	84	812.83
89	67	75	869.05
89	67	76	847.42
89	67	77	820.35
89	67	78	771.82
89	67	79	737.23
89	67	80	729.77
89	67	81	786.75
89	67	82	806.49
89	67	83	795.85
89	67	84	763.29
89	68	75	842.95
89	68	76	813.59
89	68	77	793.17
89	68	78	765.86
89	68	79	740.8
89	68	80	731.17
89	68	81	752.94
89	68	82	762.78
89	68	83	762.5
89	68	84	758.09
89	69	74	861.12
89	69	75	796.36
89	69	76	774.43
89	69	77	771.67
89	69	78	762.79
89	69	79	747.45
89	69	80	737.79
89	69	81	736.89
89	69	82	742.74
89	69	83	755.37
89	69	84	768.09
89	70	74	820.04
89	70	75	772.59
89	70	76	767.08
89	70	77	763.46
89	70	78	741.23
89	70	79	733.69
89	70	80	740.38
89	70	81	747.21
89	70	82	756.88
89	70	83	773.63
89	70	84	784.57
89	71	74	786.3
89	71	75	767.19
89	71	76	764.57
89	71	77	757.23
89	71	78	740.08
89	71	79	739.72
89	71	80	751.4
89	71	81	753.78
89	71	82	759.11
89	71	83	766.13
89	71	84	759.18
89	72	74	762.3
89	72	75	778.11
89	72	76	767.39
89	72	77	752.12
89	72	78	747.55
89	72	79	754.58
89	72	80	762.82
89	72	81	761.72
89	72	82	766.64
89	72	83	775.55
89	72	84	758.43
89	73	74	735.16
89	73	75	750.4
89	73	76	750.89
89	73	77	744.19
89	73	78	736.21
89	73	79	738.17
89	73	80	750.15
89	73	81	772.21
89	73	82	799.5
89	73	83	840.15
89	73	84	820.6
89	74	81	831.49
89	74	82	875.5
89	74	83	907.45
89	74	84	899.82
89	75	81	910.86
89	75	82	962.21
89	75	83	967.87
89	75	84	973.08
89	76	81	916.15
89	76	82	970.84
89	76	83	960.19
89	76	84	976.6
90	46	81	941.52
90	46	82	946.92
90	46	83	930.77
90	46	84	915.33
90	47	81	898.83
90	47	82	894.12
90	47	83	860.11
90	47	84	843.69
90	48	81	801.1
90	48	82	804.44
90	48	83	789.96
90	48	84	780.19
90	49	74	771.13
90	49	75	764.19
90	49	76	739.34
90	49	81	757.72
90	49	82	770.2
90	49	83	763.9
90	49	84	767.55
90	50	74	742.9
90	50	75	749.1
90	50	76	749.78
90	50	77	750.08
90	50	78	746.07
90	50	79	748.43
90	50	80	760.73
90	50	81	772.98
90	50	82	777.62
90	50	83	759.44
90	50	84	761.99
90	51	74	727.77
90	51	75	767.95
90	51	76	796.13
90	51	77	807.64
90	51	78	794.37
90	51	79	786.86
90	51	80	778.41
90	51	81	767.64
90	51	82	753
90	51	83	731.56
90	51	84	728.8
90	52	74	766.35
90	52	75	843.32
90	52	76	885.63
90	52	77	892.68
90	52	78	869.85
90	52	79	848.15
90	52	80	833.25
90	52	81	819.2
90	52	82	805.25
90	52	83	771.66
90	52	84	747.42
90	53	74	770.35
90	53	75	858.68
90	53	76	889.25
90	53	77	879.94
90	53	78	897.75
90	53	79	911.49
90	53	80	926.24
90	53	81	920.72
90	53	82	902.48
90	53	83	846.22
90	53	84	799.56
90	54	74	767.26
90	54	75	854.48
90	54	76	894.21
90	54	77	891.2
90	54	78	895.16
90	54	79	891.65
90	54	80	901.3
90	54	81	912.48
90	54	82	927.78
90	54	83	902.92
90	54	84	883.92
90	55	74	769.21
90	55	75	838.38
90	55	76	888.78
90	55	77	915.25
90	55	78	897.61
90	55	79	880
90	55	80	890.17
90	55	81	907.58
90	55	82	930.76
90	55	83	924.01
90	55	84	919.44
90	56	74	785.33
90	56	75	807.86
90	56	76	842.67
90	56	77	898.09
90	56	78	916.01
90	56	79	925.2
90	56	80	917.22
90	56	81	915.52
90	56	82	922.65
90	56	83	924.27
90	56	84	925.94
90	57	74	843.42
90	57	75	831.19
90	57	76	838.88
90	57	77	890.51
90	57	78	895.55
90	57	79	878.76
90	57	80	888.78
90	57	81	906.92
90	57	82	901.31
90	57	83	900.58
90	57	84	908.88
90	58	74	922.61
90	58	75	891.9
90	58	76	866.41
90	58	77	897.2
90	58	78	903.12
90	58	79	903.43
90	58	80	937.41
90	58	81	978.44
90	58	82	984.77
90	58	83	993.34
90	58	84	998.59
90	59	75	904.82
90	59	76	902.32
90	59	77	916.06
90	59	78	930.29
90	59	79	970.26
90	59	80	993.29
90	59	81	1002.6
90	59	82	975.43
90	59	83	937.13
90	59	84	917.45
90	60	75	789.04
90	60	76	758.84
90	60	77	758.96
90	60	78	760.13
90	60	79	766.64
90	60	80	742.68
90	60	81	697.49
90	60	82	667.94
90	60	83	629.68
90	60	84	657.07
90	61	77	736.68
90	61	78	761.25
90	61	79	774.15
90	61	80	751.1
90	61	81	699.75
90	61	82	635.01
90	61	83	571.17
90	61	84	648.07
90	62	75	840.54
90	62	76	829.54
90	62	77	846.04
90	62	78	854.66
90	62	79	850.27
90	62	80	833.69
90	62	81	805.94
90	62	82	743.86
90	62	83	679.55
90	62	84	774.87
90	63	75	713.43
90	63	76	855.79
90	63	77	894.01
90	63	78	846.36
90	63	79	868.84
90	63	80	901.27
90	63	81	957.79
90	63	82	922.06
90	63	83	867.24
90	63	84	921.82
90	64	75	698.45
90	64	76	849.43
90	64	77	871.35
90	64	78	792.02
90	64	79	797.16
90	64	80	828.06
90	64	81	887.8
90	64	82	879.15
90	64	83	850.44
90	64	84	872.71
90	65	74	883.34
90	65	75	793.77
90	65	76	848.37
90	65	77	834.63
90	65	78	750.79
90	65	79	742.41
90	65	80	776.83
90	65	81	864.64
90	65	82	896.57
90	65	83	908.21
90	65	84	883.19
90	66	74	902.82
90	66	75	905.88
90	66	76	864.75
90	66	77	809.95
90	66	78	746.71
90	66	79	724.83
90	66	80	757.95
90	66	81	870.71
90	66	82	927.75
90	66	83	958.19
90	66	84	880.67
90	67	74	911.52
90	67	75	887.78
90	67	76	826.29
90	67	77	781.8
90	67	78	757.34
90	67	79	745.12
90	67	80	753.54
90	67	81	806.02
90	67	82	841.94
90	67	83	870.39
90	67	84	792.41
90	68	74	900.85
90	68	75	841.82
90	68	76	788.67
90	68	77	764.57
90	68	78	768.49
90	68	79	762.09
90	68	80	756.58
90	68	81	777.45
90	68	82	796.36
90	68	83	815.37
90	68	84	779.88
90	69	74	846.08
90	69	75	802.59
90	69	76	769.52
90	69	77	761.41
90	69	78	781.85
90	69	79	774.24
90	69	80	762.79
90	69	81	767.76
90	69	82	772.41
90	69	83	779.67
90	69	84	779.92
90	70	74	795.54
90	70	75	783.71
90	70	76	777.88
90	70	77	775.41
90	70	78	765.84
90	70	79	752.44
90	70	80	743.52
90	70	81	756.51
90	70	82	765.36
90	70	83	774.32
90	70	84	770.62
90	71	74	774.45
90	71	75	774.99
90	71	76	776.29
90	71	77	772.5
90	71	78	753.68
90	71	79	749.38
90	71	80	752.01
90	71	81	761.2
90	71	82	764.57
90	71	83	770.9
90	71	84	769.32
90	72	74	792.76
90	72	75	779.06
90	72	76	765.79
90	72	77	752.38
90	72	78	747.74
90	72	79	761.65
90	72	80	777.2
90	72	81	777.4
90	72	82	774.77
90	72	83	779.62
90	72	84	782.91
90	73	74	778.19
90	73	75	774.08
90	73	76	765.83
90	73	81	820.23
90	73	82	843.43
90	73	83	860.45
90	73	84	856.47
90	74	81	885.97
90	74	82	926.48
90	74	83	950.92
90	74	84	933.85
90	75	81	967.6
90	75	82	1013.7
90	75	83	1041
90	75	84	1007.9
90	76	81	946.31
90	76	82	1001.8
90	76	83	1020.3
90	76	84	1005.8
91	47	81	894.85
91	47	82	889.52
91	47	83	853.75
91	47	84	860.5
91	48	81	809.73
91	48	82	807.11
91	48	83	801.95
91	48	84	810.61
91	49	74	796.65
91	49	75	791.21
91	49	76	772.5
91	49	81	764.56
91	49	82	774.34
91	49	83	778.21
91	49	84	788.18
91	50	74	773.3
91	50	75	765.04
91	50	76	758.15
91	50	81	789.85
91	50	82	794.18
91	50	83	777.35
91	50	84	780.21
91	51	74	751.7
91	51	75	765.38
91	51	76	781.95
91	51	81	785.5
91	51	82	766.59
91	51	83	748.36
91	51	84	760.8
91	52	74	792.88
91	52	75	836.12
91	52	76	867.12
91	52	81	823.36
91	52	82	797.72
91	52	83	771.32
91	52	84	761.71
91	53	74	817.23
91	53	75	876.88
91	53	76	898.55
91	53	81	918.9
91	53	82	874.65
91	53	83	825.65
91	53	84	785.21
91	54	74	822.87
91	54	75	883.93
91	54	76	907.54
91	54	81	926.7
91	54	82	947.22
91	54	83	882.9
91	54	84	824.79
91	55	74	809.22
91	55	75	861.95
91	55	76	900.61
91	55	81	930.67
91	55	82	964.09
91	55	83	926.55
91	55	84	891.06
91	56	74	800.68
91	56	75	842.45
91	56	76	879.57
91	56	81	944.83
91	56	82	953.86
91	56	83	943.68
91	56	84	931.02
91	57	74	834.5
91	57	75	843.45
91	57	76	864.78
91	57	77	932.83
91	57	78	956.32
91	57	79	956.28
91	57	80	934.85
91	57	81	923.05
91	57	82	929.98
91	57	83	920.54
91	57	84	907.44
91	58	74	905.32
91	58	75	876.66
91	58	76	867.19
91	58	77	935.28
91	58	78	963.6
91	58	79	964.02
91	58	80	972.4
91	58	81	986.93
91	58	82	994.47
91	58	83	998.41
91	58	84	1003
91	59	74	879.93
91	59	75	901.77
91	59	76	924.21
91	59	77	950.88
91	59	78	967.89
91	59	79	969.74
91	59	80	990.68
91	59	81	1015.2
91	59	82	989.64
91	59	83	963.51
91	59	84	935.28
91	60	74	803.76
91	60	75	765.01
91	60	76	715.74
91	60	77	736.06
91	60	78	744.34
91	60	79	735.66
91	60	80	740.54
91	60	81	748.19
91	60	82	760.91
91	60	83	737.93
91	60	84	693.61
91	61	74	766.32
91	61	75	683.22
91	61	76	637.42
91	61	77	694.88
91	61	78	755.61
91	61	79	746.18
91	61	80	754.01
91	61	81	763.39
91	61	82	769.99
91	61	83	727.05
91	61	84	642.62
91	62	74	895.41
91	62	75	750.73
91	62	76	772.82
91	62	77	837.25
91	62	78	892.02
91	62	79	858.85
91	62	80	849.65
91	62	81	849.94
91	62	82	846.97
91	62	83	818.54
91	62	84	782.8
91	63	74	844.06
91	63	75	672.98
91	63	76	849.33
91	63	77	887.78
91	63	78	849.73
91	63	79	899.43
91	63	80	934.42
91	63	81	957.67
91	63	82	953.66
91	63	83	930.96
91	63	84	954.8
91	64	74	823.76
91	64	75	739.15
91	64	76	869.52
91	64	77	862.26
91	64	78	782.09
91	64	79	814.9
91	64	80	854.48
91	64	81	904.07
91	64	82	883.07
91	64	83	845.87
91	64	84	901.11
91	65	74	874.69
91	65	75	904.55
91	65	76	873.11
91	65	77	820.07
91	65	78	743.47
91	65	79	751.43
91	65	80	796.53
91	65	81	880.76
91	65	82	891.77
91	65	83	882.44
91	65	84	909.31
91	66	74	883.21
91	66	75	916.88
91	66	76	857.92
91	66	77	802.29
91	66	78	751.97
91	66	79	743.15
91	66	80	783.99
91	66	81	888.08
91	66	82	933.41
91	66	83	952.51
91	66	84	917.52
91	67	74	902.71
91	67	75	898.3
91	67	76	829.9
91	67	81	823.7
91	67	82	857.94
91	67	83	885.79
91	67	84	838.92
91	68	74	903.06
91	68	75	865.81
91	68	76	802.36
91	68	81	801.4
91	68	82	817.62
91	68	83	830.59
91	68	84	806.04
91	69	74	836.84
91	69	75	819.06
91	69	76	777.37
91	69	81	806.77
91	69	82	801.99
91	69	83	788.82
91	69	84	788.37
91	70	74	785.22
91	70	75	794.24
91	70	76	780.65
91	70	81	774.87
91	70	82	781.2
91	70	83	782.41
91	70	84	771.97
91	71	74	764.08
91	71	75	778.27
91	71	76	776.02
91	71	81	784.46
91	71	82	794.7
91	71	83	789
91	71	84	785.63
91	72	74	789.2
91	72	75	770.05
91	72	76	759.59
91	72	81	823.24
91	72	82	828.37
91	72	83	806.41
91	72	84	814.11
91	73	74	795.6
91	73	75	783.18
91	73	76	765.55
91	73	81	878.53
91	73	82	887.18
91	73	83	878.99
91	73	84	889.06
91	74	74	794.03
91	74	75	791.35
91	74	76	763.76
91	74	81	940.2
91	74	82	955.16
91	74	83	964.8
91	74	84	970.6
91	75	81	997.59
91	75	82	1020.3
91	75	83	1051.6
91	75	84	1046.6
91	76	81	966.26
91	76	82	1006
91	76	83	1035.3
91	76	84	1033.5
92	47	81	968.23
92	47	82	977.45
92	47	83	956.45
92	47	84	954.43
92	48	81	874.56
92	48	82	888.6
92	48	83	889.2
92	48	84	895.16
92	49	74	820.53
92	49	75	828.93
92	49	76	811.64
92	49	81	792.67
92	49	82	814.95
92	49	83	831.69
92	49	84	844.32
92	50	74	801.81
92	50	75	800.26
92	50	76	780.24
92	50	81	779.01
92	50	82	790.98
92	50	83	793.09
92	50	84	807
92	51	74	776.96
92	51	75	780.12
92	51	76	769.24
92	51	81	764.1
92	51	82	774.22
92	51	83	767.99
92	51	84	797.11
92	52	74	816.8
92	52	75	840.07
92	52	76	834.69
92	52	81	765.07
92	52	82	775.89
92	52	83	764.99
92	52	84	777.94
92	53	74	867.19
92	53	75	909.56
92	53	76	914
92	53	81	805.14
92	53	82	802.14
92	53	83	779.48
92	53	84	767.75
92	54	74	903.71
92	54	75	942.5
92	54	76	951.79
92	54	81	834.74
92	54	82	842.34
92	54	83	801.82
92	54	84	764.04
92	55	74	884.19
92	55	75	914.84
92	55	76	939.24
92	55	81	871.4
92	55	82	876.34
92	55	83	850.06
92	55	84	826.92
92	56	74	850.8
92	56	75	907.88
92	56	76	934.39
92	56	81	917.63
92	56	82	901.63
92	56	83	885.18
92	56	84	873.18
92	57	74	836.03
92	57	75	880.01
92	57	76	905.75
92	57	77	901.83
92	57	78	928.47
92	57	79	951.05
92	57	80	913.36
92	57	81	887.49
92	57	82	883.61
92	57	83	870.38
92	57	84	855.58
92	58	74	866.82
92	58	75	863.73
92	58	76	880.69
92	58	77	902.5
92	58	78	933.43
92	58	79	965.52
92	58	80	947.89
92	58	81	938.81
92	58	82	929.12
92	58	83	932.93
92	58	84	947.76
92	59	74	908.33
92	59	75	929.66
92	59	76	962.57
92	59	77	940.88
92	59	78	953
92	59	79	982.25
92	59	80	976.37
92	59	81	964.74
92	59	82	933.89
92	59	83	923.63
92	59	84	916.07
92	60	74	886.57
92	60	75	845.72
92	60	76	777.92
92	60	77	811.41
92	60	78	821.61
92	60	79	773.89
92	60	80	770.23
92	60	81	782.07
92	60	82	795.35
92	60	83	795.11
92	60	84	759.37
92	61	74	852.13
92	61	75	735.53
92	61	76	669.4
92	61	77	760.77
92	61	78	821.89
92	61	79	760.05
92	61	80	788.1
92	61	81	845.36
92	61	82	880.2
92	61	83	859.26
92	61	84	753.99
92	62	74	851.9
92	62	75	624.45
92	62	76	704.16
92	62	77	816.53
92	62	78	883.43
92	62	79	844.25
92	62	80	877.59
92	62	81	933.84
92	62	82	956.23
92	62	83	939.8
92	62	84	865.42
92	63	74	785.53
92	63	75	640.98
92	63	76	837.39
92	63	77	884.15
92	63	78	852.87
92	63	79	910.94
92	63	80	953.41
92	63	81	983.39
92	63	82	999.16
92	63	83	995.72
92	63	84	985.99
92	64	74	758.82
92	64	75	758.18
92	64	76	887.46
92	64	77	887.31
92	64	78	832.34
92	64	79	826.29
92	64	80	857.23
92	64	81	921.37
92	64	82	929.3
92	64	83	919.77
92	64	84	937.87
92	65	74	805.94
92	65	75	933.77
92	65	76	897.05
92	65	77	866.47
92	65	78	828.45
92	65	79	774.12
92	65	80	790.89
92	65	81	869.03
92	65	82	902.55
92	65	83	918.45
92	65	84	938.47
92	66	74	827.89
92	66	75	892.56
92	66	76	884.16
92	66	77	863.57
92	66	78	829.47
92	66	79	792.82
92	66	80	793.76
92	66	81	844.6
92	66	82	903.43
92	66	83	948.68
92	66	84	949.53
92	67	74	874.23
92	67	75	882.6
92	67	76	871.37
92	67	81	801.21
92	67	82	844.63
92	67	83	882.57
92	67	84	887.73
92	68	74	909.43
92	68	75	876.09
92	68	76	849.54
92	68	81	786.58
92	68	82	813.49
92	68	83	833.13
92	68	84	837.03
92	69	74	856.27
92	69	75	847.69
92	69	76	801.26
92	69	81	801.35
92	69	82	807.95
92	69	83	801.02
92	69	84	797.78
92	70	74	808.75
92	70	75	798.19
92	70	76	768.45
92	70	81	775.47
92	70	82	790.27
92	70	83	793.26
92	70	84	785.28
92	71	74	772.73
92	71	75	761.98
92	71	76	747.23
92	71	81	781.85
92	71	82	802.73
92	71	83	808.93
92	71	84	809.9
92	72	74	764.39
92	72	75	761.83
92	72	76	751.56
92	72	81	829.89
92	72	82	849.55
92	72	83	843.55
92	72	84	857.69
92	73	74	780.53
92	73	75	777.36
92	73	76	751.77
92	73	81	902.02
92	73	82	920.93
92	73	83	914.23
92	73	84	925.67
92	74	74	797.39
92	74	75	792.59
92	74	76	754.19
92	74	81	969.65
92	74	82	986.62
92	74	83	991.43
92	74	84	996.03
92	75	81	999.05
92	75	82	1018.2
92	75	83	1058.8
92	75	84	1059.3
92	76	81	957.77
92	76	82	988.49
92	76	83	1034.2
92	76	84	1044.6
93	49	74	838.5
93	49	75	860.44
93	49	76	818.31
93	50	74	819.66
93	50	75	840.63
93	50	76	806.97
93	50	81	788.83
93	50	82	796.45
93	50	83	793.3
93	50	84	814.73
93	51	74	795.98
93	51	75	808.2
93	51	76	785.57
93	51	81	770.81
93	51	82	780.15
93	51	83	780.07
93	51	84	823.89
93	52	74	819.94
93	52	75	823.07
93	52	76	785.23
93	52	81	762.41
93	52	82	770.22
93	52	83	767.92
93	52	84	807.84
93	53	74	874.03
93	53	75	882.95
93	53	76	847.93
93	53	81	760.88
93	53	82	756.56
93	53	83	753.73
93	53	84	777.03
93	54	71	759.76
93	54	72	741.84
93	54	73	841.31
93	54	74	937.74
93	54	75	947.34
93	54	76	919.39
93	54	81	776.88
93	54	82	768.88
93	54	83	751.1
93	54	84	740.27
93	55	71	796.87
93	55	72	777.54
93	55	73	853.07
93	55	74	953.78
93	55	75	972.9
93	55	76	975.11
93	55	81	808.22
93	55	82	792.79
93	55	83	781.05
93	55	84	771.2
93	56	71	863.21
93	56	72	803.79
93	56	73	848.28
93	56	74	950.73
93	56	75	967.82
93	56	76	973.27
93	56	81	853.58
93	56	82	825.01
93	56	83	817.82
93	56	84	808.86
93	57	71	946.56
93	57	72	847.91
93	57	73	836.23
93	57	74	906.41
93	57	75	936.06
93	57	76	951.3
93	57	77	945.43
93	57	78	945.56
93	57	79	942.93
93	57	80	888.74
93	58	71	977.23
93	58	72	945.85
93	58	73	889.36
93	58	74	843.49
93	58	75	885.96
93	58	76	919.78
93	58	77	931.64
93	58	78	946.82
93	58	79	966.36
93	58	80	928.71
93	59	71	953.54
93	59	72	982.84
93	59	73	983.44
93	59	74	969.36
93	59	75	942.15
93	59	76	909.4
93	59	77	937.13
93	59	78	970.31
93	59	79	992.35
93	59	80	962.7
93	60	71	922.3
93	60	72	971.29
93	60	73	921.5
93	60	74	905.55
93	60	75	884.37
93	60	76	861.35
93	60	77	856.3
93	60	78	820.62
93	60	79	743.88
93	60	80	776.86
93	61	74	792.46
93	61	75	803.31
93	61	76	818.27
93	61	77	833.73
93	61	78	816.68
93	61	79	729.66
93	61	80	788.32
93	62	71	928.3
93	62	72	1021.7
93	62	73	997.64
93	62	74	882.82
93	62	75	778.33
93	62	76	804.29
93	62	77	862.21
93	62	78	880.45
93	62	79	826.76
93	62	80	874.18
93	63	71	896.67
93	63	72	977.16
93	63	73	962.38
93	63	74	900.38
93	63	75	860.31
93	63	76	883
93	63	77	881.59
93	63	78	869.92
93	63	79	911.87
93	63	80	943.95
93	64	71	896.83
93	64	72	914.32
93	64	73	884.34
93	64	74	883.41
93	64	75	891.24
93	64	76	920.61
93	64	77	899.46
93	64	78	857.68
93	64	79	848.61
93	64	80	865.64
93	65	71	895.06
93	65	72	950.47
93	65	73	880.37
93	65	74	860.12
93	65	75	888.12
93	65	76	933.36
93	65	77	915.19
93	65	78	865.2
93	65	79	813
93	65	80	810.54
93	66	71	902.28
93	66	72	970.02
93	66	73	926.81
93	66	74	917.92
93	66	75	933.22
93	66	76	940.3
93	67	71	900.59
93	67	72	997.43
93	67	73	964.75
93	67	74	944.31
93	67	75	929.33
93	67	76	926.95
93	67	81	784.6
93	67	82	815.39
93	67	83	860.08
93	67	84	908.86
93	68	71	882.24
93	68	72	1034.5
93	68	73	989.52
93	68	74	944.88
93	68	75	899.33
93	68	76	893.98
93	68	81	780.65
93	68	82	795.94
93	68	83	818.86
93	68	84	852.08
93	69	71	775.61
93	69	72	948.97
93	69	73	922.66
93	69	74	887.99
93	69	75	845.65
93	69	76	824.21
93	69	81	794.72
93	69	82	806.26
93	69	83	810.04
93	69	84	806.04
93	70	74	840.06
93	70	75	804.18
93	70	76	796.3
93	70	81	781.72
93	70	82	793.29
93	70	83	796.93
93	70	84	797.89
93	71	74	800.85
93	71	75	781.22
93	71	76	779.66
93	71	81	784.55
93	71	82	803.41
93	71	83	814.21
93	71	84	825.66
93	72	74	803.93
93	72	75	828.08
93	72	76	784.73
93	72	81	832.16
93	72	82	859.82
93	72	83	880.32
93	72	84	898.91
93	73	74	803.88
93	73	75	827.32
93	73	76	790.43
93	73	81	921.11
93	73	82	943.15
93	73	83	951.51
93	73	84	960.99
93	74	74	804.59
93	74	75	813.39
93	74	76	792.57
94	49	74	837.59
94	49	75	851.04
94	49	76	819.05
94	50	71	865.65
94	50	72	831.74
94	50	73	805.69
94	50	74	813.13
94	50	75	829.12
94	50	76	805.78
94	51	71	844.49
94	51	72	817.82
94	51	73	822.99
94	51	74	823.53
94	51	75	822.59
94	51	76	796.22
94	52	71	841.04
94	52	72	839.97
94	52	73	821.49
94	52	74	822.05
94	52	75	844.57
94	52	76	817.89
94	53	69	619.23
94	53	70	751.33
94	53	71	845.7
94	53	72	849.06
94	53	73	834.65
94	53	74	848.31
94	53	75	870.52
94	53	76	850.74
94	54	69	626.25
94	54	70	749.63
94	54	71	847.66
94	54	72	819.09
94	54	73	854.78
94	54	74	896.34
94	54	75	912.3
94	54	76	898.41
94	54	78	872.2
94	54	79	832.28
94	54	80	785.36
94	55	69	618.77
94	55	70	726.31
94	55	71	823.29
94	55	72	794.78
94	55	73	844.91
94	55	74	920.93
94	55	75	971.1
94	55	76	963.98
94	55	78	917.67
94	55	79	870.04
94	55	80	815.88
94	56	69	621.62
94	56	70	725.23
94	56	71	842.96
94	56	72	809.25
94	56	73	853.57
94	56	74	936.97
94	56	75	970.49
94	56	76	955.86
94	56	78	947.68
94	56	79	939.72
94	56	80	874.43
94	57	71	931.21
94	57	72	861.99
94	57	73	869.36
94	57	74	924.76
94	57	75	950.23
94	57	76	950.3
94	57	77	930.25
94	57	78	952.89
94	57	79	951.29
94	57	80	889.9
94	58	71	941.32
94	58	72	927.87
94	58	73	903.97
94	58	74	869.53
94	58	75	916.5
94	58	76	944.22
94	58	77	948.73
94	58	78	960.91
94	58	79	970.95
94	58	80	929.81
94	59	71	945.7
94	59	72	969.2
94	59	73	981.65
94	59	74	997.66
94	59	75	968.25
94	59	76	920.42
94	59	77	942.89
94	59	78	978.74
94	59	79	1007.7
94	59	80	962.03
94	60	71	881.87
94	60	72	903.12
94	60	73	866.08
94	60	74	875.02
94	60	75	878.99
94	60	76	901.75
94	60	77	876.42
94	60	78	820.61
94	60	79	727.76
94	60	80	787.95
94	61	71	679.21
94	61	72	666.58
94	61	73	614.28
94	61	74	687.64
94	61	75	777.53
94	61	76	899.07
94	61	77	874.99
94	61	78	814.99
94	61	79	709.86
94	61	80	793.26
94	62	71	800.54
94	62	72	856.83
94	62	73	840.97
94	62	74	836.81
94	62	75	847.15
94	62	76	911.66
94	62	77	918.14
94	62	78	888.12
94	62	79	818.38
94	62	80	870.37
94	63	71	901.45
94	63	72	962.64
94	63	73	940.1
94	63	74	946.74
94	63	75	959.44
94	63	76	956.38
94	63	77	926.95
94	63	78	902.54
94	63	79	917
94	63	80	930.14
94	64	71	930.37
94	64	72	1000
94	64	73	968.67
94	64	74	975.03
94	64	75	979.68
94	64	76	974.08
94	64	77	941.22
94	64	78	904.05
94	64	79	887.75
94	64	80	886.24
94	65	71	918.69
94	65	72	1004.7
94	65	73	956.79
94	65	74	922.6
94	65	75	925.04
94	65	76	968.19
94	65	77	958.11
94	65	78	920.29
94	65	79	875.23
94	65	80	854.76
94	66	71	898.17
94	66	72	971.59
94	66	73	958.17
94	66	74	956.2
94	66	75	962.3
94	66	76	965.23
94	66	78	954.98
94	66	79	932.42
94	66	80	886.52
94	67	69	751.7
94	67	70	793.5
94	67	71	861.95
94	67	72	943.88
94	67	73	949.69
94	67	74	953.7
94	67	75	951.79
94	67	76	945.74
94	67	78	969.68
94	67	79	918.86
94	67	80	861.49
94	68	69	676.86
94	68	70	704.1
94	68	71	804.82
94	68	72	943.47
94	68	73	936.54
94	68	74	926.45
94	68	75	910.78
94	68	76	910.12
94	68	78	945.71
94	68	79	883.17
94	68	80	830.36
94	69	69	656.77
94	69	70	674.03
94	69	71	750.26
94	69	72	867.37
94	69	73	870.73
94	69	74	866.25
94	69	75	850.31
94	69	76	842.66
94	69	78	828.81
94	69	79	812.55
94	69	80	801.36
94	70	69	658.66
94	70	70	658.02
94	70	71	708.87
94	70	72	818.07
94	70	73	836.6
94	70	74	831.41
94	70	75	798.78
94	70	76	809.25
94	71	71	682.34
94	71	72	795.85
94	71	73	825.63
94	71	74	815.85
94	71	75	767.34
94	71	76	788.83
94	72	71	676.16
94	72	72	802.62
94	72	73	832.6
94	72	74	836.21
94	72	75	826.09
94	72	76	807.4
94	73	71	662.91
94	73	72	804.33
94	73	73	835.66
94	73	74	838.25
94	73	75	832.55
94	73	76	818.05
94	74	74	829.65
94	74	75	817.81
94	74	76	820.58
95	50	71	878.04
95	50	72	853.08
95	50	73	826.49
95	51	71	879.22
95	51	72	874.59
95	51	73	867
95	52	71	865.22
95	52	72	886.56
95	52	73	894.65
95	53	69	626.5
95	53	70	748.56
95	53	71	845.49
95	53	72	878.23
95	53	73	892.64
95	53	77	896.41
95	53	78	895.49
95	53	79	859.6
95	53	80	810.14
95	54	69	643.16
95	54	70	746.2
95	54	71	830.23
95	54	72	823.84
95	54	73	838.07
95	54	77	934.11
95	54	78	944.7
95	54	79	899.53
95	54	80	827.36
95	55	69	643.17
95	55	70	743.82
95	55	71	842.28
95	55	72	826.85
95	55	73	848.84
95	55	77	984.72
95	55	78	977.47
95	55	79	929.93
95	55	80	860.01
95	56	69	643.09
95	56	70	750.2
95	56	71	874.21
95	56	72	838.77
95	56	73	857.33
95	56	77	920.58
95	56	78	976.42
95	56	79	983.05
95	56	80	924.72
95	57	69	745.67
95	57	70	814.22
95	57	71	934.62
95	57	72	867.79
[truncated: 7,412 more rows]
