# Supplementary material for: From mathematics to medicine: A practical primer on topological data analysis (TDA) and the development of related analytic tools for the functional discovery of latent structure in fMRI data
Source: PLoS One. 2021 Aug 12;16(8):e0255859. doi: 10.1371/journal.pone.0255859 (PMC8360597; doi:10.1371/journal.pone.0255859)
Supplement: S1 Data — The included archive of .csv files has one .csv file for each time index. Each .csv file contains a single matrix, which has one column for each of the spatial coordinates x, y, z and one column for the fMRI signal amplitude at voxel (x, y, z) at that time index. This is normalized scan data for a single patient from our study, described in the paper, with an ACC (anterior cingulate cortex) mask applied. This is the data we used, together with our software implementation of our workflow (available at https://github.com/regalski/Wayne-State-TDA), to produce the persistence diagrams, vineyards, and loop locations pictured in the figures and described in the Workflow section of our paper. (ZIP) [file pone.0255859.s004.zip › lea2002_145_121_121_time_127_rdACC.csv]

86	49	77	718.67
86	49	78	725.62
86	49	79	727.68
86	49	80	725.86
86	50	77	718.56
86	50	78	697.19
86	50	79	682.27
86	50	80	686.91
86	51	77	700.17
86	51	78	704.1
86	51	79	706.41
86	51	80	688.49
86	52	77	717.85
86	52	78	723.42
86	52	79	722.71
86	52	80	702.15
86	53	77	815.34
86	53	78	773.04
86	53	79	729.76
86	53	80	724.61
86	54	77	845.41
86	54	78	826.18
86	54	79	814.98
86	54	80	786.69
86	55	77	850.57
86	55	78	851.58
86	55	79	867.09
86	55	80	836.3
86	56	77	839.89
86	56	78	845.65
86	56	79	877.26
86	56	80	875.73
86	57	77	819.83
86	57	78	849.41
86	57	79	882.03
86	57	80	882.36
86	57	81	874.68
86	57	82	843.9
86	58	77	818.59
86	58	78	854.96
86	58	79	888.62
86	58	80	886.24
86	58	81	859.28
86	58	82	872.75
86	59	81	813.94
86	59	82	846.17
86	60	81	714.48
86	60	82	737.6
86	61	81	780.84
86	61	82	785.3
86	62	81	833.9
86	62	82	835.55
86	63	77	876.51
86	63	78	826.23
86	63	79	827.7
86	63	80	833.87
86	63	81	839.45
86	63	82	847.87
86	64	77	861.47
86	64	78	831.45
86	64	79	819.26
86	64	80	813.39
86	64	81	780.86
86	64	82	742.6
86	65	77	855.1
86	65	78	860.88
86	65	79	845.46
86	65	80	816.44
86	65	81	776.09
86	65	82	733.65
86	66	77	872.76
86	66	78	901.29
86	66	79	877.66
86	66	80	832.73
86	66	81	801.24
86	66	82	762.36
86	67	77	802.16
86	67	78	852.23
86	67	79	863.01
86	67	80	853.82
86	68	77	828.13
86	68	78	854.6
86	68	79	846.32
86	68	80	816.4
86	69	77	845.97
86	69	78	830.96
86	69	79	808.77
86	69	80	779.73
86	70	77	761.54
86	70	78	738.73
86	70	79	734.23
86	70	80	740.3
86	71	77	738.61
86	71	78	736.45
86	71	79	731.24
86	71	80	723
86	72	77	730.59
86	72	78	739
86	72	79	728.95
86	72	80	713.96
86	73	77	723.93
86	73	78	734.49
86	73	79	724.76
86	73	80	710.28
87	46	81	937.34
87	46	82	922.61
87	46	83	910.7
87	46	84	911.57
87	47	81	849.59
87	47	82	846.98
87	47	83	836.51
87	47	84	838.42
87	48	81	772.91
87	48	82	764.34
87	48	83	758.06
87	48	84	765.61
87	49	77	740.81
87	49	78	745.08
87	49	79	743.55
87	49	80	743.92
87	49	81	734.64
87	49	82	722.11
87	49	83	717.11
87	49	84	728
87	50	77	734.35
87	50	78	717.79
87	50	79	707.12
87	50	80	720.28
87	50	81	710.52
87	50	82	694.77
87	50	83	697.07
87	50	84	711.05
87	51	77	725.08
87	51	78	714.53
87	51	79	707.25
87	51	80	699.85
87	52	77	750.74
87	52	78	736.53
87	52	79	719.9
87	52	80	704.93
87	53	77	856.45
87	53	78	800.07
87	53	79	741.91
87	53	80	732.29
87	54	77	867.01
87	54	78	833.91
87	54	79	804.51
87	54	80	780.96
87	55	77	849.77
87	55	78	850.16
87	55	79	864.04
87	55	80	829.06
87	55	81	792.69
87	55	82	758.1
87	55	83	749.83
87	55	84	750.16
87	56	77	840.02
87	56	78	859.05
87	56	79	920.77
87	56	80	885.09
87	56	81	839.32
87	56	82	802.56
87	56	83	778.99
87	56	84	769
87	57	77	835.25
87	57	78	875.08
87	57	79	934.66
87	57	80	906.66
87	57	81	854.95
87	57	82	810.98
87	57	83	780.34
87	57	84	765.63
87	58	77	840.16
87	58	78	884.24
87	58	79	917.51
87	58	80	916.49
87	58	81	905.4
87	58	82	888.57
87	58	83	878.23
87	58	84	848.22
87	59	77	881.68
87	59	78	879.81
87	59	79	872.65
87	59	80	885.62
87	59	81	896.49
87	59	82	893.33
87	59	83	894.42
87	59	84	854.29
87	60	77	779.07
87	60	78	741.83
87	60	79	763.78
87	60	80	766.8
87	60	81	730.6
87	60	82	749.75
87	60	83	783.89
87	60	84	783.17
87	61	77	753.35
87	61	78	688.43
87	61	79	759.3
87	61	80	807.44
87	61	81	769.08
87	61	82	782.6
87	61	83	806.23
87	61	84	805.43
87	62	77	804.08
87	62	78	733.05
87	62	79	797.03
87	62	80	846.14
87	62	81	819.72
87	62	82	825.03
87	62	83	839.5
87	62	84	826.74
87	63	77	885.06
87	63	78	887.41
87	63	79	850.9
87	63	80	811.93
87	63	81	837.66
87	63	82	849.68
87	63	83	853.59
87	63	84	826.17
87	64	77	857.49
87	64	78	832.81
87	64	79	794.56
87	64	80	770.78
87	64	81	811.03
87	64	82	806.01
87	64	83	775.5
87	64	84	760.5
87	65	77	834.8
87	65	78	815.54
87	65	79	779.87
87	65	80	744.05
87	65	81	779.27
87	65	82	772.79
87	65	83	741.59
87	65	84	735.75
87	66	77	856.1
87	66	78	851.41
87	66	79	794.77
87	66	80	733.37
87	66	81	758.29
87	66	82	749.74
87	66	83	718.83
87	66	84	721.96
87	67	77	879.66
87	67	78	815.92
87	67	79	779.95
87	67	80	760.25
87	67	81	762.76
87	67	82	741.64
87	67	83	701.04
87	67	84	714.32
87	68	77	866.07
87	68	78	817.48
87	68	79	788.29
87	68	80	767.08
87	68	81	783.38
87	68	82	777.37
87	68	83	751.56
87	68	84	732.93
87	69	77	815.38
87	69	78	799.59
87	69	79	781.38
87	69	80	767.8
87	70	77	729.73
87	70	78	722.88
87	70	79	736.15
87	70	80	757.1
87	71	77	722.27
87	71	78	740.56
87	71	79	747.54
87	71	80	741.18
87	72	77	738.6
87	72	78	761.95
87	72	79	754.64
87	72	80	734.45
87	73	77	738.66
87	73	78	748
87	73	79	745.76
87	73	80	738.7
87	73	81	753.97
87	73	82	752
87	73	83	731.81
87	73	84	751.07
87	74	81	798.85
87	74	82	832.7
87	74	83	841.18
87	74	84	851.22
87	75	81	828.89
87	75	82	883.97
87	75	83	907.62
87	75	84	906
87	76	81	832.01
87	76	82	891.39
87	76	83	925.62
87	76	84	921.6
88	46	81	947.91
88	46	82	941.66
88	46	83	943.69
88	46	84	933.59
88	47	81	869.57
88	47	82	867.84
88	47	83	860.43
88	47	84	845.42
88	48	81	776.53
88	48	82	778.18
88	48	83	760.25
88	48	84	760.91
88	49	77	731.03
88	49	78	742.54
88	49	79	735.94
88	49	80	718.57
88	49	81	740.07
88	49	82	749.78
88	49	83	739.04
88	49	84	743.19
88	50	77	727.55
88	50	78	732.77
88	50	79	728.23
88	50	80	720.51
88	50	81	733.7
88	50	82	739.88
88	50	83	732.28
88	50	84	733.36
88	51	77	747.7
88	51	78	733.72
88	51	79	723.74
88	51	80	720.37
88	52	77	799.13
88	52	78	769.51
88	52	79	748.13
88	52	80	741.4
88	53	77	906.59
88	53	78	856.41
88	53	79	811.82
88	53	80	788.91
88	54	77	915.14
88	54	78	882.75
88	54	79	853.69
88	54	80	821.95
88	55	77	892.75
88	55	78	879.36
88	55	79	869.64
88	55	80	842.8
88	55	81	825.4
88	55	82	818.66
88	55	83	811.44
88	55	84	811.24
88	56	77	880.02
88	56	78	865.5
88	56	79	861.9
88	56	80	858.5
88	56	81	851.95
88	56	82	843.22
88	56	83	833.15
88	56	84	836.38
88	57	77	868.31
88	57	78	892.7
88	57	79	898.32
88	57	80	887.19
88	57	81	868.31
88	57	82	835.42
88	57	83	816.17
88	57	84	823.7
88	58	77	862.83
88	58	78	901.37
88	58	79	903.57
88	58	80	907.45
88	58	81	913.27
88	58	82	906.69
88	58	83	899.33
88	58	84	880.85
88	59	77	898.8
88	59	78	885.91
88	59	79	877.74
88	59	80	890.85
88	59	81	904.76
88	59	82	901.96
88	59	83	887.9
88	59	84	852.49
88	60	77	862.3
88	60	78	857.46
88	60	79	826.48
88	60	80	784.1
88	60	81	727.88
88	60	82	710.75
88	60	83	708.81
88	60	84	739.62
88	61	77	844.44
88	61	78	853.1
88	61	79	832.7
88	61	80	806.04
88	61	81	760.57
88	61	82	744.21
88	61	83	740.99
88	61	84	781.31
88	62	77	857.01
88	62	78	866.87
88	62	79	855.44
88	62	80	849.34
88	62	81	838.14
88	62	82	826.67
88	62	83	822.93
88	62	84	832.52
88	63	77	885.23
88	63	78	877.06
88	63	79	856.49
88	63	80	853.37
88	63	81	903.48
88	63	82	911.88
88	63	83	903.8
88	63	84	864.82
88	64	77	878.36
88	64	78	838.36
88	64	79	796.45
88	64	80	787.14
88	64	81	880.42
88	64	82	885.72
88	64	83	853.15
88	64	84	810.79
88	65	77	873.86
88	65	78	814.68
88	65	79	763.96
88	65	80	748.52
88	65	81	843.21
88	65	82	848.91
88	65	83	819.47
88	65	84	774.52
88	66	77	890.05
88	66	78	818.37
88	66	79	763.01
88	66	80	733.5
88	66	81	804.79
88	66	82	810.14
88	66	83	783.55
88	66	84	744.36
88	67	77	852.19
88	67	78	772.79
88	67	79	740.58
88	67	80	734.45
88	67	81	764.98
88	67	82	757.59
88	67	83	729.19
88	67	84	711.76
88	68	77	815.61
88	68	78	764.19
88	68	79	744.32
88	68	80	740.05
88	68	81	769.49
88	68	82	770.1
88	68	83	752.13
88	68	84	733.31
88	69	77	771.04
88	69	78	757.47
88	69	79	747.49
88	69	80	745.85
88	70	77	718.9
88	70	78	711.86
88	70	79	727.53
88	70	80	755.76
88	71	77	709.66
88	71	78	716.64
88	71	79	740.47
88	71	80	761.76
88	72	77	716.55
88	72	78	733.01
88	72	79	751.92
88	72	80	762.62
88	73	77	712.68
88	73	78	721.97
88	73	79	735.77
88	73	80	750.74
88	73	81	773.3
88	73	82	779.17
88	73	83	765.28
88	73	84	767.58
88	74	81	824.58
88	74	82	855.41
88	74	83	860.58
88	74	84	863.02
88	75	81	880.97
88	75	82	927.6
88	75	83	933.52
88	75	84	932.83
88	76	81	899.02
88	76	82	939.33
88	76	83	921.64
88	76	84	935.84
89	46	81	949.64
89	46	82	948.74
89	46	83	940.61
89	46	84	929.64
89	47	81	903.68
89	47	82	891.92
89	47	83	865.57
89	47	84	843.61
89	48	81	789.22
89	48	82	785.6
89	48	83	760.78
89	48	84	755.28
89	49	77	728.09
89	49	78	739.47
89	49	79	740.53
89	49	80	730.73
89	49	81	746.51
89	49	82	755.67
89	49	83	745.66
89	49	84	750.48
89	50	74	718.71
89	50	75	736.73
89	50	76	735.95
89	50	77	736.86
89	50	78	752.85
89	50	79	758.06
89	50	80	753.1
89	50	81	758.12
89	50	82	759.23
89	50	83	752.31
89	50	84	753.21
89	51	74	712.81
89	51	75	763.63
89	51	76	776.73
89	51	77	778.35
89	51	78	777.61
89	51	79	769.41
89	51	80	757.4
89	51	81	748.94
89	51	82	740.88
89	51	83	722.76
89	51	84	717.29
89	52	74	735.77
89	52	75	833.49
89	52	76	855.92
89	52	77	844.26
89	52	78	818.1
89	52	79	802.71
89	52	80	799.53
89	52	81	782.91
89	52	82	764.25
89	52	83	744.69
89	52	84	737.89
89	53	74	769.82
89	53	75	866.08
89	53	76	886.06
89	53	77	861.16
89	53	78	863.81
89	53	79	869.2
89	53	80	880.43
89	53	81	847.2
89	53	82	812.57
89	53	83	791.5
89	53	84	778.18
89	54	74	789.13
89	54	75	868.07
89	54	76	894.53
89	54	77	879.96
89	54	78	873.34
89	54	79	867.11
89	54	80	872.42
89	54	81	863.29
89	54	82	860.34
89	54	83	847.75
89	54	84	832.98
89	55	75	839.73
89	55	76	879.66
89	55	77	889.4
89	55	78	874.07
89	55	79	861.3
89	55	80	870.15
89	55	81	871.4
89	55	82	873.78
89	55	83	870.07
89	55	84	866.16
89	56	75	812.08
89	56	76	850.19
89	56	77	874.52
89	56	78	875.81
89	56	79	868.01
89	56	80	879.99
89	56	81	884.29
89	56	82	877.33
89	56	83	877.65
89	56	84	881.83
89	57	75	827.31
89	57	76	826.35
89	57	77	858.86
89	57	78	864.46
89	57	79	848.71
89	57	80	874.92
89	57	81	891.64
89	57	82	869.6
89	57	83	860.25
89	57	84	871.47
89	58	77	857.09
89	58	78	874.41
89	58	79	878.24
89	58	80	912.48
89	58	81	940.39
89	58	82	935.96
89	58	83	933.71
89	58	84	923.94
89	59	77	892.11
89	59	78	887.06
89	59	79	920.4
89	59	80	938.52
89	59	81	940.87
89	59	82	921.32
89	59	83	891.94
89	59	84	857
89	60	77	808.46
89	60	78	804.96
89	60	79	815.62
89	60	80	777.56
89	60	81	711.98
89	60	82	674.75
89	60	83	643.66
89	60	84	680.18
89	61	77	789.81
89	61	78	805.61
89	61	79	814.61
89	61	80	779.13
89	61	81	724.21
89	61	82	681.54
89	61	83	653.39
89	61	84	739.1
89	62	77	831.95
89	62	78	846.49
89	62	79	847.46
89	62	80	837.16
89	62	81	830.3
89	62	82	798.81
89	62	83	774.84
89	62	84	835.08
89	63	77	870.78
89	63	78	852.51
89	63	79	867
89	63	80	904.86
89	63	81	970.59
89	63	82	958.21
89	63	83	934.44
89	63	84	913.71
89	64	77	872.01
89	64	78	824.49
89	64	79	810.6
89	64	80	830.47
89	64	81	925.24
89	64	82	925.5
89	64	83	887.72
89	64	84	845.83
89	65	77	858.23
89	65	78	796.3
89	65	79	767.1
89	65	80	782.14
89	65	81	893.19
89	65	82	913.01
89	65	83	889.28
89	65	84	824.26
89	66	75	820.99
89	66	76	841.71
89	66	77	838.35
89	66	78	781.79
89	66	79	751.18
89	66	80	760.64
89	66	81	861.35
89	66	82	891.53
89	66	83	878.54
89	66	84	801.84
89	67	75	866.15
89	67	76	833.5
89	67	77	801.34
89	67	78	760.78
89	67	79	747.16
89	67	80	753.68
89	67	81	790.66
89	67	82	801.41
89	67	83	794.81
89	67	84	750.28
89	68	75	852.95
89	68	76	811.61
89	68	77	779.16
89	68	78	757.87
89	68	79	749.81
89	68	80	751.16
89	68	81	769.94
89	68	82	774.79
89	68	83	763.52
89	68	84	750.14
89	69	74	845.12
89	69	75	802.34
89	69	76	777.41
89	69	77	767.63
89	69	78	766.8
89	69	79	757.48
89	69	80	752.8
89	69	81	769.9
89	69	82	772.75
89	69	83	759.4
89	69	84	764.14
89	70	74	782.09
89	70	75	754.61
89	70	76	735.08
89	70	77	728.44
89	70	78	736.22
89	70	79	737.7
89	70	80	749.41
89	70	81	775.25
89	70	82	785.93
89	70	83	783.7
89	70	84	779.65
89	71	74	746.39
89	71	75	741.23
89	71	76	732.59
89	71	77	726.27
89	71	78	730.13
89	71	79	741.78
89	71	80	762.48
89	71	81	777.84
89	71	82	780.16
89	71	83	771.17
89	71	84	756.22
89	72	74	748.39
89	72	75	761.15
89	72	76	759.42
89	72	77	749.16
89	72	78	739.58
89	72	79	755.6
89	72	80	777.88
89	72	81	785.78
89	72	82	783.71
89	72	83	772.67
89	72	84	753.56
89	73	74	751.21
89	73	75	741.43
89	73	76	735.9
89	73	77	733.18
89	73	78	736.2
89	73	79	748.16
89	73	80	770.14
89	73	81	811.2
89	73	82	828.48
89	73	83	826.14
89	73	84	807.57
89	74	81	862.57
89	74	82	890.58
89	74	83	890.53
89	74	84	879.88
89	75	81	929.87
89	75	82	961.25
89	75	83	952.98
89	75	84	950.18
89	76	81	942.25
89	76	82	971.95
89	76	83	943.28
89	76	84	969.67
90	46	81	933.54
90	46	82	938.92
90	46	83	926.78
90	46	84	908.37
90	47	81	911.94
90	47	82	907.22
90	47	83	866.21
90	47	84	841.81
90	48	81	799.04
90	48	82	793.37
90	48	83	770.91
90	48	84	765.18
90	49	74	761.18
90	49	75	739.29
90	49	76	739.42
90	49	81	751.79
90	49	82	754.24
90	49	83	747.96
90	49	84	757.62
90	50	74	749.96
90	50	75	734.15
90	50	76	738.79
90	50	77	744.07
90	50	78	755.07
90	50	79	770.46
90	50	80	785.79
90	50	81	778.03
90	50	82	767.64
90	50	83	757.47
90	50	84	765.04
90	51	74	749.88
90	51	75	758.05
90	51	76	780.23
90	51	77	796.76
90	51	78	802.46
90	51	79	801.87
90	51	80	786.39
90	51	81	768.61
90	51	82	750.95
90	51	83	735.54
90	51	84	732.81
90	52	74	782.38
90	52	75	824.35
90	52	76	868.65
90	52	77	885.7
90	52	78	874.86
90	52	79	855.19
90	52	80	838.34
90	52	81	819.3
90	52	82	795.28
90	52	83	770.67
90	52	84	757.45
90	53	74	787.38
90	53	75	849.7
90	53	76	872.24
90	53	77	864.99
90	53	78	893.91
90	53	79	921.72
90	53	80	951.38
90	53	81	924.73
90	53	82	877.4
90	53	83	839.16
90	53	84	814.58
90	54	74	788.29
90	54	75	857.51
90	54	76	883.25
90	54	77	877.29
90	54	78	888.25
90	54	79	893.71
90	54	80	917.34
90	54	81	919.51
90	54	82	917.79
90	54	83	903.92
90	54	84	894.92
90	55	74	797.2
90	55	75	851.36
90	55	76	889.74
90	55	77	910.23
90	55	78	889.68
90	55	79	875.2
90	55	80	900.37
90	55	81	915.7
90	55	82	912.82
90	55	83	904.06
90	55	84	897.52
90	56	74	778.37
90	56	75	816.87
90	56	76	860.69
90	56	77	898.19
90	56	78	913.16
90	56	79	920.4
90	56	80	930.36
90	56	81	924.6
90	56	82	896.71
90	56	83	886.36
90	56	84	877.05
90	57	74	832.56
90	57	75	831.28
90	57	76	838.89
90	57	77	872.48
90	57	78	875.52
90	57	79	857.77
90	57	80	889.79
90	57	81	918.87
90	57	82	905.24
90	57	83	885.55
90	57	84	857.89
90	58	74	930.63
90	58	75	886.86
90	58	76	842.33
90	58	77	867.14
90	58	78	879.12
90	58	79	886.56
90	58	80	934.59
90	58	81	982.57
90	58	82	976.89
90	58	83	978.48
90	58	84	982.77
90	59	75	879.99
90	59	76	893.46
90	59	77	901.16
90	59	78	917.32
90	59	79	972.2
90	59	80	996.12
90	59	81	1002.4
90	59	82	962.2
90	59	83	924.97
90	59	84	909.33
90	60	75	767.99
90	60	76	737.75
90	60	77	739.86
90	60	78	746.07
90	60	79	774.66
90	60	80	757.75
90	60	81	707.62
90	60	82	678.15
90	60	83	638.01
90	60	84	633.42
90	61	77	706.9
90	61	78	737.49
90	61	79	765.4
90	61	80	742.3
90	61	81	680.97
90	61	82	618.26
90	61	83	557.47
90	61	84	609.27
90	62	75	845.82
90	62	76	799.67
90	62	77	809.04
90	62	78	823.63
90	62	79	835.26
90	62	80	821.7
90	62	81	795.1
90	62	82	724.17
90	62	83	651.98
90	62	84	747.18
90	63	75	706.46
90	63	76	829.9
90	63	77	864.16
90	63	78	829.55
90	63	79	883.05
90	63	80	939.51
90	63	81	1007.1
90	63	82	928.32
90	63	83	831.48
90	63	84	912.93
90	64	75	673.64
90	64	76	828.56
90	64	77	860.38
90	64	78	802.02
90	64	79	831.15
90	64	80	874.06
90	64	81	930.81
90	64	82	883.19
90	64	83	807.52
90	64	84	862.73
90	65	74	863.43
90	65	75	754.83
90	65	76	829.41
90	65	77	834.6
90	65	78	775.74
90	65	79	780.39
90	65	80	819.83
90	65	81	898.71
90	65	82	903.7
90	65	83	887.35
90	65	84	880.28
90	66	74	884.93
90	66	75	876.04
90	66	76	842.86
90	66	77	804
90	66	78	764.72
90	66	79	753.84
90	66	80	794
90	66	81	893.73
90	66	82	937.71
90	66	83	959.13
90	66	84	881.63
90	67	74	899.59
90	67	75	872.84
90	67	76	811.32
90	67	77	770.76
90	67	78	755.28
90	67	79	767.07
90	67	80	788.51
90	67	81	812.97
90	67	82	826.89
90	67	83	840.37
90	67	84	773.39
90	68	74	895.8
90	68	75	829.83
90	68	76	780.69
90	68	77	758.54
90	68	78	764.46
90	68	79	779.09
90	68	80	787.6
90	68	81	782.48
90	68	82	784.39
90	68	83	790.4
90	68	84	771.94
90	69	74	846.07
90	69	75	783.56
90	69	76	766.5
90	69	77	769.39
90	69	78	792.86
90	69	79	792.28
90	69	80	784.85
90	69	81	778.77
90	69	82	774.39
90	69	83	770.64
90	69	84	785.92
90	70	74	795.57
90	70	75	773.73
90	70	76	752.89
90	70	77	749.39
90	70	78	770.8
90	70	79	762.42
90	70	80	751.54
90	70	81	769.53
90	70	82	780.39
90	70	83	784.35
90	70	84	774.69
90	71	74	764.53
90	71	75	769.04
90	71	76	752.32
90	71	77	745.53
90	71	78	756.7
90	71	79	753.41
90	71	80	755.06
90	71	81	778.24
90	71	82	784.6
90	71	83	775.91
90	71	84	765.35
90	72	74	765.87
90	72	75	763.16
90	72	76	760.85
90	72	77	760.41
90	72	78	751.75
90	72	79	762.67
90	72	80	781.24
90	72	81	800.43
90	72	82	797.78
90	72	83	776.64
90	72	84	771.97
90	73	74	794.28
90	73	75	763.18
90	73	76	753.89
90	73	81	854.22
90	73	82	879.4
90	73	83	877.42
90	73	84	852.45
90	74	81	917.02
90	74	82	947.51
90	74	83	947.92
90	74	84	917.86
90	75	81	985.67
90	75	82	1006.8
90	75	83	1002.1
90	75	84	973
90	76	81	965.4
90	76	82	997.94
90	76	83	1003.4
90	76	84	982.9
91	47	81	893.01
91	47	82	896.65
91	47	83	890.81
91	47	84	873.52
91	48	81	803.69
91	48	82	799.05
91	48	83	801.9
91	48	84	806.58
91	49	74	772.71
91	49	75	749.31
91	49	76	752.57
91	49	81	756.59
91	49	82	756.37
91	49	83	762.25
91	49	84	781.22
91	50	74	764.39
91	50	75	747.14
91	50	76	742.2
91	50	81	787.91
91	50	82	773.22
91	50	83	761.39
91	50	84	777.25
91	51	74	767.82
91	51	75	773.56
91	51	76	774.11
91	51	81	774.47
91	51	82	750.56
91	51	83	747.34
91	51	84	766.81
91	52	74	808.88
91	52	75	838.21
91	52	76	860.22
91	52	81	812.45
91	52	82	781.78
91	52	83	764.35
91	52	84	758.72
91	53	74	828.27
91	53	75	866.99
91	53	76	884.68
91	53	81	924.96
91	53	82	860.67
91	53	83	811.67
91	53	84	779.25
91	54	74	834.93
91	54	75	880.04
91	54	76	900.67
91	54	81	934.71
91	54	82	939.26
91	54	83	896.96
91	54	84	859.85
91	55	74	827.26
91	55	75	884
91	55	76	914.63
91	55	81	943.74
91	55	82	955.13
91	55	83	932.63
91	55	84	912.21
91	56	74	800.69
91	56	75	855.53
91	56	76	896.7
91	56	81	965.89
91	56	82	940.92
91	56	83	933.74
91	56	84	928.12
91	57	74	838.57
91	57	75	849.53
91	57	76	863.84
91	57	77	899.79
91	57	78	925.2
91	57	79	940.16
91	57	80	939.76
91	57	81	937
91	57	82	920.93
91	57	83	908.51
91	57	84	893.47
91	58	74	931.31
91	58	75	882.63
91	58	76	845.18
91	58	77	889.21
91	58	78	920.51
91	58	79	946.07
91	58	80	974.53
91	58	81	995.08
91	58	82	972.65
91	58	83	971.6
91	58	84	984.23
91	59	74	895.14
91	59	75	895.99
91	59	76	899.4
91	59	77	929.99
91	59	78	963.89
91	59	79	991.7
91	59	80	1014.6
91	59	81	1034.1
91	59	82	970.56
91	59	83	936.43
91	59	84	920.17
91	60	74	808.87
91	60	75	754.06
91	60	76	684.76
91	60	77	720
91	60	78	733.22
91	60	79	710.57
91	60	80	744.51
91	60	81	800.18
91	60	82	770.97
91	60	83	730.09
91	60	84	686.84
91	61	74	760.56
91	61	75	669.57
91	61	76	601.86
91	61	77	669.24
91	61	78	734.83
91	61	79	730.38
91	61	80	755.11
91	61	81	774.32
91	61	82	760.84
91	61	83	709.84
91	61	84	639.44
91	62	74	885.6
91	62	75	734.95
91	62	76	736.99
91	62	77	804.29
91	62	78	861.92
91	62	79	864.76
91	62	80	863.57
91	62	81	854.84
91	62	82	832.92
91	62	83	786.56
91	62	84	762.92
91	63	74	873.96
91	63	75	690.04
91	63	76	839.52
91	63	77	869
91	63	78	839.95
91	63	79	911.66
91	63	80	963.66
91	63	81	1004.9
91	63	82	954.83
91	63	83	887.06
91	63	84	922.81
91	64	74	864.88
91	64	75	757.3
91	64	76	862.64
91	64	77	853.35
91	64	78	793.13
91	64	79	843.9
91	64	80	890.46
91	64	81	935.01
91	64	82	876.02
91	64	83	805.88
91	64	84	885.11
91	65	74	893.71
91	65	75	905.53
91	65	76	862.15
91	65	77	819.12
91	65	78	766.44
91	65	79	783.41
91	65	80	826.55
91	65	81	902.82
91	65	82	891.88
91	65	83	862.62
91	65	84	908.44
91	66	74	873.3
91	66	75	901.99
91	66	76	854.03
91	66	77	813.37
91	66	78	779.03
91	66	79	758.19
91	66	80	796.09
91	66	81	909.18
91	66	82	947.44
91	66	83	956.48
91	66	84	925.49
91	67	74	889.82
91	67	75	879.39
91	67	76	820.96
91	67	81	848.71
91	67	82	871.94
91	67	83	885.81
91	67	84	828.92
91	68	74	902.06
91	68	75	839.82
91	68	76	788.4
91	68	81	816.48
91	68	82	824.69
91	68	83	831.61
91	68	84	803.09
91	69	74	846.9
91	69	75	776.11
91	69	76	759.41
91	69	81	804.84
91	69	82	799.99
91	69	83	790.78
91	69	84	795.35
91	70	74	811.26
91	70	75	785.28
91	70	76	767.66
91	70	81	778.88
91	70	82	780.19
91	70	83	778.39
91	70	84	770.97
91	71	74	795.08
91	71	75	795.26
91	71	76	769.02
91	71	81	787.49
91	71	82	793.72
91	71	83	792
91	71	84	787.65
91	72	74	804.19
91	72	75	786.1
91	72	76	756.66
91	72	81	822.23
91	72	82	828.36
91	72	83	819.39
91	72	84	823.1
91	73	74	821.57
91	73	75	783.22
91	73	76	760.63
91	73	81	888.56
91	73	82	898.22
91	73	83	893.99
91	73	84	890.06
91	74	74	826.97
91	74	75	777.33
91	74	76	754.77
91	74	81	960.24
91	74	82	966.2
91	74	83	963.81
91	74	84	955.62
91	75	81	1025.7
91	75	82	1020.4
91	75	83	1019.7
91	75	84	1012.6
91	76	81	992.35
91	76	82	1009.1
91	76	83	1030.4
91	76	84	1014.6
92	47	81	945.32
92	47	82	950.48
92	47	83	952.43
92	47	84	947.4
92	48	81	857.53
92	48	82	868.51
92	48	83	882.14
92	48	84	877.15
92	49	74	796.61
92	49	75	791.98
92	49	76	776.66
92	49	81	787.69
92	49	82	805.96
92	49	83	823.71
92	49	84	828.36
92	50	74	783.92
92	50	75	781.35
92	50	76	751.28
92	50	81	790.06
92	50	82	794.04
92	50	83	787.14
92	50	84	798.05
92	51	74	784.07
92	51	75	797.32
92	51	76	758.44
92	51	81	777.09
92	51	82	773.21
92	51	83	765.99
92	51	84	793.15
92	52	74	821.76
92	52	75	858.12
92	52	76	832.76
92	52	81	774.11
92	52	82	763.89
92	52	83	751.99
92	52	84	765.95
92	53	74	868.18
92	53	75	899.63
92	53	76	906.11
92	53	81	806.24
92	53	82	774.18
92	53	83	753.5
92	53	84	748.76
92	54	74	902.68
92	54	75	924.53
92	54	76	941.85
92	54	81	847.81
92	54	82	836.38
92	54	83	809.83
92	54	84	787.04
92	55	74	878.23
92	55	75	921.9
92	55	76	942.28
92	55	81	882.48
92	55	82	872.43
92	55	83	858.16
92	55	84	848.02
92	56	74	849.86
92	56	75	914.99
92	56	76	943.52
92	56	81	914.75
92	56	82	889.75
92	56	83	884.27
92	56	84	885.22
92	57	74	854.08
92	57	75	884.06
92	57	76	895.82
92	57	77	900.89
92	57	78	927.49
92	57	79	949.05
92	57	80	929.35
92	57	81	908.47
92	57	82	885.58
92	57	83	870.36
92	57	84	859.6
92	58	74	908.83
92	58	75	869.8
92	58	76	850.76
92	58	77	896.53
92	58	78	930.46
92	58	79	960.64
92	58	80	959.05
92	58	81	953.92
92	58	82	924.21
92	58	83	921.04
92	58	84	935.88
92	59	74	941.47
92	59	75	955.78
92	59	76	960.7
92	59	77	959.99
92	59	78	977.1
92	59	79	996.29
92	59	80	987.35
92	59	81	974.7
92	59	82	927.85
92	59	83	906.54
92	59	84	897.92
92	60	74	883.49
92	60	75	841.69
92	60	76	759.87
92	60	77	818.34
92	60	78	829.53
92	60	79	756.8
92	60	80	778.11
92	60	81	823.02
92	60	82	807.38
92	60	83	782.16
92	60	84	742.46
92	61	74	821.12
92	61	75	693.7
92	61	76	615.63
92	61	77	745.99
92	61	78	827.05
92	61	79	757.2
92	61	80	796.2
92	61	81	857.5
92	61	82	872.34
92	61	83	843.3
92	61	84	750.89
92	62	74	834.01
92	62	75	568.73
92	62	76	621.31
92	62	77	781.55
92	62	78	890.41
92	62	79	860.18
92	62	80	887.51
92	62	81	927.85
92	62	82	946.32
92	62	83	923.91
92	62	84	850.56
92	63	74	822.65
92	63	75	661.29
92	63	76	827.67
92	63	77	875.35
92	63	78	858.03
92	63	79	912.15
92	63	80	954.65
92	63	81	987.62
92	63	82	1003.4
92	63	83	982.94
92	63	84	956.09
92	64	74	820.19
92	64	75	795.37
92	64	76	886.59
92	64	77	880.39
92	64	78	841.37
92	64	79	848.28
92	64	80	880.22
92	64	81	930.4
92	64	82	921.39
92	64	83	895.89
92	64	84	919.92
92	65	74	852.2
92	65	75	948.83
92	65	76	884.1
92	65	77	857.5
92	65	78	841.43
92	65	79	804.12
92	65	80	819.95
92	65	81	881.13
92	65	82	895.73
92	65	83	900.68
92	65	84	930.65
92	66	74	840.15
92	66	75	899.69
92	66	76	886.25
92	66	77	872.65
92	66	78	851.49
92	66	79	813.83
92	66	80	810.83
92	66	81	855.72
92	66	82	908.56
92	66	83	946.75
92	66	84	948.56
92	67	74	870.42
92	67	75	879.72
92	67	76	862.45
92	67	81	817.25
92	67	82	858.7
92	67	83	891.64
92	67	84	885.79
92	68	74	905.51
92	68	75	863.14
92	68	76	834.56
92	68	81	800.66
92	68	82	822.57
92	68	83	840.17
92	68	84	834.08
92	69	74	863.36
92	69	75	820.76
92	69	76	800.3
92	69	81	809.38
92	69	82	803.95
92	69	83	797.02
92	69	84	794.8
92	70	74	831.76
92	70	75	793.24
92	70	76	767.48
92	70	81	782.44
92	70	82	787.26
92	70	83	788.25
92	70	84	776.27
92	71	74	813.7
92	71	75	786.03
92	71	76	750.27
92	71	81	790.91
92	71	82	805.79
92	71	83	813.99
92	71	84	809.96
92	72	74	833.37
92	72	75	818.89
92	72	76	767.63
92	72	81	843.9
92	72	82	859.57
92	72	83	865.58
92	72	84	875.71
92	73	74	823.51
92	73	75	803.4
92	73	76	753.83
92	73	81	914.07
92	73	82	922.99
92	73	83	922.27
92	73	84	930.68
92	74	74	808.37
92	74	75	785.61
92	74	76	740.23
92	74	81	981.67
92	74	82	985.64
92	74	83	985.46
92	74	84	989.08
92	75	81	1015.1
92	75	82	1026.3
92	75	83	1045.9
92	75	84	1043.4
92	76	81	984.83
92	76	82	1007.6
92	76	83	1040.2
92	76	84	1038.7
93	49	74	832.53
93	49	75	853.42
93	49	76	803.3
93	50	74	818.73
93	50	75	832.64
93	50	76	775.97
93	50	81	792.84
93	50	82	792.43
93	50	83	791.34
93	50	84	806.8
93	51	74	798.08
93	51	75	789.34
93	51	76	744.7
93	51	81	778.87
93	51	82	776.19
93	51	83	779.11
93	51	84	817.95
93	52	74	820.94
93	52	75	822.12
93	52	76	769.27
93	52	81	770.44
93	52	82	760.2
93	52	83	760.93
93	52	84	799.9
93	53	74	880.08
93	53	75	876.05
93	53	76	834.03
93	53	81	762.89
93	53	82	732.58
93	53	83	735.79
93	53	84	765.13
93	54	71	751.82
93	54	72	761.9
93	54	73	864.34
93	54	74	946.71
93	54	75	923.37
93	54	76	897.48
93	54	81	781.88
93	54	82	757.88
93	54	83	751.1
93	54	84	745.26
93	55	71	788.88
93	55	72	785.52
93	55	73	861.07
93	55	74	940.79
93	55	75	925.96
93	55	76	943.16
93	55	81	814.21
93	55	82	786.8
93	55	83	785.1
93	55	84	781.29
93	56	71	853.25
93	56	72	812.8
93	56	73	852.31
93	56	74	923.8
93	56	75	930.94
93	56	76	948.35
93	56	81	856.6
93	56	82	822.06
93	56	83	820.88
93	56	84	815.92
93	57	71	929.59
93	57	72	860.97
93	57	73	852.32
93	57	74	880.44
93	57	75	906.1
93	57	76	927.34
93	57	77	940.41
93	57	78	952.48
93	57	79	955.78
93	57	80	912.6
93	58	71	973.22
93	58	72	965.81
93	58	73	922.29
93	58	74	834.46
93	58	75	864.02
93	58	76	894.8
93	58	77	924.56
93	58	78	945.73
93	58	79	969.34
93	58	80	944.73
93	59	71	931.52
93	59	72	960.85
93	59	73	957.62
93	59	74	954.55
93	59	75	940.25
93	59	76	913.48
93	59	77	932.23
93	59	78	976.4
93	59	79	1013.3
93	59	80	970.62
93	60	71	909.33
93	60	72	950.32
93	60	73	875.48
93	60	74	871.52
93	60	75	862.46
93	60	76	858.43
93	60	77	846.29
93	60	78	814.53
93	60	79	746.73
93	60	80	784.71
93	61	74	743.79
93	61	75	753.55
93	61	76	790.51
93	61	77	816.9
93	61	78	813.75
93	61	79	734.73
93	61	80	799.4
93	62	71	975.23
93	62	72	1037.9
93	62	73	986.82
93	62	74	838.83
93	62	75	721.31
93	62	76	748.32
93	62	77	842.2
93	62	78	886.32
93	62	79	840.62
93	62	80	889.07
93	63	71	890.74
93	63	72	960.25
93	63	73	949.41
93	63	74	888.46
93	63	75	853.45
93	63	76	877.1
93	63	77	877.67
93	63	78	872.98
93	63	79	925.03
93	63	80	956.16
93	64	71	859.94
93	64	72	892.56
93	64	73	885.53
93	64	74	892.49
93	64	75	891.28
93	64	76	919.68
93	64	77	902.54
93	64	78	873.69
93	64	79	870.58
93	64	80	884.6
93	65	71	881.1
93	65	72	968.45
93	65	73	936.3
93	65	74	885.06
93	65	75	871.16
93	65	76	918.45
93	65	77	914.23
93	65	78	886.19
93	65	79	835
93	65	80	831.56
93	66	71	881.32
93	66	72	944.02
93	66	73	937.87
93	66	74	937.03
93	66	75	948.31
93	66	76	934.39
93	67	71	877.62
93	67	72	940.51
93	67	73	951.86
93	67	74	952.4
93	67	75	940.42
93	67	76	924.06
93	67	81	790.57
93	67	82	821.42
93	67	83	864.13
93	67	84	904.92
93	68	71	874.28
93	68	72	986.5
93	68	73	972.54
93	68	74	940.94
93	68	75	896.41
93	68	76	895.04
93	68	81	785.67
93	68	82	797.99
93	68	83	817.92
93	68	84	845.13
93	69	71	768.63
93	69	72	920.02
93	69	73	902.78
93	69	74	880.1
93	69	75	850.77
93	69	76	835.31
93	69	81	805.74
93	69	82	798.3
93	69	83	790.09
93	69	84	786.09
93	70	74	830.11
93	70	75	804.22
93	70	76	791.33
93	70	81	790.68
93	70	82	790.27
93	70	83	789.94
93	70	84	783.89
93	71	74	790.85
93	71	75	776.26
93	71	76	763.67
93	71	81	799.63
93	71	82	810.49
93	71	83	818.3
93	71	84	820.73
93	72	74	804.98
93	72	75	831.18
93	72	76	790.79
93	72	81	865.15
93	72	82	881.83
93	72	83	891.36
93	72	84	906.91
93	73	74	810.88
93	73	75	827.35
93	73	76	784.46
93	73	81	938.16
93	73	82	948.19
93	73	83	952.53
93	73	84	965.99
93	74	74	818.56
93	74	75	808.42
93	74	76	772.6
94	49	74	836.56
94	49	75	846.99
94	49	76	814.05
94	50	71	848.67
94	50	72	790.76
94	50	73	808.71
94	50	74	822.12
94	50	75	828.06
94	50	76	793.74
94	51	71	844.57
94	51	72	834.88
94	51	73	821.04
94	51	74	803.56
94	51	75	787.56
94	51	76	766.2
94	52	71	838.08
94	52	72	846.97
94	52	73	833.46
94	52	74	824
94	52	75	818.49
94	52	76	790.79
94	53	69	606.22
94	53	70	734.32
94	53	71	824.66
94	53	72	849.06
94	53	73	847.66
94	53	74	847.29
94	53	75	836.44
94	53	76	820.65
94	54	69	596.29
94	54	70	688.7
94	54	71	782.78
94	54	72	841.24
94	54	73	861.89
94	54	74	880.38
94	54	75	869.28
94	54	76	868.39
94	54	78	905.19
94	54	79	863.27
94	54	80	797.4
94	55	69	594.83
94	55	70	685.35
94	55	71	784.27
94	55	72	802.74
94	55	73	853.92
94	55	74	916.98
94	55	75	947.2
94	55	76	947.04
94	55	78	943.59
94	55	79	893.04
94	55	80	817.94
94	56	69	616.64
94	56	70	712.22
94	56	71	830.91
94	56	72	814.23
94	56	73	855.64
94	56	74	919.07
94	56	75	933.62
94	56	76	929.97
94	56	78	975.8
94	56	79	973.84
94	56	80	885.51
94	57	71	933.25
94	57	72	871.04
94	57	73	867.44
94	57	74	893.82
94	57	75	914.32
94	57	76	923.44
94	57	77	921.39
94	57	78	959.94
94	57	79	966.22
94	57	80	906.86
94	58	71	959.25
94	58	72	939.72
94	58	73	901.82
94	58	74	838.46
94	58	75	891.52
94	58	76	924.26
94	58	77	930.74
94	58	78	952.92
94	58	79	975
94	58	80	941.88
94	59	71	942.76
94	59	72	948.34
94	59	73	944.92
94	59	74	955.94
94	59	75	938.44
94	59	76	907.55
94	59	77	920.05
94	59	78	972.9
94	59	79	1034.7
94	59	80	971.97
94	60	71	883.92
94	60	72	890.07
94	60	73	808.87
94	60	74	829.81
94	60	75	844.89
94	60	76	875.71
94	60	77	839.35
94	60	78	795.48
94	60	79	733.67
94	60	80	799.9
94	61	71	812.94
94	61	72	765.24
94	61	73	558.17
94	61	74	649.76
94	61	75	746.71
94	61	76	867.17
94	61	77	844.1
94	61	78	794.09
94	61	79	706.97
94	61	80	804.4
94	62	71	878.46
94	62	72	909.69
94	62	73	805.71
94	62	74	828.57
94	62	75	841.09
94	62	76	879.68
94	62	77	904.13
94	62	78	888.01
94	62	79	822.2
94	62	80	888.25
94	63	71	923.32
94	63	72	963.55
94	63	73	921.1
94	63	74	951.91
94	63	75	961.67
94	63	76	926.51
94	63	77	910.01
94	63	78	907.62
94	63	79	944.15
94	63	80	969.34
94	64	71	918.45
94	64	72	965.16
94	64	73	959.9
94	64	74	984.23
94	64	75	978.8
94	64	76	944.18
94	64	77	930.31
94	64	78	921.1
94	64	79	913.72
94	64	80	914.17
94	65	71	912.66
94	65	72	990.75
94	65	73	961.85
94	65	74	927.67
94	65	75	914.15
94	65	76	935.29
94	65	77	948.16
94	65	78	939.27
94	65	79	891.21
94	65	80	869.77
94	66	71	878.21
94	66	72	940.66
94	66	73	950.32
94	66	74	974.39
94	66	75	985.49
94	66	76	948.37
94	66	78	946.03
94	66	79	930.45
94	66	80	892.54
94	67	69	733.82
94	67	70	775.63
94	67	71	838.05
94	67	72	911.04
94	67	73	934.86
94	67	74	955.82
94	67	75	959.9
94	67	76	944.86
94	67	78	951.75
94	67	79	915.86
94	67	80	863.47
94	68	69	639.82
94	68	70	691.1
94	68	71	803.83
94	68	72	937.5
94	68	73	925.61
94	68	74	905.53
94	68	75	888.89
94	68	76	916.17
94	68	78	937.67
94	68	79	888.16
94	68	80	836.39
94	69	69	644.83
94	69	70	671.08
94	69	71	752.25
94	69	72	866.4
94	69	73	872.85
94	69	74	871.4
94	69	75	858.44
94	69	76	840.72
94	69	78	865.82
94	69	79	843.57
94	69	80	825.39
94	70	69	667.68
94	70	70	661.07
94	70	71	709.93
94	70	72	821.17
94	70	73	837.72
94	70	74	837.49
94	70	75	819.85
94	70	76	801.29
94	71	71	682.37
94	71	72	806.86
94	71	73	815.65
94	71	74	808.86
94	71	75	786.38
94	71	76	779.84
94	72	71	667.26
94	72	72	792.69
94	72	73	810.67
94	72	74	819.25
94	72	75	832.14
94	72	76	804.43
94	73	71	664.01
94	73	72	812.42
94	73	73	830.73
94	73	74	830.24
94	73	75	829.52
94	73	76	811.04
94	74	74	840.61
94	74	75	812.82
94	74	76	809.6
95	50	71	871.09
95	50	72	823.13
95	50	73	835.51
95	51	71	894.26
95	51	72	890.61
95	51	73	865
95	52	71	881.26
95	52	72	900.59
95	52	73	895.67
95	53	69	602.52
95	53	70	749.59
95	53	71	851.46
95	53	72	882.17
95	53	73	898.56
95	53	77	892.44
95	53	78	929.52
95	53	79	891.62
95	53	80	830.19
95	54	69	601.2
95	54	70	728.25
95	54	71	833.22
95	54	72	854.8
95	54	73	852.02
95	54	77	932.21
95	54	78	978.71
95	54	79	925.5
95	54	80	829.4
95	55	69	612.21
95	55	70	727.83
95	55	71	832.27
95	55	72	823.81
95	55	73	847.75
95	55	77	980.79
95	55	78	1004.4
95	55	79	947.88
95	55	80	847.01
95	56	69	644.08
95	56	70	744.13
95	56	71	857.15
95	56	72	828.73
95	56	73	859.31
95	56	77	930.75
95	56	78	1001.6
95	56	79	998.15
95	56	80	909.79
95	57	69	732.69
95	57	70	786.21
95	57	71	908.64
95	57	72	871.85
[truncated: 7,412 more rows]
