# Supplementary material for: From mathematics to medicine: A practical primer on topological data analysis (TDA) and the development of related analytic tools for the functional discovery of latent structure in fMRI data
Source: PLoS One. 2021 Aug 12;16(8):e0255859. doi: 10.1371/journal.pone.0255859 (PMC8360597; doi:10.1371/journal.pone.0255859)
Supplement: S1 Data — The included archive of .csv files has one .csv file for each time index. Each .csv file contains a single matrix, which has one column for each of the spatial coordinates x, y, z and one column for the fMRI signal amplitude at voxel (x, y, z) at that time index. This is normalized scan data for a single patient from our study, described in the paper, with an ACC (anterior cingulate cortex) mask applied. This is the data we used, together with our software implementation of our workflow (available at https://github.com/regalski/Wayne-State-TDA), to produce the persistence diagrams, vineyards, and loop locations pictured in the figures and described in the Workflow section of our paper. (ZIP) [file pone.0255859.s004.zip › lea2002_145_121_121_time_128_rdACC.csv]

86	49	77	721.74
86	49	78	698.7
86	49	79	682.75
86	49	80	684.92
86	50	77	721.58
86	50	78	691.23
86	50	79	651.36
86	50	80	640.03
86	51	77	713.16
86	51	78	681.15
86	51	79	659.5
86	51	80	651.57
86	52	77	731.91
86	52	78	693.51
86	52	79	674.78
86	52	80	662.25
86	53	77	823.32
86	53	78	750.04
86	53	79	703.83
86	53	80	672.74
86	54	77	866.39
86	54	78	830.22
86	54	79	779.03
86	54	80	712.76
86	55	77	870.59
86	55	78	860.6
86	55	79	821.08
86	55	80	775.33
86	56	77	856.9
86	56	78	832.66
86	56	79	821.3
86	56	80	841.74
86	57	77	839.84
86	57	78	866.5
86	57	79	880.08
86	57	80	828.34
86	57	81	837.64
86	57	82	880.9
86	58	77	843.67
86	58	78	883.02
86	58	79	904.69
86	58	80	835.33
86	58	81	843.37
86	58	82	898.87
86	59	81	816.99
86	59	82	869.22
86	60	81	692.56
86	60	82	754.73
86	61	81	740.96
86	61	82	798.39
86	62	81	782.91
86	62	82	845.58
86	63	77	884.65
86	63	78	860.38
86	63	79	830.83
86	63	80	793.98
86	63	81	773.53
86	63	82	855.93
86	64	77	887.45
86	64	78	840.42
86	64	79	845.25
86	64	80	782.37
86	64	81	707.81
86	64	82	753.57
86	65	77	876.15
86	65	78	865.94
86	65	79	868.49
86	65	80	798.47
86	65	81	718.14
86	65	82	751.72
86	66	77	869.82
86	66	78	927.27
86	66	79	891.63
86	66	80	817.75
86	66	81	746.28
86	66	82	762.39
86	67	77	809.1
86	67	78	879.16
86	67	79	869.96
86	67	80	817.83
86	68	77	852.18
86	68	78	876.62
86	68	79	842.36
86	68	80	789.49
86	69	77	876.87
86	69	78	841.91
86	69	79	789.78
86	69	80	748.8
86	70	77	754.57
86	70	78	727.8
86	70	79	695.32
86	70	80	692.39
86	71	77	750.63
86	71	78	736.48
86	71	79	708.28
86	71	80	695.06
86	72	77	757.55
86	72	78	738.94
86	72	79	697.9
86	72	80	688.96
86	73	77	735.94
86	73	78	718.46
86	73	79	659.72
86	73	80	674.26
87	46	81	969.37
87	46	82	953.69
87	46	83	940.77
87	46	84	917.65
87	47	81	870.72
87	47	82	878.09
87	47	83	876.59
87	47	84	848.5
87	48	81	764.86
87	48	82	775.32
87	48	83	781.06
87	48	84	770.63
87	49	77	738.88
87	49	78	724.13
87	49	79	704.57
87	49	80	702.92
87	49	81	728.66
87	49	82	740.16
87	49	83	747.16
87	49	84	741.05
87	50	77	736.39
87	50	78	705.85
87	50	79	688.22
87	50	80	686.37
87	50	81	714.6
87	50	82	725.84
87	50	83	733.12
87	50	84	730.1
87	51	77	738.08
87	51	78	704.55
87	51	79	691.29
87	51	80	679.92
87	52	77	764.81
87	52	78	729.61
87	52	79	703.96
87	52	80	681.05
87	53	77	860.48
87	53	78	797.12
87	53	79	734.03
87	53	80	683.44
87	54	77	884.01
87	54	78	843.97
87	54	79	788.59
87	54	80	727.02
87	55	77	865.83
87	55	78	864.21
87	55	79	828.09
87	55	80	778.11
87	55	81	768.76
87	55	82	766.15
87	55	83	766.84
87	55	84	767.15
87	56	77	839.02
87	56	78	857.05
87	56	79	850.83
87	56	80	834.14
87	56	81	822.35
87	56	82	813.59
87	56	83	798.99
87	56	84	781.95
87	57	77	835.23
87	57	78	878.13
87	57	79	901.68
87	57	80	880.63
87	57	81	856.95
87	57	82	848.98
87	57	83	808.32
87	57	84	771.6
87	58	77	848.2
87	58	78	886.28
87	58	79	904.54
87	58	80	859.52
87	58	81	859.49
87	58	82	899.7
87	58	83	866.38
87	58	84	833.31
87	59	77	887.64
87	59	78	883.77
87	59	79	872.72
87	59	80	802.75
87	59	81	815.51
87	59	82	880.31
87	59	83	865.4
87	59	84	840.27
87	60	77	797.12
87	60	78	790.89
87	60	79	799.85
87	60	80	722.81
87	60	81	702.62
87	60	82	747.82
87	60	83	769.95
87	60	84	788.27
87	61	77	758.5
87	61	78	756.52
87	61	79	793.39
87	61	80	770.53
87	61	81	759.19
87	61	82	780.67
87	61	83	810.22
87	61	84	834.4
87	62	77	795.08
87	62	78	782.05
87	62	79	806.03
87	62	80	810.08
87	62	81	810.73
87	62	82	839.08
87	62	83	865.52
87	62	84	872.75
87	63	77	913.16
87	63	78	893.5
87	63	79	811.96
87	63	80	792.99
87	63	81	805.73
87	63	82	879.76
87	63	83	900.67
87	63	84	879.22
87	64	77	872.46
87	64	78	844.77
87	64	79	782.53
87	64	80	761.74
87	64	81	754.98
87	64	82	814.96
87	64	83	819.48
87	64	84	788.47
87	65	77	829.86
87	65	78	828.62
87	65	79	791.93
87	65	80	756.05
87	65	81	725.21
87	65	82	780.69
87	65	83	788.56
87	65	84	763.76
87	66	77	834.15
87	66	78	865.44
87	66	79	818.78
87	66	80	760.35
87	66	81	711.22
87	66	82	755.64
87	66	83	763.78
87	66	84	744.96
87	67	77	846.63
87	67	78	825.92
87	67	79	782.95
87	67	80	743.18
87	67	81	709.66
87	67	82	728.56
87	67	83	731.99
87	67	84	725.31
87	68	77	845.07
87	68	78	812.56
87	68	79	768.38
87	68	80	737.13
87	68	81	713.42
87	68	82	727.4
87	68	83	729.59
87	68	84	717.94
87	69	77	809.42
87	69	78	789.61
87	69	79	749.42
87	69	80	726.87
87	70	77	727.69
87	70	78	724.83
87	70	79	707.14
87	70	80	704.14
87	71	77	736.31
87	71	78	744.59
87	71	79	721.57
87	71	80	709.23
87	72	77	767.56
87	72	78	768.9
87	72	79	724.61
87	72	80	710.48
87	73	77	757.62
87	73	78	752.95
87	73	79	697.72
87	73	80	707.71
87	73	81	737.03
87	73	82	745.05
87	73	83	756.82
87	73	84	772.07
87	74	81	764.91
87	74	82	804.77
87	74	83	836.27
87	74	84	857.32
87	75	81	779.9
87	75	82	845.97
87	75	83	884.69
87	75	84	906.06
87	76	81	775.06
87	76	82	854.48
87	76	83	898.75
87	76	84	921.68
88	46	81	980.97
88	46	82	972.74
88	46	83	953.76
88	46	84	914.66
88	47	81	893.7
88	47	82	895.96
88	47	83	887.52
88	47	84	845.5
88	48	81	782.5
88	48	82	787.17
88	48	83	789.24
88	48	84	762.91
88	49	77	730.08
88	49	78	715.56
88	49	79	692.94
88	49	80	705.6
88	49	81	740.12
88	49	82	747.85
88	49	83	751.09
88	49	84	743.23
88	50	77	720.58
88	50	78	696.84
88	50	79	693.32
88	50	80	708.59
88	50	81	733.77
88	50	82	731.94
88	50	83	730.32
88	50	84	734.4
88	51	77	751.71
88	51	78	728.74
88	51	79	703.75
88	51	80	688.4
88	52	77	809.12
88	52	78	790.54
88	52	79	738.18
88	52	80	705.49
88	53	77	888.61
88	53	78	860.44
88	53	79	798.88
88	53	80	751.96
88	54	77	909.13
88	54	78	878.77
88	54	79	827.71
88	54	80	777.95
88	55	77	899.76
88	55	78	873.4
88	55	79	840.66
88	55	80	802.81
88	55	81	798.43
88	55	82	801.73
88	55	83	831.53
88	55	84	839.28
88	56	77	879.01
88	56	78	858.53
88	56	79	844.96
88	56	80	833.52
88	56	81	825.95
88	56	82	820.26
88	56	83	847.2
88	56	84	857.36
88	57	77	866.3
88	57	78	874.72
88	57	79	880.36
88	57	80	876.18
88	57	81	859.24
88	57	82	832.34
88	57	83	822.11
88	57	84	819.66
88	58	77	869.84
88	58	78	884.35
88	58	79	887.59
88	58	80	865.48
88	58	81	874.31
88	58	82	905.76
88	58	83	879.42
88	58	84	858.91
88	59	77	908.75
88	59	78	889.91
88	59	79	863.81
88	59	80	814.92
88	59	81	838.72
88	59	82	895.85
88	59	83	869.8
88	59	84	843.41
88	60	77	878.29
88	60	78	850.49
88	60	79	806.51
88	60	80	740.09
88	60	81	711.88
88	60	82	708.82
88	60	83	728.93
88	60	84	778.75
88	61	77	854.53
88	61	78	836.2
88	61	79	813.82
88	61	80	784.2
88	61	81	760.81
88	61	82	739.47
88	61	83	778.21
88	61	84	851.4
88	62	77	864.06
88	62	78	845.93
88	62	79	830.47
88	62	80	834.33
88	62	81	830.24
88	62	82	820.85
88	62	83	852.1
88	62	84	896.6
88	63	77	908.33
88	63	78	887.16
88	63	79	811.57
88	63	80	828.41
88	63	81	860.56
88	63	82	905.99
88	63	83	920.92
88	63	84	908.89
88	64	77	875.34
88	64	78	848.34
88	64	79	763.43
88	64	80	776.13
88	64	81	818.46
88	64	82	884.74
88	64	83	892.14
88	64	84	844.74
88	65	77	850.87
88	65	78	827.7
88	65	79	748.96
88	65	80	747.5
88	65	81	773.2
88	65	82	849.91
88	65	83	861.49
88	65	84	815.55
88	66	77	877.05
88	66	78	847.35
88	66	79	768.96
88	66	80	736.42
88	66	81	732.74
88	66	82	805.14
88	66	83	819.57
88	66	84	786.39
88	67	77	843.23
88	67	78	795.74
88	67	79	730.49
88	67	80	706.37
88	67	81	705.93
88	67	82	744.56
88	67	83	755.18
88	67	84	742.78
88	68	77	816.63
88	68	78	778.18
88	68	79	731.3
88	68	80	712.05
88	68	81	709.52
88	68	82	733.15
88	68	83	741.18
88	68	84	731.34
88	69	77	784.04
88	69	78	770.44
88	69	79	739.46
88	69	80	721.86
88	70	77	736.86
88	70	78	734.81
88	70	79	721.5
88	70	80	711.77
88	71	77	730.68
88	71	78	740.66
88	71	79	726.49
88	71	80	717.83
88	72	77	742.57
88	72	78	757.01
88	72	79	732.92
88	72	80	724.69
88	73	77	739.69
88	73	78	741.98
88	73	79	723.78
88	73	80	719.81
88	73	81	733.34
88	73	82	763.16
88	73	83	784.27
88	73	84	800.54
88	74	81	781.66
88	74	82	837.5
88	74	83	868.72
88	74	84	882.13
88	75	81	832.97
88	75	82	911.63
88	75	83	942.6
88	75	84	930.89
88	76	81	844.12
88	76	82	928.47
88	76	83	949.71
88	76	84	905.91
89	46	81	984.71
89	46	82	972.81
89	46	83	949.63
89	46	84	895.66
89	47	81	912.8
89	47	82	900.03
89	47	83	879.64
89	47	84	829.69
89	48	81	807.2
89	48	82	794.57
89	48	83	782.74
89	48	84	750.27
89	49	77	734.14
89	49	78	726.5
89	49	79	691.56
89	49	80	713.8
89	49	81	754.59
89	49	82	752.74
89	49	83	749.74
89	49	84	744.56
89	50	74	744.78
89	50	75	741.75
89	50	76	756.9
89	50	77	742.81
89	50	78	721.86
89	50	79	716.11
89	50	80	729.15
89	50	81	750.16
89	50	82	743.27
89	50	83	736.35
89	50	84	744.26
89	51	74	758.92
89	51	75	776.71
89	51	76	797.74
89	51	77	785.39
89	51	78	771.64
89	51	79	740.39
89	51	80	720.37
89	51	81	727.95
89	51	82	725.88
89	51	83	724.77
89	51	84	716.33
89	52	74	798.83
89	52	75	852.52
89	52	76	858.87
89	52	77	855.25
89	52	78	850.1
89	52	79	792.73
89	52	80	756.61
89	52	81	767.02
89	52	82	762.34
89	52	83	754.76
89	52	84	741.95
89	53	74	792.94
89	53	75	884.18
89	53	76	883.11
89	53	77	889.26
89	53	78	899.93
89	53	79	867.3
89	53	80	841.51
89	53	81	848.25
89	53	82	829.59
89	53	83	808.53
89	53	84	794.22
89	54	74	777.23
89	54	75	888.18
89	54	76	902.61
89	54	77	901.07
89	54	78	885.43
89	54	79	858.16
89	54	80	832.45
89	54	81	845.33
89	54	82	851.37
89	54	83	860.76
89	54	84	864.98
89	55	75	846.8
89	55	76	900.68
89	55	77	907.43
89	55	78	869.12
89	55	79	849.39
89	55	80	833.25
89	55	81	848.48
89	55	82	861.85
89	55	83	890.12
89	55	84	897.2
89	56	75	810.13
89	56	76	861.24
89	56	77	894.55
89	56	78	875.82
89	56	79	865.06
89	56	80	859.05
89	56	81	859.33
89	56	82	866.36
89	56	83	897.67
89	56	84	902.84
89	57	75	834.4
89	57	76	859.39
89	57	77	882.86
89	57	78	871.43
89	57	79	855.68
89	57	80	837.87
89	57	81	851.55
89	57	82	857.51
89	57	83	864.19
89	57	84	863.39
89	58	77	885.09
89	58	78	879.39
89	58	79	865.28
89	58	80	850.56
89	58	81	886.48
89	58	82	932.07
89	58	83	924.83
89	58	84	925.05
89	59	77	907.16
89	59	78	896.11
89	59	79	876.43
89	59	80	860.49
89	59	81	886.77
89	59	82	923.2
89	59	83	883.84
89	59	84	862.95
89	60	77	837.54
89	60	78	814.01
89	60	79	781.7
89	60	80	762.64
89	60	81	721.04
89	60	82	652.87
89	60	83	638.9
89	60	84	686.44
89	61	77	827.99
89	61	78	819.74
89	61	79	801.74
89	61	80	786.28
89	61	81	746.42
89	61	82	684.78
89	61	83	716.63
89	61	84	788.2
89	62	77	873.95
89	62	78	864.46
89	62	79	844.43
89	62	80	842.15
89	62	81	830.39
89	62	82	810.98
89	62	83	849.01
89	62	84	901.13
89	63	77	892.84
89	63	78	877.59
89	63	79	831.1
89	63	80	877.97
89	63	81	919.72
89	63	82	960.3
89	63	83	983.47
89	63	84	986.73
89	64	77	871.01
89	64	78	843.47
89	64	79	772.57
89	64	80	807.45
89	64	81	857.22
89	64	82	924.47
89	64	83	947.68
89	64	84	925.78
89	65	77	854.21
89	65	78	817.29
89	65	79	735.1
89	65	80	762.13
89	65	81	817.18
89	65	82	904.01
89	65	83	925.32
89	65	84	892.3
89	66	75	875.16
89	66	76	891.83
89	66	77	866.39
89	66	78	820.81
89	66	79	733.17
89	66	80	743.6
89	66	81	786.27
89	66	82	873.45
89	66	83	888.51
89	66	84	844.85
89	67	75	887.25
89	67	76	868.58
89	67	77	821.32
89	67	78	775.74
89	67	79	717.1
89	67	80	715.59
89	67	81	733.57
89	67	82	782.34
89	67	83	786.76
89	67	84	751.26
89	68	75	873.96
89	68	76	828.64
89	68	77	794.15
89	68	78	764.88
89	68	79	729.82
89	68	80	717.15
89	68	81	720.95
89	68	82	749.8
89	68	83	754.55
89	68	84	739.19
89	69	74	873.11
89	69	75	840.32
89	69	76	772.39
89	69	77	778.6
89	69	78	778.81
89	69	79	758.5
89	69	80	732.81
89	69	81	721.9
89	69	82	739.77
89	69	83	749.43
89	69	84	753.19
89	70	74	812.14
89	70	75	785.63
89	70	76	745.07
89	70	77	752.41
89	70	78	752.21
89	70	79	731.72
89	70	80	712.44
89	70	81	705.29
89	70	82	739.99
89	70	83	768.77
89	70	84	783.72
89	71	74	769.48
89	71	75	754.28
89	71	76	730.61
89	71	77	741.31
89	71	78	747.18
89	71	79	729.85
89	71	80	719.57
89	71	81	720.91
89	71	82	745.2
89	71	83	758.22
89	71	84	755.27
89	72	74	754.47
89	72	75	746.2
89	72	76	726.45
89	72	77	741.21
89	72	78	752.6
89	72	79	739.62
89	72	80	735.94
89	72	81	738.85
89	72	82	755.78
89	72	83	761.8
89	72	84	759.69
89	73	74	759.25
89	73	75	754.46
89	73	76	746.9
89	73	77	740.17
89	73	78	736.19
89	73	79	739.15
89	73	80	726.13
89	73	81	721.19
89	73	82	779.45
89	73	83	822.13
89	73	84	851.54
89	74	81	786.65
89	74	82	863.66
89	74	83	906.61
89	74	84	915.94
89	75	81	889.88
89	75	82	970.29
89	75	83	994.09
89	75	84	968.27
89	76	81	895.34
89	76	82	983.06
89	76	83	1002.4
89	76	84	959.75
90	46	81	982.57
90	46	82	960.93
90	46	83	927.79
90	46	84	888.4
90	47	81	926.05
90	47	82	900.31
90	47	83	861.31
90	47	84	813.93
90	48	81	829.99
90	48	82	795.29
90	48	83	761.86
90	48	84	749.17
90	49	74	764.22
90	49	75	747.38
90	49	76	741.51
90	49	81	769.85
90	49	82	752.28
90	49	83	741.02
90	49	84	748.7
90	50	74	749.01
90	50	75	745.2
90	50	76	768.8
90	50	77	759.07
90	50	78	745.06
90	50	79	734.49
90	50	80	744.86
90	50	81	755.09
90	50	82	757.66
90	50	83	756.5
90	50	84	761.09
90	51	74	747
90	51	75	769.16
90	51	76	814.33
90	51	77	811.88
90	51	78	802.54
90	51	79	773.88
90	51	80	761.36
90	51	81	760.57
90	51	82	752.89
90	51	83	740.51
90	51	84	731.82
90	52	74	791.42
90	52	75	837.39
90	52	76	882.67
90	52	77	896.72
90	52	78	896.87
90	52	79	837.24
90	52	80	816.43
90	52	81	824.39
90	52	82	807.32
90	52	83	773.69
90	52	84	751.48
90	53	74	800.41
90	53	75	869.72
90	53	76	886.22
90	53	77	907.05
90	53	78	930.08
90	53	79	920.95
90	53	80	927.53
90	53	81	941.74
90	53	82	897.33
90	53	83	840.09
90	53	84	802.6
90	54	74	787.33
90	54	75	872.54
90	54	76	900.29
90	54	77	907.39
90	54	78	893.35
90	54	79	878.78
90	54	80	878.37
90	54	81	918.54
90	54	82	921.8
90	54	83	906.92
90	54	84	883.93
90	55	74	771.19
90	55	75	831.34
90	55	76	912.7
90	55	77	918.22
90	55	78	866.75
90	55	79	851.41
90	55	80	856.57
90	55	81	908.83
90	55	82	924.89
90	55	83	916.11
90	55	84	907.6
90	56	74	799.4
90	56	75	802.88
90	56	76	874.7
90	56	77	917.29
90	56	78	914.31
90	56	79	911.59
90	56	80	913.51
90	56	81	920.68
90	56	82	921.78
90	56	83	912.45
90	56	84	910.15
90	57	74	852.69
90	57	75	828.37
90	57	76	871.89
90	57	77	905.46
90	57	78	892.49
90	57	79	848.78
90	57	80	788.8
90	57	81	852.83
90	57	82	914.17
90	57	83	916.52
90	57	84	895.89
90	58	74	919.65
90	58	75	886.81
90	58	76	893.26
90	58	77	907.08
90	58	78	890.11
90	58	79	856.69
90	58	80	819.78
90	58	81	911.7
90	58	82	1007
90	58	83	998.62
90	58	84	984.94
90	59	75	884.15
90	59	76	900.59
90	59	77	922.26
90	59	78	916.36
90	59	79	913.13
90	59	80	923.95
90	59	81	970.14
90	59	82	1014
90	59	83	948.81
90	59	84	911.2
90	60	75	758.93
90	60	76	750.65
90	60	77	751.76
90	60	78	720.02
90	60	79	707.68
90	60	80	752.82
90	60	81	745.75
90	60	82	702.35
90	60	83	662.33
90	60	84	656.78
90	61	77	726.12
90	61	78	723.74
90	61	79	724.65
90	61	80	746.5
90	61	81	716.19
90	61	82	654.52
90	61	83	628.77
90	61	84	644.47
90	62	75	860.1
90	62	76	804.8
90	62	77	849.04
90	62	78	850.6
90	62	79	833.24
90	62	80	812.72
90	62	81	784.26
90	62	82	748.49
90	62	83	757.42
90	62	84	794.5
90	63	75	840.49
90	63	76	838.02
90	63	77	876.32
90	63	78	876.73
90	63	79	856.27
90	63	80	892.75
90	63	81	918.32
90	63	82	923.57
90	63	83	948.73
90	63	84	972.04
90	64	75	830.82
90	64	76	859.69
90	64	77	858.42
90	64	78	837.02
90	64	79	797.14
90	64	80	824.05
90	64	81	849.82
90	64	82	885.23
90	64	83	893.6
90	64	84	885.74
90	65	74	868.51
90	65	75	854.9
90	65	76	872.44
90	65	77	832.57
90	65	78	792.7
90	65	79	747.37
90	65	80	777.84
90	65	81	823.78
90	65	82	895.82
90	65	83	912.49
90	65	84	896.38
90	66	74	917.04
90	66	75	893.2
90	66	76	854.98
90	66	77	813.06
90	66	78	772.74
90	66	79	725.85
90	66	80	770.06
90	66	81	828.74
90	66	82	917.67
90	66	83	931.07
90	66	84	899.6
90	67	74	921.67
90	67	75	885.91
90	67	76	841.36
90	67	77	791.72
90	67	78	759.21
90	67	79	748.01
90	67	80	765.48
90	67	81	786.91
90	67	82	819.84
90	67	83	821.35
90	67	84	801.37
90	68	74	905.76
90	68	75	856.84
90	68	76	810.7
90	68	77	781.51
90	68	78	770.44
90	68	79	780.08
90	68	80	763.62
90	68	81	756.51
90	68	82	782.42
90	68	83	788.44
90	68	84	775.99
90	69	74	864.07
90	69	75	821.53
90	69	76	761.47
90	69	77	786.37
90	69	78	808.87
90	69	79	819.32
90	69	80	762.92
90	69	81	733.78
90	69	82	770.36
90	69	83	780.61
90	69	84	771.93
90	70	74	812.59
90	70	75	786.74
90	70	76	750.9
90	70	77	770.37
90	70	78	775.76
90	70	79	745.39
90	70	80	720.57
90	70	81	715.56
90	70	82	752.42
90	70	83	772.39
90	70	84	779.76
90	71	74	779.61
90	71	75	767.09
90	71	76	746.36
90	71	77	760.55
90	71	78	761.71
90	71	79	735.44
90	71	80	726.11
90	71	81	728.29
90	71	82	752.62
90	71	83	772.91
90	71	84	787.39
90	72	74	775.99
90	72	75	761.26
90	72	76	746.91
90	72	77	757.45
90	72	78	766.77
90	72	79	771.69
90	72	80	762.28
90	72	81	756.46
90	72	82	766.79
90	72	83	786.66
90	72	84	806.02
90	73	74	783.38
90	73	75	776.28
90	73	76	762.95
90	73	81	775.21
90	73	82	834.38
90	73	83	868.4
90	73	84	882.42
90	74	81	846.08
90	74	82	918.54
90	74	83	950.93
90	74	84	952.87
90	75	81	951.74
90	75	82	1009.8
90	75	83	1033.1
90	75	84	1017.1
90	76	81	915.49
90	76	82	997.05
90	76	83	1025.5
90	76	84	1001
91	47	81	904.17
91	47	82	903.77
91	47	83	886.87
91	47	84	851.55
91	48	81	838.65
91	48	82	825.99
91	48	83	809.85
91	48	84	790.55
91	49	74	784.78
91	49	75	771.4
91	49	76	764.65
91	49	81	782.61
91	49	82	781.41
91	49	83	780.29
91	49	84	776.26
91	50	74	772.48
91	50	75	760.24
91	50	76	773.24
91	50	81	757.97
91	50	82	775.26
91	50	83	784.42
91	50	84	781.29
91	51	74	765.94
91	51	75	771.75
91	51	76	809.26
91	51	81	762.45
91	51	82	760.53
91	51	83	756.32
91	51	84	751.82
91	52	74	807.89
91	52	75	830.31
91	52	76	876.31
91	52	81	818.53
91	52	82	792.85
91	52	83	754.39
91	52	84	745.74
91	53	74	839.31
91	53	75	889.1
91	53	76	910.8
91	53	81	937.01
91	53	82	865.68
91	53	83	785.68
91	53	84	769.29
91	54	74	840.99
91	54	75	909.14
91	54	76	935.79
91	54	81	943.73
91	54	82	918.3
91	54	83	877.01
91	54	84	845.91
91	55	74	811.3
91	55	75	865.06
91	55	76	944.65
91	55	81	945.81
91	55	82	941.18
91	55	83	912.7
91	55	84	885.36
91	56	74	809.71
91	56	75	840.61
91	56	76	915.82
91	56	81	958.95
91	56	82	942.98
91	56	83	923.81
91	56	84	905.22
91	57	74	842.65
91	57	75	837.61
91	57	76	897.9
91	57	77	951.75
91	57	78	972.08
91	57	79	941.04
91	57	80	884.66
91	57	81	905.94
91	57	82	929.88
91	57	83	928.48
91	57	84	904.5
91	58	74	919.29
91	58	75	867.59
91	58	76	898.17
91	58	77	948.15
91	58	78	962.43
91	58	79	941.12
91	58	80	909.66
91	58	81	950.24
91	58	82	997.83
91	58	83	986.78
91	58	84	976.43
91	59	74	916.34
91	59	75	906.21
91	59	76	935.59
91	59	77	982.1
91	59	78	968.9
91	59	79	960.67
91	59	80	964.5
91	59	81	986.97
91	59	82	1003.5
91	59	83	951.36
91	59	84	915.05
91	60	74	811.99
91	60	75	714.11
91	60	76	703.77
91	60	77	779.95
91	60	78	749.1
91	60	79	733.49
91	60	80	736.48
91	60	81	759.17
91	60	82	777.02
91	60	83	734.25
91	60	84	698.06
91	61	74	758.8
91	61	75	598.92
91	61	76	572.3
91	61	77	735.61
91	61	78	757.06
91	61	79	746.57
91	61	80	721.22
91	61	81	755.25
91	61	82	801.68
91	61	83	733.63
91	61	84	682.25
91	62	74	980.78
91	62	75	741.17
91	62	76	669.15
91	62	77	870.33
91	62	78	896.81
91	62	79	860.66
91	62	80	804.48
91	62	81	825.74
91	62	82	872.87
91	62	83	838.58
91	62	84	818.03
91	63	74	899.85
91	63	75	826.09
91	63	76	826.71
91	63	77	881.21
91	63	78	881.17
91	63	79	871.9
91	63	80	912.89
91	63	81	948.11
91	63	82	963
91	63	83	972.17
91	63	84	978.82
91	64	74	859.99
91	64	75	862.45
91	64	76	866.77
91	64	77	853.44
91	64	78	832.18
91	64	79	812.91
91	64	80	838.43
91	64	81	864.96
91	64	82	897.96
91	64	83	888.88
91	64	84	871.1
91	65	74	926.72
91	65	75	894.5
91	65	76	846.2
91	65	77	817.16
91	65	78	790.42
91	65	79	763.39
91	65	80	778.57
91	65	81	820.88
91	65	82	904
91	65	83	910.8
91	65	84	890.58
91	66	74	932.39
91	66	75	901.09
91	66	76	845.14
91	66	77	813.46
91	66	78	781.08
91	66	79	748.24
91	66	80	761.2
91	66	81	821.28
91	66	82	946.47
91	66	83	961.46
91	66	84	930.47
91	67	74	934.94
91	67	75	898.48
91	67	76	835.01
91	67	81	786.73
91	67	82	853.95
91	67	83	878.82
91	67	84	872.93
91	68	74	917.05
91	68	75	868.83
91	68	76	811.43
91	68	81	769.56
91	68	82	804.76
91	68	83	828.63
91	68	84	830.14
91	69	74	833.96
91	69	75	787.15
91	69	76	770.44
91	69	81	764.9
91	69	82	783.99
91	69	83	798.74
91	69	84	799.33
91	70	74	797.3
91	70	75	775.32
91	70	76	771.68
91	70	81	739.88
91	70	82	760.18
91	70	83	781.37
91	70	84	793.97
91	71	74	786.07
91	71	75	779.24
91	71	76	762.02
91	71	81	745.51
91	71	82	768.73
91	71	83	793
91	71	84	815.67
91	72	74	803.18
91	72	75	781.15
91	72	76	732.74
91	72	81	776.22
91	72	82	796.34
91	72	83	821.37
91	72	84	851.1
91	73	74	809.54
91	73	75	793.26
91	73	76	749.7
91	73	81	826.58
91	73	82	874.26
91	73	83	906.99
91	73	84	924.06
91	74	74	806.92
91	74	75	793.32
91	74	76	752.78
91	74	81	892.28
91	74	82	950.24
91	74	83	984.82
91	74	84	996.64
91	75	81	966.84
91	75	82	1012.5
91	75	83	1043.8
91	75	84	1057.7
91	76	81	928.43
91	76	82	998.2
91	76	83	1031.5
91	76	84	1028.7
92	47	81	973.41
92	47	82	987.51
92	47	83	965.41
92	47	84	931.38
92	48	81	889.5
92	48	82	901.43
92	48	83	888.08
92	48	84	860.14
92	49	74	824.68
92	49	75	798.04
92	49	76	762.67
92	49	81	811.7
92	49	82	828.96
92	49	83	831.72
92	49	84	819.39
92	50	74	821.04
92	50	75	786.44
92	50	76	756.32
92	50	81	796.11
92	50	82	795.09
92	50	83	797.18
92	50	84	797.1
92	51	74	823.17
92	51	75	795.52
92	51	76	774.63
92	51	81	785.09
92	51	82	774.2
92	51	83	766.99
92	51	84	768.2
92	52	74	850.72
92	52	75	840.17
92	52	76	827.83
92	52	81	793.16
92	52	82	772.9
92	52	83	743.99
92	52	84	740.95
92	53	74	899.17
92	53	75	928.71
92	53	76	915.21
92	53	81	842.33
92	53	82	796.22
92	53	83	737.53
92	53	84	731.77
92	54	74	923.64
92	54	75	984.55
92	54	76	967.92
92	54	81	878.87
92	54	82	856.41
92	54	83	815.84
92	54	84	782.04
92	55	74	879.27
92	55	75	950.96
92	55	76	967.32
92	55	81	899.56
92	55	82	891.51
92	55	83	864.26
92	55	84	832.13
92	56	74	838.92
92	56	75	933.09
92	56	76	957.65
92	56	81	921.87
92	56	82	905.88
92	56	83	892.37
92	56	84	870.26
92	57	74	831.13
92	57	75	889.11
92	57	76	922.88
92	57	77	944.95
92	57	78	951.52
92	57	79	925.05
92	57	80	885.33
92	57	81	889.44
92	57	82	894.55
92	57	83	898.34
92	57	84	879.62
92	58	74	881.84
92	58	75	854.86
92	58	76	897.83
92	58	77	940.55
92	58	78	955.49
92	58	79	938.77
92	58	80	918.21
92	58	81	935.04
92	58	82	946.31
92	58	83	939.14
92	58	84	931.99
92	59	74	944.61
92	59	75	950.9
92	59	76	969.82
92	59	77	988.1
92	59	78	976.2
92	59	79	969.33
92	59	80	968.33
92	59	81	961.66
92	59	82	957.8
92	59	83	928.46
92	59	84	897.76
92	60	74	915.41
92	60	75	851.65
92	60	76	828.83
92	60	77	835.26
92	60	78	819.44
92	60	79	784.7
92	60	80	734
92	60	81	768.96
92	60	82	821.41
92	60	83	812.2
92	60	84	772.54
92	61	74	898.12
92	61	75	716.88
92	61	76	677.87
92	61	77	819.21
92	61	78	809.21
92	61	79	774.35
92	61	80	727.29
92	61	81	797.63
92	61	82	912.48
92	61	83	877.34
92	61	84	818.79
92	62	74	1041.1
92	62	75	648.02
92	62	76	600.46
92	62	77	908.58
92	62	78	894.39
92	62	79	849.12
92	62	80	815.43
92	62	81	871.86
92	62	82	980.41
92	62	83	947.02
92	62	84	913.69
92	63	74	889.78
92	63	75	791.6
92	63	76	809.96
92	63	77	896.55
92	63	78	893.19
92	63	79	885.36
92	63	80	914.88
92	63	81	951.86
92	63	82	987.66
92	63	83	996.16
92	63	84	995.19
92	64	74	783.56
92	64	75	844.57
92	64	76	897.72
92	64	77	894.48
92	64	78	858.4
92	64	79	825.26
92	64	80	837.21
92	64	81	867.44
92	64	82	914.48
92	64	83	911
92	64	84	900.98
92	65	74	801.46
92	65	75	858.9
92	65	76	893.15
92	65	77	882.53
92	65	78	834.4
92	65	79	781.11
92	65	80	774.01
92	65	81	810.23
92	65	82	900.91
92	65	83	918.92
92	65	84	913.83
92	66	74	909.41
92	66	75	887.81
92	66	76	841.35
92	66	77	857.72
92	66	78	835.52
92	66	79	791.84
92	66	80	760.89
92	66	81	799.84
92	66	82	932.7
92	66	83	965.82
92	66	84	959.58
92	67	74	951.62
92	67	75	907.84
92	67	76	839.54
92	67	81	766.29
92	67	82	854.77
92	67	83	909.71
92	67	84	933.86
92	68	74	943.59
92	68	75	901.18
92	68	76	836.59
92	68	81	756.73
92	68	82	809.65
92	68	83	854.22
92	68	84	878.12
92	69	74	863.44
92	69	75	824.82
92	69	76	800.33
92	69	81	775.42
92	69	82	793.95
92	69	83	808.02
92	69	84	820.81
92	70	74	821.77
92	70	75	791.28
92	70	76	765.51
92	70	81	745.42
92	70	82	768.25
92	70	83	793.23
92	70	84	815.25
92	71	74	799.66
92	71	75	778.09
92	71	76	739.31
92	71	81	748.97
92	71	82	780.86
92	71	83	812.04
92	71	84	837.01
92	72	74	814.35
92	72	75	790.95
92	72	76	742.71
92	72	81	803.9
92	72	82	837.6
92	72	83	859.6
92	72	84	875.72
92	73	74	826.48
92	73	75	799.43
92	73	76	749.9
92	73	81	867.12
92	73	82	910.04
92	73	83	936.31
92	73	84	953.7
92	74	74	834.35
92	74	75	799.63
92	74	76	748.27
92	74	81	929.69
92	74	82	978.66
92	74	83	1007.5
92	74	84	1026.1
92	75	81	962.25
92	75	82	1016.3
92	75	83	1048
92	75	84	1072.6
92	76	81	926.89
92	76	82	993.65
92	76	83	1030.2
92	76	84	1039.8
93	49	74	871.55
93	49	75	833.4
93	49	76	786.28
93	50	74	863.8
93	50	75	815.66
93	50	76	764.97
93	50	81	817.85
93	50	82	813.4
93	50	83	800.37
93	50	84	803.86
93	51	74	857.18
93	51	75	802.49
93	51	76	752.82
93	51	81	801.93
93	51	82	786.24
93	51	83	776.16
93	51	84	783
93	52	74	835.95
93	52	75	802.16
93	52	76	768.31
93	52	81	788.47
93	52	82	768.19
93	52	83	749.93
93	52	84	747.96
93	53	74	881.13
93	53	75	876.16
93	53	76	839.14
93	53	81	773.89
93	53	82	748.6
93	53	83	724.86
93	53	84	714.23
93	54	71	760.89
93	54	72	789.96
93	54	73	838.38
93	54	74	943.67
93	54	75	971.41
93	54	76	919.56
93	54	81	804.89
93	54	82	783.89
93	54	83	754.09
93	54	84	717.24
93	55	71	769.89
93	55	72	767.49
93	55	73	808.06
93	55	74	939.8
93	55	75	1019
93	55	76	987.2
93	55	81	835.2
93	55	82	817.81
93	55	83	791.15
93	55	84	758.38
93	56	71	819.29
93	56	72	802.81
93	56	73	799.35
93	56	74	892.86
93	56	75	987.05
93	56	76	980.44
93	56	81	860.62
93	56	82	841.11
93	56	83	824.94
93	56	84	797.98
93	57	71	905.61
93	57	72	890.02
93	57	73	826.41
93	57	74	857.47
93	57	75	933.15
93	57	76	948.37
93	57	77	959.39
93	57	78	962.4
93	57	79	920.63
93	57	80	871.46
93	58	71	920.21
93	58	72	951.76
93	58	73	888.22
93	58	74	864.44
93	58	75	876.07
93	58	76	916.81
93	58	77	946.47
93	58	78	960.64
93	58	79	938.32
93	58	80	912.74
93	59	71	889.49
93	59	72	948.86
93	59	73	959.81
93	59	74	971.73
93	59	75	958.34
93	59	76	962.56
93	59	77	969.32
93	59	78	971.48
93	59	79	968.31
93	59	80	959.53
93	60	71	847.37
93	60	72	884.36
93	60	73	884.45
93	60	74	871.49
93	60	75	887.54
93	60	76	873.51
93	60	77	845.27
93	60	78	823.45
93	60	79	787.58
93	60	80	724.56
93	61	74	720.13
93	61	75	790.79
93	61	76	800.76
93	61	77	851.06
93	61	78	812.82
93	61	79	774.8
93	61	80	738.49
93	62	71	846.16
93	62	72	870.97
93	62	73	902.99
93	62	74	926.84
93	62	75	795.29
93	62	76	778.36
93	62	77	958.19
93	62	78	887.2
93	62	79	843.47
93	62	80	836.96
93	63	71	841.81
93	63	72	894.35
93	63	73	931.44
93	63	74	967.55
93	63	75	913.58
93	63	76	901.2
93	63	77	927.74
93	63	78	905.03
93	63	79	894.19
93	63	80	908.37
93	64	71	886.05
93	64	72	887.8
93	64	73	908.71
93	64	74	941.57
93	64	75	942.32
93	64	76	948.76
93	64	77	936.62
93	64	78	890.71
93	64	79	849.55
93	64	80	838.57
93	65	71	853.15
93	65	72	904.42
93	65	73	926.23
93	65	74	889
93	65	75	913.21
93	65	76	938.53
93	65	77	943.27
93	65	78	884.18
93	65	79	820
93	65	80	784.59
93	66	71	873.35
93	66	72	933.02
93	66	73	962.93
93	66	74	969.13
93	66	75	944.4
93	66	76	912.48
93	67	71	882.64
93	67	72	945.59
93	67	73	979.98
93	67	74	990.48
93	67	75	951.5
93	67	76	911.16
93	67	81	745.54
93	67	82	800.45
93	67	83	879.17
93	67	84	923.98
93	68	71	839.32
93	68	72	932.47
93	68	73	980.57
93	68	74	969
93	68	75	933.5
93	68	76	899.09
93	68	81	738.69
93	68	82	785.05
93	68	83	831.98
93	68	84	856.17
93	69	71	788.65
93	69	72	889.07
93	69	73	933.9
93	69	74	901.2
93	69	75	857.89
93	69	76	827.4
93	69	81	769.75
93	69	82	809.34
93	69	83	809.14
93	69	84	799.14
93	70	74	850.16
93	70	75	820.26
93	70	76	793.37
93	70	81	742.64
93	70	82	781.26
93	70	83	799.94
93	70	84	807.9
93	71	74	809.86
93	71	75	800.3
93	71	76	776.69
93	71	81	743.7
93	71	82	789.58
93	71	83	821.39
93	71	84	841.8
93	72	74	828.04
93	72	75	819.28
93	72	76	796.86
93	72	81	823.14
93	72	82	870.84
93	72	83	893.39
93	72	84	906.92
93	73	74	834.89
93	73	75	816.39
93	73	76	782.49
93	73	81	900.2
93	73	82	945.24
93	73	83	959.56
93	73	84	961.99
93	74	74	838.53
93	74	75	810.45
93	74	76	759.62
94	49	74	881.53
94	49	75	845.93
94	49	76	803.04
94	50	71	862.69
94	50	72	848.77
94	50	73	843.73
94	50	74	878.12
94	50	75	839.01
94	50	76	786.7
94	51	71	820.64
94	51	72	835.94
94	51	73	863.09
94	51	74	886.58
94	51	75	834.53
94	51	76	773.19
94	52	71	805.13
94	52	72	833.97
94	52	73	874.44
94	52	74	876.95
94	52	75	847.41
94	52	76	808.69
94	53	69	699.21
94	53	70	818.3
94	53	71	801.63
94	53	72	826.05
94	53	73	866.68
94	53	74	884.28
94	53	75	874.37
94	53	76	839.56
94	54	69	650.33
94	54	70	778.77
94	54	71	789.9
94	54	72	809.39
94	54	73	838.01
94	54	74	906.41
94	54	75	923.27
94	54	76	887.37
94	54	78	878.18
94	54	79	808.25
94	54	80	782.43
94	55	69	638.89
94	55	70	764.39
94	55	71	784.26
94	55	72	792.7
94	55	73	811.92
94	55	74	921.04
94	55	75	985.29
94	55	76	961.09
94	55	78	934.5
94	55	79	858.03
94	55	80	817
94	56	69	662.66
94	56	70	776.21
94	56	71	805.87
94	56	72	809.22
94	56	73	812.72
94	56	74	908.18
94	56	75	979.75
94	56	76	957.08
94	56	78	966.92
94	56	79	923.95
94	56	80	875.59
94	57	71	867.29
94	57	72	869.09
94	57	73	841.52
94	57	74	885.89
94	57	75	947.41
94	57	76	942.57
94	57	77	948.53
94	57	78	959
94	57	79	926.16
94	57	80	873.81
94	58	71	920.18
94	58	72	954.57
94	58	73	899.67
94	58	74	883.38
94	58	75	904.55
94	58	76	931.3
94	58	77	941.75
94	58	78	947.92
94	58	79	936.06
94	58	80	913.94
94	59	71	905.83
94	59	72	964.49
94	59	73	967.2
94	59	74	971.21
94	59	75	960.64
94	59	76	951.69
94	59	77	946.21
94	59	78	959.07
94	59	79	966.79
94	59	80	956.92
94	60	71	817.98
94	60	72	856.01
94	60	73	862.67
94	60	74	866.6
94	60	75	887.79
94	60	76	881.67
94	60	77	846.28
94	60	78	782.34
94	60	79	742.58
94	60	80	712.85
94	61	71	669.68
94	61	72	587.9
94	61	73	622.05
94	61	74	695.88
94	61	75	810.88
94	61	76	865.27
94	61	77	869.2
94	61	78	790.2
94	61	79	745.08
94	61	80	720.54
94	62	71	768.38
94	62	72	790.54
94	62	73	840.46
94	62	74	896.32
94	62	75	926.03
94	62	76	955.69
94	62	77	980.13
94	62	78	901.9
94	62	79	852.03
94	62	80	828.12
94	63	71	861.2
94	63	72	895.47
94	63	73	932.09
94	63	74	988.08
94	63	75	988.9
94	63	76	983.65
94	63	77	964.06
94	63	78	920.69
94	63	79	903.31
94	63	80	910.53
94	64	71	899.54
94	64	72	927.32
94	64	73	956.12
94	64	74	1004.4
94	64	75	993.92
94	64	76	983.28
94	64	77	977.4
94	64	78	934.15
94	64	79	896.68
94	64	80	864.11
94	65	71	900.62
94	65	72	943.76
94	65	73	966.91
94	65	74	951.75
94	65	75	951.25
94	65	76	963.38
94	65	77	990.2
94	65	78	949.26
94	65	79	897.2
94	65	80	832.78
94	66	71	875.25
94	66	72	928.73
94	66	73	963.46
94	66	74	973.59
94	66	75	967.68
94	66	76	962.52
94	66	78	957.08
94	66	79	933.48
94	66	80	864.57
94	67	69	728.94
94	67	70	784.76
94	67	71	840.16
94	67	72	908.2
94	67	73	956.03
94	67	74	962.94
94	67	75	961.02
94	67	76	961.97
94	67	78	966.82
94	67	79	919.87
94	67	80	832.44
94	68	69	665.77
94	68	70	706.09
94	68	71	811.84
94	68	72	901.53
94	68	73	954.69
94	68	74	932.6
94	68	75	933.01
94	68	76	942.21
94	68	78	954.63
94	68	79	891.16
94	68	80	802.43
94	69	69	654.89
94	69	70	662.13
94	69	71	772.24
94	69	72	846.43
94	69	73	888.97
94	69	74	885.54
94	69	75	877.58
94	69	76	865.79
94	69	78	880.83
94	69	79	840.59
94	69	80	790.42
94	70	69	662.7
94	70	70	635.12
94	70	71	744.99
94	70	72	812.27
94	70	73	842.84
94	70	74	843.57
94	70	75	834.91
94	70	76	824.33
94	71	71	741.41
94	71	72	801.87
94	71	73	814.67
94	71	74	809.87
94	71	75	805.41
94	71	76	802.85
94	72	71	726.35
94	72	72	792.76
94	72	73	821.74
94	72	74	829.29
94	72	75	841.19
94	72	76	848.46
94	73	71	717.12
94	73	72	792.5
94	73	73	832.8
94	73	74	840.22
94	73	75	842.49
94	73	76	836.04
94	74	74	844.58
94	74	75	830.83
94	74	76	798.62
95	50	71	854.14
95	50	72	849.17
95	50	73	848.54
95	51	71	841.3
95	51	72	857.63
95	51	73	884
95	52	71	829.3
95	52	72	870.61
95	52	73	920.69
95	53	69	684.55
95	53	70	794.61
95	53	71	823.44
95	53	72	873.11
95	53	73	925.47
95	53	77	918.47
95	53	78	893.54
95	53	79	834.64
95	53	80	810.23
95	54	69	670.25
95	54	70	806.29
95	54	71	821.21
95	54	72	840.76
95	54	73	858.96
95	54	77	962.31
95	54	78	962.73
95	54	79	884.48
95	54	80	823.43
95	55	69	667.26
95	55	70	793.84
95	55	71	823.25
95	55	72	836.76
95	55	73	839.65
95	55	77	989.85
95	55	78	1005.4
95	55	79	919.84
95	55	80	846.01
95	56	69	686.08
95	56	70	787.07
95	56	71	832.09
95	56	72	845.69
95	56	73	838.29
95	56	77	936.93
95	56	78	949.79
95	56	79	944.25
95	56	80	914.85
95	57	69	717.7
95	57	70	820.2
95	57	71	858.66
95	57	72	868.91
[truncated: 7,412 more rows]
