# Supplementary material for: From mathematics to medicine: A practical primer on topological data analysis (TDA) and the development of related analytic tools for the functional discovery of latent structure in fMRI data
Source: PLoS One. 2021 Aug 12;16(8):e0255859. doi: 10.1371/journal.pone.0255859 (PMC8360597; doi:10.1371/journal.pone.0255859)
Supplement: S1 Data — The included archive of .csv files has one .csv file for each time index. Each .csv file contains a single matrix, which has one column for each of the spatial coordinates x, y, z and one column for the fMRI signal amplitude at voxel (x, y, z) at that time index. This is normalized scan data for a single patient from our study, described in the paper, with an ACC (anterior cingulate cortex) mask applied. This is the data we used, together with our software implementation of our workflow (available at https://github.com/regalski/Wayne-State-TDA), to produce the persistence diagrams, vineyards, and loop locations pictured in the figures and described in the Workflow section of our paper. (ZIP) [file pone.0255859.s004.zip › lea2002_145_121_121_time_129_rdACC.csv]

86	49	77	709.81
86	49	78	702.77
86	49	79	706.82
86	49	80	707.98
86	50	77	713.61
86	50	78	695.27
86	50	79	683.45
86	50	80	674.14
86	51	77	700.15
86	51	78	699.2
86	51	79	683.58
86	51	80	666.65
86	52	77	709.97
86	52	78	712.59
86	52	79	693.85
86	52	80	672.35
86	53	77	802.3
86	53	78	751.04
86	53	79	712.9
86	53	80	688.87
86	54	77	842.36
86	54	78	815.26
86	54	79	785.09
86	54	80	746.83
86	55	77	847.62
86	55	78	850.62
86	55	79	837.08
86	55	80	812.37
86	56	77	830.9
86	56	78	847.68
86	56	79	864.34
86	56	80	878.76
86	57	77	815.85
86	57	78	851.59
86	57	79	887.13
86	57	80	853.32
86	57	81	831.61
86	57	82	827.91
86	58	77	819.74
86	58	78	856.07
86	58	79	894.77
86	58	80	848.43
86	58	81	842.46
86	58	82	875.99
86	59	81	822.05
86	59	82	867.26
86	60	81	706.64
86	60	82	760.86
86	61	81	775.07
86	61	82	809.48
86	62	81	838.91
86	62	82	854.6
86	63	77	855.78
86	63	78	818.53
86	63	79	835.95
86	63	80	845.1
86	63	81	845.62
86	63	82	859.99
86	64	77	860.42
86	64	78	826.4
86	64	79	826.23
86	64	80	803.35
86	64	81	760.76
86	64	82	761.54
86	65	77	860.2
86	65	78	864
86	65	79	855.52
86	65	80	807.5
86	65	81	732.19
86	65	82	734.79
86	66	77	878.89
86	66	78	918.26
86	66	79	885.59
86	66	80	818.76
86	66	81	731.32
86	66	82	730.43
86	67	77	806.03
86	67	78	856.09
86	67	79	838.9
86	67	80	793.84
86	68	77	839.23
86	68	78	872.65
86	68	79	833.4
86	68	80	780.57
86	69	77	864.76
86	69	78	849.86
86	69	79	798.8
86	69	80	752.87
86	70	77	756.59
86	70	78	715.86
86	70	79	709.42
86	70	80	702.48
86	71	77	738.66
86	71	78	716.51
86	71	79	721.32
86	71	80	723.11
86	72	77	739.52
86	72	78	723.89
86	72	79	725.85
86	72	80	727.96
86	73	77	736.94
86	73	78	724.43
86	73	79	719.68
86	73	80	720.25
87	46	81	935.41
87	46	82	927.76
87	46	83	926.84
87	46	84	932.73
87	47	81	854.85
87	47	82	860.2
87	47	83	863.67
87	47	84	854.59
87	48	81	768.81
87	48	82	775.3
87	48	83	784.06
87	48	84	783.65
87	49	77	715.94
87	49	78	715.18
87	49	79	724.6
87	49	80	728.93
87	49	81	724.67
87	49	82	734.21
87	49	83	748.2
87	49	84	751.11
87	50	77	717.42
87	50	78	710.92
87	50	79	708.32
87	50	80	702.46
87	50	81	697.68
87	50	82	708.91
87	50	83	731.17
87	50	84	737.15
87	51	77	713.07
87	51	78	706.58
87	51	79	690.33
87	51	80	671.98
87	52	77	739.87
87	52	78	733.69
87	52	79	704.02
87	52	80	671.16
87	53	77	852.51
87	53	78	819.17
87	53	79	760.14
87	53	80	695.59
87	54	77	868.01
87	54	78	834.03
87	54	79	793.67
87	54	80	754.07
87	55	77	842.9
87	55	78	842.25
87	55	79	827.14
87	55	80	796.16
87	55	81	773.83
87	55	82	750.2
87	55	83	766.85
87	55	84	779.15
87	56	77	821.02
87	56	78	862.04
87	56	79	870.9
87	56	80	841.19
87	56	81	803.39
87	56	82	757.61
87	56	83	779
87	56	84	785.89
87	57	77	835.22
87	57	78	886.18
87	57	79	922.7
87	57	80	896.59
87	57	81	855.96
87	57	82	816.98
87	57	83	790.3
87	57	84	761.56
87	58	77	845.25
87	58	78	888.32
87	58	79	918.56
87	58	80	887.55
87	58	81	870.57
87	58	82	877.83
87	58	83	857.53
87	58	84	829.41
87	59	77	864.61
87	59	78	866.72
87	59	79	872.79
87	59	80	835.88
87	59	81	832.54
87	59	82	866.29
87	59	83	867.37
87	59	84	862.26
87	60	77	769.17
87	60	78	766.95
87	60	79	797.91
87	60	80	747.82
87	60	81	714.64
87	60	82	731.89
87	60	83	779.01
87	60	84	842.37
87	61	77	745.64
87	61	78	748.6
87	61	79	802.48
87	61	80	803.61
87	61	81	793.29
87	61	82	787.75
87	61	83	810.21
87	61	84	841.38
87	62	77	796.08
87	62	78	787.05
87	62	79	824.03
87	62	80	853.01
87	62	81	862.75
87	62	82	844.14
87	62	83	846.55
87	62	84	853.76
87	63	77	888.27
87	63	78	866.59
87	63	79	814.02
87	63	80	831.05
87	63	81	868.8
87	63	82	869.83
87	63	83	865.75
87	63	84	852.26
87	64	77	870.44
87	64	78	837.72
87	64	79	777.5
87	64	80	796.7
87	64	81	837.92
87	64	82	820.9
87	64	83	802.45
87	64	84	787.44
87	65	77	847.93
87	65	78	836.7
87	65	79	786.99
87	65	80	784.05
87	65	81	787.14
87	65	82	780.59
87	65	83	770.52
87	65	84	764.78
87	66	77	863.2
87	66	78	878.48
87	66	79	819.79
87	66	80	777.33
87	66	81	738.15
87	66	82	740.55
87	66	83	737.74
87	66	84	745.96
87	67	77	852.59
87	67	78	819.93
87	67	79	784.95
87	67	80	747.12
87	67	81	701.57
87	67	82	693.47
87	67	83	696.93
87	67	84	727.29
87	68	77	833.06
87	68	78	808.64
87	68	79	775.47
87	68	80	740.18
87	68	81	704.45
87	68	82	703.44
87	68	83	703.61
87	68	84	720.94
87	69	77	793.45
87	69	78	794.63
87	69	79	762.45
87	69	80	734.93
87	70	77	733.65
87	70	78	732.78
87	70	79	725.13
87	70	80	719.19
87	71	77	732.35
87	71	78	737.61
87	71	79	738.59
87	71	80	740.27
87	72	77	749.53
87	72	78	748.85
87	72	79	746.57
87	72	80	747.51
87	73	77	741.59
87	73	78	729.89
87	73	79	731.68
87	73	80	734.73
87	73	81	739.08
87	73	82	740.11
87	73	83	747.83
87	73	84	765.06
87	74	81	785.97
87	74	82	817.84
87	74	83	844.37
87	74	84	862.42
87	75	81	822.9
87	75	82	873.97
87	75	83	909.77
87	75	84	921.11
87	76	81	830.12
87	76	82	894.57
87	76	83	935.87
87	76	84	940.76
88	46	81	931.03
88	46	82	943.81
88	46	83	947.83
88	46	84	943.74
88	47	81	872.83
88	47	82	876.08
88	47	83	875.6
88	47	84	857.59
88	48	81	785.47
88	48	82	787.16
88	48	83	791.22
88	48	84	783.92
88	49	77	711.13
88	49	78	732.59
88	49	79	736.95
88	49	80	741.62
88	49	81	743.17
88	49	82	746.91
88	49	83	752.14
88	49	84	757.27
88	50	77	707.6
88	50	78	721.91
88	50	79	728.42
88	50	80	730.67
88	50	81	725.84
88	50	82	725
88	50	83	729.36
88	50	84	741.43
88	51	77	727.73
88	51	78	727.75
88	51	79	714.76
88	51	80	700.44
88	52	77	777.11
88	52	78	769.57
88	52	79	740.22
88	52	80	710.57
88	53	77	878.63
88	53	78	866.47
88	53	79	820.95
88	53	80	769.02
88	54	77	902.13
88	54	78	883.78
88	54	79	845.72
88	54	80	802.95
88	55	77	892.78
88	55	78	872.43
88	55	79	850.68
88	55	80	824.82
88	55	81	811.46
88	55	82	799.8
88	55	83	824.61
88	55	84	841.32
88	56	77	886.01
88	56	78	860.55
88	56	79	850.02
88	56	80	840.55
88	56	81	820.95
88	56	82	796.31
88	56	83	838.25
88	56	84	865.34
88	57	77	883.28
88	57	78	880.73
88	57	79	885.4
88	57	80	883.17
88	57	81	862.17
88	57	82	826.27
88	57	83	832.05
88	57	84	837.62
88	58	77	871.84
88	58	78	886.33
88	58	79	897.61
88	58	80	885.51
88	58	81	884.35
88	58	82	893.83
88	58	83	890.51
88	58	84	881.97
88	59	77	873.71
88	59	78	871.92
88	59	79	877.88
88	59	80	851.98
88	59	81	857.68
88	59	82	884.74
88	59	83	880.7
88	59	84	880.33
88	60	77	874.27
88	60	78	852.52
88	60	79	828.54
88	60	80	771.09
88	60	81	731.89
88	60	82	706.89
88	60	83	738.05
88	60	84	825.88
88	61	77	854.61
88	61	78	838.31
88	61	79	828.94
88	61	80	819.36
88	61	81	801.05
88	61	82	758.72
88	61	83	785.42
88	61	84	855.49
88	62	77	844.11
88	62	78	832.99
88	62	79	833.5
88	62	80	868.31
88	62	81	878.34
88	62	82	833.03
88	62	83	839.26
88	62	84	878.68
88	63	77	871.42
88	63	78	845.27
88	63	79	803.65
88	63	80	851.44
88	63	81	899.65
88	63	82	887.11
88	63	83	883.04
88	63	84	884.95
88	64	77	874.32
88	64	78	834.32
88	64	79	759.4
88	64	80	815.12
88	64	81	893.49
88	64	82	881.75
88	64	83	866.13
88	64	84	845.7
88	65	77	875.87
88	65	78	833.72
88	65	79	749.97
88	65	80	789.47
88	65	81	852.19
88	65	82	855.92
88	65	83	842.52
88	65	84	804.57
88	66	77	895.04
88	66	78	853.33
88	66	79	774.9
88	66	80	772.34
88	66	81	792.7
88	66	82	810.13
88	66	83	801.6
88	66	84	764.43
88	67	77	846.27
88	67	78	805.7
88	67	79	757.41
88	67	80	738.3
88	67	81	726.87
88	67	82	727.53
88	67	83	722.17
88	67	84	721.79
88	68	77	803.65
88	68	78	778.17
88	68	79	761.28
88	68	80	736.05
88	68	81	709.55
88	68	82	719.2
88	68	83	724.22
88	68	84	721.38
88	69	77	763.03
88	69	78	758.42
88	69	79	762.44
88	69	80	739.87
88	70	77	740.81
88	70	78	735.76
88	70	79	731.47
88	70	80	729.78
88	71	77	736.7
88	71	78	734.68
88	71	79	736.52
88	71	80	741.9
88	72	77	739.6
88	72	78	738.01
88	72	79	746.93
88	72	80	751.77
88	73	77	726.71
88	73	78	720.98
88	73	79	734.79
88	73	80	744.87
88	73	81	754.38
88	73	82	765.15
88	73	83	774.25
88	73	84	784.51
88	74	81	809.73
88	74	82	842.58
88	74	83	864.85
88	74	84	876.24
88	75	81	877.97
88	75	82	918.65
88	75	83	941.68
88	75	84	939.95
88	76	81	907.23
88	76	82	937.61
88	76	83	952.79
88	76	84	936.97
89	46	81	926.79
89	46	82	947.88
89	46	83	957.65
89	46	84	941.68
89	47	81	888.93
89	47	82	883.14
89	47	83	876.72
89	47	84	851.76
89	48	81	790.19
89	48	82	792.54
89	48	83	793.7
89	48	84	782.25
89	49	77	711.19
89	49	78	733.53
89	49	79	732.58
89	49	80	737.87
89	49	81	743.67
89	49	82	750.81
89	49	83	756.81
89	49	84	766.65
89	50	74	763.85
89	50	75	758.76
89	50	76	726.84
89	50	77	732.77
89	50	78	742.86
89	50	79	743.16
89	50	80	744.2
89	50	81	742.21
89	50	82	739.31
89	50	83	735.39
89	50	84	757.3
89	51	74	775.04
89	51	75	796.78
89	51	76	775.76
89	51	77	773.42
89	51	78	776.66
89	51	79	758.36
89	51	80	740.35
89	51	81	735.95
89	51	82	728.89
89	51	83	718.79
89	51	84	730.37
89	52	74	794.9
89	52	75	872.55
89	52	76	848.82
89	52	77	834.23
89	52	78	831.09
89	52	79	803.74
89	52	80	778.68
89	52	81	771.14
89	52	82	761.44
89	52	83	750.83
89	52	84	752.01
89	53	74	798.06
89	53	75	886.28
89	53	76	858.16
89	53	77	861.36
89	53	78	888.05
89	53	79	885.4
89	53	80	869.6
89	53	81	842.29
89	53	82	820.61
89	53	83	806.55
89	53	84	797.27
89	54	74	796.33
89	54	75	894.28
89	54	76	879.69
89	54	77	878.18
89	54	78	882.52
89	54	79	877.21
89	54	80	864.48
89	54	81	857.36
89	54	82	854.41
89	54	83	856.78
89	54	84	853.98
89	55	75	879.87
89	55	76	896.7
89	55	77	892.46
89	55	78	866.17
89	55	79	861.48
89	55	80	863.35
89	55	81	862.57
89	55	82	861.91
89	55	83	881.17
89	55	84	895.25
89	56	75	839.18
89	56	76	868.28
89	56	77	889.57
89	56	78	864.83
89	56	79	863.12
89	56	80	878.1
89	56	81	866.37
89	56	82	860.4
89	56	83	893.69
89	56	84	917.85
89	57	75	836.49
89	57	76	851.42
89	57	77	879.87
89	57	78	856.41
89	57	79	850.64
89	57	80	859.82
89	57	81	862.46
89	57	82	859.42
89	57	83	887.12
89	57	84	907.31
89	58	77	871.08
89	58	78	868.37
89	58	79	869.32
89	58	80	875.64
89	58	81	897.57
89	58	82	929.18
89	58	83	946.95
89	58	84	956.16
89	59	77	875.21
89	59	78	890.16
89	59	79	900.47
89	59	80	894.46
89	59	81	905.67
89	59	82	929.07
89	59	83	913.73
89	59	84	896.89
89	60	77	832.63
89	60	78	818.07
89	60	79	797.77
89	60	80	785.71
89	60	81	755.09
89	60	82	703
89	60	83	693.13
89	60	84	731.7
89	61	77	827.16
89	61	78	814.87
89	61	79	800.87
89	61	80	811.44
89	61	81	791.62
89	61	82	728.02
89	61	83	764.88
89	61	84	870.3
89	62	77	855.95
89	62	78	840.43
89	62	79	831.41
89	62	80	865.14
89	62	81	872.48
89	62	82	822.15
89	62	83	853.18
89	62	84	933.18
89	63	77	858.91
89	63	78	838.67
89	63	79	829.21
89	63	80	890.09
89	63	81	937.85
89	63	82	927.4
89	63	83	932.5
89	63	84	938.74
89	64	77	860.01
89	64	78	824.44
89	64	79	778.54
89	64	80	842.42
89	64	81	914.21
89	64	82	916.44
89	64	83	910.64
89	64	84	880.74
89	65	77	858.2
89	65	78	813.27
89	65	79	744.09
89	65	80	805.12
89	65	81	887.17
89	65	82	913.01
89	65	83	906.36
89	65	84	852.34
89	66	75	855.32
89	66	76	886.96
89	66	77	857.42
89	66	78	812.82
89	66	79	743.16
89	66	80	783.57
89	66	81	850.2
89	66	82	893.37
89	66	83	886.48
89	66	84	817.86
89	67	75	873.35
89	67	76	841.66
89	67	77	812.3
89	67	78	784.7
89	67	79	750.04
89	67	80	759.5
89	67	81	779.48
89	67	82	799.26
89	67	83	790.72
89	67	84	747.25
89	68	75	850.96
89	68	76	801.66
89	68	77	780.14
89	68	78	767.88
89	68	79	763.83
89	68	80	754.14
89	68	81	741.95
89	68	82	757.81
89	68	83	760.58
89	68	84	744.23
89	69	74	843.11
89	69	75	801.3
89	69	76	768.37
89	69	77	762.57
89	69	78	760.82
89	69	79	778.53
89	69	80	756.83
89	69	81	726.91
89	69	82	743.78
89	69	83	758.47
89	69	84	760.23
89	70	74	802.19
89	70	75	796.65
89	70	76	764.07
89	70	77	750.39
89	70	78	743.2
89	70	79	742.74
89	70	80	737.48
89	70	81	739.33
89	70	82	761.05
89	70	83	777.84
89	70	84	782.79
89	71	74	770.57
89	71	75	784.32
89	71	76	758.63
89	71	77	744.35
89	71	78	737.22
89	71	79	737.91
89	71	80	740.65
89	71	81	745.97
89	71	82	746.25
89	71	83	748.26
89	71	84	759.31
89	72	74	750.56
89	72	75	762.24
89	72	76	751.48
89	72	77	745.25
89	72	78	740.62
89	72	79	749.64
89	72	80	754
89	72	81	753.91
89	72	82	741.85
89	72	83	741.93
89	72	84	764.82
89	73	74	735.29
89	73	75	738.49
89	73	76	753.91
89	73	77	745.16
89	73	78	733.18
89	73	79	743.14
89	73	80	763.12
89	73	81	780.18
89	73	82	799.43
89	73	83	821.12
89	73	84	844.51
89	74	81	840.72
89	74	82	872.73
89	74	83	894.69
89	74	84	902
89	75	81	922.88
89	75	82	954.33
89	75	83	964.2
89	75	84	949.37
89	76	81	945.44
89	76	82	967.17
89	76	83	968.47
89	76	84	946.82
90	46	81	917.59
90	46	82	943.93
90	46	83	947.81
90	46	84	920.44
90	47	81	896.16
90	47	82	890.41
90	47	83	874.4
90	47	84	848.04
90	48	81	792.93
90	48	82	793.22
90	48	83	792.81
90	48	84	788.16
90	49	74	766.26
90	49	75	757.47
90	49	76	731.59
90	49	81	738.92
90	49	82	748.32
90	49	83	756.07
90	49	84	770.77
90	50	74	764.07
90	50	75	762.24
90	50	76	748.81
90	50	77	747.06
90	50	78	748.06
90	50	79	745.52
90	50	80	745.92
90	50	81	747.14
90	50	82	748.68
90	50	83	747.53
90	50	84	768.14
90	51	74	775.11
90	51	75	795.26
90	51	76	800.42
90	51	77	802.01
90	51	78	803.62
90	51	79	784.88
90	51	80	767.34
90	51	81	753.54
90	51	82	745.84
90	51	83	737.48
90	51	84	753.83
90	52	74	802.45
90	52	75	872.42
90	52	76	890.69
90	52	77	892.73
90	52	78	891.88
90	52	79	850.28
90	52	80	830.52
90	52	81	815.48
90	52	82	802.36
90	52	83	783.71
90	52	84	780.51
90	53	74	805.45
90	53	75	883.73
90	53	76	876.21
90	53	77	887.1
90	53	78	916.25
90	53	79	934.18
90	53	80	950.67
90	53	81	929.76
90	53	82	899.25
90	53	83	863.03
90	53	84	833.63
90	54	74	800.37
90	54	75	884.56
90	54	76	881.33
90	54	77	884.48
90	54	78	889.44
90	54	79	902.85
90	54	80	918.41
90	54	81	924.56
90	54	82	931.82
90	54	83	932.93
90	54	84	905.93
90	55	74	795.17
90	55	75	876.33
90	55	76	901.66
90	55	77	900.21
90	55	78	867.82
90	55	79	871.61
90	55	80	895.76
90	55	81	915.95
90	55	82	927.95
90	55	83	926.16
90	55	84	927.68
90	56	74	805.44
90	56	75	848.88
90	56	76	887.72
90	56	77	909.38
90	56	78	898.47
90	56	79	906.78
90	56	80	935.65
90	56	81	920.75
90	56	82	908.85
90	56	83	905.54
90	56	84	928.26
90	57	74	851.82
90	57	75	851.47
90	57	76	872.9
90	57	77	892.43
90	57	78	872.46
90	57	79	858.79
90	57	80	857.81
90	57	81	879.78
90	57	82	910.1
90	57	83	913.49
90	57	84	918.9
90	58	74	937.67
90	58	75	880.76
90	58	76	873.19
90	58	77	885.02
90	58	78	879.1
90	58	79	873.83
90	58	80	884.96
90	58	81	931.83
90	58	82	994.11
90	58	83	1007.8
90	58	84	1004.1
90	59	75	873.31
90	59	76	887.73
90	59	77	901.36
90	59	78	930.4
90	59	79	945.07
90	59	80	961.78
90	59	81	984.91
90	59	82	999.75
90	59	83	969.65
90	59	84	942.08
90	60	75	765.88
90	60	76	761.56
90	60	77	759.66
90	60	78	738.96
90	60	79	724.7
90	60	80	768.89
90	60	81	770.88
90	60	82	728.56
90	60	83	694.66
90	60	84	696.13
90	61	77	737.34
90	61	78	731.98
90	61	79	725.9
90	61	80	756.7
90	61	81	741.4
90	61	82	674.78
90	61	83	661.06
90	61	84	699.68
90	62	75	873.38
90	62	76	846.92
90	62	77	850.04
90	62	78	841.56
90	62	79	830.23
90	62	80	826.73
90	62	81	810.41
90	62	82	763.8
90	62	83	773.85
90	62	84	824.81
90	63	75	808.52
90	63	76	883.13
90	63	77	862.47
90	63	78	859.92
90	63	79	882.48
90	63	80	920.99
90	63	81	945.59
90	63	82	936.82
90	63	83	949.97
90	63	84	977.15
90	64	75	785
90	64	76	891.82
90	64	77	844.45
90	64	78	823.02
90	64	79	832.14
90	64	80	867.05
90	64	81	887.83
90	64	82	878.28
90	64	83	890.68
90	64	84	914.76
90	65	74	854.6
90	65	75	827.96
90	65	76	881.47
90	65	77	819.53
90	65	78	782.66
90	65	79	774.35
90	65	80	817.85
90	65	81	860.85
90	65	82	886.95
90	65	83	904.64
90	65	84	903.47
90	66	74	915.15
90	66	75	896.36
90	66	76	836.09
90	66	77	795.11
90	66	78	763.75
90	66	79	737.86
90	66	80	795.11
90	66	81	860.75
90	66	82	919.63
90	66	83	927.01
90	66	84	883.56
90	67	74	927.75
90	67	75	878.97
90	67	76	799.4
90	67	77	773.68
90	67	78	761.14
90	67	79	762.95
90	67	80	796.46
90	67	81	827.86
90	67	82	847.79
90	67	83	831.33
90	67	84	779.35
90	68	74	912.72
90	68	75	835.85
90	68	76	772.72
90	68	77	766.48
90	68	78	768.41
90	68	79	779.08
90	68	80	789.64
90	68	81	793.53
90	68	82	798.46
90	68	83	796.47
90	68	84	784.05
90	69	74	855.07
90	69	75	806.5
90	69	76	765.44
90	69	77	776.35
90	69	78	789.88
90	69	79	789.35
90	69	80	776.98
90	69	81	760.8
90	69	82	765.34
90	69	83	782.57
90	69	84	804.93
90	70	74	800.61
90	70	75	785.75
90	70	76	764.9
90	70	77	761.35
90	70	78	761.71
90	70	79	764.37
90	70	80	749.59
90	70	81	734.58
90	70	82	756.46
90	70	83	778.42
90	70	84	792.83
90	71	74	769.69
90	71	75	772.15
90	71	76	759.4
90	71	77	752.58
90	71	78	749.73
90	71	79	755.47
90	71	80	749.16
90	71	81	742.33
90	71	82	764.64
90	71	83	780.92
90	71	84	792.42
90	72	74	775.1
90	72	75	770.36
90	72	76	747.98
90	72	77	749.48
90	72	78	754.78
90	72	79	760.71
90	72	80	765.32
90	72	81	772.49
90	72	82	785.8
90	72	83	793.68
90	72	84	806.08
90	73	74	770.47
90	73	75	761.38
90	73	76	765.01
90	73	81	845.19
90	73	82	857.36
90	73	83	867.38
90	73	84	880.4
90	74	81	915.13
90	74	82	930.56
90	74	83	941.93
90	74	84	946.87
90	75	81	980.81
90	75	82	1004.9
90	75	83	1017.2
90	75	84	1009.1
90	76	81	951.57
90	76	82	987.17
90	76	83	1005.6
90	76	84	998.02
91	47	81	889.33
91	47	82	905.9
91	47	83	902.94
91	47	84	875.58
91	48	81	819.62
91	48	82	824.94
91	48	83	829.8
91	48	84	829.52
91	49	74	778.85
91	49	75	773.49
91	49	76	769.73
91	49	81	763.63
91	49	82	773.44
91	49	83	783.33
91	49	84	799.3
91	50	74	777.57
91	50	75	769.34
91	50	76	764.28
91	50	81	759.03
91	50	82	762.31
91	50	83	765.45
91	50	84	785.33
91	51	74	786.05
91	51	75	785.94
91	51	76	796.42
91	51	81	747.42
91	51	82	747.5
91	51	83	750.31
91	51	84	784.83
91	52	74	810.9
91	52	75	850.41
91	52	76	887.41
91	52	81	786.61
91	52	82	776.91
91	52	83	763.42
91	52	84	779.75
91	53	74	840.35
91	53	75	899.21
91	53	76	914.93
91	53	81	893.07
91	53	82	850.7
91	53	83	807.7
91	53	84	795.33
91	54	74	850.05
91	54	75	918.25
91	54	76	926.92
91	54	81	917.74
91	54	82	900.34
91	54	83	878.07
91	54	84	856.97
91	55	74	831.34
91	55	75	897.11
91	55	76	927.67
91	55	81	928.88
91	55	82	922.23
91	55	83	912.78
91	55	84	902.51
91	56	74	818.73
91	56	75	881.69
91	56	76	927.95
91	56	81	943.01
91	56	82	926.04
91	56	83	925.88
91	56	84	928.32
91	57	74	842.73
91	57	75	867.69
91	57	76	909.96
91	57	77	957.7
91	57	78	996.96
91	57	79	984.93
91	57	80	945.57
91	57	81	927.89
91	57	82	928.83
91	57	83	931.46
91	57	84	927.53
91	58	74	927.27
91	58	75	880.56
91	58	76	894.16
91	58	77	942.08
91	58	78	996.35
91	58	79	998.17
91	58	80	969.8
91	58	81	960.4
91	58	82	972.01
91	58	83	997.96
91	58	84	1004.6
91	59	74	888.55
91	59	75	898.42
91	59	76	921.79
91	59	77	957.21
91	59	78	1004.9
91	59	79	1012.6
91	59	80	997.42
91	59	81	975.86
91	59	82	957.39
91	59	83	966.28
91	59	84	948.93
91	60	74	802.1
91	60	75	732.16
91	60	76	713.78
91	60	77	773.89
91	60	78	774.98
91	60	79	767.4
91	60	80	763.45
91	60	81	765.16
91	60	82	765.08
91	60	83	749.4
91	60	84	727.29
91	61	74	760.04
91	61	75	644.26
91	61	76	606.74
91	61	77	730.97
91	61	78	775.29
91	61	79	787.77
91	61	80	793.32
91	61	81	811.18
91	61	82	821.53
91	61	83	749.42
91	61	84	701.06
91	62	74	909.97
91	62	75	789.38
91	62	76	736.31
91	62	77	863.37
91	62	78	908.71
91	62	79	911.57
91	62	80	898.4
91	62	81	904.64
91	62	82	909.82
91	62	83	852.61
91	62	84	822.14
91	63	74	815.75
91	63	75	796.14
91	63	76	875.9
91	63	77	885.43
91	63	78	888.38
91	63	79	903.13
91	63	80	954.12
91	63	81	989.34
91	63	82	994.18
91	63	83	985.27
91	63	84	986.83
91	64	74	804.11
91	64	75	826.59
91	64	76	895.9
91	64	77	852.53
91	64	78	835.23
91	64	79	842.91
91	64	80	892.41
91	64	81	919.9
91	64	82	912.91
91	64	83	912.89
91	64	84	925.1
91	65	74	935.74
91	65	75	905.47
91	65	76	854.25
91	65	77	805.21
91	65	78	783.39
91	65	79	782.37
91	65	80	827.6
91	65	81	867.95
91	65	82	903.11
91	65	83	921.99
91	65	84	928.72
91	66	74	920.48
91	66	75	899.2
91	66	76	836.24
91	66	77	788.55
91	66	78	758.13
91	66	79	742.28
91	66	80	785.3
91	66	81	844.37
91	66	82	933.5
91	66	83	959.43
91	66	84	934.44
91	67	74	923.06
91	67	75	877.57
91	67	76	795.07
91	67	81	809.74
91	67	82	877.95
91	67	83	885.83
91	67	84	843.93
91	68	74	919.05
91	68	75	846.84
91	68	76	766.46
91	68	81	796.64
91	68	82	822.83
91	68	83	830.66
91	68	84	825.19
91	69	74	851.02
91	69	75	801.2
91	69	76	758.47
91	69	81	799.96
91	69	82	779.99
91	69	83	791.7
91	69	84	827.31
91	70	74	793.34
91	70	75	770.35
91	70	76	764.7
91	70	81	761.89
91	70	82	770.17
91	70	83	785.35
91	70	84	803.97
91	71	74	766.07
91	71	75	756.23
91	71	76	756.02
91	71	81	765.54
91	71	82	787.75
91	71	83	805
91	71	84	816.69
91	72	74	790.17
91	72	75	762.2
91	72	76	730.81
91	72	81	804.2
91	72	82	823.32
91	72	83	837.35
91	72	84	847.09
91	73	74	796.51
91	73	75	772.31
91	73	76	746.77
91	73	81	883.61
91	73	82	896.3
91	73	83	909.99
91	73	84	922.05
91	74	74	796.87
91	74	75	774.3
91	74	76	749.8
91	74	81	952.32
91	74	82	964.29
91	74	83	979.83
91	74	84	993.66
91	75	81	989.96
91	75	82	1014.6
91	75	83	1036.8
91	75	84	1051.8
91	76	81	956.52
91	76	82	993.31
91	76	83	1020.6
91	76	84	1032.7
92	47	81	966.5
92	47	82	990.53
92	47	83	983.38
92	47	84	948.36
92	48	81	874.48
92	48	82	902.35
92	48	83	909.01
92	48	84	902.14
92	49	74	803.76
92	49	75	790.09
92	49	76	774.69
92	49	81	785.72
92	49	82	818.96
92	49	83	840.74
92	49	84	852.43
92	50	74	805.15
92	50	75	783.53
92	50	76	764.36
92	50	81	766.16
92	50	82	773.14
92	50	83	782.23
92	50	84	810.15
92	51	74	810.28
92	51	75	785.72
92	51	76	769.82
92	51	81	763.08
92	51	82	760.19
92	51	83	760.99
92	51	84	812.25
92	52	74	818.68
92	52	75	812.22
92	52	76	823.89
92	52	81	769.21
92	52	82	761.91
92	52	83	749.99
92	52	84	786.95
92	53	74	887.16
92	53	75	920.78
92	53	76	913.31
92	53	81	802.43
92	53	82	781.27
92	53	83	758.56
92	53	84	765.79
92	54	74	940.6
92	54	75	995.58
92	54	76	969.98
92	54	81	836.94
92	54	82	814.44
92	54	83	787.85
92	54	84	782.04
92	55	74	888.31
92	55	75	947.02
92	55	76	962.36
92	55	81	861.65
92	55	82	845.6
92	55	83	839.36
92	55	84	838.24
92	56	74	863.98
92	56	75	948.2
92	56	76	959.79
92	56	81	886.99
92	56	82	872
92	56	83	887.46
92	56	84	889.3
92	57	74	855.18
92	57	75	906.16
92	57	76	923.94
92	57	77	944.01
92	57	78	961.55
92	57	79	955.04
92	57	80	930.31
92	57	81	903.42
92	57	82	892.51
92	57	83	902.32
92	57	84	900.64
92	58	74	876.85
92	58	75	860.93
92	58	76	886.89
92	58	77	922.58
92	58	78	954.52
92	58	79	964.9
92	58	80	955.37
92	58	81	938.15
92	58	82	929.41
92	58	83	954.25
92	58	84	968.11
92	59	74	929.74
92	59	75	938.02
92	59	76	942.95
92	59	77	945.21
92	59	78	980.3
92	59	79	984.36
92	59	80	974.31
92	59	81	942.63
92	59	82	918.75
92	59	83	938.38
92	59	84	931.6
92	60	74	925.33
92	60	75	860.61
92	60	76	826.78
92	60	77	832.19
92	60	78	809.36
92	60	79	791.6
92	60	80	779.88
92	60	81	781.91
92	60	82	796.45
92	60	83	805.25
92	60	84	776.62
92	61	74	906.11
92	61	75	751.06
92	61	76	695.1
92	61	77	807.42
92	61	78	806.37
92	61	79	800.51
92	61	80	824.39
92	61	81	861.77
92	61	82	917.63
92	61	83	867.37
92	61	84	791.69
92	62	74	918.22
92	62	75	684.3
92	62	76	631.6
92	62	77	866.6
92	62	78	898.36
92	62	79	893.05
92	62	80	928.35
92	62	81	958.87
92	62	82	993.5
92	62	83	940.14
92	62	84	885.82
92	63	74	824.91
92	63	75	790.91
92	63	76	843.25
92	63	77	880.75
92	63	78	883.35
92	63	79	893.56
92	63	80	951.12
92	63	81	986.1
92	63	82	994.91
92	63	83	993.38
92	63	84	990.3
92	64	74	785.92
92	64	75	844.77
92	64	76	910.85
92	64	77	879.57
92	64	78	852.44
92	64	79	841.25
92	64	80	886.2
92	64	81	916.47
92	64	82	924.57
92	64	83	930.12
92	64	84	934.04
92	65	74	849.72
92	65	75	882.96
92	65	76	889.2
92	65	77	865.55
92	65	78	831.38
92	65	79	798.1
92	65	80	824.06
92	65	81	856.33
92	65	82	900.08
92	65	83	932.15
92	65	84	949.01
92	66	74	895.68
92	66	75	911.94
92	66	76	878.44
92	66	77	863.79
92	66	78	833.55
92	66	79	793.85
92	66	80	792.95
92	66	81	822.97
92	66	82	912.83
92	66	83	963.88
92	66	84	979.6
92	67	74	916.81
92	67	75	898.97
92	67	76	844.62
92	67	81	785.33
92	67	82	858.84
92	67	83	904.79
92	67	84	917.92
92	68	74	917.67
92	68	75	870.23
92	68	76	814.61
92	68	81	779.8
92	68	82	816.72
92	68	83	844.26
92	68	84	859.17
92	69	74	868.53
92	69	75	829.89
92	69	76	803.37
92	69	81	810.45
92	69	82	792.96
92	69	83	792.01
92	69	84	809.82
92	70	74	809.79
92	70	75	783.32
92	70	76	765.54
92	70	81	780.4
92	70	82	779.23
92	70	83	788.22
92	70	84	802.24
92	71	74	765.62
92	71	75	753.14
92	71	76	736.35
92	71	81	780.03
92	71	82	796.92
92	71	83	815.1
92	71	84	829.07
92	72	74	787.33
92	72	75	772.01
92	72	76	743.78
92	72	81	825.91
92	72	82	850.62
92	72	83	869.62
92	72	84	882.74
92	73	74	791.45
92	73	75	769.46
92	73	76	748.96
92	73	81	902.17
92	73	82	925.1
92	73	83	940.35
92	73	84	953.72
92	74	74	795.33
92	74	75	763.65
92	74	76	743.31
92	74	81	974.7
92	74	82	993.68
92	74	83	1006.5
92	74	84	1019.2
92	75	81	998.35
92	75	82	1021.4
92	75	83	1041.1
92	75	84	1059.7
92	76	81	964.96
92	76	82	991.72
92	76	83	1019.3
92	76	84	1042.8
93	49	74	854.58
93	49	75	824.37
93	49	76	780.26
93	50	74	835.87
93	50	75	800.68
93	50	76	756.97
93	50	81	775.86
93	50	82	793.38
93	50	83	802.41
93	50	84	831.93
93	51	74	812.29
93	51	75	768.63
93	51	76	731.95
93	51	81	773.99
93	51	82	776.28
93	51	83	783.21
93	51	84	836.06
93	52	74	825.95
93	52	75	801.21
93	52	76	764.35
93	52	81	773.5
93	52	82	766.18
93	52	83	760.93
93	52	84	815.02
93	53	74	878.18
93	53	75	872.26
93	53	76	828.25
93	53	81	755.9
93	53	82	741.63
93	53	83	735.92
93	53	84	778.33
93	54	71	755.95
93	54	72	792.02
93	54	73	883.41
93	54	74	944.63
93	54	75	957.44
93	54	76	905.64
93	54	81	770.9
93	54	82	748.9
93	54	83	721.09
93	54	84	728.23
93	55	71	775.89
93	55	72	769.46
93	55	73	868.06
93	55	74	948.81
93	55	75	1000.1
93	55	76	982.25
93	55	81	793.19
93	55	82	771.82
93	55	83	760.2
93	55	84	762.47
93	56	71	837.33
93	56	72	780.82
93	56	73	865.39
93	56	74	926.93
93	56	75	980.16
93	56	76	982.53
93	56	81	819.64
93	56	82	801.16
93	56	83	816
93	56	84	815.04
93	57	71	942.63
93	57	72	831.08
93	57	73	866.5
93	57	74	894.5
93	57	75	945.2
93	57	76	958.41
93	57	77	967.37
93	57	78	968.32
93	57	79	944.48
93	57	80	911.32
93	58	71	985.19
93	58	72	955.72
93	58	73	887.15
93	58	74	848.41
93	58	75	905.12
93	58	76	928.82
93	58	77	945.39
93	58	78	957.54
93	58	79	955.3
93	58	80	943.76
93	59	71	969.46
93	59	72	969.86
93	59	73	965.99
93	59	74	977.92
93	59	75	956.44
93	59	76	943.65
93	59	77	944.42
93	59	78	981.57
93	59	79	979.3
93	59	80	958.44
93	60	71	950.41
93	60	72	910.4
93	60	73	886.43
93	60	74	885.46
93	60	75	898.62
93	60	76	883.6
93	60	77	841.26
93	60	78	783.37
93	60	79	758.44
93	60	80	775.42
93	61	74	698.47
93	61	75	815.03
93	61	76	834
93	61	77	837.23
93	61	78	770.88
93	61	79	756.87
93	61	80	820.57
93	62	71	974.1
93	62	72	955.09
93	62	73	926.16
93	62	74	823.85
93	62	75	821.28
93	62	76	813.4
93	62	77	896.18
93	62	78	864.07
93	62	79	854.33
93	62	80	923.84
93	63	71	945.88
93	63	72	967.44
93	63	73	949.47
93	63	74	934.63
93	63	75	923.72
93	63	76	911.31
93	63	77	890.81
93	63	78	882.09
93	63	79	890.35
93	63	80	938.57
93	64	71	967.17
93	64	72	933.04
93	64	73	905.9
93	64	74	959.65
93	64	75	954.36
93	64	76	947.83
93	64	77	908.7
93	64	78	877.73
93	64	79	855.51
93	64	80	876.54
93	65	71	960.2
93	65	72	966.4
93	65	73	940.16
93	65	74	912.95
93	65	75	928.25
93	65	76	942.62
93	65	77	929.31
93	65	78	882.17
93	65	79	833
93	65	80	828.61
93	66	71	968.39
93	66	72	981.02
93	66	73	951.99
93	66	74	984.24
93	66	75	976.49
93	66	76	943.56
93	67	71	967.66
93	67	72	987.67
93	67	73	957.09
93	67	74	984.57
93	67	75	962.59
93	67	76	924.27
93	67	81	775.51
93	67	82	794.48
93	67	83	877.22
93	67	84	958.03
93	68	71	937.36
93	68	72	988.44
93	68	73	961.59
93	68	74	941.05
93	68	75	917.59
93	68	76	896.14
93	68	81	766.7
93	68	82	778.1
93	68	83	824.04
93	68	84	865.22
93	69	71	852.67
93	69	72	922.13
93	69	73	896.02
93	69	74	880.3
93	69	75	864.01
93	69	76	853.49
93	69	81	799.76
93	69	82	807.38
93	69	83	790.19
93	69	84	757.19
93	70	74	820.21
93	70	75	814.3
93	70	76	810.41
93	70	81	783.61
93	70	82	783.24
93	70	83	780.94
93	70	84	773.9
93	71	74	771.87
93	71	75	777.34
93	71	76	773.71
93	71	81	783.78
93	71	82	790.66
93	71	83	806.48
93	71	84	824.87
93	72	74	821.09
93	72	75	810.37
93	72	76	780.92
93	72	81	837.14
93	72	82	864.85
93	72	83	892.43
93	72	84	919.92
93	73	74	827.9
93	73	75	807.42
93	73	76	775.52
93	73	81	916.25
93	73	82	943.28
93	73	83	963.58
93	73	84	973.99
93	74	74	820.5
93	74	75	794.48
93	74	76	764.64
94	49	74	863.5
94	49	75	839.88
94	49	76	799.04
94	50	71	871.71
94	50	72	840.78
94	50	73	823.74
94	50	74	850.11
94	50	75	826.95
94	50	76	785.66
94	51	71	841.72
94	51	72	842
94	51	73	843.14
94	51	74	822.6
94	51	75	794.5
94	51	76	762.18
94	52	71	827.18
94	52	72	837.98
94	52	73	854.41
94	52	74	858.89
94	52	75	838.33
94	52	76	794.6
94	53	69	696.19
94	53	70	825.28
94	53	71	819.59
94	53	72	827.05
94	53	73	855.7
94	53	74	885.26
94	53	75	880.29
94	53	76	838.47
94	54	69	666.37
94	54	70	774.84
94	54	71	788.02
94	54	72	804.54
94	54	73	851.12
94	54	74	907.44
94	54	75	927.25
94	54	76	896.35
94	54	78	890.17
94	54	79	818.24
94	54	80	775.46
94	55	69	655.96
94	55	70	777.42
94	55	71	791.24
94	55	72	789.66
94	55	73	841.93
94	55	74	932.09
94	55	75	992.39
94	55	76	968.14
94	55	78	944.41
94	55	79	854.03
94	55	80	797.06
94	56	69	661.68
94	56	70	811.2
94	56	71	838.82
94	56	72	812.21
94	56	73	859.79
94	56	74	931.28
94	56	75	986.88
94	56	76	967.19
94	56	78	989.04
94	56	79	931.07
94	56	80	865.67
94	57	71	935.33
94	57	72	875.14
94	57	73	880.61
94	57	74	911.95
94	57	75	968.5
94	57	76	957.71
94	57	77	960.67
94	57	78	969.06
94	57	79	943.09
94	57	80	898.76
94	58	71	1002.1
94	58	72	944.43
94	58	73	879.52
94	58	74	867.3
94	58	75	946.57
94	58	76	950.34
94	58	77	951.77
94	58	78	956.93
94	58	79	956.11
94	58	80	943
94	59	71	995.9
94	59	72	970.63
94	59	73	965.47
94	59	74	971.48
94	59	75	954.83
94	59	76	943.82
94	59	77	949.37
94	59	78	996.24
94	59	79	1002.9
94	59	80	968.87
94	60	71	923.04
94	60	72	890.95
94	60	73	869.46
94	60	74	873.4
94	60	75	903.68
94	60	76	895.64
94	60	77	838.21
94	60	78	753.21
94	60	79	716.49
94	60	80	762.81
94	61	71	808.41
94	61	72	645.57
94	61	73	613.93
94	61	74	670
94	61	75	840.06
94	61	76	893.37
94	61	77	842.3
94	61	78	730.3
94	61	79	698.19
94	61	80	784.68
94	62	71	889.3
94	62	72	850.4
94	62	73	837.2
94	62	74	821.07
94	62	75	928.98
94	62	76	964.71
94	62	77	922.12
94	62	78	844.79
94	62	79	822.86
94	62	80	892
94	63	71	969.07
94	63	72	952.39
94	63	73	940.09
94	63	74	982.24
94	63	75	993.14
94	63	76	973.78
94	63	77	923.12
94	63	78	897.76
94	63	79	901.46
94	63	80	940.73
94	64	71	998.62
94	64	72	979.47
94	64	73	966.34
94	64	74	1030.6
94	64	75	1008
94	64	76	981.38
94	64	77	951.49
94	64	78	918.19
94	64	79	893.64
94	64	80	891.05
94	65	71	1000.6
94	65	72	1000.8
94	65	73	975.98
94	65	74	955.82
94	65	75	970.35
94	65	76	983.47
94	65	77	983.25
94	65	78	940.24
94	65	79	893.19
94	65	80	861.8
94	66	71	964.3
94	66	72	968.8
94	66	73	955.61
94	66	74	994.78
94	66	75	992.87
94	66	76	975.66
94	66	78	969.13
94	66	79	952.51
94	66	80	903.59
94	67	69	762.05
94	67	70	842.89
94	67	71	919.26
94	67	72	939.36
94	67	73	933.2
94	67	74	972.05
94	67	75	975.13
94	67	76	966.09
94	67	78	964.89
94	67	79	935.88
94	67	80	877.42
94	68	69	674.73
94	68	70	751.09
94	68	71	894.85
94	68	72	940.55
94	68	73	924.76
94	68	74	915.68
94	68	75	928.12
94	68	76	944.26
94	68	78	940.6
94	68	79	898.15
94	68	80	840.46
94	69	69	664.96
94	69	70	698.18
94	69	71	830.22
94	69	72	876.46
94	69	73	865.08
94	69	74	869.68
94	69	75	872.72
94	69	76	874.86
94	69	78	873.84
94	69	79	835.62
94	69	80	804.46
94	70	69	684.71
94	70	70	667.17
94	70	71	779.04
94	70	72	832.37
94	70	73	824.97
94	70	74	823.65
94	70	75	823.97
94	70	76	828.37
94	71	71	761.44
94	71	72	818.87
94	71	73	802.69
94	71	74	787.87
94	71	75	786.44
94	71	76	794.86
94	72	71	749.45
94	72	72	820.83
94	72	73	833.81
94	72	74	837.33
94	72	75	831.23
94	72	76	809.49
94	73	71	750.23
94	73	72	836.59
94	73	73	841.86
94	73	74	844.21
94	73	75	836.46
94	73	76	816.04
94	74	74	828.55
94	74	75	821.84
94	74	76	813.64
95	50	71	868.19
95	50	72	841.22
95	50	73	829.56
95	51	71	857.34
95	51	72	861.65
95	51	73	872
95	52	71	853.34
95	52	72	874.63
95	52	73	904.71
95	53	69	707.57
95	53	70	847.63
95	53	71	853.41
95	53	72	874.04
95	53	73	908.39
95	53	77	930.5
95	53	78	919.57
95	53	79	846.66
95	53	80	799.27
95	54	69	697.29
95	54	70	807.33
95	54	71	823.2
95	54	72	834.71
95	54	73	853.91
95	54	77	962.4
95	54	78	961.75
95	54	79	877.45
95	54	80	805.46
95	55	69	695.3
95	55	70	812.85
95	55	71	835.24
95	55	72	835.72
95	55	73	849.56
95	55	77	995.92
95	55	78	1014.4
95	55	79	911.79
95	55	80	834.01
95	56	69	702.08
95	56	70	843.01
95	56	71	873.03
95	56	72	856.65
95	56	73	864.28
95	56	77	967.1
95	56	78	1005
95	56	79	958.35
95	56	80	909.92
95	57	69	761.72
95	57	70	885.19
95	57	71	921.68
95	57	72	897.97
[truncated: 7,412 more rows]
