# Supplementary material for: From mathematics to medicine: A practical primer on topological data analysis (TDA) and the development of related analytic tools for the functional discovery of latent structure in fMRI data
Source: PLoS One. 2021 Aug 12;16(8):e0255859. doi: 10.1371/journal.pone.0255859 (PMC8360597; doi:10.1371/journal.pone.0255859)
Supplement: S1 Data — The included archive of .csv files has one .csv file for each time index. Each .csv file contains a single matrix, which has one column for each of the spatial coordinates x, y, z and one column for the fMRI signal amplitude at voxel (x, y, z) at that time index. This is normalized scan data for a single patient from our study, described in the paper, with an ACC (anterior cingulate cortex) mask applied. This is the data we used, together with our software implementation of our workflow (available at https://github.com/regalski/Wayne-State-TDA), to produce the persistence diagrams, vineyards, and loop locations pictured in the figures and described in the Workflow section of our paper. (ZIP) [file pone.0255859.s004.zip › lea2002_145_121_121_time_12_rdACC.csv]

86	49	77	719.4
86	49	78	714.08
86	49	79	711.47
86	49	80	708.75
86	50	77	710.81
86	50	78	702.13
86	50	79	691.48
86	50	80	696.96
86	51	77	704.24
86	51	78	698.49
86	51	79	703.53
86	51	80	702.1
86	52	77	723.68
86	52	78	701.62
86	52	79	708.72
86	52	80	709.65
86	53	77	800.46
86	53	78	739.32
86	53	79	722.09
86	53	80	718.75
86	54	77	856.95
86	54	78	808.05
86	54	79	779.64
86	54	80	757.56
86	55	77	875.9
86	55	78	841.95
86	55	79	847.64
86	55	80	835.93
86	56	77	882.22
86	56	78	847.44
86	56	79	883.66
86	56	80	894.03
86	57	77	836.8
86	57	78	858.56
86	57	79	881.98
86	57	80	890.61
86	57	81	866.92
86	57	82	832.24
86	58	77	824.84
86	58	78	856.5
86	58	79	875.02
86	58	80	889.27
86	58	81	870.56
86	58	82	853.73
86	59	81	841.33
86	59	82	841.02
86	60	81	768.03
86	60	82	785.65
86	61	81	802.41
86	61	82	815.71
86	62	81	846.31
86	62	82	857.76
86	63	77	880.06
86	63	78	831.01
86	63	79	805.41
86	63	80	801.63
86	63	81	822.81
86	63	82	843.86
86	64	77	854.4
86	64	78	840.24
86	64	79	823.88
86	64	80	765.8
86	64	81	762.18
86	64	82	781.36
86	65	77	867.51
86	65	78	870.94
86	65	79	861.1
86	65	80	794.99
86	65	81	775.45
86	65	82	777.24
86	66	77	878.03
86	66	78	897.1
86	66	79	879.77
86	66	80	814.07
86	66	81	788.5
86	66	82	778.37
86	67	77	835.37
86	67	78	855.85
86	67	79	854.3
86	67	80	808.68
86	68	77	860.75
86	68	78	858.14
86	68	79	853.13
86	68	80	802.45
86	69	77	868.25
86	69	78	837.93
86	69	79	815.35
86	69	80	779.85
86	70	77	793.69
86	70	78	769.81
86	70	79	746.2
86	70	80	740.71
86	71	77	748.21
86	71	78	743.05
86	71	79	738.52
86	71	80	718.8
86	72	77	729.23
86	72	78	733.21
86	72	79	732.85
86	72	80	713.68
86	73	77	711.52
86	73	78	716.52
86	73	79	718.51
86	73	80	711.02
87	46	81	941.22
87	46	82	922.98
87	46	83	924.61
87	46	84	924.71
87	47	81	842.59
87	47	82	844.41
87	47	83	846.27
87	47	84	849.59
87	48	81	748.56
87	48	82	755.47
87	48	83	771.47
87	48	84	790.17
87	49	77	730.45
87	49	78	726.34
87	49	79	729.73
87	49	80	728.42
87	49	81	730.37
87	49	82	741.58
87	49	83	746.56
87	49	84	745.77
87	50	77	719.34
87	50	78	717.26
87	50	79	716.45
87	50	80	714.57
87	50	81	717.33
87	50	82	722.15
87	50	83	723.32
87	50	84	725.11
87	51	77	721.6
87	51	78	710.6
87	51	79	706.6
87	51	80	706.73
87	52	77	753.9
87	52	78	734.38
87	52	79	725.05
87	52	80	717.09
87	53	77	831.02
87	53	78	790.29
87	53	79	753.94
87	53	80	735.48
87	54	77	878.08
87	54	78	844.15
87	54	79	797.24
87	54	80	761.51
87	55	77	878.09
87	55	78	857.97
87	55	79	852.05
87	55	80	833.24
87	55	81	789.56
87	55	82	764.5
87	55	83	737.79
87	55	84	748.18
87	56	77	877.15
87	56	78	846.36
87	56	79	894.1
87	56	80	903.41
87	56	81	847.06
87	56	82	801.85
87	56	83	754.96
87	56	84	759.24
87	57	77	857.78
87	57	78	876.34
87	57	79	907.56
87	57	80	913.79
87	57	81	856.65
87	57	82	811.82
87	57	83	775.47
87	57	84	772.55
87	58	77	849.91
87	58	78	879.52
87	58	79	896.46
87	58	80	902.34
87	58	81	880.47
87	58	82	861.47
87	58	83	847.01
87	58	84	842.14
87	59	77	868.91
87	59	78	867.86
87	59	79	848.23
87	59	80	837.82
87	59	81	858.3
87	59	82	866.35
87	59	83	865.02
87	59	84	862.08
87	60	77	802.27
87	60	78	781.53
87	60	79	762.21
87	60	80	750.54
87	60	81	780.11
87	60	82	801.01
87	60	83	815.98
87	60	84	827.79
87	61	77	754.9
87	61	78	747.68
87	61	79	753.7
87	61	80	797.76
87	61	81	802.18
87	61	82	805.88
87	61	83	831.69
87	61	84	841.08
87	62	77	798.61
87	62	78	783.37
87	62	79	784.21
87	62	80	826.21
87	62	81	846.98
87	62	82	866.02
87	62	83	856.38
87	62	84	842.1
87	63	77	890.97
87	63	78	841.55
87	63	79	808.05
87	63	80	790.3
87	63	81	837.32
87	63	82	885.51
87	63	83	839.86
87	63	84	806.04
87	64	77	866.53
87	64	78	833.85
87	64	79	803.05
87	64	80	761.63
87	64	81	782.45
87	64	82	819.31
87	64	83	773.64
87	64	84	746.59
87	65	77	851.31
87	65	78	837.47
87	65	79	816.84
87	65	80	759.39
87	65	81	760.2
87	65	82	775.89
87	65	83	741.25
87	65	84	727.21
87	66	77	865.53
87	66	78	861.76
87	66	79	828.34
87	66	80	752.66
87	66	81	739.33
87	66	82	748.53
87	66	83	716.96
87	66	84	704.7
87	67	77	883.79
87	67	78	849.4
87	67	79	792.63
87	67	80	729.04
87	67	81	721.67
87	67	82	735.87
87	67	83	706.54
87	67	84	695.33
87	68	77	872.5
87	68	78	829
87	68	79	787.63
87	68	80	740.34
87	68	81	730.55
87	68	82	736.44
87	68	83	726.85
87	68	84	717.52
87	69	77	815.56
87	69	78	791.05
87	69	79	766.56
87	69	80	749.37
87	70	77	739.29
87	70	78	734.33
87	70	79	732.05
87	70	80	751.47
87	71	77	722.71
87	71	78	734.85
87	71	79	750.71
87	71	80	743.09
87	72	77	725.3
87	72	78	735.85
87	72	79	746.63
87	72	80	737.04
87	73	77	716.76
87	73	78	715.22
87	73	79	720.48
87	73	80	732.8
87	73	81	741.57
87	73	82	760.77
87	73	83	762.66
87	73	84	765.52
87	74	81	758.67
87	74	82	806.64
87	74	83	833.84
87	74	84	858.18
87	75	81	783.2
87	75	82	863.75
87	75	83	888.04
87	75	84	911.81
87	76	81	791.86
87	76	82	891.4
87	76	83	915.81
87	76	84	936.93
88	46	81	973.12
88	46	82	962.36
88	46	83	952.53
88	46	84	941.81
88	47	81	878.46
88	47	82	883.45
88	47	83	867.68
88	47	84	848.6
88	48	81	762.81
88	48	82	771.33
88	48	83	766.81
88	48	84	757.32
88	49	77	741.99
88	49	78	736.65
88	49	79	737.57
88	49	80	734.92
88	49	81	737.28
88	49	82	750.2
88	49	83	751.06
88	49	84	744.13
88	50	77	722.77
88	50	78	727.15
88	50	79	740.21
88	50	80	733.23
88	50	81	732.64
88	50	82	739.94
88	50	83	740.82
88	50	84	734.39
88	51	77	747.82
88	51	78	737.01
88	51	79	729.1
88	51	80	724.45
88	52	77	807.9
88	52	78	785.48
88	52	79	760.71
88	52	80	744.46
88	53	77	886.03
88	53	78	864.72
88	53	79	817.49
88	53	80	786.1
88	54	77	911.03
88	54	78	897.21
88	54	79	853.76
88	54	80	820.64
88	55	77	898.19
88	55	78	886.4
88	55	79	878.4
88	55	80	855.56
88	55	81	809.64
88	55	82	810.32
88	55	83	824.77
88	55	84	829.51
88	56	77	873.11
88	56	78	852.39
88	56	79	885.07
88	56	80	884.37
88	56	81	836.63
88	56	82	825.38
88	56	83	828.89
88	56	84	855.74
88	57	77	869.27
88	57	78	883.85
88	57	79	896.11
88	57	80	894.4
88	57	81	852.49
88	57	82	821.24
88	57	83	806.47
88	57	84	855.05
88	58	77	871.74
88	58	78	902.71
88	58	79	899.88
88	58	80	900.02
88	58	81	895.73
88	58	82	883.53
88	58	83	860.96
88	58	84	883.71
88	59	77	888.75
88	59	78	889.32
88	59	79	867.9
88	59	80	856.73
88	59	81	874.47
88	59	82	875.12
88	59	83	860.72
88	59	84	859.75
88	60	77	843.19
88	60	78	828.13
88	60	79	803.26
88	60	80	769.71
88	60	81	761.11
88	60	82	762.99
88	60	83	785.21
88	60	84	796.82
88	61	77	808.77
88	61	78	823.3
88	61	79	832.37
88	61	80	833.61
88	61	81	821.04
88	61	82	824.41
88	61	83	856.07
88	61	84	854.79
88	62	77	830.82
88	62	78	848.85
88	62	79	861.99
88	62	80	859.48
88	62	81	875.58
88	62	82	895.97
88	62	83	899.85
88	62	84	889.34
88	63	77	912.24
88	63	78	874.99
88	63	79	841.1
88	63	80	814.47
88	63	81	872.05
88	63	82	922.69
88	63	83	903.15
88	63	84	878.51
88	64	77	912.59
88	64	78	845.63
88	64	79	797.25
88	64	80	806.99
88	64	81	845.85
88	64	82	885
88	64	83	865.07
88	64	84	832.67
88	65	77	887.97
88	65	78	828.72
88	65	79	780.72
88	65	80	782.79
88	65	81	825.55
88	65	82	869.33
88	65	83	834.14
88	65	84	800.55
88	66	77	872.35
88	66	78	827.68
88	66	79	776.32
88	66	80	753.81
88	66	81	787.67
88	66	82	832.03
88	66	83	799.74
88	66	84	769.37
88	67	77	861.13
88	67	78	805.68
88	67	79	738.39
88	67	80	701.49
88	67	81	727.06
88	67	82	768.25
88	67	83	760.4
88	67	84	741.3
88	68	77	818.16
88	68	78	776.36
88	68	79	735.28
88	68	80	707.37
88	68	81	716.32
88	68	82	736.51
88	68	83	739.72
88	68	84	740
88	69	77	766.28
88	69	78	751.37
88	69	79	736.54
88	69	80	716.93
88	70	77	726.53
88	70	78	727.18
88	70	79	725.8
88	70	80	725.25
88	71	77	715.56
88	71	78	726.4
88	71	79	744.14
88	71	80	749.07
88	72	77	723.74
88	72	78	734.05
88	72	79	748.43
88	72	80	762.04
88	73	77	738.66
88	73	78	730.82
88	73	79	728.34
88	73	80	764.89
88	73	81	767.96
88	73	82	762.23
88	73	83	778.04
88	73	84	785.16
88	74	81	802.77
88	74	82	848.53
88	74	83	867.57
88	74	84	881.73
88	75	81	847.78
88	75	82	939.15
88	75	83	926.31
88	75	84	934.55
88	76	81	857.69
88	76	82	976.7
88	76	83	927.18
88	76	84	933.66
89	46	81	978.18
89	46	82	997.92
89	46	83	969.18
89	46	84	932.38
89	47	81	913.25
89	47	82	920.96
89	47	83	884.66
89	47	84	842
89	48	81	793.55
89	48	82	801.34
89	48	83	781.64
89	48	84	761.02
89	49	77	755.46
89	49	78	747.2
89	49	79	736.61
89	49	80	741.84
89	49	81	748.23
89	49	82	758.38
89	49	83	758.35
89	49	84	755.05
89	50	74	718.69
89	50	75	725.07
89	50	76	738.83
89	50	77	739.22
89	50	78	737.9
89	50	79	746.2
89	50	80	746.53
89	50	81	743.63
89	50	82	743.44
89	50	83	746.05
89	50	84	748.32
89	51	74	734.16
89	51	75	763.13
89	51	76	793.04
89	51	77	785.33
89	51	78	780.22
89	51	79	776.95
89	51	80	752.86
89	51	81	730.59
89	51	82	725.12
89	51	83	722.26
89	51	84	722.89
89	52	74	778.1
89	52	75	833.35
89	52	76	878.61
89	52	77	865.88
89	52	78	850.75
89	52	79	826.93
89	52	80	798.36
89	52	81	777.93
89	52	82	771.34
89	52	83	761.55
89	52	84	744.03
89	53	74	800.29
89	53	75	851.12
89	53	76	895.21
89	53	77	915.7
89	53	78	915.2
89	53	79	879.02
89	53	80	857.64
89	53	81	844.25
89	53	82	833.87
89	53	83	818.4
89	53	84	792.08
89	54	74	803.51
89	54	75	853.1
89	54	76	899.43
89	54	77	912.27
89	54	78	909
89	54	79	874.6
89	54	80	860.81
89	54	81	852.86
89	54	82	861.22
89	54	83	865.19
89	54	84	850.87
89	55	75	842.84
89	55	76	899.54
89	55	77	901.65
89	55	78	893.3
89	55	79	885.73
89	55	80	876.63
89	55	81	849.44
89	55	82	874.21
89	55	83	898.31
89	55	84	883.9
89	56	75	820.34
89	56	76	871.19
89	56	77	868.56
89	56	78	859.6
89	56	79	897.85
89	56	80	896.72
89	56	81	858.91
89	56	82	875.13
89	56	83	900.51
89	56	84	898.77
89	57	75	842.79
89	57	76	863.31
89	57	77	872.97
89	57	78	882.32
89	57	79	862.15
89	57	80	850.65
89	57	81	862.85
89	57	82	867.53
89	57	83	872.05
89	57	84	906.63
89	58	77	886.67
89	58	78	916.97
89	58	79	881.52
89	58	80	871.03
89	58	81	914.41
89	58	82	927.29
89	58	83	914.44
89	58	84	945.1
89	59	77	886.59
89	59	78	907.23
89	59	79	890.69
89	59	80	886.75
89	59	81	910.49
89	59	82	904.77
89	59	83	876.01
89	59	84	878.21
89	60	77	830.89
89	60	78	816.47
89	60	79	806.06
89	60	80	802.59
89	60	81	753.66
89	60	82	723.79
89	60	83	725.71
89	60	84	752.19
89	61	77	806
89	61	78	812.78
89	61	79	820.73
89	61	80	824.29
89	61	81	794.66
89	61	82	781.81
89	61	83	793.7
89	61	84	819.28
89	62	77	847.61
89	62	78	853.51
89	62	79	861.29
89	62	80	876.14
89	62	81	881.7
89	62	82	893.96
89	62	83	902.17
89	62	84	909.34
89	63	77	902.19
89	63	78	862.25
89	63	79	844.54
89	63	80	867.54
89	63	81	916.6
89	63	82	963.06
89	63	83	960.97
89	63	84	933.93
89	64	77	891.04
89	64	78	822.57
89	64	79	790.35
89	64	80	832.4
89	64	81	889.7
89	64	82	938.59
89	64	83	913.17
89	64	84	876.96
89	65	77	872.64
89	65	78	804.2
89	65	79	764.76
89	65	80	803.01
89	65	81	868.35
89	65	82	927.09
89	65	83	890.81
89	65	84	847.62
89	66	75	874.3
89	66	76	850.47
89	66	77	845.31
89	66	78	795.52
89	66	79	760.33
89	66	80	768.61
89	66	81	829.71
89	66	82	894.06
89	66	83	859.89
89	66	84	815.87
89	67	75	899.68
89	67	76	861.16
89	67	77	803.42
89	67	78	777.64
89	67	79	745.41
89	67	80	701.12
89	67	81	738.97
89	67	82	800.2
89	67	83	793.82
89	67	84	772.99
89	68	75	882.67
89	68	76	827.22
89	68	77	770.14
89	68	78	763.06
89	68	79	750.64
89	68	80	720.17
89	68	81	726.58
89	68	82	744.5
89	68	83	756.57
89	68	84	761.8
89	69	74	890.85
89	69	75	837.44
89	69	76	779.96
89	69	77	751.58
89	69	78	756.57
89	69	79	760.22
89	69	80	737.59
89	69	81	728.25
89	69	82	725.21
89	69	83	750.68
89	69	84	767.8
89	70	74	853.46
89	70	75	809.19
89	70	76	758.57
89	70	77	747.14
89	70	78	756.59
89	70	79	755.86
89	70	80	723.75
89	70	81	720.59
89	70	82	727.31
89	70	83	758.64
89	70	84	770.24
89	71	74	809.39
89	71	75	774.47
89	71	76	737.03
89	71	77	747.75
89	71	78	750.71
89	71	79	747.21
89	71	80	737.06
89	71	81	743.66
89	71	82	752.91
89	71	83	760.04
89	71	84	757.4
89	72	74	768.37
89	72	75	743.89
89	72	76	726.8
89	72	77	753.94
89	72	78	751.95
89	72	79	746.12
89	72	80	752.92
89	72	81	760.21
89	72	82	764.66
89	72	83	764.22
89	72	84	760.4
89	73	74	753.27
89	73	75	748.88
89	73	76	751.27
89	73	77	753.32
89	73	78	741.46
89	73	79	733.16
89	73	80	760.01
89	73	81	774.45
89	73	82	783.46
89	73	83	812.99
89	73	84	825.11
89	74	81	837.68
89	74	82	872.75
89	74	83	894.4
89	74	84	905.9
89	75	81	909.05
89	75	82	962.58
89	75	83	953.44
89	75	84	956.84
89	76	81	919.34
89	76	82	996.2
89	76	83	964.59
89	76	84	963.44
90	46	81	960.69
90	46	82	976.46
90	46	83	956.43
90	46	84	926.44
90	47	81	906.13
90	47	82	911.14
90	47	83	883.09
90	47	84	846.18
90	48	81	798.54
90	48	82	796.86
90	48	83	789.58
90	48	84	779.31
90	49	74	732.05
90	49	75	736.64
90	49	76	748.63
90	49	81	752.24
90	49	82	761.5
90	49	83	762.49
90	49	84	762.06
90	50	74	731.48
90	50	75	743.87
90	50	76	760.48
90	50	77	764.52
90	50	78	761.48
90	50	79	758.08
90	50	80	756.3
90	50	81	758.03
90	50	82	760.4
90	50	83	755.16
90	50	84	751.07
90	51	74	740.73
90	51	75	778.95
90	51	76	823.23
90	51	77	825.87
90	51	78	811.86
90	51	79	790.05
90	51	80	775.78
90	51	81	760.38
90	51	82	750.82
90	51	83	738.87
90	51	84	731.66
90	52	74	770.56
90	52	75	840.31
90	52	76	903.46
90	52	77	911.83
90	52	78	897.99
90	52	79	872.18
90	52	80	839.01
90	52	81	812.71
90	52	82	799.83
90	52	83	777.64
90	52	84	747.05
90	53	74	789.52
90	53	75	834.84
90	53	76	875.7
90	53	77	912.75
90	53	78	939.72
90	53	79	962.09
90	53	80	922.13
90	53	81	896.06
90	53	82	881.13
90	53	83	850.34
90	53	84	800.97
90	54	74	776.91
90	54	75	821.46
90	54	76	868.59
90	54	77	892.69
90	54	78	907.39
90	54	79	906.73
90	54	80	908.21
90	54	81	918.48
90	54	82	917.51
90	54	83	911.42
90	54	84	880.46
90	55	74	771.41
90	55	75	811.63
90	55	76	886.31
90	55	77	905.7
90	55	78	909.49
90	55	79	900.58
90	55	80	906.81
90	55	81	900.42
90	55	82	922.52
90	55	83	935.23
90	55	84	917.35
90	56	74	808.43
90	56	75	805.06
90	56	76	870.74
90	56	77	906.93
90	56	78	927.51
90	56	79	945.99
90	56	80	937.98
90	56	81	903.9
90	56	82	913.73
90	56	83	926.18
90	56	84	918.9
90	57	74	859.37
90	57	75	834.6
90	57	76	850.18
90	57	77	877.5
90	57	78	905.75
90	57	79	892.33
90	57	80	885.48
90	57	81	906.31
90	57	82	910.94
90	57	83	912.99
90	57	84	922.18
90	58	74	914.35
90	58	75	899.18
90	58	76	880.62
90	58	77	889.22
90	58	78	915.84
90	58	79	895.41
90	58	80	902.41
90	58	81	970.45
90	58	82	991.75
90	58	83	973.82
90	58	84	989.69
90	59	75	888.25
90	59	76	886.65
90	59	77	883.74
90	59	78	892.11
90	59	79	909.63
90	59	80	935.5
90	59	81	980.61
90	59	82	972.33
90	59	83	916.46
90	59	84	918.8
90	60	75	775.12
90	60	76	757.6
90	60	77	744.44
90	60	78	743.75
90	60	79	759.56
90	60	80	774.98
90	60	81	749.83
90	60	82	720.19
90	60	83	691.77
90	60	84	719.54
90	61	77	739.41
90	61	78	750.48
90	61	79	763.81
90	61	80	771.29
90	61	81	734.91
90	61	82	701.83
90	61	83	682.07
90	61	84	733.1
90	62	75	863.64
90	62	76	844.19
90	62	77	861.3
90	62	78	862.54
90	62	79	860.87
90	62	80	866.85
90	62	81	847.06
90	62	82	832.94
90	62	83	817.16
90	62	84	856.03
90	63	75	800.12
90	63	76	807.87
90	63	77	911.54
90	63	78	886.07
90	63	79	881.53
90	63	80	912.59
90	63	81	934.31
90	63	82	954.21
90	63	83	932.42
90	63	84	938.06
90	64	75	795.72
90	64	76	813.4
90	64	77	874.56
90	64	78	814.14
90	64	79	799.1
90	64	80	862.4
90	64	81	902.66
90	64	82	930.15
90	64	83	886.3
90	64	84	878.04
90	65	74	855.64
90	65	75	854.59
90	65	76	844.71
90	65	77	837.32
90	65	78	777.38
90	65	79	759.79
90	65	80	821.81
90	65	81	878.71
90	65	82	928.39
90	65	83	899.88
90	65	84	875.61
90	66	74	901.07
90	66	75	890.65
90	66	76	852.56
90	66	77	791.8
90	66	78	756.01
90	66	79	745.87
90	66	80	785.8
90	66	81	856.02
90	66	82	922.11
90	66	83	903.18
90	66	84	862.56
90	67	74	914.85
90	67	75	885.66
90	67	76	835.13
90	67	77	769.47
90	67	78	742.21
90	67	79	730.7
90	67	80	745.69
90	67	81	784.98
90	67	82	828.42
90	67	83	815.69
90	67	84	797.81
90	68	74	919.81
90	68	75	855.77
90	68	76	799.75
90	68	77	762.92
90	68	78	761.33
90	68	79	765.65
90	68	80	763.09
90	68	81	767.23
90	68	82	773.61
90	68	83	777.7
90	68	84	780.33
90	69	74	889.54
90	69	75	820.01
90	69	76	770.57
90	69	77	764.84
90	69	78	782
90	69	79	794.78
90	69	80	777.73
90	69	81	766.35
90	69	82	753.78
90	69	83	774.62
90	69	84	789.44
90	70	74	825.86
90	70	75	799.02
90	70	76	772.2
90	70	77	765.81
90	70	78	776.77
90	70	79	781
90	70	80	762.72
90	70	81	750.62
90	70	82	742.6
90	70	83	778.32
90	70	84	790.53
90	71	74	792.36
90	71	75	784.09
90	71	76	766.13
90	71	77	754.6
90	71	78	766.81
90	71	79	775.72
90	71	80	764.22
90	71	81	762.55
90	71	82	767.08
90	71	83	778.33
90	71	84	775.35
90	72	74	784.63
90	72	75	772.7
90	72	76	758.72
90	72	77	749.78
90	72	78	768.22
90	72	79	781.62
90	72	80	777.49
90	72	81	784.87
90	72	82	797.4
90	72	83	796.41
90	72	84	788.53
90	73	74	805.61
90	73	75	784.87
90	73	76	765
90	73	81	822.57
90	73	82	845.92
90	73	83	860.05
90	73	84	866.23
90	74	81	904.95
90	74	82	921.47
90	74	83	935.46
90	74	84	937.97
90	75	81	977.4
90	75	82	985.03
90	75	83	990.32
90	75	84	986.76
90	76	81	966.46
90	76	82	1004.2
90	76	83	1000.5
90	76	84	1001
91	47	81	898.42
91	47	82	899.01
91	47	83	895.41
91	47	84	886.57
91	48	81	812.98
91	48	82	801.58
91	48	83	813.51
91	48	84	827.2
91	49	74	761.73
91	49	75	758.77
91	49	76	761.71
91	49	81	771.01
91	49	82	775.49
91	49	83	783.61
91	49	84	787.36
91	50	74	760.39
91	50	75	761.6
91	50	76	763.2
91	50	81	772.15
91	50	82	783.38
91	50	83	777.57
91	50	84	764.58
91	51	74	767.26
91	51	75	789.2
91	51	76	815.14
91	51	81	770.42
91	51	82	769.05
91	51	83	760.47
91	51	84	748.66
91	52	74	794.16
91	52	75	859.1
91	52	76	909.12
91	52	81	802.78
91	52	82	791.21
91	52	83	772.33
91	52	84	746
91	53	74	832.74
91	53	75	878.51
91	53	76	917.23
91	53	81	875.48
91	53	82	851.59
91	53	83	819.59
91	53	84	778.56
91	54	74	823.28
91	54	75	878.83
91	54	76	919.17
91	54	81	920.92
91	54	82	904.64
91	54	83	884.48
91	54	84	848.7
91	55	74	796.65
91	55	75	866.82
91	55	76	937.36
91	55	81	930.91
91	55	82	930.75
91	55	83	925.1
91	55	84	914.87
91	56	74	806.79
91	56	75	846.42
91	56	76	919.38
91	56	81	935.97
91	56	82	931.23
91	56	83	929.93
91	56	84	935.41
91	57	74	846.7
91	57	75	847.39
91	57	76	884.62
91	57	77	928.69
91	57	78	967.89
91	57	79	962.59
91	57	80	949.69
91	57	81	938.21
91	57	82	928.7
91	57	83	922.68
91	57	84	930.17
91	58	74	916.22
91	58	75	895.54
91	58	76	900.29
91	58	77	934.76
91	58	78	969.93
91	58	79	968.29
91	58	80	976.18
91	58	81	1003
91	58	82	1008.8
91	58	83	990.44
91	58	84	996.77
91	59	74	897.12
91	59	75	913.07
91	59	76	915.02
91	59	77	919.51
91	59	78	930.21
91	59	79	951.09
91	59	80	967.47
91	59	81	999.04
91	59	82	984.26
91	59	83	936.34
91	59	84	929.63
91	60	74	798.65
91	60	75	781.22
91	60	76	754.24
91	60	77	752.23
91	60	78	782
91	60	79	764.36
91	60	80	744.67
91	60	81	789.33
91	60	82	782.54
91	60	83	731
91	60	84	724.98
91	61	74	796.93
91	61	75	693.6
91	61	76	694.27
91	61	77	736.25
91	61	78	779.94
91	61	79	759.84
91	61	80	740.39
91	61	81	773.51
91	61	82	745.48
91	61	83	678.71
91	61	84	690.79
91	62	74	975.45
91	62	75	744.75
91	62	76	794.26
91	62	77	885.87
91	62	78	901.84
91	62	79	883.68
91	62	80	872.3
91	62	81	888.26
91	62	82	868.65
91	62	83	814.83
91	62	84	832.96
91	63	74	912.13
91	63	75	759.04
91	63	76	808.9
91	63	77	933.12
91	63	78	910.75
91	63	79	920.7
91	63	80	961.65
91	63	81	969.36
91	63	82	967.15
91	63	83	911.04
91	63	84	929.62
91	64	74	839.7
91	64	75	824.51
91	64	76	859
91	64	77	891.12
91	64	78	824.74
91	64	79	820.3
91	64	80	879.29
91	64	81	914.32
91	64	82	926.36
91	64	83	850.11
91	64	84	849.78
91	65	74	848.9
91	65	75	909.8
91	65	76	892.9
91	65	77	846.62
91	65	78	783.19
91	65	79	771.97
91	65	80	825.75
91	65	81	883.49
91	65	82	928.71
91	65	83	889.61
91	65	84	886.56
91	66	74	869.72
91	66	75	898.47
91	66	76	870.78
91	66	77	799.27
91	66	78	754.97
91	66	79	751.17
91	66	80	797.25
91	66	81	867.85
91	66	82	937.93
91	66	83	931.49
91	66	84	905.56
91	67	74	890.29
91	67	75	882.39
91	67	76	842.46
91	67	81	822.93
91	67	82	855.58
91	67	83	856.59
91	67	84	828.45
91	68	74	898.41
91	68	75	856.73
91	68	76	807.64
91	68	81	807.02
91	68	82	817.52
91	68	83	810.22
91	68	84	795.44
91	69	74	855.06
91	69	75	805.55
91	69	76	770.71
91	69	81	806.6
91	69	82	805.92
91	69	83	790.63
91	69	84	785.53
91	70	74	806.68
91	70	75	783.78
91	70	76	768.58
91	70	81	789.12
91	70	82	780.36
91	70	83	778.84
91	70	84	775.76
91	71	74	788.56
91	71	75	787.85
91	71	76	780.16
91	71	81	792.29
91	71	82	795.95
91	71	83	789.97
91	71	84	785.48
91	72	74	788.38
91	72	75	785.51
91	72	76	782.37
91	72	81	819.65
91	72	82	836.57
91	72	83	825.84
91	72	84	821.74
91	73	74	795.13
91	73	75	785.39
91	73	76	773.09
91	73	81	873.81
91	73	82	902.36
91	73	83	899.92
91	73	84	898.44
91	74	74	805.03
91	74	75	789.41
91	74	76	770.36
91	74	81	956.52
91	74	82	963.22
91	74	83	974.65
91	74	84	974.24
91	75	81	1022.5
91	75	82	1002.4
91	75	83	1023.7
91	75	84	1025.2
91	76	81	995.06
91	76	82	1012.3
91	76	83	1023.4
91	76	84	1026.7
92	47	81	940.87
92	47	82	944.23
92	47	83	935.1
92	47	84	937.92
92	48	81	857.85
92	48	82	856.92
92	48	83	868.21
92	48	84	887.1
92	49	74	795.95
92	49	75	803.67
92	49	76	798.51
92	49	81	800.74
92	49	82	812.69
92	49	83	829.9
92	49	84	837.38
92	50	74	795.01
92	50	75	791.12
92	50	76	780.79
92	50	81	788.24
92	50	82	808.05
92	50	83	811.78
92	50	84	802.14
92	51	74	801.06
92	51	75	791.44
92	51	76	790.28
92	51	81	777.68
92	51	82	791.5
92	51	83	788.92
92	51	84	771.9
92	52	74	823.47
92	52	75	851.66
92	52	76	872.06
92	52	81	782.6
92	52	82	782.24
92	52	83	768.94
92	52	84	744.62
92	53	74	873.33
92	53	75	911.15
92	53	76	930.33
92	53	81	814.3
92	53	82	790.08
92	53	83	766.43
92	53	84	745.28
92	54	74	894.89
92	54	75	938.58
92	54	76	960.74
92	54	81	850.39
92	54	82	828.5
92	54	83	808.75
92	54	84	789.29
92	55	74	864.42
92	55	75	926.05
92	55	76	968.78
92	55	81	890.05
92	55	82	874.66
92	55	83	857.73
92	55	84	842.74
92	56	74	845.78
92	56	75	907.47
92	56	76	954.1
92	56	81	914.77
92	56	82	899.8
92	56	83	888.53
92	56	84	885.35
92	57	74	852.34
92	57	75	882.24
92	57	76	921.46
92	57	77	942.01
92	57	78	964.34
92	57	79	965.35
92	57	80	944.5
92	57	81	915.38
92	57	82	906.17
92	57	83	901.6
92	57	84	901.09
92	58	74	895.77
92	58	75	883.33
92	58	76	916.04
92	58	77	951.58
92	58	78	981.1
92	58	79	999
92	58	80	1004.7
92	58	81	967.02
92	58	82	949.11
92	58	83	938.84
92	58	84	945.69
92	59	74	938.74
92	59	75	948.01
92	59	76	946.38
92	59	77	946.51
92	59	78	961.28
92	59	79	995.86
92	59	80	999.54
92	59	81	967.06
92	59	82	943.11
92	59	83	923.13
92	59	84	899.05
92	60	74	864.76
92	60	75	866.96
92	60	76	826.3
92	60	77	816.64
92	60	78	870.02
92	60	79	803.96
92	60	80	740.25
92	60	81	837.35
92	60	82	868.54
92	60	83	842.93
92	60	84	768.87
92	61	74	838.89
92	61	75	723.22
92	61	76	746.49
92	61	77	813.07
92	61	78	858.72
92	61	79	791.82
92	61	80	737.98
92	61	81	889.93
92	61	82	941.81
92	61	83	893.94
92	61	84	779.64
92	62	74	947.63
92	62	75	650
92	62	76	771.59
92	62	77	919.78
92	62	78	923.95
92	62	79	898.53
92	62	80	877.89
92	62	81	979.92
92	62	82	1012.9
92	62	83	971.92
92	62	84	916.36
92	63	74	875.07
92	63	75	735.81
92	63	76	820.56
92	63	77	947.67
92	63	78	921.59
92	63	79	938.2
92	63	80	986.58
92	63	81	1000.4
92	63	82	1004.9
92	63	83	985.7
92	63	84	988.23
92	64	74	790.84
92	64	75	847.83
92	64	76	899.62
92	64	77	925.4
92	64	78	857.46
92	64	79	841.99
92	64	80	861.59
92	64	81	915.7
92	64	82	947.4
92	64	83	914.76
92	64	84	914.24
92	65	74	793.36
92	65	75	922.58
92	65	76	934.51
92	65	77	901.4
92	65	78	829.08
92	65	79	794.85
92	65	80	806.41
92	65	81	877.53
92	65	82	931.4
92	65	83	925.85
92	65	84	934.85
92	66	74	857.02
92	66	75	911.31
92	66	76	905.39
92	66	77	868.23
92	66	78	811.35
92	66	79	787.76
92	66	80	802.54
92	66	81	862.54
92	66	82	926.42
92	66	83	956.97
92	66	84	956.8
92	67	74	890.18
92	67	75	897.54
92	67	76	878.83
92	67	81	808.59
92	67	82	860.6
92	67	83	912.18
92	67	84	899.3
92	68	74	899.26
92	68	75	876.78
92	68	76	846.84
92	68	81	796.3
92	68	82	827.69
92	68	83	846.04
92	68	84	839.33
92	69	74	857.13
92	69	75	825.02
92	69	76	796.92
92	69	81	806.55
92	69	82	819.65
92	69	83	801.12
92	69	84	799.52
92	70	74	815.28
92	70	75	783.49
92	70	76	767.25
92	70	81	797.21
92	70	82	804.88
92	70	83	778.78
92	70	84	778.94
92	71	74	798.03
92	71	75	775.03
92	71	76	770.74
92	71	81	800.11
92	71	82	825.29
92	71	83	795.69
92	71	84	795.49
92	72	74	800.7
92	72	75	795.02
92	72	76	795.13
92	72	81	843.26
92	72	82	879.93
92	72	83	845.95
92	72	84	843.89
92	73	74	796.66
92	73	75	788.64
92	73	76	783.58
92	73	81	909.27
92	73	82	928.71
92	73	83	915.74
92	73	84	912.72
92	74	74	802.7
92	74	75	787.2
92	74	76	777.43
92	74	81	971.6
92	74	82	976.39
92	74	83	986.1
92	74	84	990.38
92	75	81	998.64
92	75	82	997.41
92	75	83	1029.9
92	75	84	1050.5
92	76	81	981.55
92	76	82	999.68
92	76	83	1017.3
92	76	84	1037.6
93	49	74	810.59
93	49	75	835.02
93	49	76	829.14
93	50	74	809.82
93	50	75	813.44
93	50	76	802.76
93	50	81	797.86
93	50	82	790.09
93	50	83	803.21
93	50	84	818.31
93	51	74	812.14
93	51	75	791.84
93	51	76	782.4
93	51	81	793.86
93	51	82	788.18
93	51	83	789.6
93	51	84	789.39
93	52	74	816.58
93	52	75	821.63
93	52	76	821.71
93	52	81	791.95
93	52	82	783.48
93	52	83	782.46
93	52	84	786.09
93	53	74	868.35
93	53	75	886.93
93	53	76	887.81
93	53	81	784.19
93	53	82	761.97
93	53	83	757.28
93	53	84	767.5
93	54	71	730.52
93	54	72	784.04
93	54	73	830.26
93	54	74	924.09
93	54	75	947.48
93	54	76	942
93	54	81	774.16
93	54	82	760.17
93	54	83	755.69
93	54	84	758.86
93	55	71	729.14
93	55	72	783.73
93	55	73	817.49
93	55	74	930.47
93	55	75	967.47
93	55	76	969.92
93	55	81	793.53
93	55	82	785.57
93	55	83	779.52
93	55	84	781.65
93	56	71	776.58
93	56	72	812.54
93	56	73	803.06
93	56	74	908.32
93	56	75	958.1
93	56	76	961.13
93	56	81	817.1
93	56	82	816.22
93	56	83	815.94
93	56	84	816.22
93	57	71	860.01
93	57	72	866.54
93	57	73	803.89
93	57	74	875.95
93	57	75	921.54
93	57	76	944.2
93	57	77	928.97
93	57	78	912.68
93	57	79	899.03
93	57	80	870.77
93	58	71	906.57
93	58	72	961.82
93	58	73	884.31
93	58	74	883.33
93	58	75	891.91
93	58	76	932.52
93	58	77	938.22
93	58	78	929.49
93	58	79	936.46
93	58	80	941.04
93	59	71	880.73
93	59	72	964.9
93	59	73	951.63
93	59	74	952.09
93	59	75	949.35
93	59	76	939.04
93	59	77	923.21
93	59	78	920.43
93	59	79	956.39
93	59	80	958.67
93	60	71	834.19
93	60	72	902.12
93	60	73	865.45
93	60	74	862.74
93	60	75	908.86
93	60	76	863.67
93	60	77	841.08
93	60	78	849.06
93	60	79	794.71
93	60	80	744.55
93	61	74	765.22
93	61	75	793.89
93	61	76	814.62
93	61	77	848.61
93	61	78	855.96
93	61	79	792.86
93	61	80	743.47
93	62	71	834.88
93	62	72	954.52
93	62	73	959.03
93	62	74	921.79
93	62	75	757.23
93	62	76	833.12
93	62	77	921.46
93	62	78	913.76
93	62	79	893.88
93	62	80	883.92
93	63	71	807.9
93	63	72	903.38
93	63	73	950.75
93	63	74	948.92
93	63	75	849.57
93	63	76	878.3
93	63	77	923.37
93	63	78	895.63
93	63	79	924.55
93	63	80	979.29
93	64	71	804.16
93	64	72	858.99
93	64	73	885.94
93	64	74	875.1
93	64	75	910.81
93	64	76	923.51
93	64	77	914.46
93	64	78	870.8
93	64	79	857.16
93	64	80	851.36
93	65	71	828.54
93	65	72	935.21
93	65	73	904.36
93	65	74	833.66
93	65	75	932.95
93	65	76	946.8
93	65	77	926.44
93	65	78	868.35
93	65	79	817.02
93	65	80	779.84
93	66	71	810.06
93	66	72	946.16
93	66	73	970.83
93	66	74	939.77
93	66	75	956.79
93	66	76	951.38
93	67	71	815.23
93	67	72	944.28
93	67	73	980.58
93	67	74	950.43
93	67	75	946.56
93	67	76	936
93	67	81	772.11
93	67	82	819.83
93	67	83	888.7
93	67	84	906.19
93	68	71	819.82
93	68	72	953.58
93	68	73	981.7
93	68	74	932.35
93	68	75	915.56
93	68	76	906.05
93	68	81	770.6
93	68	82	800.72
93	68	83	835.21
93	68	84	847.69
93	69	71	727.3
93	69	72	879.94
93	69	73	938
93	69	74	890.26
93	69	75	861.9
93	69	76	842.78
93	69	81	792.1
93	69	82	799.96
93	69	83	798.45
93	69	84	802.43
93	70	74	832.58
93	70	75	800.37
93	70	76	786.19
93	70	81	780.91
93	70	82	786.97
93	70	83	783.54
93	70	84	791.23
93	71	74	803.95
93	71	75	778.67
93	71	76	771.65
93	71	81	787.11
93	71	82	805.13
93	71	83	805.74
93	71	84	819.85
93	72	74	814.67
93	72	75	811.84
93	72	76	803.27
93	72	81	850.1
93	72	82	878.76
93	72	83	878.37
93	72	84	889.36
93	73	74	820.17
93	73	75	810.32
93	73	76	801.11
93	73	81	923.92
93	73	82	946.18
93	73	83	947.64
93	73	84	948.94
93	74	74	828.06
93	74	75	802.83
93	74	76	796.09
94	49	74	808.05
94	49	75	840.13
94	49	76	840.34
94	50	71	836.63
94	50	72	819.24
94	50	73	804.91
94	50	74	802.89
94	50	75	821.67
94	50	76	820.31
94	51	71	861.65
94	51	72	835.93
94	51	73	817.07
94	51	74	812.8
94	51	75	804.05
94	51	76	796.48
94	52	71	842.4
94	52	72	838.81
94	52	73	826.34
94	52	74	808.22
94	52	75	827.77
94	52	76	829.91
94	53	69	653.57
94	53	70	690.28
94	53	71	823.77
94	53	72	840.41
94	53	73	842.58
94	53	74	849.11
94	53	75	853.42
94	53	76	842.89
94	54	69	612.89
94	54	70	631.61
94	54	71	774.96
94	54	72	816.1
94	54	73	846.79
94	54	74	903.49
94	54	75	908.03
94	54	76	894.83
94	54	78	854.35
94	54	79	836.94
94	54	80	795.64
94	55	69	601.56
94	55	70	612.31
94	55	71	741.97
94	55	72	800.31
94	55	73	842.42
94	55	74	948.65
94	55	75	982.98
94	55	76	980.05
94	55	78	910.45
94	55	79	892.26
94	55	80	826.36
94	56	69	654.4
94	56	70	660.58
94	56	71	767.6
94	56	72	824.69
94	56	73	855.22
94	56	74	946.11
94	56	75	988.81
94	56	76	1004.4
94	56	78	945.13
94	56	79	969.4
94	56	80	888.25
94	57	71	826.62
94	57	72	861.08
94	57	73	845.74
94	57	74	904.5
94	57	75	955.9
94	57	76	1012.5
94	57	77	979.15
94	57	78	956.37
94	57	79	949.84
94	57	80	889.18
94	58	71	884.02
94	58	72	928.63
94	58	73	871.35
94	58	74	891.51
94	58	75	925.55
94	58	76	986.67
94	58	77	980.12
94	58	78	966.41
94	58	79	973.8
94	58	80	957.89
94	59	71	913.08
94	59	72	1000.8
94	59	73	986.38
94	59	74	973.47
94	59	75	958.35
94	59	76	925.35
94	59	77	910.71
94	59	78	905.66
94	59	79	961.76
94	59	80	972.03
94	60	71	821.23
94	60	72	856.69
94	60	73	816.96
94	60	74	810.49
94	60	75	836.62
94	60	76	864.15
94	60	77	847.75
94	60	78	790.89
94	60	79	769.02
94	60	80	762.52
94	61	71	687.68
94	61	72	633.04
94	61	73	612.63
94	61	74	655.85
94	61	75	751.23
94	61	76	847.78
94	61	77	879.27
94	61	78	849.24
94	61	79	781.33
94	61	80	737.21
94	62	71	746.54
94	62	72	769.38
94	62	73	793.02
94	62	74	838.95
94	62	75	863.89
94	62	76	914.67
94	62	77	949.96
94	62	78	952.52
94	62	79	907.12
94	62	80	868.21
94	63	71	809.77
94	63	72	868.21
94	63	73	941.72
94	63	74	994.7
94	63	75	988.75
94	63	76	972.05
94	63	77	945.84
94	63	78	934.01
94	63	79	946.45
94	63	80	971.57
94	64	71	819.83
94	64	72	907.54
94	64	73	965.38
94	64	74	988.81
94	64	75	998.13
94	64	76	979.87
94	64	77	954.81
94	64	78	926.48
94	64	79	909.17
94	64	80	883.46
94	65	71	851.74
94	65	72	967.2
94	65	73	968.72
94	65	74	938.43
94	65	75	975.62
94	65	76	979.64
94	65	77	969.93
94	65	78	941.97
94	65	79	898.55
94	65	80	844.34
94	66	71	844.32
94	66	72	938.33
94	66	73	970.66
94	66	74	986.97
94	66	75	998.69
94	66	76	989.06
94	66	78	954
94	66	79	919.05
94	66	80	861.7
94	67	69	729.25
94	67	70	773.91
94	67	71	797.95
94	67	72	903.64
94	67	73	958.33
94	67	74	976.26
94	67	75	972.87
94	67	76	963.54
94	67	78	971.99
94	67	79	933.03
94	67	80	840.37
94	68	69	632.91
94	68	70	681.7
94	68	71	748.8
94	68	72	900.38
94	68	73	954
94	68	74	944.36
94	68	75	928.78
94	68	76	932.99
94	68	78	947.83
94	68	79	905.19
94	68	80	821.62
94	69	69	648.57
94	69	70	672.34
94	69	71	680.8
94	69	72	849.67
94	69	73	917.49
94	69	74	898.21
94	69	75	882.56
94	69	76	879.8
94	69	78	862.71
94	69	79	841.91
94	69	80	814.6
94	70	69	665.69
94	70	70	669.26
94	70	71	663.27
94	70	72	805.78
94	70	73	866.56
94	70	74	834.1
94	70	75	810.67
94	70	76	804.89
94	71	71	676.47
94	71	72	798.97
94	71	73	852.49
94	71	74	803.98
94	71	75	781.5
94	71	76	778.85
94	72	71	652.42
94	72	72	787.52
94	72	73	868.39
94	72	74	816.61
94	72	75	821.79
94	72	76	821.91
94	73	71	631.66
94	73	72	758.58
94	73	73	857.82
94	73	74	823.71
94	73	75	814.75
94	73	76	814.32
94	74	74	829.44
94	74	75	803.73
94	74	76	806.11
95	50	71	850.41
95	50	72	836.7
95	50	73	823.47
95	51	71	867.63
95	51	72	852.18
95	51	73	835.98
95	52	71	841.64
95	52	72	874.01
95	52	73	885.64
95	53	69	651.55
95	53	70	701.02
95	53	71	828.34
95	53	72	875.45
95	53	73	889.25
95	53	77	909.99
95	53	78	899.53
95	53	79	882.24
95	53	80	831.13
95	54	69	635.26
95	54	70	676.56
95	54	71	815.6
95	54	72	839.77
95	54	73	840.36
95	54	77	950.1
95	54	78	947.94
95	54	79	925.64
95	54	80	839.64
95	55	69	625.32
95	55	70	642.75
95	55	71	790.94
95	55	72	823.82
95	55	73	826.61
95	55	77	1002.2
95	55	78	990.24
95	55	79	963.38
95	55	80	872.07
95	56	69	664.61
95	56	70	660.19
95	56	71	793.31
95	56	72	842.26
95	56	73	848.25
95	56	77	968.57
95	56	78	976.48
95	56	79	1004.7
95	56	80	927.26
95	57	69	779.74
95	57	70	744.53
95	57	71	819.39
95	57	72	867.69
[truncated: 7,412 more rows]
