# Supplementary material for: From mathematics to medicine: A practical primer on topological data analysis (TDA) and the development of related analytic tools for the functional discovery of latent structure in fMRI data
Source: PLoS One. 2021 Aug 12;16(8):e0255859. doi: 10.1371/journal.pone.0255859 (PMC8360597; doi:10.1371/journal.pone.0255859)
Supplement: S1 Data — The included archive of .csv files has one .csv file for each time index. Each .csv file contains a single matrix, which has one column for each of the spatial coordinates x, y, z and one column for the fMRI signal amplitude at voxel (x, y, z) at that time index. This is normalized scan data for a single patient from our study, described in the paper, with an ACC (anterior cingulate cortex) mask applied. This is the data we used, together with our software implementation of our workflow (available at https://github.com/regalski/Wayne-State-TDA), to produce the persistence diagrams, vineyards, and loop locations pictured in the figures and described in the Workflow section of our paper. (ZIP) [file pone.0255859.s004.zip › lea2002_145_121_121_time_130_rdACC.csv]

86	49	77	719.89
86	49	78	703.85
86	49	79	705.89
86	49	80	708.04
86	50	77	704.63
86	50	78	683.32
86	50	79	678.55
86	50	80	679.25
86	51	77	699.14
86	51	78	692.24
86	51	79	688.67
86	51	80	685.73
86	52	77	728.03
86	52	78	718.68
86	52	79	706.92
86	52	80	692.45
86	53	77	814.29
86	53	78	771.04
86	53	79	736.96
86	53	80	707
86	54	77	850.34
86	54	78	842.31
86	54	79	819.14
86	54	80	757.9
86	55	77	860.64
86	55	78	871.65
86	55	79	867.07
86	55	80	823.41
86	56	77	844.91
86	56	78	865.7
86	56	79	884.38
86	56	80	883.77
86	57	77	823.86
86	57	78	861.67
86	57	79	914.19
86	57	80	886.3
86	57	81	861.57
86	57	82	851.91
86	58	77	839.82
86	58	78	876.13
86	58	79	916.84
86	58	80	869.52
86	58	81	841.56
86	58	82	869.11
86	59	81	796.11
86	59	82	840.31
86	60	81	717.73
86	60	82	766.99
86	61	81	788.19
86	61	82	825.57
86	62	81	817.92
86	62	82	853.62
86	63	77	892.92
86	63	78	876.68
86	63	79	868.07
86	63	80	849.22
86	63	81	795.7
86	63	82	827.06
86	64	77	875.39
86	64	78	842.38
86	64	79	847.22
86	64	80	816.33
86	64	81	705.72
86	64	82	716.51
86	65	77	867.25
86	65	78	887.06
86	65	79	872.55
86	65	80	826.53
86	65	81	730.24
86	65	82	716.87
86	66	77	861.96
86	66	78	940.24
86	66	79	894.55
86	66	80	839.78
86	66	81	758.36
86	66	82	730.46
86	67	77	793.97
86	67	78	869.03
86	67	79	861.85
86	67	80	836.85
86	68	77	852.27
86	68	78	871.67
86	68	79	853.43
86	68	80	820.66
86	69	77	871.65
86	69	78	838.8
86	69	79	811.81
86	69	80	780.94
86	70	77	771.62
86	70	78	741.93
86	70	79	737.51
86	70	80	726.57
86	71	77	754.68
86	71	78	744.54
86	71	79	733.36
86	71	80	725.16
86	72	77	747.49
86	72	78	746.84
86	72	79	733.79
86	72	80	725.96
86	73	77	736.94
86	73	78	746.41
86	73	79	735.64
86	73	80	725.23
87	46	81	949.45
87	46	82	953.84
87	46	83	957.91
87	46	84	938.8
87	47	81	856.98
87	47	82	867.31
87	47	83	881.75
87	47	84	862.68
87	48	81	752.76
87	48	82	764.29
87	48	83	787.05
87	48	84	781.67
87	49	77	727.01
87	49	78	722.23
87	49	79	722.62
87	49	80	723.93
87	49	81	718.69
87	49	82	727.25
87	49	83	742.25
87	49	84	753.16
87	50	77	726.46
87	50	78	717.99
87	50	79	710.43
87	50	80	704.56
87	50	81	700.76
87	50	82	704.97
87	50	83	720.22
87	50	84	739.2
87	51	77	728.07
87	51	78	712.6
87	51	79	700.37
87	51	80	689.04
87	52	77	765.94
87	52	78	744.77
87	52	79	722.08
87	52	80	693.27
87	53	77	858.54
87	53	78	823.22
87	53	79	775.25
87	53	80	715.73
87	54	77	879.01
87	54	78	856.09
87	54	79	822.75
87	54	80	776.13
87	55	77	866.97
87	55	78	876.3
87	55	79	870.19
87	55	80	827.22
87	55	81	793.9
87	55	82	764.25
87	55	83	778.86
87	55	84	788.14
87	56	77	844.02
87	56	78	889.04
87	56	79	926.97
87	56	80	882.23
87	56	81	843.43
87	56	82	802.63
87	56	83	792
87	56	84	784.84
87	57	77	839.21
87	57	78	883.23
87	57	79	931.72
87	57	80	916.56
87	57	81	878.96
87	57	82	825.98
87	57	83	795.29
87	57	84	768.53
87	58	77	858.29
87	58	78	893.36
87	58	79	924.59
87	58	80	891.57
87	58	81	866.66
87	58	82	873.96
87	58	83	874.68
87	58	84	864.51
87	59	77	909.57
87	59	78	903.68
87	59	79	903.87
87	59	80	848.01
87	59	81	818.57
87	59	82	851.27
87	59	83	870.35
87	59	84	883.24
87	60	77	794.22
87	60	78	781.02
87	60	79	832.98
87	60	80	797.83
87	60	81	747.66
87	60	82	750.96
87	60	83	789.07
87	60	84	845.47
87	61	77	780.78
87	61	78	766.69
87	61	79	825.57
87	61	80	838.7
87	61	81	825.4
87	61	82	803.82
87	61	83	813.2
87	61	84	850.36
87	62	77	839.07
87	62	78	819.04
87	62	79	835.02
87	62	80	848.95
87	62	81	854.76
87	62	82	845.19
87	62	83	852.58
87	62	84	860.78
87	63	77	919.37
87	63	78	915.67
87	63	79	840.08
87	63	80	814.11
87	63	81	824.88
87	63	82	854.9
87	63	83	869.82
87	63	84	850.31
87	64	77	863.41
87	64	78	844.68
87	64	79	797.47
87	64	80	784.65
87	64	81	784.86
87	64	82	805.85
87	64	83	812.42
87	64	84	793.42
87	65	77	819.99
87	65	78	842.78
87	65	79	806.05
87	65	80	778.04
87	65	81	750.07
87	65	82	761.5
87	65	83	766.49
87	65	84	766.79
87	66	77	817.25
87	66	78	884.51
87	66	79	825.81
87	66	80	773.31
87	66	81	729.08
87	66	82	730.45
87	66	83	730.69
87	66	84	745.97
87	67	77	868.56
87	67	78	836.93
87	67	79	792.96
87	67	80	756.05
87	67	81	721.47
87	67	82	712.38
87	67	83	707.88
87	67	84	730.27
87	68	77	873.06
87	68	78	817.72
87	68	79	789.56
87	68	80	762.23
87	68	81	731.48
87	68	82	719.47
87	68	83	707.63
87	68	84	723.94
87	69	77	824.48
87	69	78	783.66
87	69	79	779.48
87	69	80	765
87	70	77	722.61
87	70	78	720.73
87	70	79	751.12
87	70	80	757.24
87	71	77	724.39
87	71	78	745.63
87	71	79	750.62
87	71	80	748.31
87	72	77	742.5
87	72	78	761.79
87	72	79	748.54
87	72	80	745.54
87	73	77	739.55
87	73	78	742.84
87	73	79	742.64
87	73	80	747.74
87	73	81	759.14
87	73	82	752.16
87	73	83	751.84
87	73	84	765.06
87	74	81	783.03
87	74	82	813.91
87	74	83	848.47
87	74	84	883.51
87	75	81	800.91
87	75	82	851.97
87	75	83	901.84
87	75	84	944.16
87	76	81	809.17
87	76	82	864.65
87	76	83	920
87	76	84	966.83
88	46	81	957.09
88	46	82	973.88
88	46	83	984.9
88	46	84	940.82
88	47	81	870.96
88	47	82	885.19
88	47	83	902.69
88	47	84	867.68
88	48	81	764.44
88	48	82	765.15
88	48	83	774.21
88	48	84	780.92
88	49	77	717.19
88	49	78	730.61
88	49	79	725.95
88	49	80	722.64
88	49	81	726.22
88	49	82	735.98
88	49	83	751.19
88	49	84	762.32
88	50	77	718.63
88	50	78	729.97
88	50	79	722.51
88	50	80	714.75
88	50	81	713.91
88	50	82	723.06
88	50	83	738.4
88	50	84	749.46
88	51	77	749.75
88	51	78	740.77
88	51	79	719.78
88	51	80	698.47
88	52	77	809.1
88	52	78	785.59
88	52	79	758.27
88	52	80	727.66
88	53	77	895.65
88	53	78	867.5
88	53	79	834.01
88	53	80	791.08
88	54	77	924.12
88	54	78	907.79
88	54	79	876.74
88	54	80	831.96
88	55	77	924.79
88	55	78	908.47
88	55	79	885.7
88	55	80	850.83
88	55	81	832.49
88	55	82	817.88
88	55	83	841.7
88	55	84	857.36
88	56	77	908.01
88	56	78	879.58
88	56	79	870.08
88	56	80	860.58
88	56	81	849.96
88	56	82	831.35
88	56	83	846.29
88	56	84	861.32
88	57	77	864.26
88	57	78	876.75
88	57	79	892.43
88	57	80	885.16
88	57	81	870.1
88	57	82	836.19
88	57	83	829.98
88	57	84	830.59
88	58	77	861.85
88	58	78	883.31
88	58	79	904.64
88	58	80	884.54
88	58	81	874.39
88	58	82	883.9
88	58	83	900.6
88	58	84	916.04
88	59	77	914.67
88	59	78	902.92
88	59	79	904.94
88	59	80	863.04
88	59	81	841.63
88	59	82	854.64
88	59	83	873.59
88	59	84	908.25
88	60	77	882.25
88	60	78	878.55
88	60	79	871.57
88	60	80	811.08
88	60	81	755.9
88	60	82	717.95
88	60	83	749.17
88	60	84	840.01
88	61	77	862.7
88	61	78	866.41
88	61	79	885.07
88	61	80	865.52
88	61	81	842.29
88	61	82	804.98
88	61	83	806.64
88	61	84	867.58
88	62	77	872.17
88	62	78	871.05
88	62	79	887.53
88	62	80	887.29
88	62	81	885.44
88	62	82	864.21
88	62	83	864.43
88	62	84	890.76
88	63	77	907.52
88	63	78	899.37
88	63	79	852.73
88	63	80	842.47
88	63	81	866.73
88	63	82	891.22
88	63	83	906.16
88	63	84	891.01
88	64	77	864.3
88	64	78	853.31
88	64	79	788.38
88	64	80	796.12
88	64	81	853.52
88	64	82	889.77
88	64	83	899.12
88	64	84	841.66
88	65	77	850.88
88	65	78	842.74
88	65	79	771.97
88	65	80	771.44
88	65	81	810.18
88	65	82	842.92
88	65	83	852.55
88	65	84	805.6
88	66	77	886.04
88	66	78	863.31
88	66	79	784.85
88	66	80	758.26
88	66	81	768.66
88	66	82	793.12
88	66	83	801.62
88	66	84	774.46
88	67	77	868.32
88	67	78	824.66
88	67	79	760.32
88	67	80	735.22
88	67	81	740.82
88	67	82	744.49
88	67	83	745.16
88	67	84	742.8
88	68	77	821.67
88	68	78	776.16
88	68	79	750.26
88	68	80	737.04
88	68	81	728.57
88	68	82	735.25
88	68	83	742.27
88	68	84	747.42
88	69	77	764.03
88	69	78	733.39
88	69	79	741.41
88	69	80	742.88
88	70	77	741.76
88	70	78	727.72
88	70	79	732.44
88	70	80	744.8
88	71	77	743.72
88	71	78	751.7
88	71	79	738.55
88	71	80	739.96
88	72	77	747.62
88	72	78	769.01
88	72	79	744.93
88	72	80	741.84
88	73	77	732.73
88	73	78	745.98
88	73	79	747.81
88	73	80	753.94
88	73	81	764.41
88	73	82	773.14
88	73	83	777.24
88	73	84	782.48
88	74	81	826.81
88	74	82	852.67
88	74	83	877.98
88	74	84	905.34
88	75	81	876.97
88	75	82	913.67
88	75	83	947.76
88	75	84	975.02
88	76	81	868.34
88	76	82	914.76
88	76	83	954.86
88	76	84	971.03
89	46	81	954.86
89	46	82	971.95
89	46	83	984.67
89	46	84	936.7
89	47	81	878.05
89	47	82	888.25
89	47	83	899.8
89	47	84	862.84
89	48	81	769.18
89	48	82	769.5
89	48	83	766.65
89	48	84	778.23
89	49	77	740.24
89	49	78	763.56
89	49	79	732.61
89	49	80	724.94
89	49	81	732.75
89	49	82	744.88
89	49	83	759.88
89	49	84	771.73
89	50	74	744.92
89	50	75	741.78
89	50	76	739.79
89	50	77	733.72
89	50	78	721.87
89	50	79	731.21
89	50	80	739.25
89	50	81	735.26
89	50	82	745.35
89	50	83	762.43
89	50	84	763.34
89	51	74	762.16
89	51	75	785.85
89	51	76	798.77
89	51	77	793.46
89	51	78	780.68
89	51	79	766.34
89	51	80	743.33
89	51	81	731.95
89	51	82	725.9
89	51	83	721.8
89	51	84	728.41
89	52	74	808.97
89	52	75	878.58
89	52	76	883.77
89	52	77	874.22
89	52	78	857.09
89	52	79	827.76
89	52	80	793.76
89	52	81	790.25
89	52	82	779.53
89	52	83	755.9
89	52	84	748.07
89	53	74	801.18
89	53	75	901.39
89	53	76	893.21
89	53	77	889.46
89	53	78	905.17
89	53	79	897.49
89	53	80	876.68
89	53	81	870.33
89	53	82	853.64
89	53	83	815.58
89	53	84	797.31
89	54	74	788.43
89	54	75	878.39
89	54	76	898.77
89	54	77	907.29
89	54	78	906.61
89	54	79	892.26
89	54	80	865.51
89	54	81	875.4
89	54	82	882.45
89	54	83	880.79
89	54	84	875.99
89	55	75	832.94
89	55	76	886.71
89	55	77	921.49
89	55	78	904.22
89	55	79	888.58
89	55	80	874.45
89	55	81	876.66
89	55	82	881.98
89	55	83	905.22
89	55	84	923.29
89	56	75	821.23
89	56	76	854.32
89	56	77	912.6
89	56	78	898.84
89	56	79	889.17
89	56	80	888.15
89	56	81	878.41
89	56	82	871.43
89	56	83	906.71
89	56	84	930.86
89	57	75	850.58
89	57	76	847.46
89	57	77	870.88
89	57	78	879.38
89	57	79	882.6
89	57	80	867.77
89	57	81	863.38
89	57	82	863.34
89	57	83	879.05
89	57	84	894.23
89	58	77	859.08
89	58	78	883.35
89	58	79	905.36
89	58	80	892.73
89	58	81	896.65
89	58	82	918.29
89	58	83	942.08
89	58	84	965.27
89	59	77	884.26
89	59	78	898.21
89	59	79	918.5
89	59	80	901.44
89	59	81	887.57
89	59	82	883.95
89	59	83	889.63
89	59	84	910.84
89	60	77	830.71
89	60	78	826.13
89	60	79	823.85
89	60	80	789.79
89	60	81	749.15
89	60	82	691.12
89	60	83	709.37
89	60	84	789.96
89	61	77	841.33
89	61	78	843
89	61	79	859.99
89	61	80	839.6
89	61	81	815.83
89	61	82	785.26
89	61	83	798.13
89	61	84	865.41
89	62	77	883.96
89	62	78	881.41
89	62	79	894.38
89	62	80	885.13
89	62	81	877.57
89	62	82	870.32
89	62	83	887.35
89	62	84	930.23
89	63	77	885.98
89	63	78	888.75
89	63	79	875.32
89	63	80	881.2
89	63	81	900.98
89	63	82	924.5
89	63	83	946.53
89	63	84	947.76
89	64	77	866
89	64	78	851.41
89	64	79	795.5
89	64	80	819.4
89	64	81	887.2
89	64	82	927.42
89	64	83	945.6
89	64	84	881.69
89	65	77	855.19
89	65	78	829.26
89	65	79	759.09
89	65	80	784.12
89	65	81	863.16
89	65	82	911.01
89	65	83	931.4
89	65	84	868.38
89	66	75	890.48
89	66	76	888.08
89	66	77	863.46
89	66	78	825.83
89	66	79	759.15
89	66	80	768.53
89	66	81	828.13
89	66	82	872.28
89	66	83	890.45
89	66	84	842.87
89	67	75	899.45
89	67	76	860.74
89	67	77	830.28
89	67	78	799.65
89	67	79	748.98
89	67	80	746.41
89	67	81	779.39
89	67	82	795.18
89	67	83	801.68
89	67	84	789.23
89	68	75	872.96
89	68	76	820.68
89	68	77	792.13
89	68	78	771.89
89	68	79	749.84
89	68	80	745.14
89	68	81	751.95
89	68	82	762.83
89	68	83	773.6
89	68	84	781.28
89	69	74	841.1
89	69	75	826.28
89	69	76	771.34
89	69	77	752.53
89	69	78	744.83
89	69	79	752.56
89	69	80	748.84
89	69	81	741.91
89	69	82	749.79
89	69	83	762.5
89	69	84	785.28
89	70	74	800.24
89	70	75	804.67
89	70	76	759.07
89	70	77	740.36
89	70	78	735.18
89	70	79	734.75
89	70	80	739.51
89	70	81	753.37
89	70	82	758.11
89	70	83	765.91
89	70	84	796.87
89	71	74	763.65
89	71	75	790.36
89	71	76	754.66
89	71	77	744.39
89	71	78	750.27
89	71	79	739.98
89	71	80	741.73
89	71	81	757.03
89	71	82	755.29
89	71	83	753.31
89	71	84	756.35
89	72	74	729.65
89	72	75	780.29
89	72	76	755.51
89	72	77	755.3
89	72	78	771.65
89	72	79	752.67
89	72	80	751.06
89	72	81	763.98
89	72	82	763.92
89	72	83	763.05
89	72	84	757.96
89	73	74	733.33
89	73	75	774.52
89	73	76	756.92
89	73	77	755.15
89	73	78	765.17
89	73	79	759.14
89	73	80	766.12
89	73	81	779.17
89	73	82	799.4
89	73	83	817.12
89	73	84	822.48
89	74	81	857.8
89	74	82	882.81
89	74	83	900.77
89	74	84	912.06
89	75	81	939.89
89	75	82	962.37
89	75	83	975.31
89	75	84	983.47
89	76	81	911.53
89	76	82	951.28
89	76	83	977.56
89	76	84	983.89
90	46	81	934.62
90	46	82	957.94
90	46	83	969.82
90	46	84	932.47
90	47	81	881.27
90	47	82	889.51
90	47	83	891.5
90	47	84	859.16
90	48	81	777.87
90	48	82	781.15
90	48	83	779.76
90	48	84	786.15
90	49	74	777.31
90	49	75	751.56
90	49	76	740.68
90	49	81	738.98
90	49	82	754.36
90	49	83	771.13
90	49	84	783.85
90	50	74	764.13
90	50	75	750.29
90	50	76	749.82
90	50	77	747.06
90	50	78	734.06
90	50	79	740.54
90	50	80	750.99
90	50	81	752.19
90	50	82	764.7
90	50	83	780.55
90	50	84	781.2
90	51	74	772.23
90	51	75	792.37
90	51	76	818.52
90	51	77	818.13
90	51	78	804.71
90	51	79	793.89
90	51	80	775.32
90	51	81	758.51
90	51	82	743.79
90	51	83	727.45
90	51	84	726.84
90	52	74	824.48
90	52	75	880.46
90	52	76	923.71
90	52	77	925.75
90	52	78	911.88
90	52	79	870.32
90	52	80	837.61
90	52	81	829.57
90	52	82	813.4
90	52	83	784.73
90	52	84	769.54
90	53	74	803.48
90	53	75	889.75
90	53	76	909.2
90	53	77	923.16
90	53	78	949.41
90	53	79	941.41
90	53	80	931.81
90	53	81	930.77
90	53	82	914.18
90	53	83	874.97
90	53	84	839.65
90	54	74	789.41
90	54	75	870.59
90	54	76	908.37
90	54	77	928.57
90	54	78	923.54
90	54	79	909.92
90	54	80	894.44
90	54	81	925.59
90	54	82	944.83
90	54	83	934.93
90	54	84	909.94
90	55	74	807.16
90	55	75	836.31
90	55	76	901.62
90	55	77	944.2
90	55	78	913.9
90	55	79	901.82
90	55	80	901.96
90	55	81	919.07
90	55	82	934.02
90	55	83	946.21
90	55	84	954.76
90	56	74	821.47
90	56	75	813.89
90	56	76	859.74
90	56	77	926.48
90	56	78	941.62
90	56	79	946.98
90	56	80	943.79
90	56	81	920.83
90	56	82	906.92
90	56	83	933.63
90	56	84	956.36
90	57	74	887.95
90	57	75	843.56
90	57	76	852.9
90	57	77	899.41
90	57	78	917.44
90	57	79	912.81
90	57	80	881.82
90	57	81	879.73
90	57	82	899.04
90	57	83	908.46
90	57	84	912.9
90	58	74	974.69
90	58	75	893.72
90	58	76	869.12
90	58	77	891.95
90	58	78	918.1
90	58	79	932.96
90	58	80	920.14
90	58	81	940.96
90	58	82	992.23
90	58	83	1015.9
90	58	84	1023.3
90	59	75	877.47
90	59	76	891.87
90	59	77	906.46
90	59	78	921.43
90	59	79	948
90	59	80	948.61
90	59	81	954.67
90	59	82	960.52
90	59	83	949.49
90	59	84	948.95
90	60	75	792.83
90	60	76	779.46
90	60	77	774.56
90	60	78	760.9
90	60	79	750.72
90	60	80	746.95
90	60	81	731.01
90	60	82	686.77
90	60	83	692.98
90	60	84	742.49
90	61	77	789.56
90	61	78	793.22
90	61	79	796.15
90	61	80	771.9
90	61	81	740.62
90	61	82	697.03
90	61	83	677.36
90	61	84	693.88
90	62	75	934.66
90	62	76	867.05
90	62	77	885.03
90	62	78	888.53
90	62	79	882.22
90	62	80	846.75
90	62	81	818.57
90	62	82	800.12
90	62	83	810.28
90	62	84	856.13
90	63	75	824.55
90	63	76	861.24
90	63	77	870.62
90	63	78	882.11
90	63	79	895.69
90	63	80	912.24
90	63	81	920.86
90	63	82	924.08
90	63	83	955.22
90	63	84	1010.3
90	64	75	806.18
90	64	76	873.96
90	64	77	861.48
90	64	78	841.02
90	64	79	813.13
90	64	80	838.05
90	64	81	876.84
90	64	82	883.32
90	64	83	915.76
90	64	84	968.77
90	65	74	894.68
90	65	75	860.02
90	65	76	883.5
90	65	77	848.5
90	65	78	807.62
90	65	79	763.32
90	65	80	799.86
90	65	81	861.92
90	65	82	895.07
90	65	83	929.78
90	65	84	941.56
90	66	74	940.27
90	66	75	934.52
90	66	76	872.21
90	66	77	826.16
90	66	78	786.77
90	66	79	749.87
90	66	80	789.16
90	66	81	854.77
90	66	82	899.59
90	66	83	919.95
90	66	84	894.53
90	67	74	946.82
90	67	75	918.03
90	67	76	838.43
90	67	77	797.63
90	67	78	772.07
90	67	79	754.89
90	67	80	768.43
90	67	81	797.81
90	67	82	809.75
90	67	83	809.31
90	67	84	795.33
90	68	74	917.67
90	68	75	871.86
90	68	76	796.74
90	68	77	774.45
90	68	78	773.39
90	68	79	774.07
90	68	80	774.66
90	68	81	775.56
90	68	82	776.49
90	68	83	779.5
90	68	84	785.11
90	69	74	836.06
90	69	75	817.47
90	69	76	755.41
90	69	77	758.33
90	69	78	782.88
90	69	79	794.39
90	69	80	787.04
90	69	81	765.81
90	69	82	761.32
90	69	83	766.54
90	69	84	783.94
90	70	74	793.64
90	70	75	798.77
90	70	76	756.91
90	70	77	749.33
90	70	78	755.67
90	70	79	764.35
90	70	80	759.62
90	70	81	746.61
90	70	82	750.49
90	70	83	761.46
90	70	84	776.9
90	71	74	767.76
90	71	75	788.2
90	71	76	755.43
90	71	77	748.6
90	71	78	755.75
90	71	79	760.5
90	71	80	763.21
90	71	81	763.37
90	71	82	756.66
90	71	83	757.92
90	71	84	774.46
90	72	74	755.22
90	72	75	784.46
90	72	76	751.04
90	72	77	754.51
90	72	78	771.79
90	72	79	772.72
90	72	80	780.36
90	72	81	794.52
90	72	82	778.81
90	72	83	774.7
90	72	84	790.13
90	73	74	774.56
90	73	75	803.48
90	73	76	771.07
90	73	81	832.18
90	73	82	850.34
90	73	83	865.35
90	73	84	863.37
90	74	81	899.18
90	74	82	927.59
90	74	83	940.94
90	74	84	935.88
90	75	81	974.89
90	75	82	996.96
90	75	83	1002.2
90	75	84	997.16
90	76	81	935.66
90	76	82	974.28
90	76	83	997.66
90	76	84	1002.1
91	47	81	887.49
91	47	82	909.03
91	47	83	929
91	47	84	902.6
91	48	81	793.58
91	48	82	809.88
91	48	83	830.76
91	48	84	837.49
91	49	74	794.92
91	49	75	765.58
91	49	76	751.81
91	49	81	745.65
91	49	82	762.48
91	49	83	785.37
91	49	84	804.34
91	50	74	786.65
91	50	75	763.44
91	50	76	749.33
91	50	81	748.09
91	50	82	759.35
91	50	83	773.49
91	50	84	786.37
91	51	74	795.17
91	51	75	795.12
91	51	76	805.58
91	51	81	766.4
91	51	82	757.47
91	51	83	749.29
91	51	84	766.84
91	52	74	827.9
91	52	75	868.5
91	52	76	920.5
91	52	81	827.7
91	52	82	804.98
91	52	83	769.46
91	52	84	773.77
91	53	74	839.39
91	53	75	913.32
91	53	76	932.05
91	53	81	919.13
91	53	82	880.72
91	53	83	821.72
91	53	84	803.37
91	54	74	834.1
91	54	75	924.35
91	54	76	943.05
91	54	81	942.76
91	54	82	936.38
91	54	83	897.13
91	54	84	859.04
91	55	74	835.38
91	55	75	893.17
91	55	76	942.69
91	55	81	952.94
91	55	82	953.27
91	55	83	957.85
91	55	84	944.66
91	56	74	821.74
91	56	75	856.77
91	56	76	898.07
91	56	81	959.07
91	56	82	942.1
91	56	83	976.95
91	56	84	981.42
91	57	74	868.8
91	57	75	855.77
91	57	76	880.03
91	57	77	940.66
91	57	78	979.85
91	57	79	987.81
91	57	80	951.47
91	57	81	926.84
91	57	82	925.78
91	57	83	937.43
91	57	84	940.56
91	58	74	965.26
91	58	75	894.53
91	58	76	888.15
91	58	77	946.02
91	58	78	981.27
91	58	79	997.22
91	58	80	983.93
91	58	81	981.56
91	58	82	997.19
91	58	83	1011.1
91	58	84	1019.8
91	59	74	894.76
91	59	75	909.64
91	59	76	934.98
91	59	77	973.32
91	59	78	975.91
91	59	79	977.59
91	59	80	975.33
91	59	81	973.75
91	59	82	970.31
91	59	83	967.2
91	59	84	963.81
91	60	74	830.22
91	60	75	773.21
91	60	76	734.8
91	60	77	772.84
91	60	78	750.86
91	60	79	711.32
91	60	80	710.43
91	60	81	724.15
91	60	82	753.13
91	60	83	783.56
91	60	84	802.51
91	61	74	835.28
91	61	75	743.61
91	61	76	670.18
91	61	77	766.34
91	61	78	798.51
91	61	79	790.96
91	61	80	774.42
91	61	81	776.1
91	61	82	815.38
91	61	83	785.22
91	61	84	738.88
91	62	74	955.15
91	62	75	869.6
91	62	76	771.48
91	62	77	882.4
91	62	78	925.61
91	62	79	926.47
91	62	80	887.31
91	62	81	875.54
91	62	82	909.77
91	62	83	900.63
91	62	84	885.25
91	63	74	866.64
91	63	75	825.19
91	63	76	864.09
91	63	77	875.65
91	63	78	888.6
91	63	79	920.37
91	63	80	956.36
91	63	81	985.56
91	63	82	999.35
91	63	83	1007.4
91	63	84	1028.8
91	64	74	869.22
91	64	75	859.74
91	64	76	899.03
91	64	77	855.62
91	64	78	826.27
91	64	79	832.92
91	64	80	866.38
91	64	81	899.85
91	64	82	913.85
91	64	83	930.9
91	64	84	966.09
91	65	74	948.76
91	65	75	939.44
91	65	76	898.29
91	65	77	836.26
91	65	78	783.37
91	65	79	766.35
91	65	80	805.62
91	65	81	858.01
91	65	82	898.22
91	65	83	931.17
91	65	84	951.86
91	66	74	952.57
91	66	75	945.31
91	66	76	872.35
91	66	77	818.64
91	66	78	766.18
91	66	79	729.32
91	66	80	777.4
91	66	81	844.47
91	66	82	903.53
91	66	83	936.4
91	66	84	929.41
91	67	74	958.18
91	67	75	939.65
91	67	76	849.12
91	67	81	793.76
91	67	82	842.95
91	67	83	865.84
91	67	84	854.94
91	68	74	931.05
91	68	75	898.85
91	68	76	810.49
91	68	81	788.72
91	68	82	808.9
91	68	83	821.68
91	68	84	827.24
91	69	74	834.08
91	69	75	806.25
91	69	76	753.5
91	69	81	802.02
91	69	82	790.99
91	69	83	790.65
91	69	84	807.29
91	70	74	787.38
91	70	75	788.39
91	70	76	765.72
91	70	81	772.9
91	70	82	769.16
91	70	83	771.33
91	70	84	781.97
91	71	74	771.06
91	71	75	788.21
91	71	76	764.02
91	71	81	786.57
91	71	82	779.76
91	71	83	780
91	71	84	800.71
91	72	74	785.16
91	72	75	798.25
91	72	76	747.88
91	72	81	823.19
91	72	82	810.3
91	72	83	808.33
91	72	84	837.09
91	73	74	795.48
91	73	75	821.35
91	73	76	770.85
91	73	81	900.63
91	73	82	903.34
91	73	83	907.99
91	73	84	914.05
91	74	74	791.82
91	74	75	819.28
91	74	76	771.81
91	74	81	966.36
91	74	82	971.33
91	74	83	978.84
91	74	84	989.68
91	75	81	1010.1
91	75	82	1008.7
91	75	83	1017.9
91	75	84	1049.9
91	76	81	965.61
91	76	82	982.41
91	76	83	1005.7
91	76	84	1036.8
92	47	81	978.59
92	47	82	998.56
92	47	83	994.36
92	47	84	965.34
92	48	81	857.45
92	48	82	890.27
92	48	83	915.95
92	48	84	916.13
92	49	74	825.83
92	49	75	801.15
92	49	76	759.71
92	49	81	771.74
92	49	82	811.96
92	49	83	848.76
92	49	84	859.46
92	50	74	820.26
92	50	75	789.62
92	50	76	745.39
92	50	81	774.22
92	50	82	785.19
92	50	83	798.28
92	50	84	815.2
92	51	74	829.38
92	51	75	803.92
92	51	76	774.01
92	51	81	770.08
92	51	82	776.17
92	51	83	783.99
92	51	84	808.29
92	52	74	830.64
92	52	75	848.26
92	52	76	862.96
92	52	81	776.26
92	52	82	769.91
92	52	83	766.99
92	52	84	790.96
92	53	74	880.15
92	53	75	948.86
92	53	76	935.41
92	53	81	805.52
92	53	82	778.31
92	53	83	764.59
92	53	84	778.8
92	54	74	908.57
92	54	75	1010.6
92	54	76	975.04
92	54	81	852
92	54	82	835.48
92	54	83	808.86
92	54	84	791.03
92	55	74	880.35
92	55	75	999.08
92	55	76	975.39
92	55	81	880.73
92	55	82	876.68
92	55	83	881.46
92	55	84	876.34
92	56	74	849.05
92	56	75	956.31
92	56	76	960.92
92	56	81	902.12
92	56	82	897.12
92	56	83	922.55
92	56	84	927.34
92	57	74	857.23
92	57	75	912.21
92	57	76	930.01
92	57	77	943.07
92	57	78	953.57
92	57	79	950.04
92	57	80	925.29
92	57	81	908.39
92	57	82	897.48
92	57	83	898.3
92	57	84	901.66
92	58	74	914.86
92	58	75	905.99
92	58	76	921.96
92	58	77	953.6
92	58	78	964.55
92	58	79	970.03
92	58	80	969.53
92	58	81	959.26
92	58	82	947.5
92	58	83	959.36
92	58	84	976.22
92	59	74	939.88
92	59	75	976.14
92	59	76	1006.1
92	59	77	1004.3
92	59	78	981.41
92	59	79	968.4
92	59	80	966.29
92	59	81	947.59
92	59	82	931.71
92	59	83	943.29
92	59	84	949.44
92	60	74	912.25
92	60	75	867.58
92	60	76	821.73
92	60	77	836.12
92	60	78	813.28
92	60	79	779.5
92	60	80	749.77
92	60	81	749.85
92	60	82	797.48
92	60	83	841.3
92	60	84	855.71
92	61	74	902.1
92	61	75	770.24
92	61	76	660.34
92	61	77	817.64
92	61	78	847.53
92	61	79	813.66
92	61	80	809.49
92	61	81	833.9
92	61	82	904.77
92	61	83	892.41
92	61	84	842.58
92	62	74	948.33
92	62	75	742.59
92	62	76	605.75
92	62	77	875.63
92	62	78	941.34
92	62	79	898.99
92	62	80	907.26
92	62	81	924.87
92	62	82	973.59
92	62	83	965.25
92	62	84	940.95
92	63	74	881.03
92	63	75	829.22
92	63	76	864.54
92	63	77	905.94
92	63	78	910.51
92	63	79	916.77
92	63	80	953.35
92	63	81	982.33
92	63	82	999.15
92	63	83	1012.6
92	63	84	1021.4
92	64	74	849.29
92	64	75	862.96
92	64	76	927.98
92	64	77	905.65
92	64	78	871.47
92	64	79	833.23
92	64	80	860.18
92	64	81	890.5
92	64	82	919.65
92	64	83	937.23
92	64	84	949.1
92	65	74	859.98
92	65	75	895.02
92	65	76	913.25
92	65	77	891.58
92	65	78	849.36
92	65	79	793.1
92	65	80	807.12
92	65	81	838.44
92	65	82	891.26
92	65	83	928.38
92	65	84	951.2
92	66	74	922.94
92	66	75	934.06
92	66	76	901.54
92	66	77	876.87
92	66	78	843.58
92	66	79	803.86
92	66	80	800.02
92	66	81	822.09
92	66	82	888.96
92	66	83	935.95
92	66	84	959.63
92	67	74	941
92	67	75	937.09
92	67	76	874.7
92	67	81	777.37
92	67	82	833.91
92	67	83	884.86
92	67	84	921.99
92	68	74	923.75
92	68	75	905.28
92	68	76	842.63
92	68	81	777.87
92	68	82	808.8
92	68	83	842.31
92	68	84	871.22
92	69	74	855.62
92	69	75	814.96
92	69	76	801.41
92	69	81	808.48
92	69	82	801.96
92	69	83	808.01
92	69	84	827.83
92	70	74	804.8
92	70	75	790.36
92	70	76	770.56
92	70	81	764.37
92	70	82	767.22
92	70	83	776.21
92	70	84	792.22
92	71	74	777.58
92	71	75	790.19
92	71	76	753.39
92	71	81	778.08
92	71	82	782.99
92	71	83	796.15
92	71	84	823.13
92	72	74	798.31
92	72	75	814.07
92	72	76	755.85
92	72	81	845.91
92	72	82	841.64
92	72	83	850.65
92	72	84	886.76
92	73	74	786.43
92	73	75	814.49
92	73	76	758.02
92	73	81	906.22
92	73	82	922.15
92	73	83	940.39
92	73	84	963.74
92	74	74	777.31
92	74	75	812.67
92	74	76	755.35
92	74	81	959.72
92	74	82	984.7
92	74	83	1008.5
92	74	84	1033.2
92	75	81	985.45
92	75	82	1006.5
92	75	83	1035.2
92	75	84	1081.9
92	76	81	962.02
92	76	82	979.8
92	76	83	1011.3
92	76	84	1062.9
93	49	74	866.6
93	49	75	845.35
93	49	76	776.25
93	50	74	866.93
93	50	75	835.7
93	50	76	765.97
93	50	81	783.87
93	50	82	806.36
93	50	83	822.44
93	50	84	836.99
93	51	74	873.39
93	51	75	827.78
93	51	76	769.07
93	51	81	771.05
93	51	82	789.32
93	51	83	811.26
93	51	84	840.12
93	52	74	845.95
93	52	75	836.26
93	52	76	800.39
93	52	81	758.53
93	52	82	763.17
93	52	83	777.94
93	52	84	822.08
93	53	74	883.23
93	53	75	900.37
93	53	76	859.35
93	53	81	747.91
93	53	82	730.65
93	53	83	737.99
93	53	84	787.43
93	54	71	768.02
93	54	72	774.08
93	54	73	863.45
93	54	74	937.59
93	54	75	979.47
93	54	76	925.72
93	54	81	779.9
93	54	82	760.9
93	54	83	743.08
93	54	84	749.22
93	55	71	783.9
93	55	72	736.43
93	55	73	843.06
93	55	74	947.82
93	55	75	1042.1
93	55	76	988.29
93	55	81	816.18
93	55	82	801.83
93	55	83	801.25
93	55	84	800.57
93	56	71	844.37
93	56	72	748.83
93	56	73	832.43
93	56	74	912.99
93	56	75	1011.3
93	56	76	988.62
93	56	81	856.66
93	56	82	838.21
93	56	83	850.06
93	56	84	843.1
93	57	71	943.65
93	57	72	831.13
93	57	73	844.59
93	57	74	879.53
93	57	75	954.25
93	57	76	960.44
93	57	77	968.34
93	57	78	993.24
93	57	79	976.33
93	57	80	926.18
93	58	71	1002.2
93	58	72	958.68
93	58	73	911.08
93	58	74	875.39
93	58	75	915.18
93	58	76	936.83
93	58	77	955.3
93	58	78	980.45
93	58	79	984.29
93	58	80	971.77
93	59	71	982.43
93	59	72	948.87
93	59	73	946.17
93	59	74	990.11
93	59	75	977.53
93	59	76	967.73
93	59	77	963.52
93	59	78	966.66
93	59	79	963.28
93	59	80	965.35
93	60	71	941.44
93	60	72	894.43
93	60	73	841.4
93	60	74	817.43
93	60	75	872.71
93	60	76	888.68
93	60	77	831.24
93	60	78	786.28
93	60	79	752.29
93	60	80	750.27
93	61	74	683.8
93	61	75	787.27
93	61	76	828.24
93	61	77	840.4
93	61	78	810.95
93	61	79	774.94
93	61	80	807.66
93	62	71	902.03
93	62	72	903.2
93	62	73	896.33
93	62	74	875.86
93	62	75	835.26
93	62	76	795.43
93	62	77	906.17
93	62	78	905.95
93	62	79	868.19
93	62	80	904.73
93	63	71	914.94
93	63	72	937.53
93	63	73	915.51
93	63	74	956.71
93	63	75	944.86
93	63	76	921.41
93	63	77	920.88
93	63	78	922.14
93	63	79	931.51
93	63	80	955.78
93	64	71	967.28
93	64	72	962.28
93	64	73	903.09
93	64	74	950.73
93	64	75	947.4
93	64	76	942.9
93	64	77	932.78
93	64	78	906.74
93	64	79	865.48
93	64	80	868.51
93	65	71	933.25
93	65	72	961.37
93	65	73	925.09
93	65	74	910.89
93	65	75	916.3
93	65	76	925.7
93	65	77	935.35
93	65	78	905.16
93	65	79	846
93	65	80	830.63
93	66	71	937.43
93	66	72	986.02
93	66	73	946.05
93	66	74	979.35
93	66	75	979.58
93	66	76	934.65
93	67	71	932.68
93	67	72	1001.8
93	67	73	965.21
93	67	74	983.66
93	67	75	972.67
93	67	76	932.37
93	67	81	779.48
93	67	82	799.52
93	67	83	869.27
93	67	84	963.09
93	68	71	911.4
93	68	72	1000.4
93	68	73	966.62
93	68	74	952.11
93	68	75	933.67
93	68	76	902.19
93	68	81	772.72
93	68	82	784.15
93	68	83	831.09
93	68	84	896.27
93	69	71	804.69
93	69	72	914.18
93	69	73	878.14
93	69	74	883.41
93	69	75	868.13
93	69	76	823.58
93	69	81	799.78
93	69	82	797.42
93	69	83	808.24
93	69	84	828.24
93	70	74	819.25
93	70	75	819.35
93	70	76	794.44
93	70	81	759.57
93	70	82	757.23
93	70	83	772.95
93	70	84	800.91
93	71	74	776.88
93	71	75	795.38
93	71	76	779.73
93	71	81	768.85
93	71	82	772.74
93	71	83	796.58
93	71	84	834.94
93	72	74	810.15
93	72	75	837.47
93	72	76	793.99
93	72	81	859.13
93	72	82	864.86
93	72	83	885.46
93	72	84	925.93
93	73	74	807.9
93	73	75	836.46
93	73	76	782.55
93	73	81	918.29
93	73	82	938.32
93	73	83	969.61
93	73	84	1010
93	74	74	803.47
93	74	75	830.52
93	74	76	770.66
94	49	74	867.47
94	49	75	860.83
94	49	76	817.04
94	50	71	833.72
94	50	72	816.8
94	50	73	841.76
94	50	74	859.1
94	50	75	844.89
94	50	76	798.62
94	51	71	825.8
94	51	72	822.06
94	51	73	881.2
94	51	74	857.63
94	51	75	825.47
94	51	76	780.17
94	52	71	826.23
94	52	72	828.98
94	52	73	876.39
94	52	74	871.84
94	52	75	856.25
94	52	76	821.5
94	53	69	705.18
94	53	70	819.26
94	53	71	821.55
94	53	72	819.05
94	53	73	866.72
94	53	74	884.24
94	53	75	886.21
94	53	76	859.38
94	54	69	635.41
94	54	70	763.91
94	54	71	788.14
94	54	72	789.69
94	54	73	855.23
94	54	74	906.48
94	54	75	937.24
94	54	76	912.33
94	54	78	935.16
94	54	79	855.23
94	54	80	790.49
94	55	69	621.02
94	55	70	780.46
94	55	71	810.23
94	55	72	768.62
94	55	73	840.93
94	55	74	939.15
94	55	75	1032.5
94	55	76	989.19
94	55	78	985.33
94	55	79	901.03
94	55	80	828.11
94	56	69	656.7
94	56	70	811.18
94	56	71	857.77
94	56	72	787.2
94	56	73	852.86
94	56	74	929.39
94	56	75	1010
94	56	76	984.3
94	56	78	1013.2
94	56	79	985.19
94	56	80	929.75
94	57	71	912.37
94	57	72	856.2
94	57	73	881.69
94	57	74	915.01
94	57	75	962.59
94	57	76	966.85
94	57	77	971.81
94	57	78	996.11
94	57	79	983.03
94	57	80	933.72
94	58	71	979.05
94	58	72	954.28
94	58	73	932.36
94	58	74	914.22
94	58	75	933.6
94	58	76	948.38
94	58	77	959.78
94	58	78	978.93
94	58	79	985.16
94	58	80	974.06
94	59	71	981.96
94	59	72	949.77
94	59	73	963.75
94	59	74	1008.8
94	59	75	979.02
94	59	76	956.95
94	59	77	944.53
94	59	78	965.41
94	59	79	972.93
94	59	80	972.82
94	60	71	900.1
94	60	72	844.89
94	60	73	820.25
94	60	74	846.19
94	60	75	870.58
94	60	76	885.6
94	60	77	847.13
94	60	78	780.08
94	60	79	729.4
94	60	80	747.76
94	61	71	698.14
94	61	72	650.23
94	61	73	640.81
94	61	74	686.12
94	61	75	804.24
94	61	76	882.46
94	61	77	875.41
94	61	78	805.4
94	61	79	751.3
94	61	80	792.82
94	62	71	843.22
94	62	72	863.25
94	62	73	872.95
94	62	74	896.83
94	62	75	929.92
94	62	76	949.73
94	62	77	954.11
94	62	78	906.69
94	62	79	864.68
94	62	80	894.88
94	63	71	942.95
94	63	72	951.3
94	63	73	934.08
94	63	74	993.41
94	63	75	1001.4
94	63	76	982.92
94	63	77	956.17
94	63	78	945.84
94	63	79	952.61
94	63	80	967.93
94	64	71	973.7
94	64	72	975.62
94	64	73	941.56
94	64	74	1005.8
94	64	75	998.16
94	64	76	971.47
94	64	77	970.58
94	64	78	952.24
94	64	79	921.6
94	64	80	902.98
94	65	71	963.55
94	65	72	990.79
94	65	73	961.04
94	65	74	966.89
94	65	75	959.45
94	65	76	949.57
94	65	77	977.3
94	65	78	962.23
94	65	79	921.18
94	65	80	881.81
94	66	71	938.34
94	66	72	965.88
94	66	73	928.75
94	66	74	993.98
94	66	75	1000.1
94	66	76	963.8
94	66	78	974.19
94	66	79	974.54
94	66	80	922.62
94	67	69	745.17
94	67	70	789.02
94	67	71	896.37
94	67	72	943.52
94	67	73	923.37
94	67	74	970.17
94	67	75	975.24
94	67	76	955.2
94	67	78	973.95
94	67	79	953.89
94	67	80	888.39
94	68	69	670.69
94	68	70	698.08
94	68	71	843.86
94	68	72	932.58
94	68	73	930.84
94	68	74	926.76
94	68	75	924.23
94	68	76	916.3
94	68	78	941.56
94	68	79	908.14
94	68	80	850.49
94	69	69	681.02
94	69	70	678.23
94	69	71	796.21
94	69	72	864.5
94	69	73	839.2
94	69	74	868.82
94	69	75	870.86
94	69	76	823.93
94	69	78	855.85
94	69	79	830.64
94	69	80	811.49
94	70	69	687.73
94	70	70	664.22
94	70	71	763.1
94	70	72	833.47
94	70	73	800.09
94	70	74	821.73
94	70	75	826.03
94	70	76	794.41
94	71	71	745.47
94	71	72	828.88
94	71	73	789.71
94	71	74	793.88
94	71	75	799.48
94	71	76	785.87
94	72	71	721.54
94	72	72	802.9
94	72	73	787.88
94	72	74	818.37
94	72	75	843.28
94	72	76	810.52
94	73	71	717.34
94	73	72	819.67
94	73	73	809.93
94	73	74	829.2
94	73	75	846.44
94	73	76	812.04
94	74	74	833.52
94	74	75	837.85
94	74	76	808.66
95	50	71	871.23
95	50	72	849.27
95	50	73	857.59
95	51	71	848.38
95	51	72	848.67
95	51	73	903
95	52	71	850.38
95	52	72	860.65
95	52	73	915.73
95	53	69	683.6
95	53	70	836.65
95	53	71	850.39
95	53	72	857.98
95	53	73	904.31
95	53	77	926.53
95	53	78	931.6
95	53	79	878.68
95	53	80	826.32
95	54	69	657.33
95	54	70	779.37
95	54	71	805.19
95	54	72	811.67
95	54	73	862.85
95	54	77	972.5
95	54	78	1001.8
95	54	79	923.42
95	54	80	844.49
95	55	69	654.34
95	55	70	778.86
95	55	71	823.23
95	55	72	823.68
95	55	73	863.46
95	55	77	1023
95	55	78	1051.4
95	55	79	958.74
95	55	80	879.01
95	56	69	680.07
95	56	70	809.95
95	56	71	864.96
95	56	72	839.61
95	56	73	871.26
95	56	77	1003.3
95	56	78	1025.2
95	56	79	995.45
95	56	80	958.99
95	57	69	740.74
95	57	70	856.18
95	57	71	920.7
95	57	72	878.03
[truncated: 7,412 more rows]
