# Supplementary material for: From mathematics to medicine: A practical primer on topological data analysis (TDA) and the development of related analytic tools for the functional discovery of latent structure in fMRI data
Source: PLoS One. 2021 Aug 12;16(8):e0255859. doi: 10.1371/journal.pone.0255859 (PMC8360597; doi:10.1371/journal.pone.0255859)
Supplement: S1 Data — The included archive of .csv files has one .csv file for each time index. Each .csv file contains a single matrix, which has one column for each of the spatial coordinates x, y, z and one column for the fMRI signal amplitude at voxel (x, y, z) at that time index. This is normalized scan data for a single patient from our study, described in the paper, with an ACC (anterior cingulate cortex) mask applied. This is the data we used, together with our software implementation of our workflow (available at https://github.com/regalski/Wayne-State-TDA), to produce the persistence diagrams, vineyards, and loop locations pictured in the figures and described in the Workflow section of our paper. (ZIP) [file pone.0255859.s004.zip › lea2002_145_121_121_time_131_rdACC.csv]

86	49	77	721.96
86	49	78	723.92
86	49	79	712.97
86	49	80	699.1
86	50	77	720.65
86	50	78	701.36
86	50	79	694.64
86	50	80	686.37
86	51	77	713.13
86	51	78	719.29
86	51	79	693.75
86	51	80	662.82
86	52	77	741.1
86	52	78	743.76
86	52	79	706.99
86	52	80	663.55
86	53	77	835.27
86	53	78	788.03
86	53	79	736.03
86	53	80	681.13
86	54	77	860.32
86	54	78	855.35
86	54	79	815.2
86	54	80	744.97
86	55	77	862.66
86	55	78	881.67
86	55	79	864.07
86	55	80	826.45
86	56	77	859.92
86	56	78	876.72
86	56	79	887.42
86	56	80	897.79
86	57	77	828.87
86	57	78	884.76
86	57	79	928.24
86	57	80	884.28
86	57	81	842.53
86	57	82	808.92
86	58	77	824.9
86	58	78	877.19
86	58	79	917.92
86	58	80	872.62
86	58	81	849.65
86	58	82	846.23
86	59	81	820.17
86	59	82	825.35
86	60	81	721.81
86	60	82	741.12
86	61	81	797.31
86	61	82	783.66
86	62	81	844.92
86	62	82	832.65
86	63	77	833.05
86	63	78	856.83
86	63	79	884.2
86	63	80	876.33
86	63	81	834.78
86	63	82	835.12
86	64	77	820.37
86	64	78	819.35
86	64	79	848.2
86	64	80	814.3
86	64	81	727.67
86	64	82	724.47
86	65	77	826.3
86	65	78	870.12
86	65	79	871.58
86	65	80	820.56
86	65	81	731.29
86	65	82	710.94
86	66	77	829.03
86	66	78	932.23
86	66	79	898.52
86	66	80	834.79
86	66	81	744.4
86	66	82	711.5
86	67	77	730.91
86	67	78	867.96
86	67	79	870.79
86	67	80	827.86
86	68	77	804.32
86	68	78	877.69
86	68	79	862.47
86	68	80	815.75
86	69	77	838.55
86	69	78	850.75
86	69	79	823.82
86	69	80	785.01
86	70	77	736.64
86	70	78	767
86	70	79	752.61
86	70	80	743.67
86	71	77	720.7
86	71	78	748.57
86	71	79	745.4
86	71	80	745.22
86	72	77	711.46
86	72	78	737.78
86	72	79	732.74
86	72	80	733.96
86	73	77	696.95
86	73	78	730.38
86	73	79	710.6
86	73	80	715.22
87	46	81	897.48
87	46	82	920.91
87	46	83	942.98
87	46	84	947.88
87	47	81	806.11
87	47	82	842.42
87	47	83	870.83
87	47	84	866.76
87	48	81	708.71
87	48	82	730.27
87	48	83	757.05
87	48	84	776.69
87	49	77	739.07
87	49	78	740.28
87	49	79	726.64
87	49	80	710.94
87	49	81	690.71
87	49	82	707.3
87	49	83	731.3
87	49	84	749.21
87	50	77	745.49
87	50	78	730.05
87	50	79	726.53
87	50	80	710.65
87	50	81	683.84
87	50	82	691.04
87	50	83	711.27
87	50	84	729.25
87	51	77	740.06
87	51	78	736.63
87	51	79	700.41
87	51	80	656.1
87	52	77	767.01
87	52	78	762.85
87	52	79	720.14
87	52	80	673.38
87	53	77	861.57
87	53	78	819.27
87	53	79	776.36
87	53	80	728.88
87	54	77	863.01
87	54	78	862.15
87	54	79	821.83
87	54	80	753.19
87	55	77	850.03
87	55	78	892.34
87	55	79	872.24
87	55	80	807.27
87	55	81	756.97
87	55	82	712.29
87	55	83	747.87
87	55	84	775.13
87	56	77	869.02
87	56	78	923.04
87	56	79	923.03
87	56	80	876.28
87	56	81	813.46
87	56	82	743.66
87	56	83	764
87	56	84	782.79
87	57	77	855.19
87	57	78	908.28
87	57	79	936.73
87	57	80	900.52
87	57	81	842.96
87	57	82	780.98
87	57	83	777.27
87	57	84	784.49
87	58	77	851.34
87	58	78	896.4
87	58	79	923.62
87	58	80	884.6
87	58	81	852.75
87	58	82	835.1
87	58	83	833.83
87	58	84	837.6
87	59	77	863.53
87	59	78	878.64
87	59	79	895.94
87	59	80	844.13
87	59	81	817.6
87	59	82	815.26
87	59	83	821.33
87	59	84	836.23
87	60	77	760.27
87	60	78	785.08
87	60	79	851.05
87	60	80	781.84
87	60	81	721.69
87	60	82	710.02
87	60	83	748.13
87	60	84	804.56
87	61	77	751.93
87	61	78	770.77
87	61	79	838.66
87	61	80	832.78
87	61	81	809.5
87	61	82	778.9
87	61	83	795.18
87	61	84	839.33
87	62	77	803.07
87	62	78	806.04
87	62	79	833.02
87	62	80	856.89
87	62	81	859.78
87	62	82	827.24
87	62	83	830.61
87	62	84	850.79
87	63	77	872.48
87	63	78	882.76
87	63	79	827.14
87	63	80	836.16
87	63	81	853.95
87	63	82	839.97
87	63	83	837.9
87	63	84	839.35
87	64	77	824.38
87	64	78	828.63
87	64	79	808.44
87	64	80	807.61
87	64	81	794.81
87	64	82	785.79
87	64	83	782.4
87	64	84	787.39
87	65	77	803.06
87	65	78	838.86
87	65	79	816.11
87	65	80	790.04
87	65	81	754
87	65	82	749.4
87	65	83	744.46
87	65	84	751.81
87	66	77	816.3
87	66	78	889.54
87	66	79	830.82
87	66	80	778.29
87	66	81	727.01
87	66	82	717.36
87	66	83	710.65
87	66	84	727.97
87	67	77	813.52
87	67	78	862.93
87	67	79	813.96
87	67	80	764.98
87	67	81	708.38
87	67	82	684.29
87	67	83	677.82
87	67	84	716.25
87	68	77	818.05
87	68	78	852.8
87	68	79	806.66
87	68	80	769.28
87	68	81	731.52
87	68	82	680.5
87	68	83	655.66
87	68	84	698.95
87	69	77	789.52
87	69	78	823.68
87	69	79	793.52
87	69	80	768.06
87	70	77	706.57
87	70	78	762.69
87	70	79	768.11
87	70	80	757.29
87	71	77	698.43
87	71	78	766.66
87	71	79	766.64
87	71	80	754.36
87	72	77	706.47
87	72	78	767.74
87	72	79	761.5
87	72	80	751.57
87	73	77	703.52
87	73	78	747.78
87	73	79	752.59
87	73	80	749.76
87	73	81	750.19
87	73	82	720.21
87	73	83	715.85
87	73	84	750.06
87	74	81	778.1
87	74	82	776.98
87	74	83	797.57
87	74	84	848.61
87	75	81	798.91
87	75	82	818.97
87	75	83	849.92
87	75	84	896.22
87	76	81	809.22
87	76	82	843.74
87	76	83	878.13
87	76	84	910.91
88	46	81	915.14
88	46	82	945.95
88	46	83	962.97
88	46	84	950.89
88	47	81	853.1
88	47	82	866.31
88	47	83	877.77
88	47	84	866.76
88	48	81	748.41
88	48	82	743.14
88	48	83	748.2
88	48	84	769.93
88	49	77	745.24
88	49	78	746.64
88	49	79	725.95
88	49	80	714.67
88	49	81	707.27
88	49	82	711.04
88	49	83	724.25
88	49	84	750.36
88	50	77	730.65
88	50	78	723.04
88	50	79	720.61
88	50	80	711.83
88	50	81	690.98
88	50	82	697.12
88	50	83	712.44
88	50	84	733.5
88	51	77	760.76
88	51	78	742.78
88	51	79	716.79
88	51	80	687.51
88	52	77	816.1
88	52	78	790.62
88	52	79	754.32
88	52	80	718.75
88	53	77	885.68
88	53	78	859.53
88	53	79	825.08
88	53	80	786.14
88	54	77	900.11
88	54	78	904.81
88	54	79	862.76
88	54	80	797.96
88	55	77	892.8
88	55	78	917.5
88	55	79	883.72
88	55	80	820.84
88	55	81	784.53
88	55	82	754.95
88	55	83	798.78
88	55	84	837.4
88	56	77	893.01
88	56	78	906.61
88	56	79	892.14
88	56	80	853.61
88	56	81	801.96
88	56	82	748.39
88	56	83	798.34
88	56	84	843.3
88	57	77	884.25
88	57	78	907.77
88	57	79	910.47
88	57	80	883.15
88	57	81	837.03
88	57	82	777.11
88	57	83	790.92
88	57	84	820.55
88	58	77	873.86
88	58	78	904.29
88	58	79	913.66
88	58	80	884.57
88	58	81	856.43
88	58	82	832.97
88	58	83	854.69
88	58	84	884.1
88	59	77	883.62
88	59	78	893.93
88	59	79	898.01
88	59	80	857.1
88	59	81	827.59
88	59	82	806.53
88	59	83	820.49
88	59	84	850.17
88	60	77	861.24
88	60	78	862.58
88	60	79	851.59
88	60	80	783.08
88	60	81	722.9
88	60	82	668.02
88	60	83	702.29
88	60	84	780.13
88	61	77	852.78
88	61	78	858.51
88	61	79	867.19
88	61	80	840.68
88	61	81	807.53
88	61	82	757.24
88	61	83	779.86
88	61	84	857.67
88	62	77	867.22
88	62	78	871.11
88	62	79	870.56
88	62	80	879.27
88	62	81	873.54
88	62	82	824.39
88	62	83	835.59
88	62	84	895.84
88	63	77	879.61
88	63	78	891.48
88	63	79	833.82
88	63	80	862.51
88	63	81	889.81
88	63	82	856.34
88	63	83	860.28
88	63	84	899.08
88	64	77	850.28
88	64	78	869.29
88	64	79	810.35
88	64	80	826.11
88	64	81	850.55
88	64	82	833.78
88	64	83	839.12
88	64	84	862.62
88	65	77	839.89
88	65	78	862.75
88	65	79	796.97
88	65	80	795.41
88	65	81	809.17
88	65	82	809.93
88	65	83	812.58
88	65	84	812.63
88	66	77	858.04
88	66	78	873.29
88	66	79	790.79
88	66	80	769.17
88	66	81	767.62
88	66	82	772.11
88	66	83	769.65
88	66	84	763.5
88	67	77	827.36
88	67	78	834.62
88	67	79	770.24
88	67	80	739.14
88	67	81	719.77
88	67	82	707.46
88	67	83	702.15
88	67	84	714.82
88	68	77	787.69
88	68	78	803.15
88	68	79	765.25
88	68	80	746.04
88	68	81	732.6
88	68	82	691.3
88	68	83	672.32
88	68	84	704.46
88	69	77	744.03
88	69	78	771.37
88	69	79	762.38
88	69	80	754.88
88	70	77	718.71
88	70	78	748.67
88	70	79	757.41
88	70	80	755.81
88	71	77	714.73
88	71	78	752.72
88	71	79	757.58
88	71	80	748.03
88	72	77	715.65
88	72	78	757.01
88	72	79	760.94
88	72	80	746.92
88	73	77	708.75
88	73	78	747.98
88	73	79	765.82
88	73	80	759.01
88	73	81	744.45
88	73	82	730.13
88	73	83	735.22
88	73	84	776.45
88	74	81	813.89
88	74	82	800.75
88	74	83	813.11
88	74	84	864.45
88	75	81	875.98
88	75	82	862.69
88	75	83	874.84
88	75	84	910.08
88	76	81	884.45
88	76	82	885.9
88	76	83	896.93
88	76	84	900.09
89	46	81	908.93
89	46	82	944.01
89	46	83	962.69
89	46	84	938.72
89	47	81	867.18
89	47	82	872.37
89	47	83	871.88
89	47	84	854.91
89	48	81	753.17
89	48	82	752.47
89	48	83	748.61
89	48	84	759.22
89	49	77	743.29
89	49	78	738.59
89	49	79	718.63
89	49	80	711
89	49	81	708.83
89	49	82	716.96
89	49	83	724.95
89	49	84	750.81
89	50	74	707.99
89	50	75	707.79
89	50	76	734.74
89	50	77	736.68
89	50	78	732.88
89	50	79	731.26
89	50	80	722.3
89	50	81	702.31
89	50	82	708.4
89	50	83	719.46
89	50	84	743.38
89	51	74	710.28
89	51	75	731.93
89	51	76	785.79
89	51	77	791.49
89	51	78	783.7
89	51	79	760.32
89	51	80	727.31
89	51	81	698.96
89	51	82	699.9
89	51	83	709.81
89	51	84	719.45
89	52	74	727.03
89	52	75	790.6
89	52	76	865.72
89	52	77	872.2
89	52	78	856.08
89	52	79	818.78
89	52	80	779.84
89	52	81	746.36
89	52	82	741.62
89	52	83	750.97
89	52	84	756.13
89	53	74	761.29
89	53	75	826.49
89	53	76	880.26
89	53	77	904.56
89	53	78	914.28
89	53	79	894.59
89	53	80	864.77
89	53	81	814.38
89	53	82	799.66
89	53	83	803.61
89	53	84	811.36
89	54	74	766.54
89	54	75	828.49
89	54	76	885.85
89	54	77	913.4
89	54	78	910.7
89	54	79	886.3
89	54	80	848.54
89	54	81	832.44
89	54	82	834.48
89	54	83	846.8
89	54	84	872.99
89	55	75	795
89	55	76	869.73
89	55	77	909.53
89	55	78	902.27
89	55	79	885.67
89	55	80	857.55
89	55	81	827.74
89	55	82	815.04
89	55	83	848.27
89	55	84	886.34
89	56	75	768.28
89	56	76	820.37
89	56	77	880.63
89	56	78	893.85
89	56	79	894.22
89	56	80	880.21
89	56	81	825.45
89	56	82	787.47
89	56	83	837.73
89	56	84	882.87
89	57	75	785.67
89	57	76	814.49
89	57	77	878.89
89	57	78	895.36
89	57	79	894.56
89	57	80	874.72
89	57	81	835.29
89	57	82	793.25
89	57	83	823.98
89	57	84	860.15
89	58	77	883.07
89	58	78	906.32
89	58	79	911.4
89	58	80	893.81
89	58	81	870.74
89	58	82	847.4
89	58	83	909.2
89	58	84	968.38
89	59	77	894.3
89	59	78	911.26
89	59	79	914.53
89	59	80	891.41
89	59	81	860.47
89	59	82	818.82
89	59	83	849.52
89	59	84	884.78
89	60	77	842.79
89	60	78	844.18
89	60	79	814.92
89	60	80	780.87
89	60	81	725.2
89	60	82	640.24
89	60	83	652.6
89	60	84	710.22
89	61	77	853.5
89	61	78	861.13
89	61	79	845.12
89	61	80	827.75
89	61	81	787.03
89	61	82	712.5
89	61	83	732.38
89	61	84	813.51
89	62	77	890.96
89	62	78	898.38
89	62	79	884.36
89	62	80	891.12
89	62	81	876.66
89	62	82	814.5
89	62	83	836.52
89	62	84	919.28
89	63	77	871.04
89	63	78	899.83
89	63	79	882.43
89	63	80	923.32
89	63	81	942.11
89	63	82	894.59
89	63	83	910.56
89	63	84	975.77
89	64	77	857
89	64	78	878.39
89	64	79	823.47
89	64	80	850.37
89	64	81	879.18
89	64	82	848.39
89	64	83	861.56
89	64	84	921.65
89	65	77	845.18
89	65	78	856.24
89	65	79	784.08
89	65	80	810.11
89	65	81	854.15
89	65	82	852.01
89	65	83	867.44
89	65	84	892.42
89	66	75	814.64
89	66	76	814.2
89	66	77	839.49
89	66	78	835.84
89	66	79	765.14
89	66	80	786.5
89	66	81	829.05
89	66	82	840.2
89	66	83	844.42
89	66	84	839.88
89	67	75	837.55
89	67	76	791.82
89	67	77	801.26
89	67	78	802.61
89	67	79	753.91
89	67	80	746.32
89	67	81	752.3
89	67	82	751.11
89	67	83	749.63
89	67	84	744.22
89	68	75	825.96
89	68	76	760.7
89	68	77	769.12
89	68	78	781.9
89	68	79	758.85
89	68	80	749.13
89	68	81	745.95
89	68	82	722.84
89	68	83	710.63
89	68	84	722.33
89	69	74	838.09
89	69	75	792.26
89	69	76	721.32
89	69	77	740.5
89	69	78	766.84
89	69	79	766.59
89	69	80	760.85
89	69	81	753.92
89	69	82	710.81
89	69	83	692.53
89	69	84	719.33
89	70	74	780.29
89	70	75	748.69
89	70	76	710.06
89	70	77	729.34
89	70	78	753.17
89	70	79	752.77
89	70	80	752.54
89	70	81	749.41
89	70	82	708.16
89	70	83	694.98
89	70	84	731.94
89	71	74	750.74
89	71	75	734.4
89	71	76	706.68
89	71	77	727.43
89	71	78	754.32
89	71	79	755.04
89	71	80	745.81
89	71	81	731.09
89	71	82	693.34
89	71	83	682.35
89	71	84	716.39
89	72	74	747.74
89	72	75	742.34
89	72	76	707.54
89	72	77	728.34
89	72	78	760.67
89	72	79	763.69
89	72	80	747.12
89	72	81	725.04
89	72	82	698.99
89	72	83	699.18
89	72	84	743.09
89	73	74	741.38
89	73	75	728.55
89	73	76	705.92
89	73	77	722.14
89	73	78	749.16
89	73	79	764.13
89	73	80	766.11
89	73	81	754.16
89	73	82	746.38
89	73	83	767.11
89	73	84	830.45
89	74	81	844.88
89	74	82	826.89
89	74	83	839.85
89	74	84	897.12
89	75	81	942.9
89	75	82	903.41
89	75	83	901.42
89	75	84	948.57
89	76	81	930.62
89	76	82	901.39
89	76	83	904.65
89	76	84	950.96
90	46	81	887.64
90	46	82	923.94
90	46	83	941.83
90	46	84	928.5
90	47	81	858.39
90	47	82	866.6
90	47	83	867.6
90	47	84	847.28
90	48	81	744.82
90	48	82	762.07
90	48	83	775.71
90	48	84	772.14
90	49	74	734.35
90	49	75	726.66
90	49	76	736.76
90	49	81	705.05
90	49	82	728.4
90	49	83	750.18
90	49	84	766.92
90	50	74	720.18
90	50	75	711.33
90	50	76	727.84
90	50	77	744.06
90	50	78	751.05
90	50	79	746.57
90	50	80	738.06
90	50	81	720.24
90	50	82	729.72
90	50	83	743.58
90	50	84	763.25
90	51	74	716.34
90	51	75	731.47
90	51	76	792.61
90	51	77	812.25
90	51	78	815.79
90	51	79	786.9
90	51	80	750.3
90	51	81	709.48
90	51	82	707.74
90	51	83	717.42
90	51	84	733.85
90	52	74	736.52
90	52	75	790.49
90	52	76	903.72
90	52	77	920.76
90	52	78	912.89
90	52	79	857.37
90	52	80	814.7
90	52	81	769.67
90	52	82	762.44
90	52	83	768.74
90	52	84	769.57
90	53	74	764.51
90	53	75	828.77
90	53	76	905.18
90	53	77	941.21
90	53	78	967.58
90	53	79	947.64
90	53	80	922.95
90	53	81	865.79
90	53	82	845.1
90	53	83	843.91
90	53	84	835.67
90	54	74	770.45
90	54	75	830.62
90	54	76	908.41
90	54	77	938.66
90	54	78	925.63
90	54	79	903.99
90	54	80	883.48
90	54	81	860.62
90	54	82	869.84
90	54	83	907.94
90	54	84	920.94
90	55	74	754.15
90	55	75	792.29
90	55	76	895.58
90	55	77	934.18
90	55	78	897.97
90	55	79	889.02
90	55	80	895.16
90	55	81	867.2
90	55	82	862.08
90	55	83	897.26
90	55	84	926.84
90	56	74	773.5
90	56	75	763.9
90	56	76	834.75
90	56	77	896.58
90	56	78	917.77
90	56	79	935.17
90	56	80	952.93
90	56	81	882.9
90	56	82	840.99
90	56	83	879.72
90	56	84	921.47
90	57	74	832.08
90	57	75	786.65
90	57	76	825.91
90	57	77	889.38
90	57	78	910.41
90	57	79	906.82
90	57	80	890.83
90	57	81	849.69
90	57	82	818.97
90	57	83	877.43
90	57	84	916.91
90	58	74	909.71
90	58	75	835.67
90	58	76	843.05
90	58	77	899.89
90	58	78	928.09
90	58	79	930.09
90	58	80	919.33
90	58	81	913.09
90	58	82	917.34
90	58	83	995.03
90	58	84	1039.5
90	59	75	844.64
90	59	76	869.01
90	59	77	917.56
90	59	78	942.47
90	59	79	949.94
90	59	80	940.44
90	59	81	928.43
90	59	82	905.29
90	59	83	932.33
90	59	84	955.82
90	60	75	731.77
90	60	76	743.37
90	60	77	785.46
90	60	78	785.84
90	60	79	768.73
90	60	80	766.02
90	60	81	735.14
90	60	82	670.98
90	60	83	688.3
90	60	84	731.84
90	61	77	796.79
90	61	78	808.47
90	61	79	783.39
90	61	80	781.1
90	61	81	735.84
90	61	82	640.29
90	61	83	641.66
90	61	84	698.08
90	62	75	846.94
90	62	76	807.17
90	62	77	886.03
90	62	78	899.49
90	62	79	866.2
90	62	80	866.77
90	62	81	837.73
90	62	82	757.43
90	62	83	769.72
90	62	84	836.44
90	63	75	744.58
90	63	76	782.36
90	63	77	859.78
90	63	78	910.29
90	63	79	937.91
90	63	80	985.48
90	63	81	978.12
90	63	82	913.33
90	63	83	913.46
90	63	84	957.38
90	64	75	729.36
90	64	76	799.09
90	64	77	848.52
90	64	78	867.01
90	64	79	843.12
90	64	80	860.04
90	64	81	864.85
90	64	82	834.36
90	64	83	835.84
90	64	84	866.79
90	65	74	839.77
90	65	75	784.09
90	65	76	815.53
90	65	77	827.47
90	65	78	821.58
90	65	79	781.3
90	65	80	805.87
90	65	81	834.99
90	65	82	841.2
90	65	83	865.92
90	65	84	908.65
90	66	74	896.38
90	66	75	859.68
90	66	76	793.32
90	66	77	790.22
90	66	78	782.78
90	66	79	758.88
90	66	80	798.22
90	66	81	836.78
90	66	82	853.55
90	66	83	876.89
90	66	84	901.5
90	67	74	893.9
90	67	75	831.09
90	67	76	755.47
90	67	77	762.59
90	67	78	772
90	67	79	767.84
90	67	80	769.4
90	67	81	769.76
90	67	82	767.7
90	67	83	769.29
90	67	84	773.31
90	68	74	873.63
90	68	75	793.87
90	68	76	725.76
90	68	77	753.43
90	68	78	782.36
90	68	79	790.07
90	68	80	781.68
90	68	81	766.59
90	68	82	746.52
90	68	83	744.53
90	68	84	764.17
90	69	74	831.06
90	69	75	771.44
90	69	76	710.39
90	69	77	758.31
90	69	78	801.89
90	69	79	810.43
90	69	80	800.1
90	69	81	780.82
90	69	82	737.3
90	69	83	728.5
90	69	84	760.94
90	70	74	785.66
90	70	75	745.78
90	70	76	709.91
90	70	77	744.31
90	70	78	775.63
90	70	79	771.33
90	70	80	761.64
90	70	81	750.63
90	70	82	708.52
90	70	83	703.49
90	70	84	745.97
90	71	74	761.84
90	71	75	736.25
90	71	76	707.47
90	71	77	740.63
90	71	78	773.76
90	71	79	771.54
90	71	80	762.26
90	71	81	747.41
90	71	82	711.68
90	71	83	711.93
90	71	84	758.49
90	72	74	764.33
90	72	75	740.56
90	72	76	704.1
90	72	77	743.54
90	72	78	784.81
90	72	79	788.74
90	72	80	778.4
90	72	81	763.55
90	72	82	734.83
90	72	83	739.72
90	72	84	789.19
90	73	74	774.65
90	73	75	754.57
90	73	76	723.13
90	73	81	832.17
90	73	82	810.32
90	73	83	816.33
90	73	84	859.35
90	74	81	909.23
90	74	82	880.62
90	74	83	887.94
90	74	84	946.89
90	75	81	982.96
90	75	82	939.03
90	75	83	947.27
90	75	84	1021.2
90	76	81	932.75
90	76	82	909.39
90	76	83	925.75
90	76	84	995.13
91	47	81	847.66
91	47	82	874.15
91	47	83	896.07
91	47	84	904.63
91	48	81	774.54
91	48	82	800.82
91	48	83	826.71
91	48	84	842.46
91	49	74	754.99
91	49	75	747.67
91	49	76	746.88
91	49	81	732.68
91	49	82	761.51
91	49	83	786.41
91	49	84	798.39
91	50	74	748.74
91	50	75	730.54
91	50	76	727.37
91	50	81	734.15
91	50	82	749.39
91	50	83	763.52
91	50	84	771.41
91	51	74	747.29
91	51	75	746.31
91	51	76	783.73
91	51	81	704.37
91	51	82	708.44
91	51	83	719.27
91	51	84	752.85
91	52	74	770.91
91	52	75	809.6
91	52	76	914.6
91	52	81	736.78
91	52	82	733.05
91	52	83	740.49
91	52	84	762.78
91	53	74	807.43
91	53	75	866.43
91	53	76	940.18
91	53	81	823.18
91	53	82	797.74
91	53	83	798.74
91	53	84	801.41
91	54	74	818.16
91	54	75	874.46
91	54	76	949.17
91	54	81	843.77
91	54	82	845.42
91	54	83	872.18
91	54	84	872.1
91	55	74	799.42
91	55	75	828.22
91	55	76	934.71
91	55	81	881.01
91	55	82	878.32
91	55	83	904.93
91	55	84	919.81
91	56	74	787.76
91	56	75	792.85
91	56	76	878.2
91	56	81	917.13
91	56	82	884.16
91	56	83	910.01
91	56	84	935.52
91	57	74	814.88
91	57	75	793.85
91	57	76	859.09
91	57	77	937.62
91	57	78	992.73
91	57	79	982.69
91	57	80	930.38
91	57	81	866.78
91	57	82	836.73
91	57	83	882.4
91	57	84	917.58
91	58	74	882.24
91	58	75	830.49
91	58	76	863.14
91	58	77	935.95
91	58	78	1000.2
91	58	79	1003.3
91	58	80	960.06
91	58	81	917.71
91	58	82	902.37
91	58	83	963.33
91	58	84	1006
91	59	74	889.97
91	59	75	862.86
91	59	76	887.18
91	59	77	956.43
91	59	78	999.91
91	59	79	1004.6
91	59	80	966.25
91	59	81	928.63
91	59	82	895.22
91	59	83	934.12
91	59	84	952.7
91	60	74	789.33
91	60	75	707.26
91	60	76	693.81
91	60	77	769.78
91	60	78	773.74
91	60	79	763.23
91	60	80	746.4
91	60	81	741.14
91	60	82	736.19
91	60	83	779.72
91	60	84	803.74
91	61	74	747.52
91	61	75	652.96
91	61	76	630.62
91	61	77	763.71
91	61	78	806.74
91	61	79	804.16
91	61	80	768.52
91	61	81	769.03
91	61	82	781.22
91	61	83	800.01
91	61	84	811.69
91	62	74	911.33
91	62	75	775.82
91	62	76	730.64
91	62	77	874.44
91	62	78	924.5
91	62	79	917.38
91	62	80	865.23
91	62	81	856.44
91	62	82	859.72
91	62	83	887.66
91	62	84	920.37
91	63	74	800.53
91	63	75	748.24
91	63	76	802.27
91	63	77	870.86
91	63	78	919.82
91	63	79	954.6
91	63	80	974.59
91	63	81	974.78
91	63	82	937.52
91	63	83	958.48
91	63	84	998.85
91	64	74	802.34
91	64	75	789.88
91	64	76	831.15
91	64	77	849.71
91	64	78	866.32
91	64	79	872.92
91	64	80	887.36
91	64	81	886.79
91	64	82	853.8
91	64	83	864.9
91	64	84	896.08
91	65	74	906.77
91	65	75	871.41
91	65	76	829.34
91	65	77	817.31
91	65	78	811.35
91	65	79	800.32
91	65	80	829.65
91	65	81	852.08
91	65	82	849.34
91	65	83	885.35
91	65	84	939
91	66	74	904.67
91	66	75	869.42
91	66	76	798.46
91	66	77	780.73
91	66	78	764.24
91	66	79	746.37
91	66	80	800.51
91	66	81	843.57
91	66	82	864.56
91	66	83	908.38
91	66	84	960.39
91	67	74	905.29
91	67	75	841.74
91	67	76	745.18
91	67	81	773.77
91	67	82	793.95
91	67	83	823.85
91	67	84	852.94
91	68	74	887.04
91	68	75	800.86
91	68	76	705.53
91	68	81	769.81
91	68	82	762.97
91	68	83	776.7
91	68	84	810.29
91	69	74	818.14
91	69	75	743.3
91	69	76	678.53
91	69	81	791.09
91	69	82	748.99
91	69	83	746.61
91	69	84	786.27
91	70	74	783.42
91	70	75	742.43
91	70	76	708.74
91	70	81	750.9
91	70	82	718.15
91	70	83	725.31
91	70	84	772.97
91	71	74	772.06
91	71	75	746.2
91	71	76	713.02
91	71	81	753.6
91	71	82	725.78
91	71	83	739
91	71	84	794.73
91	72	74	785.15
91	72	75	747.29
91	72	76	690.95
91	72	81	781.18
91	72	82	754.28
91	72	83	772.31
91	72	84	833.08
91	73	74	796.45
91	73	75	766.39
91	73	76	723.92
91	73	81	848.65
91	73	82	839.39
91	73	83	860.99
91	73	84	914.05
91	74	74	796.76
91	74	75	758.26
91	74	76	721.82
91	74	81	910.4
91	74	82	903.37
91	74	83	928.85
91	74	84	996.7
91	75	81	962.21
91	75	82	942.74
91	75	83	971.99
91	75	84	1060.9
91	76	81	925.7
91	76	82	914.51
91	76	83	937.74
91	76	84	1002.9
92	47	81	915.68
92	47	82	956.59
92	47	83	976.34
92	47	84	989.32
92	48	81	833.42
92	48	82	870.19
92	48	83	900.89
92	48	84	931.12
92	49	74	785.91
92	49	75	786.2
92	49	76	785.73
92	49	81	762.75
92	49	82	798.97
92	49	83	831.77
92	49	84	855.5
92	50	74	787.37
92	50	75	770.71
92	50	76	749.43
92	50	81	733.27
92	50	82	754.24
92	50	83	779.32
92	50	84	794.26
92	51	74	788.49
92	51	75	774.12
92	51	76	765.21
92	51	81	714.07
92	51	82	740.16
92	51	83	767.99
92	51	84	786.34
92	52	74	816.59
92	52	75	838.31
92	52	76	868.03
92	52	81	715.31
92	52	82	732.92
92	52	83	752.99
92	52	84	770.96
92	53	74	870.14
92	53	75	922.93
92	53	76	956.52
92	53	81	749.62
92	53	82	740.36
92	53	83	751.61
92	53	84	766.81
92	54	74	897.53
92	54	75	950.63
92	54	76	982.1
92	54	81	776.06
92	54	82	773.51
92	54	83	790.86
92	54	84	792.03
92	55	74	870.39
92	55	75	898.14
92	55	76	951.43
92	55	81	807.81
92	55	82	801.77
92	55	83	830.56
92	55	84	855.45
92	56	74	826.11
92	56	75	883.42
92	56	76	930.06
92	56	81	844.24
92	56	82	821.24
92	56	83	858.65
92	56	84	892.39
92	57	74	795.28
92	57	75	830.27
92	57	76	896.07
92	57	77	953.13
92	57	78	969.6
92	57	79	946.04
92	57	80	893.27
92	57	81	826.37
92	57	82	804.45
92	57	83	856.28
92	57	84	885.68
92	58	74	810.87
92	58	75	802.06
92	58	76	879.03
92	58	77	963.63
92	58	78	986.58
92	58	79	979.15
92	58	80	943.69
92	58	81	883.37
92	58	82	852.6
92	58	83	909.46
92	58	84	950.34
92	59	74	917.02
92	59	75	907.26
92	59	76	940.19
92	59	77	997.43
92	59	78	1016.5
92	59	79	1005.4
92	59	80	965.28
92	59	81	899.55
92	59	82	859.66
92	59	83	908.21
92	59	84	929.29
92	60	74	903.17
92	60	75	833.54
92	60	76	816.68
92	60	77	851.05
92	60	78	828.2
92	60	79	797.41
92	60	80	758.66
92	60	81	754.8
92	60	82	785.52
92	60	83	850.34
92	60	84	864.79
92	61	74	873.1
92	61	75	729.42
92	61	76	689.58
92	61	77	838.86
92	61	78	843.69
92	61	79	817.81
92	61	80	784.59
92	61	81	801.04
92	61	82	862.92
92	61	83	929.45
92	61	84	941.48
92	62	74	911.44
92	62	75	660.87
92	62	76	621.89
92	62	77	887.65
92	62	78	928.32
92	62	79	904.93
92	62	80	874.18
92	62	81	875.88
92	62	82	906.68
92	62	83	967.36
92	62	84	1004.1
92	63	74	814.16
92	63	75	759.53
92	63	76	802.83
92	63	77	896.14
92	63	78	927.67
92	63	79	942.98
92	63	80	962.59
92	63	81	954.57
92	63	82	917.4
92	63	83	968.82
92	63	84	1024.5
92	64	74	775.66
92	64	75	809.16
92	64	76	866.11
92	64	77	891.74
92	64	78	881.51
92	64	79	855.22
92	64	80	875.17
92	64	81	872.53
92	64	82	837.74
92	64	83	886.34
92	64	84	947.16
92	65	74	816.24
92	65	75	844.09
92	65	76	858.3
92	65	77	873.61
92	65	78	849.33
92	65	79	799.09
92	65	80	815.18
92	65	81	827.54
92	65	82	825.44
92	65	83	892.62
92	65	84	969.38
92	66	74	866.2
92	66	75	853.19
92	66	76	799.63
92	66	77	837.94
92	66	78	835.6
92	66	79	792.87
92	66	80	792.08
92	66	81	809.21
92	66	82	840.09
92	66	83	912.02
92	66	84	987.65
92	67	74	891.2
92	67	75	857.21
92	67	76	798.79
92	67	81	753.41
92	67	82	777.98
92	67	83	842.93
92	67	84	914.05
92	68	74	892.83
92	68	75	844.32
92	68	76	780.66
92	68	81	749.95
92	68	82	749.88
92	68	83	789.35
92	68	84	842.27
92	69	74	847.71
92	69	75	797.02
92	69	76	723.45
92	69	81	780.52
92	69	82	742.96
92	69	83	753.01
92	69	84	790.84
92	70	74	798.81
92	70	75	765.4
92	70	76	714.59
92	70	81	734.35
92	70	82	711.2
92	70	83	737.19
92	70	84	790.21
92	71	74	771.55
92	71	75	748.24
92	71	76	707.43
92	71	81	739.14
92	71	82	723.05
92	71	83	757.21
92	71	84	823.18
92	72	74	785.29
92	72	75	759.13
92	72	76	701.93
92	72	81	795.92
92	72	82	770.67
92	72	83	802.67
92	72	84	873.77
92	73	74	788.4
92	73	75	762.53
92	73	76	713.09
92	73	81	859.27
92	73	82	858.21
92	73	83	892.43
92	73	84	955.75
92	74	74	794.29
92	74	75	757.7
92	74	76	712.4
92	74	81	914.74
92	74	82	927.72
92	74	83	962.58
92	74	84	1027.3
92	75	81	947.55
92	75	82	956.63
92	75	83	995.36
92	75	84	1075
92	76	81	925.08
92	76	82	920.88
92	76	83	947.38
92	76	84	1007
93	49	74	821.63
93	49	75	814.33
93	49	76	800.23
93	50	74	810
93	50	75	795.72
93	50	76	777.97
93	50	81	732.88
93	50	82	761.34
93	50	83	790.48
93	50	84	822.06
93	51	74	795.49
93	51	75	782.92
93	51	76	771.2
93	51	81	718.12
93	51	82	760.37
93	51	83	802.3
93	51	84	814.17
93	52	74	801.95
93	52	75	803.31
93	52	76	797.43
93	52	81	710.56
93	52	82	745.16
93	52	83	779.94
93	52	84	792.14
93	53	74	854.28
93	53	75	878.47
93	53	76	880.46
93	53	81	711.91
93	53	82	715.67
93	53	83	731.05
93	53	84	758.53
93	54	71	752.08
93	54	72	771.14
93	54	73	842.49
93	54	74	910.55
93	54	75	949.51
93	54	76	943.81
93	54	81	718.91
93	54	82	719.91
93	54	83	733.08
93	54	84	731.2
93	55	71	765.91
93	55	72	754.4
93	55	73	831.05
93	55	74	920.83
93	55	75	982.18
93	55	76	972.34
93	55	81	742.17
93	55	82	731.84
93	55	83	751.3
93	55	84	764.66
93	56	71	819.41
93	56	72	766.84
93	56	73	828.46
93	56	74	893.06
93	56	75	955.38
93	56	76	961.71
93	56	81	775.68
93	56	82	749.26
93	56	83	785.12
93	56	84	807.16
93	57	71	908.67
93	57	72	811.19
93	57	73	825.68
93	57	74	847.56
93	57	75	893.3
93	57	76	932.48
93	57	77	971.32
93	57	78	992.16
93	57	79	952.18
93	57	80	883.04
93	58	71	956.17
93	58	72	909.63
93	58	73	842.01
93	58	74	808.36
93	58	75	831.23
93	58	76	904.84
93	58	77	972.22
93	58	78	995.36
93	58	79	978.27
93	58	80	937.79
93	59	71	973.41
93	59	72	964.88
93	59	73	956.35
93	59	74	952.29
93	59	75	907.63
93	59	76	931.81
93	59	77	987.61
93	59	78	1006.7
93	59	79	992.26
93	59	80	955.27
93	60	71	979.48
93	60	72	918.47
93	60	73	867.37
93	60	74	841.41
93	60	75	847.79
93	60	76	859.77
93	60	77	863.23
93	60	78	816.2
93	60	79	782.14
93	60	80	761.12
93	61	74	686.14
93	61	75	764.51
93	61	76	799.48
93	61	77	873.57
93	61	78	831.02
93	61	79	799.01
93	61	80	788.75
93	62	71	957.96
93	62	72	926.32
93	62	73	883.51
93	62	74	780.87
93	62	75	742.24
93	62	76	761.47
93	62	77	930.16
93	62	78	916.82
93	62	79	887.05
93	62	80	877.62
93	63	71	931.01
93	63	72	946.63
93	63	73	932.54
93	63	74	929.8
93	63	75	880
93	63	76	862.51
93	63	77	927.95
93	63	78	940.2
93	63	79	943.67
93	63	80	958.99
93	64	71	935.39
93	64	72	938.52
93	64	73	924.28
93	64	74	943.82
93	64	75	903.44
93	64	76	893.97
93	64	77	927.85
93	64	78	900.76
93	64	79	856.45
93	64	80	860.47
93	65	71	942.3
93	65	72	963.35
93	65	73	926.02
93	65	74	875.83
93	65	75	875.34
93	65	76	891.78
93	65	77	925.4
93	65	78	887.15
93	65	79	822
93	65	80	808.66
93	66	71	936.46
93	66	72	966.02
93	66	73	949.11
93	66	74	945.45
93	66	75	920.67
93	66	76	885.74
93	67	71	931.7
93	67	72	972.84
93	67	73	956.32
93	67	74	953.74
93	67	75	918.76
93	67	76	878.48
93	67	81	738.45
93	67	82	726.55
93	67	83	802.32
93	67	84	897.15
93	68	71	932.44
93	68	72	984.39
93	68	73	949.64
93	68	74	929.17
93	68	75	888.76
93	68	76	845.24
93	68	81	735.74
93	68	82	715.21
93	68	83	766.15
93	68	84	835.31
93	69	71	842.71
93	69	72	923.23
93	69	73	896.26
93	69	74	870.51
93	69	75	822.25
93	69	76	759.67
93	69	81	767.79
93	69	82	738.45
93	69	83	756.29
93	69	84	794.29
93	70	74	813.3
93	70	75	785.39
93	70	76	754.48
93	70	81	731.53
93	70	82	704.21
93	70	83	733.95
93	70	84	790.92
93	71	74	775.89
93	71	75	764.42
93	71	76	751.74
93	71	81	734.93
93	71	82	715.82
93	71	83	758.67
93	71	84	834.01
93	72	74	812.2
93	72	75	787.57
93	72	76	736.05
93	72	81	804.12
93	72	82	786.87
93	72	83	833.5
93	72	84	918.93
93	73	74	820.91
93	73	75	781.49
93	73	76	724.58
93	73	81	879.34
93	73	82	875.37
93	73	83	912.63
93	73	84	970.99
93	74	74	826.44
93	74	75	772.55
93	74	76	716.68
94	49	74	825.44
94	49	75	825.77
94	49	76	819.04
94	50	71	853.74
94	50	72	821.81
94	50	73	802.77
94	50	74	814.1
94	50	75	810.83
94	50	76	805.58
94	51	71	837.88
94	51	72	821.12
94	51	73	807.25
94	51	74	793.65
94	51	75	795.44
94	51	76	799.16
94	52	71	828.28
94	52	72	822.98
94	52	73	816.36
94	52	74	813.78
94	52	75	813.17
94	52	76	809.4
94	53	69	696.17
94	53	70	809.25
94	53	71	817.52
94	53	72	815.04
94	53	73	817.74
94	53	74	840.23
94	53	75	856.13
94	53	76	859.29
94	54	69	649.44
94	54	70	783.98
94	54	71	792.26
94	54	72	789.84
94	54	73	814.35
94	54	74	871.51
94	54	75	913.22
94	54	76	917.31
94	54	78	913.15
94	54	79	825.21
94	54	80	752.53
94	55	69	628.08
94	55	70	763.49
94	55	71	780.21
94	55	72	772.58
94	55	73	794.94
94	55	74	893.2
94	55	75	974.59
94	55	76	966.25
94	55	78	958.24
94	55	79	867.03
94	55	80	787.17
94	56	69	643.72
94	56	70	779.17
94	56	71	812.72
94	56	72	795.18
94	56	73	826.94
94	56	74	896.49
94	56	75	960.13
94	56	76	969.41
94	56	78	1013.3
94	56	79	950.31
94	56	80	870.83
94	57	71	898.42
94	57	72	844.25
94	57	73	855.78
94	57	74	876.08
94	57	75	906.69
94	57	76	947.99
94	57	77	976.95
94	57	78	996.17
94	57	79	958.96
94	57	80	891.67
94	58	71	955.98
94	58	72	905.13
94	58	73	859.21
94	58	74	837.14
94	58	75	847.63
94	58	76	921.42
94	58	77	971.8
94	58	78	990.94
94	58	79	976.22
94	58	80	936.12
94	59	71	1001
94	59	72	969.92
94	59	73	966.02
94	59	74	956.03
94	59	75	906.21
94	59	76	932.08
94	59	77	978.69
94	59	78	1003.6
94	59	79	985
94	59	80	943.76
94	60	71	960.16
94	60	72	889.84
94	60	73	843.04
94	60	74	829.99
94	60	75	834.48
94	60	76	860.56
94	60	77	864.06
94	60	78	789.94
94	60	79	750.31
94	60	80	760.71
94	61	71	745.87
94	61	72	628.89
94	61	73	616.7
94	61	74	662.25
94	61	75	770.42
94	61	76	846.56
94	61	77	894.51
94	61	78	806.51
94	61	79	762.41
94	61	80	768.96
94	62	71	841.14
94	62	72	813.11
94	62	73	799.69
94	62	74	777.58
94	62	75	836.86
94	62	76	897.75
94	62	77	969.1
94	62	78	909.58
94	62	79	868.51
94	62	80	856.76
94	63	71	929.82
94	63	72	931.22
94	63	73	931.08
94	63	74	967.58
94	63	75	940.61
94	63	76	930.05
94	63	77	970.22
94	63	78	959.91
94	63	79	954.77
94	63	80	964.13
94	64	71	972.79
94	64	72	980.78
94	64	73	974.78
94	64	74	993.05
94	64	75	943.28
94	64	76	922.57
94	64	77	967.68
94	64	78	938.29
94	64	79	894.56
94	64	80	870.92
94	65	71	953.51
94	65	72	955.8
94	65	73	928.1
94	65	74	893.96
94	65	75	892.55
94	65	76	909.66
94	65	77	967.34
94	65	78	940.21
94	65	79	888.17
94	65	80	839.82
94	66	71	930.38
94	66	72	946.95
94	66	73	941.9
94	66	74	958.17
94	66	75	946.25
94	66	76	934.94
94	66	78	985.24
94	66	79	977.57
94	66	80	894.64
94	67	69	725.29
94	67	70	807.14
94	67	71	898.47
94	67	72	933.68
94	67	73	936.54
94	67	74	947.29
94	67	75	929.36
94	67	76	915.32
94	67	78	988.02
94	67	79	949.89
94	67	80	859.37
94	68	69	671.64
94	68	70	727.08
94	68	71	860.87
94	68	72	921.61
94	68	73	920.91
94	68	74	901.84
94	68	75	880.35
94	68	76	867.35
94	68	78	959.52
94	68	79	915.13
94	68	80	832.52
94	69	69	675.08
94	69	70	683.28
94	69	71	815.2
94	69	72	872.53
94	69	73	865.32
94	69	74	847.96
94	69	75	819
94	69	76	785
94	69	78	874.86
94	69	79	872.66
94	69	80	819.52
94	70	69	688.75
94	70	70	657.27
94	70	71	778.16
94	70	72	839.56
94	70	73	833.21
94	70	74	802.82
94	70	75	780.09
94	70	76	766.44
94	71	71	757.51
94	71	72	822.89
94	71	73	821.73
94	71	74	779.89
94	71	75	759.51
94	71	76	761.88
94	72	71	744.63
94	72	72	830.97
94	72	73	845.96
94	72	74	828.41
94	72	75	805.33
94	72	76	772.56
94	73	71	730.44
94	73	72	831.76
94	73	73	855
94	73	74	835.19
94	73	75	803.41
94	73	76	761.03
94	74	74	830.48
94	74	75	789.86
94	74	76	747.69
95	50	71	882.28
95	50	72	845.32
95	50	73	813.62
95	51	71	864.42
95	51	72	850.69
95	51	73	835
95	52	71	857.42
95	52	72	866.68
95	52	73	868.74
95	53	69	707.63
95	53	70	821.68
95	53	71	852.36
95	53	72	868.92
95	53	73	873.22
95	53	77	933.56
95	53	78	926.62
95	53	79	853.7
95	53	80	779.36
95	54	69	675.38
95	54	70	810.41
95	54	71	833.17
95	54	72	830.63
95	54	73	826.8
95	54	77	977.6
95	54	78	985.78
95	54	79	898.4
95	54	80	797.53
95	55	69	670.38
95	55	70	809.86
95	55	71	835.21
95	55	72	829.63
95	55	73	824.37
95	55	77	1008
95	55	78	1021.4
95	55	79	930.69
95	55	80	828.01
95	56	69	694.07
95	56	70	820.89
95	56	71	855.9
95	56	72	845.57
95	56	73	842.24
95	56	77	1006.5
95	56	78	1024.3
95	56	79	966.55
95	56	80	900.05
95	57	69	737.75
95	57	70	854.17
95	57	71	892.72
95	57	72	877.1
[truncated: 7,412 more rows]
