# Supplementary material for: From mathematics to medicine: A practical primer on topological data analysis (TDA) and the development of related analytic tools for the functional discovery of latent structure in fMRI data
Source: PLoS One. 2021 Aug 12;16(8):e0255859. doi: 10.1371/journal.pone.0255859 (PMC8360597; doi:10.1371/journal.pone.0255859)
Supplement: S1 Data — The included archive of .csv files has one .csv file for each time index. Each .csv file contains a single matrix, which has one column for each of the spatial coordinates x, y, z and one column for the fMRI signal amplitude at voxel (x, y, z) at that time index. This is normalized scan data for a single patient from our study, described in the paper, with an ACC (anterior cingulate cortex) mask applied. This is the data we used, together with our software implementation of our workflow (available at https://github.com/regalski/Wayne-State-TDA), to produce the persistence diagrams, vineyards, and loop locations pictured in the figures and described in the Workflow section of our paper. (ZIP) [file pone.0255859.s004.zip › lea2002_145_121_121_time_132_rdACC.csv]

86	49	77	725.03
86	49	78	717
86	49	79	714.04
86	49	80	718.17
86	50	77	714.68
86	50	78	684.41
86	50	79	691.73
86	50	80	698.48
86	51	77	694.13
86	51	78	679.34
86	51	79	680.84
86	51	80	682.9
86	52	77	717.16
86	52	78	703.85
86	52	79	695.06
86	52	80	686.65
86	53	77	798.25
86	53	78	763.03
86	53	79	731.1
86	53	80	701.26
86	54	77	832.3
86	54	78	831.4
86	54	79	795.26
86	54	80	742.05
86	55	77	837.69
86	55	78	835.69
86	55	79	824.06
86	55	80	824.49
86	56	77	821.92
86	56	78	802.74
86	56	79	827.46
86	56	80	895.8
86	57	77	778.88
86	57	78	815.84
86	57	79	867.29
86	57	80	899.26
86	57	81	891.5
86	57	82	873.92
86	58	77	776.97
86	58	78	821.24
86	58	79	873.99
86	58	80	903.71
86	58	81	917.74
86	58	82	923.35
86	59	81	880.22
86	59	82	894.39
86	60	81	768.89
86	60	82	803.25
86	61	81	773.42
86	61	82	810.76
86	62	81	809.93
86	62	82	869.67
86	63	77	864.19
86	63	78	837.98
86	63	79	818.32
86	63	80	815.45
86	63	81	824.87
86	63	82	879.18
86	64	77	847.34
86	64	78	809.33
86	64	79	814.19
86	64	80	796.28
86	64	81	757.63
86	64	82	757.44
86	65	77	830.34
86	65	78	836.19
86	65	79	867.61
86	65	80	831.59
86	65	81	742.34
86	65	82	747.01
86	66	77	808.09
86	66	78	862.21
86	66	79	892.48
86	66	80	845.81
86	66	81	743.44
86	66	82	740.53
86	67	77	756.85
86	67	78	822.9
86	67	79	846.74
86	67	80	819.87
86	68	77	831.37
86	68	78	861.71
86	68	79	836.51
86	68	80	803.83
86	69	77	845.44
86	69	78	825.7
86	69	79	782.83
86	69	80	763.08
86	70	77	750.66
86	70	78	717.07
86	70	79	701.71
86	70	80	714.76
86	71	77	721.72
86	71	78	697.6
86	71	79	698.45
86	71	80	718.27
86	72	77	711.43
86	72	78	700.73
86	72	79	697.69
86	72	80	719.97
86	73	77	715.95
86	73	78	718.36
86	73	79	695.56
86	73	80	721.2
87	46	81	961.52
87	46	82	948.99
87	46	83	948.05
87	46	84	951.96
87	47	81	878.24
87	47	82	882.52
87	47	83	879.91
87	47	84	868.85
87	48	81	781.66
87	48	82	772.25
87	48	83	763.05
87	48	84	767.71
87	49	77	725.14
87	49	78	734.33
87	49	79	734.67
87	49	80	741.94
87	49	81	754.73
87	49	82	750.35
87	49	83	750.35
87	49	84	767.27
87	50	77	716.53
87	50	78	714.12
87	50	79	723.63
87	50	80	731.74
87	50	81	727.92
87	50	82	727.11
87	50	83	733.32
87	50	84	754.3
87	51	77	727.06
87	51	78	715.66
87	51	79	712.45
87	51	80	704.16
87	52	77	764.08
87	52	78	754.93
87	52	79	740.2
87	52	80	720.49
87	53	77	826.6
87	53	78	824.32
87	53	79	792.48
87	53	80	754.03
87	54	77	841.01
87	54	78	871.21
87	54	79	843.91
87	54	80	789.24
87	55	77	835.1
87	55	78	858.39
87	55	79	853.3
87	55	80	840.32
87	55	81	808.05
87	55	82	780.34
87	55	83	771.88
87	55	84	781.12
87	56	77	831.01
87	56	78	813.04
87	56	79	838.1
87	56	80	895.33
87	56	81	865.5
87	56	82	816.68
87	56	83	791
87	56	84	779.73
87	57	77	803.18
87	57	78	830.33
87	57	79	880.75
87	57	80	941.48
87	57	81	901.96
87	57	82	835.98
87	57	83	794.25
87	57	84	772.46
87	58	77	805.38
87	58	78	839.45
87	58	79	882.64
87	58	80	918.63
87	58	81	922.83
87	58	82	925.23
87	58	83	879.98
87	58	84	837.7
87	59	77	834.5
87	59	78	843.59
87	59	79	868.01
87	59	80	855.26
87	59	81	869.63
87	59	82	900.24
87	59	83	878.31
87	59	84	852.21
87	60	77	790.32
87	60	78	807.14
87	60	79	848.11
87	60	80	759.85
87	60	81	732.71
87	60	82	781.09
87	60	83	813.19
87	60	84	834.66
87	61	77	752.07
87	61	78	753.85
87	61	79	792.76
87	61	80	786.86
87	61	81	792.6
87	61	82	790.98
87	61	83	803.17
87	61	84	814.31
87	62	77	775.06
87	62	78	766.04
87	62	79	791.02
87	62	80	812.83
87	62	81	830.8
87	62	82	849.29
87	62	83	861.63
87	62	84	854.81
87	63	77	890.58
87	63	78	885.84
87	63	79	851.2
87	63	80	829.22
87	63	81	831.02
87	63	82	883.04
87	63	83	890.97
87	63	84	862.4
87	64	77	866.36
87	64	78	854.59
87	64	79	810.41
87	64	80	794.57
87	64	81	794.75
87	64	82	825.74
87	64	83	821.37
87	64	84	799.36
87	65	77	835.12
87	65	78	853.93
87	65	79	824.17
87	65	80	784.04
87	65	81	739.93
87	65	82	791.3
87	65	83	795.43
87	65	84	761.82
87	66	77	816.35
87	66	78	861.57
87	66	79	832.83
87	66	80	774.27
87	66	81	712.94
87	66	82	758.27
87	66	83	759.6
87	66	84	731.97
87	67	77	838.48
87	67	78	828.94
87	67	79	785.96
87	67	80	753.91
87	67	81	728.28
87	67	82	729.2
87	67	83	722.76
87	67	84	716.24
87	68	77	827.05
87	68	78	795.89
87	68	79	764.75
87	68	80	754.33
87	68	81	752.55
87	68	82	748.54
87	68	83	742.68
87	68	84	733.95
87	69	77	782.55
87	69	78	749.7
87	69	79	732.55
87	69	80	742.13
87	70	77	713.53
87	70	78	695.64
87	70	79	688.11
87	70	80	720.34
87	71	77	713.47
87	71	78	696.68
87	71	79	720.67
87	71	80	744.4
87	72	77	720.43
87	72	78	707.69
87	72	79	728.47
87	72	80	752.6
87	73	77	719.48
87	73	78	719.73
87	73	79	712.55
87	73	80	751.78
87	73	81	799.25
87	73	82	783.27
87	73	83	774.86
87	73	84	772.05
87	74	81	795.16
87	74	82	827.05
87	74	83	855.67
87	74	84	880.7
87	75	81	788.92
87	75	82	862.97
87	75	83	912.99
87	75	84	936.27
87	76	81	778.28
87	76	82	889.83
87	76	83	952.26
87	76	84	965.98
88	46	81	963.2
88	46	82	966.02
88	46	83	964.04
88	46	84	955.97
88	47	81	905.23
88	47	82	900.43
88	47	83	892.86
88	47	84	876.85
88	48	81	804.39
88	48	82	783.13
88	48	83	768.18
88	48	84	774.93
88	49	77	724.29
88	49	78	729.66
88	49	79	734.96
88	49	80	750.69
88	49	81	771.32
88	49	82	758.11
88	49	83	748.3
88	49	84	768.41
88	50	77	719.67
88	50	78	725.1
88	50	79	729.71
88	50	80	739.91
88	50	81	752.05
88	50	82	742.19
88	50	83	733.48
88	50	84	758.53
88	51	77	752.78
88	51	78	753.8
88	51	79	736.81
88	51	80	724.54
88	52	77	807.09
88	52	78	816.64
88	52	79	792.36
88	52	80	769.83
88	53	77	872.7
88	53	78	900.57
88	53	79	875.14
88	53	80	840.2
88	54	77	881.1
88	54	78	908.82
88	54	79	883.77
88	54	80	847.96
88	55	77	881.82
88	55	78	887.54
88	55	79	875.74
88	55	80	862.85
88	55	81	850.56
88	55	82	835.02
88	55	83	831.86
88	55	84	844.45
88	56	77	889.01
88	56	78	851.64
88	56	79	856.2
88	56	80	881.63
88	56	81	872.96
88	56	82	853.43
88	56	83	844.38
88	56	84	851.28
88	57	77	837.23
88	57	78	853.78
88	57	79	874.51
88	57	80	892.14
88	57	81	875.96
88	57	82	838.04
88	57	83	819.86
88	57	84	826.51
88	58	77	826.87
88	58	78	852.27
88	58	79	875.68
88	58	80	891.6
88	58	81	908.47
88	58	82	931.04
88	58	83	899.78
88	58	84	876.16
88	59	77	865.58
88	59	78	855.93
88	59	79	861.08
88	59	80	862.16
88	59	81	880.55
88	59	82	909.43
88	59	83	879.39
88	59	84	855.09
88	60	77	832.22
88	60	78	832.61
88	60	79	847.62
88	60	80	799.07
88	60	81	767.91
88	60	82	769.09
88	60	83	782.4
88	60	84	807.26
88	61	77	810.86
88	61	78	813.61
88	61	79	839.32
88	61	80	820.84
88	61	81	800.77
88	61	82	771.5
88	61	83	773.07
88	61	84	795.77
88	62	77	821.27
88	62	78	819.18
88	62	79	823.59
88	62	80	845.25
88	62	81	855.64
88	62	82	850.57
88	62	83	854.76
88	62	84	857.92
88	63	77	876.71
88	63	78	867.58
88	63	79	807.9
88	63	80	849.54
88	63	81	886.89
88	63	82	922.45
88	63	83	923.4
88	63	84	894.14
88	64	77	865.26
88	64	78	854.27
88	64	79	779.33
88	64	80	796.1
88	64	81	832.58
88	64	82	880.8
88	64	83	886.11
88	64	84	852.57
88	65	77	855.9
88	65	78	848.77
88	65	79	768.97
88	65	80	768.38
88	65	81	790.16
88	65	82	858.93
88	65	83	866.61
88	65	84	806.65
88	66	77	854.04
88	66	78	845.27
88	66	79	763.74
88	66	80	750.09
88	66	81	758.57
88	66	82	823.1
88	66	83	825.67
88	66	84	761.53
88	67	77	847.41
88	67	78	812.57
88	67	79	736.15
88	67	80	727.06
88	67	81	741.71
88	67	82	764.43
88	67	83	756.14
88	67	84	718.83
88	68	77	797.71
88	68	78	761.14
88	68	79	729.23
88	68	80	740.04
88	68	81	760.63
88	68	82	759.34
88	68	83	755.36
88	68	84	752.49
88	69	77	744.03
88	69	78	721.34
88	69	79	724.36
88	69	80	744.89
88	70	77	732.66
88	70	78	725.62
88	70	79	716.38
88	70	80	731.82
88	71	77	727.75
88	71	78	715.74
88	71	79	722.61
88	71	80	743.1
88	72	77	722.67
88	72	78	708.01
88	72	79	726.94
88	72	80	748.99
88	73	77	708.76
88	73	78	705.98
88	73	79	724.83
88	73	80	749.08
88	73	81	779.49
88	73	82	794.12
88	73	83	791.21
88	73	84	777.42
88	74	81	812.96
88	74	82	849.84
88	74	83	875.24
88	74	84	888.56
88	75	81	841.98
88	75	82	904.71
88	75	83	945.92
88	75	84	951.14
88	76	81	850.55
88	76	82	946.05
88	76	83	992.01
88	76	84	962.16
89	46	81	962.01
89	46	82	968.08
89	46	83	964.71
89	46	84	940.73
89	47	81	919.31
89	47	82	910.48
89	47	83	895.95
89	47	84	871.99
89	48	81	813.16
89	48	82	793.44
89	48	83	776.57
89	48	84	783.2
89	49	77	743.34
89	49	78	745.62
89	49	79	743.66
89	49	80	757.07
89	49	81	774.91
89	49	82	764.03
89	49	83	756.02
89	49	84	770.89
89	50	74	732.06
89	50	75	729.8
89	50	76	718.69
89	50	77	735.63
89	50	78	753.89
89	50	79	757.31
89	50	80	761.35
89	50	81	767.36
89	50	82	756.44
89	50	83	745.5
89	50	84	763.43
89	51	74	725.4
89	51	75	748
89	51	76	745.8
89	51	77	776.53
89	51	78	806.72
89	51	79	784.3
89	51	80	768.29
89	51	81	768.96
89	51	82	752.91
89	51	83	736.82
89	51	84	757.48
89	52	74	735.1
89	52	75	794.63
89	52	76	801.67
89	52	77	830.19
89	52	78	856.08
89	52	79	839.79
89	52	80	828.92
89	52	81	812.48
89	52	82	783.72
89	52	83	755.04
89	52	84	761.19
89	53	74	734.41
89	53	75	819.6
89	53	76	851.31
89	53	77	862.66
89	53	78	866.4
89	53	79	902.69
89	53	80	911.85
89	53	81	865.42
89	53	82	826.68
89	53	83	791.64
89	53	84	792.4
89	54	74	725.64
89	54	75	819.59
89	54	76	851.93
89	54	77	866.51
89	54	78	878.79
89	54	79	881.35
89	54	80	874.58
89	54	81	873.48
89	54	82	861.52
89	54	83	838.82
89	54	84	846.99
89	55	75	804.07
89	55	76	835.75
89	55	77	863.56
89	55	78	888.32
89	55	79	882.76
89	55	80	870.65
89	55	81	884.83
89	55	82	887.11
89	55	83	882.32
89	55	84	898.38
89	56	75	782.33
89	56	76	816.41
89	56	77	860.65
89	56	78	895.86
89	56	79	894.28
89	56	80	884.26
89	56	81	891.48
89	56	82	894.51
89	56	83	891.75
89	56	84	903.88
89	57	75	804.77
89	57	76	803.53
89	57	77	808.9
89	57	78	856.34
89	57	79	869.52
89	57	80	858.67
89	57	81	863.2
89	57	82	864.17
89	57	83	853.91
89	57	84	871.08
89	58	77	805.07
89	58	78	857.3
89	58	79	876.45
89	58	80	869.89
89	58	81	902.83
89	58	82	949.51
89	58	83	933.33
89	58	84	930.49
89	59	77	857.35
89	59	78	867.32
89	59	79	874.56
89	59	80	871.38
89	59	81	897.36
89	59	82	927.7
89	59	83	884.42
89	59	84	851.73
89	60	77	736.88
89	60	78	756.24
89	60	79	794
89	60	80	807.95
89	60	81	801.26
89	60	82	770.36
89	60	83	737.84
89	60	84	731.48
89	61	77	740.67
89	61	78	761.26
89	61	79	806.25
89	61	80	808.91
89	61	81	785.24
89	61	82	739.74
89	61	83	730.63
89	61	84	755.61
89	62	77	800.96
89	62	78	806.35
89	62	79	816.33
89	62	80	848.12
89	62	81	862.76
89	62	82	855.67
89	62	83	866.69
89	62	84	888.33
89	63	77	847.11
89	63	78	852.91
89	63	79	797.54
89	63	80	889.44
89	63	81	954.24
89	63	82	978.69
89	63	83	982.59
89	63	84	966.79
89	64	77	833
89	64	78	825.36
89	64	79	751.44
89	64	80	810.34
89	64	81	867.17
89	64	82	910.36
89	64	83	921.52
89	64	84	891.6
89	65	77	821.17
89	65	78	801.22
89	65	79	724.08
89	65	80	774.1
89	65	81	841.14
89	65	82	913.01
89	65	83	923.47
89	65	84	864.46
89	66	75	800.81
89	66	76	855.33
89	66	77	821.53
89	66	78	783.85
89	66	79	712.13
89	66	80	754.47
89	66	81	821.98
89	66	82	895.12
89	66	83	898.39
89	66	84	825.89
89	67	75	829.65
89	67	76	835.9
89	67	77	797.24
89	67	78	759.57
89	67	79	702.85
89	67	80	730.23
89	67	81	775.21
89	67	82	818.03
89	67	83	818.59
89	67	84	767.2
89	68	75	802.97
89	68	76	796.72
89	68	77	766.12
89	68	78	740.9
89	68	79	724.86
89	68	80	754.12
89	68	81	788.96
89	68	82	790.85
89	68	83	787.65
89	68	84	782.37
89	69	74	732.09
89	69	75	732.25
89	69	76	747.3
89	69	77	737.46
89	69	78	729.86
89	69	79	746.62
89	69	80	772.86
89	69	81	793.92
89	69	82	778.82
89	69	83	779.56
89	69	84	798.37
89	70	74	701.34
89	70	75	713.72
89	70	76	738.06
89	70	77	742.32
89	70	78	741.16
89	70	79	737.78
89	70	80	747.57
89	70	81	760.45
89	70	82	777.22
89	70	83	795.05
89	70	84	809.01
89	71	74	679.83
89	71	75	704.44
89	71	76	737.7
89	71	77	735.47
89	71	78	728.36
89	71	79	734.11
89	71	80	749.89
89	71	81	768.16
89	71	82	778.38
89	71	83	782.4
89	71	84	770.43
89	72	74	667.82
89	72	75	700.38
89	72	76	742.58
89	72	77	729.39
89	72	78	715.69
89	72	79	735.71
89	72	80	758.18
89	72	81	777.11
89	72	82	790.06
89	72	83	792.3
89	72	84	775.22
89	73	74	675.42
89	73	75	704.58
89	73	76	751.93
89	73	77	741.13
89	73	78	725.15
89	73	79	741.12
89	73	80	761.1
89	73	81	779.15
89	73	82	818.35
89	73	83	835.1
89	73	84	825.42
89	74	81	841.96
89	74	82	874.96
89	74	83	895.93
89	74	84	902.18
89	75	81	905.9
89	75	82	936.45
89	75	83	959.53
89	75	84	964.67
89	76	81	914.72
89	76	82	980.5
89	76	83	1009.7
89	76	84	989.03
90	46	81	957.67
90	46	82	963.95
90	46	83	952.84
90	46	84	914.54
90	47	81	926.5
90	47	82	917.7
90	47	83	896.69
90	47	84	856.4
90	48	81	818.76
90	48	82	807
90	48	83	793.66
90	48	84	792.13
90	49	74	762.4
90	49	75	758.75
90	49	76	751.85
90	49	81	777.11
90	49	82	775.44
90	49	83	774.24
90	49	84	780.99
90	50	74	752.24
90	50	75	741.38
90	50	76	721.85
90	50	77	738.05
90	50	78	759.05
90	50	79	777.6
90	50	80	781.12
90	50	81	777.3
90	50	82	774.74
90	50	83	769.61
90	50	84	772.3
90	51	74	743.46
90	51	75	748.58
90	51	76	746.71
90	51	77	780.37
90	51	78	816.87
90	51	79	814.9
90	51	80	804.28
90	51	81	797.44
90	51	82	776.69
90	51	83	746.39
90	51	84	751.86
90	52	74	732.55
90	52	75	777.53
90	52	76	806.74
90	52	77	847.78
90	52	78	881.9
90	52	79	872.41
90	52	80	867.79
90	52	81	857.76
90	52	82	826.48
90	52	83	781.76
90	52	84	774.6
90	53	74	748.55
90	53	75	820.78
90	53	76	859.17
90	53	77	881.27
90	53	78	886.75
90	53	79	928.87
90	53	80	954.09
90	53	81	924.8
90	53	82	885.02
90	53	83	845.84
90	53	84	825.69
90	54	74	742.49
90	54	75	819.64
90	54	76	867.45
90	54	77	883.75
90	54	78	880.72
90	54	79	890.06
90	54	80	893.52
90	54	81	904.64
90	54	82	911.85
90	54	83	919.94
90	54	84	904.95
90	55	74	725.14
90	55	75	787.27
90	55	76	849.54
90	55	77	881.17
90	55	78	898.04
90	55	79	893.23
90	55	80	886.35
90	55	81	908.32
90	55	82	915.14
90	55	83	903.32
90	55	84	917.92
90	56	74	769.54
90	56	75	782.9
90	56	76	823.77
90	56	77	870.68
90	56	78	937.93
90	56	79	937.37
90	56	80	913.08
90	56	81	916.98
90	56	82	910.06
90	56	83	880.8
90	56	84	898.57
90	57	74	820.22
90	57	75	804.75
90	57	76	802.92
90	57	77	809.35
90	57	78	875.38
90	57	79	886.83
90	57	80	871.85
90	57	81	887.64
90	57	82	896.9
90	57	83	866.4
90	57	84	868.92
90	58	74	859.73
90	58	75	842.63
90	58	76	826.97
90	58	77	813.83
90	58	78	879.08
90	58	79	898.22
90	58	80	884.51
90	58	81	925.23
90	58	82	987.46
90	58	83	984.16
90	58	84	987.64
90	59	75	861.8
90	59	76	893.14
90	59	77	883.66
90	59	78	896.51
90	59	79	904.87
90	59	80	887.28
90	59	81	919.2
90	59	82	968.07
90	59	83	929.17
90	59	84	909.7
90	60	75	744.72
90	60	76	730.27
90	60	77	680.36
90	60	78	703.78
90	60	79	745.75
90	60	80	777.09
90	60	81	792.26
90	60	82	788.19
90	60	83	738.63
90	60	84	725.2
90	61	77	667.01
90	61	78	704.71
90	61	79	750.64
90	61	80	765.3
90	61	81	733.06
90	61	82	658.54
90	61	83	611.96
90	61	84	619.28
90	62	75	795.22
90	62	76	724.3
90	62	77	759.03
90	62	78	785.46
90	62	79	803.19
90	62	80	829.78
90	62	81	826.88
90	62	82	793.75
90	62	83	790.15
90	62	84	809.76
90	63	75	768.61
90	63	76	727.47
90	63	77	825.93
90	63	78	856.48
90	63	79	838.12
90	63	80	932.72
90	63	81	979.39
90	63	82	977.58
90	63	83	974.7
90	63	84	972.49
90	64	75	762.54
90	64	76	758.22
90	64	77	807.55
90	64	78	805.01
90	64	79	753.11
90	64	80	837.04
90	64	81	887.86
90	64	82	888.41
90	64	83	904.92
90	64	84	929.8
90	65	74	810.85
90	65	75	786.15
90	65	76	809.57
90	65	77	793.44
90	65	78	763.54
90	65	79	717.28
90	65	80	789.88
90	65	81	858.06
90	65	82	911.32
90	65	83	940.07
90	65	84	936.75
90	66	74	833.49
90	66	75	838.84
90	66	76	870.44
90	66	77	791.27
90	66	78	735.8
90	66	79	708.89
90	66	80	769.27
90	66	81	843.8
90	66	82	924.52
90	66	83	942.83
90	66	84	910.46
90	67	74	844.97
90	67	75	828.16
90	67	76	820.51
90	67	77	759.55
90	67	78	717.93
90	67	79	700.78
90	67	80	749.37
90	67	81	801.71
90	67	82	842.65
90	67	83	848.27
90	67	84	823.28
90	68	74	815.59
90	68	75	785.88
90	68	76	769.77
90	68	77	746.4
90	68	78	733.34
90	68	79	742.07
90	68	80	785.71
90	68	81	822.62
90	68	82	822.56
90	68	83	819.57
90	68	84	815.22
90	69	74	736.05
90	69	75	724.41
90	69	76	731.36
90	69	77	745.29
90	69	78	759.9
90	69	79	786.47
90	69	80	818.16
90	69	81	837.83
90	69	82	811.28
90	69	83	804.47
90	69	84	813.94
90	70	74	703.68
90	70	75	712.8
90	70	76	739.92
90	70	77	745.28
90	70	78	747.58
90	70	79	752.3
90	70	80	768.67
90	70	81	782.66
90	70	82	788.56
90	70	83	800.53
90	70	84	815.04
90	71	74	688.92
90	71	75	704.3
90	71	76	737.51
90	71	77	734.66
90	71	78	732.78
90	71	79	749.57
90	71	80	771.31
90	71	81	789.45
90	71	82	789.7
90	71	83	796.93
90	71	84	806.53
90	72	74	689.45
90	72	75	700.66
90	72	76	731.16
90	72	77	724.57
90	72	78	723.82
90	72	79	758.76
90	72	80	788.44
90	72	81	813.58
90	72	82	810.84
90	72	83	814.74
90	72	84	817.24
90	73	74	713.75
90	73	75	730.67
90	73	76	755.19
90	73	81	845.16
90	73	82	881.29
90	73	83	890.31
90	73	84	872.33
90	74	81	927.29
90	74	82	946.64
90	74	83	945.95
90	74	84	936.9
90	75	81	1011
90	75	82	999.09
90	75	83	990.32
90	75	84	991.27
90	76	81	957.83
90	76	82	998.5
90	76	83	1016.8
90	76	84	1004.2
91	47	81	923.82
91	47	82	929.28
91	47	83	921.13
91	47	84	893.65
91	48	81	832.5
91	48	82	835.77
91	48	83	835.66
91	48	84	829.42
91	49	74	780.06
91	49	75	764.76
91	49	76	749.96
91	49	81	791.7
91	49	82	796.54
91	49	83	798.45
91	49	84	802.43
91	50	74	782.83
91	50	75	761.64
91	50	76	731.41
91	50	81	797.21
91	50	82	787.43
91	50	83	781.55
91	50	84	789.45
91	51	74	782.41
91	51	75	768.49
91	51	76	748.89
91	51	81	774.35
91	51	82	763.41
91	51	83	755.25
91	51	84	777.86
91	52	74	767.92
91	52	75	778.7
91	52	76	799.7
91	52	81	826.87
91	52	82	804.11
91	52	83	774.53
91	52	84	774.8
91	53	74	797.47
91	53	75	850.53
91	53	76	867.3
91	53	81	916.24
91	53	82	866.76
91	53	83	819.76
91	53	84	797.45
91	54	74	799.22
91	54	75	871.57
91	54	76	896.3
91	54	81	915.79
91	54	82	898.46
91	54	83	881.24
91	54	84	850.16
91	55	74	774.46
91	55	75	845.27
91	55	76	893.73
91	55	81	945.08
91	55	82	938.37
91	55	83	925
91	55	84	919.96
91	56	74	778.78
91	56	75	829.93
91	56	76	868.32
91	56	81	972.19
91	56	82	959.21
91	56	83	941.08
91	56	84	937.63
91	57	74	813.96
91	57	75	826.93
91	57	76	831.15
91	57	77	850.57
91	57	78	915.61
91	57	79	946.58
91	57	80	959.28
91	57	81	950.73
91	57	82	942.68
91	57	83	926.37
91	57	84	913.61
91	58	74	864.22
91	58	75	850.46
91	58	76	842.13
91	58	77	854.89
91	58	78	921.11
91	58	79	957.32
91	58	80	969.2
91	58	81	976.87
91	58	82	990.55
91	58	83	987.52
91	58	84	994.25
91	59	74	840.18
91	59	75	886.07
91	59	76	920.37
91	59	77	941.53
91	59	78	945.92
91	59	79	953.51
91	59	80	951.16
91	59	81	957.52
91	59	82	966.14
91	59	83	942.05
91	59	84	929.58
91	60	74	758.45
91	60	75	749.31
91	60	76	734.82
91	60	77	727.73
91	60	78	756.62
91	60	79	791.15
91	60	80	808.37
91	60	81	824.13
91	60	82	841.25
91	60	83	806.88
91	60	84	782.96
91	61	74	765.76
91	61	75	669.31
91	61	76	612.06
91	61	77	684.07
91	61	78	754.96
91	61	79	801.35
91	61	80	798.62
91	61	81	804.96
91	61	82	802.07
91	61	83	738.8
91	61	84	700.51
91	62	74	937.52
91	62	75	698.04
91	62	76	585.8
91	62	77	748.48
91	62	78	826.4
91	62	79	851.28
91	62	80	856.14
91	62	81	878.34
91	62	82	899.67
91	62	83	875.68
91	62	84	858.48
91	63	74	821.43
91	63	75	720.3
91	63	76	688.46
91	63	77	840.08
91	63	78	882.04
91	63	79	868.83
91	63	80	939.83
91	63	81	991
91	63	82	1018.7
91	63	83	999.59
91	63	84	979.86
91	64	74	797.45
91	64	75	777.03
91	64	76	782.28
91	64	77	828.8
91	64	78	825.37
91	64	79	799.93
91	64	80	856.33
91	64	81	903.74
91	64	82	937.74
91	64	83	924.91
91	64	84	911.08
91	65	74	837.79
91	65	75	843.38
91	65	76	852.38
91	65	77	819.35
91	65	78	790.32
91	65	79	767.3
91	65	80	815.67
91	65	81	868.14
91	65	82	934.45
91	65	83	948.53
91	65	84	940.13
91	66	74	845.76
91	66	75	861.53
91	66	76	872.56
91	66	77	823.81
91	66	78	782.29
91	66	79	762.41
91	66	80	800.61
91	66	81	853.67
91	66	82	935.59
91	66	83	959.35
91	66	84	945.36
91	67	74	840.41
91	67	75	825.83
91	67	76	822.24
91	67	81	816.79
91	67	82	865.96
91	67	83	888.86
91	67	84	887.94
91	68	74	814.04
91	68	75	779.87
91	68	76	771.56
91	68	81	816.89
91	68	82	838.04
91	68	83	854.72
91	68	84	865.34
91	69	74	751.2
91	69	75	730.35
91	69	76	726.57
91	69	81	825.15
91	69	82	823.99
91	69	83	832.57
91	69	84	845.26
91	70	74	716.46
91	70	75	717.47
91	70	76	736.76
91	70	81	794.91
91	70	82	807.14
91	70	83	814.29
91	70	84	817.98
91	71	74	707.06
91	71	75	717.19
91	71	76	733.02
91	71	81	788.63
91	71	82	799.79
91	71	83	813
91	71	84	828.74
91	72	74	722.14
91	72	75	723.34
91	72	76	720.03
91	72	81	802.17
91	72	82	812.26
91	72	83	831.29
91	72	84	854.08
91	73	74	736.42
91	73	75	745.43
91	73	76	732
91	73	81	878.68
91	73	82	906.43
91	73	83	918.99
91	73	84	911.04
91	74	74	739.71
91	74	75	745.24
91	74	76	730.83
91	74	81	946.45
91	74	82	979.41
91	74	83	993.86
91	74	84	991.72
91	75	81	997.33
91	75	82	1026.8
91	75	83	1047.1
91	75	84	1060
91	76	81	958.79
91	76	82	1009.6
91	76	83	1040.8
91	76	84	1047
92	47	81	1000.8
92	47	82	1020.6
92	47	83	996.31
92	47	84	957.3
92	48	81	881.39
92	48	82	911.1
92	48	83	917.83
92	48	84	912.11
92	49	74	805.98
92	49	75	781.26
92	49	76	741.75
92	49	81	813.77
92	49	82	837.97
92	49	83	852.79
92	49	84	862.53
92	50	74	817.48
92	50	75	791.8
92	50	76	746.47
92	50	81	831.32
92	50	82	810.3
92	50	83	805.37
92	50	84	825.31
92	51	74	823.59
92	51	75	801.31
92	51	76	754.4
92	51	81	795.07
92	51	82	793.15
92	51	83	797.99
92	51	84	818.38
92	52	74	812.55
92	52	75	797.36
92	52	76	766.1
92	52	81	793.35
92	52	82	792.92
92	52	83	787.99
92	52	84	793.96
92	53	74	854.13
92	53	75	892
92	53	76	866.62
92	53	81	828.72
92	53	82	808.4
92	53	83	786.64
92	53	84	776.83
92	54	74	871.49
92	54	75	948.65
92	54	76	916.16
92	54	81	836.13
92	54	82	818.54
92	54	83	802.87
92	54	84	777.03
92	55	74	853.44
92	55	75	952.2
92	55	76	923.47
92	55	81	871.89
92	55	82	864.85
92	55	83	869.66
92	55	84	868.56
92	56	74	807.17
92	56	75	917.53
92	56	76	920.19
92	56	81	913.36
92	56	82	899.36
92	56	83	907.74
92	56	84	909.43
92	57	74	812.33
92	57	75	874.32
92	57	76	884.14
92	57	77	890.19
92	57	78	901.63
92	57	79	914.03
92	57	80	920.25
92	57	81	893.34
92	57	82	884.42
92	57	83	891.26
92	57	84	894.71
92	58	74	868.88
92	58	75	866.12
92	58	76	874.09
92	58	77	885.65
92	58	78	904.61
92	58	79	938.28
92	58	80	983.85
92	58	81	957.48
92	58	82	942.7
92	58	83	951.57
92	58	84	965.45
92	59	74	877.15
92	59	75	907.38
92	59	76	924.32
92	59	77	926.54
92	59	78	927.61
92	59	79	958.48
92	59	80	995.26
92	59	81	959.51
92	59	82	932.62
92	59	83	930.13
92	59	84	922.13
92	60	74	856.09
92	60	75	881.5
92	60	76	859.64
92	60	77	802.97
92	60	78	816.11
92	60	79	821.31
92	60	80	809.54
92	60	81	812.74
92	60	82	843.55
92	60	83	851.39
92	60	84	830.87
92	61	74	872.09
92	61	75	774.6
92	61	76	714.81
92	61	77	766.07
92	61	78	800.85
92	61	79	811.96
92	61	80	787.68
92	61	81	822.17
92	61	82	883.06
92	61	83	865.49
92	61	84	818.38
92	62	74	971.55
92	62	75	650.16
92	62	76	566.04
92	62	77	777.67
92	62	78	838.3
92	62	79	850.86
92	62	80	850.1
92	62	81	890.89
92	62	82	952.77
92	62	83	950.47
92	62	84	934.22
92	63	74	771.29
92	63	75	665.83
92	63	76	676.11
92	63	77	853.34
92	63	78	893.83
92	63	79	890.19
92	63	80	952.82
92	63	81	989.81
92	63	82	1013.6
92	63	83	1013
92	63	84	1003.6
92	64	74	700.03
92	64	75	733.35
92	64	76	802.24
92	64	77	865.83
92	64	78	871.54
92	64	79	855.2
92	64	80	865.16
92	64	81	895.56
92	64	82	949.83
92	64	83	943.46
92	64	84	926.21
92	65	74	733.5
92	65	75	809.15
92	65	76	876.34
92	65	77	868.64
92	65	78	861.31
92	65	79	849.09
92	65	80	836.23
92	65	81	860.64
92	65	82	924.61
92	65	83	946.85
92	65	84	951.56
92	66	74	799.46
92	66	75	831.31
92	66	76	837.72
92	66	77	859.01
92	66	78	866.63
92	66	79	860.87
92	66	80	845.14
92	66	81	858.34
92	66	82	912.22
92	66	83	952.09
92	66	84	970.68
92	67	74	824.39
92	67	75	832.34
92	67	76	836.87
92	67	81	809.45
92	67	82	852.05
92	67	83	902.01
92	67	84	936.12
92	68	74	825.91
92	68	75	814.37
92	68	76	821.68
92	68	81	805.02
92	68	82	831.96
92	68	83	867.4
92	68	84	895.32
92	69	74	784.8
92	69	75	770.09
92	69	76	785.49
92	69	81	820.55
92	69	82	828.96
92	69	83	843.01
92	69	84	857.85
92	70	74	755.83
92	70	75	743.44
92	70	76	730.62
92	70	81	794.32
92	70	82	811.19
92	70	83	817.18
92	70	84	817.2
92	71	74	737.51
92	71	75	736.29
92	71	76	716.47
92	71	81	786.2
92	71	82	814.12
92	71	83	829.26
92	71	84	840.24
92	72	74	737.27
92	72	75	747.19
92	72	76	753
92	72	81	798.93
92	72	82	839.69
92	72	83	865.69
92	72	84	888.79
92	73	74	734.37
92	73	75	746.56
92	73	76	749.15
92	73	81	893.32
92	73	82	937.26
92	73	83	952.47
92	73	84	950.77
92	74	74	732.27
92	74	75	738.72
92	74	76	735.44
92	74	81	963.76
92	74	82	1012.7
92	74	83	1031.6
92	74	84	1031.3
92	75	81	988.65
92	75	82	1047.7
92	75	83	1090.5
92	75	84	1115.1
92	76	81	962.15
92	76	82	1014
92	76	83	1056.4
92	76	84	1081
93	49	74	845.66
93	49	75	811.31
93	49	76	760.22
93	50	74	841.07
93	50	75	803.74
93	50	76	748.98
93	50	81	821.88
93	50	82	817.31
93	50	83	823.52
93	50	84	851.12
93	51	74	832.6
93	51	75	796.06
93	51	76	742.32
93	51	81	806.18
93	51	82	810.41
93	51	83	822.35
93	51	84	844.23
93	52	74	816.96
93	52	75	788.36
93	52	76	734.47
93	52	81	790.59
93	52	82	796.15
93	52	83	803.95
93	52	84	825.2
93	53	74	851.33
93	53	75	857.58
93	53	76	818.57
93	53	81	785.92
93	53	82	778.69
93	53	83	774.12
93	53	84	788.63
93	54	71	694.14
93	54	72	691.2
93	54	73	782.52
93	54	74	882.51
93	54	75	924.54
93	54	76	889.89
93	54	81	788.91
93	54	82	769.92
93	54	83	750.07
93	54	84	733.19
93	55	71	745.91
93	55	72	694.38
93	55	73	769.05
93	55	74	878.85
93	55	75	957.24
93	55	76	934.39
93	55	81	819.15
93	55	82	801.86
93	55	83	805.34
93	55	84	800.75
93	56	71	804.45
93	56	72	704.85
93	56	73	750.5
93	56	74	852.12
93	56	75	958.49
93	56	76	940.8
93	56	81	859.71
93	56	82	834.31
93	56	83	845.18
93	56	84	840.21
93	57	71	865.7
93	57	72	744.25
93	57	73	758.77
93	57	74	821.59
93	57	75	920.35
93	57	76	911.51
93	57	77	923.3
93	57	78	943.08
93	57	79	952.03
93	57	80	935.9
93	58	71	968.16
93	58	72	861.59
93	58	73	818.94
93	58	74	827.34
93	58	75	878.28
93	58	76	888.85
93	58	77	903.13
93	58	78	933.26
93	58	79	964.25
93	58	80	1005.8
93	59	71	924.38
93	59	72	847.89
93	59	73	853.54
93	59	74	902.48
93	59	75	938.72
93	59	76	917.89
93	59	77	896.71
93	59	78	926.83
93	59	79	965.24
93	59	80	1013.2
93	60	71	930.51
93	60	72	862.51
93	60	73	821.35
93	60	74	802.38
93	60	75	869.87
93	60	76	860.85
93	60	77	813.21
93	60	78	815.12
93	60	79	808.99
93	60	80	788.98
93	61	74	739.47
93	61	75	797.75
93	61	76	795.73
93	61	77	802.74
93	61	78	822.09
93	61	79	810.08
93	61	80	758.83
93	62	71	1020.9
93	62	72	944.43
93	62	73	899.68
93	62	74	902.88
93	62	75	785.23
93	62	76	746.51
93	62	77	835.15
93	62	78	865.69
93	62	79	862.91
93	62	80	834.51
93	63	71	945.08
93	63	72	837.72
93	63	73	775.57
93	63	74	861.88
93	63	75	858.14
93	63	76	860.61
93	63	77	899.03
93	63	78	901.25
93	63	79	909.83
93	63	80	966.2
93	64	71	922.5
93	64	72	801.76
93	64	73	732.47
93	64	74	814.9
93	64	75	860.47
93	64	76	894.04
93	64	77	901.93
93	64	78	901.78
93	64	79	897.42
93	64	80	886.44
93	65	71	955.35
93	65	72	923.32
93	65	73	844.95
93	65	74	804.77
93	65	75	853.39
93	65	76	899.87
93	65	77	894.44
93	65	78	903.14
93	65	79	907
93	65	80	870.68
93	66	71	932.5
93	66	72	895.02
93	66	73	826.17
93	66	74	873.56
93	66	75	898.76
93	66	76	897.83
93	67	71	922.72
93	67	72	913.92
93	67	73	862.44
93	67	74	890.83
93	67	75	895.84
93	67	76	894.58
93	67	81	828.42
93	67	82	814.58
93	67	83	885.36
93	67	84	952.21
93	68	71	931.48
93	68	72	954.36
93	68	73	901.67
93	68	74	875.23
93	68	75	866.84
93	68	76	875.3
93	68	81	818.76
93	68	82	812.26
93	68	83	852.21
93	68	84	890.36
93	69	71	832.73
93	69	72	885.29
93	69	73	821.38
93	69	74	800.61
93	69	75	804.37
93	69	76	828.76
93	69	81	827.81
93	69	82	830.49
93	69	83	832.34
93	69	84	833.34
93	70	74	769.35
93	70	75	767.43
93	70	76	765.51
93	70	81	801.5
93	70	82	809.2
93	70	83	810.95
93	70	84	807.92
93	71	74	750.89
93	71	75	749.46
93	71	76	736.76
93	71	81	795
93	71	82	821.9
93	71	83	835.76
93	71	84	843.07
93	72	74	749.26
93	72	75	763.67
93	72	76	779.12
93	72	81	815.11
93	72	82	870.87
93	72	83	902.53
93	72	84	918.93
93	73	74	751.92
93	73	75	763.53
93	73	76	759.61
93	73	81	911.39
93	73	82	969.41
93	73	83	993.66
93	73	84	995.99
93	74	74	749.41
93	74	75	759.58
93	74	76	743.71
94	49	74	848.41
94	49	75	818.72
94	49	76	776.03
94	50	71	808.76
94	50	72	770.82
94	50	73	783.79
94	50	74	838.09
94	50	75	810.78
94	50	76	766.54
94	51	71	758.95
94	51	72	750.18
94	51	73	792.3
94	51	74	822.68
94	51	75	803.41
94	51	76	769.15
94	52	71	771.33
94	52	72	766.98
94	52	73	792.34
94	52	74	826.73
94	52	75	823.09
94	52	76	797.31
94	53	69	702.16
94	53	70	838.23
94	53	71	780.48
94	53	72	762.04
94	53	73	788.76
94	53	74	843.21
94	53	75	846.05
94	53	76	808.2
94	54	69	662.48
94	54	70	809.05
94	54	71	742.38
94	54	72	724.99
94	54	73	779.46
94	54	74	856.54
94	54	75	876.2
94	54	76	843.29
94	54	78	892.14
94	54	79	873.2
94	54	80	831.56
94	55	69	661.15
94	55	70	808.53
94	55	71	754.2
94	55	72	712.54
94	55	73	750.94
94	55	74	843.26
94	55	75	905.68
94	55	76	901.3
94	55	78	966.16
94	55	79	929.03
94	55	80	877.23
94	56	69	692.74
94	56	70	834.16
94	56	71	800.67
94	56	72	724.17
94	56	73	747.01
94	56	74	855.6
94	56	75	952.26
94	56	76	923.52
94	56	78	978.39
94	56	79	999.42
94	56	80	964.91
94	57	71	871.46
94	57	72	767.3
94	57	73	768.86
94	57	74	838.14
94	57	75	926.78
94	57	76	910.13
94	57	77	912.09
94	57	78	926.23
94	57	79	968.89
94	57	80	962.62
94	58	71	941.91
94	58	72	868.98
94	58	73	829.06
94	58	74	830.06
94	58	75	876.65
94	58	76	891.46
94	58	77	894.81
94	58	78	913.94
94	58	79	969.27
94	58	80	1008.2
94	59	71	939.1
94	59	72	853.06
94	59	73	858.3
94	59	74	905.31
94	59	75	963.41
94	59	76	926.22
94	59	77	889.85
94	59	78	927.74
94	59	79	970.07
94	59	80	998.71
94	60	71	924.21
94	60	72	798.78
94	60	73	769.83
94	60	74	787.78
94	60	75	849.38
94	60	76	855.52
94	60	77	837.99
94	60	78	819.81
94	60	79	796.22
94	60	80	766.66
94	61	71	932.61
94	61	72	744.55
94	61	73	685.58
94	61	74	700.37
94	61	75	769.6
94	61	76	819.66
94	61	77	856.61
94	61	78	859.61
94	61	79	818.52
94	61	80	718.1
94	62	71	958.07
94	62	72	864.96
94	62	73	839.44
94	62	74	857.33
94	62	75	819.8
94	62	76	841.76
94	62	77	892.1
94	62	78	919.47
94	62	79	894.34
94	62	80	810.64
94	63	71	957.7
94	63	72	858.13
94	63	73	818.07
94	63	74	896.74
94	63	75	927.84
94	63	76	940.18
94	63	77	909.28
94	63	78	917.99
94	63	79	935.92
94	63	80	988.33
94	64	71	964.87
94	64	72	861.93
94	64	73	806
94	64	74	873.25
94	64	75	916.39
94	64	76	933.67
94	64	77	917.77
94	64	78	930.34
94	64	79	940.52
94	64	80	929.85
94	65	71	1020.5
94	65	72	956.82
94	65	73	873.16
94	65	74	841.03
94	65	75	876.65
94	65	76	906.75
94	65	77	914.39
94	65	78	942.2
94	65	79	959.16
94	65	80	924.83
94	66	71	969.42
94	66	72	903.02
94	66	73	833.04
94	66	74	879.37
94	66	75	917.44
94	66	76	931.08
94	66	78	945.29
94	66	79	991.6
94	66	80	963.67
94	67	69	738.41
94	67	70	820.27
94	67	71	916.58
94	67	72	886.84
94	67	73	839.71
94	67	74	875.41
94	67	75	905.47
94	67	76	919.44
94	67	78	960.09
94	67	79	1012.9
94	67	80	966.34
94	68	69	671.6
94	68	70	753.07
94	68	71	886.88
94	68	72	902.63
94	68	73	864.99
94	68	74	851.92
94	68	75	870.46
94	68	76	892.39
94	68	78	937.49
94	68	79	989.12
94	68	80	937.56
94	69	69	669.15
94	69	70	694.33
94	69	71	826.18
94	69	72	840.56
94	69	73	791.43
94	69	74	791.1
94	69	75	817.13
94	69	76	848.07
94	69	78	863.87
94	69	79	911.69
94	69	80	880.55
94	70	69	675.77
94	70	70	647.32
94	70	71	787.22
94	70	72	819.66
94	70	73	772.34
94	70	74	763.9
94	70	75	770.16
94	70	76	783.48
94	71	71	770.54
94	71	72	819.9
94	71	73	773.75
94	71	74	754.9
94	71	75	749.54
94	71	76	749.88
94	72	71	747.73
94	72	72	793.04
94	72	73	754.03
94	72	74	764.45
94	72	75	785.37
94	72	76	810.59
94	73	71	746.55
94	73	72	806.85
94	73	73	751.07
94	73	74	764.17
94	73	75	781.38
94	73	76	794.03
94	74	74	757.45
94	74	75	770.87
94	74	76	772.71
95	50	71	809.33
95	50	72	768.36
95	50	73	774.64
95	51	71	784.46
95	51	72	766.72
95	51	73	803
95	52	71	786.46
95	52	72	784.7
95	52	73	826.76
95	53	69	709.65
95	53	70	854.7
95	53	71	794.34
95	53	72	788.85
95	53	73	818.14
95	53	77	902.59
95	53	78	926.65
95	53	79	917.72
95	53	80	869.41
95	54	69	694.42
95	54	70	838.45
95	54	71	790.16
95	54	72	763.58
95	54	73	774.74
95	54	77	922.69
95	54	78	974.79
95	54	79	966.37
95	54	80	898.56
95	55	69	691.43
95	55	70	821.87
95	55	71	795.2
95	55	72	767.59
95	55	73	773.28
95	55	77	963.11
95	55	78	1011.3
95	55	79	993.64
95	55	80	926.01
95	56	69	714.06
95	56	70	835.83
95	56	71	815.84
95	56	72	760.53
95	56	73	772.23
95	56	77	950.63
95	56	78	995.52
95	56	79	1000.7
95	56	80	973.12
95	57	69	777.77
95	57	70	900.15
95	57	71	861.74
95	57	72	770.16
[truncated: 7,412 more rows]
