# Supplementary material for: From mathematics to medicine: A practical primer on topological data analysis (TDA) and the development of related analytic tools for the functional discovery of latent structure in fMRI data
Source: PLoS One. 2021 Aug 12;16(8):e0255859. doi: 10.1371/journal.pone.0255859 (PMC8360597; doi:10.1371/journal.pone.0255859)
Supplement: S1 Data — The included archive of .csv files has one .csv file for each time index. Each .csv file contains a single matrix, which has one column for each of the spatial coordinates x, y, z and one column for the fMRI signal amplitude at voxel (x, y, z) at that time index. This is normalized scan data for a single patient from our study, described in the paper, with an ACC (anterior cingulate cortex) mask applied. This is the data we used, together with our software implementation of our workflow (available at https://github.com/regalski/Wayne-State-TDA), to produce the persistence diagrams, vineyards, and loop locations pictured in the figures and described in the Workflow section of our paper. (ZIP) [file pone.0255859.s004.zip › lea2002_145_121_121_time_133_rdACC.csv]

86	49	77	709.1
86	49	78	728.07
86	49	79	734.11
86	49	80	731.23
86	50	77	696.7
86	50	78	706.45
86	50	79	710.83
86	50	80	712.59
86	51	77	693.12
86	51	78	698.39
86	51	79	699.93
86	51	80	699.98
86	52	77	720.22
86	52	78	710.93
86	52	79	707.13
86	52	80	706.75
86	53	77	787.23
86	53	78	750.03
86	53	79	733.17
86	53	80	724.38
86	54	77	802.28
86	54	78	825.44
86	54	79	816.31
86	54	80	769.12
86	55	77	802.71
86	55	78	845.71
86	55	79	860.06
86	55	80	854.52
86	56	77	797.93
86	56	78	834.76
86	56	79	870.5
86	56	80	916.81
86	57	77	757.89
86	57	78	828.93
86	57	79	899.34
86	57	80	881.24
86	57	81	849.46
86	57	82	814.93
86	58	77	757.05
86	58	78	828.3
86	58	79	911.07
86	58	80	877.81
86	58	81	857.84
86	58	82	858.48
86	59	81	818.28
86	59	82	838.44
86	60	81	714.97
86	60	82	766.38
86	61	81	792.54
86	61	82	815.85
86	62	81	852.93
86	62	82	871.7
86	63	77	785.32
86	63	78	830.13
86	63	79	859.45
86	63	80	873.56
86	63	81	856.95
86	63	82	866.24
86	64	77	752.32
86	64	78	783.3
86	64	79	852.18
86	64	80	856.26
86	64	81	758.58
86	64	82	738.41
86	65	77	731.39
86	65	78	829.25
86	65	79	879.63
86	65	80	865.62
86	65	81	764.39
86	65	82	739.09
86	66	77	697.16
86	66	78	869.2
86	66	79	886.45
86	66	80	866.82
86	66	81	781.48
86	66	82	744.57
86	67	77	600.78
86	67	78	789.83
86	67	79	839.68
86	67	80	853.88
86	68	77	699.41
86	68	78	827.73
86	68	79	837.54
86	68	80	829.92
86	69	77	748.33
86	69	78	809.65
86	69	79	796.85
86	69	80	778.14
86	70	77	681.69
86	70	78	732.14
86	70	79	730.8
86	70	80	720.85
86	71	77	659.74
86	71	78	714.63
86	71	79	731.49
86	71	80	741.33
86	72	77	653.4
86	72	78	713.67
86	72	79	727.64
86	72	80	737.97
86	73	77	656.96
86	73	78	723.33
86	73	79	717.52
86	73	80	725.19
87	46	81	917.55
87	46	82	904.06
87	46	83	897.12
87	46	84	902.04
87	47	81	842.37
87	47	82	836.63
87	47	83	832.99
87	47	84	829.93
87	48	81	748.61
87	48	82	747.23
87	48	83	752.04
87	48	84	764.73
87	49	77	725.2
87	49	78	744.38
87	49	79	741.69
87	49	80	736.95
87	49	81	720.75
87	49	82	723.4
87	49	83	734.4
87	49	84	750.32
87	50	77	728.56
87	50	78	742.18
87	50	79	734.73
87	50	80	721.84
87	50	81	700
87	50	82	702.17
87	50	83	721.37
87	50	84	736.35
87	51	77	737.06
87	51	78	725.68
87	51	79	709.49
87	51	80	691.23
87	52	77	764.15
87	52	78	748.01
87	52	79	726.26
87	52	80	702.6
87	53	77	808.63
87	53	78	801.37
87	53	79	771.59
87	53	80	735.17
87	54	77	793.01
87	54	78	833.26
87	54	79	824.99
87	54	80	777.3
87	55	77	779.17
87	55	78	841.43
87	55	79	858.35
87	55	80	832.37
87	55	81	796.12
87	55	82	743.39
87	55	83	750.89
87	55	84	764.11
87	56	77	797.01
87	56	78	843.03
87	56	79	876.17
87	56	80	886.38
87	56	81	843.54
87	56	82	767.7
87	56	83	759
87	56	84	757.68
87	57	77	753.17
87	57	78	821.38
87	57	79	888.77
87	57	80	900.45
87	57	81	863.97
87	57	82	800.98
87	57	83	763.23
87	57	84	743.43
87	58	77	764.43
87	58	78	845.49
87	58	79	928.67
87	58	80	911.66
87	58	81	885.92
87	58	82	867.36
87	58	83	847.13
87	58	84	820.8
87	59	77	811.46
87	59	78	871.55
87	59	79	939.09
87	59	80	881.39
87	59	81	844.65
87	59	82	841.22
87	59	83	834.28
87	59	84	825.19
87	60	77	691.37
87	60	78	732.21
87	60	79	815.18
87	60	80	769.86
87	60	81	719.73
87	60	82	736.16
87	60	83	762.25
87	60	84	788.76
87	61	77	670.21
87	61	78	694.94
87	61	79	793.85
87	61	80	822.95
87	61	81	817.71
87	61	82	779.05
87	61	83	776.16
87	61	84	798.29
87	62	77	719.06
87	62	78	738.03
87	62	79	817.02
87	62	80	860.77
87	62	81	870.81
87	62	82	840.35
87	62	83	833.66
87	62	84	828.82
87	63	77	811.69
87	63	78	874.93
87	63	79	866.26
87	63	80	868.28
87	63	81	872.09
87	63	82	869.11
87	63	83	859.05
87	63	84	830.44
87	64	77	738.33
87	64	78	801.55
87	64	79	803.38
87	64	80	821.53
87	64	81	830.7
87	64	82	812.68
87	64	83	791.34
87	64	84	777.34
87	65	77	690.19
87	65	78	807.01
87	65	79	808.24
87	65	80	808.04
87	65	81	787.86
87	65	82	786.21
87	65	83	773.4
87	65	84	749.83
87	66	77	675.39
87	66	78	844.6
87	66	79	823.84
87	66	80	797.25
87	66	81	755.87
87	66	82	754.17
87	66	83	740.56
87	66	84	727.97
87	67	77	712.45
87	67	78	823.94
87	67	79	802.97
87	67	80	776.85
87	67	81	736.19
87	67	82	717.11
87	67	83	701.71
87	67	84	713.22
87	68	77	736.05
87	68	78	824.97
87	68	79	795.84
87	68	80	774.38
87	68	81	757.58
87	68	82	739.57
87	68	83	718.7
87	68	84	709.95
87	69	77	711.58
87	69	78	791.72
87	69	79	774.58
87	69	80	764.19
87	70	77	629.49
87	70	78	716.59
87	70	79	736.1
87	70	80	746.39
87	71	77	640.5
87	71	78	715.7
87	71	79	748.69
87	71	80	763.45
87	72	77	661.4
87	72	78	722.64
87	72	79	745.43
87	72	80	758.63
87	73	77	669.45
87	73	78	727.68
87	73	79	727.51
87	73	80	742.79
87	73	81	773.3
87	73	82	745.32
87	73	83	732.87
87	73	84	759.05
87	74	81	813.22
87	74	82	821.12
87	74	83	831.77
87	74	84	857.8
87	75	81	830.93
87	75	82	859.98
87	75	83	882.07
87	75	84	894.33
87	76	81	830.33
87	76	82	869.91
87	76	83	901.39
87	76	84	901.06
88	46	81	940.26
88	46	82	934.1
88	46	83	927.11
88	46	84	926.05
88	47	81	881.36
88	47	82	867.54
88	47	83	851.94
88	47	84	843.93
88	48	81	777.36
88	48	82	760.12
88	48	83	745.17
88	48	84	753.94
88	49	77	720.34
88	49	78	742.69
88	49	79	734.96
88	49	80	735.71
88	49	81	745.37
88	49	82	738.18
88	49	83	731.35
88	49	84	755.45
88	50	77	707.7
88	50	78	733.17
88	50	79	728.8
88	50	80	727.99
88	50	81	729.12
88	50	82	724.25
88	50	83	723.52
88	50	84	743.57
88	51	77	748.8
88	51	78	750.81
88	51	79	738.82
88	51	80	723.57
88	52	77	800.08
88	52	78	800.67
88	52	79	784.41
88	52	80	758.92
88	53	77	827.72
88	53	78	870.6
88	53	79	852.2
88	53	80	810.26
88	54	77	835.1
88	54	78	885.83
88	54	79	876.79
88	54	80	836.97
88	55	77	837.83
88	55	78	877.57
88	55	79	880.76
88	55	80	857.86
88	55	81	830.59
88	55	82	798.09
88	55	83	806.95
88	55	84	824.49
88	56	77	849.01
88	56	78	859.66
88	56	79	871.26
88	56	80	877.66
88	56	81	851.97
88	56	82	803.47
88	56	83	808.43
88	56	84	824.26
88	57	77	790.21
88	57	78	840.8
88	57	79	880.54
88	57	80	890.13
88	57	81	868.89
88	57	82	818.96
88	57	83	794.79
88	57	84	796.47
88	58	77	780.88
88	58	78	859.25
88	58	79	923.71
88	58	80	910.63
88	58	81	895.51
88	58	82	884.11
88	58	83	877.87
88	58	84	875.22
88	59	77	825.54
88	59	78	888.94
88	59	79	952.15
88	59	80	896.23
88	59	81	860.51
88	59	82	843.32
88	59	83	835.28
88	59	84	844.01
88	60	77	783.21
88	60	78	820.64
88	60	79	864.65
88	60	80	793.07
88	60	81	730.92
88	60	82	693.16
88	60	83	711.52
88	60	84	775.39
88	61	77	755.95
88	61	78	786.72
88	61	79	851.44
88	61	80	850
88	61	81	827.01
88	61	82	744.76
88	61	83	731.29
88	61	84	797.86
88	62	77	760.33
88	62	78	795.24
88	62	79	851.62
88	62	80	888.23
88	62	81	897.74
88	62	82	828.75
88	62	83	807.93
88	62	84	836
88	63	77	797.81
88	63	78	867.69
88	63	79	852.98
88	63	80	884.58
88	63	81	917.97
88	63	82	893.57
88	63	83	874.52
88	63	84	854.2
88	64	77	762.24
88	64	78	835.25
88	64	79	785.3
88	64	80	818.09
88	64	81	882.61
88	64	82	877.81
88	64	83	862.1
88	64	84	826.53
88	65	77	739.9
88	65	78	831.79
88	65	79	772.97
88	65	80	795.35
88	65	81	846.14
88	65	82	856.94
88	65	83	849.64
88	65	84	795.68
88	66	77	739.03
88	66	78	842.25
88	66	79	784.69
88	66	80	782.01
88	66	81	800.53
88	66	82	814.1
88	66	83	807.69
88	66	84	759.57
88	67	77	739.45
88	67	78	807.53
88	67	79	771.07
88	67	80	750.98
88	67	81	735.66
88	67	82	737.4
88	67	83	733.13
88	67	84	720.84
88	68	77	710.73
88	68	78	770.13
88	68	79	760.21
88	68	80	754.04
88	68	81	751.66
88	68	82	746.39
88	68	83	738.41
88	68	84	724.53
88	69	77	669.03
88	69	78	731.31
88	69	79	746.33
88	69	80	758.9
88	70	77	639.61
88	70	78	703.58
88	70	79	733.36
88	70	80	758.84
88	71	77	629.77
88	71	78	689.76
88	71	79	736.64
88	71	80	768.16
88	72	77	631.69
88	72	78	690.01
88	72	79	740.95
88	72	80	769.07
88	73	77	653.78
88	73	78	714.98
88	73	79	740.84
88	73	80	759.15
88	73	81	776.53
88	73	82	770.12
88	73	83	754.19
88	73	84	765.39
88	74	81	841.04
88	74	82	849.93
88	74	83	854.37
88	74	84	871.66
88	75	81	896.98
88	75	82	910.73
88	75	83	915
88	75	84	918.21
88	76	81	919.66
88	76	82	928.19
88	76	83	923.08
88	76	84	904.22
89	46	81	946.08
89	46	82	945.15
89	46	83	943.74
89	46	84	940.75
89	47	81	904.43
89	47	82	883.59
89	47	83	863.03
89	47	84	858.06
89	48	81	796.15
89	48	82	771.41
89	48	83	741.53
89	48	84	743.19
89	49	77	732.39
89	49	78	750.64
89	49	79	736.68
89	49	80	740.14
89	49	81	752.99
89	49	82	743.1
89	49	83	727.1
89	49	84	754.97
89	50	74	662.13
89	50	75	659.82
89	50	76	689.64
89	50	77	712.58
89	50	78	734.9
89	50	79	745.36
89	50	80	747.39
89	50	81	741.4
89	50	82	734.48
89	50	83	724.54
89	50	84	751.47
89	51	74	662.52
89	51	75	672.08
89	51	76	733.82
89	51	77	771.56
89	51	78	799.74
89	51	79	788.28
89	51	80	764.27
89	51	81	740.96
89	51	82	725.92
89	51	83	713.84
89	51	84	723.52
89	52	74	675.17
89	52	75	710.66
89	52	76	797.62
89	52	77	840.18
89	52	78	858.07
89	52	79	843.81
89	52	80	825
89	52	81	794.59
89	52	82	769.81
89	52	83	745.11
89	52	84	745.25
89	53	74	672.53
89	53	75	710.7
89	53	76	785.36
89	53	77	833.75
89	53	78	867.52
89	53	79	894.78
89	53	80	900.94
89	53	81	857.46
89	53	82	822.71
89	53	83	786.66
89	53	84	780.45
89	54	74	665.74
89	54	75	697.7
89	54	76	783.01
89	54	77	845.62
89	54	78	871.88
89	54	79	883.4
89	54	80	877.61
89	54	81	862.52
89	54	82	845.55
89	54	83	824.83
89	54	84	823.99
89	55	75	673.14
89	55	76	766.77
89	55	77	852.59
89	55	78	875.37
89	55	79	886.85
89	55	80	884.75
89	55	81	875.92
89	55	82	861.18
89	55	83	853.37
89	55	84	867.43
89	56	75	658.38
89	56	76	723.46
89	56	77	834.68
89	56	78	876.87
89	56	79	896.33
89	56	80	900.32
89	56	81	885.52
89	56	82	866.54
89	56	83	862.77
89	56	84	871.88
89	57	75	693.86
89	57	76	717.56
89	57	77	794.9
89	57	78	847.31
89	57	79	878.48
89	57	80	875.62
89	57	81	867.11
89	57	82	848.08
89	57	83	841.85
89	57	84	848
89	58	77	783.06
89	58	78	859.28
89	58	79	916.49
89	58	80	917.97
89	58	81	915.91
89	58	82	915.62
89	58	83	917.45
89	58	84	923.61
89	59	77	804.4
89	59	78	874.37
89	59	79	938.6
89	59	80	929.35
89	59	81	902.26
89	59	82	866.57
89	59	83	841.31
89	59	84	829.68
89	60	77	722.96
89	60	78	772.29
89	60	79	813.07
89	60	80	797.03
89	60	81	750.31
89	60	82	667.48
89	60	83	657.07
89	60	84	695.74
89	61	77	727.85
89	61	78	784.39
89	61	79	834.38
89	61	80	844.06
89	61	81	817.44
89	61	82	715.99
89	61	83	699.88
89	61	84	775.71
89	62	77	763.96
89	62	78	822.33
89	62	79	857.31
89	62	80	897.11
89	62	81	909.85
89	62	82	831.84
89	62	83	816.86
89	62	84	862.38
89	63	77	778.17
89	63	78	847.99
89	63	79	852.65
89	63	80	917.55
89	63	81	973.37
89	63	82	933.79
89	63	83	916.62
89	63	84	904.81
89	64	77	768
89	64	78	832.33
89	64	79	782.41
89	64	80	830.32
89	64	81	904.16
89	64	82	902.34
89	64	83	899.48
89	64	84	863.56
89	65	77	757.15
89	65	78	824.21
89	65	79	758.07
89	65	80	803.09
89	65	81	892.13
89	65	82	908.01
89	65	83	902.51
89	65	84	843.5
89	66	75	748.97
89	66	76	676.45
89	66	77	751.56
89	66	78	817.86
89	66	79	761.12
89	66	80	796.43
89	66	81	869.91
89	66	82	884.03
89	66	83	873.36
89	66	84	804.89
89	67	75	779.75
89	67	76	687.98
89	67	77	725.23
89	67	78	778.53
89	67	79	756.79
89	67	80	760.14
89	67	81	774.12
89	67	82	789.95
89	67	83	788.54
89	67	84	743.19
89	68	75	768.97
89	68	76	674.74
89	68	77	698.11
89	68	78	750.91
89	68	79	755.87
89	68	80	762.11
89	68	81	771.96
89	68	82	769.86
89	68	83	762.68
89	68	84	754.42
89	69	74	784.08
89	69	75	735.23
89	69	76	645.28
89	69	77	670.43
89	69	78	729.87
89	69	79	753.65
89	69	80	769.87
89	69	81	781.93
89	69	82	767.83
89	69	83	758.6
89	69	84	759.42
89	70	74	738.39
89	70	75	702.74
89	70	76	632.05
89	70	77	654.29
89	70	78	711.15
89	70	79	738.8
89	70	80	762.6
89	70	81	783.49
89	70	82	780.28
89	70	83	773.12
89	70	84	757.09
89	71	74	726.91
89	71	75	706.48
89	71	76	631.72
89	71	77	648.51
89	71	78	707.41
89	71	79	739.18
89	71	80	768.98
89	71	81	791.22
89	71	82	778.43
89	71	83	758.44
89	71	84	729.48
89	72	74	741.91
89	72	75	728.43
89	72	76	637.61
89	72	77	650.43
89	72	78	712.71
89	72	79	746.73
89	72	80	777.24
89	72	81	796.18
89	72	82	789.13
89	72	83	774.43
89	72	84	740.35
89	73	74	732.46
89	73	75	702.61
89	73	76	640.93
89	73	77	660.12
89	73	78	722.14
89	73	79	760.11
89	73	80	785.09
89	73	81	796.14
89	73	82	821.32
89	73	83	832.09
89	73	84	792.38
89	74	81	871.03
89	74	82	886.04
89	74	83	888.01
89	74	84	870.24
89	75	81	948.91
89	75	82	946.49
89	75	83	934.64
89	75	84	927.77
89	76	81	968.81
89	76	82	968.61
89	76	83	947.84
89	76	84	936.1
90	46	81	932.69
90	46	82	942.95
90	46	83	940.85
90	46	84	927.57
90	47	81	912.61
90	47	82	889.8
90	47	83	865.79
90	47	84	856.52
90	48	81	806.71
90	48	82	782.92
90	48	83	754.62
90	48	84	756.12
90	49	74	673.44
90	49	75	682.84
90	49	76	711.93
90	49	81	754.18
90	49	82	746.49
90	49	83	736.3
90	49	84	762.07
90	50	74	667.3
90	50	75	670.43
90	50	76	707.86
90	50	77	733.05
90	50	78	753.04
90	50	79	766.63
90	50	80	765.19
90	50	81	743.35
90	50	82	737.76
90	50	83	734.64
90	50	84	762.35
90	51	74	672.57
90	51	75	677.68
90	51	76	750.8
90	51	77	794.49
90	51	78	831.96
90	51	79	818.91
90	51	80	791.26
90	51	81	756.41
90	51	82	735.64
90	51	83	717.36
90	51	84	730.87
90	52	74	688.58
90	52	75	709.56
90	52	76	814.76
90	52	77	872.8
90	52	78	910.91
90	52	79	886.45
90	52	80	866.88
90	52	81	830.85
90	52	82	800.52
90	52	83	770.78
90	52	84	760.63
90	53	74	691.58
90	53	75	711.8
90	53	76	805.16
90	53	77	861.32
90	53	78	891.91
90	53	79	937.11
90	53	80	972.23
90	53	81	917.82
90	53	82	876.95
90	53	83	836.78
90	53	84	814.72
90	54	74	684.52
90	54	75	692.67
90	54	76	802.49
90	54	77	863.85
90	54	78	869.82
90	54	79	888.13
90	54	80	905.55
90	54	81	906.67
90	54	82	904.86
90	54	83	885.95
90	54	84	882.95
90	55	74	676.13
90	55	75	667.25
90	55	76	786.5
90	55	77	872.16
90	55	78	877.11
90	55	79	891.43
90	55	80	910.55
90	55	81	918.45
90	55	82	912.21
90	55	83	880.37
90	55	84	896
90	56	74	687.57
90	56	75	654.91
90	56	76	735.79
90	56	77	844.78
90	56	78	914.08
90	56	79	948.56
90	56	80	955.22
90	56	81	931.05
90	56	82	906.13
90	56	83	872.89
90	56	84	882.68
90	57	74	738.35
90	57	75	684.84
90	57	76	725.92
90	57	77	813.33
90	57	78	876.35
90	57	79	896.84
90	57	80	878.86
90	57	81	871.59
90	57	82	872.84
90	57	83	864.37
90	57	84	864.92
90	58	74	802.75
90	58	75	731.58
90	58	76	738.9
90	58	77	810.77
90	58	78	882.08
90	58	79	929.35
90	58	80	949.7
90	58	81	967.36
90	58	82	984.57
90	58	83	983.3
90	58	84	979.82
90	59	75	736.96
90	59	76	755.28
90	59	77	821.76
90	59	78	880.54
90	59	79	940.81
90	59	80	986.11
90	59	81	991.96
90	59	82	953.84
90	59	83	905.01
90	59	84	879.57
90	60	75	611.67
90	60	76	581.18
90	60	77	643.26
90	60	78	687.73
90	60	79	720.77
90	60	80	776.16
90	60	81	779.39
90	60	82	711.4
90	60	83	675.95
90	60	84	669.56
90	61	77	651.23
90	61	78	725.95
90	61	79	761.89
90	61	80	793.5
90	61	81	774.28
90	61	82	677.8
90	61	83	607.26
90	61	84	579.48
90	62	75	729.5
90	62	76	611.43
90	62	77	746.03
90	62	78	824.43
90	62	79	842.17
90	62	80	868.8
90	62	81	867.04
90	62	82	787.06
90	62	83	754.58
90	62	84	774.07
90	63	75	618.64
90	63	76	656.58
90	63	77	767.08
90	63	78	841.67
90	63	79	872.33
90	63	80	951.97
90	63	81	985.66
90	63	82	911.84
90	63	83	895.95
90	63	84	929.6
90	64	75	592.73
90	64	76	673.35
90	64	77	760.58
90	64	78	813.01
90	64	79	799.1
90	64	80	850.04
90	64	81	883.87
90	64	82	837.45
90	64	83	837
90	64	84	879.82
90	65	74	754.94
90	65	75	655.21
90	65	76	682.6
90	65	77	751.4
90	65	78	795.5
90	65	79	766.26
90	65	80	819.89
90	65	81	881.13
90	65	82	878.44
90	65	83	886.21
90	65	84	890.84
90	66	74	857.6
90	66	75	805
90	66	76	694.55
90	66	77	741.33
90	66	78	786.81
90	66	79	760.89
90	66	80	820.33
90	66	81	890.81
90	66	82	905.48
90	66	83	900.77
90	66	84	860.43
90	67	74	864.05
90	67	75	787.22
90	67	76	672.54
90	67	77	702.51
90	67	78	748.86
90	67	79	759.72
90	67	80	785.35
90	67	81	806.65
90	67	82	817.6
90	67	83	808.25
90	67	84	762.26
90	68	74	836.54
90	68	75	749.88
90	68	76	652.79
90	68	77	690.37
90	68	78	751.31
90	68	79	778.06
90	68	80	790.73
90	68	81	795.65
90	68	82	795.59
90	68	83	789.6
90	68	84	777.28
90	69	74	782.05
90	69	75	717.38
90	69	76	640.33
90	69	77	693.27
90	69	78	769.91
90	69	79	794.51
90	69	80	801.23
90	69	81	798.85
90	69	82	788.26
90	69	83	783.43
90	69	84	785.95
90	70	74	754.71
90	70	75	704.81
90	70	76	636.93
90	70	77	678.26
90	70	78	743.54
90	70	79	762.28
90	70	80	771.69
90	70	81	772.68
90	70	82	781.59
90	70	83	784.56
90	70	84	777.11
90	71	74	749
90	71	75	705.35
90	71	76	636.54
90	71	77	675.68
90	71	78	746.79
90	71	79	757.6
90	71	80	771.36
90	71	81	784.49
90	71	82	778.73
90	71	83	768.94
90	71	84	758.56
90	72	74	762.56
90	72	75	712.75
90	72	76	639.22
90	72	77	680.6
90	72	78	760.83
90	72	79	766.78
90	72	80	785.48
90	72	81	810.61
90	72	82	796.85
90	72	83	783.76
90	72	84	771.3
90	73	74	762.84
90	73	75	706.77
90	73	76	650.25
90	73	81	865.15
90	73	82	879.27
90	73	83	879.29
90	73	84	852.3
90	74	81	932.34
90	74	82	940.67
90	74	83	933.95
90	74	84	917.9
90	75	81	993.1
90	75	82	988.16
90	75	83	972.37
90	75	84	966.32
90	76	81	966.92
90	76	82	992.61
90	76	83	992.92
90	76	84	970.25
91	47	81	909.98
91	47	82	894.41
91	47	83	883.2
91	47	84	881.68
91	48	81	812.47
91	48	82	795.71
91	48	83	787.61
91	48	84	812.39
91	49	74	687.13
91	49	75	696.85
91	49	76	722.04
91	49	81	765.72
91	49	82	762.58
91	49	83	763.5
91	49	84	788.47
91	50	74	684.91
91	50	75	688.75
91	50	76	727.46
91	50	81	766.27
91	50	82	762.47
91	50	83	761.59
91	50	84	775.49
91	51	74	696.53
91	51	75	694.68
91	51	76	760.05
91	51	81	749.32
91	51	82	735.38
91	51	83	728.23
91	51	84	749.87
91	52	74	717.92
91	52	75	720.79
91	52	76	817.79
91	52	81	814.95
91	52	82	787.18
91	52	83	761.56
91	52	84	757.81
91	53	74	735.51
91	53	75	748.64
91	53	76	834.43
91	53	81	924.3
91	53	82	867.77
91	53	83	820.77
91	53	84	794.49
91	54	74	736.28
91	54	75	738.67
91	54	76	840.42
91	54	81	933.81
91	54	82	919.5
91	54	83	889.3
91	54	84	861.22
91	55	74	718.5
91	55	75	693.33
91	55	76	826.75
91	55	81	950.15
91	55	82	936.41
91	55	83	919.07
91	55	84	913.11
91	56	74	699.79
91	56	75	688.01
91	56	76	783.44
91	56	81	967.25
91	56	82	928.27
91	56	83	922.15
91	56	84	922.73
91	57	74	728.04
91	57	75	687.01
91	57	76	756.22
91	57	77	868.53
91	57	78	941.49
91	57	79	971.46
91	57	80	958.19
91	57	81	920.67
91	57	82	897.63
91	57	83	898.34
91	57	84	901.64
91	58	74	796.21
91	58	75	712.42
91	58	76	750.12
91	58	77	878.82
91	58	78	954.02
91	58	79	999.37
91	58	80	1006.3
91	58	81	989.03
91	58	82	969.73
91	58	83	979.7
91	58	84	989.45
91	59	74	786.39
91	59	75	748.29
91	59	76	789.57
91	59	77	907.64
91	59	78	961.93
91	59	79	998.48
91	59	80	1010.1
91	59	81	993.41
91	59	82	952.05
91	59	83	928.97
91	59	84	908.46
91	60	74	695.56
91	60	75	584.36
91	60	76	549.83
91	60	77	647.68
91	60	78	698.5
91	60	79	743.06
91	60	80	777.34
91	60	81	799.12
91	60	82	802.3
91	60	83	770.03
91	60	84	736.19
91	61	74	683
91	61	75	543.65
91	61	76	468.5
91	61	77	624.44
91	61	78	727.19
91	61	79	784.55
91	61	80	797.73
91	61	81	810.89
91	61	82	813.92
91	61	83	727.59
91	61	84	644.32
91	62	74	842.7
91	62	75	651.26
91	62	76	548.96
91	62	77	734.52
91	62	78	838.3
91	62	79	872.19
91	62	80	881.06
91	62	81	899.24
91	62	82	897.62
91	62	83	849.7
91	62	84	812.59
91	63	74	712.32
91	63	75	592.35
91	63	76	670.65
91	63	77	796.3
91	63	78	870.26
91	63	79	889.07
91	63	80	971.06
91	63	81	1018.2
91	63	82	978.86
91	63	83	947.69
91	63	84	947.87
91	64	74	723.57
91	64	75	639.17
91	64	76	701.41
91	64	77	771.89
91	64	78	814.41
91	64	79	814.93
91	64	80	879.31
91	64	81	920.69
91	64	82	876.69
91	64	83	855.92
91	64	84	875.07
91	65	74	826.8
91	65	75	743.36
91	65	76	707.43
91	65	77	755.4
91	65	78	784.3
91	65	79	772.28
91	65	80	833.7
91	65	81	893.2
91	65	82	892.57
91	65	83	893.72
91	65	84	898.27
91	66	74	858.85
91	66	75	792.64
91	66	76	718.67
91	66	77	766.9
91	66	78	791.34
91	66	79	757.45
91	66	80	818.71
91	66	81	888.77
91	66	82	919.62
91	66	83	923.33
91	66	84	899.33
91	67	74	877.53
91	67	75	792.91
91	67	76	683.29
91	67	81	836.81
91	67	82	859.96
91	67	83	862.87
91	67	84	836.95
91	68	74	862.04
91	68	75	762.88
91	68	76	654.59
91	68	81	817.97
91	68	82	817.11
91	68	83	815.74
91	68	84	811.39
91	69	74	790.26
91	69	75	701.4
91	69	76	631.6
91	69	81	811.21
91	69	82	792.99
91	69	83	788.53
91	69	84	798.24
91	70	74	770.5
91	70	75	701.51
91	70	76	636.77
91	70	81	789.92
91	70	82	795.13
91	70	83	799.27
91	70	84	797.98
91	71	74	768.05
91	71	75	697.17
91	71	76	633.02
91	71	81	809.65
91	71	82	802.81
91	71	83	796
91	71	84	796.76
91	72	74	777.13
91	72	75	686.39
91	72	76	622.1
91	72	81	848.15
91	72	82	821.24
91	72	83	807.27
91	72	84	813.07
91	73	74	784.39
91	73	75	703.47
91	73	76	649.07
91	73	81	915.7
91	73	82	902.47
91	73	83	894.99
91	73	84	890.04
91	74	74	786.66
91	74	75	705.23
91	74	76	651.85
91	74	81	981.49
91	74	82	967.46
91	74	83	958.87
91	74	84	958.74
91	75	81	1033.5
91	75	82	1012.9
91	75	83	1000.1
91	75	84	1010.1
91	76	81	988.88
91	76	82	1002.7
91	76	83	1007.9
91	76	84	1005
92	47	81	971.86
92	47	82	975.65
92	47	83	961.29
92	47	84	951.27
92	48	81	865.36
92	48	82	873.02
92	48	83	873.77
92	48	84	889.1
92	49	74	717.06
92	49	75	729.31
92	49	76	757.77
92	49	81	788.79
92	49	82	804.97
92	49	83	818.8
92	49	84	843.57
92	50	74	713.6
92	50	75	719.89
92	50	76	746.51
92	50	81	772.37
92	50	82	777.35
92	50	83	787.42
92	50	84	811.36
92	51	74	726.69
92	51	75	719.51
92	51	76	753.59
92	51	81	762.06
92	51	82	762.14
92	51	83	765.99
92	51	84	793.43
92	52	74	747.51
92	52	75	740.41
92	52	76	792.16
92	52	81	773.4
92	52	82	761.93
92	52	83	755.99
92	52	84	764.96
92	53	74	784.12
92	53	75	806.08
92	53	76	864.72
92	53	81	812.81
92	53	82	782.45
92	53	83	766.67
92	53	84	759.84
92	54	74	798.46
92	54	75	820.68
92	54	76	885.23
92	54	81	842.19
92	54	82	827.58
92	54	83	812.88
92	54	84	795.03
92	55	74	772.48
92	55	75	776.26
92	55	76	864.51
92	55	81	872.97
92	55	82	859.94
92	55	83	869.76
92	55	84	871.66
92	56	74	737.23
92	56	75	759.64
92	56	76	842.32
92	56	81	905.48
92	56	82	873.48
92	56	83	891.83
92	56	84	901.47
92	57	74	733.38
92	57	75	726.37
92	57	76	806.2
92	57	77	899.25
92	57	78	936.66
92	57	79	953.03
92	57	80	947.23
92	57	81	896.32
92	57	82	861.39
92	57	83	867.24
92	57	84	880.73
92	58	74	777.88
92	58	75	724.19
92	58	76	788.16
92	58	77	907.68
92	58	78	952.63
92	58	79	981.41
92	58	80	988.01
92	58	81	953.6
92	58	82	916.79
92	58	83	933.67
92	58	84	957.57
92	59	74	848.29
92	59	75	800.5
92	59	76	830.44
92	59	77	927.64
92	59	78	969.71
92	59	79	994.52
92	59	80	993.24
92	59	81	955.47
92	59	82	911.57
92	59	83	913.04
92	59	84	909.97
92	60	74	823.01
92	60	75	732.46
92	60	76	702.59
92	60	77	753.9
92	60	78	803.03
92	60	79	833.21
92	60	80	831.43
92	60	81	825.69
92	60	82	835.58
92	60	83	832.43
92	60	84	805.96
92	61	74	788.08
92	61	75	626.77
92	61	76	555.05
92	61	77	719.29
92	61	78	804.01
92	61	79	841.11
92	61	80	850.78
92	61	81	871.31
92	61	82	908.2
92	61	83	854.53
92	61	84	777.28
92	62	74	785.65
92	62	75	533.44
92	62	76	457.18
92	62	77	746.7
92	62	78	861.28
92	62	79	887.8
92	62	80	915.02
92	62	81	942.9
92	62	82	965.86
92	62	83	933.59
92	62	84	894.35
92	63	74	651.42
92	63	75	566.14
92	63	76	628.4
92	63	77	793.53
92	63	78	876.99
92	63	79	902.4
92	63	80	976.06
92	63	81	1017
92	63	82	992.9
92	63	83	980.26
92	63	84	969.71
92	64	74	657.4
92	64	75	644.55
92	64	76	709.37
92	64	77	808.91
92	64	78	847.57
92	64	79	822.19
92	64	80	887.15
92	64	81	924.6
92	64	82	896.91
92	64	83	889.57
92	64	84	892.27
92	65	74	757.76
92	65	75	740.21
92	65	76	730.39
92	65	77	807.66
92	65	78	835.29
92	65	79	796.08
92	65	80	836.29
92	65	81	874.74
92	65	82	885.79
92	65	83	900.08
92	65	84	908.74
92	66	74	803.72
92	66	75	770.44
92	66	76	702.82
92	66	77	790.09
92	66	78	837.66
92	66	79	810.88
92	66	80	821.21
92	66	81	851.46
92	66	82	896.35
92	66	83	921.15
92	66	84	924.7
92	67	74	853.58
92	67	75	780.46
92	67	76	683.95
92	67	81	817.49
92	67	82	848.12
92	67	83	876.08
92	67	84	897.18
92	68	74	878.99
92	68	75	776.42
92	68	76	675.7
92	68	81	809.09
92	68	82	817.03
92	68	83	827.44
92	68	84	838.37
92	69	74	826.89
92	69	75	744.16
92	69	76	671.52
92	69	81	815.58
92	69	82	799.97
92	69	83	791.01
92	69	84	794.86
92	70	74	786.84
92	70	75	706.48
92	70	76	643.65
92	70	81	789.3
92	70	82	786.18
92	70	83	792.17
92	70	84	799.18
92	71	74	769.47
92	71	75	691.35
92	71	76	627.51
92	71	81	807.26
92	71	82	803.18
92	71	83	808.32
92	71	84	822.3
92	72	74	782.25
92	72	75	712.25
92	72	76	628.08
92	72	81	859.93
92	72	82	845.71
92	72	83	840.71
92	72	84	856.8
92	73	74	783.34
92	73	75	719.59
92	73	76	643.21
92	73	81	932.37
92	73	82	921.32
92	73	83	911.51
92	73	84	913.79
92	74	74	788.25
92	74	75	725.74
92	74	76	644.48
92	74	81	997.78
92	74	82	987.76
92	74	83	975.63
92	74	84	976.38
92	75	81	1043.7
92	75	82	1031.8
92	75	83	1022.6
92	75	84	1035.3
92	76	81	994.21
92	76	82	995.03
92	76	83	1001.5
92	76	84	1020.1
93	49	74	740.68
93	49	75	753.28
93	49	76	786.2
93	50	74	729.14
93	50	75	737.76
93	50	76	763.98
93	50	81	771.89
93	50	82	777.29
93	50	83	799.55
93	50	84	847.19
93	51	74	727.7
93	51	75	723.21
93	51	76	743.45
93	51	81	772.24
93	51	82	778.45
93	51	83	794.4
93	51	84	836.29
93	52	74	731.96
93	52	75	725.4
93	52	76	753.5
93	52	81	768.62
93	52	82	762.14
93	52	83	761.95
93	52	84	791.26
93	53	74	775.38
93	53	75	783.68
93	53	76	816.67
93	53	81	756.92
93	53	82	734.72
93	53	83	728.18
93	53	84	746.74
93	54	71	747.21
93	54	72	792.25
93	54	73	805.56
93	54	74	817.48
93	54	75	835.58
93	54	76	868.97
93	54	81	767.92
93	54	82	748.92
93	54	83	740.06
93	54	84	733.17
93	55	71	786.92
93	55	72	810.35
93	55	73	807.05
93	55	74	823.86
93	55	75	852.29
93	55	76	900.43
93	55	81	801.14
93	55	82	780.87
93	55	83	791.39
93	55	84	795.84
93	56	71	837.49
93	56	72	820.86
93	56	73	792.54
93	56	74	790.19
93	56	75	809.61
93	56	76	872.89
93	56	81	844.73
93	56	82	810.37
93	56	83	824.24
93	56	84	826.27
93	57	71	903.72
93	57	72	865.3
93	57	73	801.87
93	57	74	755.62
93	57	75	760.39
93	57	76	840.55
93	57	77	920.28
93	57	78	967
93	57	79	963.88
93	57	80	934.76
93	58	71	986.15
93	58	72	985.54
93	58	73	862.87
93	58	74	750.31
93	58	75	732.34
93	58	76	811.86
93	58	77	913.05
93	58	78	963.17
93	58	79	981.23
93	58	80	973.82
93	59	71	959.35
93	59	72	1004.9
93	59	73	964.72
93	59	74	880.67
93	59	75	801.82
93	59	76	815.97
93	59	77	898.8
93	59	78	952.92
93	59	79	977.22
93	59	80	975.09
93	60	71	956.55
93	60	72	966.54
93	60	73	884.32
93	60	74	746.35
93	60	75	735.96
93	60	76	753.94
93	60	77	782.19
93	60	78	803.04
93	60	79	822.84
93	60	80	837.83
93	61	74	615.81
93	61	75	649.99
93	61	76	678.97
93	61	77	770.9
93	61	78	820.15
93	61	79	852.14
93	61	80	880.92
93	62	71	964.83
93	62	72	990.55
93	62	73	957.85
93	62	74	701.89
93	62	75	616.21
93	62	76	613.54
93	62	77	799.14
93	62	78	876.57
93	62	79	909.77
93	62	80	946.4
93	63	71	902.15
93	63	72	926.82
93	63	73	894.6
93	63	74	795.96
93	63	75	737.27
93	63	76	722.72
93	63	77	829.1
93	63	78	889.31
93	63	79	923.99
93	63	80	983.4
93	64	71	889.61
93	64	72	881
93	64	73	843.65
93	64	74	819.98
93	64	75	768.51
93	64	76	753.11
93	64	77	848.01
93	64	78	879.79
93	64	79	863.39
93	64	80	899.41
93	65	71	911.39
93	65	72	930.3
93	65	73	892.88
93	65	74	820.72
93	65	75	773.43
93	65	76	748.95
93	65	77	848.48
93	65	78	878.13
93	65	79	850
93	65	80	853.7
93	66	71	923.54
93	66	72	952.02
93	66	73	920.24
93	66	74	898.67
93	66	75	832.86
93	66	76	731.91
93	67	71	923.74
93	67	72	973
93	67	73	959.56
93	67	74	903.92
93	67	75	821.93
93	67	76	734.69
93	67	81	791.38
93	67	82	799.61
93	67	83	842.41
93	67	84	899.27
93	68	71	909.51
93	68	72	984.33
93	68	73	989.69
93	68	74	880.28
93	68	75	789.93
93	68	76	727.35
93	68	81	790.78
93	68	82	794.32
93	68	83	814.27
93	68	84	836.41
93	69	71	818.75
93	69	72	932.34
93	69	73	934.5
93	69	74	836.71
93	69	75	747.49
93	69	76	686.86
93	69	81	812.82
93	69	82	807.53
93	69	83	799.39
93	69	84	788.38
93	70	74	795.4
93	70	75	718.47
93	70	76	677.55
93	70	81	790.46
93	70	82	770.18
93	70	83	768.96
93	70	84	779.93
93	71	74	774.9
93	71	75	714.5
93	71	76	675.78
93	71	81	804.07
93	71	82	787.98
93	71	83	794.85
93	71	84	819.14
93	72	74	805.31
93	72	75	763.77
93	72	76	688.18
93	72	81	862.1
93	72	82	861.88
93	72	83	871.57
93	72	84	891.94
93	73	74	803.92
93	73	75	751.56
93	73	76	663.64
93	73	81	945.43
93	73	82	941.46
93	73	83	939.69
93	73	84	937.99
93	74	74	806.38
93	74	75	738.61
93	74	76	641.73
94	49	74	739.38
94	49	75	755.67
94	49	76	792.03
94	50	71	869.78
94	50	72	829.83
94	50	73	755.8
94	50	74	727.08
94	50	75	737.72
94	50	76	771.5
94	51	71	853.03
94	51	72	830.24
94	51	73	758.35
94	51	74	719.7
94	51	75	722.38
94	51	76	751.14
94	52	71	846.38
94	52	72	835.98
94	52	73	775.31
94	52	74	750.68
94	52	75	749.01
94	52	76	765.21
94	53	69	687.15
94	53	70	785.21
94	53	71	830.45
94	53	72	829.04
94	53	73	781.77
94	53	74	767.2
94	53	75	773.98
94	53	76	803.11
94	54	69	638.52
94	54	70	741.12
94	54	71	792.5
94	54	72	804.14
94	54	73	775.58
94	54	74	780.58
94	54	75	806.19
94	54	76	846.26
94	54	78	932.13
94	54	79	854.18
94	54	80	793.59
94	55	69	626.21
94	55	70	750.56
94	55	71	803.18
94	55	72	801.5
94	55	73	771.95
94	55	74	794.31
94	55	75	842.78
94	55	76	888.35
94	55	78	987.07
94	55	79	903.02
94	55	80	832.28
94	56	69	649.76
94	56	70	782.15
94	56	71	832.62
94	56	72	817.16
94	56	73	790.08
94	56	74	797.7
94	56	75	825.39
94	56	76	863.63
94	56	78	982.51
94	56	79	967.54
94	56	80	914.99
94	57	71	879.5
94	57	72	853.35
94	57	73	812.95
94	57	74	786.2
94	57	75	778.87
94	57	76	848.27
94	57	77	911.24
94	57	78	955.29
94	57	79	962.83
94	57	80	925.58
94	58	71	958.84
94	58	72	935.84
94	58	73	849.91
94	58	74	772.98
94	58	75	740.68
94	58	76	830.5
94	58	77	913.82
94	58	78	946.94
94	58	79	971.33
94	58	80	973.24
94	59	71	956.16
94	59	72	963.2
94	59	73	929.57
94	59	74	871.58
94	59	75	799.6
94	59	76	822.35
94	59	77	888.01
94	59	78	935.91
94	59	79	966.13
94	59	80	972.66
94	60	71	922.27
94	60	72	903.72
94	60	73	832.62
94	60	74	738.57
94	60	75	711.28
94	60	76	741.48
94	60	77	790.91
94	60	78	773.67
94	60	79	771.13
94	60	80	813.61
94	61	71	917.34
94	61	72	801.22
94	61	73	691.46
94	61	74	598.49
94	61	75	649.77
94	61	76	717.76
94	61	77	806.71
94	61	78	819.71
94	61	79	837.63
94	61	80	870.24
94	62	71	963.99
94	62	72	928.81
94	62	73	856.19
94	62	74	716.09
94	62	75	706.74
94	62	76	750.78
94	62	77	860.09
94	62	78	907.36
94	62	79	936.16
94	62	80	956.52
94	63	71	961.57
94	63	72	948.05
94	63	73	907.07
94	63	74	868.91
94	63	75	823.07
94	63	76	804.32
94	63	77	875.33
94	63	78	917.06
94	63	79	951.08
94	63	80	1003.5
94	64	71	932.95
94	64	72	943.08
94	64	73	924.23
94	64	74	897.45
94	64	75	829.51
94	64	76	793.77
94	64	77	881.86
94	64	78	921.39
94	64	79	930.48
94	64	80	929.79
94	65	71	959.44
94	65	72	979.83
94	65	73	947.22
94	65	74	854.1
94	65	75	793.75
94	65	76	766.84
94	65	77	876.43
94	65	78	925.18
94	65	79	935.14
94	65	80	899.84
94	66	71	941.47
94	66	72	960.09
94	66	73	941.19
94	66	74	908.56
94	66	75	841.63
94	66	76	766.23
94	66	78	924.34
94	66	79	967.63
94	66	80	911.69
94	67	69	721.53
94	67	70	831.4
94	67	71	908.68
94	67	72	946
94	67	73	941.88
94	67	74	890.53
94	67	75	825.58
94	67	76	768.55
94	67	78	934.16
94	67	79	960.91
94	67	80	884.32
94	68	69	655.55
94	68	70	729.07
94	68	71	868.89
94	68	72	942.66
94	68	73	949.06
94	68	74	854
94	68	75	787.58
94	68	76	750.44
94	68	78	906.45
94	68	79	928.11
94	68	80	859.59
94	69	69	651.21
94	69	70	675.38
94	69	71	807.17
94	69	72	894.59
94	69	73	920.55
94	69	74	832.24
94	69	75	753.27
94	69	76	700.14
94	69	78	823.88
94	69	79	864.71
94	69	80	838.59
94	70	69	662.78
94	70	70	649.37
94	70	71	773.28
94	70	72	870.76
94	70	73	883.46
94	70	74	804.98
94	70	75	732.22
94	70	76	691.52
94	71	71	767.58
94	71	72	864.9
94	71	73	852.76
94	71	74	787.9
94	71	75	726.58
94	71	76	693.89
94	72	71	750.82
94	72	72	849.11
94	72	73	848.1
94	72	74	808.5
94	72	75	762.42
94	72	76	711.62
94	73	71	748.66
94	73	72	855.93
94	73	73	851.14
94	73	74	809.16
94	73	75	754.35
94	73	76	692.03
94	74	74	811.42
94	74	75	742.88
94	74	76	667.73
95	50	71	886.38
95	50	72	846.41
95	50	73	775.67
95	51	71	875.5
95	51	72	855.74
95	51	73	797
95	52	71	864.5
95	52	72	864.72
95	52	73	822.78
95	53	69	696.68
95	53	70	794.72
95	53	71	853.31
95	53	72	862.79
95	53	73	814.05
95	53	77	913.62
95	53	78	946.67
95	53	79	890.74
95	53	80	834.45
95	54	69	678.46
95	54	70	788.49
95	54	71	841.15
95	54	72	836.54
95	54	73	768.69
95	54	77	945.79
95	54	78	1000.8
95	54	79	925.34
95	54	80	845.59
95	55	69	668.47
95	55	70	786.88
95	55	71	842.18
95	55	72	839.55
95	55	73	778.18
95	55	77	971.18
95	55	78	1041.3
95	55	79	961.6
95	55	80	884.01
95	56	69	683.06
95	56	70	802.77
95	56	71	853.78
95	56	72	841.49
95	56	73	801.21
95	56	77	913.81
95	56	78	977.7
95	56	79	990.75
95	56	80	982.18
95	57	69	759.79
95	57	70	856.14
95	57	71	884.76
95	57	72	851.22
[truncated: 7,412 more rows]
