# Supplementary material for: From mathematics to medicine: A practical primer on topological data analysis (TDA) and the development of related analytic tools for the functional discovery of latent structure in fMRI data
Source: PLoS One. 2021 Aug 12;16(8):e0255859. doi: 10.1371/journal.pone.0255859 (PMC8360597; doi:10.1371/journal.pone.0255859)
Supplement: S1 Data — The included archive of .csv files has one .csv file for each time index. Each .csv file contains a single matrix, which has one column for each of the spatial coordinates x, y, z and one column for the fMRI signal amplitude at voxel (x, y, z) at that time index. This is normalized scan data for a single patient from our study, described in the paper, with an ACC (anterior cingulate cortex) mask applied. This is the data we used, together with our software implementation of our workflow (available at https://github.com/regalski/Wayne-State-TDA), to produce the persistence diagrams, vineyards, and loop locations pictured in the figures and described in the Workflow section of our paper. (ZIP) [file pone.0255859.s004.zip › lea2002_145_121_121_time_134_rdACC.csv]

86	49	77	702.17
86	49	78	675.15
86	49	79	682.18
86	49	80	695.29
86	50	77	695.72
86	50	78	664.49
86	50	79	673.92
86	50	80	690.7
86	51	77	681.11
86	51	78	653.44
86	51	79	661.01
86	51	80	678.06
86	52	77	714.28
86	52	78	673.02
86	52	79	667.2
86	52	80	671.85
86	53	77	837.21
86	53	78	743.03
86	53	79	693.23
86	53	80	682.51
86	54	77	848.25
86	54	78	786.49
86	54	79	764.37
86	54	80	776.19
86	55	77	835.73
86	55	78	805.74
86	55	79	796.06
86	55	80	830.56
86	56	77	845.93
86	56	78	815.78
86	56	79	796.54
86	56	80	856.83
86	57	77	814.9
86	57	78	816.01
86	57	79	818.4
86	57	80	834.22
86	57	81	838.42
86	57	82	844.93
86	58	77	816.12
86	58	78	823.35
86	58	79	821.14
86	58	80	818.9
86	58	81	840.93
86	58	82	897.6
86	59	81	803.34
86	59	82	872.48
86	60	81	691.05
86	60	82	744.51
86	61	81	781.66
86	61	82	803.94
86	62	81	822.94
86	62	82	847.72
86	63	77	855.45
86	63	78	819.28
86	63	79	795.57
86	63	80	787.68
86	63	81	793.04
86	63	82	843.3
86	64	77	848.29
86	64	78	791.28
86	64	79	786.16
86	64	80	765.24
86	64	81	724.53
86	64	82	747.38
86	65	77	837.44
86	65	78	841.31
86	65	79	832.66
86	65	80	796.65
86	65	81	749.44
86	65	82	756.16
86	66	77	829.23
86	66	78	914.18
86	66	79	870.41
86	66	80	817.83
86	66	81	771.53
86	66	82	765.6
86	67	77	772.72
86	67	78	838.76
86	67	79	818.63
86	67	80	785.89
86	68	77	838.46
86	68	78	858.75
86	68	79	820.58
86	68	80	784.01
86	69	77	862.23
86	69	78	832.6
86	69	79	774.86
86	69	80	738.21
86	70	77	738.71
86	70	78	718.21
86	70	79	669.9
86	70	80	663.94
86	71	77	727.76
86	71	78	723.66
86	71	79	690.53
86	71	80	689.38
86	72	77	731.36
86	72	78	727.62
86	72	79	693.59
86	72	80	690.97
86	73	77	729.96
86	73	78	726.3
86	73	79	680.47
86	73	80	676.17
87	46	81	926.59
87	46	82	929.14
87	46	83	928.19
87	46	84	904.11
87	47	81	850.5
87	47	82	861.74
87	47	83	867.08
87	47	84	836.02
87	48	81	755.56
87	48	82	777.21
87	48	83	798.04
87	48	84	774.76
87	49	77	713.26
87	49	78	694.43
87	49	79	694.72
87	49	80	703.95
87	49	81	723.77
87	49	82	742.45
87	49	83	761.45
87	49	84	753.38
87	50	77	719.6
87	50	78	702.25
87	50	79	705.83
87	50	80	709.93
87	50	81	710.08
87	50	82	719.24
87	50	83	738.42
87	50	84	737.41
87	51	77	709.05
87	51	78	675.71
87	51	79	679.53
87	51	80	697.29
87	52	77	739.22
87	52	78	695.08
87	52	79	688.32
87	52	80	693.72
87	53	77	854.66
87	53	78	785.42
87	53	79	738.7
87	53	80	706.32
87	54	77	862.01
87	54	78	804.32
87	54	79	781.07
87	54	80	783.35
87	55	77	843.23
87	55	78	815.48
87	55	79	809.4
87	55	80	824.42
87	55	81	800.19
87	55	82	759.44
87	55	83	764.9
87	55	84	767.1
87	56	77	840.01
87	56	78	832.03
87	56	79	830.23
87	56	80	850.43
87	56	81	836.57
87	56	82	797.73
87	56	83	787
87	56	84	771.62
87	57	77	838.15
87	57	78	841.43
87	57	79	846.79
87	57	80	879.41
87	57	81	868.97
87	57	82	833.98
87	57	83	798.21
87	57	84	753.39
87	58	77	848.48
87	58	78	856.53
87	58	79	859.69
87	58	80	861.68
87	58	81	867.01
87	58	82	897.49
87	58	83	879.28
87	58	84	828.89
87	59	77	883.42
87	59	78	868.5
87	59	79	856.16
87	59	80	811.52
87	59	81	811.68
87	59	82	869.2
87	59	83	874.26
87	59	84	850.18
87	60	77	747.42
87	60	78	725.27
87	60	79	736.24
87	60	80	708.87
87	60	81	694.75
87	60	82	723.23
87	60	83	769.31
87	60	84	816.86
87	61	77	708.35
87	61	78	672.02
87	61	79	713.94
87	61	80	756.03
87	61	81	791.81
87	61	82	773.13
87	61	83	783.15
87	61	84	816.27
87	62	77	758.05
87	62	78	709.03
87	62	79	741.02
87	62	80	792.71
87	62	81	839.83
87	62	82	829.4
87	62	83	841.69
87	62	84	850.84
87	63	77	859.79
87	63	78	872.01
87	63	79	811.32
87	63	80	789.34
87	63	81	804.17
87	63	82	855.18
87	63	83	881.13
87	63	84	862.49
87	64	77	846.3
87	64	78	829.5
87	64	79	769.35
87	64	80	751.49
87	64	81	756.64
87	64	82	786.63
87	64	83	800.31
87	64	84	791.31
87	65	77	828.25
87	65	78	831.09
87	65	79	782.3
87	65	80	755.03
87	65	81	740.79
87	65	82	770.11
87	65	83	785.37
87	65	84	785.85
87	66	77	821.44
87	66	78	871.63
87	66	79	807.86
87	66	80	761.23
87	66	81	731.8
87	66	82	752.08
87	66	83	762.51
87	66	84	766.97
87	67	77	841.41
87	67	78	808.95
87	67	79	760.97
87	67	80	730.78
87	67	81	716.09
87	67	82	717.02
87	67	83	720.65
87	67	84	735.2
87	68	77	838.04
87	68	78	799.05
87	68	79	747.93
87	68	80	724.43
87	68	81	730.62
87	68	82	722.61
87	68	83	713.73
87	68	84	722.96
87	69	77	795.62
87	69	78	775.75
87	69	79	729.62
87	69	80	713.26
87	70	77	714.46
87	70	78	705.55
87	70	79	689.09
87	70	80	689.44
87	71	77	719.54
87	71	78	724.73
87	71	79	713.72
87	71	80	714.49
87	72	77	737.37
87	72	78	741.59
87	72	79	723.4
87	72	80	721.66
87	73	77	726.41
87	73	78	724.62
87	73	79	708.47
87	73	80	713.81
87	73	81	741.36
87	73	82	752.38
87	73	83	768.88
87	73	84	778.04
87	74	81	754.28
87	74	82	810.19
87	74	83	861.87
87	74	84	887.9
87	75	81	759.93
87	75	82	843.98
87	75	83	913.14
87	75	84	936.38
87	76	81	753.39
87	76	82	850
87	76	83	925.52
87	76	84	941.13
88	46	81	956.32
88	46	82	964.17
88	46	83	959.18
88	46	84	916.12
88	47	81	889.49
88	47	82	893.66
88	47	83	890.02
88	47	84	843.02
88	48	81	784.33
88	48	82	787.11
88	48	83	790.16
88	48	84	766.94
88	49	77	703.4
88	49	78	688.71
88	49	79	696.96
88	49	80	713.73
88	49	81	742.42
88	49	82	753.24
88	49	83	761.4
88	49	84	752.49
88	50	77	708.72
88	50	78	694.24
88	50	79	703.9
88	50	80	717.07
88	50	81	728.19
88	50	82	736.31
88	50	83	745.55
88	50	84	741.6
88	51	77	743.81
88	51	78	717.83
88	51	79	717.84
88	51	80	721.61
88	52	77	802.08
88	52	78	766.7
88	52	79	753.46
88	52	80	744.01
88	53	77	870.74
88	53	78	840.63
88	53	79	810.27
88	53	80	777.32
88	54	77	887.09
88	54	78	847.85
88	54	79	822.81
88	54	80	809.97
88	55	77	886.84
88	55	78	834.6
88	55	79	817.78
88	55	80	828.88
88	55	81	818.62
88	55	82	799.17
88	55	83	817.03
88	55	84	826.53
88	56	77	885.01
88	56	78	817.69
88	56	79	805.32
88	56	80	840.69
88	56	81	841.97
88	56	82	821.52
88	56	83	837.47
88	56	84	846.24
88	57	77	857.2
88	57	78	839.82
88	57	79	838.58
88	57	80	860.12
88	57	81	857.82
88	57	82	830.88
88	57	83	825.73
88	57	84	820.43
88	58	77	855.89
88	58	78	856.23
88	58	79	854.73
88	58	80	850.66
88	58	81	861.55
88	58	82	895.18
88	58	83	898.96
88	58	84	884.29
88	59	77	901.49
88	59	78	872.94
88	59	79	852.22
88	59	80	814.29
88	59	81	817.47
88	59	82	867.22
88	59	83	873.18
88	59	84	866.93
88	60	77	835.19
88	60	78	812.67
88	60	79	786.68
88	60	80	736.06
88	60	81	704.92
88	60	82	695.22
88	60	83	722.64
88	60	84	790.52
88	61	77	806.03
88	61	78	786.82
88	61	79	771.57
88	61	80	780.16
88	61	81	781.25
88	61	82	722.02
88	61	83	728.51
88	61	84	809.95
88	62	77	818.38
88	62	78	795.3
88	62	79	778.65
88	62	80	814.21
88	62	81	842.84
88	62	82	801.93
88	62	83	813.09
88	62	84	868.08
88	63	77	846.9
88	63	78	835.79
88	63	79	793.06
88	63	80	804.61
88	63	81	839.06
88	63	82	877.68
88	63	83	903.63
88	63	84	904.27
88	64	77	851.22
88	64	78	832.23
88	64	79	751.28
88	64	80	758.09
88	64	81	808.64
88	64	82	842.83
88	64	83	858.09
88	64	84	839.49
88	65	77	851.91
88	65	78	830.8
88	65	79	739.98
88	65	80	737.33
88	65	81	776.13
88	65	82	826.94
88	65	83	853.67
88	65	84	832.7
88	66	77	859.03
88	66	78	833.23
88	66	79	748.63
88	66	80	727.93
88	66	81	743.49
88	66	82	799.09
88	66	83	825.72
88	66	84	803.6
88	67	77	843.49
88	67	78	797.49
88	67	79	724.98
88	67	80	701.9
88	67	81	712.61
88	67	82	736.37
88	67	83	745.12
88	67	84	741.85
88	68	77	811.75
88	68	78	774.12
88	68	79	712.2
88	68	80	696.03
88	68	81	719.68
88	68	82	727.44
88	68	83	729.46
88	68	84	727.57
88	69	77	769.02
88	69	78	749.29
88	69	79	703.3
88	69	80	697.91
88	70	77	732.56
88	70	78	707.53
88	70	79	695.33
88	70	80	702.85
88	71	77	720.79
88	71	78	712.78
88	71	79	707.67
88	71	80	718.23
88	72	77	715.72
88	72	78	724
88	72	79	715.95
88	72	80	728.14
88	73	77	703.8
88	73	78	709.98
88	73	79	708.86
88	73	80	725.22
88	73	81	753.57
88	73	82	781.11
88	73	83	797.18
88	73	84	803.36
88	74	81	792.12
88	74	82	844.01
88	74	83	889.5
88	74	84	913.77
88	75	81	826.98
88	75	82	896.75
88	75	83	959.08
88	75	84	981.27
88	76	81	813.77
88	76	82	902.34
88	76	83	971.15
88	76	84	977.28
89	46	81	968.15
89	46	82	977.22
89	46	83	974.76
89	46	84	914.77
89	47	81	917.56
89	47	82	910.7
89	47	83	898.11
89	47	84	845.14
89	48	81	802.13
89	48	82	794.37
89	48	83	778.49
89	48	84	761.17
89	49	77	721.44
89	49	78	704.67
89	49	79	713.71
89	49	80	732.21
89	49	81	758.07
89	49	82	760.17
89	49	83	758.17
89	49	84	753.06
89	50	74	745.2
89	50	75	753.83
89	50	76	744.59
89	50	77	723.54
89	50	78	697.9
89	50	79	723.41
89	50	80	744.44
89	50	81	756.45
89	50	82	757.52
89	50	83	758.57
89	50	84	750.51
89	51	74	747.64
89	51	75	775.15
89	51	76	777.83
89	51	77	766.6
89	51	78	749.76
89	51	79	768.25
89	51	80	772.25
89	51	81	756.96
89	51	82	747.92
89	51	83	739.85
89	51	84	730.56
89	52	74	765.23
89	52	75	830.69
89	52	76	836.57
89	52	77	825.16
89	52	78	808.06
89	52	79	814.82
89	52	80	815.08
89	52	81	796.7
89	52	82	778.91
89	52	83	757.19
89	52	84	743.31
89	53	74	767.65
89	53	75	858.8
89	53	76	839.42
89	53	77	825.85
89	53	78	823.64
89	53	79	843.88
89	53	80	861.02
89	53	81	848.5
89	53	82	825.73
89	53	83	794.69
89	53	84	779.49
89	54	74	757.84
89	54	75	859.8
89	54	76	862.09
89	54	77	852.73
89	54	78	828.97
89	54	79	824.45
89	54	80	823.64
89	54	81	837.56
89	54	82	841.59
89	54	83	838.84
89	54	84	836.99
89	55	75	833.21
89	55	76	877.79
89	55	77	882.62
89	55	78	831.42
89	55	79	813.94
89	55	80	824.85
89	55	81	849
89	55	82	865.24
89	55	83	878.42
89	55	84	885.47
89	56	75	814.43
89	56	76	849.5
89	56	77	881.7
89	56	78	827.88
89	56	79	816.38
89	56	80	849.37
89	56	81	867.56
89	56	82	880.58
89	56	83	897.79
89	56	84	903.89
89	57	75	829.95
89	57	76	839.6
89	57	77	858.91
89	57	78	830.29
89	57	79	817.44
89	57	80	821.57
89	57	81	835.02
89	57	82	844.99
89	57	83	864.78
89	57	84	878.92
89	58	77	848.06
89	58	78	840.26
89	58	79	833.53
89	58	80	832.05
89	58	81	856
89	58	82	908.73
89	58	83	928.57
89	58	84	933.72
89	59	77	878.45
89	59	78	852.42
89	59	79	835.63
89	59	80	833.32
89	59	81	845.16
89	59	82	884.44
89	59	83	877.21
89	59	84	859.62
89	60	77	785.04
89	60	78	769.35
89	60	79	749.14
89	60	80	736.1
89	60	81	713.37
89	60	82	677.6
89	60	83	666.3
89	60	84	709
89	61	77	780.02
89	61	78	781.52
89	61	79	763.51
89	61	80	778.22
89	61	81	760.64
89	61	82	665.23
89	61	83	678.13
89	61	84	799.82
89	62	77	829.97
89	62	78	823.3
89	62	79	789.28
89	62	80	823.1
89	62	81	836.94
89	62	82	774.01
89	62	83	801.03
89	62	84	898.43
89	63	77	841.24
89	63	78	822.07
89	63	79	782.75
89	63	80	830.67
89	63	81	885.5
89	63	82	918.88
89	63	83	951.65
89	63	84	957.82
89	64	77	850
89	64	78	819.31
89	64	79	732.37
89	64	80	771.29
89	64	81	846.15
89	64	82	881.31
89	64	83	901.44
89	64	84	872.51
89	65	77	851.14
89	65	78	808.19
89	65	79	704.07
89	65	80	736.09
89	65	81	820.12
89	65	82	883.01
89	65	83	913.55
89	65	84	865.54
89	66	75	795.13
89	66	76	869.58
89	66	77	842.6
89	66	78	785.87
89	66	79	699.11
89	66	80	720.4
89	66	81	790.84
89	66	82	871.95
89	66	83	905.34
89	66	84	839.9
89	67	75	843.85
89	67	76	839.07
89	67	77	804.21
89	67	78	762.49
89	67	79	704.72
89	67	80	704.04
89	67	81	735.03
89	67	82	790.88
89	67	83	814.5
89	67	84	761.17
89	68	75	843.97
89	68	76	805.76
89	68	77	779.1
89	68	78	755.92
89	68	79	705.88
89	68	80	702.1
89	68	81	730.96
89	68	82	758.87
89	68	83	771.7
89	68	84	758.47
89	69	74	823.07
89	69	75	803.21
89	69	76	769.25
89	69	77	762.39
89	69	78	754.88
89	69	79	706.67
89	69	80	707.88
89	69	81	738.94
89	69	82	749.85
89	69	83	762.63
89	69	84	774.47
89	70	74	782.44
89	70	75	779.76
89	70	76	757.05
89	70	77	744.27
89	70	78	727.14
89	70	79	700.82
89	70	80	705.63
89	70	81	726.53
89	70	82	762.34
89	70	83	794.19
89	70	84	800.16
89	71	74	753
89	71	75	761.52
89	71	76	739.74
89	71	77	729.55
89	71	78	722.46
89	71	79	700.24
89	71	80	715.06
89	71	81	749.28
89	71	82	763.48
89	71	83	771.49
89	71	84	767.52
89	72	74	736
89	72	75	746.47
89	72	76	720.64
89	72	77	719.48
89	72	78	726.74
89	72	79	703.75
89	72	80	728.3
89	72	81	772.24
89	72	82	775.2
89	72	83	777.55
89	72	84	773.48
89	73	74	731.51
89	73	75	745.65
89	73	76	729.94
89	73	77	723.11
89	73	78	720.13
89	73	79	706.1
89	73	80	733.09
89	73	81	770.12
89	73	82	816.3
89	73	83	852.09
89	73	84	851.35
89	74	81	837.11
89	74	82	886.12
89	74	83	923.09
89	74	84	939.3
89	75	81	913.92
89	75	82	956.53
89	75	83	989.75
89	75	84	1013.9
89	76	81	877.91
89	76	82	954.73
89	76	83	1012.9
89	76	84	1023.2
90	46	81	958.71
90	46	82	970.95
90	46	83	958.86
90	46	84	897.61
90	47	81	931.72
90	47	82	910.89
90	47	83	878.89
90	47	84	830.64
90	48	81	805.65
90	48	82	802.85
90	48	83	795.57
90	48	84	780.11
90	49	74	764.49
90	49	75	766.93
90	49	76	747.02
90	49	81	764.25
90	49	82	768.53
90	49	83	761.35
90	49	84	763.14
90	50	74	764.35
90	50	75	764.47
90	50	76	754.87
90	50	77	733.04
90	50	78	708.04
90	50	79	743.66
90	50	80	773.25
90	50	81	793.4
90	50	82	779.78
90	50	83	755.67
90	50	84	753.4
90	51	74	770.68
90	51	75	781.79
90	51	76	790.9
90	51	77	779.61
90	51	78	765.04
90	51	79	803.92
90	51	80	817.24
90	51	81	789.38
90	51	82	769.59
90	51	83	756.33
90	51	84	738.88
90	52	74	779.62
90	52	75	824.6
90	52	76	850.78
90	52	77	850.81
90	52	78	841.91
90	52	79	860.5
90	52	80	873.97
90	52	81	848.94
90	52	82	824.55
90	52	83	784.8
90	52	84	761.66
90	53	74	773.61
90	53	75	846.81
90	53	76	841.15
90	53	77	831.38
90	53	78	823.08
90	53	79	868.34
90	53	80	925.37
90	53	81	938.83
90	53	82	907.87
90	53	83	835.72
90	53	84	805.74
90	54	74	758.56
90	54	75	848.69
90	54	76	856.53
90	54	77	846.94
90	54	78	812.91
90	54	79	820.2
90	54	80	837.59
90	54	81	886.7
90	54	82	913.87
90	54	83	893.95
90	54	84	871.95
90	55	74	744.12
90	55	75	816.23
90	55	76	875.46
90	55	77	888.15
90	55	78	828.18
90	55	79	812.64
90	55	80	821.74
90	55	81	878.57
90	55	82	912.27
90	55	83	900.42
90	55	84	902.08
90	56	74	775.61
90	56	75	794.92
90	56	76	847.81
90	56	77	891.87
90	56	78	866.23
90	56	79	868.76
90	56	80	888.36
90	56	81	899.13
90	56	82	911.2
90	56	83	892.98
90	56	84	897.79
90	57	74	833.48
90	57	75	812.93
90	57	76	836.93
90	57	77	873.3
90	57	78	842.32
90	57	79	819.86
90	57	80	805.87
90	57	81	838.54
90	57	82	893.77
90	57	83	873.34
90	57	84	858.93
90	58	74	897.77
90	58	75	854.53
90	58	76	852.83
90	58	77	862.71
90	58	78	838.07
90	58	79	827.48
90	58	80	847.88
90	58	81	901.49
90	58	82	972.69
90	58	83	978.43
90	58	84	972.99
90	59	75	867.13
90	59	76	895.42
90	59	77	871.86
90	59	78	842.58
90	59	79	842.74
90	59	80	898.94
90	59	81	935.72
90	59	82	953.61
90	59	83	929.85
90	59	84	906.45
90	60	75	715.61
90	60	76	706.08
90	60	77	703.16
90	60	78	666.67
90	60	79	630.79
90	60	80	677.22
90	60	81	706.52
90	60	82	703.6
90	60	83	684.28
90	60	84	683.91
90	61	77	692.45
90	61	78	695.2
90	61	79	675.14
90	61	80	736.7
90	61	81	743.49
90	61	82	653.06
90	61	83	609.56
90	61	84	628.68
90	62	75	846.78
90	62	76	750.55
90	62	77	808.03
90	62	78	814.39
90	62	79	773.16
90	62	80	824.81
90	62	81	831.2
90	62	82	743.38
90	62	83	740.02
90	62	84	808.38
90	63	75	756.67
90	63	76	816.7
90	63	77	843.24
90	63	78	834.85
90	63	79	778.55
90	63	80	854.21
90	63	81	905.93
90	63	82	888.09
90	63	83	922.19
90	63	84	991.71
90	64	75	722.91
90	64	76	854.48
90	64	77	842.62
90	64	78	805.01
90	64	79	719.09
90	64	80	779.03
90	64	81	841.88
90	64	82	834.5
90	64	83	859.08
90	64	84	909.83
90	65	74	807.02
90	65	75	760.28
90	65	76	862.63
90	65	77	827.37
90	65	78	770.46
90	65	79	684.24
90	65	80	737.9
90	65	81	816.2
90	65	82	857.57
90	65	83	899.35
90	65	84	918.93
90	66	74	888.71
90	66	75	871.16
90	66	76	855.67
90	66	77	800.38
90	66	78	740.83
90	66	79	679.9
90	66	80	730.38
90	66	81	808.83
90	66	82	890.44
90	66	83	929.7
90	66	84	901.39
90	67	74	912.13
90	67	75	863.28
90	67	76	809.58
90	67	77	760.47
90	67	78	720.79
90	67	79	705.66
90	67	80	736.32
90	67	81	775.6
90	67	82	823.55
90	67	83	834.23
90	67	84	783.24
90	68	74	898.5
90	68	75	827.89
90	68	76	771.81
90	68	77	749.34
90	68	78	737.29
90	68	79	728.06
90	68	80	748.75
90	68	81	775.67
90	68	82	797.62
90	68	83	804.63
90	68	84	785.34
90	69	74	839.05
90	69	75	797.35
90	69	76	751.31
90	69	77	766.24
90	69	78	782.91
90	69	79	748.55
90	69	80	756.29
90	69	81	778.86
90	69	82	785.24
90	69	83	792.4
90	69	84	795.95
90	70	74	794.73
90	70	75	776.83
90	70	76	740.93
90	70	77	749.24
90	70	78	758.5
90	70	79	721.26
90	70	80	712.72
90	70	81	717.71
90	70	82	759.62
90	70	83	786.6
90	70	84	782.18
90	71	74	769.08
90	71	75	759.4
90	71	76	731.58
90	71	77	737.71
90	71	78	745.81
90	71	79	708.63
90	71	80	714.42
90	71	81	744.53
90	71	82	766.75
90	71	83	779.94
90	71	84	780.6
90	72	74	765.68
90	72	75	743.85
90	72	76	721.29
90	72	77	730.64
90	72	78	743.85
90	72	79	706.79
90	72	80	737.53
90	72	81	804.64
90	72	82	794.86
90	72	83	793.78
90	72	84	801.36
90	73	74	769.93
90	73	75	759.87
90	73	76	750.31
90	73	81	847.14
90	73	82	877.25
90	73	83	894.26
90	73	84	888.28
90	74	81	909.39
90	74	82	953.7
90	74	83	973.95
90	74	84	964.91
90	75	81	978.17
90	75	82	1022.2
90	75	83	1037.4
90	75	84	1029.4
90	76	81	928.01
90	76	82	985.72
90	76	83	1022
90	76	84	1023.3
91	47	81	928.14
91	47	82	925.54
91	47	83	906.26
91	47	84	854.7
91	48	81	817.43
91	48	82	827.65
91	48	83	835.56
91	48	84	814.36
91	49	74	782.2
91	49	75	771.95
91	49	76	750.11
91	49	81	759.74
91	49	82	777.61
91	49	83	789.54
91	49	84	783.51
91	50	74	782
91	50	75	767.85
91	50	76	754.5
91	50	81	779.32
91	50	82	775.52
91	50	83	764.62
91	50	84	763.53
91	51	74	792.64
91	51	75	783.86
91	51	76	787.2
91	51	81	780.29
91	51	82	768.35
91	51	83	761.21
91	51	84	757.88
91	52	74	803.93
91	52	75	828.89
91	52	76	854.89
91	52	81	832.03
91	52	82	811.24
91	52	83	779.6
91	52	84	767.83
91	53	74	812.55
91	53	75	872.75
91	53	76	882.56
91	53	81	929.35
91	53	82	884.79
91	53	83	817.79
91	53	84	792.53
91	54	74	805.33
91	54	75	885.78
91	54	76	902.55
91	54	81	917.82
91	54	82	912.54
91	54	83	872.35
91	54	84	837.28
91	55	74	789.54
91	55	75	854.38
91	55	76	909.77
91	55	81	927.22
91	55	82	931.46
91	55	83	910.15
91	55	84	895.27
91	56	74	781.81
91	56	75	828.09
91	56	76	884.57
91	56	81	955.31
91	56	82	939.33
91	56	83	925.22
91	56	84	916.83
91	57	74	819.11
91	57	75	814.09
91	57	76	860.28
91	57	77	924.49
91	57	78	921.37
91	57	79	920.34
91	57	80	923.09
91	57	81	922.62
91	57	82	932.58
91	57	83	909.32
91	57	84	882.67
91	58	74	907.19
91	58	75	839.39
91	58	76	856.11
91	58	77	920.75
91	58	78	909.94
91	58	79	909.42
91	58	80	935.46
91	58	81	958.19
91	58	82	985.92
91	58	83	991.88
91	58	84	989.65
91	59	74	872.6
91	59	75	903.51
91	59	76	929.76
91	59	77	929.75
91	59	78	896.93
91	59	79	889.44
91	59	80	929.99
91	59	81	951.3
91	59	82	961.97
91	59	83	953.89
91	59	84	933.35
91	60	74	778.68
91	60	75	707.42
91	60	76	670.85
91	60	77	732.62
91	60	78	706.38
91	60	79	671.98
91	60	80	682.32
91	60	81	715.11
91	60	82	771.36
91	60	83	757.19
91	60	84	732.41
91	61	74	759.24
91	61	75	621
91	61	76	535.94
91	61	77	700.8
91	61	78	741.41
91	61	79	724.75
91	61	80	751.83
91	61	81	789.82
91	61	82	808.76
91	61	83	727.39
91	61	84	652.14
91	62	74	933.89
91	62	75	763.48
91	62	76	624.13
91	62	77	810.56
91	62	78	860.19
91	62	79	823.09
91	62	80	851.97
91	62	81	882.14
91	62	82	882.57
91	62	83	838.73
91	62	84	817.7
91	63	74	791.22
91	63	75	728.4
91	63	76	800.84
91	63	77	837.51
91	63	78	823.48
91	63	79	776.3
91	63	80	868.3
91	63	81	940.45
91	63	82	948.03
91	63	83	963.8
91	63	84	1005.9
91	64	74	770.68
91	64	75	757.32
91	64	76	838.54
91	64	77	822.98
91	64	78	791.46
91	64	79	737.94
91	64	80	801.28
91	64	81	855.63
91	64	82	860.63
91	64	83	877.92
91	64	84	922.07
91	65	74	881.82
91	65	75	849.33
91	65	76	823.47
91	65	77	800.45
91	65	78	766.27
91	65	79	711.26
91	65	80	756.72
91	65	81	814.27
91	65	82	867.68
91	65	83	907.9
91	65	84	936.41
91	66	74	908.94
91	66	75	881.75
91	66	76	838.77
91	66	77	798.99
91	66	78	752.39
91	66	79	698.5
91	66	80	738.82
91	66	81	803.87
91	66	82	904.65
91	66	83	950.3
91	66	84	941.31
91	67	74	917.65
91	67	75	869
91	67	76	808.35
91	67	81	784.82
91	67	82	840.96
91	67	83	865.88
91	67	84	846.95
91	68	74	904.03
91	68	75	836.89
91	68	76	766.62
91	68	81	777.05
91	68	82	807.18
91	68	83	827.76
91	68	84	828.43
91	69	74	850.32
91	69	75	786.44
91	69	76	721.63
91	69	81	775.28
91	69	82	790.99
91	69	83	808.48
91	69	84	821.22
91	70	74	800.54
91	70	75	765.55
91	70	76	724.79
91	70	81	736.92
91	70	82	775.12
91	70	83	797.24
91	70	84	787.98
91	71	74	778.05
91	71	75	755.16
91	71	76	726.01
91	71	81	756.68
91	71	82	786.82
91	71	83	803
91	71	84	801.78
91	72	74	797.12
91	72	75	753.44
91	72	76	719.17
91	72	81	812.14
91	72	82	814.22
91	72	83	821.24
91	72	84	835.06
91	73	74	804.36
91	73	75	772.52
91	73	76	746.15
91	73	81	884.73
91	73	82	902.51
91	73	83	915.99
91	73	84	915.04
91	74	74	806.61
91	74	75	783.21
91	74	76	748.86
91	74	81	942.53
91	74	82	977.5
91	74	83	997.88
91	74	84	990.76
91	75	81	972.58
91	75	82	1031
91	75	83	1061.2
91	75	84	1053.2
91	76	81	931.97
91	76	82	994.82
91	76	83	1034
91	76	84	1037.1
92	47	81	990.95
92	47	82	998.67
92	47	83	972.27
92	47	84	918.25
92	48	81	886.33
92	48	82	907.94
92	48	83	908.71
92	48	84	872.09
92	49	74	813.13
92	49	75	792.37
92	49	76	756.79
92	49	81	799.81
92	49	82	831.97
92	49	83	846.82
92	49	84	825.6
92	50	74	806.71
92	50	75	780.98
92	50	76	751.55
92	50	81	797.42
92	50	82	794.4
92	50	83	787.46
92	50	84	786.41
92	51	74	813.8
92	51	75	788.71
92	51	76	768.78
92	51	81	789.06
92	51	82	783.13
92	51	83	773.99
92	51	84	785.47
92	52	74	826.47
92	52	75	830.45
92	52	76	827.23
92	52	81	798.45
92	52	82	788.93
92	52	83	774.99
92	52	84	776.97
92	53	74	873.11
92	53	75	933.15
92	53	76	911.82
92	53	81	836.91
92	53	82	814.49
92	53	83	786.69
92	53	84	770.85
92	54	74	896.42
92	54	75	987.7
92	54	76	952.29
92	54	81	859.26
92	54	82	839.61
92	54	83	804.89
92	54	84	774.02
92	55	74	873.52
92	55	75	946.31
92	55	76	938.55
92	55	81	887.06
92	55	82	877.02
92	55	83	862.86
92	55	84	844.77
92	56	74	835.29
92	56	75	944.75
92	56	76	934.46
92	56	81	923.6
92	56	82	909.6
92	56	83	907.93
92	56	84	895.51
92	57	74	818.43
92	57	75	879.42
92	57	76	902.26
92	57	77	918.31
92	57	78	890.68
92	57	79	892.03
92	57	80	909.21
92	57	81	910.29
92	57	82	911.36
92	57	83	903.22
92	57	84	884.75
92	58	74	857.89
92	58	75	836.25
92	58	76	876.23
92	58	77	928.71
92	58	78	894.66
92	58	79	892.54
92	58	80	930.16
92	58	81	949.71
92	58	82	958.89
92	58	83	965.78
92	58	84	968.68
92	59	74	911.43
92	59	75	933.62
92	59	76	952.57
92	59	77	952.75
92	59	78	897.82
92	59	79	886.56
92	59	80	928.22
92	59	81	939.44
92	59	82	947.53
92	59	83	945.96
92	59	84	931.81
92	60	74	891.93
92	60	75	844.43
92	60	76	813.54
92	60	77	823.83
92	60	78	784.95
92	60	79	746.12
92	60	80	719.31
92	60	81	742.63
92	60	82	815.62
92	60	83	822.48
92	60	84	799.04
92	61	74	889.08
92	61	75	726.95
92	61	76	639.29
92	61	77	797.51
92	61	78	804.17
92	61	79	764.26
92	61	80	763.88
92	61	81	817.44
92	61	82	922.35
92	61	83	868.56
92	61	84	780.17
92	62	74	972.76
92	62	75	657.73
92	62	76	515.33
92	62	77	831.72
92	62	78	875.25
92	62	79	818.73
92	62	80	849.94
92	62	81	902.91
92	62	82	977.95
92	62	83	943.7
92	62	84	890.48
92	63	74	771.54
92	63	75	701.45
92	63	76	762.69
92	63	77	848.73
92	63	78	841.16
92	63	79	796.61
92	63	80	881.29
92	63	81	950.28
92	63	82	981.15
92	63	83	994.48
92	63	84	997.81
92	64	74	694.77
92	64	75	741.75
92	64	76	852.5
92	64	77	865
92	64	78	831.61
92	64	79	763.17
92	64	80	812.14
92	64	81	857.63
92	64	82	895
92	64	83	909.69
92	64	84	919.33
92	65	74	769.02
92	65	75	809.27
92	65	76	852.44
92	65	77	863.69
92	65	78	830.27
92	65	79	751.07
92	65	80	771.35
92	65	81	808.84
92	65	82	874.97
92	65	83	914.32
92	65	84	932.92
92	66	74	842.99
92	66	75	850.56
92	66	76	833.91
92	66	77	847.16
92	66	78	825.69
92	66	79	761.89
92	66	80	767.27
92	66	81	799.58
92	66	82	890.49
92	66	83	944.22
92	66	84	957.72
92	67	74	882.78
92	67	75	861.58
92	67	76	830.04
92	67	81	770.53
92	67	82	835.19
92	67	83	885.15
92	67	84	918.25
92	68	74	900.07
92	68	75	856.46
92	68	76	816.73
92	68	81	762.16
92	68	82	803.11
92	68	83	839.49
92	68	84	871.42
92	69	74	886.98
92	69	75	829.23
92	69	76	777.56
92	69	81	773.62
92	69	82	788.97
92	69	83	809.01
92	69	84	830.87
92	70	74	829.85
92	70	75	791.52
92	70	76	751.68
92	70	81	745.28
92	70	82	782.16
92	70	83	805.15
92	70	84	809.17
92	71	74	789.43
92	71	75	774.4
92	71	76	743.55
92	71	81	761.32
92	71	82	799.25
92	71	83	822.37
92	71	84	828.35
92	72	74	810.23
92	72	75	800.31
92	72	76	762.15
92	72	81	822.94
92	72	82	841.74
92	72	83	855.74
92	72	84	868.82
92	73	74	804.32
92	73	75	796.62
92	73	76	754.27
92	73	81	904.42
92	73	82	922.37
92	73	83	934.55
92	73	84	940.8
92	74	74	801.23
92	74	75	790.76
92	74	76	740.52
92	74	81	968.79
92	74	82	994.77
92	74	83	1009.7
92	74	84	1010.4
92	75	81	983.85
92	75	82	1031.9
92	75	83	1063.7
92	75	84	1065.4
92	76	81	936.27
92	76	82	992.11
92	76	83	1037.5
92	76	84	1051.2
93	49	74	858.71
93	49	75	838.26
93	49	76	782.18
93	50	74	837.21
93	50	75	815.78
93	50	76	765.98
93	50	81	818.9
93	50	82	819.27
93	50	83	810.59
93	50	84	816.25
93	51	74	824.81
93	51	75	794.35
93	51	76	754.57
93	51	81	799.3
93	51	82	796.5
93	51	83	792.45
93	51	84	817.34
93	52	74	814.96
93	52	75	795.45
93	52	76	781.54
93	52	81	785.65
93	52	82	780.13
93	52	83	772.95
93	52	84	795.32
93	53	74	859.43
93	53	75	876.79
93	53	76	850.78
93	53	81	782.93
93	53	82	764.74
93	53	83	758.25
93	53	84	761.84
93	54	71	750.27
93	54	72	744.31
93	54	73	816.59
93	54	74	906.44
93	54	75	960.61
93	54	76	911.05
93	54	81	799.93
93	54	82	767.93
93	54	83	736.06
93	54	84	715.16
93	55	71	773.93
93	55	72	756.32
93	55	73	807.04
93	55	74	897.87
93	55	75	983.35
93	55	76	940.48
93	55	81	834.13
93	55	82	804.88
93	55	83	787.44
93	55	84	762.94
93	56	71	838.53
93	56	72	781.87
93	56	73	817.57
93	56	74	880.25
93	56	75	972.72
93	56	76	940.98
93	56	81	873.75
93	56	82	850.42
93	56	83	844.31
93	56	84	816.33
93	57	71	950.74
93	57	72	837.36
93	57	73	827.96
93	57	74	844.65
93	57	75	917.44
93	57	76	929.59
93	57	77	934.26
93	57	78	911.92
93	57	79	911.73
93	57	80	914.62
93	58	71	977.13
93	58	72	935.5
93	58	73	855.8
93	58	74	805.29
93	58	75	858.39
93	58	76	911.87
93	58	77	944.97
93	58	78	914.08
93	58	79	908.21
93	58	80	939.83
93	59	71	952.32
93	59	72	949.91
93	59	73	939.9
93	59	74	945.85
93	59	75	940.91
93	59	76	943.06
93	59	77	938.9
93	59	78	883
93	59	79	878.21
93	59	80	934.01
93	60	71	922.59
93	60	72	913.58
93	60	73	880.3
93	60	74	831.32
93	60	75	874.04
93	60	76	877.02
93	60	77	834.18
93	60	78	775.95
93	60	79	741.7
93	60	80	726.68
93	61	74	684.14
93	61	75	773.23
93	61	76	797.21
93	61	77	843.07
93	61	78	804.22
93	61	79	763.21
93	61	80	763.01
93	62	71	884.77
93	62	72	921.67
93	62	73	932.02
93	62	74	818.9
93	62	75	739.19
93	62	76	713.58
93	62	77	900.13
93	62	78	876.44
93	62	79	819.63
93	62	80	848.29
93	63	71	883.22
93	63	72	902.91
93	63	73	881.63
93	63	74	880.05
93	63	75	863.41
93	63	76	861.82
93	63	77	889.17
93	63	78	852.36
93	63	79	815.15
93	63	80	892.61
93	64	71	930.72
93	64	72	888.24
93	64	73	822.84
93	64	74	880.06
93	64	75	889.55
93	64	76	910.18
93	64	77	904.09
93	64	78	856.81
93	64	79	793.36
93	64	80	826.38
93	65	71	920.44
93	65	72	931.28
93	65	73	891.81
93	65	74	855.66
93	65	75	870.48
93	65	76	905.03
93	65	77	913.52
93	65	78	869.12
93	65	79	792
93	65	80	796.73
93	66	71	918.57
93	66	72	950.01
93	66	73	917.3
93	66	74	920.77
93	66	75	916.95
93	66	76	902
93	67	71	903.76
93	67	72	962.08
93	67	73	948.67
93	67	74	936
93	67	75	915.01
93	67	76	898.79
93	67	81	770.35
93	67	82	804.64
93	67	83	872.46
93	67	84	944.33
93	68	71	871.55
93	68	72	967.31
93	68	73	980.72
93	68	74	924.34
93	68	75	890.01
93	68	76	878.4
93	68	81	759.79
93	68	82	792.37
93	68	83	831.33
93	68	84	868.46
93	69	71	809.77
93	69	72	914.39
93	69	73	919.62
93	69	74	881.82
93	69	75	846.61
93	69	76	816.95
93	69	81	784.84
93	69	82	794.57
93	69	83	794.44
93	69	84	788.43
93	70	74	836.45
93	70	75	811.52
93	70	76	786.59
93	70	81	759.42
93	70	82	782.17
93	70	83	802.96
93	70	84	820.93
93	71	74	800.91
93	71	75	792.54
93	71	76	772.8
93	71	81	765.15
93	71	82	800.06
93	71	83	831.94
93	71	84	857.21
93	72	74	829.37
93	72	75	827.87
93	72	76	791.25
93	72	81	828.09
93	72	82	866.89
93	72	83	888.6
93	72	84	897.94
93	73	74	830.93
93	73	75	818.6
93	73	76	777.67
93	73	81	917.48
93	73	82	946.5
93	73	83	966.71
93	73	84	983.99
93	74	74	831.35
93	74	75	803.64
93	74	76	757.75
94	49	74	859.35
94	49	75	845.61
94	49	76	803.03
94	50	71	860.8
94	50	72	836.85
94	50	73	807.82
94	50	74	832.08
94	50	75	821.66
94	50	76	787.46
94	51	71	848.11
94	51	72	835.3
94	51	73	827.4
94	51	74	815.72
94	51	75	798.35
94	51	76	770.13
94	52	71	830.43
94	52	72	819.98
94	52	73	836.29
94	52	74	840.62
94	52	75	830.93
94	52	76	808.11
94	53	69	678.14
94	53	70	836.2
94	53	71	811.41
94	53	72	798.03
94	53	73	832.79
94	53	74	857.18
94	53	75	865.9
94	53	76	848.02
94	54	69	638.56
94	54	70	783.19
94	54	71	782.62
94	54	72	773.29
94	54	73	818.69
94	54	74	871.61
94	54	75	909.17
94	54	76	892.24
94	54	78	870.12
94	54	79	854.17
94	54	80	825.62
94	55	69	642.27
94	55	70	768.6
94	55	71	783.17
94	55	72	765.46
94	55	73	785.95
94	55	74	875.37
94	55	75	963.88
94	55	76	936.4
94	55	78	912.99
94	55	79	894.02
94	55	80	865.34
94	56	69	679.78
94	56	70	793.14
94	56	71	825.57
94	56	72	792.15
94	56	73	814.16
94	56	74	886.8
94	56	75	965.52
94	56	76	924.74
94	56	78	893.63
94	56	79	936.66
94	56	80	949.07
94	57	71	922.54
94	57	72	843.4
94	57	73	851.03
94	57	74	877.27
94	57	75	936.96
94	57	76	927.41
94	57	77	922.38
94	57	78	911.34
94	57	79	943.76
94	57	80	950.53
94	58	71	981.78
94	58	72	929.69
94	58	73	864.75
94	58	74	831.91
94	58	75	889.7
94	58	76	932.54
94	58	77	946.84
94	58	78	916.95
94	58	79	935.38
94	58	80	984.3
94	59	71	972.23
94	59	72	960.35
94	59	73	948.85
94	59	74	946.85
94	59	75	948.79
94	59	76	939.48
94	59	77	918.17
94	59	78	875.08
94	59	79	890.2
94	59	80	968.61
94	60	71	890.33
94	60	72	882.66
94	60	73	851.41
94	60	74	820.37
94	60	75	875.17
94	60	76	883.44
94	60	77	822.84
94	60	78	735.54
94	60	79	688.04
94	60	80	700.56
94	61	71	727.07
94	61	72	678.88
94	61	73	655.35
94	61	74	631.61
94	61	75	792.95
94	61	76	870.86
94	61	77	856.82
94	61	78	787.82
94	61	79	739.74
94	61	80	746.38
94	62	71	819.91
94	62	72	821.67
94	62	73	816.93
94	62	74	777.84
94	62	75	848.68
94	62	76	909.8
94	62	77	949.08
94	62	78	896.25
94	62	79	846.99
94	62	80	861.4
94	63	71	922.44
94	63	72	909.97
94	63	73	892.06
94	63	74	946.08
94	63	75	963.31
94	63	76	956.45
94	63	77	934.38
94	63	78	873.14
94	63	79	833.23
94	63	80	914.72
94	64	71	982.04
94	64	72	960.24
94	64	73	921.45
94	64	74	986.66
94	64	75	975.63
94	64	76	955.87
94	64	77	940.95
94	64	78	884.44
94	64	79	830.44
94	64	80	860.73
94	65	71	962.41
94	65	72	977.85
94	65	73	950.29
94	65	74	918.18
94	65	75	919.85
94	65	76	933.94
94	65	77	945.48
94	65	78	902.17
94	65	79	843.13
94	65	80	848.86
94	66	71	916.51
94	66	72	934.17
94	66	73	913.33
94	66	74	942.76
94	66	75	946.82
94	66	76	938.37
94	66	78	908.4
94	66	79	873.66
94	66	80	901.72
94	67	69	705.64
94	67	70	767.53
94	67	71	867.79
94	67	72	907.16
94	67	73	904.05
94	67	74	930.64
94	67	75	934.7
94	67	76	933.67
94	67	78	934.22
94	67	79	899.92
94	67	80	874.29
94	68	69	662.51
94	68	70	706.06
94	68	71	841.9
94	68	72	915.69
94	68	73	927.14
94	68	74	904.08
94	68	75	898.69
94	68	76	908.48
94	68	78	923.42
94	68	79	886.1
94	68	80	843.62
94	69	69	669.27
94	69	70	675.43
94	69	71	805.16
94	69	72	873.63
94	69	73	874.66
94	69	74	865.38
94	69	75	851.41
94	69	76	836.21
94	69	78	836.89
94	69	79	803.73
94	69	80	804.62
94	70	69	680.8
94	70	70	661.42
94	70	71	771.33
94	70	72	839.86
94	70	73	841.58
94	70	74	832.06
94	70	75	816.28
94	70	76	799.56
94	71	71	745.61
94	71	72	816.91
94	71	73	822.78
94	71	74	810.91
94	71	75	797.61
94	71	76	782.9
94	72	71	735.92
94	72	72	829.18
94	72	73	831.17
94	72	74	842.54
94	72	75	843.47
94	72	76	815.65
94	73	71	727.76
94	73	72	835.02
94	73	73	841.21
94	73	74	845.15
94	73	75	839.32
94	73	76	815.03
94	74	74	837.38
94	74	75	816.89
94	74	76	798.75
95	50	71	854.43
95	50	72	839.46
95	50	73	827.7
95	51	71	868.54
95	51	72	863.76
95	51	73	863
95	52	71	861.54
95	52	72	865.74
95	52	73	884.8
95	53	69	683.7
95	53	70	837.74
95	53	71	842.29
95	53	72	851.73
95	53	73	884.97
95	53	77	889.65
95	53	78	892.7
95	53	79	902.76
95	53	80	871.49
95	54	69	653.51
95	54	70	805.53
95	54	71	819.14
95	54	72	818.5
95	54	73	850.63
95	54	77	928.89
95	54	78	940.82
95	54	79	938.31
95	54	80	888.62
95	55	69	660.51
95	55	70	802.89
95	55	71	827.17
95	55	72	816.5
95	55	73	820.09
95	55	77	958.25
95	55	78	951.28
95	55	79	939.55
95	55	80	900.01
95	56	69	705.05
95	56	70	824.71
95	56	71	857.72
95	56	72	835.45
95	56	73	834.19
95	56	77	896.98
95	56	78	869.89
95	56	79	942.85
95	56	80	972.25
95	57	69	765.81
95	57	70	875.13
95	57	71	911.77
95	57	72	872.28
[truncated: 7,412 more rows]
