# Supplementary material for: From mathematics to medicine: A practical primer on topological data analysis (TDA) and the development of related analytic tools for the functional discovery of latent structure in fMRI data
Source: PLoS One. 2021 Aug 12;16(8):e0255859. doi: 10.1371/journal.pone.0255859 (PMC8360597; doi:10.1371/journal.pone.0255859)
Supplement: S1 Data — The included archive of .csv files has one .csv file for each time index. Each .csv file contains a single matrix, which has one column for each of the spatial coordinates x, y, z and one column for the fMRI signal amplitude at voxel (x, y, z) at that time index. This is normalized scan data for a single patient from our study, described in the paper, with an ACC (anterior cingulate cortex) mask applied. This is the data we used, together with our software implementation of our workflow (available at https://github.com/regalski/Wayne-State-TDA), to produce the persistence diagrams, vineyards, and loop locations pictured in the figures and described in the Workflow section of our paper. (ZIP) [file pone.0255859.s004.zip › lea2002_145_121_121_time_135_rdACC.csv]

86	49	77	719.24
86	49	78	713.22
86	49	79	723.25
86	49	80	730.35
86	50	77	701.75
86	50	78	700.54
86	50	79	705.02
86	50	80	709.82
86	51	77	691.1
86	51	78	688.49
86	51	79	704.1
86	51	80	716.14
86	52	77	706.35
86	52	78	702.1
86	52	79	714.27
86	52	80	719.95
86	53	77	797.19
86	53	78	776.02
86	53	79	746.3
86	53	80	712.64
86	54	77	824.23
86	54	78	831.53
86	54	79	812.42
86	54	80	776.26
86	55	77	816.76
86	55	78	857.76
86	55	79	860.05
86	55	80	843.6
86	56	77	827.94
86	56	78	850.8
86	56	79	872.58
86	56	80	913.84
86	57	77	802.91
86	57	78	846.1
86	57	79	880.45
86	57	80	863.21
86	57	81	849.39
86	57	82	848.94
86	58	77	792.2
86	58	78	845.41
86	58	79	893.22
86	58	80	848
86	58	81	850.02
86	58	82	892.72
86	59	81	842.4
86	59	82	892.53
86	60	81	726.14
86	60	82	775.64
86	61	81	771.77
86	61	82	811.03
86	62	81	825.95
86	62	82	860.75
86	63	77	808.59
86	63	78	799.43
86	63	79	827.7
86	63	80	825.79
86	63	81	823.12
86	63	82	877.36
86	64	77	830.27
86	64	78	814.25
86	64	79	846.15
86	64	80	811.22
86	64	81	735.49
86	64	82	748.34
86	65	77	823.49
86	65	78	837.37
86	65	79	880.69
86	65	80	831.68
86	65	81	724.48
86	65	82	723.23
86	66	77	809.29
86	66	78	884.16
86	66	79	913.38
86	66	80	858.85
86	66	81	754.57
86	66	82	742.64
86	67	77	770.66
86	67	78	828.7
86	67	79	860.57
86	67	80	837.9
86	68	77	813.51
86	68	78	844.77
86	68	79	845.62
86	68	80	815.09
86	69	77	863.12
86	69	78	848.55
86	69	79	819.87
86	69	80	784.28
86	70	77	759.74
86	70	78	750.28
86	70	79	741.99
86	70	80	734.03
86	71	77	731.78
86	71	78	737.69
86	71	79	741.57
86	71	80	736.43
86	72	77	728.33
86	72	78	736.57
86	72	79	739.54
86	72	80	737.97
86	73	77	716.96
86	73	78	720.28
86	73	79	718.43
86	73	80	733.16
87	46	81	942.62
87	46	82	921.21
87	46	83	914.26
87	46	84	925.19
87	47	81	837.63
87	47	82	847.85
87	47	83	856.16
87	47	84	857.1
87	48	81	770.52
87	48	82	771.19
87	48	83	770.04
87	48	84	774.78
87	49	77	725.33
87	49	78	736.48
87	49	79	745.74
87	49	80	746.95
87	49	81	735.79
87	49	82	735.5
87	49	83	737.49
87	49	84	750.43
87	50	77	728.63
87	50	78	730.31
87	50	79	732.93
87	50	80	730.02
87	50	81	718.16
87	50	82	721.3
87	50	83	731.47
87	50	84	743.46
87	51	77	724.05
87	51	78	717.73
87	51	79	722.57
87	51	80	725.35
87	52	77	734.28
87	52	78	728.16
87	52	79	727.37
87	52	80	720.83
87	53	77	832.69
87	53	78	808.47
87	53	79	762.82
87	53	80	707.46
87	54	77	849.01
87	54	78	843.38
87	54	79	806.15
87	54	80	757.41
87	55	77	814.3
87	55	78	851.53
87	55	79	845.45
87	55	80	818.47
87	55	81	785.26
87	55	82	753.49
87	55	83	759.9
87	55	84	772.09
87	56	77	814.01
87	56	78	862.03
87	56	79	889.3
87	56	80	895.48
87	56	81	847.61
87	56	82	789.75
87	56	83	787
87	56	84	785.57
87	57	77	817.14
87	57	78	871.48
87	57	79	912.81
87	57	80	915.38
87	57	81	870.97
87	57	82	821.99
87	57	83	785.19
87	57	84	758.36
87	58	77	828.52
87	58	78	878.57
87	58	79	912.72
87	58	80	887.71
87	58	81	872.09
87	58	82	881.62
87	58	83	852.43
87	58	84	823.99
87	59	77	856.39
87	59	78	882.46
87	59	79	901.23
87	59	80	830.65
87	59	81	837.71
87	59	82	891.18
87	59	83	878.24
87	59	84	854.16
87	60	77	727.47
87	60	78	745.33
87	60	79	814.31
87	60	80	762.88
87	60	81	742.77
87	60	82	760.29
87	60	83	779.37
87	60	84	799.96
87	61	77	678.5
87	61	78	704.11
87	61	79	801.03
87	61	80	819.12
87	61	81	812.91
87	61	82	783.2
87	61	83	797.13
87	61	84	821.24
87	62	77	747.05
87	62	78	755.03
87	62	79	835.02
87	62	80	877.65
87	62	81	874.84
87	62	82	834.45
87	62	83	839.71
87	62	84	847.85
87	63	77	846.9
87	63	78	856.1
87	63	79	856.37
87	63	80	836.39
87	63	81	825.24
87	63	82	869.25
87	63	83	881.2
87	63	84	865.53
87	64	77	834.28
87	64	78	826.46
87	64	79	804.32
87	64	80	795.44
87	64	81	789.59
87	64	82	808.57
87	64	83	806.29
87	64	84	796.28
87	65	77	792.32
87	65	78	801.17
87	65	79	791.36
87	65	80	775.03
87	65	81	750.72
87	65	82	774.01
87	65	83	775.33
87	65	84	767.86
87	66	77	779.49
87	66	78	838.67
87	66	79	824.87
87	66	80	775.21
87	66	81	721.73
87	66	82	750.99
87	66	83	755.47
87	66	84	749.98
87	67	77	819.38
87	67	78	847.95
87	67	79	807.97
87	67	80	769.71
87	67	81	735
87	67	82	727.93
87	67	83	723.59
87	67	84	730.18
87	68	77	838.04
87	68	78	845.13
87	68	79	796.03
87	68	80	756.48
87	68	81	722.65
87	68	82	723.64
87	68	83	715.75
87	68	84	698.96
87	69	77	822.65
87	69	78	818.77
87	69	79	780.65
87	69	80	746.32
87	70	77	745.42
87	70	78	744.5
87	70	79	747.08
87	70	80	743.49
87	71	77	725.58
87	71	78	740.75
87	71	79	754.74
87	71	80	746.54
87	72	77	735.34
87	72	78	756.54
87	72	79	762.36
87	72	80	749.69
87	73	77	720.37
87	73	78	733.57
87	73	79	743.43
87	73	80	752.83
87	73	81	760.42
87	73	82	748.43
87	73	83	745.89
87	73	84	758.04
87	74	81	788.34
87	74	82	813.26
87	74	83	830.96
87	74	84	840.99
87	75	81	808.94
87	75	82	864.98
87	75	83	891.22
87	75	84	896.43
87	76	81	809.44
87	76	82	866.09
87	76	83	895.65
87	76	84	909.21
88	46	81	958.38
88	46	82	946.24
88	46	83	937.26
88	46	84	934.2
88	47	81	872.62
88	47	82	879.78
88	47	83	881.11
88	47	84	869.1
88	48	81	784.3
88	48	82	777.1
88	48	83	775.14
88	48	84	786.95
88	49	77	730.45
88	49	78	741.74
88	49	79	738.97
88	49	80	739.76
88	49	81	738.47
88	49	82	735.31
88	49	83	737.45
88	49	84	761.54
88	50	77	728.75
88	50	78	735.3
88	50	79	739.99
88	50	80	738.15
88	50	81	728.26
88	50	82	726.37
88	50	83	726.59
88	50	84	752.64
88	51	77	752.83
88	51	78	745.84
88	51	79	737.85
88	51	80	730.64
88	52	77	803.07
88	52	78	782.72
88	52	79	761.51
88	52	80	745.09
88	53	77	866.77
88	53	78	867.66
88	53	79	833.33
88	53	80	797.38
88	54	77	887.08
88	54	78	901.86
88	54	79	869.82
88	54	80	827.97
88	55	77	873.86
88	55	78	896.64
88	55	79	881.8
88	55	80	855.89
88	55	81	820.66
88	55	82	796.24
88	55	83	814.12
88	55	84	825.57
88	56	77	854.01
88	56	78	867.72
88	56	79	877.38
88	56	80	886.71
88	56	81	859.97
88	56	82	827.56
88	56	83	836.52
88	56	84	846.22
88	57	77	827.18
88	57	78	868.83
88	57	79	892.62
88	57	80	893.11
88	57	81	864.75
88	57	82	822.81
88	57	83	814.67
88	57	84	818.4
88	58	77	823.9
88	58	78	878.21
88	58	79	902.75
88	58	80	875.69
88	58	81	867.59
88	58	82	876.26
88	58	83	869.05
88	58	84	869.35
88	59	77	891.45
88	59	78	906.95
88	59	79	902.28
88	59	80	835.35
88	59	81	845.43
88	59	82	891.11
88	59	83	880.08
88	59	84	869.85
88	60	77	827.17
88	60	78	820.7
88	60	79	821.71
88	60	80	767.06
88	60	81	741.93
88	60	82	729.29
88	60	83	735.76
88	60	84	764.65
88	61	77	784.12
88	61	78	789.92
88	61	79	828.69
88	61	80	823.32
88	61	81	796.49
88	61	82	737.28
88	61	83	758.72
88	61	84	826.04
88	62	77	805.44
88	62	78	817.36
88	62	79	870.68
88	62	80	896.2
88	62	81	879.94
88	62	82	814.11
88	62	83	828.26
88	62	84	878.16
88	63	77	854
88	63	78	864.9
88	63	79	851.14
88	63	80	873.64
88	63	81	890.14
88	63	82	912.8
88	63	83	916.75
88	63	84	909.33
88	64	77	851.2
88	64	78	845.21
88	64	79	801.26
88	64	80	833.08
88	64	81	866.67
88	64	82	877.84
88	64	83	870.08
88	64	84	845.45
88	65	77	841.92
88	65	78	824.82
88	65	79	768.98
88	65	80	793.3
88	65	81	822.12
88	65	82	850.95
88	65	83	845.7
88	65	84	807.73
88	66	77	870.03
88	66	78	850.21
88	66	79	774.58
88	66	80	763.85
88	66	81	771.45
88	66	82	822.08
88	66	83	820.74
88	66	84	775.64
88	67	77	839.54
88	67	78	817.45
88	67	79	765.9
88	67	80	746.82
88	67	81	739.56
88	67	82	755.33
88	67	83	748.11
88	67	84	725.87
88	68	77	799.78
88	68	78	783.11
88	68	79	756.18
88	68	80	736.03
88	68	81	721.71
88	68	82	733.49
88	68	83	730.51
88	68	84	709.61
88	69	77	749.02
88	69	78	746.26
88	69	79	747.28
88	69	80	733.92
88	70	77	723.51
88	70	78	728.49
88	70	79	747.3
88	70	80	746.86
88	71	77	712.81
88	71	78	728.8
88	71	79	750.7
88	71	80	753.3
88	72	77	712.74
88	72	78	737
88	72	79	754.95
88	72	80	755.22
88	73	77	708.82
88	73	78	717.99
88	73	79	743.87
88	73	80	751.28
88	73	81	758.6
88	73	82	778.1
88	73	83	779.16
88	73	84	775.33
88	74	81	808.19
88	74	82	846.1
88	74	83	856.63
88	74	84	849.88
88	75	81	871.98
88	75	82	922.78
88	75	83	934.16
88	75	84	914.33
88	76	81	869.87
88	76	82	916.48
88	76	83	931.23
88	76	84	914.34
89	46	81	967.23
89	46	82	957.29
89	46	83	946.78
89	46	84	928.79
89	47	81	892.68
89	47	82	891.82
89	47	83	884.19
89	47	84	859.21
89	48	81	799.12
89	48	82	785.34
89	48	83	776.44
89	48	84	791.16
89	49	77	741.49
89	49	78	748.7
89	49	79	733.73
89	49	80	739.28
89	49	81	748.15
89	49	82	741.24
89	49	83	739.24
89	49	84	769.14
89	50	74	718.27
89	50	75	712.85
89	50	76	717.54
89	50	77	735.49
89	50	78	754.91
89	50	79	761.47
89	50	80	761.49
89	50	81	751.5
89	50	82	745.56
89	50	83	739.61
89	50	84	764.55
89	51	74	721.75
89	51	75	734.22
89	51	76	748.85
89	51	77	771.63
89	51	78	790.78
89	51	79	782.23
89	51	80	768.22
89	51	81	760.97
89	51	82	734.93
89	51	83	699.86
89	51	84	732.6
89	52	74	747.3
89	52	75	791.71
89	52	76	840.52
89	52	77	854.15
89	52	78	852.06
89	52	79	818.84
89	52	80	798.16
89	52	81	794.81
89	52	82	767
89	52	83	732.26
89	52	84	754.37
89	53	74	763.76
89	53	75	812.91
89	53	76	836.47
89	53	77	853.95
89	53	78	870.76
89	53	79	878.98
89	53	80	880.11
89	53	81	864.55
89	53	82	835.75
89	53	83	806.72
89	53	84	803.53
89	54	74	767.94
89	54	75	816.91
89	54	76	842.17
89	54	77	861.84
89	54	78	873.06
89	54	79	878.5
89	54	80	873.67
89	54	81	859.6
89	54	82	843.62
89	54	83	839.86
89	54	84	848.99
89	55	75	789.28
89	55	76	847.81
89	55	77	873.66
89	55	78	868.47
89	55	79	867.03
89	55	80	865.95
89	55	81	861.09
89	55	82	851.31
89	55	83	858.47
89	55	84	868.52
89	56	75	774.48
89	56	76	813.54
89	56	77	852.73
89	56	78	862.89
89	56	79	876.44
89	56	80	894.43
89	56	81	881.6
89	56	82	865.62
89	56	83	868.8
89	56	84	875.9
89	57	75	799.04
89	57	76	809.63
89	57	77	835.92
89	57	78	866.26
89	57	79	876.41
89	57	80	865.52
89	57	81	857.93
89	57	82	845.91
89	57	83	848.71
89	57	84	861.84
89	58	77	827.05
89	58	78	876.23
89	58	79	893.57
89	58	80	874.14
89	58	81	883.09
89	58	82	901.84
89	58	83	902.7
89	58	84	909.83
89	59	77	851.5
89	59	78	897.47
89	59	79	924.66
89	59	80	908.29
89	59	81	913.06
89	59	82	934.32
89	59	83	896.1
89	59	84	867.57
89	60	77	781.13
89	60	78	782.41
89	60	79	784.22
89	60	80	779.18
89	60	81	755.42
89	60	82	714.72
89	60	83	677.54
89	60	84	663.26
89	61	77	759.19
89	61	78	768.65
89	61	79	792.64
89	61	80	811.37
89	61	81	777.85
89	61	82	696.47
89	61	83	706.38
89	61	84	773.92
89	62	77	815.97
89	62	78	838.28
89	62	79	868.26
89	62	80	894.09
89	62	81	869.03
89	62	82	791.19
89	62	83	815.2
89	62	84	884.48
89	63	77	838.31
89	63	78	853.15
89	63	79	850.86
89	63	80	906.78
89	63	81	942.63
89	63	82	958.98
89	63	83	967.68
89	63	84	962.84
89	64	77	843
89	64	78	841.28
89	64	79	808.34
89	64	80	867.27
89	64	81	914.13
89	64	82	918.28
89	64	83	913.41
89	64	84	892.47
89	65	77	844.13
89	65	78	825.17
89	65	79	774.06
89	65	80	824.08
89	65	81	878.11
89	65	82	909.01
89	65	83	904.59
89	65	84	862.58
89	66	75	811.29
89	66	76	863.7
89	66	77	853.63
89	66	78	826.88
89	66	79	766.1
89	66	80	786.36
89	66	81	834.76
89	66	82	906.87
89	66	83	905.31
89	66	84	835.91
89	67	75	832.95
89	67	76	826.15
89	67	77	810.19
89	67	78	791.44
89	67	79	762.66
89	67	80	757.95
89	67	81	767.94
89	67	82	805.8
89	67	83	803.46
89	67	84	757.16
89	68	75	811.97
89	68	76	776.78
89	68	77	770.09
89	68	78	765.93
89	68	79	761.89
89	68	80	748.09
89	68	81	743.97
89	68	82	762.88
89	68	83	763.73
89	68	84	741.51
89	69	74	806.07
89	69	75	774.19
89	69	76	726.23
89	69	77	742.36
89	69	78	755.89
89	69	79	767.7
89	69	80	755.89
89	69	81	746.94
89	69	82	752.86
89	69	83	757.66
89	69	84	754.51
89	70	74	774.49
89	70	75	758.78
89	70	76	720.04
89	70	77	728.25
89	70	78	738.13
89	70	79	753.83
89	70	80	755.67
89	70	81	757.57
89	70	82	770.4
89	70	83	778.26
89	70	84	779.23
89	71	74	753.09
89	71	75	748.57
89	71	76	712.77
89	71	77	719.59
89	71	78	733.51
89	71	79	754.31
89	71	80	762.14
89	71	81	766.34
89	71	82	771.52
89	71	83	772.53
89	71	84	765.56
89	72	74	742.08
89	72	75	742.52
89	72	76	695.67
89	72	77	715.52
89	72	78	743.76
89	72	79	766.77
89	72	80	773.36
89	72	81	775.31
89	72	82	774.27
89	72	83	770.68
89	72	84	760.62
89	73	74	743.55
89	73	75	736.68
89	73	76	712.94
89	73	77	724.1
89	73	78	738.11
89	73	79	759.09
89	73	80	771.08
89	73	81	781.11
89	73	82	817.27
89	73	83	831.08
89	73	84	819.32
89	74	81	836.19
89	74	82	879.19
89	74	83	892.17
89	74	84	871.36
89	75	81	936.93
89	75	82	963.57
89	75	83	959.85
89	75	84	924.96
89	76	81	923
89	76	82	957.84
89	76	83	963.02
89	76	84	941.25
90	46	81	946.74
90	46	82	955.96
90	46	83	946.88
90	46	84	915.64
90	47	81	886.83
90	47	82	883.99
90	47	83	868.98
90	47	84	831.76
90	48	81	807.59
90	48	82	796.78
90	48	83	783.52
90	48	84	787.1
90	49	74	743.53
90	49	75	729.03
90	49	76	733.11
90	49	81	762.31
90	49	82	756.57
90	49	83	750.41
90	49	84	768.22
90	50	74	735.41
90	50	75	725.52
90	50	76	730.88
90	50	77	755.04
90	50	78	773.04
90	50	79	768.69
90	50	80	775.32
90	50	81	781.45
90	50	82	773.8
90	50	83	764.7
90	50	84	769.46
90	51	74	729.8
90	51	75	738.89
90	51	76	762
90	51	77	793.73
90	51	78	821.12
90	51	79	805.92
90	51	80	796.22
90	51	81	790.34
90	51	82	768.54
90	51	83	735.3
90	51	84	741.89
90	52	74	757.65
90	52	75	796.63
90	52	76	843.8
90	52	77	891.83
90	52	78	918.92
90	52	79	862.54
90	52	80	837.06
90	52	81	833.03
90	52	82	809.59
90	52	83	773.81
90	52	84	766.69
90	53	74	768.65
90	53	75	812.83
90	53	76	844.13
90	53	77	872.43
90	53	78	897.25
90	53	79	911.57
90	53	80	928.52
90	53	81	922.85
90	53	82	899.8
90	53	83	864.66
90	53	84	826.76
90	54	74	774.6
90	54	75	810.72
90	54	76	851.57
90	54	77	871.03
90	54	78	871.01
90	54	79	887.27
90	54	80	902.62
90	54	81	917.72
90	54	82	911.88
90	54	83	887.95
90	54	84	880.96
90	55	74	783.11
90	55	75	780.21
90	55	76	872.42
90	55	77	895.13
90	55	78	860.25
90	55	79	858.84
90	55	80	871.94
90	55	81	902.7
90	55	82	903.33
90	55	83	874.47
90	55	84	880.16
90	56	74	813.64
90	56	75	777.93
90	56	76	832.82
90	56	77	876.97
90	56	78	892.39
90	56	79	904.95
90	56	80	923.5
90	56	81	907.21
90	56	82	880.27
90	56	83	847.07
90	56	84	860.89
90	57	74	850.61
90	57	75	802.02
90	57	76	825.94
90	57	77	862.28
90	57	78	898.3
90	57	79	895.87
90	57	80	872.88
90	57	81	875.5
90	57	82	881.7
90	57	83	863.31
90	57	84	857.94
90	58	74	880.79
90	58	75	844.49
90	58	76	842.76
90	58	77	854.65
90	58	78	901.07
90	58	79	911.62
90	58	80	900.07
90	58	81	931.62
90	58	82	975.8
90	58	83	966.57
90	58	84	952.17
90	59	75	839.29
90	59	76	843.56
90	59	77	845.96
90	59	78	914.62
90	59	79	973.68
90	59	80	1007.8
90	59	81	1030.5
90	59	82	1041.4
90	59	83	968.69
90	59	84	917.32
90	60	75	753.56
90	60	76	728.99
90	60	77	722.06
90	60	78	734.61
90	60	79	753.81
90	60	80	798.29
90	60	81	790.65
90	60	82	741.81
90	60	83	658.6
90	60	84	620.27
90	61	77	694.67
90	61	78	719.44
90	61	79	747.39
90	61	80	803.9
90	61	81	776.71
90	61	82	675.31
90	61	83	616.86
90	61	84	625.88
90	62	75	806.06
90	62	76	745.68
90	62	77	829.02
90	62	78	860.36
90	62	79	866.15
90	62	80	893.83
90	62	81	853.35
90	62	82	744.69
90	62	83	730.45
90	62	84	772.7
90	63	75	768.69
90	63	76	788.81
90	63	77	832.39
90	63	78	851.04
90	63	79	861.76
90	63	80	916.45
90	63	81	928.19
90	63	82	905.34
90	63	83	951.44
90	63	84	998.82
90	64	75	746.09
90	64	76	818.62
90	64	77	830.65
90	64	78	832.01
90	64	79	823.09
90	64	80	877.03
90	64	81	894.89
90	64	82	874.54
90	64	83	884.16
90	64	84	896.85
90	65	74	833.11
90	65	75	792.34
90	65	76	837.66
90	65	77	823.34
90	65	78	809.42
90	65	79	791.22
90	65	80	833.91
90	65	81	864.27
90	65	82	888.69
90	65	83	899.5
90	65	84	892.03
90	66	74	902.83
90	66	75	867.32
90	66	76	841.79
90	66	77	811.43
90	66	78	790.84
90	66	79	782.91
90	66	80	810.43
90	66	81	855.84
90	66	82	940.4
90	66	83	950.64
90	66	84	912.36
90	67	74	914.2
90	67	75	858.34
90	67	76	790.62
90	67	77	772.43
90	67	78	768.72
90	67	79	782.61
90	67	80	784.29
90	67	81	791.55
90	67	82	826.5
90	67	83	828.21
90	67	84	806.22
90	68	74	886.46
90	68	75	810.9
90	68	76	733.82
90	68	77	745.31
90	68	78	763.26
90	68	79	792.05
90	68	80	782.77
90	68	81	773.7
90	68	82	783.65
90	68	83	789.66
90	68	84	788.4
90	69	74	816.04
90	69	75	776.32
90	69	76	709.28
90	69	77	748.22
90	69	78	784.92
90	69	79	812.59
90	69	80	807.35
90	69	81	796.87
90	69	82	789.22
90	69	83	793.36
90	69	84	801.96
90	70	74	780.75
90	70	75	758.84
90	70	76	716.94
90	70	77	739.22
90	70	78	759.45
90	70	79	774.24
90	70	80	775.74
90	70	81	778.73
90	70	82	782.65
90	70	83	784.63
90	70	84	783.26
90	71	74	763.16
90	71	75	748.46
90	71	76	719.62
90	71	77	731.73
90	71	78	746.83
90	71	79	762.66
90	71	80	773.47
90	71	81	782.57
90	71	82	783.77
90	71	83	784.95
90	71	84	786.63
90	72	74	758.79
90	72	75	744.95
90	72	76	707.35
90	72	77	727.67
90	72	78	755.86
90	72	79	784.81
90	72	80	802.57
90	72	81	807.68
90	72	82	791.87
90	72	83	792.8
90	72	84	802.41
90	73	74	773.03
90	73	75	752.97
90	73	76	722.37
90	73	81	838.12
90	73	82	855.23
90	73	83	868.24
90	73	84	872.25
90	74	81	895.45
90	74	82	918.72
90	74	83	929.96
90	74	84	930.92
90	75	81	984.25
90	75	82	982.29
90	75	83	983.47
90	75	84	985.43
90	76	81	961.09
90	76	82	984.83
90	76	83	993.09
90	76	84	980.37
91	47	81	851.3
91	47	82	869.66
91	47	83	881.32
91	47	84	874.73
91	48	81	801.39
91	48	82	814.6
91	48	83	823.51
91	48	84	823.33
91	49	74	761.27
91	49	75	749.04
91	49	76	745.19
91	49	81	773.76
91	49	82	783.65
91	49	83	787.58
91	49	84	786.56
91	50	74	756.09
91	50	75	741.95
91	50	76	740.54
91	50	81	807.38
91	50	82	793.56
91	50	83	777.65
91	50	84	767.57
91	51	74	749.76
91	51	75	750.05
91	51	76	765.36
91	51	81	790.27
91	51	82	779.32
91	51	83	770.19
91	51	84	772.89
91	52	74	789.93
91	52	75	813.99
91	52	76	840.99
91	52	81	810.12
91	52	82	798.31
91	52	83	778.63
91	52	84	775.84
91	53	74	813.59
91	53	75	849.86
91	53	76	865.68
91	53	81	912.41
91	53	82	868.81
91	53	83	811.81
91	53	84	791.57
91	54	74	821.39
91	54	75	859.89
91	54	76	887.68
91	54	81	925.84
91	54	82	909.58
91	54	83	881.41
91	54	84	852.35
91	55	74	816.58
91	55	75	831.43
91	55	76	913.79
91	55	81	925.29
91	55	82	922.51
91	55	83	906.22
91	55	84	890.42
91	56	74	818.83
91	56	75	817.17
91	56	76	874.69
91	56	81	945.37
91	56	82	917.39
91	56	83	905.29
91	56	84	908.93
91	57	74	833.19
91	57	75	818.17
91	57	76	853.34
91	57	77	904.45
91	57	78	962.25
91	57	79	979.23
91	57	80	971
91	57	81	939.57
91	57	82	924.53
91	57	83	917.29
91	57	84	904.7
91	58	74	876.17
91	58	75	830.36
91	58	76	848.1
91	58	77	892.69
91	58	78	955.86
91	58	79	981.47
91	58	80	977.6
91	58	81	974.34
91	58	82	979.1
91	58	83	969.07
91	58	84	962.86
91	59	74	870.81
91	59	75	864.72
91	59	76	874.96
91	59	77	896.86
91	59	78	979.94
91	59	79	1027.4
91	59	80	1018.9
91	59	81	1018.2
91	59	82	1012.9
91	59	83	962.81
91	59	84	927.23
91	60	74	824.79
91	60	75	735.47
91	60	76	697.86
91	60	77	720.57
91	60	78	744.26
91	60	79	769.89
91	60	80	794.29
91	60	81	815.1
91	60	82	823.41
91	60	83	760.35
91	60	84	702.64
91	61	74	796.48
91	61	75	626.35
91	61	76	566.38
91	61	77	670.17
91	61	78	724.64
91	61	79	771.94
91	61	80	812.93
91	61	81	845.75
91	61	82	849.61
91	61	83	764.18
91	61	84	705.95
91	62	74	924.07
91	62	75	733.7
91	62	76	678.29
91	62	77	861.6
91	62	78	919.09
91	62	79	929
91	62	80	931.89
91	62	81	937.04
91	62	82	920.52
91	62	83	855.75
91	62	84	824.82
91	63	74	808.11
91	63	75	737.45
91	63	76	772.03
91	63	77	855.73
91	63	78	876.7
91	63	79	880.54
91	63	80	941.53
91	63	81	973.67
91	63	82	971.2
91	63	83	990.9
91	63	84	1005.9
91	64	74	751.8
91	64	75	763.47
91	64	76	823.66
91	64	77	834.07
91	64	78	834.51
91	64	79	838.94
91	64	80	903.26
91	64	81	930.58
91	64	82	913.58
91	64	83	889.93
91	64	84	876.06
91	65	74	914.83
91	65	75	871.3
91	65	76	830.52
91	65	77	802.5
91	65	78	790.25
91	65	79	795.23
91	65	80	849.74
91	65	81	883.33
91	65	82	896.8
91	65	83	886.08
91	65	84	873.55
91	66	74	938.03
91	66	75	888.86
91	66	76	823.88
91	66	77	790.08
91	66	78	759.45
91	66	79	748.54
91	66	80	801.92
91	66	81	854.97
91	66	82	929.68
91	66	83	948.27
91	66	84	929.28
91	67	74	941.76
91	67	75	875.09
91	67	76	776.41
91	67	81	817.84
91	67	82	854.97
91	67	83	867.89
91	67	84	860.96
91	68	74	922.03
91	68	75	838.9
91	68	76	726.66
91	68	81	801.14
91	68	82	807.25
91	68	83	818.78
91	68	84	827.48
91	69	74	826.38
91	69	75	778.49
91	69	76	710.66
91	69	81	807.34
91	69	82	788.99
91	69	83	793.44
91	69	84	811.2
91	70	74	784.58
91	70	75	756.59
91	70	76	716.81
91	70	81	776.93
91	70	82	780.11
91	70	83	785.22
91	70	84	787.98
91	71	74	774.04
91	71	75	751.15
91	71	76	723.01
91	71	81	781.71
91	71	82	790.84
91	71	83	798
91	71	84	805.8
91	72	74	778.11
91	72	75	749.49
91	72	76	719.24
91	72	81	835.13
91	72	82	820.2
91	72	83	827.22
91	72	84	850.06
91	73	74	790.32
91	73	75	760.56
91	73	76	729.22
91	73	81	879.75
91	73	82	875.56
91	73	83	890.99
91	73	84	914.03
91	74	74	799.55
91	74	75	768.19
91	74	76	735.87
91	74	81	931.57
91	74	82	940.54
91	74	83	956.89
91	74	84	972.78
91	75	81	989.7
91	75	82	1007.1
91	75	83	1013.3
91	75	84	1013.2
91	76	81	972.06
91	76	82	995.92
91	76	83	1007.1
91	76	84	1008.2
92	47	81	958.05
92	47	82	968.7
92	47	83	960.24
92	47	84	948.23
92	48	81	882.3
92	48	82	900.86
92	48	83	903.65
92	48	84	890.09
92	49	74	781.21
92	49	75	773.42
92	49	76	765.8
92	49	81	794.82
92	49	82	830.98
92	49	83	844.83
92	49	84	836.64
92	50	74	780.82
92	50	75	763.07
92	50	76	745.59
92	50	81	790.47
92	50	82	784.45
92	50	83	779.51
92	50	84	787.46
92	51	74	777.9
92	51	75	761.91
92	51	76	747.98
92	51	81	787.05
92	51	82	779.12
92	51	83	774.99
92	51	84	793.52
92	52	74	821.43
92	52	75	831.5
92	52	76	831.3
92	52	81	787.5
92	52	82	779.94
92	52	83	770.99
92	52	84	784.97
92	53	74	865.1
92	53	75	900.22
92	53	76	890.92
92	53	81	813
92	53	82	791.53
92	53	83	764.72
92	53	84	770.86
92	54	74	893.38
92	54	75	944.73
92	54	76	927.35
92	54	81	843.32
92	54	82	824.65
92	54	83	808.9
92	54	84	796.02
92	55	74	858.56
92	55	75	907.37
92	55	76	929.59
92	55	81	870.14
92	55	82	852.11
92	55	83	843.96
92	55	84	843.88
92	56	74	836.35
92	56	75	898.86
92	56	76	922.59
92	56	81	900.72
92	56	82	871.73
92	56	83	872.02
92	56	84	887.56
92	57	74	830.48
92	57	75	873.47
92	57	76	893.33
92	57	77	910.37
92	57	78	922.71
92	57	79	945.03
92	57	80	958.2
92	57	81	907.27
92	57	82	885.33
92	57	83	892.2
92	57	84	889.77
92	58	74	869.9
92	58	75	836.32
92	58	76	857.3
92	58	77	890.73
92	58	78	914.69
92	58	79	944.66
92	58	80	969.32
92	58	81	936.82
92	58	82	918.99
92	58	83	924.89
92	58	84	935.8
92	59	74	909.56
92	59	75	915.74
92	59	76	930.69
92	59	77	941.86
92	59	78	968.92
92	59	79	997.6
92	59	80	1004.2
92	59	81	965.4
92	59	82	938.48
92	59	83	926.88
92	59	84	917.66
92	60	74	911.85
92	60	75	843.39
92	60	76	813.5
92	60	77	825.76
92	60	78	838.87
92	60	79	837.02
92	60	80	817.2
92	60	81	824.58
92	60	82	845.65
92	60	83	830.52
92	60	84	787.12
92	61	74	913.07
92	61	75	705.13
92	61	76	643.52
92	61	77	787.72
92	61	78	819.33
92	61	79	825.41
92	61	80	824.98
92	61	81	867.58
92	61	82	926.49
92	61	83	894.6
92	61	84	836.07
92	62	74	915.87
92	62	75	575.01
92	62	76	518.47
92	62	77	876.75
92	62	78	922.23
92	62	79	915.67
92	62	80	925.86
92	62	81	958.92
92	62	82	1001
92	62	83	963.81
92	62	84	920.61
92	63	74	758.67
92	63	75	667.76
92	63	76	723.98
92	63	77	861.93
92	63	78	885.32
92	63	79	891.81
92	63	80	954.53
92	63	81	987.52
92	63	82	993.39
92	63	83	1004.7
92	63	84	1008.9
92	64	74	683.13
92	64	75	751.94
92	64	76	845.63
92	64	77	860.09
92	64	78	850.64
92	64	79	845.16
92	64	80	895.12
92	64	81	924.66
92	64	82	935.09
92	64	83	919.8
92	64	84	903.39
92	65	74	827.28
92	65	75	852.34
92	65	76	862.49
92	65	77	850.72
92	65	78	827.24
92	65	79	808.07
92	65	80	827.4
92	65	81	858.94
92	65	82	898.14
92	65	83	896.55
92	65	84	890.1
92	66	74	892.25
92	66	75	864.69
92	66	76	820.01
92	66	77	836.23
92	66	78	834.71
92	66	79	818.9
92	66	80	803.33
92	66	81	826.71
92	66	82	895.62
92	66	83	928.29
92	66	84	936.75
92	67	74	924.97
92	67	75	873.71
92	67	76	806.12
92	67	81	800.57
92	67	82	841.26
92	67	83	874.23
92	67	84	893.32
92	68	74	927.16
92	68	75	865.51
92	68	76	795.75
92	68	81	789.24
92	68	82	799.19
92	68	83	825.53
92	68	84	845.47
92	69	74	839.07
92	69	75	792.29
92	69	76	752.6
92	69	81	801.65
92	69	82	782.97
92	69	83	788.01
92	69	84	798.88
92	70	74	798.86
92	70	75	760.57
92	70	76	719.7
92	70	81	776.25
92	70	82	777.15
92	70	83	781.14
92	70	84	785.15
92	71	74	786.4
92	71	75	754.45
92	71	76	698.59
92	71	81	776.38
92	71	82	793.31
92	71	83	803.42
92	71	84	811.41
92	72	74	807.21
92	72	75	771.37
92	72	76	713.22
92	72	81	846.94
92	72	82	849.76
92	72	83	860.76
92	72	84	880.83
92	73	74	806.29
92	73	75	772.66
92	73	76	728.34
92	73	81	907.47
92	73	82	908.43
92	73	83	921.59
92	73	84	947.82
92	74	74	798.21
92	74	75	768.78
92	74	76	737.56
92	74	81	969.81
92	74	82	970.79
92	74	83	985.69
92	74	84	1009.5
92	75	81	1005.9
92	75	82	1015
92	75	83	1030.8
92	75	84	1042.5
92	76	81	981.34
92	76	82	993.19
92	76	83	1012.5
92	76	84	1029.3
93	49	74	808.73
93	49	75	795.24
93	49	76	774.17
93	50	74	811.28
93	50	75	785.8
93	50	76	752.98
93	50	81	802.91
93	50	82	792.24
93	50	83	786.62
93	50	84	810.32
93	51	74	804.91
93	51	75	770.49
93	51	76	733.69
93	51	81	796.36
93	51	82	777.54
93	51	83	776.5
93	51	84	811.4
93	52	74	822.97
93	52	75	796.5
93	52	76	757.58
93	52	81	793.68
93	52	82	776.12
93	52	83	768.96
93	52	84	803.38
93	53	74	862.48
93	53	75	860.89
93	53	76	827.88
93	53	81	768.94
93	53	82	752.76
93	53	83	743.31
93	53	84	780.94
93	54	71	759.33
93	54	72	760.37
93	54	73	834.63
93	54	74	910.4
93	54	75	934.64
93	54	76	898.14
93	54	81	784.93
93	54	82	767.93
93	54	83	751.05
93	54	84	754.15
93	55	71	798.93
93	55	72	794.29
93	55	73	851.04
93	55	74	903.88
93	55	75	933.41
93	55	76	925.52
93	55	81	814.12
93	55	82	790.89
93	55	83	777.49
93	55	84	781.03
93	56	71	861.57
93	56	72	827.88
93	56	73	853.61
93	56	74	893.32
93	56	75	937.83
93	56	76	928.07
93	56	81	841.77
93	56	82	814.47
93	56	83	814.37
93	56	84	825.39
93	57	71	962.76
93	57	72	858.41
93	57	73	855.05
93	57	74	875.68
93	57	75	922.49
93	57	76	919.62
93	57	77	939.23
93	57	78	967.84
93	57	79	960.58
93	57	80	938.48
93	58	71	986.12
93	58	72	964.46
93	58	73	898.73
93	58	74	858.26
93	58	75	864.44
93	58	76	897.88
93	58	77	927.88
93	58	78	953.98
93	58	79	961.19
93	58	80	969.85
93	59	71	952.29
93	59	72	939.91
93	59	73	928.08
93	59	74	936.04
93	59	75	924.01
93	59	76	912.14
93	59	77	909.99
93	59	78	934.09
93	59	79	970.19
93	59	80	1005.9
93	60	71	932.62
93	60	72	906.62
93	60	73	902.27
93	60	74	888.29
93	60	75	890.12
93	60	76	859.11
93	60	77	822.16
93	60	78	832.87
93	60	79	838.55
93	60	80	834.54
93	61	74	747.48
93	61	75	797.47
93	61	76	782.45
93	61	77	807.24
93	61	78	826.29
93	61	79	836.28
93	61	80	838.09
93	62	71	1025.7
93	62	72	996.78
93	62	73	958.19
93	62	74	897.91
93	62	75	738.18
93	62	76	693.62
93	62	77	892.11
93	62	78	912.32
93	62	79	917.48
93	62	80	932.17
93	63	71	944.28
93	63	72	924.01
93	63	73	890.67
93	63	74	905.13
93	63	75	824.55
93	63	76	806.92
93	63	77	862.24
93	63	78	880.42
93	63	79	902.31
93	63	80	959.82
93	64	71	951.83
93	64	72	848.48
93	64	73	797.03
93	64	74	868.14
93	64	75	877.59
93	64	76	890.25
93	64	77	883.17
93	64	78	872.83
93	64	79	868.33
93	64	80	892.34
93	65	71	904.49
93	65	72	924.25
93	65	73	915.74
93	65	74	853.6
93	65	75	887.52
93	65	76	922.12
93	65	77	916.56
93	65	78	881.11
93	65	79	845
93	65	80	825.75
93	66	71	893.61
93	66	72	930.01
93	66	73	923.36
93	66	74	927.88
93	66	75	915.04
93	66	76	889.09
93	67	71	893.78
93	67	72	939.16
93	67	73	935.79
93	67	74	959.09
93	67	75	923.1
93	67	76	880.9
93	67	81	792.32
93	67	82	806.67
93	67	83	854.5
93	67	84	893.39
93	68	71	889.59
93	68	72	988.28
93	68	73	995.74
93	68	74	951.4
93	68	75	908.1
93	68	76	873.45
93	68	81	780.81
93	68	82	777.43
93	68	83	810.39
93	68	84	839.5
93	69	71	790.79
93	69	72	889.44
93	69	73	910.74
93	69	74	869.92
93	69	75	829.73
93	69	76	800.04
93	69	81	783.85
93	69	82	775.6
93	69	83	783.49
93	69	84	787.48
93	70	74	827.49
93	70	75	796.56
93	70	76	768.62
93	70	81	781.39
93	70	82	775.15
93	70	83	777.96
93	70	84	780.94
93	71	74	810.92
93	71	75	788.58
93	71	76	753.82
93	71	81	791.22
93	71	82	793.14
93	71	83	799.04
93	71	84	806.28
93	72	74	847.42
93	72	75	819.97
93	72	76	748.31
93	72	81	852.09
93	72	82	871.9
93	72	83	883.64
93	72	84	894.95
93	73	74	846.93
93	73	75	814.63
93	73	76	745.69
93	73	81	928.52
93	73	82	942.54
93	73	83	957.74
93	73	84	973.99
93	74	74	826.32
93	74	75	785.67
93	74	76	743.77
94	49	74	832.32
94	49	75	808.56
94	49	76	787.03
94	50	71	877.81
94	50	72	844.86
94	50	73	818.84
94	50	74	826.07
94	50	75	801.6
94	50	76	774.42
94	51	71	848.19
94	51	72	842.36
94	51	73	835.45
94	51	74	805.75
94	51	75	781.32
94	51	76	761.12
94	52	71	836.48
94	52	72	834.98
94	52	73	840.26
94	52	74	833.57
94	52	75	818.85
94	52	76	794.02
94	53	69	685.12
94	53	70	893.18
94	53	71	841.38
94	53	72	823.03
94	53	73	840.81
94	53	74	857.17
94	53	75	856.82
94	53	76	837.93
94	54	69	620.6
94	54	70	800.26
94	54	71	792.74
94	54	72	797.43
94	54	73	843.8
94	54	74	875.65
94	54	75	893.16
94	54	76	885.22
94	54	78	912.11
94	54	79	849.15
94	54	80	801.66
94	55	69	601.34
94	55	70	787.63
94	55	71	796.15
94	55	72	790.42
94	55	73	834.95
94	55	74	897.42
94	55	75	928.98
94	55	76	897.45
94	55	78	1001.9
94	55	79	897.02
94	55	80	831.4
94	56	69	622.8
94	56	70	818.12
94	56	71	838.52
94	56	72	803.13
94	56	73	843.23
94	56	74	898.91
94	56	75	933.65
94	56	76	901.85
94	56	78	977.75
94	56	79	945.77
94	56	80	893.15
94	57	71	913.58
94	57	72	843.46
94	57	73	865.11
94	57	74	889.33
94	57	75	916.05
94	57	76	911.54
94	57	77	930.52
94	57	78	964.4
94	57	79	967.69
94	57	80	928.49
94	58	71	1000.7
94	58	72	948.54
94	58	73	911.6
94	58	74	880.83
94	58	75	867.73
94	58	76	922.58
94	58	77	950.85
94	58	78	960.95
94	58	79	971.43
94	58	80	968.36
94	59	71	982.3
94	59	72	938.49
94	59	73	936.12
94	59	74	942.13
94	59	75	915.98
94	59	76	911.61
94	59	77	902.33
94	59	78	904.24
94	59	79	952.27
94	59	80	1015.6
94	60	71	892.39
94	60	72	856.6
94	60	73	860.2
94	60	74	863.16
94	60	75	869.07
94	60	76	855.4
94	60	77	824.77
94	60	78	813.41
94	60	79	821.95
94	60	80	844.51
94	61	71	903.81
94	61	72	768.54
94	61	73	675.23
94	61	74	666.73
94	61	75	775.13
94	61	76	812.96
94	61	77	813.92
94	61	78	824.92
94	61	79	832.85
94	61	80	841.52
94	62	71	956.83
94	62	72	885.52
94	62	73	857.68
94	62	74	857.59
94	62	75	845.62
94	62	76	847.82
94	62	77	895.08
94	62	78	929.14
94	62	79	937.82
94	62	80	936.27
94	63	71	982.32
94	63	72	939.88
94	63	73	920.06
94	63	74	961.25
94	63	75	916.54
94	63	76	894.59
94	63	77	889.44
94	63	78	898.21
94	63	79	917.38
94	63	80	964.92
94	64	71	970.12
94	64	72	931.39
94	64	73	918.67
94	64	74	981.86
94	64	75	949.75
94	64	76	929.97
94	64	77	919.04
94	64	78	910.49
94	64	79	907.41
94	64	80	912.66
94	65	71	974.37
94	65	72	982.86
94	65	73	966.35
94	65	74	923.25
94	65	75	924.95
94	65	76	944.03
94	65	77	957.52
94	65	78	940.15
94	65	79	911.12
94	65	80	863.87
94	66	71	950.55
94	66	72	960.24
94	66	73	948.48
94	66	74	958.95
94	66	75	941.01
94	66	76	925.51
94	66	78	940.45
94	66	79	938.69
94	66	80	894.74
94	67	69	708.76
94	67	70	792.66
94	67	71	907.89
94	67	72	930.32
94	67	73	930.22
94	67	74	956.76
94	67	75	933.81
94	67	76	914.78
94	67	78	946.29
94	67	79	942.92
94	67	80	885.26
94	68	69	635.46
94	68	70	675.06
94	68	71	864.91
94	68	72	934.72
94	68	73	945.21
94	68	74	918.16
94	68	75	900.8
94	68	76	898.53
94	68	78	938.38
94	68	79	928.09
94	68	80	859.66
94	69	69	631.34
94	69	70	643.48
94	69	71	804.14
94	69	72	866.66
94	69	73	877.78
94	69	74	870.52
94	69	75	846.55
94	69	76	824.28
94	69	78	860.9
94	69	79	866.76
94	69	80	811.65
94	70	69	659.82
94	70	70	642.47
94	70	71	769.39
94	70	72	830.96
94	70	73	843.71
94	70	74	834.14
94	70	75	808.34
94	70	76	785.6
94	71	71	781.64
94	71	72	858.92
94	71	73	854.8
94	71	74	808.92
94	71	75	780.65
94	71	76	762.91
94	72	71	751.01
94	72	72	834.25
94	72	73	848.24
94	72	74	845.58
94	72	75	823.51
94	72	76	777.68
94	73	71	736.87
94	73	72	835.1
94	73	73	856.28
94	73	74	849.13
94	73	75	824.3
94	73	76	778.03
94	74	74	830.35
94	74	75	788.9
94	74	76	765.77
95	50	71	874.48
95	50	72	857.5
95	50	73	843.72
95	51	71	862.58
95	51	72	865.78
95	51	73	876
95	52	71	852.58
95	52	72	866.77
95	52	73	892.81
95	53	69	712.73
95	53	70	882.77
95	53	71	851.26
95	53	72	858.66
95	53	73	892.88
95	53	77	921.68
95	53	78	919.73
95	53	79	882.78
95	53	80	834.54
95	54	69	664.55
95	54	70	839.57
95	54	71	829.13
95	54	72	830.45
95	54	73	855.58
95	54	77	944.98
95	54	78	961.84
95	54	79	914.29
95	54	80	848.66
95	55	69	635.55
95	55	70	819.9
95	55	71	837.15
95	55	72	832.46
95	55	73	841.99
95	55	77	989.31
95	55	78	1060.3
95	55	79	963.5
95	55	80	876.01
95	56	69	648.05
95	56	70	833.64
95	56	71	868.65
95	56	72	844.41
95	56	73	849.18
95	56	77	939.16
95	56	78	988.07
95	56	79	980.95
95	56	80	942.31
95	57	69	710.82
95	57	70	889.12
95	57	71	914.79
95	57	72	853.35
[truncated: 7,412 more rows]
