# Supplementary material for: From mathematics to medicine: A practical primer on topological data analysis (TDA) and the development of related analytic tools for the functional discovery of latent structure in fMRI data
Source: PLoS One. 2021 Aug 12;16(8):e0255859. doi: 10.1371/journal.pone.0255859 (PMC8360597; doi:10.1371/journal.pone.0255859)
Supplement: S1 Data — The included archive of .csv files has one .csv file for each time index. Each .csv file contains a single matrix, which has one column for each of the spatial coordinates x, y, z and one column for the fMRI signal amplitude at voxel (x, y, z) at that time index. This is normalized scan data for a single patient from our study, described in the paper, with an ACC (anterior cingulate cortex) mask applied. This is the data we used, together with our software implementation of our workflow (available at https://github.com/regalski/Wayne-State-TDA), to produce the persistence diagrams, vineyards, and loop locations pictured in the figures and described in the Workflow section of our paper. (ZIP) [file pone.0255859.s004.zip › lea2002_145_121_121_time_136_rdACC.csv]

86	49	77	709.32
86	49	78	686.29
86	49	79	708.32
86	49	80	719.41
86	50	77	707.77
86	50	78	672.58
86	50	79	676.11
86	50	80	677.93
86	51	77	704.09
86	51	78	688.54
86	51	79	689.18
86	51	80	689.22
86	52	77	714.41
86	52	78	710.19
86	52	79	701.34
86	52	80	687.05
86	53	77	795.17
86	53	78	749.02
86	53	79	706.37
86	53	80	663.77
86	54	77	843.21
86	54	78	825.58
86	54	79	785.48
86	54	80	730.33
86	55	77	858.78
86	55	78	871.78
86	55	79	846.05
86	55	80	799.64
86	56	77	856.94
86	56	78	868.82
86	56	79	873.62
86	56	80	873.86
86	57	77	819.91
86	57	78	865.19
86	57	79	904.5
86	57	80	871.19
86	57	81	849.35
86	57	82	844.95
86	58	77	809.28
86	58	78	860.47
86	58	79	904.29
86	58	80	853.09
86	58	81	845.11
86	58	82	874.84
86	59	81	807.45
86	59	82	860.57
86	60	81	683.22
86	60	82	757.77
86	61	81	764.89
86	61	82	808.12
86	62	81	842.95
86	62	82	857.77
86	63	77	814.72
86	63	78	793.58
86	63	79	839.82
86	63	80	840.91
86	63	81	827.2
86	63	82	861.42
86	64	77	840.24
86	64	78	807.23
86	64	79	826.13
86	64	80	803.2
86	64	81	761.44
86	64	82	766.31
86	65	77	841.54
86	65	78	854.43
86	65	79	850.72
86	65	80	805.71
86	65	81	750.53
86	65	82	737.31
86	66	77	856.36
86	66	78	942.15
86	66	79	890.34
86	66	80	830.86
86	66	81	781.61
86	66	82	749.67
86	67	77	795.6
86	67	78	861.63
86	67	79	845.52
86	67	80	836.91
86	68	77	830.56
86	68	78	855.8
86	68	79	823.65
86	68	80	817.18
86	69	77	872.01
86	69	78	838.49
86	69	79	788.88
86	69	80	781.35
86	70	77	763.76
86	70	78	729.35
86	70	79	712.09
86	70	80	720.13
86	71	77	751.8
86	71	78	732.72
86	71	79	715.61
86	71	80	722.49
86	72	77	758.3
86	72	78	744.51
86	72	79	721.49
86	72	80	726.98
86	73	77	734.97
86	73	78	733.25
86	73	79	722.39
86	73	80	729.14
87	46	81	919.66
87	46	82	909.29
87	46	83	906.33
87	46	84	903.27
87	47	81	828.76
87	47	82	842.96
87	47	83	851.24
87	47	84	834.19
87	48	81	769.47
87	48	82	770.18
87	48	83	770.03
87	48	84	764.8
87	49	77	712.39
87	49	78	698.53
87	49	79	736.77
87	49	80	749.96
87	49	81	731.81
87	49	82	732.54
87	49	83	735.54
87	49	84	741.49
87	50	77	724.67
87	50	78	701.38
87	50	79	718.04
87	50	80	719.12
87	50	81	705.24
87	50	82	710.37
87	50	83	723.52
87	50	84	734.51
87	51	77	725.04
87	51	78	698.76
87	51	79	702.62
87	51	80	702.41
87	52	77	740.35
87	52	78	716.24
87	52	79	710.43
87	52	80	703.94
87	53	77	831.72
87	53	78	793.52
87	53	79	758.93
87	53	80	719.61
87	54	77	850.01
87	54	78	846.44
87	54	79	812.23
87	54	80	757.47
87	55	77	829.37
87	55	78	871.57
87	55	79	851.51
87	55	80	797.52
87	55	81	769.33
87	55	82	747.54
87	55	83	756.91
87	55	84	770.08
87	56	77	864.01
87	56	78	885.03
87	56	79	873.37
87	56	80	843.53
87	56	81	807.65
87	56	82	767.78
87	56	83	774
87	56	84	780.52
87	57	77	840.13
87	57	78	883.53
87	57	79	916.83
87	57	80	907.34
87	57	81	865.97
87	57	82	818.99
87	57	83	794.18
87	57	84	769.32
87	58	77	824.57
87	58	78	879.61
87	58	79	920.75
87	58	80	887.74
87	58	81	864.18
87	58	82	866.75
87	58	83	843.58
87	58	84	817.09
87	59	77	872.35
87	59	78	895.42
87	59	79	899.3
87	59	80	816.78
87	59	81	807.74
87	59	82	853.17
87	59	83	848.21
87	59	84	833.15
87	60	77	758.52
87	60	78	768.4
87	60	79	813.37
87	60	80	736.9
87	60	81	698.79
87	60	82	722.36
87	60	83	757.43
87	60	84	793.06
87	61	77	710.64
87	61	78	722.19
87	61	79	804.12
87	61	80	810.2
87	61	81	795.02
87	61	82	766.28
87	61	83	791.12
87	61	84	835.22
87	62	77	760.04
87	62	78	755.03
87	62	79	835.01
87	62	80	879.58
87	62	81	875.86
87	62	82	829.5
87	62	83	835.74
87	62	84	852.86
87	63	77	865
87	63	78	868.19
87	63	79	849.43
87	63	80	836.45
87	63	81	831.31
87	63	82	861.32
87	63	83	868.28
87	63	84	846.58
87	64	77	855.25
87	64	78	829.42
87	64	79	778.29
87	64	80	788.4
87	64	81	813.53
87	64	82	826.52
87	64	83	815.26
87	64	84	787.25
87	65	77	827.38
87	65	78	818.25
87	65	79	768.42
87	65	80	772.03
87	65	81	782.65
87	65	82	790.92
87	65	83	780.3
87	65	84	766.87
87	66	77	829.54
87	66	78	887.7
87	66	79	814.88
87	66	80	777.19
87	66	81	760.66
87	66	82	762.89
87	66	83	752.42
87	66	84	748.98
87	67	77	836.34
87	67	78	826.96
87	67	79	770.97
87	67	80	762.64
87	67	81	775.9
87	67	82	747.84
87	67	83	727.54
87	67	84	725.17
87	68	77	837.04
87	68	78	812.22
87	68	79	763.12
87	68	80	761.53
87	68	81	778.68
87	68	82	748.68
87	68	83	720.78
87	68	84	709.97
87	69	77	813.68
87	69	78	802.79
87	69	79	761.68
87	69	80	757.39
87	70	77	741.38
87	70	78	736.45
87	70	79	732.07
87	70	80	733.54
87	71	77	732.62
87	71	78	742.78
87	71	79	743.77
87	71	80	739.58
87	72	77	750.31
87	72	78	763.49
87	72	79	757.33
87	72	80	748.72
87	73	77	727.34
87	73	78	742.51
87	73	79	751.39
87	73	80	753.84
87	73	81	755.47
87	73	82	746.49
87	73	83	753.9
87	73	84	782.04
87	74	81	781.41
87	74	82	803.33
87	74	83	827.06
87	74	84	849.09
87	75	81	806.94
87	75	82	853.98
87	75	83	879.29
87	75	84	883.49
87	76	81	822.49
87	76	82	876.17
87	76	83	893.78
87	76	84	876.28
88	46	81	951.44
88	46	82	933.31
88	46	83	919.33
88	46	84	909.27
88	47	81	873.75
88	47	82	870.89
88	47	83	865.19
88	47	84	840.19
88	48	81	796.27
88	48	82	785.09
88	48	83	777.13
88	48	84	768.95
88	49	77	722.5
88	49	78	709.76
88	49	79	735.97
88	49	80	751.78
88	49	81	754.52
88	49	82	748.37
88	49	83	745.51
88	49	84	752.58
88	50	77	721.77
88	50	78	710.37
88	50	79	725.09
88	50	80	735.23
88	50	81	739.33
88	50	82	735.43
88	50	83	734.63
88	50	84	748.67
88	51	77	746.84
88	51	78	739.86
88	51	79	725.86
88	51	80	712.68
88	52	77	794.06
88	52	78	788.75
88	52	79	755.55
88	52	80	729.18
88	53	77	864.79
88	53	78	846.69
88	53	79	822.39
88	53	80	798.44
88	54	77	890.07
88	54	78	884.87
88	54	79	862.84
88	54	80	831.97
88	55	77	885.87
88	55	78	898.67
88	55	79	885.81
88	55	80	856.9
88	55	81	824.69
88	55	82	796.31
88	55	83	811.2
88	55	84	828.61
88	56	77	897.01
88	56	78	896.74
88	56	79	892.44
88	56	80	883.74
88	56	81	841.97
88	56	82	800.6
88	56	83	822.57
88	56	84	846.19
88	57	77	859.16
88	57	78	873.85
88	57	79	887.65
88	57	80	890.1
88	57	81	861.67
88	57	82	815.73
88	57	83	818.6
88	57	84	824.36
88	58	77	831.91
88	58	78	862.19
88	58	79	885.78
88	58	80	872.72
88	58	81	866.62
88	58	82	872.33
88	58	83	865.14
88	58	84	860.41
88	59	77	881.41
88	59	78	888.95
88	59	79	887.35
88	59	80	831.41
88	59	81	833.39
88	59	82	867
88	59	83	856.98
88	59	84	850.77
88	60	77	850.16
88	60	78	831.72
88	60	79	817.73
88	60	80	761.05
88	60	81	716.94
88	60	82	679.36
88	60	83	701.88
88	60	84	767.78
88	61	77	823.2
88	61	78	815.03
88	61	79	833.82
88	61	80	826.48
88	61	81	790.73
88	61	82	709.54
88	61	83	735.94
88	61	84	826.13
88	62	77	832.49
88	62	78	835.42
88	62	79	871.71
88	62	80	897.18
88	62	81	880.05
88	62	82	795.29
88	62	83	806.42
88	62	84	869.24
88	63	77	876.09
88	63	78	875
88	63	79	840.22
88	63	80	859.68
88	63	81	873.22
88	63	82	879.91
88	63	83	887.87
88	63	84	891.4
88	64	77	871.18
88	64	78	844.19
88	64	79	768.23
88	64	80	815.07
88	64	81	876.7
88	64	82	887.86
88	64	83	879.08
88	64	84	845.4
88	65	77	859.93
88	65	78	821.84
88	65	79	740.98
88	65	80	790.27
88	65	81	853.11
88	65	82	870.95
88	65	83	858.73
88	65	84	810.75
88	66	77	870.02
88	66	78	852.19
88	66	79	778.52
88	66	80	786.77
88	66	81	813.4
88	66	82	834.07
88	66	83	822.77
88	66	84	782.67
88	67	77	833.58
88	67	78	791.4
88	67	79	734.81
88	67	80	743.75
88	67	81	769.5
88	67	82	760.3
88	67	83	752.1
88	67	84	751.88
88	68	77	800.8
88	68	78	769.1
88	68	79	738.16
88	68	80	742.03
88	68	81	757.74
88	68	82	752.54
88	68	83	746.55
88	68	84	733.64
88	69	77	766.02
88	69	78	763.24
88	69	79	758.25
88	69	80	753.92
88	70	77	739.46
88	70	78	732.44
88	70	79	731.27
88	70	80	736.88
88	71	77	726.83
88	71	78	730.82
88	71	79	736.73
88	71	80	745.36
88	72	77	723.77
88	72	78	741
88	72	79	752.96
88	72	80	761.29
88	73	77	709.83
88	73	78	723.99
88	73	79	749.88
88	73	80	765.35
88	73	81	774.64
88	73	82	777.09
88	73	83	786.14
88	73	84	808.3
88	74	81	808.27
88	74	82	830.18
88	74	83	847.76
88	74	84	865.98
88	75	81	853.98
88	75	82	890.8
88	75	83	908.24
88	75	84	903.4
88	76	81	873.98
88	76	82	909.63
88	76	83	917.3
88	76	84	885.41
89	46	81	955.3
89	46	82	941.35
89	46	83	927.8
89	46	84	909.81
89	47	81	893.81
89	47	82	881.93
89	47	83	867.26
89	47	84	842.29
89	48	81	808.11
89	48	82	790.31
89	48	83	774.4
89	48	84	779.14
89	49	77	720.53
89	49	78	717.73
89	49	79	735.76
89	49	80	751.35
89	49	81	764.23
89	49	82	754.32
89	49	83	745.31
89	49	84	764.22
89	50	74	748.34
89	50	75	751.86
89	50	76	740.49
89	50	77	736.44
89	50	78	732.92
89	50	79	746.52
89	50	80	756.54
89	50	81	766.55
89	50	82	757.6
89	50	83	744.65
89	50	84	760.6
89	51	74	761.87
89	51	75	780.3
89	51	76	773.86
89	51	77	779.67
89	51	78	790.8
89	51	79	769.21
89	51	80	748.2
89	51	81	744.97
89	51	82	726.94
89	51	83	703.88
89	51	84	719.64
89	52	74	778.37
89	52	75	833.74
89	52	76	837.47
89	52	77	853.13
89	52	78	871.05
89	52	79	813.85
89	52	80	775.24
89	52	81	768.93
89	52	82	749.1
89	52	83	725.33
89	52	84	727.43
89	53	74	785.88
89	53	75	870.01
89	53	76	846.52
89	53	77	849.05
89	53	78	864.88
89	53	79	864.08
89	53	80	861.19
89	53	81	846.59
89	53	82	815.78
89	53	83	781.74
89	53	84	768.58
89	54	74	781.04
89	54	75	879.01
89	54	76	867.25
89	54	77	865.95
89	54	78	865.15
89	54	79	869.54
89	54	80	870.7
89	54	81	863.63
89	54	82	847.66
89	54	83	831.87
89	54	84	843.99
89	55	75	829.35
89	55	76	878.82
89	55	77	892.69
89	55	78	870.52
89	55	79	874.13
89	55	80	886.05
89	55	81	876.18
89	55	82	859.37
89	55	83	858.52
89	55	84	876.57
89	56	75	799.53
89	56	76	850.59
89	56	77	892.75
89	56	78	881.9
89	56	79	899.49
89	56	80	930.48
89	56	81	893.64
89	56	82	857.65
89	56	83	870.82
89	56	84	882.91
89	57	75	821.13
89	57	76	842.67
89	57	77	868.93
89	57	78	867.24
89	57	79	869.37
89	57	80	869.47
89	57	81	857.84
89	57	82	843.82
89	57	83	847.64
89	57	84	851.76
89	58	77	843.05
89	58	78	865.21
89	58	79	871.61
89	58	80	859.22
89	58	81	872.17
89	58	82	898.95
89	58	83	899.82
89	58	84	901.94
89	59	77	855.54
89	59	78	894.52
89	59	79	914.69
89	59	80	889.27
89	59	81	891.96
89	59	82	909.19
89	59	83	878
89	59	84	854.51
89	60	77	799.21
89	60	78	795.46
89	60	79	790.29
89	60	80	782.26
89	60	81	739.48
89	60	82	658.85
89	60	83	636.77
89	60	84	650.52
89	61	77	792.36
89	61	78	794.77
89	61	79	806.77
89	61	80	817.53
89	61	81	769.05
89	61	82	659.71
89	61	83	681.63
89	61	84	773.02
89	62	77	846.97
89	62	78	859.25
89	62	79	871.23
89	62	80	888.08
89	62	81	859.12
89	62	82	772.36
89	62	83	798.38
89	62	84	877.53
89	63	77	868.37
89	63	78	866.23
89	63	79	838.97
89	63	80	895.9
89	63	81	933.76
89	63	82	937.08
89	63	83	945.71
89	63	84	947.85
89	64	77	866
89	64	78	839.25
89	64	79	778.31
89	64	80	851.24
89	64	81	917.12
89	64	82	920.26
89	64	83	914.37
89	64	84	882.42
89	65	77	854.12
89	65	78	811.16
89	65	79	740.05
89	65	80	822.07
89	65	81	904.1
89	65	82	919.01
89	65	83	906.63
89	65	84	857.62
89	66	75	824.46
89	66	76	874.82
89	66	77	842.67
89	66	78	804.89
89	66	79	750.09
89	66	80	817.33
89	66	81	890.69
89	66	82	911.79
89	66	83	894.28
89	66	84	839.92
89	67	75	852.05
89	67	76	834.23
89	67	77	800.17
89	67	78	767.4
89	67	79	735.6
89	67	80	769.86
89	67	81	808.85
89	67	82	807.73
89	67	83	803.41
89	67	84	791.14
89	68	75	844.98
89	68	76	795.8
89	68	77	771.08
89	68	78	752.93
89	68	79	743.9
89	68	80	757.08
89	68	81	769.97
89	68	82	765.89
89	68	83	766.76
89	68	84	767.56
89	69	74	840.06
89	69	75	812.17
89	69	76	759.21
89	69	77	758.33
89	69	78	762.9
89	69	79	774.73
89	69	80	767.9
89	69	81	757.95
89	69	82	754.87
89	69	83	754.69
89	69	84	756.56
89	70	74	785.53
89	70	75	775.8
89	70	76	753.04
89	70	77	745.22
89	70	78	737.11
89	70	79	731.85
89	70	80	741.7
89	70	81	753.62
89	70	82	755.45
89	70	83	758.33
89	70	84	755.31
89	71	74	749.17
89	71	75	755.61
89	71	76	738.79
89	71	77	735.63
89	71	78	733.55
89	71	79	727.37
89	71	80	749.22
89	71	81	767.41
89	71	82	750.57
89	71	83	742.58
89	71	84	748.6
89	72	74	746.17
89	72	75	752.57
89	72	76	712.7
89	72	77	731.57
89	72	78	749.78
89	72	79	748.79
89	72	80	775.43
89	72	81	792.37
89	72	82	755.34
89	72	83	742.81
89	72	84	759.75
89	73	74	748.59
89	73	75	755.71
89	73	76	728.95
89	73	77	724.09
89	73	78	728.1
89	73	79	752.08
89	73	80	784.07
89	73	81	808.1
89	73	82	820.25
89	73	83	826.07
89	73	84	828.29
89	74	81	849.27
89	74	82	878.27
89	74	83	887.25
89	74	84	877.42
89	75	81	917.93
89	75	82	941.61
89	75	83	941.96
89	75	84	923.06
89	76	81	923.1
89	76	82	939.95
89	76	83	943.12
89	76	84	931.32
90	46	81	937.76
90	46	82	936.96
90	46	83	926.89
90	46	84	911.68
90	47	81	885.94
90	47	82	869.08
90	47	83	851.08
90	47	84	835.87
90	48	81	808.54
90	48	82	784.7
90	48	83	767.47
90	48	84	791.09
90	49	74	775.58
90	49	75	758.12
90	49	76	733.19
90	49	81	762.38
90	49	82	750.61
90	49	83	740.47
90	49	84	771.29
90	50	74	765.47
90	50	75	757.56
90	50	76	750.89
90	50	77	750.04
90	50	78	753.03
90	50	79	767.72
90	50	80	773.38
90	50	81	775.5
90	50	82	769.81
90	50	83	758.73
90	50	84	765.51
90	51	74	761.91
90	51	75	780
90	51	76	795.09
90	51	77	802.85
90	51	78	814.21
90	51	79	801.93
90	51	80	786.2
90	51	81	777.31
90	51	82	754.49
90	51	83	721.28
90	51	84	721.9
90	52	74	795.68
90	52	75	845.67
90	52	76	871.82
90	52	77	900.85
90	52	78	919.93
90	52	79	854.59
90	52	80	821.15
90	52	81	814.13
90	52	82	791.63
90	52	83	756.83
90	52	84	740.72
90	53	74	803.68
90	53	75	874.85
90	53	76	869.12
90	53	77	872.48
90	53	78	884.41
90	53	79	891.8
90	53	80	902.66
90	53	81	896.86
90	53	82	877.72
90	53	83	835.59
90	53	84	796.78
90	54	74	789.64
90	54	75	870.75
90	54	76	876.62
90	54	77	870.12
90	54	78	852.1
90	54	79	863.34
90	54	80	876.66
90	54	81	896.75
90	54	82	897.89
90	54	83	873.96
90	54	84	862.96
90	55	74	757.1
90	55	75	809.19
90	55	76	892.38
90	55	77	903.12
90	55	78	842.32
90	55	79	842.05
90	55	80	865.14
90	55	81	893.82
90	55	82	893.4
90	55	83	869.52
90	55	84	881.24
90	56	74	783.67
90	56	75	789.93
90	56	76	857.84
90	56	77	897.07
90	56	78	875.54
90	56	79	899.15
90	56	80	948.65
90	56	81	916.28
90	56	82	879.34
90	56	83	854.16
90	56	84	879
90	57	74	839.75
90	57	75	815.12
90	57	76	854.94
90	57	77	894.25
90	57	78	893.27
90	57	79	884.88
90	57	80	870.89
90	57	81	879.45
90	57	82	892.64
90	57	83	876.28
90	57	84	873.94
90	58	74	914.81
90	58	75	874.44
90	58	76	877.68
90	58	77	887.58
90	58	78	910.06
90	58	79	907.75
90	58	80	886.25
90	58	81	921.75
90	58	82	965.91
90	58	83	966.71
90	58	84	960.34
90	59	75	872.45
90	59	76	882.69
90	59	77	859.06
90	59	78	932.65
90	59	79	985.61
90	59	80	987.6
90	59	81	991.25
90	59	82	985.16
90	59	83	944.53
90	59	84	911.2
90	60	75	758.51
90	60	76	746.9
90	60	77	728.96
90	60	78	734.55
90	60	79	746.83
90	60	80	782.36
90	60	81	762.78
90	60	82	697.02
90	60	83	644.92
90	60	84	620.62
90	61	77	702.89
90	61	78	716.69
90	61	79	729.64
90	61	80	783.1
90	61	81	755.93
90	61	82	660.57
90	61	83	621.16
90	61	84	640.09
90	62	75	820.34
90	62	76	763.8
90	62	77	840.02
90	62	78	854.32
90	62	79	840.13
90	62	80	865.85
90	62	81	836.51
90	62	82	750.01
90	62	83	740.88
90	62	84	780.01
90	63	75	788.72
90	63	76	829.92
90	63	77	854.54
90	63	78	859.23
90	63	79	852.97
90	63	80	909.69
90	63	81	930.46
90	63	82	916.6
90	63	83	940.68
90	63	84	974.94
90	64	75	772.27
90	64	76	872.75
90	64	77	848.68
90	64	78	828.01
90	64	79	805.08
90	64	80	862.03
90	64	81	888.9
90	64	82	865.58
90	64	83	871.24
90	64	84	884.86
90	65	74	825.19
90	65	75	813.4
90	65	76	885.69
90	65	77	828.31
90	65	78	786.38
90	65	79	754.2
90	65	80	817.92
90	65	81	867.34
90	65	82	879.82
90	65	83	889.64
90	65	84	889.12
90	66	74	894.94
90	66	75	870.48
90	66	76	836.9
90	66	77	792.49
90	66	78	755.86
90	66	79	723.92
90	66	80	802.49
90	66	81	880.86
90	66	82	933.36
90	66	83	937.58
90	66	84	910.32
90	67	74	907.28
90	67	75	859.41
90	67	76	787.65
90	67	77	765.39
90	67	78	753.66
90	67	79	756.55
90	67	80	808.26
90	67	81	841.5
90	67	82	830.46
90	67	83	820.19
90	67	84	817.2
90	68	74	886.41
90	68	75	821.91
90	68	76	754.84
90	68	77	755.28
90	68	78	763.24
90	68	79	781.05
90	68	80	805.79
90	68	81	811.73
90	68	82	788.69
90	68	83	783.69
90	68	84	791.45
90	69	74	844.04
90	69	75	806.29
90	69	76	753.25
90	69	77	773.2
90	69	78	789.93
90	69	79	792.63
90	69	80	793.41
90	69	81	788.88
90	69	82	782.2
90	69	83	781.33
90	69	84	783.96
90	70	74	793.78
90	70	75	776.86
90	70	76	751.94
90	70	77	757.2
90	70	78	759.41
90	70	79	748.21
90	70	80	754.77
90	70	81	764.76
90	70	82	760.69
90	70	83	761.67
90	70	84	765.33
90	71	74	762.24
90	71	75	756.51
90	71	76	738.65
90	71	77	747.76
90	71	78	751.84
90	71	79	736.7
90	71	80	756.52
90	71	81	778.61
90	71	82	763.79
90	71	83	760.95
90	71	84	770.67
90	72	74	771.91
90	72	75	759.05
90	72	76	708.41
90	72	77	747.7
90	72	78	776.87
90	72	79	762.83
90	72	80	793.61
90	72	81	821.71
90	72	82	785.89
90	72	83	774.82
90	72	84	788.47
90	73	74	784.12
90	73	75	775.07
90	73	76	739.43
90	73	81	870.11
90	73	82	876.21
90	73	83	865.22
90	73	84	844.23
90	74	81	916.5
90	74	82	940.75
90	74	83	933.96
90	74	84	907.93
90	75	81	963.32
90	75	82	985.36
90	75	83	988.52
90	75	84	976.48
90	76	81	947.18
90	76	82	964.94
90	76	83	977.18
90	76	84	981.43
91	47	81	881.46
91	47	82	864.79
91	47	83	853.39
91	47	84	856.76
91	48	81	822.35
91	48	82	805.54
91	48	83	800.46
91	48	84	815.3
91	49	74	798.34
91	49	75	781.13
91	49	76	754.27
91	49	81	770.79
91	49	82	769.68
91	49	83	771.62
91	49	84	786.6
91	50	74	791.17
91	50	75	771.05
91	50	76	756.59
91	50	81	769.44
91	50	82	770.6
91	50	83	770.68
91	50	84	771.61
91	51	74	785.88
91	51	75	781.24
91	51	76	792.52
91	51	81	762.24
91	51	82	754.29
91	51	83	744.18
91	51	84	741.9
91	52	74	822.94
91	52	75	855.08
91	52	76	877.08
91	52	81	789.2
91	52	82	774.37
91	52	83	755.67
91	52	84	746.86
91	53	74	841.63
91	53	75	900.97
91	53	76	914.81
91	53	81	872.47
91	53	82	839.83
91	53	83	804.83
91	53	84	781.61
91	54	74	834.45
91	54	75	907.99
91	54	76	933.8
91	54	81	905.85
91	54	82	891.62
91	54	83	864.46
91	54	84	834.41
91	55	74	789.62
91	55	75	855.49
91	55	76	935.81
91	55	81	923.35
91	55	82	915.56
91	55	83	889.3
91	55	84	875.57
91	56	74	789.84
91	56	75	827.25
91	56	76	895.82
91	56	81	953.43
91	56	82	917.45
91	56	83	893.35
91	56	84	899.03
91	57	74	825.27
91	57	75	825.24
91	57	76	887.4
91	57	77	954.4
91	57	78	991.13
91	57	79	986.11
91	57	80	955.9
91	57	81	936.51
91	57	82	925.48
91	57	83	904.26
91	57	84	895.73
91	58	74	899.16
91	58	75	855.32
91	58	76	896.09
91	58	77	964.62
91	58	78	1014.8
91	58	79	1000.5
91	58	80	948.73
91	58	81	947.5
91	58	82	959.28
91	58	83	950.25
91	58	84	956.06
91	59	74	867.02
91	59	75	887.94
91	59	76	916.15
91	59	77	948.97
91	59	78	997.94
91	59	79	1006.4
91	59	80	971.82
91	59	81	962.07
91	59	82	958.8
91	59	83	929.74
91	59	84	910.11
91	60	74	798.91
91	60	75	717.52
91	60	76	703.87
91	60	77	783.51
91	60	78	806.14
91	60	79	808.81
91	60	80	784.26
91	60	81	785.09
91	60	82	785.47
91	60	83	728.51
91	60	84	680.86
91	61	74	766.72
91	61	75	591.7
91	61	76	550.82
91	61	77	731.53
91	61	78	788.86
91	61	79	805.14
91	61	80	807.03
91	61	81	823.68
91	61	82	820.46
91	61	83	746.97
91	61	84	694.76
91	62	74	915.25
91	62	75	725.92
91	62	76	665.45
91	62	77	878.64
91	62	78	922.98
91	62	79	910.9
91	62	80	908.8
91	62	81	911.94
91	62	82	895.47
91	62	83	846.77
91	62	84	821.93
91	63	74	803.01
91	63	75	760.5
91	63	76	812.21
91	63	77	853.94
91	63	78	872.92
91	63	79	893.77
91	63	80	939.77
91	63	81	963.89
91	63	82	956.37
91	63	83	977.01
91	63	84	996.9
91	64	74	758.91
91	64	75	801.61
91	64	76	878.79
91	64	77	839.15
91	64	78	829.55
91	64	79	837.95
91	64	80	895.23
91	64	81	919.52
91	64	82	898.52
91	64	83	887.94
91	64	84	890.05
91	65	74	912.85
91	65	75	897.27
91	65	76	870.57
91	65	77	821.55
91	65	78	790.23
91	65	79	772.21
91	65	80	834.77
91	65	81	877.39
91	65	82	893.91
91	65	83	893.26
91	65	84	888.69
91	66	74	929.13
91	66	75	898.97
91	66	76	843.99
91	66	77	803.17
91	66	78	761.5
91	66	79	719.59
91	66	80	786.02
91	66	81	856.06
91	66	82	942.71
91	66	83	952.25
91	66	84	928.25
91	67	74	922.88
91	67	75	871.17
91	67	76	796.46
91	67	81	829.85
91	67	82	856.97
91	67	83	863.9
91	67	84	861.96
91	68	74	898.03
91	68	75	833.91
91	68	76	756.69
91	68	81	803.22
91	68	82	806.33
91	68	83	812.8
91	68	84	819.53
91	69	74	844.43
91	69	75	796.54
91	69	76	746.69
91	69	81	778.4
91	69	82	785.99
91	69	83	789.4
91	69	84	792.18
91	70	74	802.62
91	70	75	775.63
91	70	76	748.83
91	70	81	754.94
91	70	82	767.1
91	70	83	776.2
91	70	84	782.98
91	71	74	778.04
91	71	75	761.13
91	71	76	733.01
91	71	81	767.74
91	71	82	775.85
91	71	83	787
91	71	84	801.82
91	72	74	789.1
91	72	75	754.54
91	72	76	685.31
91	72	81	819.12
91	72	82	809.18
91	72	83	815.2
91	72	84	835.05
91	73	74	803.29
91	73	75	772.6
91	73	76	719.29
91	73	81	878.77
91	73	82	894.6
91	73	83	901.99
91	73	84	894.03
91	74	74	811.5
91	74	75	787.17
91	74	76	750.88
91	74	81	934.61
91	74	82	966.59
91	74	83	973.9
91	74	84	957.8
91	75	81	975.83
91	75	82	995.17
91	75	83	1008.3
91	75	84	1013.3
91	76	81	954.15
91	76	82	975.02
91	76	83	994.18
91	76	84	1009.3
92	47	81	959.14
92	47	82	958.73
92	47	83	940.22
92	47	84	930.21
92	48	81	886.27
92	48	82	881.78
92	48	83	875.58
92	48	84	879.08
92	49	74	818.28
92	49	75	802.48
92	49	76	776.82
92	49	81	801.84
92	49	82	811.98
92	49	83	820.85
92	49	84	830.67
92	50	74	819.93
92	50	75	790.15
92	50	76	753.63
92	50	81	781.52
92	50	82	778.51
92	50	83	780.56
92	50	84	788.51
92	51	74	828.01
92	51	75	788.11
92	51	76	747.17
92	51	81	768.05
92	51	82	764.11
92	51	83	762.99
92	51	84	770.57
92	52	74	848.39
92	52	75	841.55
92	52	76	809.36
92	52	81	765.54
92	52	82	757.95
92	52	83	751
92	52	84	758.97
92	53	74	884.09
92	53	75	923.3
92	53	76	899.03
92	53	81	787.1
92	53	82	768.58
92	53	83	750.75
92	53	84	756.88
92	54	74	909.35
92	54	75	978.76
92	54	76	953.41
92	54	81	832.39
92	54	82	819.68
92	54	83	803.91
92	54	84	783.02
92	55	74	865.6
92	55	75	941.43
92	55	76	936.63
92	55	81	868.22
92	55	82	859.19
92	55	83	847.06
92	55	84	834.99
92	56	74	829.42
92	56	75	919.97
92	56	76	924.73
92	56	81	905.85
92	56	82	882.85
92	56	83	877.11
92	56	84	882.6
92	57	74	821.53
92	57	75	881.52
92	57	76	913.39
92	57	77	940.43
92	57	78	951.74
92	57	79	954.02
92	57	80	944.18
92	57	81	917.24
92	57	82	898.3
92	57	83	884.18
92	57	84	880.79
92	58	74	878.91
92	58	75	854.38
92	58	76	904.36
92	58	77	952.76
92	58	78	958.72
92	58	79	959.79
92	58	80	949.48
92	58	81	931.93
92	58	82	917.08
92	58	83	901.99
92	58	84	916.91
92	59	74	911.7
92	59	75	927.86
92	59	76	949.82
92	59	77	962.97
92	59	78	966.02
92	59	79	974.63
92	59	80	965.18
92	59	81	934.36
92	59	82	912.43
92	59	83	890.79
92	59	84	887.5
92	60	74	898.77
92	60	75	837.35
92	60	76	816.45
92	60	77	844.69
92	60	78	837.78
92	60	79	825.92
92	60	80	793.08
92	60	81	800.52
92	60	82	827.68
92	60	83	804.57
92	60	84	760.21
92	61	74	894.06
92	61	75	699.31
92	61	76	650.76
92	61	77	808.94
92	61	78	828.49
92	61	79	824.56
92	61	80	816.07
92	61	81	853.71
92	61	82	915.63
92	61	83	886.64
92	61	84	822.97
92	62	74	942.98
92	62	75	616.3
92	62	76	549.62
92	62	77	889.77
92	62	78	924.21
92	62	79	907.61
92	62	80	915.77
92	62	81	942.92
92	62	82	984.14
92	62	83	960.93
92	62	84	920.74
92	63	74	760.8
92	63	75	704.07
92	63	76	769.26
92	63	77	880.13
92	63	78	894.48
92	63	79	899.02
92	63	80	941.76
92	63	81	966.75
92	63	82	973.64
92	63	83	998.91
92	63	84	1010
92	64	74	661.5
92	64	75	772.14
92	64	76	885.76
92	64	77	893.17
92	64	78	865.68
92	64	79	842.14
92	64	80	885.11
92	64	81	910.69
92	64	82	913.17
92	64	83	916.92
92	64	84	916.45
92	65	74	781.54
92	65	75	852.4
92	65	76	899.54
92	65	77	893.74
92	65	78	843.22
92	65	79	789.06
92	65	80	820.46
92	65	81	855.04
92	65	82	889.32
92	65	83	900.78
92	65	84	900.28
92	66	74	859.51
92	66	75	882.81
92	66	76	873.1
92	66	77	854.3
92	66	78	822.74
92	66	79	784.91
92	66	80	786.4
92	66	81	823.83
92	66	82	909.75
92	66	83	936.36
92	66	84	928.77
92	67	74	910.16
92	67	75	890.83
92	67	76	848.2
92	67	81	805.61
92	67	82	850.33
92	67	83	883.3
92	67	84	899.38
92	68	74	929.24
92	68	75	878.56
92	68	76	817.78
92	68	81	791.31
92	68	82	806.27
92	68	83	831.58
92	68	84	847.52
92	69	74	864.16
92	69	75	808.36
92	69	76	776.64
92	69	81	781.68
92	69	82	787.98
92	69	83	789.01
92	69	84	785.89
92	70	74	814.88
92	70	75	775.61
92	70	76	753.73
92	70	81	758.23
92	70	82	771.13
92	70	83	782.13
92	70	84	790.14
92	71	74	778.36
92	71	75	759.5
92	71	76	734.63
92	71	81	761.44
92	71	82	780.38
92	71	83	802.48
92	71	84	821.47
92	72	74	791.19
92	72	75	762.43
92	72	76	719.3
92	72	81	816.95
92	72	82	832.78
92	72	83	853.78
92	72	84	880.85
92	73	74	801.26
92	73	75	776.69
92	73	76	735.4
92	73	81	882.52
92	73	82	911.48
92	73	83	928.63
92	73	84	940.84
92	74	74	808.19
92	74	75	791.8
92	74	76	750.6
92	74	81	949.83
92	74	82	985.81
92	74	83	999.72
92	74	84	998.53
92	75	81	984.05
92	75	82	1003.1
92	75	83	1016.9
92	75	84	1028.7
92	76	81	960.4
92	76	82	978.27
92	76	83	997.59
92	76	84	1016.3
93	49	74	868.76
93	49	75	833.21
93	49	76	784.15
93	50	74	850.35
93	50	75	814.82
93	50	76	761.98
93	50	81	800.92
93	50	82	789.22
93	50	83	787.66
93	50	84	811.38
93	51	74	833.01
93	51	75	792.64
93	51	76	735.82
93	51	81	785.42
93	51	82	775.59
93	51	83	779.54
93	51	84	808.46
93	52	74	839.97
93	52	75	815.55
93	52	76	773.62
93	52	81	772.71
93	52	82	765.1
93	52	83	762.96
93	52	84	787.44
93	53	74	870.53
93	53	75	871
93	53	76	838.99
93	53	81	748.94
93	53	82	731.78
93	53	83	721.38
93	53	84	751.04
93	54	71	742.4
93	54	72	756.43
93	54	73	844.66
93	54	74	910.36
93	54	75	936.68
93	54	76	907.22
93	54	81	763.94
93	54	82	749.94
93	54	83	735.05
93	54	84	736.13
93	55	71	766.94
93	55	72	746.27
93	55	73	811.03
93	55	74	890.89
93	55	75	954.46
93	55	76	950.57
93	55	81	796.11
93	55	82	780.9
93	55	83	770.54
93	55	84	768.12
93	56	71	828.61
93	56	72	766.9
93	56	73	812.65
93	56	74	879.38
93	56	75	947.94
93	56	76	936.15
93	56	81	836.79
93	56	82	814.52
93	56	83	811.43
93	56	84	811.45
93	57	71	931.79
93	57	72	815.47
93	57	73	834.14
93	57	74	869.71
93	57	75	933.54
93	57	76	935.66
93	57	77	950.21
93	57	78	961.76
93	57	79	951.43
93	57	80	930.34
93	58	71	997.11
93	58	72	944.41
93	58	73	883.66
93	58	74	861.24
93	58	75	897.5
93	58	76	939.89
93	58	77	963.8
93	58	78	955.89
93	58	79	953.17
93	58	80	955.86
93	59	71	964.27
93	59	72	934.92
93	59	73	932.27
93	59	74	957.23
93	59	75	948.1
93	59	76	949.22
93	59	77	952.09
93	59	78	950.18
93	59	79	964.17
93	59	80	977.83
93	60	71	916.66
93	60	72	896.65
93	60	73	892.25
93	60	74	878.27
93	60	75	878.21
93	60	76	864.19
93	60	77	843.15
93	60	78	812.79
93	60	79	799.4
93	60	80	792.39
93	61	74	694.81
93	61	75	768.72
93	61	76	777.7
93	61	77	824.41
93	61	78	809.36
93	61	79	805.35
93	61	80	813.18
93	62	71	1011.6
93	62	72	977.9
93	62	73	939.37
93	62	74	870.91
93	62	75	770.16
93	62	76	733.65
93	62	77	903.1
93	62	78	912.19
93	62	79	907.34
93	62	80	920.06
93	63	71	937.35
93	63	72	913.1
93	63	73	869.7
93	63	74	866.21
93	63	75	840.69
93	63	76	851.03
93	63	77	900.31
93	63	78	904.48
93	63	79	907.47
93	63	80	938.03
93	64	71	981.94
93	64	72	847.72
93	64	73	766.22
93	64	74	831.22
93	64	75	875.63
93	64	76	916.32
93	64	77	918.25
93	64	78	888.84
93	64	79	859.3
93	64	80	873.31
93	65	71	960.54
93	65	72	927.23
93	65	73	873.67
93	65	74	843.54
93	65	75	885.57
93	65	76	927.2
93	65	77	931.6
93	65	78	880.1
93	65	79	821
93	65	80	812.77
93	66	71	941.65
93	66	72	936.01
93	66	73	899.42
93	66	74	924.99
93	66	75	928.13
93	66	76	916.17
93	67	71	930.8
93	67	72	947.24
93	67	73	929.9
93	67	74	958.18
93	67	75	934.19
93	67	76	904
93	67	81	787.29
93	67	82	807.7
93	67	83	863.55
93	67	84	908.44
93	68	71	939.63
93	68	72	999.25
93	68	73	990.76
93	68	74	949.46
93	68	75	908.19
93	68	76	879.5
93	68	81	782.83
93	68	82	787.48
93	68	83	821.45
93	68	84	852.55
93	69	71	852.81
93	69	72	931.5
93	69	73	937.86
93	69	74	875.02
93	69	75	833.85
93	69	76	815.13
93	69	81	791.86
93	69	82	788.64
93	69	83	792.53
93	69	84	793.53
93	70	74	823.54
93	70	75	795.6
93	70	76	783.66
93	70	81	775.35
93	70	82	773.14
93	70	83	776.97
93	70	84	780.95
93	71	74	783.92
93	71	75	776.62
93	71	76	765.83
93	71	81	771.3
93	71	82	781.23
93	71	83	795.13
93	71	84	810.35
93	72	74	822.48
93	72	75	807.06
93	72	76	777.38
93	72	81	826.08
93	72	82	857.91
93	72	83	884.67
93	72	84	909.95
93	73	74	830.94
93	73	75	808.67
93	73	76	766.72
93	73	81	901.57
93	73	82	936.59
93	73	83	953.76
93	73	84	962
93	74	74	824.29
93	74	75	796.7
93	74	76	747.79
94	49	74	878.29
94	49	75	843.51
94	49	76	796.02
94	50	71	872.83
94	50	72	846.87
94	50	73	830.85
94	50	74	861.06
94	50	75	827.55
94	50	76	779.38
94	51	71	846.26
94	51	72	833.43
94	51	73	826.51
94	51	74	832.77
94	51	75	805.29
94	51	76	767.11
94	52	71	828.53
94	52	72	826.99
94	52	73	844.24
94	52	74	862.51
94	52	75	843.77
94	52	76	802.92
94	53	69	725.11
94	53	70	865.16
94	53	71	817.34
94	53	72	813.03
94	53	73	852.83
94	53	74	884.15
94	53	75	880.74
94	53	76	849.85
94	54	69	685.64
94	54	70	813.33
94	54	71	775.86
94	54	72	776.58
94	54	73	840.92
94	54	74	893.68
94	54	75	918.14
94	54	76	904.2
94	54	78	892.1
94	54	79	817.14
94	54	80	772.69
94	55	69	674.4
94	55	70	810.67
94	55	71	792.14
94	55	72	773.38
94	55	73	809.96
94	55	74	902.48
94	55	75	964.07
94	55	76	950.51
94	55	78	964.81
94	55	79	864.02
94	55	80	799.46
94	56	69	693.82
94	56	70	840.11
94	56	71	843.47
94	56	72	798.12
94	56	73	825.3
94	56	74	909.01
94	56	75	969.78
94	56	76	927.96
94	56	78	974.87
94	56	79	939.89
94	56	80	886.23
94	57	71	924.62
94	57	72	846.51
94	57	73	866.2
94	57	74	907.39
94	57	75	957.14
94	57	76	926.68
94	57	77	933.66
94	57	78	958.46
94	57	79	958.63
94	57	80	927.44
94	58	71	1010.6
94	58	72	941.4
94	58	73	894.45
94	58	74	878.75
94	58	75	907.75
94	58	76	947.62
94	58	77	956.87
94	58	78	946.96
94	58	79	959.49
94	58	80	963.42
94	59	71	997.37
94	59	72	946.64
94	59	73	943.39
94	59	74	960.4
94	59	75	957.17
94	59	76	941.74
94	59	77	928.49
94	59	78	938.41
94	59	79	973.34
94	59	80	1000.5
94	60	71	909.45
94	60	72	882.55
94	60	73	877.99
94	60	74	870.96
94	60	75	888.97
94	60	76	874.37
94	60	77	832.69
94	60	78	772.27
94	60	79	760.86
94	60	80	790.46
94	61	71	879.54
94	61	72	784.21
94	61	73	689.11
94	61	74	654.85
94	61	75	788.31
94	61	76	837.06
94	61	77	824.02
94	61	78	777.02
94	61	79	772.96
94	61	80	802.66
94	62	71	933.75
94	62	72	887.38
94	62	73	861.42
94	62	74	850.34
94	62	75	896.56
94	62	76	909.83
94	62	77	906.07
94	62	78	921.03
94	62	79	925.65
94	62	80	927.15
94	63	71	975.19
94	63	72	923.8
94	63	73	897.05
94	63	74	934.41
94	63	75	942.78
94	63	76	938.72
94	63	77	921.49
94	63	78	920.29
94	63	79	927.54
94	63	80	950.12
94	64	71	970.21
94	64	72	908.54
94	64	73	878.89
94	64	74	946.07
94	64	75	952.87
94	64	76	951.07
94	64	77	937.13
94	64	78	917.54
94	64	79	902.37
94	64	80	895.6
94	65	71	986.34
94	65	72	974.87
94	65	73	944.41
94	65	74	911.32
94	65	75	928.05
94	65	76	947.12
94	65	77	951.57
94	65	78	923.14
94	65	79	889.11
94	65	80	850.88
94	66	71	952.6
94	66	72	939.31
94	66	73	919.62
94	66	74	960.15
94	66	75	955.2
94	66	76	943.65
94	66	78	951.5
94	66	79	936.72
94	66	80	881.76
94	67	69	728.88
94	67	70	827.78
94	67	71	902
94	67	72	908.48
94	67	73	907.39
94	67	74	959.88
94	67	75	946.92
94	67	76	932.9
94	67	78	963.36
94	67	79	941.93
94	67	80	869.24
94	68	69	668.42
94	68	70	753.05
94	68	71	889.91
94	68	72	943.74
94	68	73	950.29
94	68	74	921.24
94	68	75	905.92
94	68	76	906.57
94	68	78	951.34
94	68	79	923.08
94	68	80	848.69
94	69	69	668.4
94	69	70	714.53
94	69	71	844.13
94	69	72	892.69
94	69	73	891.9
94	69	74	862.66
94	69	75	842.69
94	69	76	834.34
94	69	78	856.91
94	69	79	858.78
94	69	80	826.69
94	70	69	690.84
94	70	70	689.52
94	70	71	804.45
94	70	72	849.06
94	70	73	841.83
94	70	74	816.22
94	70	75	801.41
94	70	76	798.64
94	71	71	788.68
94	71	72	832.93
94	71	73	803.82
94	71	74	780.93
94	71	75	776.68
94	71	76	780.92
94	72	71	763.1
94	72	72	816.33
94	72	73	814.32
94	72	74	833.62
94	72	75	835.56
94	72	76	816.71
94	73	71	754.98
94	73	72	820.19
94	73	73	819.35
94	73	74	844.12
94	73	75	841.27
94	73	76	809.02
94	74	74	824.32
94	74	75	810.91
94	74	76	774.79
95	50	71	879.53
95	50	72	854.55
95	50	73	839.75
95	51	71	870.62
95	51	72	865.8
95	51	73	867
95	52	71	856.62
95	52	72	866.79
95	52	73	889.83
95	53	69	733.75
95	53	70	869.79
95	53	71	843.24
95	53	72	855.6
95	53	73	895.8
95	53	77	924.71
95	53	78	918.75
95	53	79	883.8
95	53	80	832.58
95	54	69	708.59
95	54	70	842.61
95	54	71	815.11
95	54	72	813.41
95	54	73	852.52
95	54	77	974.08
95	54	78	981.85
95	54	79	922.26
95	54	80	842.69
95	55	69	706.6
95	55	70	838.91
95	55	71	832.14
95	55	72	822.41
95	55	73	838.9
95	55	77	1025.4
95	55	78	1073.2
95	55	79	966.45
95	55	80	865
95	56	69	740.04
95	56	70	865.58
95	56	71	875.59
95	56	72	846.37
95	56	73	850.16
95	56	77	948.33
95	56	78	990.25
95	56	79	970.05
95	56	80	924.38
95	57	69	789.84
95	57	70	923.11
95	57	71	928.81
95	57	72	867.41
[truncated: 7,412 more rows]
