# Supplementary material for: From mathematics to medicine: A practical primer on topological data analysis (TDA) and the development of related analytic tools for the functional discovery of latent structure in fMRI data
Source: PLoS One. 2021 Aug 12;16(8):e0255859. doi: 10.1371/journal.pone.0255859 (PMC8360597; doi:10.1371/journal.pone.0255859)
Supplement: S1 Data — The included archive of .csv files has one .csv file for each time index. Each .csv file contains a single matrix, which has one column for each of the spatial coordinates x, y, z and one column for the fMRI signal amplitude at voxel (x, y, z) at that time index. This is normalized scan data for a single patient from our study, described in the paper, with an ACC (anterior cingulate cortex) mask applied. This is the data we used, together with our software implementation of our workflow (available at https://github.com/regalski/Wayne-State-TDA), to produce the persistence diagrams, vineyards, and loop locations pictured in the figures and described in the Workflow section of our paper. (ZIP) [file pone.0255859.s004.zip › lea2002_145_121_121_time_137_rdACC.csv]

86	49	77	725.39
86	49	78	723.37
86	49	79	722.39
86	49	80	721.47
86	50	77	717.8
86	50	78	724.63
86	50	79	708.2
86	50	80	701.04
86	51	77	720.08
86	51	78	706.59
86	51	79	702.27
86	51	80	701.31
86	52	77	741.47
86	52	78	711.28
86	52	79	711.41
86	52	80	714.15
86	53	77	798.16
86	53	78	774.02
86	53	79	752.43
86	53	80	737.9
86	54	77	830.19
86	54	78	834.62
86	54	79	818.53
86	54	80	795.4
86	55	77	845.8
86	55	78	870.81
86	55	79	866.04
86	55	80	847.68
86	56	77	863.95
86	56	78	872.84
86	56	79	883.66
86	56	80	894.87
86	57	77	807.92
86	57	78	857.27
86	57	79	902.55
86	57	80	871.17
86	57	81	865.31
86	57	82	882.95
86	58	77	782.35
86	58	78	847.52
86	58	79	906.36
86	58	80	857.19
86	58	81	863.21
86	58	82	910.96
86	59	81	837.51
86	59	82	893.62
86	60	81	701.3
86	60	82	771.9
86	61	81	783.01
86	61	82	832.22
86	62	81	851.96
86	62	82	883.79
86	63	77	833.86
86	63	78	848.73
86	63	79	877.94
86	63	80	854.02
86	63	81	816.29
86	63	82	875.48
86	64	77	838.22
86	64	78	838.21
86	64	79	876.12
86	64	80	830.18
86	64	81	748.39
86	64	82	769.28
86	65	77	820.59
86	65	78	840.49
86	65	79	887.75
86	65	80	835.74
86	65	81	734.58
86	65	82	739.38
86	66	77	786.43
86	66	78	872.13
86	66	79	908.3
86	66	80	857.88
86	66	81	759.65
86	66	82	748.71
86	67	77	728.53
86	67	78	807.56
86	67	79	871.46
86	67	80	864.92
86	68	77	780.6
86	68	78	828.82
86	68	79	865.69
86	68	80	847.26
86	69	77	846.91
86	69	78	838.44
86	69	79	834.89
86	69	80	803.42
86	70	77	748.79
86	70	78	747.41
86	70	79	730.18
86	70	80	717.22
86	71	77	730.82
86	71	78	734.75
86	71	79	741.65
86	71	80	743.54
86	72	77	736.27
86	72	78	735.46
86	72	79	753.44
86	72	80	759.98
86	73	77	724.97
86	73	78	730.22
86	73	79	749.35
86	73	80	761.13
87	46	81	917.7
87	46	82	915.36
87	46	83	917.4
87	46	84	924.34
87	47	81	860.89
87	47	82	859.07
87	47	83	858.32
87	47	84	859.27
87	48	81	760.42
87	48	82	764.16
87	48	83	770.03
87	48	84	780.82
87	49	77	737.46
87	49	78	746.58
87	49	79	747.79
87	49	80	742.96
87	49	81	732.83
87	49	82	730.59
87	49	83	728.59
87	49	84	744.54
87	50	77	733.7
87	50	78	757.44
87	50	79	744.14
87	50	80	737.21
87	50	81	747.32
87	50	82	729.44
87	50	83	712.57
87	50	84	727.56
87	51	77	748.04
87	51	78	753.78
87	51	79	732.66
87	51	80	714.47
87	52	77	781.42
87	52	78	767.32
87	52	79	737.49
87	52	80	709.05
87	53	77	832.75
87	53	78	841.57
87	53	79	784.04
87	53	80	716.76
87	54	77	846
87	54	78	865.5
87	54	79	831.31
87	54	80	785.52
87	55	77	847.43
87	55	78	869.62
87	55	79	860.56
87	55	80	839.57
87	55	81	799.4
87	55	82	766.59
87	55	83	761.92
87	55	84	766.07
87	56	77	896.01
87	56	78	886.02
87	56	79	877.43
87	56	80	879.58
87	56	81	844.69
87	56	82	807.8
87	56	83	796
87	56	84	786.46
87	57	77	850.11
87	57	78	870.58
87	57	79	896.84
87	57	80	912.31
87	57	81	875.98
87	57	82	834.99
87	57	83	792.16
87	57	84	763.29
87	58	77	806.61
87	58	78	857.65
87	58	79	900.77
87	58	80	891.77
87	58	81	881.27
87	58	82	891.88
87	58	83	853.73
87	58	84	822.18
87	59	77	864.31
87	59	78	888.37
87	59	79	898.38
87	59	80	835.91
87	59	81	842.76
87	59	82	891.15
87	59	83	868.19
87	59	84	840.13
87	60	77	744.57
87	60	78	753.46
87	60	79	805.44
87	60	80	740.91
87	60	81	719.82
87	60	82	742.43
87	60	83	760.49
87	60	84	779.16
87	61	77	702.78
87	61	78	714.28
87	61	79	782.22
87	61	80	794.28
87	61	81	802.12
87	61	82	794.36
87	61	83	798.11
87	61	84	793.2
87	62	77	766.04
87	62	78	768.02
87	62	79	820.01
87	62	80	865.52
87	62	81	878.87
87	62	82	857.56
87	62	83	844.77
87	62	84	822.88
87	63	77	862.11
87	63	78	876.27
87	63	79	902.49
87	63	80	870.51
87	63	81	837.38
87	63	82	875.4
87	63	83	875.35
87	63	84	844.62
87	64	77	833.22
87	64	78	843.37
87	64	79	857.26
87	64	80	831.36
87	64	81	802.47
87	64	82	831.47
87	64	83	818.23
87	64	84	779.23
87	65	77	776.45
87	65	78	825.33
87	65	79	845.48
87	65	80	813.02
87	65	81	764.59
87	65	82	787.82
87	65	83	779.27
87	65	84	755.89
87	66	77	753.59
87	66	78	877.73
87	66	79	874.89
87	66	80	810.17
87	66	81	737.59
87	66	82	750.8
87	66	83	747.38
87	66	84	737.98
87	67	77	797.3
87	67	78	854.96
87	67	79	816.98
87	67	80	778.58
87	67	81	742.81
87	67	82	728.76
87	67	83	716.48
87	67	84	713.15
87	68	77	821.03
87	68	78	844.3
87	68	79	815.21
87	68	80	784.58
87	68	81	748.72
87	68	82	732.71
87	68	83	717.8
87	68	84	708.97
87	69	77	807.72
87	69	78	819.81
87	69	79	816.72
87	69	80	786.45
87	70	77	722.34
87	70	78	741.4
87	70	79	758.07
87	70	80	749.58
87	71	77	711.66
87	71	78	726.8
87	71	79	762.79
87	71	80	761.62
87	72	77	736.27
87	72	78	735.44
87	72	79	770.29
87	72	80	770.75
87	73	77	728.3
87	73	78	723.46
87	73	79	743.35
87	73	80	763.86
87	73	81	772.53
87	73	82	745.54
87	73	83	746.91
87	73	84	778.03
87	74	81	792.47
87	74	82	810.4
87	74	83	837.16
87	74	84	869.18
87	75	81	809.95
87	75	82	868.98
87	75	83	904.37
87	75	84	924.54
87	76	81	822.55
87	76	82	889.26
87	76	83	921.91
87	76	84	931.36
88	46	81	956.5
88	46	82	938.39
88	46	83	927.4
88	46	84	924.35
88	47	81	894.88
88	47	82	874.01
88	47	83	858.28
88	47	84	849.27
88	48	81	797.24
88	48	82	777.08
88	48	83	766.11
88	48	84	776.96
88	49	77	737.55
88	49	78	745.79
88	49	79	740.97
88	49	80	744.8
88	49	81	750.57
88	49	82	740.44
88	49	83	734.56
88	49	84	753.63
88	50	77	723.79
88	50	78	742.44
88	50	79	741.19
88	50	80	741.31
88	50	81	746.4
88	50	82	738.49
88	50	83	727.67
88	50	84	743.71
88	51	77	761.86
88	51	78	776.87
88	51	79	751.88
88	51	80	731.71
88	52	77	835.06
88	52	78	840.78
88	52	79	790.6
88	52	80	751.26
88	53	77	882.81
88	53	78	917.73
88	53	79	865.46
88	53	80	815.5
88	54	77	900.07
88	54	78	930.89
88	54	79	894.86
88	54	80	851.98
88	55	77	903.88
88	55	78	909.71
88	55	79	892.83
88	55	80	871.91
88	55	81	833.72
88	55	82	804.38
88	55	83	808.29
88	55	84	819.65
88	56	77	901.01
88	56	78	876.77
88	56	79	869.5
88	56	80	875.77
88	56	81	853.98
88	56	82	829.64
88	56	83	831.61
88	56	84	840.17
88	57	77	863.14
88	57	78	880.86
88	57	79	890.69
88	57	80	885.09
88	57	81	861.6
88	57	82	829.65
88	57	83	809.54
88	57	84	810.32
88	58	77	835.92
88	58	78	888.17
88	58	79	905.8
88	58	80	872.75
88	58	81	873.66
88	58	82	893.4
88	58	83	863.23
88	58	84	849.47
88	59	77	909.37
88	59	78	917.96
88	59	79	904.42
88	59	80	837.47
88	59	81	854.35
88	59	82	901.9
88	59	83	864.87
88	59	84	838.68
88	60	77	852.14
88	60	78	847.75
88	60	79	842.76
88	60	80	769.04
88	60	81	726.94
88	60	82	698.43
88	60	83	702.99
88	60	84	734.91
88	61	77	802.28
88	61	78	808.13
88	61	79	845.94
88	61	80	823.64
88	61	81	789.96
88	61	82	735.8
88	61	83	753.16
88	61	84	797.22
88	62	77	802.54
88	62	78	810.48
88	62	79	873.74
88	62	80	897.16
88	62	81	884.15
88	62	82	832.47
88	62	83	834.59
88	62	84	852.32
88	63	77	863.19
88	63	78	872.11
88	63	79	878.31
88	63	80	895.71
88	63	81	905.3
88	63	82	924.02
88	63	83	915.99
88	63	84	888.46
88	64	77	846.16
88	64	78	864.17
88	64	79	833.21
88	64	80	846.06
88	64	81	863.74
88	64	82	896.87
88	64	83	882.07
88	64	84	828.36
88	65	77	816.93
88	65	78	850.85
88	65	79	802.98
88	65	80	808.24
88	65	81	820.1
88	65	82	855.96
88	65	83	842.75
88	65	84	790.78
88	66	77	847.02
88	66	78	869.17
88	66	79	804.47
88	66	80	788.69
88	66	81	781.36
88	66	82	809.07
88	66	83	798.79
88	66	84	761.71
88	67	77	841.63
88	67	78	821.36
88	67	79	768.73
88	67	80	754.67
88	67	81	747.45
88	67	82	749.27
88	67	83	740.09
88	67	84	727.89
88	68	77	805.82
88	68	78	783.09
88	68	79	761.15
88	68	80	757.02
88	68	81	749.77
88	68	82	743.59
88	68	83	738.6
88	68	84	733.68
88	69	77	741.02
88	69	78	746.21
88	69	79	764.23
88	69	80	771.93
88	70	77	734.42
88	70	78	733.39
88	70	79	752.24
88	70	80	767.89
88	71	77	725.84
88	71	78	728.83
88	71	79	751.75
88	71	80	768.43
88	72	77	716.79
88	72	78	727
88	72	79	752.96
88	72	80	767.37
88	73	77	710.85
88	73	78	717.99
88	73	79	737.89
88	73	80	760.42
88	73	81	777.68
88	73	82	772.08
88	73	83	776.13
88	73	84	800.26
88	74	81	820.35
88	74	82	842.27
88	74	83	861.89
88	74	84	884.09
88	75	81	876.99
88	75	82	924.82
88	75	83	947.32
88	75	84	945.46
88	76	81	881.09
88	76	82	934.77
88	76	83	952.37
88	76	84	934.47
89	46	81	958.37
89	46	82	946.42
89	46	83	933.82
89	46	84	920.83
89	47	81	908.93
89	47	82	880.04
89	47	83	854.34
89	47	84	838.36
89	48	81	815.1
89	48	82	788.28
89	48	83	771.36
89	48	84	778.13
89	49	77	753.58
89	49	78	773.76
89	49	79	762.78
89	49	80	759.42
89	49	81	760.31
89	49	82	749.39
89	49	83	743.39
89	49	84	762.3
89	50	74	731.41
89	50	75	719.88
89	50	76	730.43
89	50	77	753.4
89	50	78	772.93
89	50	79	773.57
89	50	80	766.59
89	50	81	756.59
89	50	82	749.65
89	50	83	744.69
89	50	84	761.64
89	51	74	734.99
89	51	75	735.37
89	51	76	767.88
89	51	77	795.7
89	51	78	818.82
89	51	79	807.19
89	51	80	780.18
89	51	81	753.97
89	51	82	736.94
89	51	83	721.89
89	51	84	734.67
89	52	74	759.43
89	52	75	795.77
89	52	76	855.42
89	52	77	883.12
89	52	78	894.05
89	52	79	855.87
89	52	80	818.32
89	52	81	788.04
89	52	82	765.19
89	52	83	743.4
89	52	84	752.49
89	53	74	746
89	53	75	808.12
89	53	76	863.57
89	53	77	881.15
89	53	78	885.99
89	53	79	893.17
89	53	80	888.28
89	53	81	865.63
89	53	82	829.8
89	53	83	795.77
89	53	84	792.62
89	54	74	733.14
89	54	75	810.11
89	54	76	871.33
89	54	77	893.06
89	54	78	893.24
89	54	79	891.59
89	54	80	878.73
89	54	81	861.67
89	54	82	843.7
89	54	83	833.88
89	54	84	835.99
89	55	75	801.42
89	55	76	875.84
89	55	77	906.72
89	55	78	899.57
89	55	79	886.22
89	55	80	873.15
89	55	81	866.26
89	55	82	854.44
89	55	83	851.57
89	55	84	862.61
89	56	75	805.58
89	56	76	839.63
89	56	77	873.78
89	56	78	887.91
89	56	79	893.54
89	56	80	900.54
89	56	81	887.68
89	56	82	870.69
89	56	83	859.84
89	56	84	868.92
89	57	75	841.22
89	57	76	841.7
89	57	77	850.93
89	57	78	895.21
89	57	79	894.33
89	57	80	860.42
89	57	81	860.75
89	57	82	857.73
89	57	83	836.58
89	57	84	835.68
89	58	77	841.04
89	58	78	896.19
89	58	79	900.65
89	58	80	859.3
89	58	81	882.26
89	58	82	922.06
89	58	83	890.95
89	58	84	880.05
89	59	77	876.59
89	59	78	894.57
89	59	79	899.73
89	59	80	881.24
89	59	81	902.86
89	59	82	943.07
89	59	83	878.89
89	59	84	838.46
89	60	77	795.29
89	60	78	794.52
89	60	79	794.37
89	60	80	773.34
89	60	81	733.53
89	60	82	671.97
89	60	83	644.01
89	60	84	652.78
89	61	77	771.54
89	61	78	779.9
89	61	79	804.9
89	61	80	816.68
89	61	81	772.26
89	61	82	678.95
89	61	83	694.88
89	61	84	768.13
89	62	77	838.98
89	62	78	837.22
89	62	79	857.21
89	62	80	899.07
89	62	81	877.22
89	62	82	799.53
89	62	83	818.55
89	62	84	874.58
89	63	77	852.44
89	63	78	865.32
89	63	79	841.08
89	63	80	916.02
89	63	81	955.89
89	63	82	968.18
89	63	83	967.74
89	63	84	945.87
89	64	77	843
89	64	78	860.23
89	64	79	798.28
89	64	80	852.22
89	64	81	895.11
89	64	82	922.23
89	64	83	923.33
89	64	84	886.38
89	65	77	830.1
89	65	78	840.14
89	65	79	765.05
89	65	80	807.06
89	65	81	855.09
89	65	82	900.01
89	65	83	898.67
89	65	84	849.66
89	66	75	806.62
89	66	76	838.95
89	66	77	844.7
89	66	78	823.91
89	66	79	757.08
89	66	80	791.29
89	66	81	837.62
89	66	82	881.7
89	66	83	872.25
89	66	84	817.93
89	67	75	857.15
89	67	76	845.31
89	67	77	816.15
89	67	78	788.36
89	67	79	752.54
89	67	80	762.77
89	67	81	781.76
89	67	82	799.65
89	67	83	791.37
89	67	84	767.13
89	68	75	871.98
89	68	76	815.82
89	68	77	781.07
89	68	78	759.94
89	68	79	752.91
89	68	80	761.07
89	68	81	770.97
89	68	82	770.9
89	68	83	766.78
89	68	84	766.61
89	69	74	843.05
89	69	75	804.16
89	69	76	760.19
89	69	77	744.29
89	69	78	741.91
89	69	79	760.76
89	69	80	777.91
89	69	81	787.95
89	69	82	770.89
89	69	83	765.72
89	69	84	775.61
89	70	74	783.58
89	70	75	765.82
89	70	76	741.04
89	70	77	741.2
89	70	78	743.1
89	70	79	749.86
89	70	80	773.73
89	70	81	790.66
89	70	82	773.51
89	70	83	763.4
89	70	84	766.38
89	71	74	739.26
89	71	75	739.65
89	71	76	727.81
89	71	77	734.67
89	71	78	740.6
89	71	79	748.44
89	71	80	774.3
89	71	81	791.47
89	71	82	776.61
89	71	83	757.62
89	71	84	736.64
89	72	74	721.26
89	72	75	719.61
89	72	76	714.73
89	72	77	722.61
89	72	78	734.81
89	72	79	752.82
89	72	80	777.49
89	72	81	792.44
89	72	82	784.41
89	72	83	764.93
89	72	84	733.88
89	73	74	739.64
89	73	75	739.74
89	73	76	721.95
89	73	77	725.08
89	73	78	732.09
89	73	79	743.07
89	73	80	777.06
89	73	81	805.09
89	73	82	818.22
89	73	83	824.06
89	73	84	828.26
89	74	81	858.34
89	74	82	882.35
89	74	83	895.32
89	74	84	896.48
89	75	81	951.94
89	75	82	975.65
89	75	83	977.07
89	75	84	957.16
89	76	81	930.19
89	76	82	969.06
89	76	83	977.21
89	76	84	954.39
90	46	81	941.79
90	46	82	949.97
90	46	83	939.9
90	46	84	919.71
90	47	81	914.05
90	47	82	887.18
90	47	83	858.18
90	47	84	841.99
90	48	81	823.48
90	48	82	801.63
90	48	83	786.42
90	48	84	794.08
90	49	74	767.62
90	49	75	747.21
90	49	76	732.28
90	49	81	765.44
90	49	82	758.65
90	49	83	755.52
90	49	84	773.37
90	50	74	754.52
90	50	75	737.61
90	50	76	742.9
90	50	77	772.03
90	50	78	792.03
90	50	79	790.75
90	50	80	785.45
90	50	81	776.56
90	50	82	764.83
90	50	83	756.76
90	50	84	768.56
90	51	74	743.03
90	51	75	745.11
90	51	76	787.19
90	51	77	818.97
90	51	78	842.29
90	51	79	831.94
90	51	80	809.18
90	51	81	774.28
90	51	82	753.43
90	51	83	735.25
90	51	84	739.91
90	52	74	757.72
90	52	75	794.7
90	52	76	874.84
90	52	77	918.86
90	52	78	936.94
90	52	79	893.63
90	52	80	856.24
90	52	81	816.22
90	52	82	790.67
90	52	83	762.85
90	52	84	759.75
90	53	74	748.71
90	53	75	799.86
90	53	76	882.11
90	53	77	900.54
90	53	78	892.58
90	53	79	913.03
90	53	80	927.8
90	53	81	912.88
90	53	82	879.64
90	53	83	833.53
90	53	84	809.81
90	54	74	736.68
90	54	75	794.77
90	54	76	883.66
90	54	77	900.22
90	54	78	877.2
90	54	79	891.41
90	54	80	898.69
90	54	81	904.78
90	54	82	898.9
90	54	83	888.96
90	54	84	872.97
90	55	74	753.09
90	55	75	784.17
90	55	76	889.34
90	55	77	917.11
90	55	78	891.39
90	55	79	882.25
90	55	80	881.33
90	55	81	902.94
90	55	82	906.46
90	55	83	891.57
90	55	84	894.32
90	56	74	806.71
90	56	75	789.94
90	56	76	850.86
90	56	77	891.17
90	56	78	914.7
90	56	79	932.34
90	56	80	948.79
90	56	81	938.36
90	56	82	913.41
90	56	83	872.25
90	56	84	885.1
90	57	74	870.88
90	57	75	834.21
90	57	76	851.95
90	57	77	876.22
90	57	78	928.24
90	57	79	918.89
90	57	80	869.9
90	57	81	892.4
90	57	82	909.57
90	57	83	862.25
90	57	84	844.95
90	58	74	919.83
90	58	75	896.39
90	58	76	880.61
90	58	77	870.52
90	58	78	921.05
90	58	79	912.88
90	58	80	874.43
90	58	81	922.88
90	58	82	983.03
90	58	83	952.84
90	58	84	938.52
90	59	75	823.62
90	59	76	850.83
90	59	77	875.16
90	59	78	892.69
90	59	79	919.55
90	59	80	956.43
90	59	81	986.01
90	59	82	1008.9
90	59	83	937.37
90	59	84	903.07
90	60	75	726.45
90	60	76	725.8
90	60	77	718.86
90	60	78	722.49
90	60	79	734.84
90	60	80	760.43
90	60	81	743.91
90	60	82	690.23
90	60	83	622.25
90	60	84	616.98
90	61	77	687.12
90	61	78	711.93
90	61	79	736.89
90	61	80	787.3
90	61	81	756.15
90	61	82	645.82
90	61	83	597.46
90	61	84	622.29
90	62	75	858.62
90	62	76	805.93
90	62	77	853.02
90	62	78	857.29
90	62	79	836.12
90	62	80	890.86
90	62	81	857.67
90	62	82	736.32
90	62	83	719.32
90	62	84	759.33
90	63	75	800.75
90	63	76	720.04
90	63	77	845.7
90	63	78	869.41
90	63	79	827.19
90	63	80	921.94
90	63	81	942.73
90	63	82	897.85
90	63	83	929.93
90	63	84	969.05
90	64	75	766.45
90	64	76	716.88
90	64	77	838.72
90	64	78	855.01
90	64	79	785.07
90	64	80	851.03
90	64	81	873.91
90	64	82	853.63
90	64	83	884.32
90	64	84	921.88
90	65	74	862.28
90	65	75	801.46
90	65	76	783.73
90	65	77	833.27
90	65	78	824.34
90	65	79	754.18
90	65	80	799.92
90	65	81	839.41
90	65	82	867.94
90	65	83	898.78
90	65	84	913.21
90	66	74	883.05
90	66	75	847.64
90	66	76	855.02
90	66	77	823.54
90	66	78	785.87
90	66	79	744.93
90	66	80	804.54
90	66	81	865.87
90	66	82	925.33
90	66	83	931.52
90	66	84	898.29
90	67	74	920.35
90	67	75	873.47
90	67	76	826.69
90	67	77	786.35
90	67	78	763.59
90	67	79	759.49
90	67	80	785.23
90	67	81	809.44
90	67	82	835.41
90	67	83	814.17
90	67	84	764.18
90	68	74	936.37
90	68	75	865.92
90	68	76	773.86
90	68	77	760.25
90	68	78	759.21
90	68	79	776.04
90	68	80	785.81
90	68	81	793.76
90	68	82	801.72
90	68	83	785.73
90	68	84	757.51
90	69	74	847.03
90	69	75	793.26
90	69	76	747.23
90	69	77	766.18
90	69	78	779.94
90	69	79	792.67
90	69	80	805.47
90	69	81	811.89
90	69	82	803.18
90	69	83	794.29
90	69	84	786.96
90	70	74	788.8
90	70	75	762.87
90	70	76	737.95
90	70	77	760.18
90	70	78	771.37
90	70	79	767.19
90	70	80	774.79
90	70	81	784.78
90	70	82	786.72
90	70	83	776.7
90	70	84	761.4
90	71	74	758.32
90	71	75	749.56
90	71	76	733.69
90	71	77	750.78
90	71	78	760.86
90	71	79	756.73
90	71	80	772.57
90	71	81	789.65
90	71	82	793.81
90	71	83	780.96
90	71	84	759.7
90	72	74	767.02
90	72	75	747.15
90	72	76	730.47
90	72	77	741.73
90	72	78	752.89
90	72	79	764.85
90	72	80	796.65
90	72	81	821.74
90	72	82	816.9
90	72	83	798.83
90	72	84	773.52
90	73	74	776.21
90	73	75	762.16
90	73	76	740.49
90	73	81	862.1
90	73	82	877.19
90	73	83	874.19
90	73	84	863.21
90	74	81	924.55
90	74	82	941.78
90	74	83	939.97
90	74	84	928.93
90	75	81	1008.4
90	75	82	1009.4
90	75	83	998.57
90	75	84	981.54
90	76	81	963.26
90	76	82	993.05
90	76	83	1005.3
90	76	84	999.49
91	47	81	914.63
91	47	82	906.92
91	47	83	896.45
91	47	84	886.78
91	48	81	832.32
91	48	82	820.48
91	48	83	817.41
91	48	84	826.27
91	49	74	786.41
91	49	75	769.22
91	49	76	748.34
91	49	81	765.81
91	49	82	766.71
91	49	83	769.66
91	49	84	790.64
91	50	74	786.26
91	50	75	762.15
91	50	76	748.63
91	50	81	791.5
91	50	82	773.64
91	50	83	762.72
91	50	84	778.65
91	51	74	780
91	51	75	768.42
91	51	76	786.67
91	51	81	776.22
91	51	82	755.26
91	51	83	741.16
91	51	84	760.91
91	52	74	795.95
91	52	75	820.18
91	52	76	879.18
91	52	81	799.29
91	52	82	774.44
91	52	83	746.7
91	52	84	756.87
91	53	74	798.67
91	53	75	847.08
91	53	76	902.93
91	53	81	898.52
91	53	82	846.85
91	53	83	785.85
91	53	84	775.65
91	54	74	786.51
91	54	75	853.1
91	54	76	911.93
91	54	81	924.87
91	54	82	899.66
91	54	83	871.52
91	54	84	838.47
91	55	74	771.66
91	55	75	827.54
91	55	76	916.83
91	55	81	943.42
91	55	82	932.6
91	55	83	916.37
91	55	84	896.72
91	56	74	792.86
91	56	75	809.33
91	56	76	886.94
91	56	81	980.49
91	56	82	950.51
91	56	83	929.42
91	56	84	927.13
91	57	74	841.34
91	57	75	825.32
91	57	76	875.47
91	57	77	925.36
91	57	78	970.01
91	57	79	978.99
91	57	80	960.81
91	57	81	954.46
91	57	82	946.43
91	57	83	905.23
91	57	84	889.76
91	58	74	915.14
91	58	75	872.29
91	58	76	881.08
91	58	77	913.56
91	58	78	969.7
91	58	79	976.57
91	58	80	959.87
91	58	81	973.66
91	58	82	985.46
91	58	83	964.44
91	58	84	965.27
91	59	74	843.22
91	59	75	844.16
91	59	76	872.35
91	59	77	927.08
91	59	78	952.95
91	59	79	988.32
91	59	80	1016.7
91	59	81	1007
91	59	82	992.72
91	59	83	958.66
91	59	84	933.99
91	60	74	771.02
91	60	75	721.57
91	60	76	697.89
91	60	77	704.46
91	60	78	721.02
91	60	79	741.72
91	60	80	746.23
91	60	81	776.08
91	60	82	810.53
91	60	83	741.66
91	60	84	694.09
91	61	74	773.96
91	61	75	649.05
91	61	76	589.26
91	61	77	634.9
91	61	78	704.09
91	61	79	757.33
91	61	80	770.13
91	61	81	808.61
91	61	82	831.3
91	61	83	742.76
91	61	84	690.58
91	62	74	1002.4
91	62	75	792.14
91	62	76	695.62
91	62	77	838.67
91	62	78	900.88
91	62	79	918.81
91	62	80	909.72
91	62	81	913.84
91	62	82	894.42
91	62	83	829.8
91	62	84	803.04
91	63	74	914.9
91	63	75	760.56
91	63	76	692.4
91	63	77	856.16
91	63	78	895.14
91	63	79	881.01
91	63	80	954
91	63	81	978.11
91	63	82	943.54
91	63	83	954.11
91	63	84	971.91
91	64	74	825.03
91	64	75	763.76
91	64	76	750.92
91	64	77	854.24
91	64	78	870.6
91	64	79	845.96
91	64	80	897.21
91	64	81	910.47
91	64	82	886.47
91	64	83	875.94
91	64	84	882.05
91	65	74	877.87
91	65	75	852.24
91	65	76	847.61
91	65	77	844.59
91	65	78	829.2
91	65	79	804.19
91	65	80	838.79
91	65	81	865.46
91	65	82	885.03
91	65	83	884.45
91	65	84	883.83
91	66	74	906.22
91	66	75	871.07
91	66	76	855.09
91	66	77	827.25
91	66	78	785.55
91	66	79	742.63
91	66	80	814.12
91	66	81	878.16
91	66	82	943.74
91	66	83	945.22
91	66	84	918.23
91	67	74	934
91	67	75	883.26
91	67	76	821.52
91	67	81	833.87
91	67	82	870.97
91	67	83	864.91
91	67	84	830.96
91	68	74	941.03
91	68	75	871.92
91	68	76	771.72
91	68	81	814.3
91	68	82	827.4
91	68	83	820.82
91	68	84	799.58
91	69	74	849.49
91	69	75	782.59
91	69	76	721.73
91	69	81	825.46
91	69	82	810.99
91	69	83	802.36
91	69	84	796.16
91	70	74	795.66
91	70	75	760.67
91	70	76	732.85
91	70	81	785.94
91	70	82	785.09
91	70	83	777.18
91	70	84	763.98
91	71	74	776.04
91	71	75	768.12
91	71	76	752.01
91	71	81	783.76
91	71	82	790.87
91	71	83	789
91	71	84	780.84
91	72	74	807.09
91	72	75	781.59
91	72	76	746.39
91	72	81	829.11
91	72	82	828.16
91	72	83	829.18
91	72	84	829.05
91	73	74	805.26
91	73	75	784.64
91	73	76	750.37
91	73	81	899.8
91	73	82	907.64
91	73	83	905.99
91	73	84	895.03
91	74	74	791.45
91	74	75	779.15
91	74	76	744.9
91	74	81	966.65
91	74	82	980.63
91	74	83	975.91
91	74	84	958.82
91	75	81	1005.9
91	75	82	1023.3
91	75	83	1022.4
91	75	84	1010.4
91	76	81	974.24
91	76	82	1003.1
91	76	83	1017.3
91	76	84	1018.3
92	47	81	974.23
92	47	82	980.76
92	47	83	971.2
92	47	84	958.19
92	48	81	899.24
92	48	82	901.7
92	48	83	896.52
92	48	84	897.07
92	49	74	805.36
92	49	75	789.53
92	49	76	764.84
92	49	81	815.86
92	49	82	822.98
92	49	83	829.87
92	49	84	845.71
92	50	74	814.05
92	50	75	788.24
92	50	76	755.67
92	50	81	800.57
92	50	82	787.56
92	50	83	782.6
92	50	84	805.56
92	51	74	823.11
92	51	75	790.31
92	51	76	766.36
92	51	81	783.04
92	51	82	773.1
92	51	83	768.99
92	51	84	790.61
92	52	74	842.35
92	52	75	853.6
92	52	76	861.43
92	52	81	774.59
92	52	82	765.95
92	52	83	754
92	52	84	769.98
92	53	74	867.08
92	53	75	917.37
92	53	76	915.13
92	53	81	802.19
92	53	82	773.62
92	53	83	739.77
92	53	84	753.89
92	54	74	873.31
92	54	75	958.78
92	54	76	943.47
92	54	81	849.45
92	54	82	827.71
92	54	83	802.92
92	54	84	788.02
92	55	74	819.64
92	55	75	915.49
92	55	76	940.67
92	55	81	888.3
92	55	82	872.28
92	55	83	856.16
92	55	84	846.09
92	56	74	798.48
92	56	75	890.07
92	56	76	926.86
92	56	81	925.97
92	56	82	900.97
92	56	83	890.21
92	56	84	894.64
92	57	74	811.58
92	57	75	853.57
92	57	76	899.46
92	57	77	929.49
92	57	78	936.77
92	57	79	943.02
92	57	80	936.16
92	57	81	917.22
92	57	82	902.27
92	57	83	878.17
92	57	84	875.81
92	58	74	869.92
92	58	75	825.45
92	58	76	874.43
92	58	77	925.78
92	58	78	946.75
92	58	79	953.92
92	58	80	957.64
92	58	81	945.05
92	58	82	932.18
92	58	83	927.1
92	58	84	943.03
92	59	74	904.84
92	59	75	942.98
92	59	76	972.94
92	59	77	982.08
92	59	78	979.13
92	59	79	1004.7
92	59	80	1030.2
92	59	81	978.32
92	59	82	945.39
92	59	83	937.71
92	59	84	929.34
92	60	74	889.68
92	60	75	877.32
92	60	76	848.4
92	60	77	821.61
92	60	78	844.7
92	60	79	832.83
92	60	80	777.97
92	60	81	803.47
92	60	82	854.72
92	60	83	821.61
92	60	84	768.29
92	61	74	890.06
92	61	75	739.49
92	61	76	673.99
92	61	77	759.16
92	61	78	817.64
92	61	79	825.71
92	61	80	785.17
92	61	81	842.85
92	61	82	927.78
92	61	83	871.68
92	61	84	801.87
92	62	74	1023.1
92	62	75	647.58
92	62	76	551.76
92	62	77	858.79
92	62	78	915.19
92	62	79	917.54
92	62	80	908.69
92	62	81	943.93
92	62	82	992.23
92	62	83	936.04
92	62	84	889.88
92	63	74	845.92
92	63	75	665.38
92	63	76	660.55
92	63	77	860.32
92	63	78	895.64
92	63	79	894.23
92	63	80	958
92	63	81	987.99
92	63	82	980.89
92	63	83	982.13
92	63	84	990.12
92	64	74	693.87
92	64	75	711.33
92	64	76	794.89
92	64	77	878.26
92	64	78	875.71
92	64	79	852.13
92	64	80	885.1
92	64	81	905.73
92	64	82	915.26
92	64	83	909.03
92	64	84	904.51
92	65	74	738.79
92	65	75	816.46
92	65	76	913.59
92	65	77	893.77
92	65	78	857.2
92	65	79	819.05
92	65	80	817.52
92	65	81	842.14
92	65	82	887.5
92	65	83	898.02
92	65	84	901.46
92	66	74	840.77
92	66	75	836.94
92	66	76	848.2
92	66	77	863.38
92	66	78	847.77
92	66	79	811.92
92	66	80	815.46
92	66	81	847.95
92	66	82	908.88
92	66	83	939.42
92	66	84	945.8
92	67	74	901.36
92	67	75	867.95
92	67	76	836.29
92	67	81	817.66
92	67	82	860.4
92	67	83	889.37
92	67	84	898.45
92	68	74	929.32
92	68	75	881.6
92	68	76	827.8
92	68	81	807.38
92	68	82	824.34
92	68	83	843.62
92	68	84	848.57
92	69	74	864.24
92	69	75	801.43
92	69	76	752.68
92	69	81	833.72
92	69	82	814.98
92	69	83	808.01
92	69	84	802.91
92	70	74	818.89
92	70	75	780.65
92	70	76	732.76
92	70	81	799.2
92	70	82	794.12
92	70	83	785.11
92	70	84	776.12
92	71	74	789.32
92	71	75	783.56
92	71	76	733.66
92	71	81	790.5
92	71	82	801.45
92	71	83	801.53
92	71	84	799.52
92	72	74	823.17
92	72	75	798.49
92	72	76	735.37
92	72	81	852.95
92	72	82	857.8
92	72	83	863.81
92	72	84	873.87
92	73	74	819.23
92	73	75	799.72
92	73	76	735.46
92	73	81	916.57
92	73	82	928.54
92	73	83	931.66
92	73	84	930.85
92	74	74	797.17
92	74	75	792.82
92	74	76	729.65
92	74	81	979.85
92	74	82	995.83
92	74	83	997.75
92	74	84	986.58
92	75	81	1003.1
92	75	82	1013.2
92	75	83	1023
92	75	84	1024.8
92	76	81	977.46
92	76	82	993.34
92	76	83	1011.6
92	76	84	1025.4
93	49	74	833.78
93	49	75	806.19
93	49	76	781.14
93	50	74	823.42
93	50	75	796.84
93	50	76	769.98
93	50	81	815.93
93	50	82	804.2
93	50	83	799.69
93	50	84	821.45
93	51	74	839.12
93	51	75	795.78
93	51	76	755.94
93	51	81	803.48
93	51	82	792.63
93	51	83	794.59
93	51	84	818.52
93	52	74	849.97
93	52	75	832.59
93	52	76	802.66
93	52	81	795.74
93	52	82	785.09
93	52	83	780.97
93	52	84	800.5
93	53	74	878.58
93	53	75	894.1
93	53	76	860.1
93	53	81	769.95
93	53	82	746.81
93	53	83	731.44
93	53	84	765.14
93	54	71	747.46
93	54	72	744.49
93	54	73	784.7
93	54	74	913.32
93	54	75	965.71
93	54	76	920.3
93	54	81	794.95
93	54	82	774.95
93	54	83	752.04
93	54	84	757.12
93	55	71	778.95
93	55	72	768.24
93	55	73	748.03
93	55	74	881.9
93	55	75	984.52
93	55	76	965.61
93	55	81	832.1
93	55	82	810.91
93	55	83	788.59
93	55	84	786.21
93	56	71	846.65
93	56	72	823.91
93	56	73	759.69
93	56	74	851.45
93	56	75	964.05
93	56	76	951.24
93	56	81	873.81
93	56	82	843.57
93	56	83	826.49
93	56	84	824.5
93	57	71	967.81
93	57	72	903.52
93	57	73	812.23
93	57	74	835.74
93	57	75	917.59
93	57	76	926.69
93	57	77	951.19
93	57	78	974.68
93	57	79	967.28
93	57	80	941.19
93	58	71	976.1
93	58	72	947.37
93	58	73	879.59
93	58	74	847.21
93	58	75	836.55
93	58	76	898.91
93	58	77	943.71
93	58	78	966.8
93	58	79	969.16
93	58	80	966.88
93	59	71	935.24
93	59	72	933.93
93	59	73	920.45
93	59	74	927.41
93	59	75	941.19
93	59	76	940.3
93	59	77	937.19
93	59	78	959.26
93	59	79	988.15
93	59	80	1012.7
93	60	71	893.69
93	60	72	894.69
93	60	73	872.22
93	60	74	845.24
93	60	75	863.29
93	60	76	857.28
93	60	77	843.13
93	60	78	850.7
93	60	79	831.25
93	60	80	776.24
93	61	74	674.15
93	61	75	728.96
93	61	76	758.94
93	61	77	826.57
93	61	78	844.42
93	61	79	831.42
93	61	80	781.27
93	62	71	977.57
93	62	72	915.01
93	62	73	886.54
93	62	74	890.92
93	62	75	760.14
93	62	76	734.69
93	62	77	918.09
93	62	78	931.07
93	62	79	922.2
93	62	80	902.95
93	63	71	927.42
93	63	72	894.2
93	63	73	866.73
93	63	74	871.29
93	63	75	816.83
93	63	76	817.13
93	63	77	899.39
93	63	78	894.53
93	63	79	896.63
93	63	80	952.24
93	64	71	924.05
93	64	72	852.96
93	64	73	810.4
93	64	74	818.31
93	64	75	845.67
93	64	76	879.4
93	64	77	910.33
93	64	78	885.86
93	64	79	865.26
93	64	80	888.28
93	65	71	903.59
93	65	72	938.2
93	65	73	929.6
93	65	74	839.49
93	65	75	860.61
93	65	76	908.29
93	65	77	927.65
93	65	78	892.09
93	65	79	851
93	65	80	829.8
93	66	71	907.69
93	66	72	955.01
93	66	73	949.48
93	66	74	914.09
93	66	75	913.22
93	66	76	915.26
93	67	71	906.82
93	67	72	957.32
93	67	73	961.02
93	67	74	953.26
93	67	75	932.27
93	67	76	912.11
93	67	81	810.26
93	67	82	821.73
93	67	83	883.6
93	67	84	929.5
93	68	71	874.67
93	68	72	964.23
93	68	73	995.79
93	68	74	961.51
93	68	75	924.27
93	68	76	895.56
93	68	81	800.85
93	68	82	801.54
93	68	83	842.5
93	68	84	871.6
93	69	71	791.83
93	69	72	889.55
93	69	73	922.98
93	69	74	894.13
93	69	75	859.97
93	69	76	832.22
93	69	81	827.88
93	69	82	812.68
93	69	83	811.58
93	69	84	807.58
93	70	74	839.59
93	70	75	811.64
93	70	76	787.69
93	70	81	809.31
93	70	82	798.13
93	70	83	794.97
93	70	84	792.95
93	71	74	791.93
93	71	75	773.66
93	71	76	753.85
93	71	81	801.37
93	71	82	804.31
93	71	83	808.22
93	71	84	812.42
93	72	74	818.53
93	72	75	800.16
93	72	76	772.44
93	72	81	872.07
93	72	82	887.92
93	72	83	891.71
93	72	84	896.96
93	73	74	829.95
93	73	75	808.7
93	73	76	769.75
93	73	81	940.61
93	73	82	956.63
93	73	83	961.79
93	73	84	966
93	74	74	832.26
93	74	75	808.73
93	74	76	758.81
94	49	74	841.26
94	49	75	825.45
94	49	76	808.02
94	50	71	869.85
94	50	72	840.89
94	50	73	818.87
94	50	74	838.06
94	50	75	817.49
94	50	76	793.34
94	51	71	844.34
94	51	72	832.49
94	51	73	831.56
94	51	74	838.8
94	51	75	816.26
94	51	76	785.09
94	52	71	832.58
94	52	72	828.99
94	52	73	834.21
94	52	74	839.46
94	52	75	829.69
94	52	76	812.82
94	53	69	691.1
94	53	70	852.14
94	53	71	828.3
94	53	72	819.03
94	53	73	828.85
94	53	74	856.13
94	53	75	862.66
94	53	76	844.76
94	54	69	650.67
94	54	70	778.4
94	54	71	774.98
94	54	72	782.73
94	54	73	815.03
94	54	74	886.71
94	54	75	915.13
94	54	76	889.18
94	54	78	922.09
94	54	79	862.12
94	54	80	814.72
94	55	69	644.46
94	55	70	772.7
94	55	71	788.13
94	55	72	775.34
94	55	73	752.96
94	55	74	873.53
94	55	75	961.17
94	55	76	947.56
94	55	78	1009.7
94	55	79	910.02
94	55	80	844.51
94	56	69	670.83
94	56	70	805.1
94	56	71	834.42
94	56	72	811.11
94	56	73	761.38
94	56	74	864.12
94	56	75	959.91
94	56	76	940.07
94	56	78	977.99
94	56	79	968.01
94	56	80	927.32
94	57	71	902.66
94	57	72	876.56
94	57	73	826.28
94	57	74	863.46
94	57	75	932.23
94	57	76	932.82
94	57	77	942.8
94	57	78	960.51
94	57	79	979.56
94	57	80	952.39
94	58	71	975.57
94	58	72	944.25
94	58	73	890.3
94	58	74	872.67
94	58	75	874.78
94	58	76	933.66
94	58	77	957.88
94	58	78	957.96
94	58	79	974.54
94	58	80	973.48
94	59	71	956.43
94	59	72	938.78
94	59	73	925.67
94	59	74	931.67
94	59	75	947.37
94	59	76	941.88
94	59	77	923.64
94	59	78	929.58
94	59	79	967.41
94	59	80	995.45
94	60	71	863.51
94	60	72	839.49
94	60	73	819.78
94	60	74	822.75
94	60	75	829.87
94	60	76	845.33
94	60	77	858.62
94	60	78	827.14
94	60	79	801.77
94	60	80	763.41
94	61	71	929.27
94	61	72	611.87
94	61	73	521.99
94	61	74	600.97
94	61	75	672.49
94	61	76	769.16
94	61	77	864.13
94	61	78	844.12
94	61	79	814.07
94	61	80	757.8
94	62	71	1008.7
94	62	72	780.23
94	62	73	749.17
94	62	74	829.1
94	62	75	836.5
94	62	76	873.85
94	62	77	948.06
94	62	78	962.92
94	62	79	936.47
94	62	80	881.03
94	63	71	1005.1
94	63	72	893.71
94	63	73	865.05
94	63	74	911.58
94	63	75	917.01
94	63	76	928.86
94	63	77	940.54
94	63	78	916.36
94	63	79	908.69
94	63	80	946.32
94	64	71	951.29
94	64	72	927.7
94	64	73	911.11
94	64	74	929.27
94	64	75	935.99
94	64	76	939.16
94	64	77	942.22
94	64	78	918.58
94	64	79	905.33
94	64	80	918.54
94	65	71	952.3
94	65	72	970.89
94	65	73	959.47
94	65	74	916.39
94	65	75	898.15
94	65	76	909.21
94	65	77	942.61
94	65	78	942.13
94	65	79	926.1
94	65	80	889.89
94	66	71	935.64
94	66	72	960.38
94	66	73	956.77
94	66	74	949.34
94	66	75	940.39
94	66	76	934.79
94	66	78	956.55
94	66	79	977.75
94	66	80	922.79
94	67	69	716
94	67	70	766.91
94	67	71	898.11
94	67	72	937.64
94	67	73	947.56
94	67	74	952
94	67	75	942.04
94	67	76	933.02
94	67	78	962.43
94	67	79	975.94
94	67	80	909.21
94	68	69	665.38
94	68	70	710.04
94	68	71	851.92
94	68	72	923.77
94	68	73	953.36
94	68	74	928.32
94	68	75	911.03
94	68	76	907.62
94	68	78	951.31
94	68	79	948.08
94	68	80	881.72
94	69	69	651.46
94	69	70	656.58
94	69	71	797.11
94	69	72	860.72
94	69	73	878.01
94	69	74	862.8
94	69	75	855.83
94	69	76	852.41
94	69	78	866.92
94	69	79	872.8
94	69	80	843.72
94	70	69	665.85
94	70	70	620.57
94	70	71	753.51
94	70	72	819.16
94	70	73	837.95
94	70	74	824.31
94	70	75	811.47
94	70	76	804.67
94	71	71	743.71
94	71	72	817.93
94	71	73	842.84
94	71	74	807.93
94	71	75	776.71
94	71	76	758.93
94	72	71	735.2
94	72	72	811.4
94	72	73	833.39
94	72	74	837.66
94	72	75	826.6
94	72	76	805.74
94	73	71	731.09
94	73	72	818.27
94	73	73	836.42
94	73	74	845.11
94	73	75	835.24
94	73	76	809.02
94	74	74	839.28
94	74	75	815.92
94	74	76	782.82
95	50	71	868.58
95	50	72	843.6
95	50	73	826.78
95	51	71	860.66
95	51	72	849.82
95	51	73	843
95	52	71	851.66
95	52	72	850.81
95	52	73	855.85
95	53	69	697.78
95	53	70	858.81
95	53	71	846.21
95	53	72	844.54
95	53	73	856.72
95	53	77	917.74
95	53	78	916.78
95	53	79	879.82
95	53	80	840.63
95	54	69	682.63
95	54	70	825.65
95	54	71	805.1
95	54	72	804.37
95	54	73	832.47
95	54	77	940.18
95	54	78	964.87
95	54	79	925.23
95	54	80	860.72
95	55	69	682.64
95	55	70	806.92
95	55	71	816.12
95	55	72	812.37
95	55	73	799.8
95	55	77	1007.4
95	55	78	1049.2
95	55	79	983.41
95	55	80	898
95	56	69	701.04
95	56	70	819.52
95	56	71	855.53
95	56	72	843.33
95	56	73	804.14
95	56	77	959.51
95	56	78	972.44
95	56	79	990.15
95	56	80	958.44
95	57	69	712.86
95	57	70	864.1
95	57	71	903.83
95	57	72	875.47
[truncated: 7,412 more rows]
