# Supplementary material for: From mathematics to medicine: A practical primer on topological data analysis (TDA) and the development of related analytic tools for the functional discovery of latent structure in fMRI data
Source: PLoS One. 2021 Aug 12;16(8):e0255859. doi: 10.1371/journal.pone.0255859 (PMC8360597; doi:10.1371/journal.pone.0255859)
Supplement: S1 Data — The included archive of .csv files has one .csv file for each time index. Each .csv file contains a single matrix, which has one column for each of the spatial coordinates x, y, z and one column for the fMRI signal amplitude at voxel (x, y, z) at that time index. This is normalized scan data for a single patient from our study, described in the paper, with an ACC (anterior cingulate cortex) mask applied. This is the data we used, together with our software implementation of our workflow (available at https://github.com/regalski/Wayne-State-TDA), to produce the persistence diagrams, vineyards, and loop locations pictured in the figures and described in the Workflow section of our paper. (ZIP) [file pone.0255859.s004.zip › lea2002_145_121_121_time_138_rdACC.csv]

86	49	77	717.46
86	49	78	704.44
86	49	79	699.46
86	49	80	718.54
86	50	77	707.82
86	50	78	689.67
86	50	79	680.3
86	50	80	698.15
86	51	77	694.07
86	51	78	685.63
86	51	79	688.36
86	51	80	689.39
86	52	77	698.53
86	52	78	693.36
86	52	79	702.48
86	52	80	694.25
86	53	77	794.14
86	53	78	756.02
86	53	79	713.5
86	53	80	712.03
86	54	77	846.17
86	54	78	809.67
86	54	79	780.59
86	54	80	754.47
86	55	77	864.83
86	55	78	840.83
86	55	79	838.04
86	55	80	805.71
86	56	77	868.96
86	56	78	844.86
86	56	79	868.7
86	56	80	867.89
86	57	77	841.93
86	57	78	846.36
86	57	79	870.61
86	57	80	868.15
86	57	81	851.28
86	57	82	827.96
86	58	77	819.43
86	58	78	859.58
86	58	79	873.44
86	58	80	866.28
86	58	81	842.3
86	58	82	836.09
86	59	81	823.57
86	59	82	820.66
86	60	81	725.38
86	60	82	728.03
86	61	81	758.12
86	61	82	767.31
86	62	81	822.96
86	62	82	831.82
86	63	77	860.99
86	63	78	781.88
86	63	79	774.07
86	63	80	798.14
86	63	81	853.37
86	63	82	869.54
86	64	77	859.19
86	64	78	835.18
86	64	79	814.11
86	64	80	786.16
86	64	81	780.35
86	64	82	764.24
86	65	77	839.64
86	65	78	857.55
86	65	79	847.78
86	65	80	798.77
86	65	81	759.63
86	65	82	732.45
86	66	77	876.5
86	66	78	908.12
86	66	79	894.27
86	66	80	825.89
86	66	81	776.69
86	66	82	745.74
86	67	77	812.47
86	67	78	854.5
86	67	79	858.41
86	67	80	808.93
86	68	77	827.65
86	68	78	848.84
86	68	79	840.73
86	68	80	786.35
86	69	77	878.8
86	69	78	850.39
86	69	79	814.91
86	69	80	761.49
86	70	77	782.81
86	70	78	760.48
86	70	79	741.28
86	70	80	721.31
86	71	77	753.84
86	71	78	748.78
86	71	79	734.69
86	71	80	702.6
86	72	77	758.24
86	72	78	753.4
86	72	79	732.38
86	72	80	692.98
86	73	77	751.97
86	73	78	734.2
86	73	79	712.31
86	73	80	691.11
87	46	81	920.73
87	46	82	908.44
87	46	83	898.47
87	46	84	893.42
87	47	81	829.02
87	47	82	849.18
87	47	83	838.4
87	47	84	827.36
87	48	81	783.37
87	48	82	802.14
87	48	83	776.03
87	48	84	755.84
87	49	77	734.52
87	49	78	720.63
87	49	79	714.82
87	49	80	731.97
87	49	81	747.85
87	49	82	758.64
87	49	83	733.64
87	49	84	719.59
87	50	77	723.74
87	50	78	707.51
87	50	79	696.24
87	50	80	716.3
87	50	81	719.4
87	50	82	712.5
87	50	83	707.62
87	50	84	705.61
87	51	77	718.03
87	51	78	709.81
87	51	79	706.7
87	51	80	703.54
87	52	77	733.49
87	52	78	725.4
87	52	79	723.55
87	52	80	707.16
87	53	77	821.78
87	53	78	777.62
87	53	79	727.15
87	53	80	729.9
87	54	77	853
87	54	78	810.56
87	54	79	786.4
87	54	80	781.58
87	55	77	841.5
87	55	78	822.66
87	55	79	845.61
87	55	80	826.62
87	55	81	795.47
87	55	82	775.63
87	55	83	757.93
87	55	84	749.07
87	56	77	851.01
87	56	78	833.02
87	56	79	894.5
87	56	80	871.63
87	56	81	821.72
87	56	82	792.82
87	56	83	770
87	56	84	762.41
87	57	77	850.1
87	57	78	854.63
87	57	79	920.86
87	57	80	903.27
87	57	81	840.98
87	57	82	816.99
87	57	83	796.14
87	57	84	765.26
87	58	77	842.66
87	58	78	879.69
87	58	79	909.8
87	58	80	893.79
87	58	81	855.35
87	58	82	843.02
87	58	83	838.88
87	58	84	817.28
87	59	77	888.28
87	59	78	908.33
87	59	79	861.45
87	59	80	835.03
87	59	81	847.79
87	59	82	847.13
87	59	83	852.17
87	59	84	839.12
87	60	77	795.62
87	60	78	758.52
87	60	79	753.51
87	60	80	760.92
87	60	81	744.84
87	60	82	750.49
87	60	83	778.55
87	60	84	784.26
87	61	77	744.93
87	61	78	679.36
87	61	79	712.31
87	61	80	774.37
87	61	81	744.22
87	61	82	763.43
87	61	83	818.09
87	61	84	833.17
87	62	77	796.03
87	62	78	709.02
87	62	79	742.01
87	62	80	815.46
87	62	81	790.89
87	62	82	812.61
87	62	83	849.8
87	62	84	849.89
87	63	77	860.21
87	63	78	841.36
87	63	79	810.55
87	63	80	765.57
87	63	81	835.46
87	63	82	870.47
87	63	83	852.43
87	63	84	827.67
87	64	77	852.2
87	64	78	832.33
87	64	79	791.23
87	64	80	739.32
87	64	81	804.42
87	64	82	818.41
87	64	83	783.2
87	64	84	757.2
87	65	77	827.51
87	65	78	807.41
87	65	79	780.54
87	65	80	736.02
87	65	81	777.52
87	65	82	781.72
87	65	83	751.24
87	65	84	728.9
87	66	77	857.64
87	66	78	853.76
87	66	79	817.91
87	66	80	744.15
87	66	81	762.52
87	66	82	760.7
87	66	83	735.33
87	66	84	716.98
87	67	77	884.27
87	67	78	831.97
87	67	79	789.98
87	67	80	745.51
87	67	81	749.71
87	67	82	741.67
87	67	83	714.42
87	67	84	703.13
87	68	77	878.03
87	68	78	814.38
87	68	79	777.3
87	68	80	745.63
87	68	81	736.75
87	68	82	726.74
87	68	83	710.82
87	68	84	696.97
87	69	77	829.75
87	69	78	795.83
87	69	79	769.75
87	69	80	746.52
87	70	77	758.3
87	70	78	742.36
87	70	79	736.06
87	70	80	737.63
87	71	77	739.7
87	71	78	740.82
87	71	79	740.82
87	71	80	734.67
87	72	77	765.24
87	72	78	762.38
87	72	79	750.26
87	72	80	726.78
87	73	77	763.27
87	73	78	742.41
87	73	79	724.31
87	73	80	712.88
87	73	81	739.58
87	73	82	759.59
87	73	83	772.92
87	73	84	774.03
87	74	81	775.53
87	74	82	821.47
87	74	83	830.26
87	74	84	843.28
87	75	81	813.96
87	75	82	875.99
87	75	83	874.44
87	75	84	890.6
87	76	81	812.6
87	76	82	870.35
87	76	83	877.03
87	76	84	890.43
88	46	81	931.56
88	46	82	922.46
88	46	83	920.47
88	46	84	910.43
88	47	81	861.01
88	47	82	861.13
88	47	83	853.36
88	47	84	838.36
88	48	81	787.21
88	48	82	803.07
88	48	83	775.1
88	48	84	754.96
88	49	77	737.61
88	49	78	722.81
88	49	79	713.98
88	49	80	716.83
88	49	81	739.62
88	49	82	760.51
88	49	83	737.61
88	49	84	725.67
88	50	77	715.82
88	50	78	712.5
88	50	79	710.28
88	50	80	717.39
88	50	81	723.47
88	50	82	721.55
88	50	83	721.71
88	50	84	722.74
88	51	77	730.88
88	51	78	728.89
88	51	79	725.89
88	51	80	720.74
88	52	77	787.05
88	52	78	771.8
88	52	79	759.65
88	52	80	740.35
88	53	77	884.83
88	53	78	848.76
88	53	79	809.52
88	53	80	792.56
88	54	77	914.06
88	54	78	879.9
88	54	79	848.87
88	54	80	831.98
88	55	77	892.9
88	55	78	870.74
88	55	79	870.85
88	55	80	855.92
88	55	81	837.76
88	55	82	823.46
88	55	83	811.37
88	55	84	809.69
88	56	77	866.01
88	56	78	857.8
88	56	79	878.55
88	56	80	867.8
88	56	81	840.98
88	56	82	826.68
88	56	83	817.66
88	56	84	836.15
88	57	77	856.13
88	57	78	869.88
88	57	79	892.73
88	57	80	880.08
88	57	81	843.53
88	57	82	829.58
88	57	83	821.48
88	57	84	839.28
88	58	77	860.93
88	58	78	888.15
88	58	79	896.82
88	58	80	888.78
88	58	81	871.7
88	58	82	868.47
88	58	83	866.32
88	58	84	867.53
88	59	77	910.32
88	59	78	894.96
88	59	79	875.49
88	59	80	875.54
88	59	81	897.31
88	59	82	890.79
88	59	83	876.77
88	59	84	851.6
88	60	77	866.12
88	60	78	827.78
88	60	79	801.79
88	60	80	777.04
88	60	81	742.95
88	60	82	723.49
88	60	83	718.11
88	60	84	729.03
88	61	77	816.37
88	61	78	792.23
88	61	79	785.07
88	61	80	775.8
88	61	81	728.2
88	61	82	726.06
88	61	83	762.37
88	61	84	801.31
88	62	77	809.6
88	62	78	813.54
88	62	79	817.77
88	62	80	820.14
88	62	81	786.25
88	62	82	793.65
88	62	83	834.76
88	62	84	852.4
88	63	77	864.28
88	63	78	848.21
88	63	79	827.39
88	63	80	801.75
88	63	81	853.38
88	63	82	881.14
88	63	83	879.11
88	63	84	857.52
88	64	77	879.15
88	64	78	831.15
88	64	79	790.18
88	64	80	755.06
88	64	81	844.77
88	64	82	881.89
88	64	83	863.06
88	64	84	820.32
88	65	77	871.94
88	65	78	807.87
88	65	79	758.98
88	65	80	722.21
88	65	81	824.09
88	65	82	862.96
88	65	83	837.78
88	65	84	789.81
88	66	77	891.02
88	66	78	829.15
88	66	79	775.41
88	66	80	716.61
88	66	81	802.32
88	66	82	831.06
88	66	83	805.82
88	66	84	763.74
88	67	77	889.67
88	67	78	813.32
88	67	79	759.64
88	67	80	720.59
88	67	81	757.4
88	67	82	768.24
88	67	83	753.08
88	67	84	731.9
88	68	77	855.84
88	68	78	790.08
88	68	79	750.13
88	68	80	731.02
88	68	81	735.79
88	68	82	735.64
88	68	83	734.65
88	68	84	722.72
88	69	77	779.02
88	69	78	760.19
88	69	79	747.2
88	69	80	741.94
88	70	77	747.37
88	70	78	731.35
88	70	79	729.21
88	70	80	742.9
88	71	77	735.86
88	71	78	731.85
88	71	79	734.78
88	71	80	741.5
88	72	77	745.82
88	72	78	756
88	72	79	751.97
88	72	80	737.44
88	73	77	729.87
88	73	78	733.99
88	73	79	730.91
88	73	80	726.49
88	73	81	765.72
88	73	82	797.07
88	73	83	816.11
88	73	84	806.23
88	74	81	804.42
88	74	82	858.36
88	74	83	867.02
88	74	84	869.2
88	75	81	861.99
88	75	82	930.84
88	75	83	907.4
88	75	84	917.52
88	76	81	866.2
88	76	82	928.92
88	76	83	876.45
88	76	84	897.53
89	46	81	924.45
89	46	82	929.49
89	46	83	927.84
89	46	84	908.85
89	47	81	873.06
89	47	82	860.15
89	47	83	845.42
89	47	84	829.44
89	48	81	788.09
89	48	82	794.24
89	48	83	770.32
89	48	84	754.11
89	49	77	731.63
89	49	78	731.79
89	49	79	723.81
89	49	80	710.49
89	49	81	732.39
89	49	82	755.46
89	49	83	739.46
89	49	84	733.38
89	50	74	720.48
89	50	75	749.89
89	50	76	742.38
89	50	77	722.35
89	50	78	722.94
89	50	79	723.62
89	50	80	726.64
89	50	81	734.64
89	50	82	739.69
89	50	83	741.72
89	50	84	744.68
89	51	74	724.11
89	51	75	766.45
89	51	76	768.89
89	51	77	746.74
89	51	78	751.84
89	51	79	754.17
89	51	80	749.16
89	51	81	740.98
89	51	82	733.95
89	51	83	727.9
89	51	84	724.71
89	52	74	752.5
89	52	75	846.8
89	52	76	870.37
89	52	77	829.11
89	52	78	818.04
89	52	79	808.88
89	52	80	790.4
89	52	81	776.15
89	52	82	770.29
89	52	83	757.47
89	52	84	746.55
89	53	74	777.12
89	53	75	874.22
89	53	76	905.62
89	53	77	854.25
89	53	78	855.11
89	53	79	860.27
89	53	80	861.36
89	53	81	855.68
89	53	82	857.82
89	53	83	829.8
89	53	84	797.67
89	54	74	789.24
89	54	75	873.22
89	54	76	917.41
89	54	77	881.17
89	54	78	871.33
89	54	79	859.64
89	54	80	865.76
89	54	81	864.71
89	54	82	867.73
89	54	83	857.9
89	54	84	846.99
89	55	75	832.48
89	55	76	899.86
89	55	77	895.76
89	55	78	871.62
89	55	79	845.31
89	55	80	858.25
89	55	81	868.35
89	55	82	872.51
89	55	83	867.62
89	55	84	858.66
89	56	75	825.63
89	56	76	862.67
89	56	77	872.81
89	56	78	872.92
89	56	79	867.6
89	56	80	875.59
89	56	81	882.71
89	56	82	877.73
89	56	83	870.86
89	56	84	862.93
89	57	75	850.31
89	57	76	847.74
89	57	77	863.94
89	57	78	869.19
89	57	79	853.29
89	57	80	858.37
89	57	81	866.67
89	57	82	864.65
89	57	83	867.51
89	57	84	888.6
89	58	77	873.04
89	58	78	879.17
89	58	79	860.69
89	58	80	876.38
89	58	81	902.35
89	58	82	909.17
89	58	83	916.07
89	58	84	920.16
89	59	77	910.64
89	59	78	897.62
89	59	79	915.76
89	59	80	950.21
89	59	81	973.76
89	59	82	947.94
89	59	83	907.79
89	59	84	867.41
89	60	77	839.38
89	60	78	805.58
89	60	79	808.44
89	60	80	785.41
89	60	81	726.59
89	60	82	661.09
89	60	83	593.24
89	60	84	631.04
89	61	77	785.71
89	61	78	784.03
89	61	79	790.03
89	61	80	760.84
89	61	81	697.46
89	61	82	649.19
89	61	83	607.13
89	61	84	723.23
89	62	77	808.98
89	62	78	845.2
89	62	79	838.18
89	62	80	816.06
89	62	81	785.31
89	62	82	763.71
89	62	83	743.72
89	62	84	824.63
89	63	77	853.5
89	63	78	833.4
89	63	79	841.19
89	63	80	863.13
89	63	81	899.02
89	63	82	917.27
89	63	83	930.77
89	63	84	898.88
89	64	77	878
89	64	78	817.2
89	64	79	799.24
89	64	80	805.19
89	64	81	879.1
89	64	82	918.2
89	64	83	924.29
89	64	84	871.33
89	65	77	881.09
89	65	78	801.12
89	65	79	758.04
89	65	80	747.06
89	65	81	856.08
89	65	82	915
89	65	83	917.71
89	65	84	847.7
89	66	75	818.78
89	66	76	836.07
89	66	77	861.74
89	66	78	798.92
89	66	79	754.07
89	66	80	736.26
89	66	81	857.55
89	66	82	915.62
89	66	83	902.22
89	66	84	823.94
89	67	75	860.25
89	67	76	847.39
89	67	77	841.14
89	67	78	788.32
89	67	79	749.47
89	67	80	731.68
89	67	81	785.67
89	67	82	814.57
89	67	83	814.33
89	67	84	764.11
89	68	75	853.98
89	68	76	830.84
89	68	77	815.06
89	68	78	778.95
89	68	79	750.92
89	68	80	739.07
89	68	81	754.98
89	68	82	763.92
89	68	83	763.81
89	68	84	740.65
89	69	74	821.05
89	69	75	792.14
89	69	76	777.17
89	69	77	772.26
89	69	78	770.92
89	69	79	764.79
89	69	80	756.92
89	69	81	753.96
89	69	82	748.9
89	69	83	742.76
89	69	84	741.65
89	70	74	766.63
89	70	75	765.84
89	70	76	762.03
89	70	77	754.18
89	70	78	747.09
89	70	79	741.88
89	70	80	744.76
89	70	81	742.7
89	70	82	747.57
89	70	83	771.47
89	70	84	764.45
89	71	74	733.35
89	71	75	758.69
89	71	76	760.83
89	71	77	744.71
89	71	78	740.65
89	71	79	737.51
89	71	80	738.39
89	71	81	741.53
89	71	82	749.66
89	71	83	767.67
89	71	84	755.69
89	72	74	738.35
89	72	75	775.66
89	72	76	771.76
89	72	77	744.66
89	72	78	759.83
89	72	79	755.84
89	72	80	737.55
89	72	81	750.51
89	72	82	759.48
89	72	83	761.06
89	72	84	751.01
89	73	74	743.68
89	73	75	771.77
89	73	76	761.96
89	73	77	733.07
89	73	78	742.08
89	73	79	745.07
89	73	80	743.06
89	73	81	783.08
89	73	82	822.19
89	73	83	853.06
89	73	84	839.23
89	74	81	828.42
89	74	82	881.42
89	74	83	909.4
89	74	84	898.54
89	75	81	897.95
89	75	82	950.7
89	75	83	949.18
89	75	84	947.26
89	76	81	898.29
89	76	82	952.17
89	76	83	930.3
89	76	84	941.46
90	46	81	914.81
90	46	82	927.97
90	46	83	918.91
90	46	84	888.74
90	47	81	868.16
90	47	82	855.28
90	47	83	812.27
90	47	84	796.11
90	48	81	789.42
90	48	82	785.55
90	48	83	765.37
90	48	84	765.07
90	49	74	759.67
90	49	75	758.31
90	49	76	749.36
90	49	81	733.51
90	49	82	746.69
90	49	83	743.58
90	49	84	749.44
90	50	74	740.58
90	50	75	748.66
90	50	76	747.91
90	50	77	741.03
90	50	78	733.03
90	50	79	733.78
90	50	80	745.51
90	50	81	753.61
90	50	82	759.85
90	50	83	751.78
90	50	84	749.61
90	51	74	736.14
90	51	75	764.21
90	51	76	778.28
90	51	77	773.09
90	51	78	766.37
90	51	79	771.95
90	51	80	777.16
90	51	81	772.25
90	51	82	762.38
90	51	83	738.22
90	51	84	720.92
90	52	74	769.75
90	52	75	854.74
90	52	76	880.86
90	52	77	858.88
90	52	78	858.94
90	52	79	848.67
90	52	80	830.33
90	52	81	821.31
90	52	82	809.71
90	52	83	775.87
90	52	84	743.78
90	53	74	779.75
90	53	75	876.88
90	53	76	899.1
90	53	77	845.59
90	53	78	857.75
90	53	79	888.26
90	53	80	920.94
90	53	81	930.89
90	53	82	918.57
90	53	83	868.47
90	53	84	809.83
90	54	74	779.71
90	54	75	863.8
90	54	76	896.7
90	54	77	848.31
90	54	78	851.29
90	54	79	856.48
90	54	80	888.73
90	54	81	908.8
90	54	82	919.92
90	54	83	894.97
90	54	84	860.97
90	55	74	775.08
90	55	75	826.15
90	55	76	875.3
90	55	77	886.1
90	55	78	857.47
90	55	79	810.46
90	55	80	844.53
90	55	81	879.07
90	55	82	903.52
90	55	83	891.62
90	55	84	863.4
90	56	74	814.74
90	56	75	831.95
90	56	76	868.87
90	56	77	892.27
90	56	78	892.85
90	56	79	881.54
90	56	80	896.93
90	56	81	910.43
90	56	82	893.48
90	56	83	873.34
90	56	84	848.21
90	57	74	881.01
90	57	75	865.3
90	57	76	860.95
90	57	77	889.2
90	57	78	884.21
90	57	79	848.91
90	57	80	865.91
90	57	81	908.35
90	57	82	911.5
90	57	83	895.22
90	57	84	854.95
90	58	74	962.85
90	58	75	935.35
90	58	76	874.54
90	58	77	892.46
90	58	78	884.05
90	58	79	845.01
90	58	80	886.62
90	58	81	971.01
90	58	82	976.14
90	58	83	961.98
90	58	84	933.69
90	59	75	925.78
90	59	76	915.97
90	59	77	920.26
90	59	78	925.73
90	59	79	958.48
90	59	80	1028.3
90	59	81	1087.8
90	59	82	1027.7
90	59	83	945.21
90	59	84	901.94
90	60	75	822.4
90	60	76	794.71
90	60	77	772.75
90	60	78	743.44
90	60	79	756.86
90	60	80	756.49
90	60	81	733.04
90	60	82	673.44
90	60	83	596.57
90	60	84	577.33
90	61	77	679.34
90	61	78	683.17
90	61	79	709.14
90	61	80	694.5
90	61	81	632.37
90	61	82	577.08
90	61	83	526.76
90	61	84	598.49
90	62	75	816.9
90	62	76	786.06
90	62	77	792.02
90	62	78	827.26
90	62	79	814.1
90	62	80	774.88
90	62	81	703.82
90	62	82	655.64
90	62	83	603.75
90	62	84	713.64
90	63	75	736.78
90	63	76	803.15
90	63	77	842.85
90	63	78	815.6
90	63	79	845.4
90	63	80	884.18
90	63	81	908.99
90	63	82	875.1
90	63	83	793.17
90	63	84	882.16
90	64	75	697.64
90	64	76	812.01
90	64	77	866.75
90	64	78	797.01
90	64	79	810.06
90	64	80	849.02
90	64	81	881.92
90	64	82	857.67
90	64	83	790.4
90	64	84	845.89
90	65	74	911.36
90	65	75	781.53
90	65	76	835.76
90	65	77	861.24
90	65	78	773.3
90	65	79	759.16
90	65	80	784.93
90	65	81	846.48
90	65	82	864.07
90	65	83	838.93
90	65	84	848.3
90	66	74	896.16
90	66	75	887.8
90	66	76	853.13
90	66	77	803.6
90	66	78	757.89
90	66	79	742.94
90	66	80	761.6
90	66	81	873.89
90	66	82	935.29
90	66	83	931.46
90	66	84	865.26
90	67	74	900.43
90	67	75	892.53
90	67	76	833.73
90	67	77	780.31
90	67	78	755.52
90	67	79	745.43
90	67	80	747.21
90	67	81	801.39
90	67	82	832.36
90	67	83	843.15
90	67	84	784.16
90	68	74	920.33
90	68	75	840.93
90	68	76	795.87
90	68	77	775.22
90	68	78	771.19
90	68	79	767.04
90	68	80	760.84
90	68	81	775.79
90	68	82	790.75
90	68	83	804.76
90	68	84	765.57
90	69	74	848.03
90	69	75	803.23
90	69	76	784.2
90	69	77	785.16
90	69	78	811.94
90	69	79	818.71
90	69	80	809.54
90	69	81	811.91
90	69	82	809.16
90	69	83	799.26
90	69	84	777.97
90	70	74	798.82
90	70	75	788.89
90	70	76	777.96
90	70	77	774.16
90	70	78	787.32
90	70	79	783.17
90	70	80	769.82
90	70	81	766.81
90	70	82	768.75
90	70	83	785.74
90	70	84	766.47
90	71	74	771.4
90	71	75	786.61
90	71	76	775.73
90	71	77	760.81
90	71	78	764.88
90	71	79	759.76
90	71	80	748.62
90	71	81	755.69
90	71	82	767.84
90	71	83	791.96
90	71	84	772.74
90	72	74	780.14
90	72	75	791.25
90	72	76	778.53
90	72	77	754.76
90	72	78	770.9
90	72	79	771.87
90	72	80	758.69
90	72	81	787.77
90	72	82	808.91
90	72	83	813.85
90	72	84	791.58
90	73	74	781.3
90	73	75	795.26
90	73	76	782.55
90	73	81	817.09
90	73	82	853.16
90	73	83	889.17
90	73	84	871.18
90	74	81	861.6
90	74	82	902.8
90	74	83	953.97
90	74	84	934.94
90	75	81	935.46
90	75	82	964.5
90	75	83	1007.6
90	75	84	988.59
90	76	81	921.35
90	76	82	961.17
90	76	83	987.35
90	76	84	980.55
91	47	81	871.79
91	47	82	872.05
91	47	83	852.52
91	47	84	840.81
91	48	81	812.28
91	48	82	806.43
91	48	83	791.37
91	48	84	794.24
91	49	74	789.48
91	49	75	783.31
91	49	76	770.42
91	49	81	760.83
91	49	82	762.75
91	49	83	756.7
91	49	84	764.68
91	50	74	774.35
91	50	75	765.25
91	50	76	762.67
91	50	81	770.56
91	50	82	773.68
91	50	83	755.75
91	50	84	752.7
91	51	74	757.12
91	51	75	765.61
91	51	76	782.83
91	51	81	775.19
91	51	82	771.23
91	51	83	745.14
91	51	84	733.92
91	52	74	799.95
91	52	75	865.28
91	52	76	880.28
91	52	81	797.37
91	52	82	789.51
91	52	83	758.74
91	52	84	731.89
91	53	74	813.7
91	53	75	892.19
91	53	76	908.06
91	53	81	878.58
91	53	82	850.86
91	53	83	805.86
91	53	84	758.69
91	54	74	810.57
91	54	75	878.2
91	54	76	900.05
91	54	81	901.88
91	54	82	903.7
91	54	83	865.58
91	54	84	818.53
91	55	74	814.7
91	55	75	852.6
91	55	76	877.85
91	55	81	907.49
91	55	82	920.65
91	55	83	894.44
91	55	84	858.87
91	56	74	833.88
91	56	75	860.41
91	56	76	900.07
91	56	81	940.55
91	56	82	911.56
91	56	83	894.49
91	56	84	878.24
91	57	74	878.42
91	57	75	878.4
91	57	76	890.53
91	57	77	950.32
91	57	78	968.89
91	57	79	942.88
91	57	80	933.71
91	57	81	932.4
91	57	82	919.38
91	57	83	901.21
91	57	84	865.78
91	58	74	967.12
91	58	75	918.25
91	58	76	843.07
91	58	77	940.49
91	58	78	968.61
91	58	79	925.62
91	58	80	934
91	58	81	966.82
91	58	82	955.64
91	58	83	943.62
91	58	84	934.47
91	59	74	913.43
91	59	75	924.37
91	59	76	936.54
91	59	77	966.19
91	59	78	980.96
91	59	79	994.29
91	59	80	1020.6
91	59	81	1039.8
91	59	82	981.63
91	59	83	935.58
91	59	84	914.88
91	60	74	813.14
91	60	75	777.62
91	60	76	741.9
91	60	77	760.41
91	60	78	787.9
91	60	79	777.64
91	60	80	777.21
91	60	81	784.07
91	60	82	759.58
91	60	83	709.82
91	60	84	642.31
91	61	74	730.2
91	61	75	617.39
91	61	76	556.7
91	61	77	620.26
91	61	78	731.31
91	61	79	734.53
91	61	80	746.24
91	61	81	753.53
91	61	82	748.15
91	61	83	715.56
91	61	84	651.39
91	62	74	887.62
91	62	75	716.36
91	62	76	722.78
91	62	77	787.71
91	62	78	893.78
91	62	79	864.71
91	62	80	850.63
91	62	81	838.74
91	62	82	825.37
91	62	83	785.82
91	62	84	755.16
91	63	74	910.79
91	63	75	664.61
91	63	76	798.59
91	63	77	861.38
91	63	78	839.36
91	63	79	862.24
91	63	80	895.24
91	63	81	932.33
91	63	82	922.72
91	63	83	857.22
91	63	84	915.92
91	64	74	896.14
91	64	75	709.9
91	64	76	846.04
91	64	77	874.33
91	64	78	799.65
91	64	79	813.96
91	64	80	848.18
91	64	81	900.41
91	64	82	878.41
91	64	83	789.95
91	64	84	854.04
91	65	74	973.88
91	65	75	941.21
91	65	76	892.66
91	65	77	836.64
91	65	78	763.18
91	65	79	757.17
91	65	80	782.82
91	65	81	849.52
91	65	82	856.14
91	65	83	813.63
91	65	84	852.96
91	66	74	930.31
91	66	75	947.18
91	66	76	879.2
91	66	77	802.34
91	66	78	735.6
91	66	79	733.67
91	66	80	761.23
91	66	81	838.26
91	66	82	894.77
91	66	83	931.2
91	66	84	895.2
91	67	74	926.12
91	67	75	928.35
91	67	76	852.58
91	67	81	801.88
91	67	82	840.98
91	67	83	879.92
91	67	84	829.97
91	68	74	958.02
91	68	75	892.93
91	68	76	819.76
91	68	81	786.38
91	68	82	808.47
91	68	83	838.84
91	68	84	799.63
91	69	74	878.55
91	69	75	831.64
91	69	76	795.76
91	69	81	805.53
91	69	82	812
91	69	83	811.32
91	69	84	794.14
91	70	74	834.7
91	70	75	818.71
91	70	76	799.86
91	70	81	764.95
91	70	82	771.08
91	70	83	789.16
91	70	84	772.99
91	71	74	816.03
91	71	75	824.1
91	71	76	805.01
91	71	81	755.79
91	71	82	771.88
91	71	83	800
91	71	84	787.86
91	72	74	824.08
91	72	75	805.63
91	72	76	778.46
91	72	81	810.09
91	72	82	832.14
91	72	83	848.16
91	72	84	834.04
91	73	74	823.23
91	73	75	809.68
91	73	76	784.44
91	73	81	861.82
91	73	82	886.68
91	73	83	913
91	73	84	901.02
91	74	74	817.39
91	74	75	818.14
91	74	76	797.91
91	74	81	914.69
91	74	82	937.67
91	74	83	974.92
91	74	84	964.84
91	75	81	962.07
91	75	82	977.35
91	75	83	1014.5
91	75	84	1008.4
91	76	81	944.33
91	76	82	967.23
91	76	83	998.35
91	76	84	1003.4
92	47	81	955.32
92	47	82	962.79
92	47	83	937.17
92	47	84	926.16
92	48	81	878.22
92	48	82	893.61
92	48	83	869.46
92	48	84	861.06
92	49	74	827.44
92	49	75	835.59
92	49	76	812.86
92	49	81	802.87
92	49	82	828.98
92	49	83	814.88
92	49	84	811.74
92	50	74	816.16
92	50	75	818.33
92	50	76	791.71
92	50	81	792.62
92	50	82	801.61
92	50	83	784.65
92	50	84	780.61
92	51	74	794.22
92	51	75	796.51
92	51	76	785.56
92	51	81	780.04
92	51	82	787.08
92	51	83	765
92	51	84	763.66
92	52	74	836.31
92	52	75	882.64
92	52	76	875.5
92	52	81	766.64
92	52	82	776.96
92	52	83	753
92	52	84	740.98
92	53	74	874.07
92	53	75	940.45
92	53	76	938.23
92	53	81	784.29
92	53	82	773.67
92	53	83	750.8
92	53	84	725.9
92	54	74	905.27
92	54	75	965.81
92	54	76	970.54
92	54	81	822.52
92	54	82	826.75
92	54	83	801.93
92	54	84	763.02
92	55	74	888.69
92	55	75	927.55
92	55	76	943.71
92	55	81	860.38
92	55	82	863.36
92	55	83	843.25
92	55	84	819.2
92	56	74	858.54
92	56	75	916.18
92	56	76	953.99
92	56	81	910.09
92	56	82	876.09
92	56	83	865.3
92	56	84	868.68
92	57	74	859.63
92	57	75	896.62
92	57	76	936.52
92	57	77	927.55
92	57	78	934.79
92	57	79	935.02
92	57	80	923.14
92	57	81	909.19
92	57	82	887.23
92	57	83	872.15
92	57	84	857.84
92	58	74	926.93
92	58	75	887.51
92	58	76	867.5
92	58	77	919.81
92	58	78	939.78
92	58	79	935.04
92	58	80	928.8
92	58	81	925.16
92	58	82	915.28
92	58	83	908.2
92	58	84	913.14
92	59	74	950.97
92	59	75	958.1
92	59	76	973.07
92	59	77	956.19
92	59	78	957.23
92	59	79	998.71
92	59	80	993.14
92	59	81	958.28
92	59	82	935.34
92	59	83	919.63
92	59	84	911.18
92	60	74	914.6
92	60	75	881.28
92	60	76	824.35
92	60	77	816.54
92	60	78	826.62
92	60	79	790.73
92	60	80	785.86
92	60	81	810.41
92	60	82	819.75
92	60	83	812.66
92	60	84	747.37
92	61	74	870.05
92	61	75	731.66
92	61	76	652.23
92	61	77	707.37
92	61	78	789.8
92	61	79	742.87
92	61	80	765.27
92	61	81	830.98
92	61	82	873.92
92	61	83	881.72
92	61	84	777.77
92	62	74	894.19
92	62	75	627.86
92	62	76	696.91
92	62	77	791.82
92	62	78	885.17
92	62	79	859.48
92	62	80	875.61
92	62	81	921.94
92	62	82	952.32
92	62	83	958.15
92	62	84	859.01
92	63	74	823.05
92	63	75	614.69
92	63	76	800.84
92	63	77	886.52
92	63	78	865.8
92	63	79	880.44
92	63	80	902.23
92	63	81	931.23
92	63	82	958.14
92	63	83	969.35
92	63	84	950.23
92	64	74	741.24
92	64	75	698.53
92	64	76	873.02
92	64	77	914.35
92	64	78	845.74
92	64	79	835.11
92	64	80	847.09
92	64	81	893.76
92	64	82	903.35
92	64	83	875.14
92	64	84	882.56
92	65	74	828.05
92	65	75	921.53
92	65	76	907.64
92	65	77	878.8
92	65	78	826.17
92	65	79	779.05
92	65	80	775.57
92	65	81	840.24
92	65	82	861.67
92	65	83	849.25
92	65	84	872.64
92	66	74	847.03
92	66	75	900.06
92	66	76	889.29
92	66	77	863.45
92	66	78	820.79
92	66	79	782.93
92	66	80	772.52
92	66	81	807.08
92	66	82	857.01
92	66	83	914.49
92	66	84	919.82
92	67	74	898.55
92	67	75	907.08
92	67	76	888.37
92	67	81	783.7
92	67	82	829.47
92	67	83	893.45
92	67	84	883.51
92	68	74	981.4
92	68	75	930.65
92	68	76	888.82
92	68	81	772.46
92	68	82	805.42
92	68	83	854.67
92	68	84	840.62
92	69	74	903.33
92	69	75	878.5
92	69	76	836.71
92	69	81	784.75
92	69	82	795.98
92	69	83	810.01
92	69	84	797.92
92	70	74	843.9
92	70	75	823.69
92	70	76	794.79
92	70	81	762.18
92	70	82	771.11
92	70	83	787.1
92	70	84	782.11
92	71	74	798.28
92	71	75	775.61
92	71	76	762.7
92	71	81	754.56
92	71	82	771.51
92	71	83	798.59
92	71	84	800.58
92	72	74	812.15
92	72	75	807.55
92	72	76	778.45
92	72	81	821.96
92	72	82	841.83
92	72	83	865.83
92	72	84	863.88
92	73	74	824.21
92	73	75	823.76
92	73	76	790.53
92	73	81	889.62
92	73	82	908.59
92	73	83	927.7
92	73	84	924.87
92	74	74	836.15
92	74	75	830.84
92	74	76	796.69
92	74	81	960.87
92	74	82	977.85
92	74	83	989.78
92	74	84	983.63
92	75	81	977.25
92	75	82	995.29
92	75	83	1013.2
92	75	84	1015
92	76	81	951.53
92	76	82	974.42
92	76	83	998.68
92	76	84	1011.5
93	49	74	848.81
93	49	75	878.17
93	49	76	816.12
93	50	74	833.48
93	50	75	855.86
93	50	76	800.99
93	50	81	804.94
93	50	82	817.17
93	50	83	805.73
93	50	84	810.51
93	51	74	829.22
93	51	75	814.92
93	51	76	782.07
93	51	81	786.54
93	51	82	796.67
93	51	83	781.64
93	51	84	796.57
93	52	74	844.98
93	52	75	855.64
93	52	76	825.7
93	52	81	763.77
93	52	82	781.08
93	52	83	761.97
93	52	84	769.56
93	53	74	885.63
93	53	75	912.21
93	53	76	881.2
93	53	81	741.95
93	53	82	732.83
93	53	83	725.51
93	53	84	733.24
93	54	71	765.52
93	54	72	766.55
93	54	73	845.73
93	54	74	954.29
93	54	75	973.75
93	54	76	940.38
93	54	81	760.95
93	54	82	756.95
93	54	83	744.04
93	54	84	727.1
93	55	71	814.95
93	55	72	796.21
93	55	73	839.03
93	55	74	924.91
93	55	75	968.58
93	55	76	971.66
93	55	81	802.09
93	55	82	790.92
93	55	83	772.64
93	55	84	752.31
93	56	71	870.7
93	56	72	845.92
93	56	73	854.72
93	56	74	908.51
93	56	75	951.16
93	56	76	965.33
93	56	81	858.84
93	56	82	816.62
93	56	83	800.55
93	56	84	794.56
93	57	71	930.83
93	57	72	908.58
93	57	73	886.32
93	57	74	903.77
93	57	75	923.64
93	57	76	941.73
93	57	77	939.17
93	57	78	951.6
93	57	79	962.13
93	57	80	915.05
93	58	71	962.09
93	58	72	978.33
93	58	73	939.52
93	58	74	886.19
93	58	75	875.6
93	58	76	893.92
93	58	77	946.63
93	58	78	959.7
93	58	79	958.14
93	58	80	928.89
93	59	71	920.21
93	59	72	969.94
93	59	73	963.63
93	59	74	961.6
93	59	75	960.29
93	59	76	947.38
93	59	77	937.28
93	59	78	951.35
93	59	79	1010.1
93	59	80	979.66
93	60	71	840.73
93	60	72	932.73
93	60	73	929.19
93	60	74	923.21
93	60	75	900.37
93	60	76	874.36
93	60	77	842.12
93	60	78	819.62
93	60	79	775.11
93	60	80	780.1
93	61	74	786.48
93	61	75	750.2
93	61	76	765.18
93	61	77	781.74
93	61	78	790.49
93	61	79	714.49
93	61	80	749.35
93	62	71	898.5
93	62	72	1007.1
93	62	73	992.71
93	62	74	886.93
93	62	75	741.13
93	62	76	772.73
93	62	77	841.08
93	62	78	893.94
93	62	79	836.06
93	62	80	860.84
93	63	71	842.49
93	63	72	939.29
93	63	73	938.76
93	63	74	866.38
93	63	75	801.96
93	63	76	859.23
93	63	77	893.46
93	63	78	883.59
93	63	79	890.79
93	63	80	905.44
93	64	71	849.17
93	64	72	891.2
93	64	73	813.59
93	64	74	818.39
93	64	75	858.71
93	64	76	909.47
93	64	77	914.41
93	64	78	868.88
93	64	79	859.23
93	64	80	856.25
93	65	71	861.64
93	65	72	966.18
93	65	73	918.53
93	65	74	894.43
93	65	75	888.66
93	65	76	912.37
93	65	77	903.69
93	65	78	863.08
93	65	79	808
93	65	80	787.82
93	66	71	850.72
93	66	72	966.01
93	66	73	938.54
93	66	74	919.2
93	66	75	916.31
93	66	76	920.35
93	67	71	820.84
93	67	72	938.4
93	67	73	947.13
93	67	74	944.35
93	67	75	930.36
93	67	76	928.21
93	67	81	774.23
93	67	82	805.77
93	67	83	870.65
93	67	84	901.56
93	68	71	797.71
93	68	72	946.2
93	68	73	984.81
93	68	74	985.57
93	68	75	932.36
93	68	76	930.61
93	68	81	763.87
93	68	82	786.59
93	68	83	835.56
93	68	84	857.65
93	69	71	732.85
93	69	72	887.6
93	69	73	922.1
93	69	74	916.23
93	69	75	885.1
93	69	76	865.31
93	69	81	776.89
93	69	82	783.72
93	69	83	812.63
93	69	84	801.63
93	70	74	861.64
93	70	75	843.68
93	70	76	821.73
93	70	81	765.28
93	70	82	773.11
93	70	83	789.97
93	70	84	794.96
93	71	74	814.94
93	71	75	802.7
93	71	76	786.87
93	71	81	757.44
93	71	82	774.39
93	71	83	792.31
93	71	84	814.49
93	72	74	826.59
93	72	75	839.26
93	72	76	812.51
93	72	81	831.06
93	72	82	848.93
93	72	83	880.74
93	72	84	891.96
93	73	74	833.95
93	73	75	842.74
93	73	76	817.78
93	73	81	908.66
93	73	82	926.67
93	73	83	945.81
93	73	84	950
93	74	74	841.23
93	74	75	822.77
93	74	76	808.84
94	49	74	860.23
94	49	75	882.4
94	49	76	814.02
94	50	71	894.87
94	50	72	867.9
94	50	73	843.88
94	50	74	843.05
94	50	75	859.43
94	50	76	807.3
94	51	71	874.42
94	51	72	866.55
94	51	73	856.61
94	51	74	845.82
94	51	75	831.23
94	51	76	794.08
94	52	71	857.63
94	52	72	861.99
94	52	73	859.19
94	52	74	857.41
94	52	75	861.6
94	52	76	831.73
94	53	69	643.09
94	53	70	753.13
94	53	71	851.27
94	53	72	847.02
94	53	73	859.86
94	53	74	884.12
94	53	75	892.59
94	53	76	865.67
94	54	69	598.71
94	54	70	678.47
94	54	71	795.1
94	54	72	799.88
94	54	73	862.15
94	54	74	938.75
94	54	75	928.11
94	54	76	904.16
94	54	78	872.08
94	54	79	841.11
94	54	80	785.75
94	55	69	588.53
94	55	70	669.74
94	55	71	811.11
94	55	72	804.3
94	55	73	846.97
94	55	74	921.59
94	55	75	966.27
94	55	76	971.61
94	55	78	919.64
94	55	79	868.01
94	55	80	803.57
94	56	69	645.85
94	56	70	717.09
94	56	71	863.37
94	56	72	836.09
94	56	73	853.45
94	56	74	924.22
94	56	75	962.03
94	56	76	957.18
94	56	78	948.11
94	56	79	978.12
94	56	80	885.4
94	57	71	908.7
94	57	72	882.61
94	57	73	877.37
94	57	74	934.52
94	57	75	942.32
94	57	76	931.96
94	57	77	907.94
94	57	78	952.57
94	57	79	993.5
94	57	80	918.35
94	58	71	957.51
94	58	72	967.1
94	58	73	931.14
94	58	74	901.59
94	58	75	902.81
94	58	76	921.7
94	58	77	947.89
94	58	78	961.97
94	58	79	969.6
94	58	80	943.54
94	59	71	939.5
94	59	72	968.92
94	59	73	951.94
94	59	74	969.95
94	59	75	968.56
94	59	76	940.01
94	59	77	925.8
94	59	78	949.75
94	59	79	1024.5
94	59	80	998.4
94	60	71	820.56
94	60	72	905.43
94	60	73	885.57
94	60	74	907.54
94	60	75	907.77
94	60	76	922.29
94	60	77	855.55
94	60	78	800
94	60	79	748.68
94	60	80	782.37
94	61	71	776
94	61	72	857.53
94	61	73	710.88
94	61	74	692.09
94	61	75	743.66
94	61	76	871.26
94	61	77	837.23
94	61	78	773.23
94	61	79	668.18
94	61	80	724.94
94	62	71	815.59
94	62	72	906.09
94	62	73	884.91
94	62	74	870.85
94	62	75	850.44
94	62	76	876.87
94	62	77	911.05
94	62	78	921.82
94	62	79	810.3
94	62	80	827.91
94	63	71	876.94
94	63	72	934.63
94	63	73	921.04
94	63	74	922.75
94	63	75	942.24
94	63	76	926.99
94	63	77	915.6
94	63	78	904.44
94	63	79	897.85
94	63	80	912.51
94	64	71	871.37
94	64	72	931.85
94	64	73	879.34
94	64	74	917.47
94	64	75	976.11
94	64	76	948.26
94	64	77	921.32
94	64	78	894.63
94	64	79	893.29
94	64	80	891.47
94	65	71	884.27
94	65	72	980.9
94	65	73	959.53
94	65	74	942.46
94	65	75	910.25
94	65	76	920.31
94	65	77	925.66
94	65	78	906.11
94	65	79	861.09
94	65	80	838.91
94	66	71	854.68
94	66	72	955.46
94	66	73	952.91
94	66	74	951.54
94	66	75	946.58
94	66	76	944.94
94	66	78	925.61
94	66	79	908.78
94	66	80	882.81
94	67	69	717.12
94	67	70	735.04
94	67	71	796.21
94	67	72	909.8
94	67	73	932.73
94	67	74	951.12
94	67	75	951.15
94	67	76	950.13
94	67	78	933.49
94	67	79	906.95
94	67	80	868.19
94	68	69	649.33
94	68	70	692.04
94	68	71	779.93
94	68	72	918.8
94	68	73	947.44
94	68	74	949.4
94	68	75	911.14
94	68	76	935.66
94	68	78	932.27
94	68	79	885.07
94	68	80	835.75
94	69	69	637.53
94	69	70	663.63
94	69	71	732.1
94	69	72	861.76
94	69	73	891.13
94	69	74	895.94
94	69	75	874.96
94	69	76	870.48
94	69	78	880.93
94	69	79	851.83
94	69	80	821.75
94	70	69	664.87
94	70	70	652.62
94	70	71	683.57
94	70	72	808.26
94	70	73	848.08
94	70	74	861.39
94	70	75	846.53
94	70	76	834.71
94	71	71	671.75
94	71	72	787.94
94	71	73	837.86
94	71	74	851.94
94	71	75	822.75
94	71	76	814.94
94	72	71	653.29
94	72	72	786.47
94	72	73	835.46
94	72	74	850.7
94	72	75	857.65
94	72	76	843.77
94	73	71	643.19
94	73	72	795.36
94	73	73	842.48
94	73	74	844.1
94	73	75	853.21
94	73	76	848.02
94	74	74	838.25
94	74	75	812.93
94	74	76	826.84
95	50	71	901.63
95	50	72	860.65
95	50	73	861.8
95	51	71	891.7
95	51	72	878.84
95	51	73	891
95	52	71	878.7
95	52	72	885.83
95	52	73	901.87
95	53	69	649.81
95	53	70	767.83
95	53	71	877.19
95	53	72	882.47
95	53	73	901.63
95	53	77	891.77
95	53	78	904.8
95	53	79	875.84
95	53	80	810.67
95	54	69	618.68
95	54	70	715.69
95	54	71	836.09
95	54	72	838.32
95	54	73	876.41
95	54	77	913.27
95	54	78	949.88
95	54	79	916.2
95	54	80	822.75
95	55	69	603.68
95	55	70	694.93
95	55	71	840.11
95	55	72	837.33
95	55	73	861.71
95	55	77	960.51
95	55	78	969.18
95	55	79	934.36
95	55	80	854
95	56	69	650.03
95	56	70	725.46
95	56	71	881.47
95	56	72	857.3
95	56	73	863.13
95	56	77	882.68
95	56	78	944.62
95	56	79	991.25
95	56	80	910.51
95	57	69	740.87
95	57	70	761.09
95	57	71	900.85
95	57	72	876.53
[truncated: 7,412 more rows]
