# Supplementary material for: From mathematics to medicine: A practical primer on topological data analysis (TDA) and the development of related analytic tools for the functional discovery of latent structure in fMRI data
Source: PLoS One. 2021 Aug 12;16(8):e0255859. doi: 10.1371/journal.pone.0255859 (PMC8360597; doi:10.1371/journal.pone.0255859)
Supplement: S1 Data — The included archive of .csv files has one .csv file for each time index. Each .csv file contains a single matrix, which has one column for each of the spatial coordinates x, y, z and one column for the fMRI signal amplitude at voxel (x, y, z) at that time index. This is normalized scan data for a single patient from our study, described in the paper, with an ACC (anterior cingulate cortex) mask applied. This is the data we used, together with our software implementation of our workflow (available at https://github.com/regalski/Wayne-State-TDA), to produce the persistence diagrams, vineyards, and loop locations pictured in the figures and described in the Workflow section of our paper. (ZIP) [file pone.0255859.s004.zip › lea2002_145_121_121_time_139_rdACC.csv]

86	49	77	713.53
86	49	78	711.52
86	49	79	706.54
86	49	80	703.6
86	50	77	721.84
86	50	78	702.71
86	50	79	683.39
86	50	80	693.27
86	51	77	706.06
86	51	78	692.68
86	51	79	689.44
86	51	80	695.47
86	52	77	690.59
86	52	78	686.45
86	52	79	704.55
86	52	80	702.35
86	53	77	796.12
86	53	78	759.02
86	53	79	715.57
86	53	80	711.16
86	54	77	844.14
86	54	78	802.71
86	54	79	787.64
86	54	80	773.54
86	55	77	841.85
86	55	78	812.85
86	55	79	848.03
86	55	80	828.75
86	56	77	851.96
86	56	78	835.88
86	56	79	840.74
86	56	80	841.9
86	57	77	837.94
86	57	78	849.44
86	57	79	857.66
86	57	80	860.13
86	57	81	862.24
86	57	82	838.96
86	58	77	817.51
86	58	78	855.63
86	58	79	872.51
86	58	80	872.38
86	58	81	849.39
86	58	82	838.21
86	59	81	817.63
86	59	82	812.71
86	60	81	722.47
86	60	82	718.16
86	61	81	771.24
86	61	82	775.4
86	62	81	858.97
86	62	82	851.84
86	63	77	862.13
86	63	78	781.03
86	63	79	775.19
86	63	80	815.25
86	63	81	816.46
86	63	82	812.6
86	64	77	868.17
86	64	78	837.16
86	64	79	815.09
86	64	80	800.14
86	64	81	766.3
86	64	82	736.21
86	65	77	848.68
86	65	78	854.61
86	65	79	840.81
86	65	80	793.8
86	65	81	749.68
86	65	82	716.52
86	66	77	842.56
86	66	78	888.1
86	66	79	879.23
86	66	80	798.91
86	66	81	766.73
86	66	82	744.77
86	67	77	796.41
86	67	78	847.43
86	67	79	859.36
86	67	80	813.94
86	68	77	802.7
86	68	78	838.86
86	68	79	840.76
86	68	80	794.44
86	69	77	859.69
86	69	78	845.34
86	69	79	816.92
86	69	80	761.55
86	70	77	770.84
86	70	78	743.55
86	70	79	723.38
86	70	80	713.4
86	71	77	735.86
86	71	78	725.81
86	71	79	713.73
86	71	80	693.65
86	72	77	743.21
86	72	78	742.35
86	72	79	723.33
86	72	80	687.98
86	73	77	746.98
86	73	78	721.17
86	73	79	704.27
86	73	80	705.1
87	46	81	899.77
87	46	82	882.51
87	46	83	899.54
87	46	84	912.5
87	47	81	811.15
87	47	82	821.29
87	47	83	850.48
87	47	84	863.44
87	48	81	764.32
87	48	82	776.12
87	48	83	783.02
87	48	84	786.86
87	49	77	725.58
87	49	78	734.68
87	49	79	737.84
87	49	80	728.97
87	49	81	730.87
87	49	82	734.69
87	49	83	736.69
87	49	84	744.65
87	50	77	735.77
87	50	78	722.57
87	50	79	705.34
87	50	80	706.39
87	50	81	702.48
87	50	82	693.57
87	50	83	711.67
87	50	84	735.66
87	51	77	729.03
87	51	78	712.83
87	51	79	700.74
87	51	80	704.6
87	52	77	715.56
87	52	78	704.48
87	52	79	709.61
87	52	80	710.27
87	53	77	822.81
87	53	78	779.67
87	53	79	721.27
87	53	80	720.05
87	54	77	868
87	54	78	821.62
87	54	79	785.48
87	54	80	770.63
87	55	77	849.57
87	55	78	816.71
87	55	79	848.66
87	55	80	825.67
87	55	81	788.54
87	55	82	762.68
87	55	83	746.94
87	55	84	743.06
87	56	77	850.01
87	56	78	843.02
87	56	79	889.57
87	56	80	868.68
87	56	81	821.76
87	56	82	801.85
87	56	83	785
87	56	84	773.35
87	57	77	847.09
87	57	78	860.68
87	57	79	907.88
87	57	80	899.23
87	57	81	853.98
87	57	82	829.99
87	57	83	807.12
87	57	84	777.22
87	58	77	843.7
87	58	78	871.73
87	58	79	897.83
87	58	80	892.82
87	58	81	868.44
87	58	82	853.15
87	58	83	844.03
87	58	84	825.37
87	59	77	866.24
87	59	78	882.29
87	59	79	847.52
87	59	80	832.16
87	59	81	857.82
87	59	82	859.11
87	59	83	866.15
87	59	84	857.1
87	60	77	781.67
87	60	78	750.59
87	60	79	751.57
87	60	80	768.93
87	60	81	756.86
87	60	82	759.56
87	60	83	784.61
87	60	84	785.36
87	61	77	721.07
87	61	78	677.45
87	61	79	719.4
87	61	80	788.45
87	61	81	762.33
87	61	82	770.51
87	61	83	800.08
87	61	84	810.15
87	62	77	789.03
87	62	78	750.02
87	62	79	786.01
87	62	80	852.4
87	62	81	818.9
87	62	82	818.66
87	62	83	829.82
87	62	84	831.91
87	63	77	864.32
87	63	78	847.44
87	63	79	816.61
87	63	80	770.62
87	63	81	800.53
87	63	82	818.54
87	63	83	822.51
87	63	84	822.71
87	64	77	866.17
87	64	78	842.28
87	64	79	792.2
87	64	80	723.27
87	64	81	765.36
87	64	82	784.36
87	64	83	784.18
87	64	84	777.17
87	65	77	816.58
87	65	78	801.49
87	65	79	769.6
87	65	80	714.02
87	65	81	738.45
87	65	82	749.63
87	65	83	749.21
87	65	84	745.91
87	66	77	814.68
87	66	78	833.79
87	66	79	812.92
87	66	80	740.13
87	66	81	726.45
87	66	82	721.61
87	66	83	722.29
87	66	84	724.99
87	67	77	859.23
87	67	78	821.97
87	67	79	780.98
87	67	80	729.44
87	67	81	715.62
87	67	82	707.58
87	67	83	705.37
87	67	84	717.11
87	68	77	857.02
87	68	78	803.46
87	68	79	763.4
87	68	80	719.68
87	68	81	713.78
87	68	82	710.78
87	68	83	707.85
87	68	84	710.98
87	69	77	772.78
87	69	78	781.86
87	69	79	762.78
87	69	80	717.58
87	70	77	735.26
87	70	78	726.31
87	70	79	719.05
87	70	80	717.68
87	71	77	724.74
87	71	78	722.85
87	71	79	718.84
87	71	80	710.71
87	72	77	747.21
87	72	78	759.33
87	72	79	742.23
87	72	80	703.81
87	73	77	753.23
87	73	78	740.35
87	73	79	727.27
87	73	80	725.89
87	73	81	743.64
87	73	82	759.65
87	73	83	770.93
87	73	84	773.03
87	74	81	772.59
87	74	82	806.54
87	74	83	822.36
87	74	84	840.38
87	75	81	801.96
87	75	82	855.99
87	75	83	872.51
87	75	84	897.65
87	76	81	785.65
87	76	82	843.44
87	76	83	887.16
87	76	84	915.51
88	46	81	919.62
88	46	82	903.53
88	46	83	914.54
88	46	84	928.5
88	47	81	844.15
88	47	82	850.24
88	47	83	862.45
88	47	84	864.44
88	48	81	770.19
88	48	82	778.06
88	48	83	773.09
88	48	84	773.97
88	49	77	729.66
88	49	78	734.84
88	49	79	730.98
88	49	80	714.85
88	49	81	720.67
88	49	82	732.57
88	49	83	727.66
88	49	84	731.71
88	50	77	716.84
88	50	78	705.57
88	50	79	695.38
88	50	80	696.48
88	50	81	706.54
88	50	82	717.61
88	50	83	720.75
88	50	84	729.78
88	51	77	733.89
88	51	78	716.9
88	51	79	702.91
88	51	80	708.78
88	52	77	802.04
88	52	78	768.83
88	52	79	745.69
88	52	80	740.44
88	53	77	895.86
88	53	78	855.79
88	53	79	801.59
88	53	80	791.62
88	54	77	928.05
88	54	78	898.91
88	54	79	860.89
88	54	80	830.98
88	55	77	902.91
88	55	78	884.78
88	55	79	895.87
88	55	80	859.93
88	55	81	818.79
88	55	82	806.53
88	55	83	799.45
88	55	84	800.73
88	56	77	877.01
88	56	78	875.82
88	56	79	889.61
88	56	80	873.82
88	56	81	847.98
88	56	82	841.73
88	56	83	835.7
88	56	84	842.13
88	57	77	872.11
88	57	78	891.9
88	57	79	898.76
88	57	80	889.07
88	57	81	866.46
88	57	82	851.5
88	57	83	838.41
88	57	84	840.25
88	58	77	887.94
88	58	78	911.13
88	58	79	897.85
88	58	80	888.81
88	58	81	882.74
88	58	82	873.54
88	58	83	863.41
88	58	84	863.6
88	59	77	911.28
88	59	78	881.97
88	59	79	855.56
88	59	80	857.6
88	59	81	897.27
88	59	82	892.69
88	59	83	872.67
88	59	84	860.52
88	60	77	858.11
88	60	78	838.81
88	60	79	799.82
88	60	80	772.03
88	60	81	747.96
88	60	82	722.56
88	60	83	706.23
88	60	84	729.16
88	61	77	795.45
88	61	78	808.33
88	61	79	796.19
88	61	80	785.96
88	61	81	741.44
88	61	82	724.32
88	61	83	733.59
88	61	84	770.41
88	62	77	813.65
88	62	78	828.6
88	62	79	854.8
88	62	80	869.12
88	62	81	821.35
88	62	82	807.83
88	62	83	820.92
88	62	84	833.48
88	63	77	863.38
88	63	78	848.32
88	63	79	828.47
88	63	80	801.78
88	63	81	829.47
88	63	82	855.25
88	63	83	875.23
88	63	84	859.59
88	64	77	886.13
88	64	78	846.13
88	64	79	800.16
88	64	80	749.05
88	64	81	816.8
88	64	82	854.9
88	64	83	864.05
88	64	84	834.28
88	65	77	878.95
88	65	78	828.89
88	65	79	775.99
88	65	80	719.18
88	65	81	793.08
88	65	82	826.97
88	65	83	828.81
88	65	84	799.83
88	66	77	894.02
88	66	78	837.13
88	66	79	786.36
88	66	80	728.53
88	66	81	769.28
88	66	82	783.05
88	66	83	781.84
88	66	84	763.77
88	67	77	852.71
88	67	78	803.28
88	67	79	757.55
88	67	80	709.51
88	67	81	731.34
88	67	82	740.21
88	67	83	742.07
88	67	84	737.92
88	68	77	795.86
88	68	78	767.07
88	68	79	738.11
88	68	80	704.02
88	68	81	716.82
88	68	82	723.68
88	68	83	727.69
88	68	84	728.76
88	69	77	731.01
88	69	78	739.16
88	69	79	737.17
88	69	80	717.95
88	70	77	707.32
88	70	78	717.3
88	70	79	724.18
88	70	80	726.91
88	71	77	701.88
88	71	78	715.87
88	71	79	726.81
88	71	80	731.57
88	72	77	718.84
88	72	78	741
88	72	79	746.97
88	72	80	732.51
88	73	77	721.89
88	73	78	733.99
88	73	79	739.92
88	73	80	743.56
88	73	81	755.75
88	73	82	773.06
88	73	83	799.1
88	73	84	793.2
88	74	81	801.5
88	74	82	838.44
88	74	83	858.15
88	74	84	865.3
88	75	81	871.99
88	75	82	929.86
88	75	83	918.48
88	75	84	933.59
88	76	81	857.3
88	76	82	916.06
88	76	83	907.52
88	76	84	936.59
89	46	81	933.52
89	46	82	933.56
89	46	83	928.86
89	46	84	929.87
89	47	81	862.18
89	47	82	853.27
89	47	83	848.5
89	47	84	844.51
89	48	81	781.08
89	48	82	782.21
89	48	83	768.27
89	48	84	763.1
89	49	77	739.68
89	49	78	732.81
89	49	79	721.83
89	49	80	707.55
89	49	81	722.48
89	49	82	741.53
89	49	83	728.53
89	49	84	726.47
89	50	74	716.55
89	50	75	755.91
89	50	76	754.33
89	50	77	733.3
89	50	78	730.95
89	50	79	725.67
89	50	80	719.68
89	50	81	730.69
89	50	82	747.73
89	50	83	737.76
89	50	84	734.72
89	51	74	707.23
89	51	75	761.52
89	51	76	772.9
89	51	77	753.77
89	51	78	755.86
89	51	79	754.14
89	51	80	744.14
89	51	81	741.98
89	51	82	742.96
89	51	83	729.92
89	51	84	718.75
89	52	74	748.57
89	52	75	839.82
89	52	76	872.32
89	52	77	842.09
89	52	78	827.04
89	52	79	807.9
89	52	80	786.48
89	52	81	773.27
89	52	82	765.38
89	52	83	748.54
89	52	84	729.61
89	53	74	780.23
89	53	75	857.32
89	53	76	889.67
89	53	77	859.35
89	53	78	852.23
89	53	79	845.37
89	53	80	853.45
89	53	81	853.72
89	53	82	848.85
89	53	83	817.82
89	53	84	773.71
89	54	74	792.34
89	54	75	852.32
89	54	76	888.49
89	54	77	874.28
89	54	78	868.42
89	54	79	858.69
89	54	80	868.8
89	54	81	863.75
89	54	82	856.77
89	54	83	841.91
89	54	84	826.99
89	55	75	825.55
89	55	76	898.88
89	55	77	890.79
89	55	78	872.67
89	55	79	857.4
89	55	80	862.35
89	55	81	860.44
89	55	82	856.57
89	55	83	856.67
89	55	84	861.7
89	56	75	805.68
89	56	76	851.72
89	56	77	870.83
89	56	78	875.93
89	56	79	869.65
89	56	80	878.65
89	56	81	883.75
89	56	82	873.76
89	56	83	874.88
89	56	84	884.94
89	57	75	821.41
89	57	76	835.77
89	57	77	867.95
89	57	78	884.16
89	57	79	867.25
89	57	80	877.32
89	57	81	894.58
89	57	82	879.56
89	57	83	872.44
89	57	84	884.52
89	58	77	890.03
89	58	78	898.14
89	58	79	870.73
89	58	80	885.47
89	58	81	916.44
89	58	82	905.28
89	58	83	893.19
89	58	84	897.27
89	59	77	893.69
89	59	78	881.67
89	59	79	897.79
89	59	80	926.18
89	59	81	967.66
89	59	82	943.82
89	59	83	893.68
89	59	84	862.35
89	60	77	817.46
89	60	78	798.63
89	60	79	787.52
89	60	80	763.49
89	60	81	726.64
89	60	82	671.21
89	60	83	601.48
89	60	84	638.31
89	61	77	753.88
89	61	78	761.16
89	61	79	771.16
89	61	80	753.99
89	61	81	700.67
89	61	82	654.43
89	61	83	614.38
89	61	84	704.33
89	62	77	822.98
89	62	78	827.17
89	62	79	866.16
89	62	80	875.06
89	62	81	821.4
89	62	82	781.88
89	62	83	761.89
89	62	84	822.68
89	63	77	863.57
89	63	78	838.48
89	63	79	837.3
89	63	80	842.25
89	63	81	865.15
89	63	82	884.37
89	63	83	911.8
89	63	84	897.9
89	64	77	879
89	64	78	830.17
89	64	79	805.21
89	64	80	798.17
89	64	81	862.08
89	64	82	899.17
89	64	83	909.25
89	64	84	871.29
89	65	77	871.08
89	65	78	809.11
89	65	79	772.04
89	65	80	757.05
89	65	81	844.07
89	65	82	891
89	65	83	890.75
89	65	84	845.74
89	66	75	835.94
89	66	76	842.19
89	66	77	847.77
89	66	78	800.93
89	66	79	761.06
89	66	80	737.22
89	66	81	824.47
89	66	82	871.54
89	66	83	869.19
89	66	84	822.94
89	67	75	869.35
89	67	76	841.47
89	67	77	810.12
89	67	78	786.27
89	67	79	756.41
89	67	80	727.59
89	67	81	772.58
89	67	82	797.5
89	67	83	800.28
89	67	84	774.1
89	68	75	843.98
89	68	76	806.86
89	68	77	770.06
89	68	78	769.95
89	68	79	751.93
89	68	80	726.06
89	68	81	741.98
89	68	82	753.93
89	68	83	758.83
89	68	84	750.7
89	69	74	822.04
89	69	75	795.12
89	69	76	760.14
89	69	77	733.22
89	69	78	750.93
89	69	79	750.82
89	69	80	737.93
89	69	81	740.96
89	69	82	741.91
89	69	83	742.79
89	69	84	749.7
89	70	74	779.68
89	70	75	765.86
89	70	76	743.03
89	70	77	719.15
89	70	78	734.08
89	70	79	739.9
89	70	80	740.79
89	70	81	751.74
89	70	82	760.63
89	70	83	761.54
89	70	84	763.52
89	71	74	753.43
89	71	75	751.73
89	71	76	737.86
89	71	77	714.74
89	71	78	727.69
89	71	79	737.57
89	71	80	744.47
89	71	81	752.59
89	71	82	757.7
89	71	83	755.71
89	71	84	752.73
89	72	74	766.43
89	72	75	758.7
89	72	76	740.8
89	72	77	722.71
89	72	78	742.85
89	72	79	753.86
89	72	80	754.61
89	72	81	740.57
89	72	82	729.55
89	72	83	730.18
89	72	84	731.14
89	73	74	764.72
89	73	75	759.8
89	73	76	747.96
89	73	77	736.06
89	73	78	741.07
89	73	79	755.06
89	73	80	771.05
89	73	81	781.07
89	73	82	800.17
89	73	83	833.05
89	73	84	822.2
89	74	81	832.5
89	74	82	871.5
89	74	83	906.48
89	74	84	894.61
89	75	81	913.95
89	75	82	963.74
89	75	83	957.29
89	75	84	963.36
89	76	81	909.38
89	76	82	963.28
89	76	83	944.4
89	76	84	965.53
90	46	81	940.84
90	46	82	955.97
90	46	83	940.92
90	46	84	918.78
90	47	81	870.28
90	47	82	852.37
90	47	83	833.37
90	47	84	826.23
90	48	81	798.37
90	48	82	791.48
90	48	83	776.32
90	48	84	774.06
90	49	74	752.71
90	49	75	749.4
90	49	76	751.45
90	49	81	740.57
90	49	82	761.73
90	49	83	747.63
90	49	84	747.52
90	50	74	744.63
90	50	75	754.7
90	50	76	757.93
90	50	77	750.02
90	50	78	751.02
90	50	79	750.81
90	50	80	746.58
90	50	81	757.66
90	50	82	773.87
90	50	83	757.81
90	50	84	751.66
90	51	74	727.26
90	51	75	769.32
90	51	76	785.38
90	51	77	778.21
90	51	78	784.46
90	51	79	788.95
90	51	80	778.14
90	51	81	776.21
90	51	82	780.33
90	51	83	763.19
90	51	84	743.93
90	52	74	756.78
90	52	75	841.77
90	52	76	879.88
90	52	77	871.89
90	52	78	869.95
90	52	79	859.72
90	52	80	824.42
90	52	81	814.4
90	52	82	811.75
90	52	83	789.88
90	52	84	759.81
90	53	74	777.78
90	53	75	855.89
90	53	76	889.08
90	53	77	866.65
90	53	78	868.92
90	53	79	883.49
90	53	80	902.08
90	53	81	907.91
90	53	82	896.49
90	53	83	859.41
90	53	84	805.85
90	54	74	790.75
90	54	75	844.83
90	54	76	877.74
90	54	77	860.4
90	54	78	865.39
90	54	79	870.55
90	54	80	902.77
90	54	81	917.83
90	54	82	913.93
90	54	83	893.97
90	54	84	868.97
90	55	74	779.07
90	55	75	836.13
90	55	76	898.26
90	55	77	902.08
90	55	78	879.54
90	55	79	841.67
90	55	80	868.72
90	55	81	897.19
90	55	82	901.59
90	55	83	890.67
90	55	84	875.48
90	56	74	791.78
90	56	75	811.95
90	56	76	855.89
90	56	77	894.36
90	56	78	899
90	56	79	878.73
90	56	80	895.07
90	56	81	913.51
90	56	82	877.55
90	56	83	851.42
90	56	84	847.31
90	57	74	836.14
90	57	75	824.4
90	57	76	840.96
90	57	77	894.17
90	57	78	904.18
90	57	79	872.92
90	57	80	889.93
90	57	81	932.31
90	57	82	904.44
90	57	83	879.19
90	57	84	859.96
90	58	74	914.87
90	58	75	910.3
90	58	76	900.47
90	58	77	911.4
90	58	78	904.04
90	58	79	869.14
90	58	80	899.8
90	58	81	967.15
90	58	82	954.26
90	58	83	934.11
90	58	84	919.86
90	59	75	885.94
90	59	76	876.11
90	59	77	882.35
90	59	78	895.76
90	59	79	940.42
90	59	80	996.1
90	59	81	1056.5
90	59	82	1021.5
90	59	83	947.04
90	59	84	914.82
90	60	75	803.35
90	60	76	755.61
90	60	77	748.65
90	60	78	756.38
90	60	79	762.88
90	60	80	753.56
90	60	81	718.16
90	60	82	659.65
90	60	83	579.89
90	60	84	567.69
90	61	77	651.56
90	61	78	691.42
90	61	79	711.38
90	61	80	707.7
90	61	81	655.58
90	61	82	585.34
90	61	83	492.06
90	61	84	580.69
90	62	75	799.18
90	62	76	808.18
90	62	77	823.01
90	62	78	832.22
90	62	79	865.09
90	62	80	865.89
90	62	81	797.98
90	62	82	703.95
90	62	83	585.18
90	62	84	707.96
90	63	75	736.81
90	63	76	814.26
90	63	77	862
90	63	78	827.79
90	63	79	846.61
90	63	80	870.42
90	63	81	886.26
90	63	82	850.35
90	63	83	775.41
90	63	84	878.27
90	64	75	692.82
90	64	76	806.14
90	64	77	865.78
90	64	78	806.01
90	64	79	810.05
90	64	80	838.02
90	64	81	879.93
90	64	82	870.72
90	64	83	821.48
90	64	84	864.9
90	65	74	870.45
90	65	75	812.59
90	65	76	839.79
90	65	77	845.21
90	65	78	772.26
90	65	79	762.14
90	65	80	788.94
90	65	81	848.55
90	65	82	871.19
90	65	83	861.07
90	65	84	860.4
90	66	74	857.27
90	66	75	876.96
90	66	76	840.25
90	66	77	789.65
90	66	78	749.9
90	66	79	738.94
90	66	80	752.65
90	66	81	846.9
90	66	82	908.25
90	66	83	931.4
90	66	84	873.22
90	67	74	859.51
90	67	75	876.59
90	67	76	818.76
90	67	77	763.27
90	67	78	761.45
90	67	79	760.37
90	67	80	759.18
90	67	81	798.34
90	67	82	817.31
90	67	83	814.13
90	67	84	776.14
90	68	74	888.28
90	68	75	830.94
90	68	76	778.89
90	68	77	752.19
90	68	78	779.16
90	68	79	786.03
90	68	80	772.86
90	68	81	764.82
90	68	82	760.79
90	68	83	759.79
90	68	84	747.63
90	69	74	837.03
90	69	75	802.2
90	69	76	763.17
90	69	77	738.14
90	69	78	769.95
90	69	79	779.75
90	69	80	768.6
90	69	81	769.92
90	69	82	773.14
90	69	83	780.22
90	69	84	780.97
90	70	74	791.85
90	70	75	782.9
90	70	76	756.96
90	70	77	737.14
90	70	78	756.28
90	70	79	762.15
90	70	80	757.84
90	70	81	757.84
90	70	82	758.79
90	70	83	764.77
90	70	84	771.54
90	71	74	758.48
90	71	75	770.66
90	71	76	754.76
90	71	77	736.83
90	71	78	745.89
90	71	79	751.79
90	71	80	754.67
90	71	81	754.73
90	71	82	753.86
90	71	83	758.97
90	71	84	767.77
90	72	74	768.25
90	72	75	766.35
90	72	76	747.6
90	72	77	726.79
90	72	78	749.91
90	72	79	763.88
90	72	80	771.73
90	72	81	770.8
90	72	82	767.92
90	72	83	767.87
90	72	84	767.64
90	73	74	782.4
90	73	75	771.36
90	73	76	753.61
90	73	81	822.08
90	73	82	843.14
90	73	83	877.15
90	73	84	871.16
90	74	81	880.66
90	74	82	919.83
90	74	83	969.97
90	74	84	951.95
90	75	81	942.53
90	75	82	982.56
90	75	83	1009.7
90	75	84	989.65
90	76	81	934.44
90	76	82	978.28
90	76	83	995.44
90	76	84	989.61
91	47	81	871.95
91	47	82	855.17
91	47	83	859.58
91	47	84	867.83
91	48	81	819.24
91	48	82	808.37
91	48	83	809.32
91	48	84	819.2
91	49	74	760.55
91	49	75	762.4
91	49	76	764.5
91	49	81	776.85
91	49	82	788.78
91	49	83	785.74
91	49	84	792.72
91	50	74	765.43
91	50	75	766.35
91	50	76	761.72
91	50	81	775.62
91	50	82	779.73
91	50	83	779.78
91	50	84	789.74
91	51	74	773.23
91	51	75	782.79
91	51	76	782.98
91	51	81	787.17
91	51	82	774.2
91	51	83	765.12
91	51	84	761.93
91	52	74	796.96
91	52	75	856.37
91	52	76	877.37
91	52	81	819.45
91	52	82	790.57
91	52	83	771.77
91	52	84	753.9
91	53	74	814.74
91	53	75	880.29
91	53	76	902.18
91	53	81	902.63
91	53	82	856.88
91	53	83	822.88
91	53	84	785.74
91	54	74	831.62
91	54	75	875.31
91	54	76	894.18
91	54	81	923.9
91	54	82	908.74
91	54	83	876.63
91	54	84	836.6
91	55	74	822.74
91	55	75	868.65
91	55	76	909.87
91	55	81	911.56
91	55	82	926.7
91	55	83	904.52
91	55	84	870.02
91	56	74	813.89
91	56	75	841.48
91	56	76	881.19
91	56	81	928.61
91	56	82	911.62
91	56	83	894.56
91	56	84	884.34
91	57	74	830.5
91	57	75	835.48
91	57	76	866.59
91	57	77	934.28
91	57	78	961.77
91	57	79	951.76
91	57	80	948.62
91	57	81	948.35
91	57	82	927.33
91	57	83	908.18
91	57	84	887.81
91	58	74	917.11
91	58	75	908.22
91	58	76	900.06
91	58	77	941.43
91	58	78	955.53
91	58	79	935.67
91	58	80	949.13
91	58	81	981.98
91	58	82	961.82
91	58	83	946.8
91	58	84	944.67
91	59	74	887.64
91	59	75	888.59
91	59	76	879.74
91	59	77	893.29
91	59	78	915.96
91	59	79	947.25
91	59	80	989.56
91	59	81	1040.7
91	59	82	1004.5
91	59	83	964.5
91	59	84	949.76
91	60	74	816.25
91	60	75	771.67
91	60	76	697.91
91	60	77	717.35
91	60	78	772.78
91	60	79	753.55
91	60	80	757.18
91	60	81	779.06
91	60	82	755.64
91	60	83	708.98
91	60	84	645.54
91	61	74	753.44
91	61	75	626.74
91	61	76	519.14
91	61	77	578.63
91	61	78	724.54
91	61	79	704.73
91	61	80	715.34
91	61	81	738.46
91	61	82	728
91	61	83	688.35
91	61	84	639.21
91	62	74	882.8
91	62	75	692.58
91	62	76	747.94
91	62	77	818.75
91	62	78	906.67
91	62	79	900.62
91	62	80	882.55
91	62	81	857.65
91	62	82	823.32
91	62	83	760.85
91	62	84	752.27
91	63	74	899.69
91	63	75	662.66
91	63	76	797.78
91	63	77	857.59
91	63	78	830.58
91	63	79	865.48
91	63	80	900.47
91	63	81	914.56
91	63	82	885.89
91	63	83	813.32
91	63	84	917.93
91	64	74	838.25
91	64	75	700.05
91	64	76	823.17
91	64	77	854.42
91	64	78	781.69
91	64	79	816.97
91	64	80	863.16
91	64	81	906.36
91	64	82	882.36
91	64	83	798.96
91	64	84	875.04
91	65	74	856.9
91	65	75	910.18
91	65	76	885.7
91	65	77	829.69
91	65	78	759.15
91	65	79	763.14
91	65	80	801.84
91	65	81	869.59
91	65	82	873.26
91	65	83	823.81
91	65	84	863.1
91	66	74	845.4
91	66	75	895.29
91	66	76	841.31
91	66	77	774.43
91	66	78	720.66
91	66	79	734.72
91	66	80	777.33
91	66	81	855.36
91	66	82	904.8
91	66	83	931.17
91	66	84	910.17
91	67	74	858.24
91	67	75	874.43
91	67	76	811.63
91	67	81	820.9
91	67	82	846.98
91	67	83	863.93
91	67	84	831.97
91	68	74	902.02
91	68	75	862.94
91	68	76	792.79
91	68	81	795.47
91	68	82	797.54
91	68	83	808.86
91	68	84	787.68
91	69	74	841.61
91	69	75	813.69
91	69	76	767.79
91	69	81	796.59
91	69	82	801
91	69	83	805.27
91	69	84	792.12
91	70	74	801.74
91	70	75	796.75
91	70	76	767.88
91	70	81	786.96
91	70	82	791.07
91	70	83	794.14
91	70	84	786.99
91	71	74	783.03
91	71	75	800.09
91	71	76	777.01
91	71	81	780.82
91	71	82	789.9
91	71	83	795
91	71	84	793.88
91	72	74	784.07
91	72	75	780.68
91	72	76	750.53
91	72	81	801.08
91	72	82	815.12
91	72	83	824.14
91	72	84	823.04
91	73	74	794.2
91	73	75	780.73
91	73	76	750.52
91	73	81	864.84
91	73	82	881.73
91	73	83	900
91	73	84	898.02
91	74	74	809.34
91	74	75	794.12
91	74	76	766.92
91	74	81	945.73
91	74	82	962.72
91	74	83	983.93
91	74	84	974.87
91	75	81	975.2
91	75	82	994.43
91	75	83	1020.5
91	75	84	1010.5
91	76	81	959.42
91	76	82	980.33
91	76	83	1005.4
91	76	84	1008.5
92	47	81	946.41
92	47	82	953.82
92	47	83	946.15
92	47	84	948.14
92	48	81	873.19
92	48	82	886.53
92	48	83	885.4
92	48	84	890.05
92	49	74	774.51
92	49	75	798.64
92	49	76	791.88
92	49	81	802.89
92	49	82	820.98
92	49	83	829.9
92	49	84	840.77
92	50	74	784.27
92	50	75	796.42
92	50	76	776.75
92	50	81	788.67
92	50	82	791.66
92	50	83	800.7
92	50	84	815.67
92	51	74	813.32
92	51	75	798.71
92	51	76	768.75
92	51	81	779.03
92	51	82	768.07
92	51	83	768
92	51	84	781.7
92	52	74	838.27
92	52	75	864.69
92	52	76	860.56
92	52	81	773.69
92	52	82	753.96
92	52	83	749
92	52	84	752.98
92	53	74	866.06
92	53	75	913.52
92	53	76	919.33
92	53	81	789.38
92	53	82	766.71
92	53	83	759.83
92	53	84	753.92
92	54	74	904.24
92	54	75	940.83
92	54	76	945.6
92	54	81	822.58
92	54	82	815.78
92	54	83	800.94
92	54	84	779.01
92	55	74	885.73
92	55	75	911.61
92	55	76	928.75
92	55	81	854.47
92	55	82	858.45
92	55	83	842.35
92	55	84	817.31
92	56	74	855.6
92	56	75	885.29
92	56	76	908.13
92	56	81	891.21
92	56	82	877.21
92	56	83	866.39
92	56	84	860.72
92	57	74	841.68
92	57	75	861.67
92	57	76	892.58
92	57	77	909.61
92	57	78	934.82
92	57	79	951.02
92	57	80	934.12
92	57	81	917.16
92	57	82	891.2
92	57	83	879.13
92	57	84	877.86
92	58	74	897.94
92	58	75	868.58
92	58	76	862.56
92	58	77	918.83
92	58	78	945.81
92	58	79	947.17
92	58	80	945.96
92	58	81	945.27
92	58	82	915.37
92	58	83	909.31
92	58	84	927.25
92	59	74	923.11
92	59	75	926.22
92	59	76	933.19
92	59	77	917.29
92	59	78	916.33
92	59	79	958.75
92	59	80	975.12
92	59	81	983.25
92	59	82	944.3
92	59	83	928.54
92	59	84	940.02
92	60	74	887.52
92	60	75	846.24
92	60	76	777.31
92	60	77	786.47
92	60	78	828.54
92	60	79	782.63
92	60	80	774.74
92	60	81	807.36
92	60	82	804.78
92	60	83	795.7
92	60	84	745.46
92	61	74	844.04
92	61	75	649.84
92	61	76	555.47
92	61	77	654.59
92	61	78	799.96
92	61	79	725.02
92	61	80	736.37
92	61	81	806.12
92	61	82	836.07
92	61	83	834.75
92	61	84	761.66
92	62	74	845.3
92	62	75	530.15
92	62	76	663.05
92	62	77	788.84
92	62	78	884.14
92	62	79	879.42
92	62	80	897.53
92	62	81	934.95
92	62	82	935.41
92	62	83	915.27
92	62	84	854.14
92	63	74	800.18
92	63	75	557.99
92	63	76	756.13
92	63	77	853.72
92	63	78	851.96
92	63	79	876.65
92	63	80	901.47
92	63	81	917.46
92	63	82	919.39
92	63	83	908.57
92	63	84	947.33
92	64	74	712.61
92	64	75	698.73
92	64	76	843.15
92	64	77	888.44
92	64	78	845.78
92	64	79	838.1
92	64	80	850.08
92	64	81	888.79
92	64	82	898.43
92	64	83	876.26
92	64	84	908.62
92	65	74	764.31
92	65	75	929.59
92	65	76	917.68
92	65	77	887.82
92	65	78	856.15
92	65	79	787.04
92	65	80	772.63
92	65	81	847.34
92	65	82	879.85
92	65	83	873.48
92	65	84	891.82
92	66	74	807.3
92	66	75	876.19
92	66	76	868.39
92	66	77	853.52
92	66	78	835.82
92	66	79	794.94
92	66	80	781.59
92	66	81	825.2
92	66	82	877.14
92	66	83	928.56
92	66	84	929.84
92	67	74	856.74
92	67	75	862.2
92	67	76	849.46
92	67	81	802.74
92	67	82	841.54
92	67	83	882.52
92	67	84	875.58
92	68	74	906.48
92	68	75	910.7
92	68	76	856.85
92	68	81	788.53
92	68	82	807.5
92	68	83	827.71
92	68	84	820.67
92	69	74	844.42
92	69	75	836.56
92	69	76	796.75
92	69	81	802.78
92	69	82	805.98
92	69	83	807.01
92	69	84	789.93
92	70	74	813.92
92	70	75	797.73
92	70	76	760.82
92	70	81	798.16
92	70	82	805.09
92	70	83	806.09
92	70	84	794.09
92	71	74	817.24
92	71	75	787.66
92	71	76	743.74
92	71	81	790.62
92	71	82	812.58
92	71	83	820.64
92	71	84	820.63
92	72	74	815.13
92	72	75	808.61
92	72	76	762.52
92	72	81	831.96
92	72	82	853.85
92	72	83	861.85
92	72	84	872.9
92	73	74	809.18
92	73	75	815.79
92	73	76	776.59
92	73	81	889.67
92	73	82	908.64
92	73	83	917.74
92	73	84	926.89
92	74	74	800.13
92	74	75	809.86
92	74	76	785.73
92	74	81	969.88
92	74	82	977.87
92	74	83	986.81
92	74	84	985.68
92	75	81	978.35
92	75	82	982.39
92	75	83	1012.3
92	75	84	1013.1
92	76	81	955.59
92	76	82	965.5
92	76	83	999.72
92	76	84	1013.5
93	49	74	814.83
93	49	75	847.15
93	49	76	815.1
93	50	74	808.55
93	50	75	829.88
93	50	76	797.99
93	50	81	792.94
93	50	82	794.15
93	50	83	804.77
93	50	84	820.58
93	51	74	828.33
93	51	75	799.07
93	51	76	763.19
93	51	81	777.6
93	51	82	771.72
93	51	83	776.69
93	51	84	801.63
93	52	74	849.98
93	52	75	815.69
93	52	76	796.74
93	52	81	769.8
93	52	82	766.07
93	52	83	762.97
93	52	84	781.61
93	53	74	892.68
93	53	75	875.32
93	53	76	855.31
93	53	81	746.96
93	53	82	733.85
93	53	83	731.58
93	53	84	744.34
93	54	71	719.59
93	54	72	750.61
93	54	73	839.77
93	54	74	974.25
93	54	75	973.78
93	54	76	933.46
93	54	81	759.96
93	54	82	756.96
93	54	83	751.03
93	54	84	740.09
93	55	71	750.96
93	55	72	767.18
93	55	73	833.02
93	55	74	947.93
93	55	75	970.63
93	55	76	970.7
93	55	81	796.07
93	55	82	795.93
93	55	83	783.68
93	55	84	765.4
93	56	71	794.74
93	56	72	804.93
93	56	73	839.76
93	56	74	913.58
93	56	75	940.27
93	56	76	949.42
93	56	81	836.86
93	56	82	824.67
93	56	83	814.61
93	56	84	806.62
93	57	71	871.85
93	57	72	860.64
93	57	73	856.41
93	57	74	894.8
93	57	75	906.69
93	57	76	916.77
93	57	77	924.14
93	57	78	940.52
93	57	79	956.98
93	57	80	908.91
93	58	71	915.08
93	58	72	943.28
93	58	73	944.45
93	58	74	891.16
93	58	75	878.65
93	58	76	896.93
93	58	77	944.55
93	58	78	959.61
93	58	79	955.12
93	58	80	928.9
93	59	71	897.18
93	59	72	946.95
93	59	73	965.81
93	59	74	941.79
93	59	75	930.38
93	59	76	910.47
93	59	77	904.38
93	59	78	912.44
93	59	79	953.12
93	59	80	948.57
93	60	71	832.77
93	60	72	899.76
93	60	73	914.17
93	60	74	908.18
93	60	75	879.46
93	60	76	839.45
93	60	77	823.1
93	60	78	816.54
93	60	79	765.96
93	60	80	771.95
93	61	74	755.82
93	61	75	712.44
93	61	76	720.42
93	61	77	755.91
93	61	78	791.56
93	61	79	706.55
93	61	80	732.44
93	62	71	916.43
93	62	72	981.25
93	62	73	958.88
93	62	74	862.94
93	62	75	719.11
93	62	76	747.76
93	62	77	822.07
93	62	78	894.82
93	62	79	873.92
93	62	80	895.73
93	63	71	834.56
93	63	72	875.39
93	63	73	926.79
93	63	74	868.46
93	63	75	780.1
93	63	76	817.33
93	63	77	852.53
93	63	78	861.64
93	63	79	876.96
93	63	80	897.65
93	64	71	832.28
93	64	72	790.44
93	64	73	790.78
93	64	74	817.47
93	64	75	852.75
93	64	76	876.54
93	64	77	879.49
93	64	78	853.89
93	64	79	849.2
93	64	80	851.21
93	65	71	845.69
93	65	72	915.16
93	65	73	893.46
93	65	74	883.37
93	65	75	899.71
93	65	76	904.45
93	65	77	897.73
93	65	78	882.07
93	65	79	806
93	65	80	776.85
93	66	71	850.76
93	66	72	929.01
93	66	73	934.6
93	66	74	926.31
93	66	75	902.41
93	66	76	888.43
93	67	71	851.86
93	67	72	898.48
93	67	73	944.25
93	67	74	946.44
93	67	75	903.44
93	67	76	883.32
93	67	81	784.2
93	67	82	817.8
93	67	83	870.69
93	67	84	883.62
93	68	71	825.75
93	68	72	960.17
93	68	73	964.84
93	68	74	941.63
93	68	75	910.44
93	68	76	890.66
93	68	81	778.88
93	68	82	799.65
93	68	83	818.62
93	68	84	829.69
93	69	71	750.87
93	69	72	890.66
93	69	73	900.22
93	69	74	880.33
93	69	75	850.22
93	69	76	820.4
93	69	81	793.91
93	69	82	796.75
93	69	83	794.68
93	69	84	779.68
93	70	74	836.69
93	70	75	808.73
93	70	76	781.77
93	70	81	796.24
93	70	82	801.1
93	70	83	797.98
93	70	84	789.96
93	71	74	813.95
93	71	75	782.74
93	71	76	762.89
93	71	81	792.52
93	71	82	813.47
93	71	83	819.4
93	71	84	830.55
93	72	74	818.64
93	72	75	821.36
93	72	76	794.57
93	72	81	850.05
93	72	82	875.94
93	72	83	883.77
93	72	84	907.97
93	73	74	819.96
93	73	75	833.77
93	73	76	809.81
93	73	81	914.7
93	73	82	934.72
93	73	83	939.84
93	73	84	959
93	74	74	818.2
93	74	75	815.8
93	74	76	806.86
94	49	74	837.2
94	49	75	851.35
94	49	76	824.02
94	50	71	847.88
94	50	72	823.91
94	50	73	835.9
94	50	74	841.04
94	50	75	836.37
94	50	76	811.26
94	51	71	837.5
94	51	72	817.61
94	51	73	827.66
94	51	74	830.84
94	51	75	819.2
94	51	76	778.07
94	52	71	823.68
94	52	72	819.99
94	52	73	834.16
94	52	74	844.35
94	52	75	834.52
94	52	76	815.63
94	53	69	663.08
94	53	70	748.11
94	53	71	831.23
94	53	72	828.02
94	53	73	847.88
94	53	74	874.1
94	53	75	867.51
94	53	76	854.58
94	54	69	627.75
94	54	70	684.54
94	54	71	773.22
94	54	72	803.03
94	54	73	856.26
94	54	74	923.78
94	54	75	923.1
94	54	76	901.14
94	54	78	872.07
94	54	79	844.09
94	54	80	774.79
94	55	69	600.59
94	55	70	664.77
94	55	71	774.1
94	55	72	796.26
94	55	73	842.97
94	55	74	920.64
94	55	75	961.37
94	55	76	967.66
94	55	78	933.56
94	55	79	891.01
94	55	80	809.63
94	56	69	643.87
94	56	70	714.08
94	56	71	815.32
94	56	72	811.08
94	56	73	835.52
94	56	74	902.32
94	56	75	952.16
94	56	76	959.29
94	56	78	931.23
94	56	79	944.24
94	56	80	864.48
94	57	71	852.74
94	57	72	843.66
94	57	73	842.45
94	57	74	882.59
94	57	75	922.41
94	57	76	933.1
94	57	77	897.08
94	57	78	925.63
94	57	79	967.43
94	57	80	897.3
94	58	71	915.44
94	58	72	927.96
94	58	73	919.99
94	58	74	896.51
94	58	75	909.83
94	58	76	936.74
94	58	77	946.91
94	58	78	953.97
94	58	79	960.65
94	58	80	919.6
94	59	71	921.57
94	59	72	944.07
94	59	73	937.22
94	59	74	946.22
94	59	75	945.75
94	59	76	921.14
94	59	77	902.96
94	59	78	910.91
94	59	79	954.55
94	59	80	937.34
94	60	71	819.62
94	60	72	878.37
94	60	73	862.36
94	60	74	885.34
94	60	75	884.66
94	60	76	885.25
94	60	77	844.47
94	60	78	804.87
94	60	79	753.59
94	60	80	778.32
94	61	71	722.74
94	61	72	774.19
94	61	73	657.76
94	61	74	623.21
94	61	75	681.84
94	61	76	820.36
94	61	77	817.33
94	61	78	777.33
94	61	79	689.29
94	61	80	736.09
94	62	71	759.51
94	62	72	813.94
94	62	73	819.66
94	62	74	831.6
94	62	75	822.38
94	62	76	849.89
94	62	77	884.05
94	62	78	919.71
94	62	79	876.13
94	62	80	893.79
94	63	71	856.82
94	63	72	872.55
94	63	73	915.03
94	63	74	915.91
94	63	75	901.48
94	63	76	885.13
94	63	77	884.65
94	63	78	888.51
94	63	79	891
94	63	80	907.71
94	64	71	846.46
94	64	72	904
94	64	73	904.56
94	64	74	920.68
94	64	75	939.23
94	64	76	910.36
94	64	77	893.41
94	64	78	881.68
94	64	79	880.25
94	64	80	880.41
94	65	71	876.23
94	65	72	947.91
94	65	73	950.6
94	65	74	944.53
94	65	75	929.35
94	65	76	914.4
94	65	77	916.7
94	65	78	922.1
94	65	79	859.08
94	65	80	824.92
94	66	71	872.72
94	66	72	929.53
94	66	73	943.06
94	66	74	948.73
94	66	75	935.77
94	66	76	914.08
94	66	78	929.66
94	66	79	903.81
94	66	80	866.84
94	67	69	754.23
94	67	70	791.17
94	67	71	830.32
94	67	72	884.96
94	67	73	916.9
94	67	74	935.23
94	67	75	926.26
94	67	76	906.25
94	67	78	937.56
94	67	79	903.95
94	67	80	856.16
94	68	69	698.29
94	68	70	724.03
94	68	71	791.94
94	68	72	924.82
94	68	73	926.51
94	68	74	911.48
94	68	75	884.26
94	68	76	888.71
94	68	78	949.23
94	68	79	880.06
94	68	80	812.79
94	69	69	683.59
94	69	70	685.68
94	69	71	737.09
94	69	72	876.79
94	69	73	880.24
94	69	74	863.08
94	69	75	833.1
94	69	76	827.55
94	69	78	868.94
94	69	79	834.85
94	69	80	798.79
94	70	69	706.89
94	70	70	676.67
94	70	71	688.62
94	70	72	817.36
94	70	73	839.2
94	70	74	832.47
94	70	75	801.59
94	70	76	793.75
94	71	71	695.78
94	71	72	814.95
94	71	73	840.88
94	71	74	832.95
94	71	75	791.78
94	71	76	784.94
94	72	71	670.39
94	72	72	792.54
94	72	73	824.53
94	72	74	824.74
94	72	75	823.7
94	72	76	815.8
94	73	71	645.3
94	73	72	781.44
94	73	73	820.55
94	73	74	820.08
94	73	75	833.18
94	73	76	832.02
94	74	74	828.22
94	74	75	809.94
94	74	76	819.86
95	50	71	862.68
95	50	72	840.69
95	50	73	841.83
95	51	71	862.74
95	51	72	854.86
95	51	73	859
95	52	71	853.74
95	52	72	858.85
95	52	73	873.88
95	53	69	644.83
95	53	70	740.85
95	53	71	847.16
95	53	72	851.41
95	53	73	883.55
95	53	77	900.8
95	53	78	894.83
95	53	79	868.87
95	53	80	816.71
95	54	69	635.72
95	54	70	702.73
95	54	71	805.08
95	54	72	840.28
95	54	73	856.36
95	54	77	903.37
95	54	78	936.9
95	54	79	912.18
95	54	80	824.79
95	55	69	628.72
95	55	70	691.94
95	55	71	811.09
95	55	72	840.28
95	55	73	852.61
95	55	77	963.57
95	55	78	975.16
95	55	79	947.31
95	55	80	864
95	56	69	670.03
95	56	70	740.4
95	56	71	862.4
95	56	72	853.26
95	56	73	854.11
95	56	77	922.86
95	56	78	954.81
95	56	79	985.35
95	56	80	920.57
95	57	69	752.89
95	57	70	776.07
95	57	71	853.87
95	57	72	856.6
[truncated: 7,412 more rows]
