# Supplementary material for: From mathematics to medicine: A practical primer on topological data analysis (TDA) and the development of related analytic tools for the functional discovery of latent structure in fMRI data
Source: PLoS One. 2021 Aug 12;16(8):e0255859. doi: 10.1371/journal.pone.0255859 (PMC8360597; doi:10.1371/journal.pone.0255859)
Supplement: S1 Data — The included archive of .csv files has one .csv file for each time index. Each .csv file contains a single matrix, which has one column for each of the spatial coordinates x, y, z and one column for the fMRI signal amplitude at voxel (x, y, z) at that time index. This is normalized scan data for a single patient from our study, described in the paper, with an ACC (anterior cingulate cortex) mask applied. This is the data we used, together with our software implementation of our workflow (available at https://github.com/regalski/Wayne-State-TDA), to produce the persistence diagrams, vineyards, and loop locations pictured in the figures and described in the Workflow section of our paper. (ZIP) [file pone.0255859.s004.zip › lea2002_145_121_121_time_13_rdACC.csv]

86	49	77	715.47
86	49	78	699.15
86	49	79	691.55
86	49	80	705.81
86	50	77	697.83
86	50	78	684.18
86	50	79	678.58
86	50	80	692.07
86	51	77	706.23
86	51	78	695.54
86	51	79	706.62
86	51	80	701.19
86	52	77	729.74
86	52	78	706.7
86	52	79	711.79
86	52	80	706.75
86	53	77	801.44
86	53	78	747.32
86	53	79	726.15
86	53	80	721.87
86	54	77	856.92
86	54	78	817.09
86	54	79	799.69
86	54	80	782.63
86	55	77	867.92
86	55	78	833.97
86	55	79	845.64
86	55	80	841.96
86	56	77	862.23
86	56	78	826.46
86	56	79	858.7
86	56	80	882.04
86	57	77	841.81
86	57	78	857.65
86	57	79	877.04
86	57	80	882.59
86	57	81	861.88
86	57	82	825.25
86	58	77	833.92
86	58	78	861.56
86	58	79	881.1
86	58	80	899.37
86	58	81	883.65
86	58	82	863.85
86	59	81	851.39
86	59	82	842.06
86	60	81	759.11
86	60	82	768.78
86	61	81	796.53
86	61	82	808.8
86	62	81	851.31
86	62	82	857.79
86	63	77	870.19
86	63	78	836.16
86	63	79	820.53
86	63	80	822.74
86	63	81	832.9
86	63	82	837.92
86	64	77	848.37
86	64	78	832.21
86	64	79	820.87
86	64	80	773.78
86	64	81	759.14
86	64	82	757.33
86	65	77	845.56
86	65	78	851
86	65	79	846.13
86	65	80	784.02
86	65	81	763.5
86	65	82	764.32
86	66	77	840.09
86	66	78	866.08
86	66	79	859.74
86	66	80	802.09
86	66	81	781.54
86	66	82	769.41
86	67	77	793.31
86	67	78	823.79
86	67	79	834.25
86	67	80	811.69
86	68	77	848.8
86	68	78	840.16
86	68	79	835.16
86	68	80	812.54
86	69	77	875.14
86	69	78	834.88
86	69	79	807.36
86	69	80	777.92
86	70	77	807.71
86	70	78	777.88
86	70	79	746.3
86	70	80	728.8
86	71	77	756.23
86	71	78	741.08
86	71	79	728.56
86	71	80	715.85
86	72	77	741.2
86	72	78	736.15
86	72	79	727.79
86	72	80	711.68
86	73	77	734.53
86	73	78	729.49
86	73	79	721.47
86	73	80	710
87	46	81	944.26
87	46	82	929.06
87	46	83	929.68
87	46	84	929.78
87	47	81	856.72
87	47	82	855.52
87	47	83	855.35
87	47	84	851.68
87	48	81	761.51
87	48	82	776.45
87	48	83	780.46
87	48	84	778.19
87	49	77	722.51
87	49	78	714.39
87	49	79	712.75
87	49	80	723.42
87	49	81	734.39
87	49	82	743.63
87	49	83	740.61
87	49	84	728.83
87	50	77	727.37
87	50	78	714.33
87	50	79	698.55
87	50	80	704.66
87	50	81	714.41
87	50	82	721.22
87	50	83	720.37
87	50	84	713.16
87	51	77	730.59
87	51	78	712.62
87	51	79	698.64
87	51	80	698.79
87	52	77	761.97
87	52	78	739.46
87	52	79	721.11
87	52	80	709.21
87	53	77	837.05
87	53	78	797.34
87	53	79	753.05
87	53	80	731.62
87	54	77	876.08
87	54	78	843.21
87	54	79	807.32
87	54	80	782.56
87	55	77	872.16
87	55	78	848.01
87	55	79	843.1
87	55	80	833.29
87	55	81	803.63
87	55	82	775.55
87	55	83	735.8
87	55	84	743.17
87	56	77	864.15
87	56	78	836.36
87	56	79	865.16
87	56	80	879.46
87	56	81	844.1
87	56	82	800.87
87	56	83	747.96
87	56	84	752.19
87	57	77	850.77
87	57	78	867.39
87	57	79	897.58
87	57	80	905.76
87	57	81	843.65
87	57	82	799.82
87	57	83	771.45
87	57	84	767.52
87	58	77	847.95
87	58	78	879.56
87	58	79	903.48
87	58	80	918.37
87	58	81	900.55
87	58	82	880.6
87	58	83	853.16
87	58	84	844.24
87	59	77	867.88
87	59	78	875.82
87	59	79	864.3
87	59	80	861.95
87	59	81	880.33
87	59	82	882.34
87	59	83	871
87	59	84	864.07
87	60	77	803.32
87	60	78	792.6
87	60	79	777.28
87	60	80	764.55
87	60	81	778.13
87	60	82	791.07
87	60	83	814.04
87	60	84	824.89
87	61	77	756.04
87	61	78	737.76
87	61	79	738.79
87	61	80	792.85
87	61	81	788.28
87	61	82	782.95
87	61	83	812.68
87	61	84	822.06
87	62	77	801.61
87	62	78	777.37
87	62	79	777.21
87	62	80	828.14
87	62	81	841.99
87	62	82	859.07
87	62	83	861.4
87	62	84	854.11
87	63	77	889.07
87	63	78	857.64
87	63	79	831.11
87	63	80	806.35
87	63	81	842.39
87	63	82	894.58
87	63	83	859.93
87	63	84	831.08
87	64	77	856.51
87	64	78	820.8
87	64	79	786.02
87	64	80	752.59
87	64	81	780.39
87	64	82	833.25
87	64	83	789.61
87	64	84	760.56
87	65	77	837.37
87	65	78	822.54
87	65	79	798.9
87	65	80	735.38
87	65	81	743.13
87	65	82	783.79
87	65	83	748.22
87	65	84	732.22
87	66	77	844.58
87	66	78	846.79
87	66	79	813.35
87	66	80	734.64
87	66	81	725.26
87	66	82	748.44
87	66	83	725.92
87	66	84	719.71
87	67	77	849.75
87	67	78	820.4
87	67	79	771.64
87	67	80	736.97
87	67	81	727.58
87	67	82	728.78
87	67	83	719.48
87	67	84	716.31
87	68	77	861.5
87	68	78	815.08
87	68	79	774.72
87	68	80	772.39
87	68	81	760.59
87	68	82	735.47
87	68	83	723.87
87	68	84	714.52
87	69	77	821.6
87	69	78	791.07
87	69	79	764.59
87	69	80	769.44
87	70	77	751.25
87	70	78	744.28
87	70	79	739.04
87	70	80	743.52
87	71	77	748.75
87	71	78	740.87
87	71	79	735.73
87	71	80	733.14
87	72	77	756.27
87	72	78	746.8
87	72	79	733.6
87	72	80	726.07
87	73	77	743.73
87	73	78	735.17
87	73	79	720.44
87	73	80	721.82
87	73	81	738.62
87	73	82	771.82
87	73	83	779.67
87	73	84	770.51
87	74	81	767.73
87	74	82	821.71
87	74	83	836.94
87	74	84	859.28
87	75	81	793.21
87	75	82	872.75
87	75	83	897.12
87	75	84	922.86
87	76	81	796.92
87	76	82	891.49
87	76	83	933.94
87	76	84	959.01
88	46	81	967.18
88	46	82	956.43
88	46	83	947.6
88	46	84	938.88
88	47	81	877.59
88	47	82	875.56
88	47	83	862.76
88	47	84	846.68
88	48	81	758.78
88	48	82	769.32
88	48	83	773.79
88	48	84	768.32
88	49	77	727.04
88	49	78	722.68
88	49	79	725.58
88	49	80	725.95
88	49	81	728.33
88	49	82	734.27
88	49	83	737.11
88	49	84	736.17
88	50	77	734.8
88	50	78	731.21
88	50	79	723.3
88	50	80	719.31
88	50	81	719.71
88	50	82	723
88	50	83	724.86
88	50	84	722.42
88	51	77	752.83
88	51	78	732.02
88	51	79	705.11
88	51	80	702.48
88	52	77	804.9
88	52	78	777.51
88	52	79	744.76
88	52	80	730.54
88	53	77	880.05
88	53	78	853.75
88	53	79	810.56
88	53	80	782.16
88	54	77	906.02
88	54	78	883.22
88	54	79	841.78
88	54	80	812.64
88	55	77	895.2
88	55	78	871.44
88	55	79	857.42
88	55	80	840.57
88	55	81	812.67
88	55	82	814.39
88	55	83	826.86
88	55	84	810.56
88	56	77	868.11
88	56	78	841.42
88	56	79	860.13
88	56	80	865.4
88	56	81	834.63
88	56	82	824.42
88	56	83	826.94
88	56	84	831.72
88	57	77	859.25
88	57	78	864.87
88	57	79	884.15
88	57	80	890.39
88	57	81	838.42
88	57	82	805.16
88	57	83	804.41
88	57	84	835.01
88	58	77	862.75
88	58	78	891.69
88	58	79	894.91
88	58	80	892.04
88	58	81	886.77
88	58	82	886.6
88	58	83	882.05
88	58	84	887.77
88	59	77	886.7
88	59	78	893.32
88	59	79	869.97
88	59	80	844.79
88	59	81	865.43
88	59	82	873.01
88	59	83	862.62
88	59	84	860.67
88	60	77	866.18
88	60	78	845.16
88	60	79	809.29
88	60	80	764.7
88	60	81	749.11
88	60	82	741.06
88	60	83	759.33
88	60	84	786.95
88	61	77	832.85
88	61	78	809.4
88	61	79	800.5
88	61	80	821.77
88	61	81	793.28
88	61	82	782.67
88	61	83	823.28
88	61	84	837.88
88	62	77	840.88
88	62	78	825.91
88	62	79	833.02
88	62	80	861.46
88	62	81	858.68
88	62	82	864.15
88	62	83	875.02
88	62	84	871.42
88	63	77	881.34
88	63	78	865.09
88	63	79	850.18
88	63	80	833.5
88	63	81	870.13
88	63	82	911.8
88	63	83	886.26
88	63	84	858.57
88	64	77	876.57
88	64	78	821.61
88	64	79	774.22
88	64	80	786.98
88	64	81	836.88
88	64	82	894.01
88	64	83	853.07
88	64	84	809.63
88	65	77	874.98
88	65	78	820.74
88	65	79	762.72
88	65	80	757.76
88	65	81	808.53
88	65	82	873.34
88	65	83	827.17
88	65	84	788.57
88	66	77	885.35
88	66	78	837.66
88	66	79	769.26
88	66	80	739.73
88	66	81	773.63
88	66	82	828.02
88	66	83	791.77
88	66	84	763.41
88	67	77	867.18
88	67	78	801.63
88	67	79	725.31
88	67	80	709.41
88	67	81	728.01
88	67	82	758.22
88	67	83	751.39
88	67	84	741.31
88	68	77	816.18
88	68	78	773.35
88	68	79	737.27
88	68	80	734.37
88	68	81	740.35
88	68	82	744.56
88	68	83	753.76
88	68	84	755.04
88	69	77	763.28
88	69	78	748.34
88	69	79	737.51
88	69	80	742.94
88	70	77	733.48
88	70	78	721.14
88	70	79	709.77
88	70	80	734.27
88	71	77	749.58
88	71	78	731.42
88	71	79	709.17
88	71	80	734.14
88	72	77	756.76
88	72	78	742.05
88	72	79	723.43
88	72	80	736.11
88	73	77	732.68
88	73	78	732.82
88	73	79	732.35
88	73	80	735.96
88	73	81	743
88	73	82	753.22
88	73	83	787.02
88	73	84	795.12
88	74	81	790.84
88	74	82	838.61
88	74	83	867.7
88	74	84	887.84
88	75	81	844.78
88	75	82	927.17
88	75	83	931.39
88	75	84	947.61
88	76	81	858.8
88	76	82	965.85
88	76	83	950.25
88	76	84	959.73
89	46	81	950.25
89	46	82	971.99
89	46	83	950.2
89	46	84	916.4
89	47	81	885.37
89	47	82	891.07
89	47	83	864.73
89	47	84	831.08
89	48	81	778.54
89	48	82	768.31
89	48	83	759.6
89	48	84	757.01
89	49	77	739.51
89	49	78	732.23
89	49	79	731.64
89	49	80	738.91
89	49	81	743.31
89	49	82	749.45
89	49	83	747.43
89	49	84	739.14
89	50	74	724.76
89	50	75	737.08
89	50	76	750.78
89	50	77	735.17
89	50	78	734.9
89	50	79	753.25
89	50	80	742.57
89	50	81	739.68
89	50	82	749.48
89	50	83	747.09
89	50	84	735.36
89	51	74	736.28
89	51	75	764.21
89	51	76	788.05
89	51	77	773.37
89	51	78	763.24
89	51	79	749.93
89	51	80	729.84
89	51	81	719.59
89	51	82	734.13
89	51	83	736.28
89	51	84	727.93
89	52	74	784.16
89	52	75	829.38
89	52	76	865.56
89	52	77	842.87
89	52	78	822.74
89	52	79	804.95
89	52	80	782.44
89	52	81	768.04
89	52	82	776.44
89	52	83	770.62
89	52	84	744.09
89	53	74	802.41
89	53	75	865.22
89	53	76	921.27
89	53	77	889.8
89	53	78	876.32
89	53	79	880.12
89	53	80	858.73
89	53	81	837.29
89	53	82	833.89
89	53	83	820.43
89	53	84	789.12
89	54	74	806.61
89	54	75	870.2
89	54	76	917.51
89	54	77	905.38
89	54	78	896.09
89	54	79	866.65
89	54	80	853.84
89	54	81	852.9
89	54	82	854.26
89	54	83	857.2
89	54	84	843.87
89	55	75	854.9
89	55	76	903.56
89	55	77	905.68
89	55	78	892.35
89	55	79	874.82
89	55	80	869.73
89	55	81	859.53
89	55	82	875.27
89	55	83	892.36
89	55	84	875.95
89	56	75	800.39
89	56	76	870.23
89	56	77	873.59
89	56	78	853.61
89	56	79	886.9
89	56	80	893.78
89	56	81	868.95
89	56	82	875.17
89	56	83	891.53
89	56	84	876.78
89	57	75	827.88
89	57	76	864.35
89	57	77	870.97
89	57	78	861.29
89	57	79	858.11
89	57	80	854.6
89	57	81	854.76
89	57	82	852.44
89	57	83	860.98
89	57	84	870.55
89	58	77	886.66
89	58	78	882.95
89	58	79	877.56
89	58	80	885.11
89	58	81	919.49
89	58	82	934.4
89	58	83	931.57
89	58	84	939.22
89	59	77	893.63
89	59	78	883.28
89	59	79	887.72
89	59	80	898.72
89	59	81	914.39
89	59	82	905.64
89	59	83	873.91
89	59	84	874.16
89	60	77	847.98
89	60	78	840.53
89	60	79	820.14
89	60	80	794.67
89	60	81	740.72
89	60	82	697.91
89	60	83	688.94
89	60	84	736.45
89	61	77	819.17
89	61	78	819.91
89	61	79	815.86
89	61	80	814.44
89	61	81	743.87
89	61	82	702.05
89	61	83	730.95
89	61	84	790.38
89	62	77	844.62
89	62	78	842.48
89	62	79	851.26
89	62	80	885.13
89	62	81	852.79
89	62	82	838.13
89	62	83	861.34
89	62	84	883.39
89	63	77	866.25
89	63	78	842.33
89	63	79	844.65
89	63	80	894.65
89	63	81	914.73
89	63	82	938.15
89	63	83	942
89	63	84	912.94
89	64	77	865.04
89	64	78	805.54
89	64	79	772.31
89	64	80	818.38
89	64	81	858.69
89	64	82	902.56
89	64	83	899.13
89	64	84	861.91
89	65	77	874.62
89	65	78	803.18
89	65	79	751.75
89	65	80	794
89	65	81	848.34
89	65	82	905.09
89	65	83	886.85
89	65	84	847.67
89	66	75	857.47
89	66	76	857.59
89	66	77	878.35
89	66	78	809.53
89	66	79	754.32
89	66	80	774.57
89	66	81	827.64
89	66	82	885.97
89	66	83	857.86
89	66	84	815.87
89	67	75	885.78
89	67	76	863.24
89	67	77	825.4
89	67	78	780.6
89	67	79	736.34
89	67	80	723.03
89	67	81	755.88
89	67	82	807.12
89	67	83	786.78
89	67	84	761.98
89	68	75	864.67
89	68	76	828.24
89	68	77	789.13
89	68	78	765.07
89	68	79	743.65
89	68	80	732.16
89	68	81	741.59
89	68	82	756.51
89	68	83	763.59
89	68	84	765.85
89	69	74	843.85
89	69	75	813.42
89	69	76	782.93
89	69	77	763.55
89	69	78	753.58
89	69	79	748.25
89	69	80	742.6
89	69	81	742.26
89	69	82	742.23
89	69	83	763.71
89	69	84	778.85
89	70	74	818.51
89	70	75	798.21
89	70	76	763.56
89	70	77	740.12
89	70	78	734.58
89	70	79	730.88
89	70	80	731.79
89	70	81	738.64
89	70	82	744.37
89	70	83	772.71
89	70	84	785.31
89	71	74	785.48
89	71	75	765.51
89	71	76	741.06
89	71	77	747.79
89	71	78	740.76
89	71	79	727.27
89	71	80	742.14
89	71	81	749.72
89	71	82	751.96
89	71	83	773.09
89	71	84	779.44
89	72	74	755.45
89	72	75	732.94
89	72	76	720.83
89	72	77	749.99
89	72	78	748.97
89	72	79	738.14
89	72	80	749.99
89	72	81	754.27
89	72	82	756.73
89	72	83	776.34
89	72	84	783.53
89	73	74	745.31
89	73	75	731.91
89	73	76	715.28
89	73	77	717.31
89	73	78	729.45
89	73	79	744.16
89	73	80	742
89	73	81	757.44
89	73	82	781.43
89	73	83	821.99
89	73	84	842.08
89	74	81	826.76
89	74	82	878.83
89	74	83	899.48
89	74	84	910.96
89	75	81	901.06
89	75	82	966.62
89	75	83	953.54
89	75	84	954.94
89	76	81	912.44
89	76	82	980.31
89	76	83	962.68
89	76	84	963.51
90	46	81	931.71
90	46	82	970.46
90	46	83	943.44
90	46	84	905.48
90	47	81	886.25
90	47	82	908.23
90	47	83	871.19
90	47	84	826.3
90	48	81	796.48
90	48	82	788.79
90	48	83	772.53
90	48	84	759.3
90	49	74	743.1
90	49	75	747.73
90	49	76	760.71
90	49	81	759.31
90	49	82	769.55
90	49	83	764.54
90	49	84	753.14
90	50	74	745.54
90	50	75	746.92
90	50	76	755.49
90	50	77	764.51
90	50	78	767.48
90	50	79	771.11
90	50	80	764.37
90	50	81	768.08
90	50	82	780.41
90	50	83	769.19
90	50	84	747.13
90	51	74	754.85
90	51	75	780.05
90	51	76	809.32
90	51	77	814.99
90	51	78	811.94
90	51	79	803.06
90	51	80	789.76
90	51	81	777.35
90	51	82	770.77
90	51	83	750.84
90	51	84	725.67
90	52	74	787.6
90	52	75	841.35
90	52	76	891.48
90	52	77	891.84
90	52	78	884
90	52	79	875.22
90	52	80	850.1
90	52	81	826.8
90	52	82	806.87
90	52	83	783.66
90	52	84	754.08
90	53	74	789.55
90	53	75	845.86
90	53	76	895.69
90	53	77	892.8
90	53	78	903.89
90	53	79	944.33
90	53	80	926.27
90	53	81	908.07
90	53	82	882.05
90	53	83	850.28
90	53	84	806.99
90	54	74	782.95
90	54	75	837.48
90	54	76	880.63
90	54	77	872.78
90	54	78	879.48
90	54	79	892.8
90	54	80	911.24
90	54	81	939.5
90	54	82	927.52
90	54	83	913.43
90	54	84	877.46
90	55	74	786.4
90	55	75	826.61
90	55	76	879.27
90	55	77	891.68
90	55	78	895.56
90	55	79	890.79
90	55	80	908.01
90	55	81	923.54
90	55	82	931.58
90	55	83	932.28
90	55	84	913.43
90	56	74	788.46
90	56	75	778.07
90	56	76	852.76
90	56	77	904.03
90	56	78	928.67
90	56	79	935.18
90	56	80	935.12
90	56	81	916.97
90	56	82	915.8
90	56	83	918.27
90	56	84	900.01
90	57	74	859.5
90	57	75	824.7
90	57	76	842.18
90	57	77	863.47
90	57	78	882.73
90	57	79	868.34
90	57	80	865.49
90	57	81	889.26
90	57	82	895.87
90	57	83	901.96
90	57	84	887.19
90	58	74	939.37
90	58	75	910.14
90	58	76	886.55
90	58	77	884.15
90	58	78	895.84
90	58	79	884.54
90	58	80	898.59
90	58	81	960.58
90	58	82	985.86
90	58	83	974.96
90	58	84	978.86
90	59	75	900.41
90	59	76	897.79
90	59	77	888.84
90	59	78	889.15
90	59	79	913.57
90	59	80	942.34
90	59	81	975.37
90	59	82	968.11
90	59	83	918.3
90	59	84	915.67
90	60	75	772.06
90	60	76	739.5
90	60	77	716.34
90	60	78	750.69
90	60	79	771.57
90	60	80	777.05
90	60	81	740.96
90	60	82	705.4
90	60	83	681.09
90	60	84	709.89
90	61	77	719.63
90	61	78	743.72
90	61	79	761.06
90	61	80	771.49
90	61	81	696.12
90	61	82	634.09
90	61	83	627.37
90	61	84	697.3
90	62	75	857.92
90	62	76	837.31
90	62	77	851.29
90	62	78	842.51
90	62	79	847.85
90	62	80	877.86
90	62	81	819.22
90	62	82	778.26
90	62	83	788.59
90	62	84	836.35
90	63	75	802.15
90	63	76	798.99
90	63	77	887.7
90	63	78	856.26
90	63	79	865.74
90	63	80	935.84
90	63	81	923.57
90	63	82	917.46
90	63	83	925.66
90	63	84	933.17
90	64	75	799.9
90	64	76	806.53
90	64	77	856.59
90	64	78	796.13
90	64	79	781.09
90	64	80	855.4
90	64	81	865.67
90	64	82	871.2
90	64	83	875.38
90	64	84	880.06
90	65	74	864.73
90	65	75	859.65
90	65	76	849.74
90	65	77	838.29
90	65	78	769.34
90	65	79	739.77
90	65	80	813.82
90	65	81	852.78
90	65	82	887.52
90	65	83	897.02
90	65	84	884.71
90	66	74	865.18
90	66	75	889.81
90	66	76	874.68
90	66	77	813.86
90	66	78	755.03
90	66	79	728.88
90	66	80	787.85
90	66	81	849.03
90	66	82	908.07
90	66	83	907.11
90	66	84	869.53
90	67	74	886.93
90	67	75	875.72
90	67	76	837.16
90	67	77	771.43
90	67	78	742.14
90	67	79	730.64
90	67	80	760.66
90	67	81	800.93
90	67	82	844.37
90	67	83	826.67
90	67	84	792.79
90	68	74	895.77
90	68	75	847.78
90	68	76	801.77
90	68	77	763.89
90	68	78	758.3
90	68	79	760.64
90	68	80	769.11
90	68	81	774.25
90	68	82	781.65
90	68	83	780.73
90	68	84	774.39
90	69	74	861.54
90	69	75	817.98
90	69	76	779.55
90	69	77	768.82
90	69	78	772.01
90	69	79	775.82
90	69	80	771.79
90	69	81	768.36
90	69	82	762.76
90	69	83	776.59
90	69	84	787.45
90	70	74	808.89
90	70	75	796.03
90	70	76	774.21
90	70	77	758.79
90	70	78	748.72
90	70	79	741.98
90	70	80	752.74
90	70	81	760.65
90	70	82	768.63
90	70	83	788.36
90	70	84	796.6
90	71	74	780.44
90	71	75	781.14
90	71	76	767.16
90	71	77	753.62
90	71	78	749.83
90	71	79	748.75
90	71	80	760.27
90	71	81	763.59
90	71	82	761.1
90	71	83	787.34
90	71	84	798.38
90	72	74	773.75
90	72	75	769.8
90	72	76	762.78
90	72	77	754.81
90	72	78	763.24
90	72	79	769.63
90	72	80	773.53
90	72	81	776.9
90	72	82	777.41
90	72	83	804.43
90	72	84	817.59
90	73	74	778.71
90	73	75	780.97
90	73	76	776.06
90	73	81	807.56
90	73	82	842.89
90	73	83	869.03
90	73	84	883.2
90	74	81	890
90	74	82	929.5
90	74	83	941.46
90	74	84	940.98
90	75	81	962.48
90	75	82	994.09
90	75	83	989.37
90	75	84	978.81
90	76	81	954.54
90	76	82	990.27
90	76	83	987.57
90	76	84	985.1
91	47	81	891.58
91	47	82	909.14
91	47	83	892.48
91	47	84	868.59
91	48	81	818.94
91	48	82	810.52
91	48	83	802.46
91	48	84	796.17
91	49	74	746.8
91	49	75	772.86
91	49	76	782.79
91	49	81	780.04
91	49	82	786.52
91	49	83	786.65
91	49	84	780.4
91	50	74	755.48
91	50	75	764.7
91	50	76	767.24
91	50	81	778.21
91	50	82	796.42
91	50	83	789.6
91	50	84	767.62
91	51	74	777.37
91	51	75	788.39
91	51	76	806.29
91	51	81	783.4
91	51	82	782.02
91	51	83	763.45
91	51	84	734.67
91	52	74	819.17
91	52	75	860.2
91	52	76	894.22
91	52	81	813.86
91	52	82	793.28
91	52	83	774.36
91	52	84	762.01
91	53	74	845.78
91	53	75	894.62
91	53	76	928.36
91	53	81	885.54
91	53	82	851.61
91	53	83	823.61
91	53	84	800.61
91	54	74	834.34
91	54	75	893.93
91	54	76	923.3
91	54	81	942.94
91	54	82	929.68
91	54	83	906.53
91	54	84	851.76
91	55	74	812.69
91	55	75	878.87
91	55	76	935.38
91	55	81	954.98
91	55	82	949.8
91	55	83	935.18
91	55	84	909.02
91	56	74	810.8
91	56	75	844.5
91	56	76	930.51
91	56	81	951.03
91	56	82	939.29
91	56	83	930
91	56	84	922.51
91	57	74	856.78
91	57	75	845.47
91	57	76	891.68
91	57	77	919.64
91	57	78	941.77
91	57	79	937.48
91	57	80	928.6
91	57	81	922.15
91	57	82	919.65
91	57	83	919.66
91	57	84	916.2
91	58	74	936.21
91	58	75	901.5
91	58	76	903.28
91	58	77	923.69
91	58	78	948.85
91	58	79	948.34
91	58	80	954.31
91	58	81	980.11
91	58	82	991.99
91	58	83	976.63
91	58	84	990.98
91	59	74	913.33
91	59	75	923.28
91	59	76	911.22
91	59	77	912.62
91	59	78	928.22
91	59	79	941.05
91	59	80	953.38
91	59	81	976.93
91	59	82	974.18
91	59	83	951.27
91	59	84	936.51
91	60	74	791.77
91	60	75	766.27
91	60	76	741.25
91	60	77	735.17
91	60	78	764.88
91	60	79	758.28
91	60	80	745.65
91	60	81	776.32
91	60	82	782.6
91	60	83	773.16
91	60	84	736.2
91	61	74	784.17
91	61	75	664.94
91	61	76	670.71
91	61	77	719.62
91	61	78	758.17
91	61	79	748.04
91	61	80	737.49
91	61	81	750.44
91	61	82	716.33
91	61	83	666.5
91	61	84	658.61
91	62	74	973.64
91	62	75	718.97
91	62	76	766.42
91	62	77	870.91
91	62	78	875.73
91	62	79	864.59
91	62	80	870.21
91	62	81	865.16
91	62	82	834.6
91	62	83	815.86
91	62	84	826.07
91	63	74	889.03
91	63	75	755.09
91	63	76	795.09
91	63	77	911.33
91	63	78	879.97
91	63	79	895.93
91	63	80	958.88
91	63	81	947.58
91	63	82	928.32
91	63	83	918.14
91	63	84	938.63
91	64	74	822.81
91	64	75	821.66
91	64	76	848.12
91	64	77	873.21
91	64	78	805.79
91	64	79	804.31
91	64	80	880.27
91	64	81	886.26
91	64	82	871.3
91	64	83	837.12
91	64	84	854.77
91	65	74	846.91
91	65	75	906.77
91	65	76	890.95
91	65	77	834.67
91	65	78	770.16
91	65	79	754.95
91	65	80	818.78
91	65	81	859.55
91	65	82	891.83
91	65	83	877.79
91	65	84	878.7
91	66	74	858.82
91	66	75	906.58
91	66	76	884.89
91	66	77	798.36
91	66	78	746.02
91	66	79	733.22
91	66	80	784.35
91	66	81	852.95
91	66	82	922.96
91	66	83	931.46
91	66	84	905.54
91	67	74	872.41
91	67	75	877.48
91	67	76	842.52
91	67	81	828.94
91	67	82	869.59
91	67	83	885.6
91	67	84	861.45
91	68	74	890.4
91	68	75	857.74
91	68	76	808.68
91	68	81	808.1
91	68	82	815.59
91	68	83	821.24
91	68	84	807.49
91	69	74	866.12
91	69	75	822.6
91	69	76	781.74
91	69	81	798.66
91	69	82	794.92
91	69	83	790.58
91	69	84	786.51
91	70	74	794.72
91	70	75	784.82
91	70	76	772.6
91	70	81	781.12
91	70	82	784.35
91	70	83	783.82
91	70	84	779.77
91	71	74	776.55
91	71	75	787.84
91	71	76	784.16
91	71	81	779.32
91	71	82	783.96
91	71	83	791.97
91	71	84	795.49
91	72	74	788.37
91	72	75	794.55
91	72	76	791.44
91	72	81	803.64
91	72	82	814.55
91	72	83	825.82
91	72	84	832.74
91	73	74	778.1
91	73	75	791.43
91	73	76	798.16
91	73	81	856.84
91	73	82	894.4
91	73	83	902.92
91	73	84	901.43
91	74	74	784.98
91	74	75	792.39
91	74	76	795.37
91	74	81	940.56
91	74	82	962.26
91	74	83	974.66
91	74	84	977.26
91	75	81	1006.6
91	75	82	1004.5
91	75	83	1018.7
91	75	84	1027.2
91	76	81	981.15
91	76	82	1003.4
91	76	83	1015.5
91	76	84	1022.8
92	47	81	945.96
92	47	82	948.26
92	47	83	937.07
92	47	84	935.9
92	48	81	865.82
92	48	82	865.84
92	48	83	859.15
92	48	84	860.09
92	49	74	762.02
92	49	75	801.72
92	49	76	812.53
92	49	81	806.76
92	49	82	819.69
92	49	83	820.92
92	49	84	815.41
92	50	74	777.12
92	50	75	795.21
92	50	76	789.82
92	50	81	786.29
92	50	82	807.1
92	50	83	805.83
92	50	84	788.19
92	51	74	806.16
92	51	75	797.64
92	51	76	790.48
92	51	81	769.68
92	51	82	782.49
92	51	83	784.92
92	51	84	776.94
92	52	74	839.43
92	52	75	853.71
92	52	76	862.12
92	52	81	766.65
92	52	82	771.24
92	52	83	766.94
92	52	84	756.62
92	53	74	886.32
92	53	75	920.22
92	53	76	936.43
92	53	81	792.39
92	53	82	785.12
92	53	83	773.45
92	53	84	757.29
92	54	74	906.85
92	54	75	953.6
92	54	76	972.8
92	54	81	844.45
92	54	82	851.53
92	54	83	842.76
92	54	84	795.29
92	55	74	879.47
92	55	75	945.11
92	55	76	984.82
92	55	81	899.13
92	55	82	899.74
92	55	83	891.83
92	55	84	857.85
92	56	74	858.84
92	56	75	920.58
92	56	76	982.24
92	56	81	930.89
92	56	82	919.92
92	56	83	912.62
92	56	84	899.4
92	57	74	866.39
92	57	75	889.29
92	57	76	935.52
92	57	77	941.07
92	57	78	946.37
92	57	79	960.34
92	57	80	951.48
92	57	81	917.36
92	57	82	912.14
92	57	83	915.58
92	57	84	910.12
92	58	74	911.78
92	58	75	888.4
92	58	76	916.11
92	58	77	943.61
92	58	78	964.13
92	58	79	983.13
92	58	80	987.86
92	58	81	951.13
92	58	82	941.2
92	58	83	941.94
92	58	84	958.81
92	59	74	953.88
92	59	75	953.13
92	59	76	938.51
92	59	77	936.62
92	59	78	954.38
92	59	79	968.9
92	59	80	963.52
92	59	81	938.03
92	59	82	927.06
92	59	83	926.05
92	59	84	916.89
92	60	74	859.68
92	60	75	848.92
92	60	76	827.25
92	60	77	818.57
92	60	78	830.93
92	60	79	776.86
92	60	80	720.13
92	60	81	807.29
92	60	82	849.57
92	60	83	847.98
92	60	84	786.96
92	61	74	820.88
92	61	75	681.4
92	61	76	721.72
92	61	77	809.29
92	61	78	828.88
92	61	79	767.97
92	61	80	708.08
92	61	81	849.07
92	61	82	910.95
92	61	83	880.98
92	61	84	776.54
92	62	74	926.74
92	62	75	602.28
92	62	76	725.74
92	62	77	901.8
92	62	78	898.93
92	62	79	872.47
92	62	80	841.81
92	62	81	947.93
92	62	82	994.95
92	62	83	973.03
92	62	84	913.49
92	63	74	846.2
92	63	75	720.12
92	63	76	797.85
92	63	77	922.87
92	63	78	896.75
92	63	79	908.41
92	63	80	950.81
92	63	81	981.65
92	63	82	998.12
92	63	83	991.91
92	63	84	983.33
92	64	74	769.21
92	64	75	837.03
92	64	76	885.75
92	64	77	904.49
92	64	78	840.49
92	64	79	832.98
92	64	80	872.57
92	64	81	906.73
92	64	82	922.48
92	64	83	897.87
92	64	84	901.29
92	65	74	782.62
92	65	75	914.65
92	65	76	927.56
92	65	77	884.42
92	65	78	821.06
92	65	79	794.84
92	65	80	813.47
92	65	81	877.63
92	65	82	932.58
92	65	83	916.09
92	65	84	922.03
92	66	74	848.28
92	66	75	912.43
92	66	76	905.48
92	66	77	853.3
92	66	78	813.37
92	66	79	791.77
92	66	80	790.61
92	66	81	865.67
92	66	82	946.56
92	66	83	956.03
92	66	84	951.83
92	67	74	883.37
92	67	75	893.66
92	67	76	873.91
92	67	81	812.63
92	67	82	875.67
92	67	83	921.26
92	67	84	914.36
92	68	74	896.34
92	68	75	877.82
92	68	76	844.87
92	68	81	790.37
92	68	82	827.76
92	68	83	851.09
92	68	84	842.38
92	69	74	863.22
92	69	75	837.09
92	69	76	802.96
92	69	81	789.59
92	69	82	806.66
92	69	83	804.12
92	69	84	798.54
92	70	74	797.29
92	70	75	791.53
92	70	76	780.28
92	70	81	768.19
92	70	82	783.86
92	70	83	787.77
92	70	84	788.92
92	71	74	783.99
92	71	75	787.08
92	71	76	786.78
92	71	81	773.17
92	71	82	796.35
92	71	83	807.74
92	71	84	816.54
92	72	74	815.68
92	72	75	817.08
92	72	76	810.2
92	72	81	824.27
92	72	82	848.95
92	72	83	856.98
92	72	84	867.91
92	73	74	791.64
92	73	75	801.68
92	73	76	808.65
92	73	81	890.32
92	73	82	914.76
92	73	83	918.78
92	73	84	921.74
92	74	74	783.68
92	74	75	790.22
92	74	76	805.48
92	74	81	957.62
92	74	82	979.4
92	74	83	989.13
92	74	84	995.43
92	75	81	993.74
92	75	82	1013.5
92	75	83	1038
92	75	84	1058.6
92	76	81	967.61
92	76	82	1002.8
92	76	83	1023.3
92	76	84	1043.7
93	49	74	794.62
93	49	75	824.99
93	49	76	823.12
93	50	74	800.89
93	50	75	816.46
93	50	76	803.76
93	50	81	804.87
93	50	82	823.06
93	50	83	819.24
93	50	84	819.38
93	51	74	817.25
93	51	75	802.98
93	51	76	784.52
93	51	81	796.92
93	51	82	799.22
93	51	83	805.65
93	51	84	815.45
93	52	74	833.59
93	52	75	822.68
93	52	76	812.75
93	52	81	769.98
93	52	82	777.46
93	52	83	787.47
93	52	84	796.15
93	53	74	880.4
93	53	75	893.04
93	53	76	890.92
93	53	81	722.19
93	53	82	747
93	53	83	760.34
93	53	84	768.6
93	54	71	706.58
93	54	72	781.1
93	54	73	841.3
93	54	74	933.05
93	54	75	962.51
93	54	76	962.09
93	54	81	738.17
93	54	82	765.17
93	54	83	777.69
93	54	84	768.85
93	55	71	723.15
93	55	72	786.7
93	55	73	823.49
93	55	74	939.48
93	55	75	992.52
93	55	76	1005
93	55	81	785.52
93	55	82	791.58
93	55	83	789.57
93	55	84	785.74
93	56	71	782.62
93	56	72	826.55
93	56	73	811.09
93	56	74	919.39
93	56	75	973.21
93	56	76	979.21
93	56	81	836.12
93	56	82	825.27
93	56	83	821
93	56	84	821.28
93	57	71	863.03
93	57	72	876.6
93	57	73	820.98
93	57	74	890.98
93	57	75	932.59
93	57	76	941.24
93	57	77	925.95
93	57	78	912.6
93	57	79	922.88
93	57	80	904.63
93	58	71	889.56
93	58	72	934.77
93	58	73	895.24
93	58	74	899.31
93	58	75	901.96
93	58	76	928.53
93	58	77	942.14
93	58	78	945.4
93	58	79	960.44
93	58	80	961.06
93	59	71	859.7
93	59	72	947.91
93	59	73	957.82
93	59	74	961.28
93	59	75	947.45
93	59	76	946.12
93	59	77	939.31
93	59	78	944.52
93	59	79	962.37
93	59	80	954.58
93	60	71	815.23
93	60	72	889.15
93	60	73	864.43
93	60	74	859.72
93	60	75	914.95
93	60	76	867.76
93	60	77	834.06
93	60	78	829.98
93	60	79	779.56
93	60	80	730.4
93	61	74	739.56
93	61	75	775.13
93	61	76	795.87
93	61	77	833.77
93	61	78	831.03
93	61	79	772.93
93	61	80	718.56
93	62	71	821.82
93	62	72	905.64
93	62	73	900.2
93	62	74	865.8
93	62	75	711.22
93	62	76	789.16
93	62	77	900.45
93	62	78	886.64
93	62	79	869.74
93	62	80	861.81
93	63	71	811.97
93	63	72	889.48
93	63	73	920.78
93	63	74	907.01
93	63	75	819.71
93	63	76	846.41
93	63	77	897.44
93	63	78	864.68
93	63	79	897.71
93	63	80	966.5
93	64	71	816.27
93	64	72	847.23
93	64	73	863.13
93	64	74	854.18
93	64	75	895.85
93	64	76	911.58
93	64	77	906.54
93	64	78	853.82
93	64	79	848.13
93	64	80	861.33
93	65	71	818.59
93	65	72	880.19
93	65	73	869.29
93	65	74	823.6
93	65	75	923
93	65	76	946.88
93	65	77	934.48
93	65	78	866.34
93	65	79	821.02
93	65	80	798.86
93	66	71	803.1
93	66	72	918.16
93	66	73	941.89
93	66	74	905.87
93	66	75	936.88
93	66	76	948.47
93	67	71	797.25
93	67	72	911.36
93	67	73	953.69
93	67	74	937.52
93	67	75	932.65
93	67	76	926.1
93	67	81	773.08
93	67	82	820.86
93	67	83	898.75
93	67	84	919.25
93	68	71	784.86
93	68	72	907.55
93	68	73	951.72
93	68	74	924.41
93	68	75	904.64
93	68	76	894.1
93	68	81	758.62
93	68	82	791.77
93	68	83	839.26
93	68	84	851.74
93	69	71	721.32
93	69	72	845.99
93	69	73	902.12
93	69	74	854.37
93	69	75	844.02
93	69	76	836.87
93	69	81	767.11
93	69	82	785
93	69	83	798.5
93	69	84	800.48
93	70	74	799.63
93	70	75	816.42
93	70	76	819.23
93	70	81	756.87
93	70	82	779.95
93	70	83	787.55
93	70	84	790.24
93	71	74	790.95
93	71	75	809.71
93	71	76	815.67
93	71	81	765.18
93	71	82	789.21
93	71	83	811.83
93	71	84	826.92
93	72	74	838.72
93	72	75	837.94
93	72	76	826.34
93	72	81	836.09
93	72	82	849.77
93	72	83	884.41
93	72	84	904.36
93	73	74	825.17
93	73	75	826.36
93	73	76	822.14
93	73	81	919.97
93	73	82	951.23
93	73	83	956.66
93	73	84	958.94
93	74	74	814.03
93	74	75	807.86
93	74	76	818.11
94	49	74	837.02
94	49	75	833.07
94	49	76	810.34
94	50	71	855.64
94	50	72	851.25
94	50	73	839.92
94	50	74	824.88
94	50	75	819.61
94	50	76	800.27
94	51	71	850.73
94	51	72	851.99
94	51	73	838.12
94	51	74	822.83
94	51	75	811.02
94	51	76	787.47
94	52	71	825.45
94	52	72	837.81
94	52	73	837.31
94	52	74	840.16
94	52	75	826.69
94	52	76	807.82
94	53	69	640.56
94	53	70	660.26
94	53	71	801.74
94	53	72	829.4
94	53	73	844.6
94	53	74	870.09
94	53	75	868.35
94	53	76	848.8
94	54	69	613.93
94	54	70	633.68
94	54	71	753.08
94	54	72	804.24
94	54	73	847.9
94	54	74	909.53
94	54	75	927.01
94	54	76	919.81
94	54	78	842.34
94	54	79	826.93
94	54	80	782.67
94	55	69	609.63
94	55	70	614.35
94	55	71	727.95
94	55	72	799.27
94	55	73	852.42
94	55	74	944.7
94	55	75	989.08
94	55	76	1001.1
94	55	78	910.36
94	55	79	882.26
94	55	80	821.42
94	56	69	662.42
94	56	70	667.57
94	56	71	772.55
94	56	72	830.68
94	56	73	843.29
94	56	74	953.21
94	56	75	993.94
94	56	76	980.47
94	56	78	945.25
94	56	79	970.51
94	56	80	897.33
94	57	71	845.66
94	57	72	868.13
94	57	73	833.82
94	57	74	915.56
94	57	75	962.99
94	57	76	976.64
94	57	77	950.29
94	57	78	932.43
94	57	79	939.77
94	57	80	898.13
94	58	71	882.95
94	58	72	906.48
94	58	73	882.2
94	58	74	907.43
94	58	75	934.58
94	58	76	976.71
94	58	77	966.14
94	58	78	945.41
94	58	79	954.85
94	58	80	946.95
94	59	71	907.15
94	59	72	969.97
94	59	73	974.65
94	59	74	968.74
94	59	75	956.54
94	59	76	957.48
94	59	77	933.87
94	59	78	906.83
94	59	79	944.83
94	59	80	949.98
94	60	71	808.29
94	60	72	827.64
94	60	73	807.75
94	60	74	814.29
94	60	75	855.52
94	60	76	872.11
94	60	77	843.68
94	60	78	775.75
94	60	79	757.93
94	60	80	752.47
94	61	71	656.41
94	61	72	614.7
94	61	73	603.51
94	61	74	655.97
94	61	75	772.4
94	61	76	841.88
94	61	77	860.37
94	61	78	835.35
94	61	79	773.44
94	61	80	722.35
94	62	71	723.46
94	62	72	725.24
94	62	73	753.76
94	62	74	812.71
94	62	75	869.83
94	62	76	897.69
94	62	77	919.95
94	62	78	930.41
94	62	79	892.95
94	62	80	855.09
94	63	71	820.65
94	63	72	859.13
94	63	73	913.71
94	63	74	963.86
94	63	75	996.99
94	63	76	966.18
94	63	77	915.9
94	63	78	895.08
94	63	79	918.6
94	63	80	966.77
94	64	71	847.92
94	64	72	903.69
94	64	73	944.61
94	64	74	970.02
94	64	75	992.25
94	64	76	960.96
94	64	77	918.9
94	64	78	896.53
94	64	79	889.13
94	64	80	877.39
94	65	71	851.71
94	65	72	927.22
94	65	73	943.78
94	65	74	931.51
94	65	75	958.72
94	65	76	958.73
94	65	77	944.97
94	65	78	919.95
94	65	79	882.54
94	65	80	839.36
94	66	71	819.36
94	66	72	921.4
94	66	73	948.8
94	66	74	938.16
94	66	75	975.88
94	66	76	983.2
94	66	78	940.05
94	66	79	905.08
94	66	80	859.72
94	67	69	758.37
94	67	70	789.04
94	67	71	772.05
94	67	72	888.8
94	67	73	936.5
94	67	74	936.38
94	67	75	953.98
94	67	76	960.65
94	67	78	961.06
94	67	79	927.03
94	67	80	852.35
94	68	69	659.87
94	68	70	697.7
94	68	71	740.81
94	68	72	873.4
94	68	73	922.07
94	68	74	911.44
94	68	75	908.9
94	68	76	923.03
94	68	78	935.79
94	68	79	897.18
94	68	80	819.65
94	69	69	667.63
94	69	70	691.39
94	69	71	693.79
94	69	72	803.7
94	69	73	853.61
94	69	74	847.35
94	69	75	849.69
94	69	76	856.86
94	69	78	846.72
94	69	79	826.93
94	69	80	786.63
94	70	69	669.71
94	70	70	669.31
94	70	71	670.33
94	70	72	771.88
94	70	73	823.68
94	70	74	799.18
94	70	75	811.73
94	70	76	817.93
94	71	71	668.5
94	71	72	775.98
94	71	73	828.51
94	71	74	784.98
94	71	75	793.53
94	71	76	805.86
94	72	71	638.52
94	72	72	754.59
94	72	73	839.46
94	72	74	802.65
94	72	75	811.84
94	72	76	821.94
94	73	71	632.77
94	73	72	744.67
94	73	73	844.89
94	73	74	822.69
94	73	75	825.72
94	73	76	831.32
94	74	74	831.41
94	74	75	817.74
94	74	76	827.13
95	50	71	863.46
95	50	72	849.74
95	50	73	845.5
95	51	71	892.67
95	51	72	878.2
95	51	73	858.98
95	52	71	849.68
95	52	72	877.04
95	52	73	890.65
95	53	69	651.58
95	53	70	670.04
95	53	71	817.32
95	53	72	863.39
95	53	73	882.17
95	53	77	903.02
95	53	78	890.55
95	53	79	879.26
95	53	80	829.17
95	54	69	643.3
95	54	70	654.6
95	54	71	791.58
95	54	72	824.73
95	54	73	836.3
95	54	77	934.19
95	54	78	928.96
95	54	79	916.62
95	54	80	830.67
95	55	69	644.37
95	55	70	630.76
95	55	71	773.93
95	55	72	830.78
95	55	73	857.52
95	55	77	980.31
95	55	78	973.21
95	55	79	956.33
95	55	80	867.07
95	56	69	684.61
95	56	70	650.13
95	56	71	784.25
95	56	72	850.22
95	56	73	869.24
95	56	77	965.75
95	56	78	982.66
95	56	79	1016.8
95	56	80	940.33
95	57	69	776.76
95	57	70	733.52
95	57	71	815.41
95	57	72	876.75
[truncated: 7,412 more rows]
