# Supplementary material for: From mathematics to medicine: A practical primer on topological data analysis (TDA) and the development of related analytic tools for the functional discovery of latent structure in fMRI data
Source: PLoS One. 2021 Aug 12;16(8):e0255859. doi: 10.1371/journal.pone.0255859 (PMC8360597; doi:10.1371/journal.pone.0255859)
Supplement: S1 Data — The included archive of .csv files has one .csv file for each time index. Each .csv file contains a single matrix, which has one column for each of the spatial coordinates x, y, z and one column for the fMRI signal amplitude at voxel (x, y, z) at that time index. This is normalized scan data for a single patient from our study, described in the paper, with an ACC (anterior cingulate cortex) mask applied. This is the data we used, together with our software implementation of our workflow (available at https://github.com/regalski/Wayne-State-TDA), to produce the persistence diagrams, vineyards, and loop locations pictured in the figures and described in the Workflow section of our paper. (ZIP) [file pone.0255859.s004.zip › lea2002_145_121_121_time_140_rdACC.csv]

86	49	77	701.6
86	49	78	699.59
86	49	79	700.61
86	49	80	705.66
86	50	77	703.87
86	50	78	668.76
86	50	79	668.48
86	50	80	691.38
86	51	77	691.05
86	51	78	671.73
86	51	79	672.53
86	51	80	679.55
86	52	77	677.66
86	52	78	687.53
86	52	79	687.62
86	52	80	681.45
86	53	77	774.1
86	53	78	736.01
86	53	79	710.63
86	53	80	702.29
86	54	77	812.12
86	54	78	801.75
86	54	79	798.7
86	54	80	758.61
86	55	77	813.87
86	55	78	840.87
86	55	79	868.03
86	55	80	817.79
86	56	77	829.97
86	56	78	841.89
86	56	79	864.78
86	56	80	868.92
86	57	77	818.95
86	57	78	843.53
86	57	79	885.71
86	57	80	883.11
86	57	81	869.2
86	57	82	829.97
86	58	77	805.58
86	58	78	838.69
86	58	79	885.59
86	58	80	871.48
86	58	81	851.49
86	58	82	841.33
86	59	81	799.68
86	59	82	817.75
86	60	81	697.55
86	60	82	724.29
86	61	81	761.36
86	61	82	775.49
86	62	81	847.97
86	62	82	838.87
86	63	77	840.26
86	63	78	778.18
86	63	79	811.32
86	63	80	839.37
86	63	81	852.54
86	63	82	852.66
86	64	77	859.14
86	64	78	837.13
86	64	79	832.08
86	64	80	821.12
86	64	81	772.25
86	64	82	750.18
86	65	77	847.73
86	65	78	864.67
86	65	79	838.84
86	65	80	801.83
86	65	81	754.73
86	65	82	725.6
86	66	77	861.63
86	66	78	911.09
86	66	79	843.2
86	66	80	788.92
86	66	81	779.77
86	66	82	748.81
86	67	77	806.34
86	67	78	856.36
86	67	79	835.3
86	67	80	813.95
86	68	77	811.74
86	68	78	848.88
86	68	79	827.8
86	68	80	791.52
86	69	77	847.59
86	69	78	845.29
86	69	79	802.93
86	69	80	755.62
86	70	77	774.86
86	70	78	736.62
86	70	79	720.47
86	70	80	708.49
86	71	77	733.89
86	71	78	723.84
86	71	79	716.77
86	71	80	714.7
86	72	77	717.17
86	72	78	733.3
86	72	79	723.28
86	72	80	722.99
86	73	77	721.98
86	73	78	719.14
86	73	79	713.23
86	73	80	722.08
87	46	81	912.8
87	46	82	894.59
87	46	83	883.61
87	46	84	898.58
87	47	81	797.28
87	47	82	800.4
87	47	83	807.56
87	47	84	825.53
87	48	81	746.27
87	48	82	741.1
87	48	83	740.02
87	48	84	756.88
87	49	77	711.65
87	49	78	716.73
87	49	79	722.87
87	49	80	729.98
87	49	81	714.89
87	49	82	709.74
87	49	83	709.73
87	49	84	729.7
87	50	77	708.81
87	50	78	690.64
87	50	79	695.44
87	50	80	713.49
87	50	81	700.56
87	50	82	697.64
87	50	83	703.72
87	50	84	724.72
87	51	77	710.02
87	51	78	696.86
87	51	79	694.78
87	51	80	693.66
87	52	77	723.62
87	52	78	719.56
87	52	79	707.67
87	52	80	691.39
87	53	77	817.84
87	53	78	761.72
87	53	79	723.38
87	53	80	712.2
87	54	77	841
87	54	78	807.68
87	54	79	783.56
87	54	80	749.69
87	55	77	808.63
87	55	78	833.75
87	55	79	847.71
87	55	80	793.72
87	55	81	761.61
87	55	82	735.73
87	55	83	728.95
87	55	84	730.05
87	56	77	817.01
87	56	78	850.01
87	56	79	892.63
87	56	80	849.73
87	56	81	805.8
87	56	82	747.87
87	56	83	741
87	56	84	741.3
87	57	77	834.07
87	57	78	881.73
87	57	79	956.9
87	57	80	905.2
87	57	81	853.99
87	57	82	795.99
87	57	83	761.1
87	57	84	726.19
87	58	77	846.75
87	58	78	891.77
87	58	79	941.85
87	58	80	911.85
87	58	81	879.52
87	58	82	839.28
87	58	83	813.18
87	58	84	792.47
87	59	77	860.2
87	59	78	851.24
87	59	79	829.6
87	59	80	858.29
87	59	81	871.85
87	59	82	847.1
87	59	83	834.12
87	59	84	825.09
87	60	77	747.72
87	60	78	722.65
87	60	79	764.64
87	60	80	772.94
87	60	81	752.88
87	60	82	747.63
87	60	83	751.67
87	60	84	760.46
87	61	77	695.21
87	61	78	674.53
87	61	79	763.49
87	61	80	780.54
87	61	81	746.43
87	61	82	773.58
87	61	83	797.07
87	61	84	810.13
87	62	77	771.03
87	62	78	732.02
87	62	79	807.01
87	62	80	819.34
87	62	81	792.92
87	62	82	823.71
87	62	83	836.85
87	62	84	829.92
87	63	77	868.42
87	63	78	855.53
87	63	79	791.67
87	63	80	781.68
87	63	81	843.6
87	63	82	848.61
87	63	83	840.58
87	63	84	809.75
87	64	77	864.15
87	64	78	857.24
87	64	79	787.17
87	64	80	777.23
87	64	81	823.31
87	64	82	796.3
87	64	83	765.15
87	64	84	754.15
87	65	77	827.64
87	65	78	826.57
87	65	79	781.66
87	65	80	766.02
87	65	81	786.38
87	65	82	753.53
87	65	83	720.17
87	65	84	721.93
87	66	77	843.73
87	66	78	841.83
87	66	79	776.93
87	66	80	739.11
87	66	81	748.38
87	66	82	724.52
87	66	83	697.25
87	66	84	707.99
87	67	77	858.2
87	67	78	787.98
87	67	79	768.98
87	67	80	751.37
87	67	81	733.52
87	67	82	710.49
87	67	83	689.31
87	67	84	709.1
87	68	77	844.02
87	68	78	768.55
87	68	79	765.49
87	68	80	752.73
87	68	81	729.82
87	68	82	713.81
87	68	83	698.87
87	68	84	696.98
87	69	77	794.82
87	69	78	769.88
87	69	79	761.82
87	69	80	750.64
87	70	77	746.22
87	70	78	719.26
87	70	79	732.04
87	70	80	740.73
87	71	77	730.78
87	71	78	723.87
87	71	79	729.86
87	71	80	736.76
87	72	77	739.18
87	72	78	748.28
87	72	79	737.19
87	72	80	738.84
87	73	77	725.2
87	73	78	714.3
87	73	79	738.23
87	73	80	756.91
87	73	81	774.69
87	73	82	767.7
87	73	83	756.94
87	73	84	751.02
87	74	81	815.66
87	74	82	820.61
87	74	83	820.46
87	74	84	827.47
87	75	81	849.97
87	75	82	866.99
87	75	83	875.59
87	75	84	886.7
87	76	81	844.71
87	76	82	871.52
87	76	83	896.29
87	76	84	905.58
88	46	81	923.68
88	46	82	913.6
88	46	83	903.61
88	46	84	911.58
88	47	81	844.28
88	47	82	841.36
88	47	83	836.53
88	47	84	836.53
88	48	81	769.16
88	48	82	761.05
88	48	83	753.07
88	48	84	762.97
88	49	77	706.71
88	49	78	721.86
88	49	79	725.98
88	49	80	729.87
88	49	81	727.72
88	49	82	722.64
88	49	83	716.71
88	49	84	735.76
88	50	77	703.87
88	50	78	695.64
88	50	79	706.47
88	50	80	722.56
88	50	81	720.61
88	50	82	715.67
88	50	83	709.79
88	50	84	730.81
88	51	77	718.91
88	51	78	704.92
88	51	79	707.92
88	51	80	713.81
88	52	77	757.04
88	52	78	743.85
88	52	79	734.74
88	52	80	725.52
88	53	77	868.88
88	53	78	823.82
88	53	79	794.65
88	53	80	778.67
88	54	77	902.04
88	54	78	869.93
88	54	79	843.91
88	54	80	810.98
88	55	77	862.93
88	55	78	875.81
88	55	79	872.89
88	55	80	834.94
88	55	81	811.82
88	55	82	791.6
88	55	83	789.54
88	55	84	794.77
88	56	77	856
88	56	78	854.85
88	56	79	861.67
88	56	80	854.85
88	56	81	836.98
88	56	82	800.77
88	56	83	798.75
88	56	84	811.11
88	57	77	862.09
88	57	78	874.91
88	57	79	894.8
88	57	80	883.06
88	57	81	855.39
88	57	82	808.42
88	57	83	786.35
88	57	84	775.21
88	58	77	871.95
88	58	78	894.11
88	58	79	907.87
88	58	80	900.84
88	58	81	887.78
88	58	82	852.61
88	58	83	833.5
88	58	84	825.66
88	59	77	899.24
88	59	78	882.97
88	59	79	849.62
88	59	80	891.66
88	59	81	910.23
88	59	82	877.58
88	59	83	852.56
88	59	84	847.44
88	60	77	863.09
88	60	78	832.84
88	60	79	797.85
88	60	80	771.03
88	60	81	742.96
88	60	82	708.63
88	60	83	707.35
88	60	84	748.29
88	61	77	826.54
88	61	78	815.44
88	61	79	816.31
88	61	80	781.12
88	61	81	736.68
88	61	82	733.57
88	61	83	755.81
88	61	84	801.5
88	62	77	830.7
88	62	78	844.66
88	62	79	871.83
88	62	80	845.1
88	62	81	808.45
88	62	82	815.01
88	62	83	828.09
88	62	84	831.56
88	63	77	856.47
88	63	78	844.42
88	63	79	814.55
88	63	80	822.81
88	63	81	881.55
88	63	82	883.37
88	63	83	869.35
88	63	84	817.65
88	64	77	847.11
88	64	78	815.11
88	64	79	778.13
88	64	80	797.04
88	64	81	873.83
88	64	82	850.92
88	64	83	819.04
88	64	84	782.23
88	65	77	829.96
88	65	78	789.91
88	65	79	753.99
88	65	80	771.16
88	65	81	839.06
88	65	82	811.97
88	65	83	780.84
88	65	84	746.86
88	66	77	863.01
88	66	78	807.11
88	66	79	751.3
88	66	80	744.45
88	66	81	791.23
88	66	82	774.04
88	66	83	748.87
88	66	84	717.81
88	67	77	832.76
88	67	78	755.23
88	67	79	745.47
88	67	80	742.43
88	67	81	739.29
88	67	82	720.17
88	67	83	701.06
88	67	84	700.93
88	68	77	795.88
88	68	78	729.06
88	68	79	742.09
88	68	80	744.02
88	68	81	731.85
88	68	82	719.73
88	68	83	708.74
88	68	84	700.79
88	69	77	757.01
88	69	78	734.14
88	69	79	739.15
88	69	80	745.96
88	70	77	732.27
88	70	78	712.25
88	70	79	725.16
88	70	80	743.93
88	71	77	719.9
88	71	78	708.89
88	71	79	725.84
88	71	80	742.63
88	72	77	717.87
88	72	78	719
88	72	79	735.98
88	72	80	747.59
88	73	77	709.9
88	73	78	722.99
88	73	79	745.93
88	73	80	771.62
88	73	81	794.79
88	73	82	794.05
88	73	83	784.08
88	73	84	768.17
88	74	81	847.58
88	74	82	849.53
88	74	83	841.28
88	74	84	841.41
88	75	81	908.99
88	75	82	905.88
88	75	83	894.56
88	75	84	910.65
88	76	81	914.41
88	76	82	905.2
88	76	83	887.6
88	76	84	913.66
89	46	81	930.6
89	46	82	922.63
89	46	83	914.88
89	46	84	913.89
89	47	81	866.31
89	47	82	859.38
89	47	83	853.57
89	47	84	839.59
89	48	81	787.06
89	48	82	777.18
89	48	83	763.23
89	48	84	764.08
89	49	77	722.73
89	49	78	722.84
89	49	79	720.86
89	49	80	727.62
89	49	81	739.56
89	49	82	735.6
89	49	83	723.6
89	49	84	737.55
89	50	74	744.62
89	50	75	757.92
89	50	76	733.28
89	50	77	726.26
89	50	78	732.95
89	50	79	740.72
89	50	80	748.73
89	50	81	746.74
89	50	82	737.77
89	50	83	720.8
89	50	84	735.77
89	51	74	760.35
89	51	75	786.59
89	51	76	761.92
89	51	77	753.81
89	51	78	757.89
89	51	79	756.12
89	51	80	748.12
89	51	81	742.98
89	51	82	728.96
89	51	83	697.93
89	51	84	702.79
89	52	74	814.63
89	52	75	893.85
89	52	76	852.27
89	52	77	819.08
89	52	78	806.03
89	52	79	786.91
89	52	80	766.56
89	52	81	764.38
89	52	82	749.48
89	52	83	714.61
89	52	84	713.67
89	53	74	819.35
89	53	75	903.43
89	53	76	880.72
89	53	77	859.45
89	53	78	864.35
89	53	79	858.47
89	53	80	846.53
89	53	81	831.76
89	53	82	806.87
89	53	83	765.85
89	53	84	752.76
89	54	74	811.44
89	54	75	893.43
89	54	76	891.56
89	54	77	872.39
89	54	78	874.51
89	54	79	869.74
89	54	80	859.83
89	54	81	848.79
89	54	82	837.8
89	54	83	814.93
89	54	84	805.99
89	55	75	888.62
89	55	76	891.9
89	55	77	860.82
89	55	78	853.72
89	55	79	853.49
89	55	80	857.45
89	55	81	859.52
89	55	82	855.64
89	55	83	846.72
89	55	84	843.75
89	56	75	842.73
89	56	76	857.76
89	56	77	857.86
89	56	78	846.94
89	56	79	847.71
89	56	80	872.7
89	56	81	878.79
89	56	82	870.8
89	56	83	867.9
89	56	84	866.95
89	57	75	836.5
89	57	76	843.81
89	57	77	863.96
89	57	78	853.14
89	57	79	846.21
89	57	80	871.27
89	57	81	872.49
89	57	82	847.47
89	57	83	839.37
89	57	84	843.44
89	58	77	876.03
89	58	78	875.12
89	58	79	869.77
89	58	80	899.55
89	58	81	906.52
89	58	82	883.39
89	58	83	872.32
89	58	84	867.39
89	59	77	883.74
89	59	78	902.72
89	59	79	920.82
89	59	80	967.15
89	59	81	966.56
89	59	82	915.69
89	59	83	870.58
89	59	84	841.3
89	60	77	818.54
89	60	78	815.69
89	60	79	794.59
89	60	80	751.57
89	60	81	703.7
89	60	82	643.33
89	60	83	625.71
89	60	84	677.57
89	61	77	788.05
89	61	78	797.29
89	61	79	801.29
89	61	80	751.15
89	61	81	700.87
89	61	82	655.67
89	61	83	663.63
89	61	84	756.43
89	62	77	837.98
89	62	78	856.14
89	62	79	887.14
89	62	80	856.05
89	62	81	822.49
89	62	82	785.05
89	62	83	786.06
89	62	84	824.73
89	63	77	846.64
89	63	78	831.56
89	63	79	848.4
89	63	80	878.36
89	63	81	924.28
89	63	82	924.47
89	63	83	922.83
89	63	84	843.91
89	64	77	835
89	64	78	792.15
89	64	79	793.18
89	64	80	833.14
89	64	81	903.07
89	64	82	885.15
89	64	83	863.21
89	64	84	810.25
89	65	77	818.07
89	65	78	763.09
89	65	79	748.03
89	65	80	790.04
89	65	81	875.06
89	65	82	864
89	65	83	842.79
89	65	84	785.78
89	66	75	807.11
89	66	76	845.32
89	66	77	824.81
89	66	78	778.94
89	66	79	743.05
89	66	80	775.19
89	66	81	864.4
89	66	82	868.46
89	66	83	846.16
89	66	84	770.95
89	67	75	869.45
89	67	76	840.55
89	67	77	797.1
89	67	78	748.23
89	67	79	744.35
89	67	80	759.5
89	67	81	783.49
89	67	82	780.42
89	67	83	769.24
89	67	84	753.08
89	68	75	851.99
89	68	76	814.89
89	68	77	770.05
89	68	78	729.96
89	68	79	744.94
89	68	80	752.05
89	68	81	753.98
89	68	82	747.94
89	68	83	739.86
89	68	84	742.74
89	69	74	838.03
89	69	75	782.1
89	69	76	757.12
89	69	77	751.19
89	69	78	748.94
89	69	79	746.84
89	69	80	751.94
89	69	81	760.97
89	69	82	751.93
89	69	83	740.82
89	69	84	743.74
89	70	74	802.73
89	70	75	760.88
89	70	76	748.02
89	70	77	738.13
89	70	78	728.07
89	70	79	734.91
89	70	80	745.83
89	70	81	761.78
89	70	82	757.68
89	70	83	751.61
89	70	84	758.6
89	71	74	779.52
89	71	75	757.77
89	71	76	744.88
89	71	77	730.78
89	71	78	718.74
89	71	79	733.64
89	71	80	747.55
89	71	81	761.66
89	71	82	754.75
89	71	83	745.75
89	71	84	743.77
89	72	74	766.52
89	72	75	767.75
89	72	76	739.83
89	72	77	729.75
89	72	78	729.87
89	72	79	745.88
89	72	80	757.67
89	72	81	761.64
89	72	82	752.62
89	72	83	741.31
89	72	84	729.27
89	73	74	754.76
89	73	75	761.83
89	73	76	726.97
89	73	77	722.05
89	73	78	741.06
89	73	79	759.05
89	73	80	786.04
89	73	81	818.06
89	73	82	823.14
89	73	83	819.04
89	73	84	797.17
89	74	81	876.57
89	74	82	879.58
89	74	83	868.56
89	74	84	860.67
89	75	81	948.96
89	75	82	932.78
89	75	83	906.4
89	75	84	930.46
89	76	81	954.48
89	76	82	934.39
89	76	83	903.49
89	76	84	933.61
90	46	81	936.86
90	46	82	929.98
90	46	83	917.93
90	46	84	904.81
90	47	81	870.39
90	47	82	857.47
90	47	83	848.47
90	47	84	828.35
90	48	81	799.31
90	48	82	785.41
90	48	83	764.27
90	48	84	763.05
90	49	74	763.75
90	49	75	759.49
90	49	76	756.53
90	49	81	751.64
90	49	82	747.77
90	49	83	726.69
90	49	84	739.59
90	50	74	751.69
90	50	75	751.75
90	50	76	751.94
90	50	77	753.02
90	50	78	760.02
90	50	79	761.84
90	50	80	766.64
90	50	81	769.71
90	50	82	759.89
90	50	83	737.84
90	50	84	749.71
90	51	74	749.37
90	51	75	773.42
90	51	76	779.47
90	51	77	785.34
90	51	78	798.54
90	51	79	788.96
90	51	80	773.11
90	51	81	766.18
90	51	82	745.28
90	51	83	699.16
90	51	84	703.94
90	52	74	799.82
90	52	75	878.81
90	52	76	877.9
90	52	77	873.91
90	52	78	869.96
90	52	79	826.76
90	52	80	793.51
90	52	81	794.49
90	52	82	777.79
90	52	83	724.9
90	52	84	713.84
90	53	74	809.82
90	53	75	902.91
90	53	76	884.07
90	53	77	872.7
90	53	78	896.08
90	53	79	898.73
90	53	80	896.22
90	53	81	892.92
90	53	82	876.42
90	53	83	819.34
90	53	84	771.88
90	54	74	802.79
90	54	75	887.85
90	54	76	878.78
90	54	77	867.49
90	54	78	881.48
90	54	79	885.62
90	54	80	890.8
90	54	81	895.85
90	54	82	895.94
90	54	83	856.98
90	54	84	833.98
90	55	74	817.06
90	55	75	866.11
90	55	76	884.22
90	55	77	878.07
90	55	78	846.61
90	55	79	839.87
90	55	80	862.92
90	55	81	885.32
90	55	82	895.65
90	55	83	865.72
90	55	84	855.56
90	56	74	806.81
90	56	75	834.96
90	56	76	865.91
90	56	77	890.46
90	56	78	872.16
90	56	79	869.93
90	56	80	896.22
90	56	81	901.58
90	56	82	888.62
90	56	83	862.51
90	56	84	854.42
90	57	74	831.27
90	57	75	835.49
90	57	76	854.97
90	57	77	895.14
90	57	78	867.15
90	57	79	850.93
90	57	80	884.94
90	57	81	901.26
90	57	82	897.37
90	57	83	872.16
90	57	84	849.97
90	58	74	949.89
90	58	75	890.25
90	58	76	861.4
90	58	77	897.34
90	58	78	875.03
90	58	79	868.28
90	58	80	924.99
90	58	81	955.28
90	58	82	948.37
90	58	83	935.25
90	58	84	924.04
90	59	75	863.1
90	59	76	854.24
90	59	77	881.45
90	59	78	925.8
90	59	79	996.36
90	59	80	1059.9
90	59	81	1055.3
90	59	82	982.25
90	59	83	921.88
90	59	84	886.69
90	60	75	760.29
90	60	76	718.52
90	60	77	749.55
90	60	78	764.32
90	60	79	770.9
90	60	80	733.63
90	60	81	680.29
90	60	82	632.85
90	60	83	582.22
90	60	84	547.04
90	61	77	689.78
90	61	78	718.66
90	61	79	740.63
90	61	80	690.9
90	61	81	626.8
90	61	82	572.59
90	61	83	556.35
90	61	84	602.89
90	62	75	798.46
90	62	76	814.31
90	62	77	830.01
90	62	78	837.19
90	62	79	867.08
90	62	80	816.91
90	62	81	751.14
90	62	82	666.27
90	62	83	658.62
90	62	84	744.27
90	63	75	716.84
90	63	76	859.38
90	63	77	845.16
90	63	78	829.97
90	63	79	869.83
90	63	80	892.66
90	63	81	902.53
90	63	82	830.61
90	63	83	833.66
90	63	84	916.38
90	64	75	672
90	64	76	858.27
90	64	77	832.82
90	64	78	793.01
90	64	79	817.05
90	64	80	859.02
90	64	81	894.94
90	64	82	840.76
90	64	83	829.56
90	64	84	873.92
90	65	74	814.53
90	65	75	759.65
90	65	76	843.82
90	65	77	805.18
90	65	78	752.22
90	65	79	760.11
90	65	80	811.95
90	65	81	874.62
90	65	82	865.32
90	65	83	863.21
90	65	84	852.49
90	66	74	865.38
90	66	75	860.12
90	66	76	824.36
90	66	77	780.7
90	66	78	748.92
90	66	79	745.95
90	66	80	805.7
90	66	81	895.92
90	66	82	931.21
90	66	83	926.34
90	66	84	839.19
90	67	74	883.58
90	67	75	866.66
90	67	76	802.8
90	67	77	764.23
90	67	78	740.38
90	67	79	754.32
90	67	80	781.15
90	67	81	811.29
90	67	82	827.26
90	67	83	818.11
90	67	84	763.12
90	68	74	880.24
90	68	75	811.95
90	68	76	773.91
90	68	77	755.16
90	68	78	747.14
90	68	79	765.03
90	68	80	766.88
90	68	81	765.84
90	68	82	775.82
90	68	83	774.82
90	68	84	750.68
90	69	74	832.02
90	69	75	777.17
90	69	76	746.15
90	69	77	757.12
90	69	78	784.96
90	69	79	773.78
90	69	80	767.66
90	69	81	768.93
90	69	82	774.11
90	69	83	774.19
90	69	84	770.98
90	70	74	804.87
90	70	75	775.92
90	70	76	746.97
90	70	77	750.12
90	70	78	762.24
90	70	79	764.12
90	70	80	762.86
90	70	81	756.86
90	70	82	755.82
90	70	83	752.81
90	70	84	750.61
90	71	74	789.56
90	71	75	781.72
90	71	76	752.8
90	71	77	745.86
90	71	78	745.91
90	71	79	759.82
90	71	80	765.72
90	71	81	763.78
90	71	82	755.88
90	71	83	747.97
90	71	84	745.81
90	72	74	782.37
90	72	75	771.45
90	72	76	749.66
90	72	77	748.83
90	72	78	759.93
90	72	79	768.9
90	72	80	779.77
90	72	81	793.83
90	72	82	773.93
90	72	83	754.89
90	72	84	749.69
90	73	74	785.49
90	73	75	777.46
90	73	76	741.67
90	73	81	844.06
90	73	82	849.12
90	73	83	846.13
90	73	84	835.13
90	74	81	902.71
90	74	82	919.85
90	74	83	918.98
90	74	84	898.96
90	75	81	971.6
90	75	82	980.63
90	75	83	968.72
90	75	84	944.7
90	76	81	957.52
90	76	82	972.39
90	76	83	965.53
90	76	84	954.67
91	47	81	862.11
91	47	82	851.3
91	47	83	841.65
91	47	84	843.86
91	48	81	804.21
91	48	82	786.31
91	48	83	767.27
91	48	84	788.17
91	49	74	780.62
91	49	75	777.5
91	49	76	772.58
91	49	81	760.88
91	49	82	751.81
91	49	83	737.78
91	49	84	761.77
91	50	74	762.52
91	50	75	755.45
91	50	76	760.76
91	50	81	768.68
91	50	82	765.77
91	50	83	758.82
91	50	84	768.78
91	51	74	749.35
91	51	75	753.98
91	51	76	773.14
91	51	81	761.14
91	51	82	746.17
91	51	83	721.1
91	51	84	736.94
91	52	74	808.97
91	52	75	861.47
91	52	76	875.47
91	52	81	778.54
91	52	82	760.64
91	52	83	728.81
91	52	84	730.92
91	53	74	838.78
91	53	75	908.4
91	53	76	897.31
91	53	81	871.69
91	53	82	840.9
91	53	83	796.9
91	53	84	763.78
91	54	74	846.68
91	54	75	907.42
91	54	76	896.31
91	54	81	895.91
91	54	82	890.78
91	54	83	860.69
91	54	84	833.66
91	55	74	836.78
91	55	75	862.7
91	55	76	896.89
91	55	81	896.63
91	55	82	907.74
91	55	83	886.59
91	55	84	869.17
91	56	74	820.91
91	56	75	852.56
91	56	76	895.32
91	56	81	915.67
91	56	82	895.68
91	56	83	880.63
91	56	84	877.44
91	57	74	830.58
91	57	75	850.56
91	57	76	886.65
91	57	77	952.23
91	57	78	947.65
91	57	79	936.64
91	57	80	931.52
91	57	81	919.3
91	57	82	903.28
91	57	83	882.15
91	57	84	866.84
91	58	74	936.09
91	58	75	877.19
91	58	76	867.05
91	58	77	941.36
91	58	78	927.45
91	58	79	917.72
91	58	80	946.27
91	58	81	953.13
91	58	82	936
91	58	83	941.99
91	58	84	950.88
91	59	74	873.85
91	59	75	865.81
91	59	76	874.93
91	59	77	913.4
91	59	78	939.97
91	59	79	970.21
91	59	80	1017.5
91	59	81	1013.6
91	59	82	953.46
91	59	83	944.43
91	59	84	932.64
91	60	74	774.37
91	60	75	711.72
91	60	76	666.93
91	60	77	744.3
91	60	78	750.66
91	60	79	726.47
91	60	80	764.15
91	60	81	772.05
91	60	82	737.69
91	60	83	675.13
91	60	84	609.76
91	61	74	688.68
91	61	75	572.09
91	61	76	509.58
91	61	77	657.99
91	61	78	711.76
91	61	79	692.92
91	61	80	728.44
91	61	81	741.39
91	61	82	732.84
91	61	83	670.14
91	61	84	607.02
91	62	74	736.99
91	62	75	679.79
91	62	76	757.1
91	62	77	847.79
91	62	78	878.57
91	62	79	857.52
91	62	80	838.47
91	62	81	823.55
91	62	82	807.27
91	62	83	759.87
91	62	84	745.38
91	63	74	739.58
91	63	75	688.71
91	63	76	858.97
91	63	77	856.81
91	63	78	856.79
91	63	79	884.71
91	63	80	913.71
91	63	81	933.78
91	63	82	879.06
91	63	83	879.42
91	63	84	962.94
91	64	74	751.37
91	64	75	737.2
91	64	76	874.3
91	64	77	836.51
91	64	78	812.74
91	64	79	832.97
91	64	80	886.14
91	64	81	931.3
91	64	82	850.3
91	64	83	827.96
91	64	84	888.03
91	65	74	864.91
91	65	75	883.16
91	65	76	839.75
91	65	77	795.74
91	65	78	761.13
91	65	79	766.12
91	65	80	835.87
91	65	81	912.65
91	65	82	859.37
91	65	83	848.99
91	65	84	875.24
91	66	74	873.49
91	66	75	892.4
91	66	76	838.41
91	66	77	767.52
91	66	78	715.71
91	66	79	746.76
91	66	80	824.43
91	66	81	914.46
91	66	82	936.83
91	66	83	950.14
91	66	84	902.15
91	67	74	882.35
91	67	75	872.52
91	67	76	800.69
91	67	81	849.91
91	67	82	868.98
91	67	83	861.94
91	67	84	804.98
91	68	74	886.02
91	68	75	833.95
91	68	76	756.82
91	68	81	798.55
91	68	82	812.61
91	68	83	807.89
91	68	84	766.73
91	69	74	828.67
91	69	75	782.73
91	69	76	741.82
91	69	81	785.65
91	69	82	790
91	69	83	787.23
91	69	84	773.1
91	70	74	802.78
91	70	75	785.78
91	70	76	745.9
91	70	81	779.96
91	70	82	767.06
91	70	83	755.12
91	70	84	750.99
91	71	74	795.02
91	71	75	800.08
91	71	76	754.01
91	71	81	789.85
91	71	82	766.92
91	71	83	752
91	71	84	756.9
91	72	74	792.06
91	72	75	771.73
91	72	76	754.6
91	72	81	818.07
91	72	82	795.11
91	72	83	780.12
91	72	84	789.03
91	73	74	802.17
91	73	75	786.77
91	73	76	749.59
91	73	81	881.87
91	73	82	863.77
91	73	83	853
91	73	84	860.02
91	74	74	808.29
91	74	75	811.1
91	74	76	740.93
91	74	81	953.77
91	74	82	938.76
91	74	83	929.94
91	74	84	931.89
91	75	81	1000.3
91	75	82	994.52
91	75	83	989.62
91	75	84	983.59
91	76	81	978.51
91	76	82	984.44
91	76	83	986.52
91	76	84	986.58
92	47	81	956.5
92	47	82	927.84
92	47	83	898.13
92	47	84	914.12
92	48	81	872.16
92	48	82	857.45
92	48	83	837.34
92	48	84	855.04
92	49	74	805.59
92	49	75	807.7
92	49	76	775.9
92	49	81	786.91
92	49	82	792.99
92	49	83	792.91
92	49	84	811.81
92	50	74	785.38
92	50	75	776.51
92	50	76	752.79
92	50	81	788.72
92	50	82	787.71
92	50	83	779.74
92	50	84	790.72
92	51	74	765.43
92	51	75	743.91
92	51	76	739.94
92	51	81	767.03
92	51	82	761.06
92	51	83	752
92	51	84	771.75
92	52	74	828.23
92	52	75	848.74
92	52	76	836.63
92	52	81	747.74
92	52	82	742.97
92	52	83	738
92	52	84	752.98
92	53	74	881.05
92	53	75	916.59
92	53	76	903.44
92	53	81	788.48
92	53	82	770.76
92	53	83	753.85
92	53	84	745.93
92	54	74	923.2
92	54	75	944.86
92	54	76	939.66
92	54	81	827.65
92	54	82	820.81
92	54	83	809.95
92	54	84	795.01
92	55	74	885.77
92	55	75	898.67
92	55	76	934.78
92	55	81	851.55
92	55	82	848.53
92	55	83	845.45
92	55	84	838.41
92	56	74	862.66
92	56	75	907.4
92	56	76	921.26
92	56	81	867.33
92	56	82	845.33
92	56	83	854.49
92	56	84	866.77
92	57	74	855.73
92	57	75	902.72
92	57	76	907.65
92	57	77	910.67
92	57	78	938.85
92	57	79	935.01
92	57	80	901.1
92	57	81	883.14
92	57	82	870.17
92	57	83	860.11
92	57	84	859.88
92	58	74	887.95
92	58	75	871.64
92	58	76	878.63
92	58	77	910.86
92	58	78	932.84
92	58	79	938.3
92	58	80	922.12
92	58	81	913.38
92	58	82	897.47
92	58	83	908.42
92	58	84	930.37
92	59	74	922.25
92	59	75	939.34
92	59	76	940.32
92	59	77	912.4
92	59	78	957.43
92	59	79	993.79
92	59	80	986.1
92	59	81	953.21
92	59	82	907.25
92	59	83	919.46
92	59	84	930.87
92	60	74	860.44
92	60	75	807.2
92	60	76	765.26
92	60	77	809.4
92	60	78	792.45
92	60	79	754.53
92	60	80	794.63
92	60	81	813.3
92	60	82	792.82
92	60	83	762.75
92	60	84	717.54
92	61	74	741.04
92	61	75	613.02
92	61	76	581.7
92	61	77	741.81
92	61	78	757.12
92	61	79	709.17
92	61	80	786.46
92	61	81	834.26
92	61	82	850.21
92	61	83	798.79
92	61	84	714.56
92	62	74	626.41
92	62	75	577.43
92	62	76	717.2
92	62	77	836.87
92	62	78	882.12
92	62	79	870.35
92	62	80	902.45
92	62	81	922.96
92	62	82	930.5
92	62	83	879.38
92	62	84	812.27
92	63	74	644.3
92	63	75	661.3
92	63	76	850.42
92	63	77	862.92
92	63	78	873.12
92	63	79	902.85
92	63	80	930.71
92	63	81	951.7
92	63	82	940.64
92	63	83	939.79
92	63	84	970.43
92	64	74	694.97
92	64	75	773.92
92	64	76	909.28
92	64	77	870.52
92	64	78	841.81
92	64	79	831.08
92	64	80	881.07
92	64	81	924.82
92	64	82	884.52
92	64	83	873.37
92	64	84	900.68
92	65	74	785.57
92	65	75	887.65
92	65	76	881.73
92	65	77	857.85
92	65	78	812.13
92	65	79	749.03
92	65	80	814.69
92	65	81	889.44
92	65	82	864.03
92	65	83	865.72
92	65	84	894
92	66	74	814.56
92	66	75	877.31
92	66	76	875.48
92	66	77	849.6
92	66	78	809.85
92	66	79	770.95
92	66	80	809.65
92	66	81	871.32
92	66	82	907.28
92	66	83	935.63
92	66	84	945.87
92	67	74	852.94
92	67	75	869.32
92	67	76	845.54
92	67	81	829.78
92	67	82	862.61
92	67	83	876.6
92	67	84	863.64
92	68	74	894.56
92	68	75	861.74
92	68	76	808.87
92	68	81	797.6
92	68	82	814.57
92	68	83	818.75
92	68	84	802.72
92	69	74	857.51
92	69	75	825.63
92	69	76	781.79
92	69	81	795.82
92	69	82	788.99
92	69	83	782
92	69	84	767.94
92	70	74	818.93
92	70	75	786.77
92	70	76	760.85
92	70	81	784.13
92	70	82	767.08
92	70	83	757.07
92	70	84	758.08
92	71	74	783.21
92	71	75	748.71
92	71	76	744.78
92	71	81	790.67
92	71	82	770.64
92	71	83	762.7
92	71	84	779.69
92	72	74	793.11
92	72	75	759.67
92	72	76	749.59
92	72	81	853.97
92	72	82	830.87
92	72	83	819.87
92	72	84	839.91
92	73	74	795.15
92	73	75	781.82
92	73	76	749.65
92	73	81	920.72
92	73	82	896.7
92	73	83	878.78
92	73	84	894.91
92	74	74	790.11
92	74	75	807.88
92	74	76	746.77
92	74	81	989.9
92	74	82	965.89
92	74	83	944.84
92	74	84	953.73
92	75	81	997.45
92	75	82	998.48
92	75	83	1001.4
92	75	84	1011.2
92	76	81	978.65
92	76	82	984.57
92	76	83	992.76
92	76	84	1010.6
93	49	74	843.86
93	49	75	834.12
93	49	76	772.09
93	50	74	828.62
93	50	75	808.89
93	50	76	754.99
93	50	81	802.95
93	50	82	801.13
93	50	83	789.8
93	50	84	805.64
93	51	74	800.43
93	51	75	760.21
93	51	76	730.32
93	51	81	776.66
93	51	82	769.76
93	51	83	764.74
93	51	84	797.69
93	52	74	832.98
93	52	75	816.74
93	52	76	774.78
93	52	81	742.83
93	52	82	741.06
93	52	83	745.98
93	52	84	781.67
93	53	74	882.73
93	53	75	872.42
93	53	76	830.42
93	53	81	748.97
93	53	82	731.88
93	53	83	723.64
93	53	84	747.44
93	54	71	755.65
93	54	72	776.67
93	54	73	909.8
93	54	74	950.21
93	54	75	925.81
93	54	76	889.55
93	54	81	769.97
93	54	82	756.97
93	54	83	752.03
93	54	84	751.08
93	55	71	779.96
93	55	72	752.15
93	55	73	879.02
93	55	74	939.94
93	55	75	942.69
93	55	76	945.75
93	55	81	796.06
93	55	82	779.94
93	55	83	780.73
93	55	84	779.49
93	56	71	836.78
93	56	72	759.94
93	56	73	860.8
93	56	74	924.64
93	56	75	931.39
93	56	76	930.51
93	56	81	814.88
93	56	82	789.72
93	56	83	802.67
93	56	84	815.68
93	57	71	924.88
93	57	72	796.69
93	57	73	853.5
93	57	74	904.83
93	57	75	918.73
93	57	76	924.8
93	57	77	931.12
93	57	78	952.44
93	57	79	932.83
93	57	80	871.77
93	58	71	997.06
93	58	72	941.24
93	58	73	904.38
93	58	74	861.14
93	58	75	904.71
93	58	76	934.94
93	58	77	953.46
93	58	78	954.51
93	58	79	945.1
93	58	80	899.92
93	59	71	963.15
93	59	72	949.95
93	59	73	936
93	59	74	940.97
93	59	75	935.48
93	59	76	923.55
93	59	77	903.47
93	59	78	964.52
93	59	79	1003.1
93	59	80	959.48
93	60	71	881.8
93	60	72	911.8
93	60	73	899.14
93	60	74	878.15
93	60	75	845.54
93	60	76	822.53
93	60	77	810.09
93	60	78	782.46
93	60	79	751.81
93	60	80	807.81
93	61	74	689.16
93	61	75	696.68
93	61	76	724.67
93	61	77	777.08
93	61	78	742.63
93	61	79	697.62
93	61	80	811.52
93	62	71	1023.4
93	62	72	1025.4
93	62	73	981.05
93	62	74	733.95
93	62	75	702.09
93	62	76	773.8
93	62	77	875.06
93	62	78	883.69
93	62	79	859.78
93	62	80	931.61
93	63	71	882.63
93	63	72	925.48
93	63	73	921.82
93	63	74	797.54
93	63	75	794.24
93	63	76	848.44
93	63	77	871.6
93	63	78	885.7
93	63	79	908.12
93	63	80	927.86
93	64	71	828.39
93	64	72	789.68
93	64	73	755.97
93	64	74	840.55
93	64	75	875.79
93	64	76	899.61
93	64	77	882.57
93	64	78	864.91
93	64	79	846.17
93	64	80	873.18
93	65	71	886.73
93	65	72	903.13
93	65	73	853.39
93	65	74	882.32
93	65	75	904.75
93	65	76	914.54
93	65	77	897.77
93	65	78	847.06
93	65	79	766
93	65	80	807.87
93	66	71	901.8
93	66	72	924.01
93	66	73	878.66
93	66	74	899.41
93	66	75	908.5
93	66	76	894.52
93	67	71	894.89
93	67	72	926.56
93	67	73	898.36
93	67	74	909.52
93	67	75	905.53
93	67	76	886.42
93	67	81	793.17
93	67	82	822.83
93	67	83	860.74
93	67	84	901.68
93	68	71	887.79
93	68	72	981.15
93	68	73	952.86
93	68	74	922.68
93	68	75	894.53
93	68	76	878.71
93	68	81	784.9
93	68	82	787.7
93	68	83	810.68
93	68	84	847.74
93	69	71	815.89
93	69	72	924.71
93	69	73	895.34
93	69	74	871.43
93	69	75	845.34
93	69	76	815.5
93	69	81	799.92
93	69	82	776.79
93	69	83	771.73
93	69	84	779.73
93	70	74	831.74
93	70	75	807.77
93	70	76	782.8
93	70	81	786.2
93	70	82	763.08
93	70	83	758.98
93	70	84	774.97
93	71	74	800.96
93	71	75	776.78
93	71	76	763.9
93	71	81	779.59
93	71	82	768.55
93	71	83	775.49
93	71	84	805.62
93	72	74	820.7
93	72	75	811.46
93	72	76	772.64
93	72	81	880.05
93	72	82	864.95
93	72	83	870.81
93	72	84	904.97
93	73	74	820.97
93	73	75	819.81
93	73	76	776.84
93	73	81	957.75
93	73	82	937.76
93	73	83	931.86
93	73	84	953
93	74	74	809.17
93	74	75	808.83
93	74	76	776.88
94	49	74	853.17
94	49	75	843.29
94	49	76	797.01
94	50	71	854.9
94	50	72	829.93
94	50	73	839.91
94	50	74	837.04
94	50	75	820.32
94	50	76	784.22
94	51	71	825.57
94	51	72	812.67
94	51	73	827.71
94	51	74	805.87
94	51	75	780.17
94	51	76	755.06
94	52	71	805.73
94	52	72	807.99
94	52	73	833.14
94	52	74	829.3
94	52	75	819.44
94	52	76	797.53
94	53	69	672.06
94	53	70	783.09
94	53	71	805.2
94	53	72	805.02
94	53	73	847.9
94	53	74	864.09
94	53	75	857.43
94	53	76	831.49
94	54	69	610.79
94	54	70	750.61
94	54	71	793.34
94	54	72	795.18
94	54	73	877.37
94	54	74	902.81
94	54	75	889.08
94	54	76	871.12
94	54	78	877.06
94	54	79	819.08
94	54	80	776.82
94	55	69	604.65
94	55	70	752.81
94	55	71	801.08
94	55	72	775.22
94	55	73	870.98
94	55	74	926.7
94	55	75	941.46
94	55	76	938.71
94	55	78	921.47
94	55	79	861.01
94	55	80	801.69
94	56	69	673.89
94	56	70	785.07
94	56	71	832.27
94	56	72	775.07
94	56	73	873.6
94	56	74	933.43
94	56	75	946.29
94	56	76	917.4
94	56	78	958.35
94	56	79	916.36
94	56	80	838.56
94	57	71	888.78
94	57	72	827.71
94	57	73	885.54
94	57	74	928.65
94	57	75	941.5
94	57	76	913.24
94	57	77	909.22
94	57	78	963.69
94	57	79	937.36
94	57	80	862.25
94	58	71	974.37
94	58	72	929.81
94	58	73	910.84
94	58	74	896.43
94	58	75	947.86
94	58	76	964.78
94	58	77	965.92
94	58	78	966.98
94	58	79	947.7
94	58	80	897.67
94	59	71	967.63
94	59	72	949.21
94	59	73	942.49
94	59	74	945.49
94	59	75	938.94
94	59	76	920.27
94	59	77	901.12
94	59	78	964.08
94	59	79	998.62
94	59	80	950.29
94	60	71	852.68
94	60	72	893.32
94	60	73	886.15
94	60	74	860.13
94	60	75	866.56
94	60	76	860.21
94	60	77	804.4
94	60	78	771.74
94	60	79	750.5
94	60	80	822.27
94	61	71	889.47
94	61	72	832.86
94	61	73	695.64
94	61	74	622.33
94	61	75	748.02
94	61	76	826.46
94	61	77	794.43
94	61	78	723.43
94	61	79	676.4
94	61	80	815.23
94	62	71	898.43
94	62	72	902.8
94	62	73	876.4
94	62	74	806.36
94	62	75	822.33
94	62	76	857.9
94	62	77	915.04
94	62	78	873.6
94	62	79	821.95
94	62	80	914.67
94	63	71	910.69
94	63	72	927.46
94	63	73	932.03
94	63	74	912.08
94	63	75	902.71
94	63	76	895.26
94	63	77	899.71
94	63	78	897.59
94	63	79	904.15
94	63	80	916.91
94	64	71	903.54
94	64	72	904.16
94	64	73	895.78
94	64	74	955.88
94	64	75	952.35
94	64	76	924.46
94	64	77	910.5
94	64	78	898.73
94	64	79	883.21
94	64	80	883.35
94	65	71	935.2
94	65	72	963.93
94	65	73	944.66
94	65	74	950.61
94	65	75	939.45
94	65	76	933.49
94	65	77	937.75
94	65	78	898.08
94	65	79	831.06
94	65	80	837.93
94	66	71	920.77
94	66	72	952.6
94	66	73	933.2
94	66	74	946.93
94	66	75	934.96
94	66	76	907.22
94	66	78	916.71
94	66	79	892.84
94	66	80	841.86
94	67	69	695.35
94	67	70	800.3
94	67	71	879.42
94	67	72	924.12
94	67	73	920.07
94	67	74	932.35
94	67	75	923.38
94	67	76	904.36
94	67	78	919.63
94	67	79	883.96
94	67	80	831.14
94	68	69	651.24
94	68	70	717.03
94	68	71	855.95
94	68	72	940.85
94	68	73	934.59
94	68	74	908.56
94	68	75	899.37
94	68	76	909.75
94	68	78	912.2
94	68	79	854.05
94	68	80	816.82
94	69	69	654.65
94	69	70	676.73
94	69	71	795.07
94	69	72	873.82
94	69	73	870.36
94	69	74	859.23
94	69	75	841.24
94	69	76	817.62
94	69	78	835.95
94	69	79	830.87
94	69	80	820.82
94	70	69	685.9
94	70	70	661.72
94	70	71	744.68
94	70	72	824.46
94	70	73	830.32
94	70	74	823.55
94	70	75	805.66
94	70	76	780.79
94	71	71	744.81
94	71	72	841.96
94	71	73	833.9
94	71	74	801.96
94	71	75	777.81
94	71	76	777.95
94	72	71	717.48
94	72	72	817.61
94	72	73	823.6
94	72	74	827.78
94	72	75	825.74
94	72	76	792.83
94	73	71	702.41
94	73	72	814.53
94	73	73	823.62
94	73	74	835.07
94	73	75	838.15
94	73	76	804.01
94	74	74	826.18
94	74	75	813.95
94	74	76	807.88
95	50	71	848.73
95	50	72	827.74
95	50	73	854.85
95	51	71	851.78
95	51	72	845.88
95	51	73	877
95	52	71	843.78
95	52	72	850.88
95	52	73	886.9
95	53	69	692.86
95	53	70	797.88
95	53	71	828.14
95	53	72	844.35
95	53	73	885.46
95	53	77	894.83
95	53	78	898.86
95	53	79	827.89
95	53	80	774.76
95	54	69	656.76
95	54	70	778.78
95	54	71	824.07
95	54	72	827.24
95	54	73	855.3
95	54	77	925.47
95	54	78	961.92
95	54	79	858.15
95	54	80	782.82
95	55	69	640.77
95	55	70	779.95
95	55	71	836.08
95	55	72	828.24
95	55	73	868.52
95	55	77	969.64
95	55	78	973.13
95	55	79	893.26
95	55	80	828
95	56	69	693.03
95	56	70	807.34
95	56	71	860.34
95	56	72	831.22
95	56	73	878.09
95	56	77	920.03
95	56	78	996.99
95	56	79	955.45
95	56	80	890.64
95	57	69	766.91
95	57	70	836.06
95	57	71	877.89
95	57	72	842.66
[truncated: 7,412 more rows]
