# Supplementary material for: From mathematics to medicine: A practical primer on topological data analysis (TDA) and the development of related analytic tools for the functional discovery of latent structure in fMRI data
Source: PLoS One. 2021 Aug 12;16(8):e0255859. doi: 10.1371/journal.pone.0255859 (PMC8360597; doi:10.1371/journal.pone.0255859)
Supplement: S1 Data — The included archive of .csv files has one .csv file for each time index. Each .csv file contains a single matrix, which has one column for each of the spatial coordinates x, y, z and one column for the fMRI signal amplitude at voxel (x, y, z) at that time index. This is normalized scan data for a single patient from our study, described in the paper, with an ACC (anterior cingulate cortex) mask applied. This is the data we used, together with our software implementation of our workflow (available at https://github.com/regalski/Wayne-State-TDA), to produce the persistence diagrams, vineyards, and loop locations pictured in the figures and described in the Workflow section of our paper. (ZIP) [file pone.0255859.s004.zip › lea2002_145_121_121_time_141_rdACC.csv]

86	49	77	699.68
86	49	78	688.67
86	49	79	699.68
86	49	80	712.72
86	50	77	708.89
86	50	78	695.8
86	50	79	684.58
86	50	80	672.49
86	51	77	701.04
86	51	78	692.78
86	51	79	679.61
86	51	80	657.63
86	52	77	712.72
86	52	78	701.62
86	52	79	684.69
86	52	80	665.55
86	53	77	819.08
86	53	78	750.01
86	53	79	704.7
86	53	80	698.42
86	54	77	845.1
86	54	78	814.8
86	54	79	796.75
86	54	80	755.68
86	55	77	834.9
86	55	78	847.9
86	55	79	861.02
86	55	80	816.83
86	56	77	826.97
86	56	78	843.91
86	56	79	870.82
86	56	80	881.93
86	57	77	827.96
86	57	78	854.61
86	57	79	888.76
86	57	80	884.09
86	57	81	870.17
86	57	82	834.97
86	58	77	836.66
86	58	78	865.75
86	58	79	894.66
86	58	80	871.57
86	58	81	846.58
86	58	82	861.45
86	59	81	792.74
86	59	82	850.8
86	60	81	702.63
86	60	82	762.42
86	61	81	773.47
86	61	82	814.59
86	62	81	819.98
86	62	82	845.89
86	63	77	852.39
86	63	78	795.33
86	63	79	823.44
86	63	80	826.48
86	63	81	782.62
86	63	82	819.73
86	64	77	861.11
86	64	78	834.11
86	64	79	833.06
86	64	80	814.09
86	64	81	749.21
86	64	82	739.15
86	65	77	853.78
86	65	78	886.73
86	65	79	865.87
86	65	80	821.86
86	65	81	750.78
86	65	82	723.67
86	66	77	859.7
86	66	78	961.07
86	66	79	906.16
86	66	80	835.94
86	66	81	763.81
86	66	82	733.84
86	67	77	808.28
86	67	78	875.3
86	67	79	861.25
86	67	80	826.96
86	68	77	832.79
86	68	78	869.9
86	68	79	848.84
86	68	80	807.61
86	69	77	864.48
86	69	78	859.23
86	69	79	821.94
86	69	80	774.69
86	70	77	768.89
86	70	78	755.69
86	70	79	740.57
86	70	80	720.59
86	71	77	740.91
86	71	78	739.87
86	71	79	738.82
86	71	80	733.76
86	72	77	736.14
86	72	78	733.24
86	72	79	736.23
86	72	80	737.99
86	73	77	721.98
86	73	78	709.12
86	73	79	717.19
86	73	80	727.07
87	46	81	926.84
87	46	82	917.66
87	46	83	910.68
87	46	84	916.65
87	47	81	826.41
87	47	82	831.51
87	47	83	834.64
87	47	84	835.62
87	48	81	767.22
87	48	82	761.08
87	48	83	756.02
87	48	84	761.9
87	49	77	708.71
87	49	78	699.78
87	49	79	716.89
87	49	80	736.98
87	49	81	731.91
87	49	82	729.78
87	49	83	727.78
87	49	84	733.76
87	50	77	723.84
87	50	78	719.71
87	50	79	710.54
87	50	80	690.58
87	50	81	706.64
87	50	82	717.7
87	50	83	719.77
87	50	84	724.77
87	51	77	726.02
87	51	78	712.89
87	51	79	697.82
87	51	80	685.72
87	52	77	745.69
87	52	78	717.64
87	52	79	698.73
87	52	80	689.5
87	53	77	854.87
87	53	78	782.77
87	53	79	730.49
87	53	80	710.34
87	54	77	877
87	54	78	832.74
87	54	79	800.64
87	54	80	764.75
87	55	77	841.7
87	55	78	851.8
87	55	79	858.77
87	55	80	811.77
87	55	81	772.68
87	55	82	735.78
87	55	83	737.96
87	55	84	747.04
87	56	77	822
87	56	78	851.01
87	56	79	888.7
87	56	80	856.78
87	56	81	822.83
87	56	82	777.89
87	56	83	767
87	56	84	758.24
87	57	77	829.06
87	57	78	864.78
87	57	79	918.92
87	57	80	884.16
87	57	81	849.99
87	57	82	810.99
87	57	83	782.08
87	57	84	747.15
87	58	77	853.79
87	58	78	880.82
87	58	79	906.88
87	58	80	870.88
87	58	81	845.61
87	58	82	857.41
87	58	83	848.33
87	58	84	808.57
87	59	77	904.17
87	59	78	901.2
87	59	79	863.67
87	59	80	826.42
87	59	81	803.88
87	59	82	856.08
87	59	83	867.1
87	59	84	834.07
87	60	77	796.77
87	60	78	781.71
87	60	79	794.7
87	60	80	767.95
87	60	81	718.9
87	60	82	742.7
87	60	83	765.73
87	60	84	787.55
87	61	77	751.36
87	61	78	725.62
87	61	79	775.59
87	61	80	793.62
87	61	81	780.53
87	61	82	794.66
87	61	83	813.06
87	61	84	831.1
87	62	77	802.02
87	62	78	748.01
87	62	79	793.01
87	62	80	827.28
87	62	81	841.93
87	62	82	845.76
87	62	83	855.88
87	62	84	852.94
87	63	77	877.53
87	63	78	876.61
87	63	79	828.73
87	63	80	811.74
87	63	81	829.67
87	63	82	852.68
87	63	83	869.66
87	63	84	845.8
87	64	77	865.12
87	64	78	846.2
87	64	79	797.14
87	64	80	784.19
87	64	81	804.25
87	64	82	803.25
87	64	83	793.12
87	64	84	776.12
87	65	77	835.71
87	65	78	826.64
87	65	79	792.72
87	65	80	773.01
87	65	81	771.31
87	65	82	763.43
87	65	83	751.14
87	65	84	745.94
87	66	77	829.78
87	66	78	880.86
87	66	79	820.94
87	66	80	771.09
87	66	81	742.31
87	66	82	733.42
87	66	83	723.2
87	66	84	729.99
87	67	77	871.16
87	67	78	826.98
87	67	79	785.99
87	67	80	753.3
87	67	81	730.43
87	67	82	710.4
87	67	83	696.25
87	67	84	723.08
87	68	77	859.02
87	68	78	807.63
87	68	79	780.58
87	68	80	757.78
87	68	81	738.85
87	68	82	728.85
87	68	83	722.89
87	68	84	723.98
87	69	77	795.85
87	69	78	791.9
87	69	79	778.85
87	69	80	760.71
87	70	77	722.18
87	70	78	729.21
87	70	79	744.04
87	70	80	740.78
87	71	77	713.82
87	71	78	730.89
87	71	79	750.89
87	71	80	751.8
87	72	77	737.14
87	72	78	747.23
87	72	79	756.16
87	72	80	756.87
87	73	77	725.16
87	73	78	718.24
87	73	79	733.18
87	73	80	741.93
87	73	81	742.75
87	73	82	746.76
87	73	83	751.95
87	73	84	759.02
87	74	81	778.72
87	74	82	803.68
87	74	83	824.56
87	74	84	843.57
87	75	81	808.97
87	75	82	847.99
87	75	83	879.66
87	75	84	897.76
87	76	81	800.76
87	76	82	851.61
87	76	83	901.42
87	76	84	909.66
88	46	81	946.73
88	46	82	944.67
88	46	83	940.68
88	46	84	936.66
88	47	81	878.41
88	47	82	873.48
88	47	83	861.62
88	47	84	848.62
88	48	81	784.13
88	48	82	778.04
88	48	83	772.06
88	48	84	769.98
88	49	77	720.76
88	49	78	729.89
88	49	79	731.99
88	49	80	733.9
88	49	81	736.77
88	49	82	737.7
88	49	83	737.77
88	49	84	742.8
88	50	77	725.89
88	50	78	727.7
88	50	79	719.57
88	50	80	708.64
88	50	81	720.68
88	50	82	727.73
88	50	83	726.83
88	50	84	732.84
88	51	77	751.93
88	51	78	735.93
88	51	79	720.94
88	51	80	707.85
88	52	77	801.03
88	52	78	765.88
88	52	79	744.79
88	52	80	726.61
88	53	77	864.9
88	53	78	839.86
88	53	79	806.71
88	53	80	768.73
88	54	77	905.03
88	54	78	883.94
88	54	79	854.92
88	54	80	816.99
88	55	77	917.94
88	55	78	894.84
88	55	79	874.91
88	55	80	844.95
88	55	81	815.85
88	55	82	782.67
88	55	83	797.62
88	55	84	820.81
88	56	77	882
88	56	78	864.88
88	56	79	858.73
88	56	80	852.88
88	56	81	835.99
88	56	82	807.81
88	56	83	820.79
88	56	84	844.09
88	57	77	854.08
88	57	78	862.93
88	57	79	875.84
88	57	80	866.05
88	57	81	849.32
88	57	82	827.35
88	57	83	820.29
88	57	84	819.17
88	58	77	855.96
88	58	78	872.09
88	58	79	886.89
88	58	80	872.87
88	58	81	864.82
88	58	82	873.68
88	58	83	871.59
88	58	84	849.72
88	59	77	913.19
88	59	78	899.98
88	59	79	876.69
88	59	80	861.72
88	59	81	851.18
88	59	82	870.48
88	59	83	866.46
88	59	84	845.36
88	60	77	875.07
88	60	78	864.87
88	60	79	831.87
88	60	80	774.02
88	60	81	720.97
88	60	82	697.7
88	60	83	702.47
88	60	84	759.42
88	61	77	836.62
88	61	78	836.54
88	61	79	827.44
88	61	80	805.28
88	61	81	784.92
88	61	82	753.83
88	61	83	758.02
88	61	84	821.59
88	62	77	830.76
88	62	78	828.73
88	62	79	840.86
88	62	80	858.08
88	62	81	878.55
88	62	82	843.19
88	62	83	834.25
88	62	84	861.64
88	63	77	865.57
88	63	78	859.53
88	63	79	835.63
88	63	80	849.85
88	63	81	904.63
88	63	82	903.48
88	63	83	898.47
88	63	84	873.71
88	64	77	877.09
88	64	78	850.09
88	64	79	789.11
88	64	80	798.03
88	64	81	875.86
88	64	82	878.93
88	64	83	871.04
88	64	84	824.19
88	65	77	872.97
88	65	78	833.92
88	65	79	761.99
88	65	80	764.13
88	65	81	829.05
88	65	82	842.98
88	65	83	842.87
88	65	84	787.88
88	66	77	862.01
88	66	78	831.09
88	66	79	772.25
88	66	80	753.36
88	66	81	778.19
88	66	82	797.03
88	66	83	802.89
88	66	84	758.84
88	67	77	843.8
88	67	78	795.19
88	67	79	755.38
88	67	80	734.35
88	67	81	739.24
88	67	82	732.14
88	67	83	720.05
88	67	84	730.94
88	68	77	809.9
88	68	78	765.05
88	68	79	748.08
88	68	80	738.01
88	68	81	740.88
88	68	82	738.78
88	68	83	737.79
88	68	84	736.83
88	69	77	757.01
88	69	78	739.11
88	69	79	742.12
88	69	80	746.96
88	70	77	736.22
88	70	78	729.21
88	70	79	727.13
88	70	80	731.94
88	71	77	719.92
88	71	78	728.91
88	71	79	734.87
88	71	80	742.7
88	72	77	708.89
88	72	78	731
88	72	79	747.98
88	72	80	757.66
88	73	77	722.92
88	73	78	714.99
88	73	79	737.94
88	73	80	753.69
88	73	81	758.83
88	73	82	769.04
88	73	83	779.07
88	73	84	790.14
88	74	81	809.65
88	74	82	835.61
88	74	83	856.41
88	74	84	873.52
88	75	81	878.99
88	75	82	907.9
88	75	83	926.64
88	75	84	938.71
88	76	81	882.52
88	76	82	910.35
88	76	83	923.67
88	76	84	932.72
89	46	81	952.67
89	46	82	953.69
89	46	83	953.9
89	46	84	940.91
89	47	81	899.44
89	47	82	890.49
89	47	83	869.65
89	47	84	849.66
89	48	81	792.05
89	48	82	788.15
89	48	83	780.19
89	48	84	777.07
89	49	77	725.78
89	49	78	745.87
89	49	79	727.89
89	49	80	722.69
89	49	81	737.64
89	49	82	744.68
89	49	83	748.67
89	49	84	758.63
89	50	74	751.69
89	50	75	762.93
89	50	76	753.23
89	50	77	750.21
89	50	78	747.96
89	50	79	739.77
89	50	80	734.78
89	50	81	741.79
89	50	82	745.81
89	50	83	742.83
89	50	84	751.81
89	51	74	753.47
89	51	75	799.67
89	51	76	800.93
89	51	77	797.84
89	51	78	788.91
89	51	79	771.1
89	51	80	748.1
89	51	81	751.99
89	51	82	744.97
89	51	83	713.94
89	51	84	709.83
89	52	74	766.7
89	52	75	858.88
89	52	76	878.22
89	52	77	876.06
89	52	78	855.03
89	52	79	821.93
89	52	80	783.64
89	52	81	786.49
89	52	82	775.57
89	52	83	731.68
89	52	84	723.73
89	53	74	773.47
89	53	75	869.53
89	53	76	878.77
89	53	77	875.55
89	53	78	887.47
89	53	79	879.56
89	53	80	853.62
89	53	81	847.81
89	53	82	830.89
89	53	83	780.88
89	53	84	768.8
89	54	74	775.55
89	54	75	866.53
89	54	76	890.64
89	54	77	893.5
89	54	78	893.6
89	54	79	882.78
89	54	80	864.86
89	54	81	855.83
89	54	82	847.84
89	54	83	836.94
89	54	84	844
89	55	75	848.69
89	55	76	903.92
89	55	77	923.85
89	55	78	888.77
89	55	79	870.59
89	55	80	871.55
89	55	81	866.61
89	55	82	852.7
89	55	83	862.77
89	55	84	879.79
89	56	75	821.78
89	56	76	850.8
89	56	77	889.88
89	56	78	867.95
89	56	79	860.76
89	56	80	886.75
89	56	81	882.83
89	56	82	861.84
89	56	83	877.92
89	56	84	896.96
89	57	75	834.59
89	57	76	831.84
89	57	77	864.97
89	57	78	864.11
89	57	79	862.17
89	57	80	867.22
89	57	81	867.4
89	57	82	868.39
89	57	83	876.3
89	57	84	888.36
89	58	77	860.02
89	58	78	875.1
89	58	79	886.82
89	58	80	889.63
89	58	81	896.61
89	58	82	910.5
89	58	83	913.44
89	58	84	910.5
89	59	77	884.78
89	59	78	903.77
89	59	79	926.85
89	59	80	932.13
89	59	81	923.45
89	59	82	906.57
89	59	83	876.47
89	59	84	853.24
89	60	77	821.63
89	60	78	818.75
89	60	79	814.66
89	60	80	771.65
89	60	81	719.75
89	60	82	661.45
89	60	83	637.95
89	60	84	674.83
89	61	77	802.22
89	61	78	809.42
89	61	79	817.42
89	61	80	797.3
89	61	81	772.08
89	61	82	701.91
89	61	83	696.88
89	61	84	817.54
89	62	77	846.99
89	62	78	850.12
89	62	79	862.11
89	62	80	877.04
89	62	81	893.59
89	62	82	827.22
89	62	83	816.23
89	62	84	900.78
89	63	77	863.7
89	63	78	847.64
89	63	79	854.51
89	63	80	899.48
89	63	81	965.41
89	63	82	957.56
89	63	83	949.86
89	63	84	925.93
89	64	77	871
89	64	78	836.12
89	64	79	798.15
89	64	80	831.11
89	64	81	923.06
89	64	82	922.12
89	64	83	913.17
89	64	84	856.2
89	65	77	865.05
89	65	78	820.07
89	65	79	754.03
89	65	80	780.03
89	65	81	882.05
89	65	82	906
89	65	83	910.82
89	65	84	827.82
89	66	75	864.27
89	66	76	868.44
89	66	77	841.84
89	66	78	796.95
89	66	79	745.04
89	66	80	767.16
89	66	81	846.33
89	66	82	888.37
89	66	83	903.13
89	66	84	806.96
89	67	75	896.55
89	67	76	844.63
89	67	77	806.08
89	67	78	774.19
89	67	79	752.28
89	67	80	752.41
89	67	81	769.4
89	67	82	781.34
89	67	83	785.2
89	67	84	759.07
89	68	75	861.99
89	68	76	811.91
89	68	77	780.04
89	68	78	760.97
89	68	79	754.95
89	68	80	750.04
89	68	81	751.99
89	68	82	753.95
89	68	83	752.88
89	68	84	745.79
89	69	74	852.03
89	69	75	814.08
89	69	76	777.1
89	69	77	765.15
89	69	78	760.95
89	69	79	754.87
89	69	80	756.95
89	69	81	765.97
89	69	82	760.94
89	69	83	752.85
89	69	84	745.79
89	70	74	804.78
89	70	75	789.91
89	70	76	757.02
89	70	77	749.11
89	70	78	751.05
89	70	79	729.93
89	70	80	728.86
89	70	81	749.82
89	70	82	753.74
89	70	83	754.68
89	70	84	753.67
89	71	74	762.61
89	71	75	776.81
89	71	76	744.9
89	71	77	735.82
89	71	78	742.79
89	71	79	730.7
89	71	80	733.63
89	71	81	751.72
89	71	82	751.79
89	71	83	744.8
89	71	84	737.81
89	72	74	726.61
89	72	75	776.79
89	72	76	736.86
89	72	77	724.8
89	72	78	737.9
89	72	79	750.9
89	72	80	760.73
89	72	81	766.7
89	72	82	760.69
89	72	83	750.43
89	72	84	741.41
89	73	74	731.81
89	73	75	744.86
89	73	76	747.98
89	73	77	749.04
89	73	78	741.05
89	73	79	752.04
89	73	80	771.03
89	73	81	788.05
89	73	82	808.12
89	73	83	825.03
89	73	84	825.14
89	74	81	849.65
89	74	82	874.65
89	74	83	888.64
89	74	84	888.73
89	75	81	947.97
89	75	82	959.82
89	75	83	950.51
89	75	84	947.56
89	76	81	937.57
89	76	82	955.5
89	76	83	949.58
89	76	84	960.68
90	46	81	935.89
90	46	82	943.98
90	46	83	942.95
90	46	84	920.85
90	47	81	892.5
90	47	82	881.57
90	47	83	854.56
90	47	84	838.47
90	48	81	795.25
90	48	82	790.33
90	48	83	776.22
90	48	84	787.04
90	49	74	761.8
90	49	75	753.58
90	49	76	726.62
90	49	81	741.7
90	49	82	750.81
90	49	83	750.75
90	49	84	770.66
90	50	74	749.75
90	50	75	756.79
90	50	76	749.95
90	50	77	755.02
90	50	78	762.02
90	50	79	752.87
90	50	80	753.71
90	50	81	766.77
90	50	82	769.91
90	50	83	764.87
90	50	84	768.77
90	51	74	745.49
90	51	75	782.53
90	51	76	804.57
90	51	77	815.46
90	51	78	816.62
90	51	79	799.97
90	51	80	779.09
90	51	81	776.15
90	51	82	757.23
90	51	83	717.13
90	51	84	717.95
90	52	74	787.85
90	52	75	851.84
90	52	76	892.91
90	52	77	916.93
90	52	78	916.97
90	52	79	871.8
90	52	80	830.6
90	52	81	827.59
90	52	82	805.83
90	52	83	746.92
90	52	84	733.87
90	53	74	793.85
90	53	75	876.93
90	53	76	892.06
90	53	77	902.76
90	53	78	927.25
90	53	79	932.96
90	53	80	934.36
90	53	81	933.93
90	53	82	915.34
90	53	83	832.28
90	53	84	794.9
90	54	74	781.83
90	54	75	871.88
90	54	76	893.82
90	54	77	905.58
90	54	78	908.57
90	54	79	905.69
90	54	80	904.84
90	54	81	916.88
90	54	82	926.95
90	54	83	899.98
90	54	84	884.98
90	55	74	773.05
90	55	75	840.09
90	55	76	902.18
90	55	77	937.06
90	55	78	888.68
90	55	79	871.08
90	55	80	889.12
90	55	81	908.44
90	55	82	918.71
90	55	83	909.77
90	55	84	909.64
90	56	74	799.85
90	56	75	815.97
90	56	76	851.92
90	56	77	900.56
90	56	78	894.31
90	56	79	903.12
90	56	80	949.36
90	56	81	942.66
90	56	82	902.69
90	56	83	897.6
90	56	84	905.52
90	57	74	864.41
90	57	75	836.58
90	57	76	842.97
90	57	77	890.12
90	57	78	896.13
90	57	79	894.94
90	57	80	896.95
90	57	81	899.21
90	57	82	910.3
90	57	83	900.13
90	57	84	892.97
90	58	74	960.91
90	58	75	892.21
90	58	76	861.32
90	58	77	893.28
90	58	78	908.03
90	58	79	920.41
90	58	80	921.17
90	58	81	941.41
90	58	82	976.49
90	58	83	979.39
90	58	84	974.21
90	59	75	868.27
90	59	76	866.38
90	59	77	883.55
90	59	78	925.83
90	59	79	989.29
90	59	80	1005.8
90	59	81	1011.1
90	59	82	995.02
90	59	83	952.72
90	59	84	916.57
90	60	75	765.24
90	60	76	738.42
90	60	77	745.45
90	60	78	745.26
90	60	79	755.92
90	60	80	745.7
90	60	81	727.42
90	60	82	696.06
90	60	83	650.54
90	60	84	618.4
90	61	77	711
90	61	78	725.9
90	61	79	747.88
90	61	80	745.1
90	61	81	727.02
90	61	82	664.85
90	61	83	624.65
90	61	84	641.09
90	62	75	843.74
90	62	76	814.43
90	62	77	842.01
90	62	78	852.15
90	62	79	861.06
90	62	80	849.93
90	62	81	834.29
90	62	82	757.58
90	62	83	728.05
90	62	84	776.59
90	63	75	757.87
90	63	76	880.49
90	63	77	871.31
90	63	78	853.16
90	63	79	875.04
90	63	80	911.91
90	63	81	949.8
90	63	82	911.86
90	63	83	906.9
90	63	84	954.5
90	64	75	723.18
90	64	76	883.41
90	64	77	859.85
90	64	78	819
90	64	79	823.04
90	64	80	860.01
90	64	81	906.95
90	64	82	878.8
90	64	83	871.64
90	64	84	891.93
90	65	74	865.62
90	65	75	800.72
90	65	76	864.86
90	65	77	831.15
90	65	78	781.18
90	65	79	766.09
90	65	80	809.96
90	65	81	882.69
90	65	82	889.44
90	65	83	898.36
90	65	84	885.58
90	66	74	914.5
90	66	75	914.28
90	66	76	860.48
90	66	77	807.76
90	66	78	767.93
90	66	79	738.96
90	66	80	796.76
90	66	81	896.93
90	66	82	932.17
90	66	83	943.28
90	66	84	886.15
90	67	74	926.66
90	67	75	903.72
90	67	76	823.84
90	67	77	782.18
90	67	78	760.31
90	67	79	762.26
90	67	80	789.12
90	67	81	818.24
90	67	82	833.22
90	67	83	831.09
90	67	84	788.09
90	68	74	914.2
90	68	75	839.96
90	68	76	783.92
90	68	77	770.13
90	68	78	776.11
90	68	79	787.02
90	68	80	791.9
90	68	81	785.87
90	68	82	792.85
90	68	83	793.85
90	68	84	775.74
90	69	74	857.02
90	69	75	801.14
90	69	76	768.12
90	69	77	784.1
90	69	78	823.97
90	69	79	807.82
90	69	80	797.72
90	69	81	788.94
90	69	82	789.09
90	69	83	790.16
90	69	84	789.98
90	70	74	808.89
90	70	75	789.93
90	70	76	754.97
90	70	77	762.09
90	70	78	789.19
90	70	79	768.1
90	70	80	756.89
90	70	81	756.89
90	70	82	765.85
90	70	83	774.84
90	70	84	780.68
90	71	74	773.64
90	71	75	785.77
90	71	76	748.84
90	71	77	747.89
90	71	78	766.93
90	71	79	754.86
90	71	80	752.77
90	71	81	755.82
90	71	82	765.9
90	71	83	773.98
90	71	84	775.84
90	72	74	756.48
90	72	75	776.55
90	72	76	749.72
90	72	77	750.86
90	72	78	765.94
90	72	79	773.92
90	72	80	781.81
90	72	81	779.86
90	72	82	782.95
90	72	83	783.91
90	72	84	781.75
90	73	74	762.58
90	73	75	769.56
90	73	76	761.73
90	73	81	836.05
90	73	82	859.1
90	73	83	873.1
90	73	84	863.11
90	74	81	904.76
90	74	82	935.88
90	74	83	944.98
90	74	84	926.97
90	75	81	985.68
90	75	82	1011.7
90	75	83	1006.8
90	75	84	981.76
90	76	81	946.61
90	76	82	983.5
90	76	83	991.61
90	76	84	981.73
91	47	81	871.27
91	47	82	876.43
91	47	83	873.71
91	47	84	886.88
91	48	81	806.17
91	48	82	802.26
91	48	83	800.22
91	48	84	820.14
91	49	74	781.69
91	49	75	769.59
91	49	76	742.65
91	49	81	758.9
91	49	82	764.85
91	49	83	769.82
91	49	84	785.81
91	50	74	769.61
91	50	75	754.55
91	50	76	741.8
91	50	81	784.74
91	50	82	789.81
91	50	83	780.85
91	50	84	776.82
91	51	74	766.47
91	51	75	764.16
91	51	76	780.3
91	51	81	777.12
91	51	82	764.14
91	51	83	740.08
91	51	84	753.95
91	52	74	814.97
91	52	75	846.57
91	52	76	877.57
91	52	81	808.62
91	52	82	786.7
91	52	83	749.84
91	52	84	752.93
91	53	74	833.82
91	53	75	902.51
91	53	76	909.43
91	53	81	915.75
91	53	82	873.92
91	53	83	806.92
91	53	84	781.82
91	54	74	826.74
91	54	75	917.52
91	54	76	926.43
91	54	81	934.93
91	54	82	924.82
91	54	83	880.75
91	54	84	849.72
91	55	74	809.82
91	55	75	873.76
91	55	76	930.91
91	55	81	939.69
91	55	82	932.79
91	55	83	911.67
91	55	84	897.32
91	56	74	808.93
91	56	75	840.64
91	56	76	881.44
91	56	81	968.73
91	56	82	909.74
91	56	83	913.69
91	56	84	918.54
91	57	74	849.65
91	57	75	843.64
91	57	76	869.72
91	57	77	940.19
91	57	78	981.54
91	57	79	993.53
91	57	80	956.43
91	57	81	929.24
91	57	82	928.23
91	57	83	913.12
91	57	84	901.87
91	58	74	960.07
91	58	75	893.15
91	58	76	883.04
91	58	77	954.3
91	58	78	983.37
91	58	79	988.77
91	58	80	962.4
91	58	81	959.29
91	58	82	977.18
91	58	83	976.17
91	58	84	977.08
91	59	74	891.06
91	59	75	892.02
91	59	76	905.12
91	59	77	940.51
91	59	78	965.97
91	59	79	991.17
91	59	80	1015.4
91	59	81	1014.5
91	59	82	983.38
91	59	83	959.35
91	59	84	933.53
91	60	74	800.48
91	60	75	729.77
91	60	76	671.94
91	60	77	756.24
91	60	78	768.54
91	60	79	742.38
91	60	80	745.12
91	60	81	747.04
91	60	82	761.75
91	60	83	724.29
91	60	84	672.99
91	61	74	753.92
91	61	75	621.44
91	61	76	511.02
91	61	77	679.36
91	61	78	759.99
91	61	79	760.12
91	61	80	765.54
91	61	81	775.32
91	61	82	796.69
91	61	83	737.93
91	61	84	661.84
91	62	74	876.17
91	62	75	763.01
91	62	76	671.27
91	62	77	829.83
91	62	78	909.47
91	62	79	917.43
91	62	80	901.38
91	62	81	893.45
91	62	82	891.22
91	62	83	837.89
91	62	84	789.49
91	63	74	825.48
91	63	75	747.77
91	63	76	874.15
91	63	77	879.03
91	63	78	873.01
91	63	79	905.94
91	63	80	950.94
91	63	81	993
91	63	82	977.23
91	63	83	964.53
91	63	84	979.95
91	64	74	811.48
91	64	75	782.34
91	64	76	916.43
91	64	77	856.6
91	64	78	813.79
91	64	79	839.98
91	64	80	891.11
91	64	81	941.25
91	64	82	921.25
91	64	83	902.97
91	64	84	909.03
91	65	74	935.93
91	65	75	919.13
91	65	76	864.79
91	65	77	802.78
91	65	78	758.11
91	65	79	769.1
91	65	80	821.89
91	65	81	887.71
91	65	82	901.48
91	65	83	911.18
91	65	84	910.38
91	66	74	912.59
91	66	75	911.51
91	66	76	872.52
91	66	77	806.6
91	66	78	744.76
91	66	79	729.8
91	66	80	782.54
91	66	81	864.56
91	66	82	927.86
91	66	83	959.12
91	66	84	933.12
91	67	74	915.47
91	67	75	893.61
91	67	76	833.75
91	67	81	810.93
91	67	82	854.99
91	67	83	873.95
91	67	84	842.98
91	68	74	920.01
91	68	75	859.96
91	68	76	784.85
91	68	81	795.63
91	68	82	814.68
91	68	83	821.91
91	68	84	808.78
91	69	74	852.73
91	69	75	784.78
91	69	76	746.86
91	69	81	817.72
91	69	82	804
91	69	83	794.19
91	69	84	802.09
91	70	74	806.82
91	70	75	772.82
91	70	76	744.92
91	70	81	777.97
91	70	82	779.05
91	70	83	781.1
91	70	84	781.99
91	71	74	778.02
91	71	75	777.06
91	71	76	746.01
91	71	81	777.87
91	71	82	784.93
91	71	83	790
91	71	84	793.91
91	72	74	785.05
91	72	75	762.78
91	72	76	733.68
91	72	81	825.06
91	72	82	819.09
91	72	83	814.1
91	72	84	826.02
91	73	74	786.14
91	73	75	771.81
91	73	76	744.67
91	73	81	877.89
91	73	82	890.81
91	73	83	900
91	73	84	892.01
91	74	74	786.24
91	74	75	779.08
91	74	76	749.94
91	74	81	935.81
91	74	82	961.8
91	74	83	976.95
91	74	84	958.91
91	75	81	992.44
91	75	82	1011.6
91	75	83	1023.7
91	75	84	1018.7
91	76	81	968.6
91	76	82	991.54
91	76	83	1004.6
91	76	84	1004.7
92	47	81	971.59
92	47	82	972.87
92	47	83	960.1
92	47	84	968.1
92	48	81	884.13
92	48	82	891.37
92	48	83	889.28
92	48	84	895.04
92	49	74	808.66
92	49	75	793.75
92	49	76	775.92
92	49	81	790.92
92	49	82	812.99
92	49	83	824.93
92	49	84	834.84
92	50	74	802.49
92	50	75	769.6
92	50	76	746.82
92	50	81	797.77
92	50	82	797.77
92	50	83	773.79
92	50	84	790.77
92	51	74	810.53
92	51	75	767.1
92	51	76	746.13
92	51	81	784.02
92	51	82	781.05
92	51	83	764
92	51	84	791.79
92	52	74	840.18
92	52	75	847.79
92	52	76	839.7
92	52	81	775.78
92	52	82	771.97
92	52	83	759
92	52	84	776.99
92	53	74	875.04
92	53	75	934.67
92	53	76	913.54
92	53	81	810.57
92	53	82	785.8
92	53	83	761.88
92	53	84	763.94
92	54	74	897.16
92	54	75	990.88
92	54	76	956.72
92	54	81	845.71
92	54	82	832.85
92	54	83	805.96
92	54	84	787.01
92	55	74	867.81
92	55	75	945.73
92	55	76	950.82
92	55	81	870.63
92	55	82	854.62
92	55	83	844.55
92	55	84	839.52
92	56	74	837.72
92	56	75	910.51
92	56	76	928.4
92	56	81	902.45
92	56	82	846.45
92	56	83	868.58
92	56	84	883.81
92	57	74	838.78
92	57	75	882.77
92	57	76	902.71
92	57	77	925.73
92	57	78	942.88
92	57	79	953.01
92	57	80	940.08
92	57	81	905.11
92	57	82	879.14
92	57	83	874.09
92	57	84	872.9
92	58	74	909.96
92	58	75	879.71
92	58	76	884.7
92	58	77	929.88
92	58	78	949.87
92	58	79	961.43
92	58	80	950.28
92	58	81	935.49
92	58	82	918.57
92	58	83	924.52
92	58	84	938.48
92	59	74	932.38
92	59	75	930.46
92	59	76	938.44
92	59	77	957.51
92	59	78	984.54
92	59	79	1003.8
92	59	80	990.09
92	59	81	962.17
92	59	82	928.21
92	59	83	926.38
92	59	84	921.71
92	60	74	906.36
92	60	75	838.17
92	60	76	778.21
92	60	77	829.32
92	60	78	821.37
92	60	79	786.44
92	60	80	771.51
92	60	81	777.25
92	60	82	815.85
92	60	83	800.8
92	60	84	760.62
92	61	74	888.03
92	61	75	721.2
92	61	76	589.94
92	61	77	756.02
92	61	78	805.28
92	61	79	777.32
92	61	80	790.56
92	61	81	821.39
92	61	82	893.35
92	61	83	868.83
92	61	84	796.46
92	62	74	906.52
92	62	75	683.72
92	62	76	506.35
92	62	77	796.89
92	62	78	914.1
92	62	79	898.29
92	62	80	910.37
92	62	81	929.96
92	62	82	971.59
92	62	83	945.49
92	62	84	885.41
92	63	74	800.43
92	63	75	725.61
92	63	76	802.7
92	63	77	866.11
92	63	78	887.28
92	63	79	903.06
92	63	80	948.94
92	63	81	990.94
92	63	82	992.88
92	63	83	993.01
92	63	84	985.54
92	64	74	738.34
92	64	75	770.12
92	64	76	909.41
92	64	77	890.61
92	64	78	860.85
92	64	79	829.07
92	64	80	874.05
92	64	81	924.85
92	64	82	936.61
92	64	83	936.49
92	64	84	925.74
92	65	74	818.83
92	65	75	859.72
92	65	76	860.78
92	65	77	868.88
92	65	78	840.1
92	65	79	772.03
92	65	80	802.74
92	65	81	854.55
92	65	82	902.2
92	65	83	926.95
92	65	84	928.19
92	66	74	852.82
92	66	75	889.44
92	66	76	868.57
92	66	77	843.67
92	66	78	813.88
92	66	79	797.96
92	66	80	799.71
92	66	81	822.45
92	66	82	902.41
92	66	83	955.7
92	66	84	960.89
92	67	74	883.13
92	67	75	890.45
92	67	76	848.62
92	67	81	782.82
92	67	82	838.68
92	67	83	881.67
92	67	84	897.71
92	68	74	904.64
92	68	75	869.79
92	68	76	814.89
92	68	81	775.67
92	68	82	800.65
92	68	83	825.8
92	68	84	840.77
92	69	74	877.6
92	69	75	818.7
92	69	76	767.83
92	69	81	812.85
92	69	82	799.99
92	69	83	791
92	69	84	794.95
92	70	74	830.94
92	70	75	788.81
92	70	76	750.87
92	70	81	791.11
92	70	82	780.06
92	70	83	775.06
92	70	84	775.07
92	71	74	784.17
92	71	75	772.76
92	71	76	746.82
92	71	81	792.73
92	71	82	788.71
92	71	83	792.75
92	71	84	802.75
92	72	74	797.09
92	72	75	782.73
92	72	76	747.67
92	72	81	850.97
92	72	82	849.9
92	72	83	850.9
92	72	84	875.93
92	73	74	798.12
92	73	75	789.85
92	73	76	748.72
92	73	81	903.77
92	73	82	913.75
92	73	83	920.82
92	73	84	924.92
92	74	74	796.09
92	74	75	795.91
92	74	76	747.81
92	74	81	957.92
92	74	82	975.91
92	74	83	989.87
92	74	84	979.78
92	75	81	986.55
92	75	82	998.58
92	75	83	1018.5
92	75	84	1036.4
92	76	81	966.72
92	76	82	980.65
92	76	83	999.81
92	76	84	1023.7
93	49	74	833.89
93	49	75	819.1
93	49	76	785.07
93	50	74	825.69
93	50	75	801.91
93	50	76	762.99
93	50	81	799.96
93	50	82	803.1
93	50	83	782.84
93	50	84	814.71
93	51	74	833.53
93	51	75	789.35
93	51	76	736.44
93	51	81	791.73
93	51	82	791.8
93	51	83	779.78
93	51	84	826.74
93	52	74	827.99
93	52	75	812.79
93	52	76	768.82
93	52	81	781.86
93	52	82	781.05
93	52	83	773.98
93	52	84	809.73
93	53	74	867.78
93	53	75	887.53
93	53	76	838.52
93	53	81	760.97
93	53	82	740.9
93	53	83	735.71
93	53	84	765.54
93	54	71	751.71
93	54	72	723.73
93	54	73	847.84
93	54	74	935.17
93	54	75	981.85
93	54	76	914.63
93	54	81	774.97
93	54	82	756.97
93	54	83	740.02
93	54	84	737.06
93	55	71	781.97
93	55	72	725.13
93	55	73	845.02
93	55	74	935.95
93	55	75	1004.7
93	55	76	964.79
93	55	81	802.05
93	55	82	776.95
93	55	83	767.78
93	55	84	764.58
93	56	71	849.82
93	56	72	761.95
93	56	73	840.83
93	56	74	906.71
93	56	75	955.5
93	56	76	952.6
93	56	81	839.9
93	56	82	787.77
93	56	83	803.73
93	56	84	809.74
93	57	71	976.9
93	57	72	827.75
93	57	73	844.59
93	57	74	878.86
93	57	75	909.78
93	57	76	930.84
93	57	77	951.1
93	57	78	968.36
93	57	79	958.68
93	57	80	923.63
93	58	71	1029.1
93	58	72	955.2
93	58	73	913.31
93	58	74	870.11
93	58	75	884.76
93	58	76	913.95
93	58	77	948.38
93	58	78	964.42
93	58	79	965.08
93	58	80	939.93
93	59	71	1012.1
93	59	72	970.96
93	59	73	951.18
93	59	74	982.16
93	59	75	956.57
93	59	76	938.63
93	59	77	935.57
93	59	78	962.61
93	59	79	981.08
93	59	80	956.39
93	60	71	972.84
93	60	72	932.84
93	60	73	879.12
93	60	74	883.13
93	60	75	878.62
93	60	76	868.62
93	60	77	845.07
93	60	78	808.37
93	60	79	771.66
93	60	80	781.66
93	61	74	694.49
93	61	75	756.92
93	61	76	781.91
93	61	77	812.25
93	61	78	797.7
93	61	79	764.69
93	61	80	800.61
93	62	71	955.3
93	62	72	941.48
93	62	73	881.23
93	62	74	847.96
93	62	75	790.08
93	62	76	715.84
93	62	77	859.05
93	62	78	904.56
93	62	79	884.64
93	62	80	909.5
93	63	71	923.69
93	63	72	938.57
93	63	73	878.86
93	63	74	893.63
93	63	75	883.38
93	63	76	876.54
93	63	77	891.68
93	63	78	896.75
93	63	79	901.28
93	63	80	938.07
93	64	71	957.5
93	64	72	926.92
93	64	73	824.16
93	64	74	890.63
93	64	75	910.82
93	64	76	939.68
93	64	77	916.64
93	64	78	887.93
93	64	79	842.14
93	64	80	864.15
93	65	71	937.78
93	65	72	966.11
93	65	73	907.32
93	65	74	875.26
93	65	75	879.8
93	65	76	911.62
93	65	77	918.81
93	65	78	886.05
93	65	79	804
93	65	80	804.89
93	66	71	937.83
93	66	72	980.01
93	66	73	928.72
93	66	74	938.52
93	66	75	945.59
93	66	76	922.61
93	67	71	938.91
93	67	72	995.64
93	67	73	944.48
93	67	74	961.61
93	67	75	953.61
93	67	76	911.53
93	67	81	766.14
93	67	82	796.86
93	67	83	851.79
93	67	84	922.74
93	68	71	908.83
93	68	72	1021.1
93	68	73	970.89
93	68	74	949.74
93	68	75	921.61
93	68	76	882.77
93	68	81	752.92
93	68	82	763.75
93	68	83	799.74
93	68	84	854.79
93	69	71	811.91
93	69	72	935.76
93	69	73	923.46
93	69	74	894.54
93	69	75	855.46
93	69	76	818.59
93	69	81	796.94
93	69	82	792.83
93	69	83	791.78
93	69	84	790.78
93	70	74	839.78
93	70	75	813.81
93	70	76	785.84
93	70	81	796.17
93	70	82	774.07
93	70	83	766.98
93	70	84	777.97
93	71	74	784.96
93	71	75	787.82
93	71	76	767.92
93	71	81	803.67
93	71	82	780.63
93	71	83	780.59
93	71	84	814.69
93	72	74	815.75
93	72	75	818.56
93	72	76	789.71
93	72	81	865.04
93	72	82	870.96
93	72	83	890.84
93	72	84	935.98
93	73	74	820.97
93	73	75	818.84
93	73	76	784.87
93	73	81	924.8
93	73	82	934.8
93	73	83	951.89
93	73	84	982
93	74	74	814.14
93	74	75	805.86
93	74	76	768.9
94	49	74	848.14
94	49	75	840.24
94	49	76	797.01
94	50	71	859.92
94	50	72	829.94
94	50	73	817.93
94	50	74	843.03
94	50	75	836.26
94	50	76	785.18
94	51	71	832.65
94	51	72	830.73
94	51	73	824.77
94	51	74	836.89
94	51	75	821.14
94	51	76	765.05
94	52	71	820.78
94	52	72	821.99
94	52	73	836.11
94	52	74	847.24
94	52	75	838.36
94	52	76	789.44
94	53	69	685.05
94	53	70	817.08
94	53	71	823.16
94	53	72	803.01
94	53	73	837.92
94	53	74	867.07
94	53	75	876.35
94	53	76	834.4
94	54	69	634.83
94	54	70	769.68
94	54	71	796.46
94	54	72	773.33
94	54	73	830.49
94	54	74	893.85
94	54	75	936.07
94	54	76	900.1
94	54	78	903.05
94	54	79	841.07
94	54	80	788.85
94	55	69	620.72
94	55	70	765.84
94	55	71	807.07
94	55	72	760.18
94	55	73	832.98
94	55	74	916.75
94	55	75	992.56
94	55	76	966.77
94	55	78	969.39
94	55	79	888.01
94	55	80	812.74
94	56	69	646.91
94	56	70	794.05
94	56	71	859.22
94	56	72	782.06
94	56	73	847.67
94	56	74	917.53
94	56	75	985.42
94	56	76	952.51
94	56	78	971.46
94	56	79	943.47
94	56	80	886.64
94	57	71	957.82
94	57	72	859.77
94	57	73	871.62
94	57	74	902.71
94	57	75	951.59
94	57	76	939.38
94	57	77	936.36
94	57	78	971.74
94	57	79	965.3
94	57	80	912.21
94	58	71	1003.3
94	58	72	948.66
94	58	73	913.69
94	58	74	886.35
94	58	75	919.88
94	58	76	937.82
94	58	77	948.94
94	58	78	964.98
94	58	79	966.76
94	58	80	933.73
94	59	71	1008.7
94	59	72	967.35
94	59	73	951.77
94	59	74	969.77
94	59	75	956.14
94	59	76	934.4
94	59	77	909.28
94	59	78	930.25
94	59	79	948.69
94	59	80	943.24
94	60	71	953.74
94	60	72	900.26
94	60	73	849.94
94	60	74	874.93
94	60	75	886.46
94	60	76	890.17
94	60	77	838.33
94	60	78	782.6
94	60	79	738.41
94	60	80	784.22
94	61	71	775.2
94	61	72	679.52
94	61	73	584.53
94	61	74	653.46
94	61	75	781.2
94	61	76	868.55
94	61	77	839.54
94	61	78	782.54
94	61	79	739.51
94	61	80	799.37
94	62	71	833.36
94	62	72	820.65
94	62	73	789.15
94	62	74	836.11
94	62	75	883.27
94	62	76	911.92
94	62	77	921.03
94	62	78	903.49
94	62	79	884.78
94	62	80	906.55
94	63	71	937.57
94	63	72	931.38
94	63	73	890.02
94	63	74	951.25
94	63	75	968.95
94	63	76	956.39
94	63	77	936.76
94	63	78	918.66
94	63	79	910.31
94	63	80	940.11
94	64	71	995.62
94	64	72	984.31
94	64	73	917
94	64	74	983.08
94	64	75	987.46
94	64	76	968.56
94	64	77	950.59
94	64	78	923.78
94	64	79	895.17
94	64	80	893.28
94	65	71	971.16
94	65	72	983.94
94	65	73	937.72
94	65	74	924.68
94	65	75	924.55
94	65	76	951.58
94	65	77	957.8
94	65	78	933.07
94	65	79	887.05
94	65	80	857.94
94	66	71	947.81
94	66	72	973.67
94	66	73	932.35
94	66	74	953.12
94	66	75	963.15
94	66	76	954.36
94	66	78	944.76
94	66	79	941.87
94	66	80	902.89
94	67	69	736.47
94	67	70	810.42
94	67	71	915.53
94	67	72	963.28
94	67	73	925.24
94	67	74	954.47
94	67	75	964.49
94	67	76	946.48
94	67	78	954.7
94	67	79	930.97
94	67	80	868.11
94	68	69	690.2
94	68	70	725.02
94	68	71	873.96
94	68	72	959.88
94	68	73	925.66
94	68	74	931.64
94	68	75	931.49
94	68	76	919.8
94	68	78	947.16
94	68	79	901.04
94	68	80	828.85
94	69	69	693.72
94	69	70	687.78
94	69	71	807.06
94	69	72	891.85
94	69	73	879.48
94	69	74	875.37
94	69	75	861.38
94	69	76	836.69
94	69	78	858.96
94	69	79	845.9
94	69	80	821.85
94	70	69	710.92
94	70	70	669.77
94	70	71	754.74
94	70	72	840.55
94	70	73	839.45
94	70	74	830.63
94	70	75	816.72
94	70	76	795.83
94	71	71	734.85
94	71	72	826.97
94	71	73	807.92
94	71	74	794.97
94	71	75	787.85
94	71	76	778.96
94	72	71	723.58
94	72	72	834.68
94	72	73	830.68
94	72	74	835.82
94	72	75	839.79
94	72	76	822.86
94	73	71	715.52
94	73	72	840.61
94	73	73	837.69
94	73	74	838.06
94	73	75	837.13
94	73	76	823.01
94	74	74	815.15
94	74	75	798.96
94	74	76	795.9
95	50	71	871.78
95	50	72	845.79
95	50	73	834.88
95	51	71	861.82
95	51	72	852.9
95	51	73	866
95	52	71	856.82
95	52	72	862.9
95	52	73	896.92
95	53	69	673.88
95	53	70	823.9
95	53	71	857.11
95	53	72	863.28
95	53	73	905.38
95	53	77	904.86
95	53	78	918.88
95	53	79	859.91
95	53	80	809.8
95	54	69	649.81
95	54	70	789.82
95	54	71	827.05
95	54	72	817.19
95	54	73	844.25
95	54	77	949.56
95	54	78	977.93
95	54	79	899.12
95	54	80	828.85
95	55	69	643.81
95	55	70	789.96
95	55	71	841.07
95	55	72	817.2
95	55	73	849.43
95	55	77	998.7
95	55	78	1033.1
95	55	79	962.21
95	55	80	886
95	56	69	673.02
95	56	70	818.28
95	56	71	885.28
95	56	72	840.18
95	56	73	863.08
95	56	77	942.21
95	56	78	978.17
95	56	79	971.55
95	56	80	957.71
95	57	69	765.92
95	57	70	866.05
95	57	71	935.91
95	57	72	894.72
[truncated: 7,412 more rows]
