# Supplementary material for: From mathematics to medicine: A practical primer on topological data analysis (TDA) and the development of related analytic tools for the functional discovery of latent structure in fMRI data
Source: PLoS One. 2021 Aug 12;16(8):e0255859. doi: 10.1371/journal.pone.0255859 (PMC8360597; doi:10.1371/journal.pone.0255859)
Supplement: S1 Data — The included archive of .csv files has one .csv file for each time index. Each .csv file contains a single matrix, which has one column for each of the spatial coordinates x, y, z and one column for the fMRI signal amplitude at voxel (x, y, z) at that time index. This is normalized scan data for a single patient from our study, described in the paper, with an ACC (anterior cingulate cortex) mask applied. This is the data we used, together with our software implementation of our workflow (available at https://github.com/regalski/Wayne-State-TDA), to produce the persistence diagrams, vineyards, and loop locations pictured in the figures and described in the Workflow section of our paper. (ZIP) [file pone.0255859.s004.zip › lea2002_145_121_121_time_142_rdACC.csv]

86	49	77	713.75
86	49	78	720.74
86	49	79	722.75
86	49	80	723.78
86	50	77	711.92
86	50	78	705.85
86	50	79	701.67
86	50	80	697.61
86	51	77	693.03
86	51	78	700.83
86	51	79	700.7
86	51	80	690.71
86	52	77	700.78
86	52	78	705.7
86	52	79	699.76
86	52	80	690.65
86	53	77	807.06
86	53	78	740.01
86	53	79	694.77
86	53	80	694.55
86	54	77	836.08
86	54	78	804.84
86	54	79	780.81
86	54	80	733.75
86	55	77	838.92
86	55	78	845.92
86	55	79	854.02
86	55	80	806.87
86	56	77	839.98
86	56	78	866.93
86	56	79	902.86
86	56	80	901.95
86	57	77	825.97
86	57	78	866.7
86	57	79	907.82
86	57	80	888.07
86	57	81	859.13
86	57	82	839.98
86	58	77	819.73
86	58	78	856.8
86	58	79	894.74
86	58	80	862.67
86	58	81	827.67
86	58	82	861.57
86	59	81	773.8
86	59	82	841.84
86	60	81	686.71
86	60	82	745.55
86	61	81	773.59
86	61	82	805.68
86	62	81	823.98
86	62	82	846.92
86	63	77	867.53
86	63	78	813.48
86	63	79	824.56
86	63	80	822.6
86	63	81	798.71
86	63	82	838.79
86	64	77	870.09
86	64	78	830.08
86	64	79	815.05
86	64	80	797.07
86	64	81	761.16
86	64	82	774.11
86	65	77	857.83
86	65	78	858.79
86	65	79	849.9
86	65	80	825.89
86	65	81	766.83
86	65	82	756.74
86	66	77	851.76
86	66	78	905.05
86	66	79	901.13
86	66	80	866.95
86	66	81	787.86
86	66	82	762.88
86	67	77	783.22
86	67	78	870.23
86	67	79	875.19
86	67	80	855.97
86	68	77	823.84
86	68	78	869.92
86	68	79	855.87
86	68	80	818.7
86	69	77	868.37
86	69	78	844.18
86	69	79	814.96
86	69	80	774.76
86	70	77	775.91
86	70	78	736.76
86	70	79	726.66
86	70	80	717.68
86	71	77	732.93
86	71	78	734.9
86	71	79	730.86
86	71	80	719.81
86	72	77	722.11
86	72	78	741.19
86	72	79	733.18
86	72	80	721.99
86	73	77	741.99
86	73	78	737.09
86	73	79	729.14
86	73	80	725.05
87	46	81	952.87
87	46	82	942.74
87	46	83	927.75
87	46	84	921.73
87	47	81	860.54
87	47	82	859.62
87	47	83	849.72
87	47	84	840.7
87	48	81	763.17
87	48	82	761.06
87	48	83	757.01
87	48	84	768.93
87	49	77	719.78
87	49	78	735.83
87	49	79	726.91
87	49	80	714.98
87	49	81	718.93
87	49	82	722.83
87	49	83	729.83
87	49	84	745.81
87	50	77	725.88
87	50	78	717.77
87	50	79	704.64
87	50	80	694.67
87	50	81	700.72
87	50	82	709.77
87	50	83	722.82
87	50	84	735.82
87	51	77	719.02
87	51	78	708.91
87	51	79	696.86
87	51	80	683.78
87	52	77	732.76
87	52	78	721.72
87	52	79	706.79
87	52	80	692.61
87	53	77	843.9
87	53	78	781.82
87	53	79	736.61
87	53	80	721.49
87	54	77	857
87	54	78	823.79
87	54	79	797.72
87	54	80	757.8
87	55	77	829.77
87	55	78	850.84
87	55	79	861.82
87	55	80	814.82
87	55	81	782.75
87	55	82	754.83
87	55	83	751.97
87	55	84	752.03
87	56	77	843
87	56	78	880.01
87	56	79	924.77
87	56	80	898.83
87	56	81	858.87
87	56	82	798.92
87	56	83	778
87	56	84	761.19
87	57	77	836.05
87	57	78	874.83
87	57	79	928.94
87	57	80	903.13
87	57	81	868.99
87	57	82	821
87	57	83	790.06
87	57	84	757.12
87	58	77	830.84
87	58	78	866.86
87	58	79	909.91
87	58	80	887.9
87	58	81	861.7
87	58	82	865.54
87	58	83	859.48
87	58	84	825.66
87	59	77	857.13
87	59	78	863.15
87	59	79	878.74
87	59	80	852.55
87	59	81	824.9
87	59	82	862.06
87	59	83	876.08
87	59	84	855.05
87	60	77	785.82
87	60	78	765.78
87	60	79	785.77
87	60	80	776.96
87	60	81	748.92
87	60	82	763.76
87	60	83	786.79
87	60	84	828.65
87	61	77	766.5
87	61	78	732.7
87	61	79	790.68
87	61	80	820.71
87	61	81	810.64
87	61	82	813.73
87	61	83	825.04
87	61	84	847.08
87	62	77	808.02
87	62	78	756.01
87	62	79	823.01
87	62	80	858.22
87	62	81	855.95
87	62	82	855.82
87	62	83	863.9
87	62	84	856.95
87	63	77	871.63
87	63	78	860.7
87	63	79	824.79
87	63	80	810.8
87	63	81	834.75
87	63	82	862.75
87	63	83	885.73
87	63	84	848.84
87	64	77	861.09
87	64	78	849.15
87	64	79	792.11
87	64	80	773.15
87	64	81	811.2
87	64	82	819.19
87	64	83	819.1
87	64	84	790.09
87	65	77	840.77
87	65	78	848.72
87	65	79	797.79
87	65	80	772.01
87	65	81	776.24
87	65	82	777.34
87	65	83	776.11
87	65	84	757.95
87	66	77	835.83
87	66	78	879.89
87	66	79	831.96
87	66	80	787.07
87	66	81	750.24
87	66	82	745.33
87	66	83	745.16
87	66	84	734.99
87	67	77	849.13
87	67	78	830.98
87	67	79	802.99
87	67	80	776.24
87	67	81	746.33
87	67	82	730.31
87	67	83	722.2
87	67	84	722.06
87	68	77	830.01
87	68	78	807.71
87	68	79	791.68
87	68	80	767.83
87	68	81	724.88
87	68	82	716.88
87	68	83	720.92
87	68	84	709.99
87	69	77	776.88
87	69	78	776.92
87	69	79	772.88
87	69	80	755.77
87	70	77	715.14
87	70	78	706.17
87	70	79	724.03
87	70	80	731.83
87	71	77	715.86
87	71	78	731.92
87	71	79	742.91
87	71	80	736.84
87	72	77	742.11
87	72	78	766.18
87	72	79	755.12
87	72	80	738.9
87	73	77	737.12
87	73	78	742.19
87	73	79	734.14
87	73	80	731.94
87	73	81	740.81
87	73	82	749.81
87	73	83	755.96
87	73	84	750.01
87	74	81	772.78
87	74	82	804.75
87	74	83	840.65
87	74	84	845.66
87	75	81	791.98
87	75	82	844.99
87	75	83	902.74
87	75	84	898.81
87	76	81	784.81
87	76	82	855.7
87	76	83	931.55
87	76	84	907.74
88	46	81	953.79
88	46	82	953.75
88	46	83	945.75
88	46	84	935.73
88	47	81	896.54
88	47	82	886.59
88	47	83	863.7
88	47	84	848.7
88	48	81	787.1
88	48	82	782.03
88	48	83	763.05
88	48	84	769.98
88	49	77	718.82
88	49	78	741.91
88	49	79	722.99
88	49	80	707.92
88	49	81	731.82
88	49	82	737.77
88	49	83	735.82
88	49	84	750.85
88	50	77	703.92
88	50	78	719.77
88	50	79	710.66
88	50	80	698.72
88	50	81	709.75
88	50	82	720.79
88	50	83	730.86
88	50	84	743.88
88	51	77	733.94
88	51	78	735.95
88	51	79	715.95
88	51	80	683.88
88	52	77	796.02
88	52	78	780.91
88	52	79	751.83
88	52	80	715.7
88	53	77	863.92
88	53	78	844.89
88	53	79	818.78
88	53	80	793.79
88	54	77	889.03
88	54	78	881.95
88	54	79	862.94
88	54	80	823.99
88	55	77	885.95
88	55	78	888.88
88	55	79	880.93
88	55	80	846.96
88	55	81	822.89
88	55	82	797.75
88	55	83	807.71
88	55	84	825.86
88	56	77	875
88	56	78	870.91
88	56	79	872.79
88	56	80	869.9
88	56	81	853.99
88	56	82	819.85
88	56	83	822.84
88	56	84	844.07
88	57	77	854.06
88	57	78	873.94
88	57	79	900.87
88	57	80	883.04
88	57	81	860.25
88	57	82	826.27
88	57	83	814.22
88	57	84	818.13
88	58	77	848.97
88	58	78	874.07
88	58	79	908.92
88	58	80	887.9
88	58	81	874.86
88	58	82	875.75
88	58	83	875.68
88	58	84	866.78
88	59	77	882.15
88	59	78	874.98
88	59	79	882.76
88	59	80	871.78
88	59	81	864.14
88	59	82	882.37
88	59	83	880.36
88	59	84	862.28
88	60	77	862.06
88	60	78	849.9
88	60	79	828.9
88	60	80	800.02
88	60	81	775.98
88	60	82	762.76
88	60	83	757.59
88	60	84	784.55
88	61	77	850.71
88	61	78	839.64
88	61	79	839.56
88	61	80	839.44
88	61	81	839.16
88	61	82	818.09
88	61	83	812.24
88	61	84	839.68
88	62	77	864.81
88	62	78	842.79
88	62	79	861.89
88	62	80	881.07
88	62	81	901.65
88	62	82	876.37
88	62	83	862.42
88	62	84	869.72
88	63	77	863.67
88	63	78	848.63
88	63	79	837.71
88	63	80	849.88
88	63	81	898.71
88	63	82	900.6
88	63	83	896.58
88	63	84	872.78
88	64	77	865.07
88	64	78	843.07
88	64	79	798.08
88	64	80	802.03
88	64	81	881.89
88	64	82	889.95
88	64	83	882.03
88	64	84	825.15
88	65	77	865.97
88	65	78	834.94
88	65	79	775.99
88	65	80	770.1
88	65	81	834.04
88	65	82	848.98
88	65	83	850.9
88	65	84	794.91
88	66	77	868.01
88	66	78	823.07
88	66	79	773.19
88	66	80	754.28
88	66	81	778.15
88	66	82	794.03
88	66	83	801.91
88	66	84	760.88
88	67	77	842.85
88	67	78	799.15
88	67	79	759.3
88	67	80	737.27
88	67	81	741.18
88	67	82	732.11
88	67	83	718.04
88	67	84	709.96
88	68	77	798.93
88	68	78	775.04
88	68	79	757.06
88	68	80	739.01
88	68	81	717.9
88	68	82	719.83
88	68	83	728.84
88	68	84	718.87
88	69	77	740.01
88	69	78	746.09
88	69	79	752.09
88	69	80	745.97
88	70	77	715.17
88	70	78	701.16
88	70	79	723.1
88	70	80	737.95
88	71	77	710.94
88	71	78	709.93
88	71	79	734.9
88	71	80	744.77
88	72	77	715.91
88	72	78	736
88	72	79	750.98
88	72	80	751.74
88	73	77	713.94
88	73	78	719.99
88	73	79	736.96
88	73	80	747.76
88	73	81	755.87
88	73	82	776.03
88	73	83	790.05
88	73	84	764.11
88	74	81	808.73
88	74	82	844.7
88	74	83	872.54
88	74	84	861.63
88	75	81	864.99
88	75	82	909.93
88	75	83	940.72
88	75	84	932.78
88	76	81	868.62
88	76	82	912.49
88	76	83	934.74
88	76	84	922.78
89	46	81	953.74
89	46	82	952.76
89	46	83	943.93
89	46	84	931.93
89	47	81	913.56
89	47	82	898.61
89	47	83	867.73
89	47	84	848.74
89	48	81	805.04
89	48	82	798.11
89	48	83	770.15
89	48	84	769.05
89	49	77	730.83
89	49	78	738.9
89	49	79	721.91
89	49	80	715.76
89	49	81	745.72
89	49	82	752.75
89	49	83	742.75
89	49	84	754.71
89	50	74	728.76
89	50	75	723.95
89	50	76	727.18
89	50	77	727.16
89	50	78	728.97
89	50	79	722.82
89	50	80	718.83
89	50	81	731.83
89	50	82	738.85
89	50	83	739.87
89	50	84	751.85
89	51	74	726.58
89	51	75	757.74
89	51	76	765.95
89	51	77	769.88
89	51	78	773.93
89	51	79	753.08
89	51	80	717.07
89	51	81	735.99
89	51	82	739.98
89	51	83	717.95
89	51	84	718.87
89	52	74	769.77
89	52	75	854.9
89	52	76	860.17
89	52	77	851.05
89	52	78	849.02
89	52	79	815.95
89	52	80	765.72
89	52	81	776.6
89	52	82	774.67
89	52	83	747.75
89	52	84	748.79
89	53	74	775.59
89	53	75	875.64
89	53	76	874.82
89	53	77	867.65
89	53	78	896.59
89	53	79	897.66
89	53	80	878.7
89	53	81	856.85
89	53	82	828.92
89	53	83	801.91
89	53	84	798.84
89	54	74	775.65
89	54	75	868.64
89	54	76	886.72
89	54	77	888.61
89	54	78	907.69
89	54	79	906.83
89	54	80	886.89
89	54	81	871.86
89	54	82	860.87
89	54	83	850.95
89	54	84	850
89	55	75	840.76
89	55	76	882.94
89	55	77	906.89
89	55	78	898.82
89	55	79	891.68
89	55	80	883.65
89	55	81	879.7
89	55	82	874.77
89	55	83	872.82
89	55	84	879.84
89	56	75	808.83
89	56	76	830.85
89	56	77	868.91
89	56	78	866.96
89	56	79	864.81
89	56	80	880.81
89	56	81	883.87
89	56	82	879.87
89	56	83	880.93
89	56	84	888.97
89	57	75	833.68
89	57	76	826.88
89	57	77	852.97
89	57	78	871.09
89	57	79	885.13
89	57	80	875.17
89	57	81	866.31
89	57	82	867.3
89	57	83	861.24
89	57	84	863.28
89	58	77	857.02
89	58	78	879.08
89	58	79	903.86
89	58	80	889.71
89	58	81	886.7
89	58	82	906.61
89	58	83	908.57
89	58	84	906.61
89	59	77	877.83
89	59	78	887.82
89	59	79	896.89
89	59	80	897.1
89	59	81	894.35
89	59	82	902.44
89	59	83	882.37
89	59	84	853.19
89	60	77	824.71
89	60	78	824.8
89	60	79	825.74
89	60	80	792.73
89	60	81	754.81
89	60	82	726.57
89	60	83	695.18
89	60	84	688.09
89	61	77	823.4
89	61	78	828.55
89	61	79	835.55
89	61	80	823.46
89	61	81	816.28
89	61	82	789.16
89	61	83	784.13
89	61	84	829.64
89	62	77	872.99
89	62	78	863.09
89	62	79	866.09
89	62	80	882.03
89	62	81	908.68
89	62	82	886.4
89	62	83	882.4
89	62	84	906.83
89	63	77	850.77
89	63	78	836.72
89	63	79	860.62
89	63	80	903.59
89	63	81	959.54
89	63	82	959.66
89	63	83	956.89
89	63	84	928.95
89	64	77	853
89	64	78	825.09
89	64	79	815.11
89	64	80	846.09
89	64	81	920.04
89	64	82	938.09
89	64	83	938.14
89	64	84	865.16
89	65	77	857.04
89	65	78	808.06
89	65	79	773.02
89	65	80	798.03
89	65	81	886.04
89	65	82	918
89	65	83	922.86
89	65	84	842.86
89	66	75	835.43
89	66	76	873.57
89	66	77	843.88
89	66	78	769.96
89	66	79	741.03
89	66	80	766.12
89	66	81	848.25
89	66	82	880.29
89	66	83	887.1
89	66	84	812.97
89	67	75	887.65
89	67	76	849.72
89	67	77	812.06
89	67	78	775.15
89	67	79	747.22
89	67	80	743.32
89	67	81	769.31
89	67	82	770.27
89	67	83	758.15
89	67	84	729.05
89	68	75	871.99
89	68	76	806.93
89	68	77	777.03
89	68	78	772.98
89	68	79	754.96
89	68	80	741.03
89	68	81	733.99
89	68	82	735.96
89	68	83	739.91
89	68	84	734.84
89	69	74	827.02
89	69	75	811.06
89	69	76	749.08
89	69	77	737.12
89	69	78	758.96
89	69	79	761.9
89	69	80	750.96
89	69	81	723.98
89	69	82	732.95
89	69	83	750.89
89	69	84	754.84
89	70	74	769.83
89	70	75	785.93
89	70	76	754.01
89	70	77	735.08
89	70	78	723.04
89	70	79	734.94
89	70	80	740.89
89	70	81	731.86
89	70	82	740.8
89	70	83	751.75
89	70	84	757.74
89	71	74	733.7
89	71	75	770.85
89	71	76	747.92
89	71	77	727.86
89	71	78	716.84
89	71	79	733.77
89	71	80	745.71
89	71	81	738.78
89	71	82	741.84
89	71	83	744.84
89	71	84	736.85
89	72	74	727.69
89	72	75	762.84
89	72	76	727.89
89	72	77	714.84
89	72	78	728.92
89	72	79	747.92
89	72	80	758.79
89	72	81	750.77
89	72	82	753.76
89	72	83	760.56
89	72	84	740.54
89	73	74	721.85
89	73	75	742.89
89	73	76	725.98
89	73	77	719.03
89	73	78	723.04
89	73	79	751.03
89	73	80	772.03
89	73	81	778.04
89	73	82	810.09
89	73	83	844.03
89	73	84	814.11
89	74	81	844.73
89	74	82	887.73
89	74	83	917.72
89	74	84	882.79
89	75	81	939.98
89	75	82	977.86
89	75	83	984.62
89	75	84	947.65
89	76	81	937.67
89	76	82	970.61
89	76	83	968.67
89	76	84	956.75
90	46	81	949.91
90	46	82	947.99
90	46	83	927.96
90	46	84	921.88
90	47	81	903.61
90	47	82	899.66
90	47	83	872.66
90	47	84	856.59
90	48	81	808.2
90	48	82	805.26
90	48	83	787.17
90	48	84	788.03
90	49	74	769.84
90	49	75	753.68
90	49	76	739.7
90	49	81	759.77
90	49	82	766.86
90	49	83	757.8
90	49	84	766.74
90	50	74	747.8
90	50	75	738.84
90	50	76	746.96
90	50	77	747.01
90	50	78	737.01
90	50	79	736.9
90	50	80	747.77
90	50	81	772.82
90	50	82	777.93
90	50	83	757.9
90	50	84	761.82
90	51	74	733.6
90	51	75	753.63
90	51	76	786.66
90	51	77	797.58
90	51	78	794.71
90	51	79	781.97
90	51	80	763.07
90	51	81	774.11
90	51	82	764.18
90	51	83	722.1
90	51	84	733.96
90	52	74	781.88
90	52	75	830.88
90	52	76	867.93
90	52	77	889.94
90	52	78	899.97
90	52	79	860.85
90	52	80	822.69
90	52	81	829.68
90	52	82	814.86
90	52	83	758.94
90	52	84	750.9
90	53	74	789.88
90	53	75	866.94
90	53	76	883.04
90	53	77	895.81
90	53	78	938.42
90	53	79	953.19
90	53	80	957.51
90	53	81	942.95
90	53	82	909.27
90	53	83	838.22
90	53	84	800.92
90	54	74	780.87
90	54	75	868.91
90	54	76	893.86
90	54	77	905.68
90	54	78	925.67
90	54	79	928.76
90	54	80	925.87
90	54	81	931.91
90	54	82	934.96
90	54	83	898.98
90	54	84	873.99
90	55	74	778.04
90	55	75	843.07
90	55	76	893.14
90	55	77	926.04
90	55	78	902.75
90	55	79	895.28
90	55	80	910.31
90	55	81	933.57
90	55	82	942.78
90	55	83	909.82
90	55	84	894.72
90	56	74	789.88
90	56	75	800.98
90	56	76	827.94
90	56	77	872.66
90	56	78	896.46
90	56	79	919.32
90	56	80	956.5
90	56	81	963.73
90	56	82	948.76
90	56	83	908.69
90	56	84	891.63
90	57	74	853.54
90	57	75	823.67
90	57	76	822.98
90	57	77	863.09
90	57	78	894.1
90	57	79	910.96
90	57	80	914.96
90	57	81	928.17
90	57	82	948.23
90	57	83	912.1
90	57	84	877.98
90	58	74	964.93
90	58	75	894.16
90	58	76	854.25
90	58	77	877.22
90	58	78	901.02
90	58	79	919.54
90	58	80	919.36
90	58	81	944.54
90	58	82	995.6
90	58	83	980.52
90	58	84	951.39
90	59	75	862.43
90	59	76	848.52
90	59	77	882.65
90	59	78	916.87
90	59	79	938.23
90	59	80	938.59
90	59	81	947.83
90	59	82	973.79
90	59	83	937.56
90	59	84	888.44
90	60	75	765.19
90	60	76	742.33
90	60	77	738.35
90	60	78	734.2
90	60	79	754.94
90	60	80	733.76
90	60	81	715.55
90	60	82	704.27
90	60	83	673.87
90	60	84	645.76
90	61	77	717.22
90	61	78	724.15
90	61	79	752.13
90	61	80	729.3
90	61	81	706.24
90	61	82	685.1
90	61	83	672.95
90	61	84	689.29
90	62	75	866.02
90	62	76	840.56
90	62	77	844.01
90	62	78	840.12
90	62	79	837.05
90	62	80	810.94
90	62	81	797.45
90	62	82	778.9
90	62	83	779.48
90	62	84	816.9
90	63	75	743.9
90	63	76	837.6
90	63	77	842.46
90	63	78	840.35
90	63	79	873.25
90	63	80	911.15
90	63	81	953.06
90	63	82	938.11
90	63	83	933.15
90	63	84	956.61
90	64	75	703.36
90	64	76	841.54
90	64	77	836.88
90	64	78	807
90	64	79	826.03
90	64	80	854.01
90	64	81	888.96
90	64	82	890.85
90	64	83	899.72
90	64	84	908.95
90	65	74	879.7
90	65	75	784.78
90	65	76	854.89
90	65	77	825.11
90	65	78	770.14
90	65	79	775.07
90	65	80	808.97
90	65	81	863.76
90	65	82	896.56
90	65	83	921.5
90	65	84	900.68
90	66	74	918.61
90	66	75	898.44
90	66	76	847.6
90	66	77	791.81
90	66	78	742.95
90	66	79	747.97
90	66	80	801.81
90	66	81	879.95
90	66	82	925.13
90	66	83	944.21
90	66	84	882.12
90	67	74	931.73
90	67	75	903.78
90	67	76	819.87
90	67	77	777.14
90	67	78	759.24
90	67	79	767.2
90	67	80	787.1
90	67	81	811.18
90	67	82	836.17
90	67	83	841.07
90	67	84	780.07
90	68	74	914.15
90	68	75	856.97
90	68	76	783.94
90	68	77	767.1
90	68	78	782.09
90	68	79	786.02
90	68	80	784.92
90	68	81	778.9
90	68	82	791.88
90	68	83	796.89
90	68	84	768.8
90	69	74	828.01
90	69	75	803.11
90	69	76	751.09
90	69	77	758.07
90	69	78	805.97
90	69	79	803.86
90	69	80	790.78
90	69	81	770.96
90	69	82	772.07
90	69	83	779.12
90	69	84	776.99
90	70	74	784.92
90	70	75	792.95
90	70	76	760.98
90	70	77	756.07
90	70	78	766.15
90	70	79	765.08
90	70	80	761.91
90	70	81	753.91
90	70	82	765.88
90	70	83	777.88
90	70	84	762.75
90	71	74	761.72
90	71	75	782.82
90	71	76	757.87
90	71	77	748.91
90	71	78	749.94
90	71	79	752.89
90	71	80	757.82
90	71	81	761.86
90	71	82	773.92
90	71	83	780.98
90	71	84	763.88
90	72	74	752.6
90	72	75	759.65
90	72	76	732.78
90	72	77	734.89
90	72	78	758.95
90	72	79	762.94
90	72	80	772.86
90	72	81	787.89
90	72	82	792.96
90	72	83	793.93
90	72	84	780.8
90	73	74	760.68
90	73	75	765.66
90	73	76	742.79
90	73	81	832.04
90	73	82	860.08
90	73	83	882.08
90	73	84	855.08
90	74	81	901.82
90	74	82	936.91
90	74	83	958.99
90	74	84	919.97
90	75	81	989.75
90	75	82	1020.8
90	75	83	1030.8
90	75	84	980.81
90	76	81	967.7
90	76	82	1000.6
90	76	83	1009.7
90	76	84	978.79
91	47	81	882.43
91	47	82	894.55
91	47	83	895.77
91	47	84	886.91
91	48	81	814.13
91	48	82	815.2
91	48	83	811.17
91	48	84	825.11
91	49	74	781.76
91	49	75	769.68
91	49	76	753.73
91	49	81	768.92
91	49	82	774.88
91	49	83	771.86
91	49	84	789.85
91	50	74	769.7
91	50	75	753.65
91	50	76	752.85
91	50	81	785.79
91	50	82	785.85
91	50	83	770.88
91	50	84	776.86
91	51	74	761.59
91	51	75	754.35
91	51	76	783.45
91	51	81	774.09
91	51	82	764.11
91	51	83	743.06
91	51	84	769.96
91	52	74	802.98
91	52	75	816.66
91	52	76	859.66
91	52	81	811.71
91	52	82	796.77
91	52	83	761.88
91	52	84	762.95
91	53	74	828.86
91	53	75	876.62
91	53	76	908.56
91	53	81	926.8
91	53	82	882.94
91	53	83	816.94
91	53	84	780.86
91	54	74	830.8
91	54	75	903.63
91	54	76	933.56
91	54	81	931.95
91	54	82	923.86
91	54	83	877.8
91	54	84	844.78
91	55	74	803.86
91	55	75	880.81
91	55	76	928.93
91	55	81	939.76
91	55	82	940.84
91	55	83	912.74
91	55	84	893.47
91	56	74	787.94
91	56	75	830.72
91	56	76	868.56
91	56	81	975.79
91	56	82	944.8
91	56	83	926.76
91	56	84	913.64
91	57	74	820.73
91	57	75	822.72
91	57	76	849.78
91	57	77	923.15
91	57	78	983.42
91	57	79	1008.4
91	57	80	972.33
91	57	81	954.19
91	57	82	962.18
91	57	83	922.1
91	57	84	887.9
91	58	74	923.06
91	58	75	868.12
91	58	76	861.03
91	58	77	931.23
91	58	78	981.29
91	58	79	1007.8
91	58	80	981.53
91	58	81	979.45
91	58	82	1008.4
91	58	83	983.36
91	58	84	959.29
91	59	74	879.27
91	59	75	869.24
91	59	76	874.32
91	59	77	935.62
91	59	78	984.98
91	59	79	1008.1
91	59	80	994.3
91	59	81	988.39
91	59	82	990.3
91	59	83	954.27
91	59	84	909.41
91	60	74	793.6
91	60	75	731.82
91	60	76	681.95
91	60	77	737.19
91	60	78	756.42
91	60	79	761.3
91	60	80	760.1
91	60	81	760.03
91	60	82	770.8
91	60	83	735.45
91	60	84	688.21
91	61	74	746.16
91	61	75	648.78
91	61	76	585.46
91	61	77	688.72
91	61	78	757.21
91	61	79	790.31
91	61	80	778.64
91	61	81	768.25
91	61	82	796.54
91	61	83	750.73
91	61	84	679.65
91	62	74	858.36
91	62	75	763.23
91	62	76	729.43
91	62	77	838.87
91	62	78	905.36
91	62	79	927.33
91	62	80	884.3
91	62	81	853.35
91	62	82	879.17
91	62	83	849.92
91	62	84	809.61
91	63	74	843.37
91	63	75	746.82
91	63	76	858.34
91	63	77	862.24
91	63	78	861.23
91	63	79	894.18
91	63	80	931.18
91	63	81	972.22
91	63	82	978.4
91	63	83	969.63
91	63	84	980.96
91	64	74	860.6
91	64	75	796.49
91	64	76	885.55
91	64	77	845.69
91	64	78	811.84
91	64	79	833.98
91	64	80	880.09
91	64	81	929.19
91	64	82	924.19
91	64	83	919.98
91	64	84	931.02
91	65	74	963.94
91	65	75	927.1
91	65	76	863.84
91	65	77	811.83
91	65	78	773.08
91	65	79	783.08
91	65	80	829.91
91	65	81	890.78
91	65	82	916.6
91	65	83	934.36
91	65	84	928.52
91	66	74	935.68
91	66	75	905.62
91	66	76	840.63
91	66	77	797.69
91	66	78	762.82
91	66	79	759.85
91	66	80	805.64
91	66	81	874.66
91	66	82	942.89
91	66	83	974.09
91	66	84	926.09
91	67	74	932.59
91	67	75	890.7
91	67	76	809.8
91	67	81	827.95
91	67	82	881.99
91	67	83	903.96
91	67	84	838.99
91	68	74	922.01
91	68	75	861.97
91	68	76	780.89
91	68	81	805.71
91	68	82	831.75
91	68	83	840.93
91	68	84	803.83
91	69	74	832.79
91	69	75	789.83
91	69	76	754.89
91	69	81	803.78
91	69	82	794
91	69	83	789.15
91	69	84	789.07
91	70	74	799.86
91	70	75	784.86
91	70	76	757.94
91	70	81	783.98
91	70	82	791.04
91	70	83	795.07
91	70	84	770.99
91	71	74	787.01
91	71	75	784.05
91	71	76	753
91	71	81	786.9
91	71	82	802.95
91	71	83	811
91	71	84	786.93
91	72	74	774.04
91	72	75	755.83
91	72	76	725.75
91	72	81	810.04
91	72	82	825.07
91	72	83	831.07
91	72	84	820.02
91	73	74	789.11
91	73	75	771.85
91	73	76	741.74
91	73	81	869.92
91	73	82	891.85
91	73	83	910
91	73	84	891.01
91	74	74	801.18
91	74	75	782.06
91	74	76	752.96
91	74	81	937.86
91	74	82	959.85
91	74	83	980.96
91	74	84	958.93
91	75	81	1003.6
91	75	82	1016.7
91	75	83	1031.8
91	75	84	1014.7
91	76	81	974.69
91	76	82	997.64
91	76	83	1018.7
91	76	84	1010.7
92	47	81	965.68
92	47	82	972.9
92	47	83	965.08
92	47	84	954.08
92	48	81	878.1
92	48	82	888.29
92	48	83	888.22
92	48	84	891.03
92	49	74	788.74
92	49	75	781.81
92	49	76	787.93
92	49	81	795.94
92	49	82	814.99
92	49	83	820.94
92	49	84	835.88
92	50	74	789.61
92	50	75	770.69
92	50	76	757.86
92	50	81	800.82
92	50	82	794.82
92	50	83	771.84
92	50	84	794.82
92	51	74	806.63
92	51	75	773.3
92	51	76	750.33
92	51	81	783.02
92	51	82	777.04
92	51	83	764
92	51	84	804.84
92	52	74	833.14
92	52	75	832.83
92	52	76	833.77
92	52	81	778.83
92	52	82	773.98
92	52	83	761
92	52	84	781.99
92	53	74	881.03
92	53	75	925.74
92	53	76	908.64
92	53	81	824.67
92	53	82	801.84
92	53	83	770.91
92	53	84	761.95
92	54	74	915.13
92	54	75	993.91
92	54	76	956.78
92	54	81	849.77
92	54	82	841.88
92	54	83	812.97
92	54	84	792.01
92	55	74	866.85
92	55	75	949.79
92	55	76	957.86
92	55	81	871.71
92	55	82	866.7
92	55	83	859.65
92	55	84	854.63
92	56	74	832.78
92	56	75	932.62
92	56	76	935.53
92	56	81	910.57
92	56	82	879.57
92	56	83	893.67
92	56	84	900.85
92	57	74	820.83
92	57	75	890.82
92	57	76	905.78
92	57	77	917.79
92	57	78	951.9
92	57	79	967.01
92	57	80	939.07
92	57	81	917.09
92	57	82	906.11
92	57	83	890.07
92	57	84	874.92
92	58	74	855.97
92	58	75	851.77
92	58	76	875.77
92	58	77	931.91
92	58	78	963.9
92	58	79	984.55
92	58	80	965.44
92	58	81	954.61
92	58	82	951.66
92	58	83	942.63
92	58	84	938.6
92	59	74	921.52
92	59	75	926.58
92	59	76	935.56
92	59	77	959.62
92	59	78	996.64
92	59	79	1014.9
92	59	80	993.07
92	59	81	969.13
92	59	82	952.16
92	59	83	936.29
92	59	84	914.55
92	60	74	886.28
92	60	75	834.13
92	60	76	788.16
92	60	77	808.25
92	60	78	808.29
92	60	79	797.34
92	60	80	788.4
92	60	81	793.19
92	60	82	819.88
92	60	83	805.84
92	60	84	769.71
92	61	74	838.02
92	61	75	709.38
92	61	76	636.17
92	61	77	755.24
92	61	78	807.44
92	61	79	805.47
92	61	80	813.66
92	61	81	835.53
92	61	82	909.5
92	61	83	874.87
92	61	84	777.36
92	62	74	825.62
92	62	75	645
92	62	76	576.49
92	62	77	820.92
92	62	78	926.08
92	62	79	920.22
92	62	80	915.29
92	62	81	920.97
92	62	82	983.68
92	62	83	952.6
92	62	84	874.54
92	63	74	811.56
92	63	75	738.92
92	63	76	816.99
92	63	77	868.31
92	63	78	885.44
92	63	79	901.27
92	63	80	941.18
92	63	81	984.17
92	63	82	1005.1
92	63	83	1004.2
92	63	84	988.64
92	64	74	819.71
92	64	75	822.31
92	64	76	907.54
92	64	77	885.7
92	64	78	854.88
92	64	79	835.05
92	64	80	884.04
92	64	81	941.89
92	64	82	950.7
92	64	83	945.6
92	64	84	931.8
92	65	74	888.09
92	65	75	900.78
92	65	76	896.83
92	65	77	874.91
92	65	78	838.08
92	65	79	792.02
92	65	80	833.8
92	65	81	895.65
92	65	82	927.38
92	65	83	943.18
92	65	84	934.37
92	66	74	902.08
92	66	75	914.56
92	66	76	877.67
92	66	77	852.74
92	66	78	827.9
92	66	79	808.97
92	66	80	824.78
92	66	81	861.57
92	66	82	933.54
92	66	83	973.76
92	66	84	953.92
92	67	74	906.32
92	67	75	899.57
92	67	76	859.71
92	67	81	821.86
92	67	82	883.75
92	67	83	919.74
92	67	84	896.77
92	68	74	897.72
92	68	75	864.84
92	68	76	841.92
92	68	81	808.75
92	68	82	839.73
92	68	83	853.84
92	68	84	836.82
92	69	74	852.69
92	69	75	814.76
92	69	76	813.87
92	69	81	826.88
92	69	82	806.99
92	69	83	788
92	69	84	783.96
92	70	74	815.95
92	70	75	773.86
92	70	76	776.9
92	70	81	803.08
92	70	82	797.05
92	70	83	791.05
92	70	84	778.05
92	71	74	787.13
92	71	75	750.82
92	71	76	749.86
92	71	81	801.79
92	71	82	810.77
92	71	83	816.81
92	71	84	803.8
92	72	74	787.07
92	72	75	783.79
92	72	76	758.74
92	72	81	839.98
92	72	82	855.92
92	72	83	863.92
92	72	84	853.94
92	73	74	800.1
92	73	75	798.89
92	73	76	758.78
92	73	81	899.82
92	73	82	918.81
92	73	83	932.86
92	73	84	920.94
92	74	74	814.07
92	74	75	800.93
92	74	76	752.85
92	74	81	962.94
92	74	82	980.93
92	74	83	996.9
92	74	84	986.83
92	75	81	998.65
92	75	82	1012.7
92	75	83	1029.6
92	75	84	1035.5
92	76	81	973.78
92	76	82	988.73
92	76	83	1011.8
92	76	84	1033.8
93	49	74	821.91
93	49	75	813.08
93	49	76	793.06
93	50	74	811.76
93	50	75	791.93
93	50	76	764.99
93	50	81	802.97
93	50	82	801.08
93	50	83	780.87
93	50	84	812.77
93	51	74	814.64
93	51	75	772.5
93	51	76	736.56
93	51	81	791.79
93	51	82	786.85
93	51	83	776.83
93	51	84	829.8
93	52	74	836.99
93	52	75	819.83
93	52	76	791.86
93	52	81	780.89
93	52	82	773.04
93	52	83	762.99
93	52	84	808.79
93	53	74	880.83
93	53	75	892.63
93	53	76	848.63
93	53	81	761.98
93	53	82	739.92
93	53	83	727.77
93	53	84	766.65
93	54	71	754.78
93	54	72	759.79
93	54	73	857.88
93	54	74	931.13
93	54	75	975.88
93	54	76	912.71
93	54	81	779.98
93	54	82	761.98
93	54	83	745.02
93	54	84	746.05
93	55	71	772.98
93	55	72	716.1
93	55	73	822.01
93	55	74	916.96
93	55	75	1009.8
93	55	76	977.84
93	55	81	808.04
93	55	82	785.96
93	55	83	782.83
93	55	84	784.68
93	56	71	842.86
93	56	72	745.96
93	56	73	818.87
93	56	74	893.77
93	56	75	975.61
93	56	76	960.69
93	56	81	840.92
93	56	82	803.82
93	56	83	821.79
93	56	84	827.8
93	57	71	969.92
93	57	72	830.8
93	57	73	833.68
93	57	74	861.89
93	57	75	916.83
93	57	76	929.87
93	57	77	939.08
93	57	78	965.28
93	57	79	959.53
93	57	80	917.49
93	58	71	1022
93	58	72	941.15
93	58	73	882.24
93	58	74	815.09
93	58	75	846.81
93	58	76	893.96
93	58	77	943.29
93	58	78	966.33
93	58	79	974.06
93	58	80	946.95
93	59	71	975.1
93	59	72	943.97
93	59	73	921.36
93	59	74	929.35
93	59	75	929.67
93	59	76	930.71
93	59	77	932.66
93	59	78	974.7
93	59	79	999.06
93	59	80	968.31
93	60	71	917.87
93	60	72	911.87
93	60	73	861.09
93	60	74	831.1
93	60	75	839.71
93	60	76	847.7
93	60	77	828.05
93	60	78	796.29
93	60	79	765.52
93	60	80	790.51
93	61	74	668.83
93	61	75	719.16
93	61	76	768.15
93	61	77	814.41
93	61	78	800.76
93	61	79	761.76
93	61	80	816.7
93	62	71	951.23
93	62	72	956.59
93	62	73	918.4
93	62	74	796.97
93	62	75	751.06
93	62	76	737.87
93	62	77	890.04
93	62	78	920.44
93	62	79	877.49
93	62	80	916.39
93	63	71	895.76
93	63	72	938.67
93	63	73	916.89
93	63	74	886.71
93	63	75	871.52
93	63	76	870.64
93	63	77	894.75
93	63	78	905.81
93	63	79	917.44
93	63	80	950.27
93	64	71	922.61
93	64	72	927.16
93	64	73	872.34
93	64	74	920.71
93	64	75	924.86
93	64	76	930.75
93	64	77	914.72
93	64	78	892.94
93	64	79	859.11
93	64	80	888.11
93	65	71	919.83
93	65	72	965.08
93	65	73	955.25
93	65	74	919.2
93	65	75	912.84
93	65	76	933.71
93	65	77	926.85
93	65	78	891.04
93	65	79	824
93	65	80	839.92
93	66	71	921.87
93	66	72	970
93	66	73	949.79
93	66	74	956.63
93	66	75	959.68
93	66	76	931.7
93	67	71	915.93
93	67	72	981.72
93	67	73	956.6
93	67	74	958.7
93	67	75	946.7
93	67	76	918.63
93	67	81	809.11
93	67	82	837.89
93	67	83	882.83
93	67	84	930.8
93	68	71	883.86
93	68	72	1013.1
93	68	73	987.91
93	68	74	937.8
93	68	75	899.7
93	68	76	896.82
93	68	81	800.94
93	68	82	809.81
93	68	83	828.8
93	68	84	850.83
93	69	71	794.93
93	69	72	927.81
93	69	73	911.58
93	69	74	882.64
93	69	75	856.58
93	69	76	856.68
93	69	81	836.95
93	69	82	817.87
93	69	83	788.83
93	69	84	756.83
93	70	74	828.83
93	70	75	807.85
93	70	76	812.87
93	70	81	811.13
93	70	82	788.05
93	70	83	770.99
93	70	84	774.98
93	71	74	778.97
93	71	75	766.86
93	71	76	773.94
93	71	81	803.74
93	71	82	792.71
93	71	83	793.68
93	71	84	817.76
93	72	74	797.81
93	72	75	814.65
93	72	76	789.77
93	72	81	870.03
93	72	82	880.97
93	72	83	889.88
93	72	84	893.98
93	73	74	811.98
93	73	75	818.88
93	73	76	780.9
93	73	81	930.84
93	73	82	945.85
93	73	83	959.91
93	73	84	964
93	74	74	828.11
93	74	75	805.89
93	74	76	762.92
94	49	74	843.11
94	49	75	836.19
94	49	76	801.01
94	50	71	873.94
94	50	72	845.95
94	50	73	826.94
94	50	74	830.02
94	50	75	817.2
94	50	76	783.14
94	51	71	843.73
94	51	72	832.79
94	51	73	838.82
94	51	74	821.92
94	51	75	792.11
94	51	76	760.04
94	52	71	832.83
94	52	72	828.99
94	52	73	850.09
94	52	74	852.19
94	52	75	841.28
94	52	76	809.34
94	53	69	662.04
94	53	70	814.06
94	53	71	833.12
94	53	72	820.01
94	53	73	852.94
94	53	74	877.06
94	53	75	883.27
94	53	76	844.31
94	54	69	618.87
94	54	70	755.75
94	54	71	795.58
94	54	72	790.48
94	54	73	844.6
94	54	74	896.88
94	54	75	930.05
94	54	76	890.07
94	54	78	929.04
94	54	79	875.05
94	54	80	817.89
94	55	69	613.78
94	55	70	745.88
94	55	71	793.05
94	55	72	756.14
94	55	73	823.98
94	55	74	906.81
94	55	75	992.66
94	55	76	971.82
94	55	78	976.3
94	55	79	911.01
94	55	80	841.8
94	56	69	641.93
94	56	70	772.04
94	56	71	838.17
94	56	72	765.04
94	56	73	834.74
94	56	74	908.64
94	56	75	976.55
94	56	76	955.62
94	56	78	989.58
94	56	79	964.59
94	56	80	902.72
94	57	71	943.86
94	57	72	836.82
94	57	73	861.7
94	57	74	900.78
94	57	75	936.68
94	57	76	937.51
94	57	77	943.51
94	57	78	982.8
94	57	79	978.23
94	57	80	930.16
94	58	71	1009.2
94	58	72	921.51
94	58	73	884.53
94	58	74	862.28
94	58	75	892.91
94	58	76	922.86
94	58	77	951.95
94	58	78	971.98
94	58	79	979.81
94	58	80	953.79
94	59	71	1003.8
94	59	72	946.5
94	59	73	931.04
94	59	74	944.04
94	59	75	935.33
94	59	76	922.54
94	59	77	906.44
94	59	78	950.41
94	59	79	985.76
94	59	80	955.18
94	60	71	924.8
94	60	72	892.2
94	60	73	834.73
94	60	74	825.72
94	60	75	844.36
94	60	76	864.13
94	60	77	831.26
94	60	78	761.47
94	60	79	698.32
94	60	80	782.17
94	61	71	852.94
94	61	72	738.18
94	61	73	591.41
94	61	74	619.58
94	61	75	741.38
94	61	76	848.65
94	61	77	856.64
94	61	78	773.64
94	61	79	685.62
94	61	80	791.51
94	62	71	882.28
94	62	72	852.51
94	62	73	787.89
94	62	74	813.86
94	62	75	872.21
94	62	76	933.94
94	62	77	970.02
94	62	78	916.38
94	62	79	843.61
94	62	80	894.42
94	63	71	933.44
94	63	72	930.29
94	63	73	887.02
94	63	74	944.41
94	63	75	961.18
94	63	76	942.53
94	63	77	937.81
94	63	78	934.74
94	63	79	949.46
94	63	80	969.31
94	64	71	958.71
94	64	72	971.46
94	64	73	924.22
94	64	74	987.29
94	64	75	981.58
94	64	76	948.66
94	64	77	944.68
94	64	78	938.83
94	64	79	930.14
94	64	80	921.22
94	65	71	963.12
94	65	72	998.95
94	65	73	964.78
94	65	74	939.75
94	65	75	931.65
94	65	76	950.68
94	65	77	963.84
94	65	78	948.05
94	65	79	910.04
94	65	80	877.96
94	66	71	931.85
94	66	72	971.75
94	66	73	948.49
94	66	74	967.32
94	66	75	977.34
94	66	76	964.5
94	66	78	952.82
94	66	79	958.9
94	66	80	903.91
94	67	69	725.59
94	67	70	792.55
94	67	71	887.63
94	67	72	948.44
94	67	73	936.41
94	67	74	958.59
94	67	75	963.6
94	67	76	950.59
94	67	78	971.76
94	67	79	949.97
94	67	80	887.09
94	68	69	665.16
94	68	70	727.02
94	68	71	866.97
94	68	72	963.91
94	68	73	946.74
94	68	74	925.72
94	68	75	912.6
94	68	76	917.84
94	68	78	967.13
94	68	79	912.03
94	68	80	856.89
94	69	69	658.78
94	69	70	675.83
94	69	71	787.05
94	69	72	881.89
94	69	73	890.59
94	69	74	883.51
94	69	75	871.52
94	69	76	864.76
94	69	78	865.97
94	69	79	821.92
94	69	80	810.88
94	70	69	671.94
94	70	70	645.82
94	70	71	729.8
94	70	72	829.65
94	70	73	841.57
94	70	74	835.71
94	70	75	826.78
94	70	76	824.87
94	71	71	731.88
94	71	72	832.97
94	71	73	804.93
94	71	74	788.97
94	71	75	784.88
94	71	76	793.97
94	72	71	719.67
94	72	72	835.75
94	72	73	806.75
94	72	74	818.86
94	72	75	842.84
94	72	76	815.89
94	73	71	706.62
94	73	72	836.7
94	73	73	816.76
94	73	74	825.04
94	73	75	840.1
94	73	76	810.01
94	74	74	821.12
94	74	75	802.97
94	74	76	788.92
95	50	71	867.83
95	50	72	843.83
95	50	73	829.91
95	51	71	872.86
95	51	72	866.93
95	51	73	867
95	52	71	864.86
95	52	72	870.92
95	52	73	897.94
95	53	69	669.91
95	53	70	810.92
95	53	71	851.09
95	53	72	862.22
95	53	73	908.29
95	53	77	916.89
95	53	78	952.91
95	53	79	926.93
95	53	80	880.85
95	54	69	652.85
95	54	70	795.86
95	54	71	842.04
95	54	72	838.15
95	54	73	868.19
95	54	77	955.66
95	54	78	1027.9
95	54	79	978.1
95	54	80	914.89
95	55	69	649.85
95	55	70	788.97
95	55	71	840.05
95	55	72	821.15
95	55	73	851.33
95	55	77	991.77
95	55	78	1038.1
95	55	79	1011.2
95	55	80	954
95	56	69	673.02
95	56	70	799.21
95	56	71	863.22
95	56	72	823.14
95	56	73	855.06
95	56	77	946.39
95	56	78	997.36
95	56	79	993.65
95	56	80	966.77
95	57	69	757.94
95	57	70	859.04
95	57	71	928.93
95	57	72	863.78
[truncated: 7,412 more rows]
