# Supplementary material for: From mathematics to medicine: A practical primer on topological data analysis (TDA) and the development of related analytic tools for the functional discovery of latent structure in fMRI data
Source: PLoS One. 2021 Aug 12;16(8):e0255859. doi: 10.1371/journal.pone.0255859 (PMC8360597; doi:10.1371/journal.pone.0255859)
Supplement: S1 Data — The included archive of .csv files has one .csv file for each time index. Each .csv file contains a single matrix, which has one column for each of the spatial coordinates x, y, z and one column for the fMRI signal amplitude at voxel (x, y, z) at that time index. This is normalized scan data for a single patient from our study, described in the paper, with an ACC (anterior cingulate cortex) mask applied. This is the data we used, together with our software implementation of our workflow (available at https://github.com/regalski/Wayne-State-TDA), to produce the persistence diagrams, vineyards, and loop locations pictured in the figures and described in the Workflow section of our paper. (ZIP) [file pone.0255859.s004.zip › lea2002_145_121_121_time_143_rdACC.csv]

86	49	77	726.82
86	49	78	707.81
86	49	79	702.82
86	49	80	703.85
86	50	77	718.94
86	50	78	695.89
86	50	79	684.77
86	50	80	678.72
86	51	77	699.02
86	51	78	692.88
86	51	79	687.79
86	51	80	679.8
86	52	77	703.84
86	52	78	704.79
86	52	79	698.83
86	52	80	685.75
86	53	77	800.05
86	53	78	756.01
86	53	79	720.83
86	53	80	700.68
86	54	77	829.05
86	54	78	811.89
86	54	79	802.86
86	54	80	750.82
86	55	77	830.94
86	55	78	839.94
86	55	79	858.01
86	55	80	813.9
86	56	77	829.99
86	56	78	840.95
86	56	79	868.9
86	56	80	883.96
86	57	77	814.98
86	57	78	840.79
86	57	79	892.87
86	57	80	889.05
86	57	81	872.09
86	57	82	844.99
86	58	77	808.81
86	58	78	835.86
86	58	79	899.81
86	58	80	882.76
86	58	81	844.77
86	58	82	861.7
86	59	81	789.86
86	59	82	838.89
86	60	81	696.79
86	60	82	742.68
86	61	81	771.71
86	61	82	811.77
86	62	81	833.99
86	62	82	855.94
86	63	77	857.66
86	63	78	817.63
86	63	79	829.69
86	63	80	839.71
86	63	81	836.79
86	63	82	843.85
86	64	77	870.06
86	64	78	836.06
86	64	79	814.04
86	64	80	793.05
86	64	81	763.12
86	64	82	751.08
86	65	77	861.88
86	65	78	856.85
86	65	79	833.93
86	65	80	799.92
86	65	81	750.88
86	65	82	734.82
86	66	77	843.83
86	66	78	896.04
86	66	79	871.09
86	66	80	825.96
86	66	81	768.9
86	66	82	744.91
86	67	77	786.16
86	67	78	858.17
86	67	79	847.14
86	67	80	814.98
86	68	77	816.88
86	68	78	846.95
86	68	79	823.91
86	68	80	790.78
86	69	77	851.27
86	69	78	817.13
86	69	79	781.97
86	69	80	751.83
86	70	77	758.94
86	70	78	716.83
86	70	79	697.76
86	70	80	688.77
86	71	77	732.95
86	71	78	730.93
86	71	79	726.9
86	71	80	721.86
86	72	77	734.08
86	72	78	746.13
86	72	79	742.13
86	72	80	737.99
86	73	77	742.99
86	73	78	729.07
86	73	79	729.1
86	73	80	734.04
87	46	81	941.91
87	46	82	938.81
87	46	83	936.82
87	46	84	943.81
87	47	81	820.67
87	47	82	832.73
87	47	83	848.8
87	47	84	856.79
87	48	81	754.12
87	48	82	758.05
87	48	83	769.01
87	48	84	781.95
87	49	77	707.84
87	49	78	708.88
87	49	79	715.94
87	49	80	728.99
87	49	81	718.95
87	49	82	720.88
87	49	83	732.88
87	49	84	743.86
87	50	77	720.91
87	50	78	698.84
87	50	79	696.75
87	50	80	709.77
87	50	81	699.8
87	50	82	700.83
87	50	83	715.87
87	50	84	725.87
87	51	77	720.01
87	51	78	705.94
87	51	79	695.9
87	51	80	685.84
87	52	77	737.83
87	52	78	730.8
87	52	79	713.85
87	52	80	692.72
87	53	77	858.93
87	53	78	797.87
87	53	79	749.72
87	53	80	728.63
87	54	77	858
87	54	78	837.85
87	54	79	823.8
87	54	80	778.86
87	55	77	811.83
87	55	78	844.89
87	55	79	875.87
87	55	80	823.87
87	55	81	790.82
87	55	82	768.88
87	55	83	762.98
87	55	84	761.02
87	56	77	815
87	56	78	843.01
87	56	79	884.83
87	56	80	870.88
87	56	81	847.91
87	56	82	802.94
87	56	83	786
87	56	84	772.14
87	57	77	824.03
87	57	78	858.88
87	57	79	915.95
87	57	80	899.09
87	57	81	871.99
87	57	82	825
87	57	83	791.05
87	57	84	756.09
87	58	77	834.89
87	58	78	868.9
87	58	79	910.93
87	58	80	901.93
87	58	81	881.78
87	58	82	866.67
87	58	83	855.63
87	58	84	832.76
87	59	77	864.09
87	59	78	867.11
87	59	79	879.82
87	59	80	872.68
87	59	81	848.93
87	59	82	862.04
87	59	83	872.06
87	59	84	865.04
87	60	77	786.87
87	60	78	776.84
87	60	79	800.84
87	60	80	777.97
87	60	81	716.95
87	60	82	751.83
87	60	83	787.85
87	60	84	828.75
87	61	77	764.64
87	61	78	744.79
87	61	79	795.77
87	61	80	812.79
87	61	81	782.74
87	61	82	815.81
87	61	83	849.03
87	61	84	864.06
87	62	77	812.01
87	62	78	771.01
87	62	79	821
87	62	80	849.15
87	62	81	847.96
87	62	82	864.87
87	62	83	880.93
87	62	84	871.96
87	63	77	881.74
87	63	78	886.79
87	63	79	833.85
87	63	80	808.86
87	63	81	842.82
87	63	82	859.82
87	63	83	869.81
87	63	84	849.89
87	64	77	878.07
87	64	78	865.11
87	64	79	799.08
87	64	80	771.11
87	64	81	809.14
87	64	82	810.14
87	64	83	799.07
87	64	84	778.07
87	65	77	855.84
87	65	78	844.8
87	65	79	792.85
87	65	80	762.01
87	65	81	772.17
87	65	82	767.24
87	65	83	758.08
87	65	84	750.97
87	66	77	838.88
87	66	78	864.92
87	66	79	812.97
87	66	80	767.05
87	66	81	749.17
87	66	82	739.23
87	66	83	727.11
87	66	84	729.99
87	67	77	853.09
87	67	78	811.99
87	67	79	780.99
87	67	80	758.17
87	67	81	753.24
87	67	82	731.22
87	67	83	699.14
87	67	84	703.04
87	68	77	840.01
87	68	78	798.79
87	68	79	773.77
87	68	80	753.88
87	68	81	756.92
87	68	82	733.91
87	68	83	694.94
87	68	84	701.99
87	69	77	790.92
87	69	78	782.94
87	69	79	761.92
87	69	80	746.84
87	70	77	713.1
87	70	78	708.12
87	70	79	717.02
87	70	80	724.88
87	71	77	717.9
87	71	78	729.94
87	71	79	742.94
87	71	80	746.89
87	72	77	754.08
87	72	78	762.13
87	72	79	762.09
87	72	80	757.93
87	73	77	745.09
87	73	78	729.14
87	73	79	735.1
87	73	80	744.96
87	73	81	752.86
87	73	82	755.86
87	73	83	756.97
87	73	84	765.01
87	74	81	784.84
87	74	82	810.82
87	74	83	833.75
87	74	84	863.76
87	75	81	809.98
87	75	82	854
87	75	83	895.81
87	75	84	928.87
87	76	81	810.87
87	76	82	868.78
87	76	83	931.68
87	76	84	950.81
88	46	81	953.85
88	46	82	955.82
88	46	83	953.82
88	46	84	953.81
88	47	81	864.67
88	47	82	867.71
88	47	83	866.79
88	47	84	867.79
88	48	81	779.07
88	48	82	779.02
88	48	83	779.03
88	48	84	788.99
88	49	77	711.87
88	49	78	730.94
88	49	79	725.99
88	49	80	723.94
88	49	81	735.87
88	49	82	739.84
88	49	83	742.87
88	49	84	754.89
88	50	77	706.94
88	50	78	712.83
88	50	79	713.76
88	50	80	717.8
88	50	81	721.82
88	50	82	723.85
88	50	83	725.9
88	50	84	734.91
88	51	77	735.96
88	51	78	730.96
88	51	79	721.96
88	51	80	705.91
88	52	77	795.02
88	52	78	778.93
88	52	79	756.88
88	52	80	729.78
88	53	77	889.94
88	53	78	854.92
88	53	79	820.84
88	53	80	793.85
88	54	77	908.02
88	54	78	889.97
88	54	79	867.96
88	54	80	825.99
88	55	77	877.97
88	55	78	882.91
88	55	79	881.95
88	55	80	846.97
88	55	81	823.92
88	55	82	802.82
88	55	83	812.79
88	55	84	830.9
88	56	77	848
88	56	78	842.93
88	56	79	847.85
88	56	80	855.93
88	56	81	848.99
88	56	82	817.89
88	56	83	829.89
88	56	84	855.05
88	57	77	847.04
88	57	78	857.96
88	57	79	871.91
88	57	80	870.03
88	57	81	860.18
88	57	82	832.19
88	57	83	821.16
88	57	84	819.09
88	58	77	856.98
88	58	78	874.05
88	58	79	888.94
88	58	80	888.93
88	58	81	886.9
88	58	82	876.82
88	58	83	873.77
88	58	84	876.84
88	59	77	882.11
88	59	78	874.99
88	59	79	879.83
88	59	80	887.85
88	59	81	886.1
88	59	82	881.26
88	59	83	879.26
88	59	84	884.2
88	60	77	862.04
88	60	78	861.93
88	60	79	846.93
88	60	80	797.01
88	60	81	742.98
88	60	82	748.83
88	60	83	768.7
88	60	84	812.68
88	61	77	844.79
88	61	78	848.74
88	61	79	848.69
88	61	80	832.6
88	61	81	813.4
88	61	82	817.35
88	61	83	830.46
88	61	84	857.77
88	62	77	855.87
88	62	78	844.85
88	62	79	856.92
88	62	80	874.05
88	62	81	897.75
88	62	82	884.55
88	62	83	879.58
88	62	84	877.8
88	63	77	883.76
88	63	78	873.74
88	63	79	836.8
88	63	80	838.92
88	63	81	895.79
88	63	82	899.71
88	63	83	897.7
88	63	84	872.84
88	64	77	884.05
88	64	78	862.05
88	64	79	796.06
88	64	80	792.02
88	64	81	877.92
88	64	82	889.96
88	64	83	887.02
88	64	84	833.11
88	65	77	877.98
88	65	78	844.96
88	65	79	771.99
88	65	80	761.07
88	65	81	838.03
88	65	82	850.99
88	65	83	849.93
88	65	84	793.94
88	66	77	884.01
88	66	78	841.05
88	66	79	774.14
88	66	80	749.2
88	66	81	792.11
88	66	82	802.02
88	66	83	801.94
88	66	84	754.91
88	67	77	847.89
88	67	78	808.11
88	67	79	762.21
88	67	80	739.2
88	67	81	760.13
88	67	82	756.08
88	67	83	742.03
88	67	84	714.97
88	68	77	806.95
88	68	78	786.03
88	68	79	758.04
88	68	80	742.01
88	68	81	751.93
88	68	82	746.88
88	68	83	734.88
88	68	84	726.91
88	69	77	759.01
88	69	78	766.06
88	69	79	754.07
88	69	80	746.98
88	70	77	727.12
88	70	78	721.12
88	70	79	728.07
88	70	80	742.97
88	71	77	721.95
88	71	78	727.95
88	71	79	742.93
88	71	80	753.83
88	72	77	731.94
88	72	78	753
88	72	79	763.99
88	72	80	763.81
88	73	77	723.96
88	73	78	717
88	73	79	739.97
88	73	80	759.83
88	73	81	766.91
88	73	82	775.02
88	73	83	781.04
88	73	84	783.08
88	74	81	819.81
88	74	82	846.79
88	74	83	861.67
88	74	84	879.73
88	75	81	881
88	75	82	919.95
88	75	83	937.8
88	75	84	957.84
88	76	81	883.73
88	76	82	928.64
88	76	83	950.82
88	76	84	952.84
89	46	81	959.82
89	46	82	958.83
89	46	83	951.95
89	46	84	936.95
89	47	81	891.69
89	47	82	885.72
89	47	83	863.81
89	47	84	852.81
89	48	81	793.03
89	48	82	788.08
89	48	83	768.11
89	48	84	773.04
89	49	77	748.88
89	49	78	755.93
89	49	79	733.94
89	49	80	722.83
89	49	81	744.8
89	49	82	748.82
89	49	83	738.82
89	49	84	752.79
89	50	74	728.83
89	50	75	746.96
89	50	76	745.13
89	50	77	742.12
89	50	78	737.98
89	50	79	731.87
89	50	80	731.88
89	50	81	743.88
89	50	82	744.9
89	50	83	737.91
89	50	84	747.89
89	51	74	718.7
89	51	75	771.82
89	51	76	779.96
89	51	77	780.91
89	51	78	779.95
89	51	79	768.06
89	51	80	745.05
89	51	81	740.99
89	51	82	737.98
89	51	83	727.97
89	51	84	731.9
89	52	74	754.83
89	52	75	860.93
89	52	76	871.12
89	52	77	863.04
89	52	78	856.01
89	52	79	830.96
89	52	80	792.8
89	52	81	779.72
89	52	82	770.76
89	52	83	755.82
89	52	84	754.85
89	53	74	761.71
89	53	75	871.74
89	53	76	885.87
89	53	77	882.75
89	53	78	902.7
89	53	79	899.76
89	53	80	877.79
89	53	81	856.89
89	53	82	832.94
89	53	83	805.93
89	53	84	795.89
89	54	74	757.75
89	54	75	859.74
89	54	76	894.8
89	54	77	902.72
89	54	78	906.78
89	54	79	897.88
89	54	80	876.92
89	54	81	865.9
89	54	82	861.91
89	54	83	848.97
89	54	84	845
89	55	75	826.83
89	55	76	887.95
89	55	77	916.92
89	55	78	891.87
89	55	79	878.77
89	55	80	872.75
89	55	81	871.78
89	55	82	865.84
89	55	83	872.87
89	55	84	885.89
89	56	75	814.88
89	56	76	839.89
89	56	77	867.94
89	56	78	864.97
89	56	79	862.87
89	56	80	881.86
89	56	81	882.9
89	56	82	864.91
89	56	83	886.95
89	56	84	913.98
89	57	75	837.77
89	57	76	828.91
89	57	77	857.98
89	57	78	863.06
89	57	79	860.1
89	57	80	867.12
89	57	81	868.22
89	57	82	872.22
89	57	83	889.17
89	57	84	913.2
89	58	77	862.01
89	58	78	873.06
89	58	79	879.9
89	58	80	888.79
89	58	81	896.78
89	58	82	904.72
89	58	83	915.69
89	58	84	932.72
89	59	77	864.88
89	59	78	880.87
89	59	79	912.92
89	59	80	924.07
89	59	81	919.25
89	59	82	898.31
89	59	83	882.26
89	59	84	878.13
89	60	77	822.79
89	60	78	827.86
89	60	79	835.81
89	60	80	798.8
89	60	81	749.86
89	60	82	727.7
89	60	83	715.41
89	60	84	733.35
89	61	77	822.57
89	61	78	832.68
89	61	79	841.68
89	61	80	829.61
89	61	81	820.49
89	61	82	792.4
89	61	83	792.38
89	61	84	861.74
89	62	77	869.99
89	62	78	863.07
89	62	79	868.06
89	62	80	889.02
89	62	81	928.77
89	62	82	894.57
89	62	83	883.57
89	62	84	918.88
89	63	77	874.83
89	63	78	859.8
89	63	79	853.73
89	63	80	890.71
89	63	81	965.67
89	63	82	966.76
89	63	83	956.92
89	63	84	919.96
89	64	77	870
89	64	78	840.07
89	64	79	800.08
89	64	80	827.06
89	64	81	926.03
89	64	82	944.07
89	64	83	943.1
89	64	84	868.11
89	65	77	862.03
89	65	78	818.04
89	65	79	758.01
89	65	80	781.02
89	65	81	896.03
89	65	82	927
89	65	83	931.9
89	65	84	839.9
89	66	75	827.59
89	66	76	867.69
89	66	77	853.91
89	66	78	798.97
89	66	79	744.02
89	66	80	763.09
89	66	81	867.18
89	66	82	899.21
89	66	83	902.07
89	66	84	809.98
89	67	75	858.75
89	67	76	837.8
89	67	77	817.05
89	67	78	795.11
89	67	79	758.16
89	67	80	752.23
89	67	81	787.22
89	67	82	794.19
89	67	83	790.11
89	67	84	748.04
89	68	75	826.99
89	68	76	796.95
89	68	77	783.02
89	68	78	786.98
89	68	79	764.97
89	68	80	753.02
89	68	81	759.99
89	68	82	760.97
89	68	83	760.94
89	68	84	754.88
89	69	74	834.02
89	69	75	775.05
89	69	76	753.06
89	69	77	754.09
89	69	78	770.97
89	69	79	765.93
89	69	80	759.97
89	69	81	760.99
89	69	82	760.97
89	69	83	759.92
89	69	84	773.88
89	70	74	803.88
89	70	75	784.95
89	70	76	754.01
89	70	77	740.06
89	70	78	740.03
89	70	79	738.96
89	70	80	749.92
89	70	81	776.9
89	70	82	776.86
89	70	83	764.82
89	70	84	776.82
89	71	74	770.78
89	71	75	789.9
89	71	76	751.94
89	71	77	732.9
89	71	78	735.88
89	71	79	739.84
89	71	80	749.79
89	71	81	761.84
89	71	82	754.89
89	71	83	741.89
89	71	84	751.89
89	72	74	724.78
89	72	75	778.89
89	72	76	743.92
89	72	77	731.89
89	72	78	749.94
89	72	79	757.95
89	72	80	757.85
89	72	81	742.84
89	72	82	736.82
89	72	83	737.69
89	72	84	748.67
89	73	74	724.89
89	73	75	748.92
89	73	76	739.99
89	73	77	734.02
89	73	78	731.03
89	73	79	752.02
89	73	80	776.02
89	73	81	786.03
89	73	82	802.06
89	73	83	820.02
89	73	84	823.08
89	74	81	856.81
89	74	82	885.81
89	74	83	903.8
89	74	84	904.85
89	75	81	950.98
89	75	82	984.9
89	75	83	989.73
89	75	84	986.75
89	76	81	935.76
89	76	82	980.72
89	76	83	998.77
89	76	84	990.82
90	46	81	962.94
90	46	82	957.99
90	46	83	933.97
90	46	84	918.91
90	47	81	895.72
90	47	82	883.76
90	47	83	843.76
90	47	84	835.7
90	48	81	797.14
90	48	82	783.18
90	48	83	748.12
90	48	84	765.02
90	49	74	764.89
90	49	75	757.77
90	49	76	756.79
90	49	81	745.84
90	49	82	743.9
90	49	83	721.86
90	49	84	745.81
90	50	74	748.86
90	50	75	746.89
90	50	76	759.97
90	50	77	764.01
90	50	78	757.01
90	50	79	744.93
90	50	80	744.84
90	50	81	761.87
90	50	82	762.95
90	50	83	741.93
90	50	84	750.87
90	51	74	741.71
90	51	75	768.74
90	51	76	801.76
90	51	77	813.7
90	51	78	810.79
90	51	79	796.98
90	51	80	776.05
90	51	81	760.08
90	51	82	740.13
90	51	83	726.07
90	51	84	736.97
90	52	74	783.92
90	52	75	864.91
90	52	76	901.95
90	52	77	918.96
90	52	78	914.98
90	52	79	880.89
90	52	80	844.78
90	52	81	820.77
90	52	82	801.9
90	52	83	778.96
90	52	84	766.93
90	53	74	782.92
90	53	75	869.96
90	53	76	901.03
90	53	77	916.86
90	53	78	949.58
90	53	79	958.42
90	53	80	954.65
90	53	81	948.96
90	53	82	936.19
90	53	83	873.16
90	53	84	825.94
90	54	74	765.9
90	54	75	852.93
90	54	76	896.9
90	54	77	920.77
90	54	78	925.76
90	54	79	920.83
90	54	80	917.91
90	54	81	935.93
90	54	82	955.97
90	54	83	918.99
90	54	84	888.99
90	55	74	748.03
90	55	75	828.05
90	55	76	897.1
90	55	77	944.03
90	55	78	896.82
90	55	79	878.49
90	55	80	895.51
90	55	81	927.69
90	55	82	951.84
90	55	83	928.87
90	55	84	916.8
90	56	74	766.91
90	56	75	806.98
90	56	76	853.96
90	56	77	906.76
90	56	78	914.62
90	56	79	925.51
90	56	80	944.64
90	56	81	948.81
90	56	82	936.83
90	56	83	929.78
90	56	84	930.74
90	57	74	835.67
90	57	75	827.77
90	57	76	838.98
90	57	77	887.07
90	57	78	899.07
90	57	79	901.97
90	57	80	912.97
90	57	81	928.12
90	57	82	943.17
90	57	83	940.07
90	57	84	935.98
90	58	74	953.95
90	58	75	883.12
90	58	76	845.18
90	58	77	881.15
90	58	78	895.02
90	58	79	913.67
90	58	80	936.54
90	58	81	963.67
90	58	82	985.71
90	58	83	985.66
90	58	84	979.56
90	59	75	857.59
90	59	76	856.66
90	59	77	866.75
90	59	78	907.91
90	59	79	979.16
90	59	80	990.42
90	59	81	991.59
90	59	82	973.57
90	59	83	938.4
90	59	84	912.31
90	60	75	770.13
90	60	76	751.24
90	60	77	746.25
90	60	78	744.15
90	60	79	761.95
90	60	80	751.83
90	60	81	736.68
90	60	82	718.48
90	60	83	698.19
90	60	84	687.11
90	61	77	732.45
90	61	78	740.39
90	61	79	761.38
90	61	80	752.5
90	61	81	739.46
90	61	82	699.36
90	61	83	683.25
90	61	84	724.5
90	62	75	888.3
90	62	76	862.68
90	62	77	861.01
90	62	78	857.08
90	62	79	863.03
90	62	80	842.96
90	62	81	833.61
90	62	82	794.21
90	62	83	788.92
90	62	84	839.21
90	63	75	742.93
90	63	76	863.72
90	63	77	868.62
90	63	78	856.53
90	63	79	877.47
90	63	80	903.39
90	63	81	943.33
90	63	82	953.37
90	63	83	958.39
90	63	84	970.72
90	64	75	693.55
90	64	76	852.67
90	64	77	853.92
90	64	78	817
90	64	79	814.02
90	64	80	843.01
90	64	81	898.97
90	64	82	898.89
90	64	83	899.8
90	64	84	902.96
90	65	74	877.79
90	65	75	796.84
90	65	76	851.92
90	65	77	827.08
90	65	78	774.1
90	65	79	757.05
90	65	80	796.98
90	65	81	882.83
90	65	82	907.69
90	65	83	921.64
90	65	84	892.77
90	66	74	908.72
90	66	75	895.6
90	66	76	843.71
90	66	77	793.86
90	66	78	751.96
90	66	79	735.98
90	66	80	793.86
90	66	81	901.96
90	66	82	945.1
90	66	83	958.15
90	66	84	886.09
90	67	74	921.81
90	67	75	881.84
90	67	76	813.91
90	67	77	779.1
90	67	78	763.17
90	67	79	759.14
90	67	80	782.07
90	67	81	822.13
90	67	82	831.12
90	67	83	827.05
90	67	84	802.05
90	68	74	915.11
90	68	75	821.98
90	68	76	778.96
90	68	77	770.07
90	68	78	778.06
90	68	79	781.01
90	68	80	783.95
90	68	81	783.93
90	68	82	779.92
90	68	83	776.92
90	68	84	778.86
90	69	74	849.01
90	69	75	776.08
90	69	76	758.07
90	69	77	765.05
90	69	78	790.98
90	69	79	797.9
90	69	80	793.84
90	69	81	774.97
90	69	82	765.05
90	69	83	761.09
90	69	84	775.99
90	70	74	819.94
90	70	75	795.96
90	70	76	753.98
90	70	77	747.05
90	70	78	765.11
90	70	79	758.06
90	70	80	753.94
90	70	81	757.94
90	70	82	762.92
90	70	83	765.91
90	70	84	779.82
90	71	74	791.8
90	71	75	806.87
90	71	76	753.91
90	71	77	738.94
90	71	78	750.96
90	71	79	741.92
90	71	80	743.87
90	71	81	763.9
90	71	82	768.95
90	71	83	766.99
90	71	84	773.91
90	72	74	750.71
90	72	75	781.75
90	72	76	756.84
90	72	77	745.92
90	72	78	752.97
90	72	79	748.96
90	72	80	757.9
90	72	81	787.92
90	72	82	783.97
90	72	83	772.95
90	72	84	773.86
90	73	74	761.77
90	73	75	766.75
90	73	76	756.85
90	73	81	839.03
90	73	82	856.05
90	73	83	863.06
90	73	84	863.06
90	74	81	904.87
90	74	82	934.93
90	74	83	949.99
90	74	84	943.98
90	75	81	985.82
90	75	82	1018.8
90	75	83	1032.9
90	75	84	1020.9
90	76	81	948.78
90	76	82	996.72
90	76	83	1020.8
90	76	84	1011.9
91	47	81	892.6
91	47	82	895.68
91	47	83	886.84
91	47	84	886.94
91	48	81	823.09
91	48	82	814.14
91	48	83	802.12
91	48	84	821.08
91	49	74	779.83
91	49	75	763.77
91	49	76	757.81
91	49	81	768.94
91	49	82	766.92
91	49	83	761.9
91	49	84	784.89
91	50	74	770.78
91	50	75	751.75
91	50	76	761.89
91	50	81	757.85
91	50	82	764.89
91	50	83	762.92
91	50	84	772.9
91	51	74	775.71
91	51	75	768.54
91	51	76	800.61
91	51	81	750.06
91	51	82	746.08
91	51	83	754.05
91	51	84	771.97
91	52	74	825.98
91	52	75	860.76
91	52	76	900.76
91	52	81	795.79
91	52	82	782.84
91	52	83	775.91
91	52	84	775.96
91	53	74	834.9
91	53	75	893.73
91	53	76	933.69
91	53	81	915.86
91	53	82	884.95
91	53	83	829.95
91	53	84	799.9
91	54	74	818.86
91	54	75	890.73
91	54	76	938.68
91	54	81	928.96
91	54	82	933.9
91	54	83	889.86
91	54	84	858.84
91	55	74	793.9
91	55	75	865.87
91	55	76	924.95
91	55	81	937.83
91	55	82	951.88
91	55	83	926.81
91	55	84	910.62
91	56	74	775.96
91	56	75	835.8
91	56	76	894.69
91	56	81	973.85
91	56	82	943.85
91	56	83	939.83
91	56	84	936.75
91	57	74	804.81
91	57	75	826.8
91	57	76	868.84
91	57	77	956.11
91	57	78	984.3
91	57	79	991.29
91	57	80	973.24
91	57	81	953.13
91	57	82	942.13
91	57	83	926.07
91	57	84	911.93
91	58	74	922.04
91	58	75	860.08
91	58	76	852.02
91	58	77	940.16
91	58	78	970.2
91	58	79	983.87
91	58	80	987.67
91	58	81	984.61
91	58	82	974.55
91	58	83	973.54
91	58	84	974.49
91	59	74	885.48
91	59	75	878.46
91	59	76	889.51
91	59	77	931.73
91	59	78	967.99
91	59	79	999.1
91	59	80	1016.2
91	59	81	1011.3
91	59	82	967.21
91	59	83	947.19
91	59	84	930.29
91	60	74	810.71
91	60	75	750.87
91	60	76	690.97
91	60	77	748.14
91	60	78	765.3
91	60	79	754.21
91	60	80	764.07
91	60	81	770.02
91	60	82	778.86
91	60	83	755.61
91	60	84	720.44
91	61	74	767.4
91	61	75	672.13
91	61	76	581.9
91	61	77	693.09
91	61	78	761.44
91	61	79	780.51
91	61	80	783.74
91	61	81	785.18
91	61	82	809.38
91	61	83	771.52
91	61	84	718.46
91	62	74	880.54
91	62	75	788.45
91	62	76	762.59
91	62	77	846.9
91	62	78	899.26
91	62	79	925.24
91	62	80	900.21
91	62	81	878.25
91	62	82	898.12
91	62	83	873.94
91	62	84	844.72
91	63	74	829.26
91	63	75	736.87
91	63	76	895.53
91	63	77	877.46
91	63	78	853.45
91	63	79	906.41
91	63	80	941.41
91	63	81	976.44
91	63	82	997.57
91	63	83	1003.7
91	63	84	1011
91	64	74	819.71
91	64	75	775.63
91	64	76	904.68
91	64	77	858.78
91	64	78	816.88
91	64	79	850.99
91	64	80	887.06
91	64	81	925.14
91	64	82	929.14
91	64	83	927.98
91	64	84	936.01
91	65	74	941.96
91	65	75	935.07
91	65	76	859.89
91	65	77	814.88
91	65	78	786.06
91	65	79	796.06
91	65	80	830.94
91	65	81	884.84
91	65	82	916.71
91	65	83	937.54
91	65	84	932.65
91	66	74	925.77
91	66	75	909.73
91	66	76	837.73
91	66	77	794.78
91	66	78	764.87
91	66	79	755.89
91	66	80	799.74
91	66	81	878.75
91	66	82	948.92
91	66	83	986.07
91	66	84	945.07
91	67	74	928.71
91	67	75	895.78
91	67	76	813.86
91	67	81	818.96
91	67	82	858.99
91	67	83	879.97
91	67	84	857.99
91	68	74	925.01
91	68	75	867.98
91	68	76	791.92
91	68	81	789.79
91	68	82	805.82
91	68	83	812.95
91	68	84	807.88
91	69	74	849.85
91	69	75	786.88
91	69	76	762.92
91	69	81	789.84
91	69	82	782
91	69	83	772.11
91	69	84	777.05
91	70	74	820.9
91	70	75	790.9
91	70	76	747.95
91	70	81	767.98
91	70	82	775.03
91	70	83	781.05
91	70	84	780
91	71	74	803.01
91	71	75	800.03
91	71	76	744
91	71	81	781.93
91	71	82	791.96
91	71	83	797
91	71	84	795.95
91	72	74	780.03
91	72	75	760.88
91	72	76	748.82
91	72	81	829.03
91	72	82	827.05
91	72	83	817.05
91	72	84	820.01
91	73	74	789.08
91	73	75	765.89
91	73	76	755.81
91	73	81	886.94
91	73	82	898.89
91	73	83	906
91	73	84	901.01
91	74	74	803.13
91	74	75	778.04
91	74	76	750.97
91	74	81	954.9
91	74	82	971.89
91	74	83	985.97
91	74	84	980.95
91	75	81	1021.7
91	75	82	1031.8
91	75	83	1037.8
91	75	84	1048.8
91	76	81	985.78
91	76	82	1007.7
91	76	83	1024.8
91	76	84	1034.8
92	47	81	969.77
92	47	82	969.93
92	47	83	962.06
92	47	84	967.05
92	48	81	877.07
92	48	82	886.2
92	48	83	889.15
92	48	84	897.02
92	49	74	795.81
92	49	75	779.86
92	49	76	780.95
92	49	81	792.96
92	49	82	810.99
92	49	83	825.96
92	49	84	841.91
92	50	74	797.72
92	50	75	770.78
92	50	76	772.9
92	50	81	783.87
92	50	82	782.87
92	50	83	778.88
92	50	84	802.87
92	51	74	816.74
92	51	75	783.5
92	51	76	781.52
92	51	81	764.01
92	51	82	767.03
92	51	83	775
92	51	84	807.89
92	52	74	862.1
92	52	75	851.88
92	52	76	855.83
92	52	81	757.88
92	52	82	762.99
92	52	83	767
92	52	84	789.99
92	53	74	897.02
92	53	75	946.82
92	53	76	924.74
92	53	81	804.76
92	53	82	783.89
92	53	83	764.93
92	53	84	769.97
92	54	74	905.09
92	54	75	998.94
92	54	76	958.84
92	54	81	842.84
92	54	82	836.92
92	54	83	816.98
92	54	84	802.01
92	55	74	867.9
92	55	75	913.85
92	55	76	927.9
92	55	81	873.79
92	55	82	868.79
92	55	83	860.75
92	55	84	857.73
92	56	74	837.85
92	56	75	906.73
92	56	76	924.66
92	56	81	916.7
92	56	82	878.7
92	56	83	886.77
92	56	84	896.89
92	57	74	823.88
92	57	75	878.87
92	57	76	898.84
92	57	77	917.85
92	57	78	949.93
92	57	79	962.01
92	57	80	939.05
92	57	81	912.06
92	57	82	888.08
92	57	83	876.05
92	57	84	864.95
92	58	74	858.98
92	58	75	847.84
92	58	76	860.83
92	58	77	912.94
92	58	78	941.93
92	58	79	962.68
92	58	80	959.6
92	58	81	948.72
92	58	82	924.76
92	58	83	925.73
92	58	84	934.71
92	59	74	939.66
92	59	75	926.7
92	59	76	916.69
92	59	77	935.73
92	59	78	971.74
92	59	79	999.9
92	59	80	995.05
92	59	81	974.09
92	59	82	935.11
92	59	83	928.21
92	59	84	922.39
92	60	74	903.2
92	60	75	841.09
92	60	76	779.12
92	60	77	822.18
92	60	78	817.21
92	60	79	784.24
92	60	80	785.29
92	60	81	795.14
92	60	82	823.92
92	60	83	813.89
92	60	84	781.79
92	61	74	842.02
92	61	75	726.55
92	61	76	643.41
92	61	77	776.46
92	61	78	819.6
92	61	79	793.62
92	61	80	814.76
92	61	81	842.66
92	61	82	907.64
92	61	83	882.9
92	61	84	801.26
92	62	74	850.73
92	62	75	700.29
92	62	76	635.64
92	62	77	836.94
92	62	78	926.06
92	62	79	923.16
92	62	80	930.2
92	62	81	937.98
92	62	82	982.77
92	62	83	964.72
92	62	84	905.67
92	63	74	812.68
92	63	75	751.23
92	63	76	843.28
92	63	77	868.51
92	63	78	877.6
92	63	79	926.48
92	63	80	957.41
92	63	81	986.41
92	63	82	1004.4
92	63	83	1022.5
92	63	84	1029.7
92	64	74	803.08
92	64	75	818.51
92	64	76	908.67
92	64	77	878.78
92	64	78	848.91
92	64	79	858.04
92	64	80	889.03
92	64	81	924.92
92	64	82	944.78
92	64	83	956.71
92	64	84	957.85
92	65	74	880.35
92	65	75	916.84
92	65	76	884.88
92	65	77	866.93
92	65	78	840.06
92	65	79	802.02
92	65	80	821.86
92	65	81	860.75
92	65	82	914.56
92	65	83	951.42
92	65	84	960.55
92	66	74	886.34
92	66	75	908.69
92	66	76	870.76
92	66	77	858.82
92	66	78	842.93
92	66	79	804.98
92	66	80	799.84
92	66	81	821.69
92	66	82	918.67
92	66	83	984.83
92	66	84	989.94
92	67	74	900.52
92	67	75	898.69
92	67	76	867.79
92	67	81	793.9
92	67	82	856.82
92	67	83	900.82
92	67	84	904.84
92	68	74	908.8
92	68	75	872.88
92	68	76	851.94
92	68	81	786.82
92	68	82	812.81
92	68	83	832.89
92	68	84	834.87
92	69	74	844.78
92	69	75	790.83
92	69	76	786.9
92	69	81	799.92
92	69	82	792.99
92	69	83	784
92	69	84	780.97
92	70	74	808.97
92	70	75	765.9
92	70	76	761.93
92	70	81	778.06
92	70	82	780.04
92	70	83	784.03
92	70	84	781.04
92	71	74	788.09
92	71	75	766.87
92	71	76	754.9
92	71	81	785.85
92	71	82	797.84
92	71	83	809.86
92	71	84	814.86
92	72	74	801.05
92	72	75	787.85
92	72	76	765.81
92	72	81	845.99
92	72	82	857.94
92	72	83	860.94
92	72	84	874.96
92	73	74	804.07
92	73	75	809.92
92	73	76	770.84
92	73	81	914.87
92	73	82	931.86
92	73	83	939.9
92	73	84	937.96
92	74	74	800.05
92	74	75	822.95
92	74	76	765.9
92	74	81	984.96
92	74	82	1002
92	74	83	1015.9
92	74	84	1006.9
92	75	81	1016.7
92	75	82	1032.8
92	75	83	1045.7
92	75	84	1068.7
92	76	81	986.84
92	76	82	1003.8
92	76	83	1021.9
92	76	84	1050.8
93	49	74	816.94
93	49	75	810.06
93	49	76	785.04
93	50	74	813.83
93	50	75	794.95
93	50	76	764
93	50	81	798.98
93	50	82	800.06
93	50	83	788.91
93	50	84	828.84
93	51	74	816.74
93	51	75	769.64
93	51	76	748.69
93	51	81	780.85
93	51	82	783.89
93	51	83	783.88
93	51	84	841.86
93	52	74	849.99
93	52	75	827.88
93	52	76	805.9
93	52	81	759.92
93	52	82	766.03
93	52	83	765.99
93	52	84	816.85
93	53	74	900.88
93	53	75	913.74
93	53	76	862.73
93	53	81	747.98
93	53	82	724.94
93	53	83	721.84
93	53	84	767.75
93	54	71	758.84
93	54	72	758.85
93	54	73	870.91
93	54	74	952.1
93	54	75	999.92
93	54	76	919.79
93	54	81	774.98
93	54	82	756.98
93	54	83	751.01
93	54	84	756.03
93	55	71	781.98
93	55	72	735.07
93	55	73	834.01
93	55	74	920.97
93	55	75	988.86
93	55	76	958.89
93	55	81	810.03
93	55	82	784.97
93	55	83	779.88
93	55	84	778.77
93	56	71	848.9
93	56	72	770.97
93	56	73	832.91
93	56	74	900.84
93	56	75	967.72
93	56	76	966.78
93	56	81	844.95
93	56	82	800.87
93	56	83	803.85
93	56	84	807.85
93	57	71	957.94
93	57	72	852.86
93	57	73	851.77
93	57	74	873.92
93	57	75	931.88
93	57	76	949.91
93	57	77	956.06
93	57	78	973.2
93	57	79	961.38
93	57	80	909.35
93	58	71	989.03
93	58	72	939.11
93	58	73	889.17
93	58	74	823.06
93	58	75	878.87
93	58	76	916.97
93	58	77	948.21
93	58	78	965.23
93	58	79	969.05
93	58	80	938.96
93	59	71	974.07
93	59	72	953.98
93	59	73	937.54
93	59	74	964.53
93	59	75	947.76
93	59	76	935.79
93	59	77	956.76
93	59	78	986.78
93	59	79	1007
93	59	80	972.22
93	60	71	940.91
93	60	72	908.91
93	60	73	854.06
93	60	74	853.07
93	60	75	859.79
93	60	76	869.79
93	60	77	856.04
93	60	78	807.21
93	60	79	750.37
93	60	80	785.37
93	61	74	645.16
93	61	75	738.4
93	61	76	816.39
93	61	77	833.58
93	61	78	803.83
93	61	79	748.83
93	61	80	815.78
93	62	71	891.17
93	62	72	903.71
93	62	73	904.57
93	62	74	816.98
93	62	75	801.04
93	62	76	807.91
93	62	77	899.03
93	62	78	922.31
93	62	79	892.35
93	62	80	930.28
93	63	71	888.83
93	63	72	935.76
93	63	73	926.92
93	63	74	909.79
93	63	75	900.65
93	63	76	896.74
93	63	77	904.82
93	63	78	908.86
93	63	79	928.6
93	63	80	950.48
93	64	71	914.72
93	64	72	927.4
93	64	73	875.53
93	64	74	935.8
93	64	75	943.9
93	64	76	936.82
93	64	77	915.8
93	64	78	889.96
93	64	79	867.08
93	64	80	882.08
93	65	71	912.88
93	65	72	951.06
93	65	73	930.18
93	65	74	921.14
93	65	75	925.89
93	65	76	936.79
93	65	77	924.9
93	65	78	888.03
93	65	79	820
93	65	80	819.94
93	66	71	932.91
93	66	72	978
93	66	73	949.85
93	66	74	949.73
93	66	75	951.77
93	66	76	934.78
93	67	71	944.95
93	67	72	1001.8
93	67	73	969.71
93	67	74	958.78
93	67	75	945.79
93	67	76	933.74
93	67	81	774.08
93	67	82	820.92
93	67	83	877.88
93	67	84	929.85
93	68	71	901.9
93	68	72	1015.1
93	68	73	993.94
93	68	74	948.86
93	68	75	912.79
93	68	76	915.87
93	68	81	785.95
93	68	82	795.86
93	68	83	819.85
93	68	84	854.88
93	69	71	791.95
93	69	72	914.87
93	69	73	903.7
93	69	74	874.74
93	69	75	840.7
93	69	76	829.77
93	69	81	808.96
93	69	82	797.91
93	69	83	787.88
93	69	84	784.88
93	70	74	827.88
93	70	75	797.89
93	70	76	796.91
93	70	81	788.09
93	70	82	775.04
93	70	83	772.99
93	70	84	790.99
93	71	74	800.98
93	71	75	772.9
93	71	76	781.96
93	71	81	784.81
93	71	82	784.8
93	71	83	796.77
93	71	84	828.83
93	72	74	826.86
93	72	75	812.75
93	72	76	784.84
93	72	81	853.02
93	72	82	876.98
93	72	83	898.91
93	72	84	913.99
93	73	74	832.98
93	73	75	818.91
93	73	76	782.93
93	73	81	931.89
93	73	82	955.89
93	73	83	974.94
93	73	84	978
93	74	74	829.08
93	74	75	808.92
93	74	76	776.95
94	49	74	840.08
94	49	75	837.13
94	49	76	802.01
94	50	71	876.96
94	50	72	847.97
94	50	73	816.96
94	50	74	837.02
94	50	75	828.14
94	50	76	777.1
94	51	71	848.81
94	51	72	847.85
94	51	73	852.87
94	51	74	823.94
94	51	75	781.08
94	51	76	747.03
94	52	71	846.88
94	52	72	850
94	52	73	860.06
94	52	74	856.13
94	52	75	844.2
94	52	76	811.24
94	53	69	666.03
94	53	70	824.04
94	53	71	856.09
94	53	72	841.01
94	53	73	858.95
94	53	74	884.04
94	53	75	895.2
94	53	76	858.22
94	54	69	616.9
94	54	70	748.82
94	54	71	797.7
94	54	72	795.63
94	54	73	853.72
94	54	74	907.92
94	54	75	944.04
94	54	76	905.05
94	54	78	893.03
94	54	79	846.04
94	54	80	799.92
94	55	69	608.84
94	55	70	739.91
94	55	71	800.04
94	55	72	770.1
94	55	73	828.99
94	55	74	908.86
94	55	75	1000.8
94	55	76	963.87
94	55	78	955.21
94	55	79	885
94	55	80	812.86
94	56	69	637.95
94	56	70	773.03
94	56	71	851.12
94	56	72	795.03
94	56	73	844.82
94	56	74	912.74
94	56	75	987.68
94	56	76	969.73
94	56	78	992.7
94	56	79	948.71
94	56	80	861.8
94	57	71	947.9
94	57	72	873.87
94	57	73	881.79
94	57	74	905.84
94	57	75	955.77
94	57	76	961.65
94	57	77	964.65
94	57	78	991.86
94	57	79	970.17
94	57	80	902.12
94	58	71	992.17
94	58	72	947.37
94	58	73	900.38
94	58	74	852.2
94	58	75	911.94
94	58	76	946.9
94	58	77	965.96
94	58	78	980.99
94	58	79	982.86
94	58	80	947.85
94	59	71	986.83
94	59	72	957.64
94	59	73	942.31
94	59	74	957.32
94	59	75	944.52
94	59	76	938.67
94	59	77	958.6
94	59	78	989.58
94	59	79	1012.8
94	59	80	979.13
94	60	71	908.85
94	60	72	884.14
94	60	73	843.52
94	60	74	841.51
94	60	75	869.25
94	60	76	903.1
94	60	77	863.18
94	60	78	776.33
94	60	79	694.22
94	60	80	783.12
94	61	71	714.67
94	61	72	659.84
94	61	73	599.29
94	61	74	608.7
94	61	75	766.55
94	61	76	903.75
94	61	77	862.74
94	61	78	766.74
94	61	79	674.73
94	61	80	791.65
94	62	71	809.2
94	62	72	823.36
94	62	73	830.64
94	62	74	835.62
94	62	75	897.15
94	62	76	962.96
94	62	77	963.02
94	62	78	912.27
94	62	79	851.43
94	62	80	901.3
94	63	71	915.31
94	63	72	930.21
94	63	73	921.01
94	63	74	960.58
94	63	75	976.41
94	63	76	959.66
94	63	77	958.87
94	63	78	940.81
94	63	79	917.61
94	63	80	930.5
94	64	71	938.79
94	64	72	961.62
94	64	73	928.45
94	64	74	991.49
94	64	75	994.7
94	64	76	964.75
94	64	77	965.77
94	64	78	943.88
94	64	79	903.1
94	64	80	896.16
94	65	71	943.09
94	65	72	975.97
94	65	73	950.84
94	65	74	937.82
94	65	75	942.75
94	65	76	974.77
94	65	77	976.89
94	65	78	947.04
94	65	79	888.03
94	65	80	864.97
94	66	71	927.89
94	66	72	964.82
94	66	73	941.64
94	66	74	953.51
94	66	75	963.53
94	66	76	961.65
94	66	78	966.87
94	66	79	929.93
94	66	80	878.94
94	67	69	738.71
94	67	70	808.68
94	67	71	888.74
94	67	72	942.6
94	67	73	933.58
94	67	74	947.71
94	67	75	954.72
94	67	76	956.71
94	67	78	980.83
94	67	79	932.98
94	67	80	874.06
94	68	69	667.11
94	68	70	705.01
94	68	71	821.98
94	68	72	922.93
94	68	73	938.81
94	68	74	923.8
94	68	75	918.71
94	68	76	939.89
94	68	78	968.09
94	68	79	913.02
94	68	80	860.92
94	69	69	666.84
94	69	70	662.88
94	69	71	764.03
94	69	72	860.92
94	69	73	868.71
94	69	74	868.65
94	69	75	862.65
94	69	76	850.83
94	69	78	859.98
94	69	79	847.94
94	69	80	833.92
94	70	69	690.96
94	70	70	651.87
94	70	71	728.86
94	70	72	826.75
94	70	73	832.69
94	70	74	829.8
94	70	75	817.84
94	70	76	809.9
94	71	71	725.91
94	71	72	831.98
94	71	73	830.95
94	71	74	804.98
94	71	75	779.92
94	71	76	788.98
94	72	71	716.76
94	72	72	831.82
94	72	73	831.82
94	72	74	832.9
94	72	75	829.88
94	72	76	802.92
94	73	71	716.73
94	73	72	835.79
94	73	73	836.83
94	73	74	840.03
94	73	75	837.07
94	73	76	806.01
94	74	74	835.08
94	74	75	814.98
94	74	76	799.95
95	50	71	893.88
95	50	72	867.88
95	50	73	837.93
95	51	71	874.9
95	51	72	875.95
95	51	73	879
95	52	71	867.9
95	52	72	884.94
95	52	73	894.96
95	53	69	668.94
95	53	70	817.94
95	53	71	874.06
95	53	72	886.16
95	53	73	893.21
95	53	77	910.92
95	53	78	916.93
95	53	79	866.95
95	53	80	817.89
95	54	69	640.89
95	54	70	773.9
95	54	71	828.03
95	54	72	834.11
95	54	73	860.14
95	54	77	950.76
95	54	78	980.96
95	54	79	909.07
95	54	80	837.92
95	55	69	634.89
95	55	70	768.98
95	55	71	833.04
95	55	72	819.11
95	55	73	846.24
95	55	77	980.84
95	55	78	1028.1
95	55	79	956.12
95	55	80	873
95	56	69	660.01
95	56	70	798.15
95	56	71	874.16
95	56	72	835.1
95	56	73	857.04
95	56	77	952.56
95	56	78	1011.5
95	56	79	977.75
95	56	80	916.84
95	57	69	747.96
95	57	70	853.03
95	57	71	940.95
95	57	72	889.84
[truncated: 7,412 more rows]
