# Supplementary material for: From mathematics to medicine: A practical primer on topological data analysis (TDA) and the development of related analytic tools for the functional discovery of latent structure in fMRI data
Source: PLoS One. 2021 Aug 12;16(8):e0255859. doi: 10.1371/journal.pone.0255859 (PMC8360597; doi:10.1371/journal.pone.0255859)
Supplement: S1 Data — The included archive of .csv files has one .csv file for each time index. Each .csv file contains a single matrix, which has one column for each of the spatial coordinates x, y, z and one column for the fMRI signal amplitude at voxel (x, y, z) at that time index. This is normalized scan data for a single patient from our study, described in the paper, with an ACC (anterior cingulate cortex) mask applied. This is the data we used, together with our software implementation of our workflow (available at https://github.com/regalski/Wayne-State-TDA), to produce the persistence diagrams, vineyards, and loop locations pictured in the figures and described in the Workflow section of our paper. (ZIP) [file pone.0255859.s004.zip › lea2002_145_121_121_time_144_rdACC.csv]

86	49	77	710.89
86	49	78	705.89
86	49	79	704.89
86	49	80	708.91
86	50	77	707.96
86	50	78	690.93
86	50	79	677.86
86	50	80	676.83
86	51	77	701.01
86	51	78	691.93
86	51	79	684.87
86	51	80	679.88
86	52	77	717.91
86	52	78	703.87
86	52	79	694.9
86	52	80	689.85
86	53	77	804.03
86	53	78	738
86	53	79	709.9
86	53	80	697.81
86	54	77	845.03
86	54	78	814.93
86	54	79	784.92
86	54	80	748.89
86	55	77	853.97
86	55	78	853.97
86	55	79	836.01
86	55	80	814.94
86	56	77	854.99
86	56	78	849.97
86	56	79	851.94
86	56	80	885.98
86	57	77	829.99
86	57	78	856.87
86	57	79	879.92
86	57	80	858.03
86	57	81	845.05
86	57	82	847.99
86	58	77	820.89
86	58	78	852.92
86	58	79	883.89
86	58	80	839.86
86	58	81	838.86
86	58	82	879.82
86	59	81	812.91
86	59	82	874.93
86	60	81	720.88
86	60	82	794.8
86	61	81	774.82
86	61	82	827.86
86	62	81	822.99
86	62	82	865.96
86	63	77	848.8
86	63	78	829.78
86	63	79	840.81
86	63	80	834.83
86	63	81	814.87
86	63	82	870.91
86	64	77	860.04
86	64	78	828.04
86	64	79	839.02
86	64	80	808.03
86	64	81	732.07
86	64	82	754.05
86	65	77	860.93
86	65	78	853.91
86	65	79	855.96
86	65	80	808.95
86	65	81	720.93
86	65	82	738.89
86	66	77	871.9
86	66	78	904.02
86	66	79	875.05
86	66	80	821.98
86	66	81	748.94
86	66	82	751.95
86	67	77	815.09
86	67	78	867.1
86	67	79	861.08
86	67	80	834.99
86	68	77	847.93
86	68	78	879.97
86	68	79	850.94
86	68	80	817.87
86	69	77	875.16
86	69	78	860.08
86	69	79	809.98
86	69	80	771.9
86	70	77	787.96
86	70	78	750.9
86	70	79	717.86
86	70	80	693.86
86	71	77	759.97
86	71	78	743.96
86	71	79	726.94
86	71	80	721.92
86	72	77	749.05
86	72	78	744.08
86	72	79	729.08
86	72	80	731
86	73	77	734.99
86	73	78	734.04
86	73	79	717.06
86	73	80	723.02
87	46	81	977.95
87	46	82	944.89
87	46	83	926.89
87	46	84	932.88
87	47	81	903.8
87	47	82	882.84
87	47	83	864.88
87	47	84	864.87
87	48	81	786.07
87	48	82	774.03
87	48	83	763.01
87	48	84	780.97
87	49	77	725.9
87	49	78	729.93
87	49	79	728.96
87	49	80	731.99
87	49	81	739.97
87	49	82	735.93
87	49	83	728.93
87	49	84	750.92
87	50	77	714.95
87	50	78	708.9
87	50	79	702.85
87	50	80	700.86
87	50	81	721.88
87	50	82	723.9
87	50	83	722.92
87	50	84	738.92
87	51	77	716.01
87	51	78	705.96
87	51	79	687.94
87	51	80	671.91
87	52	77	742.9
87	52	78	723.88
87	52	79	699.91
87	52	80	680.83
87	53	77	832.96
87	53	78	775.92
87	53	79	743.83
87	53	80	721.78
87	54	77	858
87	54	78	830.91
87	54	79	800.88
87	54	80	765.92
87	55	77	847.9
87	55	78	862.93
87	55	79	848.92
87	55	80	816.92
87	55	81	788.89
87	55	82	762.93
87	55	83	745.99
87	55	84	744.01
87	56	77	856
87	56	78	881
87	56	79	890.9
87	56	80	879.93
87	56	81	846.94
87	56	82	804.96
87	56	83	776
87	56	84	757.08
87	57	77	841.02
87	57	78	881.92
87	57	79	916.97
87	57	80	906.05
87	57	81	864
87	57	82	815
87	57	83	774.03
87	57	84	744.05
87	58	77	837.93
87	58	78	874.94
87	58	79	904.96
87	58	80	881.96
87	58	81	862.87
87	58	82	865.8
87	58	83	846.78
87	58	84	824.86
87	59	77	882.06
87	59	78	871.07
87	59	79	863.89
87	59	80	825.81
87	59	81	824.96
87	59	82	867.03
87	59	83	869.03
87	59	84	859.02
87	60	77	777.92
87	60	78	770.9
87	60	79	807.9
87	60	80	751.98
87	60	81	725.97
87	60	82	764.9
87	60	83	798.91
87	60	84	829.85
87	61	77	732.79
87	61	78	738.87
87	61	79	803.86
87	61	80	809.87
87	61	81	802.84
87	61	82	796.89
87	61	83	811.02
87	61	84	830.03
87	62	77	768.01
87	62	78	765
87	62	79	814
87	62	80	854.09
87	62	81	867.98
87	62	82	846.92
87	62	83	846.96
87	62	84	843.98
87	63	77	876.84
87	63	78	855.87
87	63	79	804.91
87	63	80	823.91
87	63	81	858.89
87	63	82	879.89
87	63	83	877.89
87	63	84	845.93
87	64	77	863.04
87	64	78	820.07
87	64	79	769.05
87	64	80	781.06
87	64	81	804.08
87	64	82	820.08
87	64	83	813.04
87	64	84	789.04
87	65	77	835.9
87	65	78	812.88
87	65	79	772.91
87	65	80	757
87	65	81	743.1
87	65	82	777.14
87	65	83	783.05
87	65	84	761.98
87	66	77	835.93
87	66	78	857.95
87	66	79	801.98
87	66	80	749.03
87	66	81	703.1
87	66	82	744.14
87	66	83	754.07
87	66	84	739
87	67	77	857.05
87	67	78	818.99
87	67	79	798
87	67	80	763.1
87	67	81	723.14
87	67	82	719.13
87	67	83	712.08
87	67	84	714.03
87	68	77	855.01
87	68	78	812.88
87	68	79	788.86
87	68	80	759.93
87	68	81	732.95
87	68	82	728.95
87	68	83	719.96
87	68	84	709.99
87	69	77	817.95
87	69	78	798.97
87	69	79	771.95
87	69	80	747.9
87	70	77	738.06
87	70	78	732.07
87	70	79	740.01
87	70	80	724.93
87	71	77	727.94
87	71	78	742.96
87	71	79	745.96
87	71	80	735.93
87	72	77	745.05
87	72	78	765.08
87	72	79	748.05
87	72	80	741.96
87	73	77	746.05
87	73	78	758.08
87	73	79	735.06
87	73	80	736.98
87	73	81	749.92
87	73	82	725.92
87	73	83	718.98
87	73	84	740.01
87	74	81	770.91
87	74	82	800.89
87	74	83	827.85
87	74	84	843.86
87	75	81	790.99
87	75	82	855
87	75	83	893.89
87	75	84	900.92
87	76	81	804.92
87	76	82	868.87
87	76	83	906.81
87	76	84	914.89
88	46	81	986.91
88	46	82	964.89
88	46	83	942.89
88	46	84	935.89
88	47	81	920.8
88	47	82	892.83
88	47	83	869.87
88	47	84	865.87
88	48	81	805.04
88	48	82	788.01
88	48	83	775.02
88	48	84	782.99
88	49	77	749.92
88	49	78	759.96
88	49	79	745
88	49	80	742.97
88	49	81	747.92
88	49	82	743.9
88	49	83	738.92
88	49	84	757.93
88	50	77	711.96
88	50	78	707.9
88	50	79	719.86
88	50	80	725.88
88	50	81	724.89
88	50	82	723.91
88	50	83	721.94
88	50	84	741.95
88	51	77	729.98
88	51	78	717.98
88	51	79	706.98
88	51	80	694.95
88	52	77	784.01
88	52	78	765.96
88	52	79	731.93
88	52	80	707.87
88	53	77	863.97
88	53	78	832.95
88	53	79	801.9
88	53	80	775.91
88	54	77	899.01
88	54	78	884.98
88	54	79	849.97
88	54	80	806
88	55	77	900.98
88	55	78	900.95
88	55	79	871.97
88	55	80	832.98
88	55	81	822.95
88	55	82	810.89
88	55	83	809.87
88	55	84	816.94
88	56	77	889
88	56	78	874.96
88	56	79	864.91
88	56	80	856.96
88	56	81	849
88	56	82	831.94
88	56	83	836.93
88	56	84	837.03
88	57	77	882.03
88	57	78	879.98
88	57	79	884.94
88	57	80	888.02
88	57	81	862.11
88	57	82	817.11
88	57	83	802.1
88	57	84	799.06
88	58	77	877.99
88	58	78	886.03
88	58	79	892.96
88	58	80	885.96
88	58	81	875.94
88	58	82	872.89
88	58	83	857.86
88	58	84	851.91
88	59	77	903.06
88	59	78	892.99
88	59	79	884.9
88	59	80	853.91
88	59	81	853.06
88	59	82	875.16
88	59	83	863.15
88	59	84	857.12
88	60	77	886.02
88	60	78	869.96
88	60	79	849.96
88	60	80	779.01
88	60	81	740.99
88	60	82	733.9
88	60	83	754.82
88	60	84	807.81
88	61	77	863.87
88	61	78	859.85
88	61	79	857.81
88	61	80	841.76
88	61	81	822.64
88	61	82	779.61
88	61	83	791.67
88	61	84	840.86
88	62	77	860.92
88	62	78	860.91
88	62	79	860.95
88	62	80	894.03
88	62	81	903.85
88	62	82	855.73
88	62	83	849.75
88	62	84	865.88
88	63	77	875.86
88	63	78	862.84
88	63	79	819.88
88	63	80	861.95
88	63	81	910.88
88	63	82	920.83
88	63	83	909.82
88	63	84	878.9
88	64	77	870.03
88	64	78	835.03
88	64	79	766.04
88	64	80	812.01
88	64	81	877.95
88	64	82	899.98
88	64	83	886.01
88	64	84	832.06
88	65	77	867.99
88	65	78	821.97
88	65	79	741
88	65	80	771.04
88	65	81	824.02
88	65	82	862.99
88	65	83	856.96
88	65	84	791.96
88	66	77	887
88	66	78	837.03
88	66	79	749.08
88	66	80	746.12
88	66	81	767.06
88	66	82	816.01
88	66	83	814.96
88	66	84	754.95
88	67	77	832.93
88	67	78	782.06
88	67	79	746.13
88	67	80	737.12
88	67	81	730.08
88	67	82	747.05
88	67	83	742.02
88	67	84	716.98
88	68	77	797.97
88	68	78	767.02
88	68	79	747.03
88	68	80	731
88	68	81	717.96
88	68	82	730.93
88	68	83	731.93
88	68	84	717.94
88	69	77	771
88	69	78	766.04
88	69	79	748.04
88	69	80	729.99
88	70	77	745.07
88	70	78	740.07
88	70	79	745.04
88	70	80	737.98
88	71	77	736.97
88	71	78	741.97
88	71	79	746.96
88	71	80	740.9
88	72	77	737.96
88	72	78	754
88	72	79	751.99
88	72	80	745.89
88	73	77	738.97
88	73	78	754
88	73	79	757.98
88	73	80	757.9
88	73	81	758.94
88	73	82	751.01
88	73	83	753.02
88	73	84	777.05
88	74	81	808.88
88	74	82	824.87
88	74	83	844.8
88	74	84	867.84
88	75	81	865
88	75	82	898.97
88	75	83	925.88
88	75	84	930.9
88	76	81	879.84
88	76	82	917.78
88	76	83	936.89
88	76	84	916.91
89	46	81	974.89
89	46	82	967.9
89	46	83	951.97
89	46	84	920.97
89	47	81	929.81
89	47	82	897.83
89	47	83	869.88
89	47	84	847.89
89	48	81	810.02
89	48	82	789.05
89	48	83	773.06
89	48	84	774.02
89	49	77	745.93
89	49	78	753.96
89	49	79	737.96
89	49	80	743.9
89	49	81	753.88
89	49	82	748.89
89	49	83	744.89
89	49	84	759.88
89	50	74	755.9
89	50	75	748.98
89	50	76	740.08
89	50	77	738.07
89	50	78	734.99
89	50	79	747.92
89	50	80	755.93
89	50	81	751.93
89	50	82	743.94
89	50	83	737.94
89	50	84	752.94
89	51	74	751.82
89	51	75	774.89
89	51	76	781.98
89	51	77	781.95
89	51	78	780.97
89	51	79	764.03
89	51	80	743.03
89	51	81	738
89	51	82	725.99
89	51	83	708.98
89	51	84	715.94
89	52	74	779.9
89	52	75	853.96
89	52	76	868.07
89	52	77	865.02
89	52	78	858.01
89	52	79	809.98
89	52	80	774.88
89	52	81	765.83
89	52	82	752.86
89	52	83	738.89
89	52	84	737.91
89	53	74	799.82
89	53	75	882.84
89	53	76	878.92
89	53	77	877.85
89	53	78	878.82
89	53	79	874.85
89	53	80	865.87
89	53	81	831.94
89	53	82	807.96
89	53	83	792.96
89	53	84	785.93
89	54	74	804.85
89	54	75	892.84
89	54	76	897.88
89	54	77	895.83
89	54	78	880.87
89	54	79	876.93
89	54	80	866.95
89	54	81	862.94
89	54	82	853.95
89	54	83	831.98
89	54	84	843
89	55	75	867.9
89	55	76	908.97
89	55	77	911.95
89	55	78	876.92
89	55	79	872.86
89	55	80	873.85
89	55	81	877.87
89	55	82	875.9
89	55	83	875.92
89	55	84	890.93
89	56	75	829.93
89	56	76	862.93
89	56	77	884.96
89	56	78	862.98
89	56	79	876.92
89	56	80	904.92
89	56	81	887.94
89	56	82	877.95
89	56	83	899.97
89	56	84	908.99
89	57	75	843.86
89	57	76	853.95
89	57	77	869.99
89	57	78	858.04
89	57	79	864.06
89	57	80	881.07
89	57	81	868.13
89	57	82	844.13
89	57	83	850.1
89	57	84	860.12
89	58	77	871.01
89	58	78	873.03
89	58	79	879.94
89	58	80	892.88
89	58	81	898.87
89	58	82	905.83
89	58	83	889.81
89	58	84	887.83
89	59	77	896.93
89	59	78	907.92
89	59	79	910.95
89	59	80	907.04
89	59	81	909.15
89	59	82	916.19
89	59	83	871.16
89	59	84	840.08
89	60	77	832.88
89	60	78	821.92
89	60	79	809.89
89	60	80	786.88
89	60	81	756.92
89	60	82	721.82
89	60	83	703.65
89	60	84	716.61
89	61	77	825.74
89	61	78	825.81
89	61	79	826.81
89	61	80	827.77
89	61	81	807.69
89	61	82	753.64
89	61	83	773.63
89	61	84	843.85
89	62	77	872
89	62	78	873.04
89	62	79	871.04
89	62	80	896.01
89	62	81	898.86
89	62	82	857.74
89	62	83	871.74
89	62	84	910.92
89	63	77	859.9
89	63	78	861.88
89	63	79	863.84
89	63	80	916.83
89	63	81	962.8
89	63	82	976.85
89	63	83	966.95
89	63	84	922.98
89	64	77	856
89	64	78	830.04
89	64	79	793.05
89	64	80	852.04
89	64	81	919.02
89	64	82	950.04
89	64	83	942.06
89	64	84	875.07
89	65	77	857.02
89	65	78	808.02
89	65	79	741.01
89	65	80	802.01
89	65	81	886.02
89	65	82	935
89	65	83	928.94
89	65	84	843.94
89	66	75	841.76
89	66	76	894.81
89	66	77	858.95
89	66	78	807.98
89	66	79	725.01
89	66	80	773.05
89	66	81	850.11
89	66	82	908.12
89	66	83	901.04
89	66	84	808.99
89	67	75	867.85
89	67	76	852.88
89	67	77	811.03
89	67	78	770.06
89	67	79	735.09
89	67	80	747.14
89	67	81	773.13
89	67	82	810.11
89	67	83	806.07
89	67	84	750.02
89	68	75	846
89	68	76	807.97
89	68	77	781.01
89	68	78	760.99
89	68	79	741.98
89	68	80	735.01
89	68	81	737
89	68	82	759.98
89	68	83	760.96
89	68	84	734.93
89	69	74	844.01
89	69	75	799.03
89	69	76	757.03
89	69	77	771.05
89	69	78	777.98
89	69	79	750.96
89	69	80	733.98
89	69	81	724.99
89	69	82	736.98
89	69	83	743.95
89	69	84	739.93
89	70	74	808.93
89	70	75	779.97
89	70	76	761.01
89	70	77	762.04
89	70	78	759.02
89	70	79	741.98
89	70	80	740.95
89	70	81	742.94
89	70	82	755.91
89	70	83	761.89
89	70	84	760.89
89	71	74	780.87
89	71	75	766.94
89	71	76	755.97
89	71	77	754.94
89	71	78	753.93
89	71	79	743.9
89	71	80	744.88
89	71	81	744.91
89	71	82	740.93
89	71	83	735.93
89	71	84	736.94
89	72	74	762.87
89	72	75	759.93
89	72	76	739.95
89	72	77	748.93
89	72	78	758.97
89	72	79	750.97
89	72	80	750.91
89	72	81	748.9
89	72	82	732.89
89	72	83	728.81
89	72	84	739.8
89	73	74	746.94
89	73	75	747.95
89	73	76	745.99
89	73	77	750.01
89	73	78	755.02
89	73	79	762.01
89	73	80	775.01
89	73	81	781.02
89	73	82	788.04
89	73	83	798.01
89	73	84	817.05
89	74	81	848.88
89	74	82	858.88
89	74	83	870.88
89	74	84	886.91
89	75	81	937.99
89	75	82	940.94
89	75	83	945.84
89	75	84	952.85
89	76	81	932.86
89	76	82	954.83
89	76	83	967.86
89	76	84	968.89
90	46	81	946.96
90	46	82	959.99
90	46	83	948.98
90	46	84	897.95
90	47	81	926.83
90	47	82	911.86
90	47	83	877.85
90	47	84	823.82
90	48	81	810.08
90	48	82	790.11
90	48	83	770.07
90	48	84	767.01
90	49	74	776.93
90	49	75	758.86
90	49	76	730.87
90	49	81	757.9
90	49	82	751.94
90	49	83	744.92
90	49	84	753.89
90	50	74	763.92
90	50	75	746.93
90	50	76	735.98
90	50	77	747.01
90	50	78	756.01
90	50	79	761.96
90	50	80	774.9
90	50	81	787.92
90	50	82	781.97
90	50	83	764.96
90	50	84	758.92
90	51	74	759.83
90	51	75	763.84
90	51	76	783.86
90	51	77	800.82
90	51	78	812.87
90	51	79	796.99
90	51	80	780.03
90	51	81	767.05
90	51	82	747.08
90	51	83	722.04
90	51	84	725.98
90	52	74	794.95
90	52	75	850.95
90	52	76	883.97
90	52	77	903.98
90	52	78	912.99
90	52	79	858.93
90	52	80	827.87
90	52	81	808.86
90	52	82	785.94
90	52	83	758.97
90	52	84	745.96
90	53	74	814.95
90	53	75	892.98
90	53	76	892.02
90	53	77	904.92
90	53	78	925.75
90	53	79	938.65
90	53	80	944.79
90	53	81	915.98
90	53	82	879.11
90	53	83	842.09
90	53	84	803.97
90	54	74	816.94
90	54	75	905.96
90	54	76	905.94
90	54	77	906.86
90	54	78	894.86
90	54	79	905.9
90	54	80	919.95
90	54	81	927.96
90	54	82	926.98
90	54	83	912.99
90	54	84	897.99
90	55	74	798.02
90	55	75	875.03
90	55	76	918.06
90	55	77	919.02
90	55	78	869.89
90	55	79	879.69
90	55	80	917.71
90	55	81	934.81
90	55	82	934.9
90	55	83	922.92
90	55	84	923.88
90	56	74	806.95
90	56	75	839.99
90	56	76	883.97
90	56	77	908.85
90	56	78	890.77
90	56	79	923.71
90	56	80	992.79
90	56	81	952.89
90	56	82	913.9
90	56	83	904.87
90	56	84	915.84
90	57	74	854.8
90	57	75	850.86
90	57	76	868.99
90	57	77	884.04
90	57	78	880.04
90	57	79	887.98
90	57	80	908.98
90	57	81	897.07
90	57	82	881.1
90	57	83	876.04
90	57	84	870.99
90	58	74	940.97
90	58	75	894.07
90	58	76	877.11
90	58	77	874.09
90	58	78	888.01
90	58	79	896.8
90	58	80	916.72
90	58	81	940.8
90	58	82	972.83
90	58	83	965.8
90	58	84	958.74
90	59	75	873.76
90	59	76	884.79
90	59	77	905.85
90	59	78	930.94
90	59	79	943.1
90	59	80	967.25
90	59	81	988.36
90	59	82	1003.3
90	59	83	947.24
90	59	84	914.19
90	60	75	770.08
90	60	76	766.14
90	60	77	768.15
90	60	78	745.09
90	60	79	734.97
90	60	80	764.9
90	60	81	767.81
90	60	82	743.69
90	60	83	706.51
90	60	84	698.47
90	61	77	748.67
90	61	78	746.63
90	61	79	748.63
90	61	80	760.7
90	61	81	738.67
90	61	82	677.62
90	61	83	672.55
90	61	84	711.7
90	62	75	869.58
90	62	76	841.81
90	62	77	862
90	62	78	866.05
90	62	79	862.02
90	62	80	844.98
90	62	81	818.76
90	62	82	768.53
90	62	83	788.35
90	62	84	836.53
90	63	75	800.96
90	63	76	871.83
90	63	77	855.77
90	63	78	867.72
90	63	79	911.68
90	63	80	957.64
90	63	81	982.6
90	63	82	968.62
90	63	83	977.63
90	63	84	993.83
90	64	75	775.73
90	64	76	896.8
90	64	77	845.95
90	64	78	824
90	64	79	832.01
90	64	80	877
90	64	81	898.98
90	64	82	895.93
90	64	83	920.88
90	64	84	950.98
90	65	74	838.87
90	65	75	819.91
90	65	76	908.95
90	65	77	836.05
90	65	78	786.06
90	65	79	760.03
90	65	80	810.99
90	65	81	857.9
90	65	82	895.81
90	65	83	923.78
90	65	84	923.86
90	66	74	910.83
90	66	75	897.76
90	66	76	864.83
90	66	77	816.92
90	66	78	775.98
90	66	79	731.99
90	66	80	790.92
90	66	81	859.98
90	66	82	925.06
90	66	83	933.09
90	66	84	884.05
90	67	74	921.89
90	67	75	887.91
90	67	76	826.95
90	67	77	788.06
90	67	78	763.1
90	67	79	753.09
90	67	80	771.04
90	67	81	798.08
90	67	82	846.07
90	67	83	841.03
90	67	84	780.03
90	68	74	898.07
90	68	75	841.99
90	68	76	789.97
90	68	77	775.04
90	68	78	770.04
90	68	79	768.01
90	68	80	766.97
90	68	81	772.96
90	68	82	799.95
90	68	83	795.95
90	68	84	764.91
90	69	74	837.01
90	69	75	794.04
90	69	76	758.04
90	69	77	783.03
90	69	78	800.99
90	69	79	777.94
90	69	80	770.91
90	69	81	769.98
90	69	82	771.03
90	69	83	773.05
90	69	84	769.99
90	70	74	803.96
90	70	75	781.98
90	70	76	763.99
90	70	77	776.03
90	70	78	778.06
90	70	79	748.03
90	70	80	747.96
90	70	81	759.96
90	70	82	777.95
90	70	83	781.95
90	70	84	769.89
90	71	74	785.88
90	71	75	776.92
90	71	76	761.95
90	71	77	769.96
90	71	78	769.98
90	71	79	742.95
90	71	80	748.92
90	71	81	764.94
90	71	82	772.97
90	71	83	769.99
90	71	84	761.95
90	72	74	782.83
90	72	75	769.85
90	72	76	746.91
90	72	77	763.95
90	72	78	776.98
90	72	79	758.97
90	72	80	768.94
90	72	81	782.95
90	72	82	766.98
90	72	83	759.97
90	72	84	765.92
90	73	74	782.86
90	73	75	775.85
90	73	76	757.91
90	73	81	830.02
90	73	82	836.03
90	73	83	839.03
90	73	84	842.04
90	74	81	900.92
90	74	82	911.96
90	74	83	913.99
90	74	84	911.99
90	75	81	988.89
90	75	82	991.9
90	75	83	984.92
90	75	84	978.92
90	76	81	955.87
90	76	82	984.83
90	76	83	996.87
90	76	84	992.91
91	47	81	922.76
91	47	82	923.81
91	47	83	907.9
91	47	84	863.96
91	48	81	820.06
91	48	82	806.09
91	48	83	799.07
91	48	84	811.05
91	49	74	788.9
91	49	75	771.86
91	49	76	743.88
91	49	81	754.97
91	49	82	754.95
91	49	83	757.94
91	49	84	776.94
91	50	74	780.87
91	50	75	757.85
91	50	76	736.93
91	50	81	793.91
91	50	82	787.94
91	50	83	775.95
91	50	84	762.94
91	51	74	780.82
91	51	75	768.72
91	51	76	769.77
91	51	81	769.04
91	51	82	756.05
91	51	83	745.03
91	51	84	749.98
91	52	74	825.99
91	52	75	851.85
91	52	76	864.86
91	52	81	799.87
91	52	82	777.9
91	52	83	750.95
91	52	84	748.98
91	53	74	859.94
91	53	75	917.84
91	53	76	912.81
91	53	81	912.92
91	53	82	854.97
91	53	83	797.97
91	53	84	775.94
91	54	74	867.91
91	54	75	941.84
91	54	76	934.81
91	54	81	925.98
91	54	82	912.94
91	54	83	895.92
91	54	84	860.91
91	55	74	835.94
91	55	75	903.92
91	55	76	930.97
91	55	81	947.9
91	55	82	949.93
91	55	83	941.89
91	55	84	917.77
91	56	74	825.97
91	56	75	875.88
91	56	76	916.81
91	56	81	995.91
91	56	82	964.91
91	56	83	949.9
91	56	84	936.85
91	57	74	848.88
91	57	75	859.88
91	57	76	892.91
91	57	77	931.06
91	57	78	969.18
91	57	79	982.17
91	57	80	971.14
91	57	81	946.08
91	57	82	925.08
91	57	83	908.04
91	57	84	894.96
91	58	74	919.02
91	58	75	870.05
91	58	76	877.01
91	58	77	908.1
91	58	78	962.12
91	58	79	978.92
91	58	80	967.8
91	58	81	969.76
91	58	82	981.73
91	58	83	983.72
91	58	84	981.69
91	59	74	889.69
91	59	75	882.67
91	59	76	896.71
91	59	77	932.84
91	59	78	968.99
91	59	79	975.06
91	59	80	978.13
91	59	81	985.17
91	59	82	993.13
91	59	83	972.12
91	59	84	946.18
91	60	74	800.83
91	60	75	734.92
91	60	76	721.98
91	60	77	776.08
91	60	78	734.18
91	60	79	709.13
91	60	80	738.04
91	60	81	769.01
91	60	82	798.92
91	60	83	771.76
91	60	84	742.66
91	61	74	747.64
91	61	75	654.48
91	61	76	637.34
91	61	77	744.45
91	61	78	747.66
91	61	79	741.71
91	61	80	742.85
91	61	81	761.11
91	61	82	786.23
91	61	83	748.31
91	61	84	727.28
91	62	74	909.72
91	62	75	800.67
91	62	76	766.76
91	62	77	873.94
91	62	78	908.16
91	62	79	906.14
91	62	80	854.13
91	62	81	848.15
91	62	82	862.07
91	62	83	852.96
91	62	84	856.83
91	63	74	827.16
91	63	75	813.92
91	63	76	891.72
91	63	77	879.68
91	63	78	888.67
91	63	79	929.65
91	63	80	974.65
91	63	81	1004.7
91	63	82	1003.7
91	63	83	1012.8
91	63	84	1028
91	64	74	804.83
91	64	75	838.78
91	64	76	920.81
91	64	77	857.87
91	64	78	829.93
91	64	79	832.99
91	64	80	896.04
91	64	81	932.08
91	64	82	928.08
91	64	83	940.99
91	64	84	961.01
91	65	74	924.98
91	65	75	904.04
91	65	76	886.93
91	65	77	825.93
91	65	78	777.04
91	65	79	748.03
91	65	80	819.96
91	65	81	877.9
91	65	82	914.83
91	65	83	940.73
91	65	84	953.79
91	66	74	923.86
91	66	75	907.84
91	66	76	852.84
91	66	77	802.87
91	66	78	754.92
91	66	79	722.93
91	66	80	790.85
91	66	81	861.85
91	66	82	940.95
91	66	83	967.04
91	66	84	947.04
91	67	74	931.82
91	67	75	899.87
91	67	76	813.92
91	67	81	811.98
91	67	82	884
91	67	83	893.98
91	67	84	848.99
91	68	74	924
91	68	75	871.99
91	68	76	784.95
91	68	81	791.88
91	68	82	836.89
91	68	83	840.97
91	68	84	813.93
91	69	74	838.91
91	69	75	800.93
91	69	76	768.95
91	69	81	796.91
91	69	82	799
91	69	83	800.06
91	69	84	802.03
91	70	74	794.94
91	70	75	776.94
91	70	76	760.97
91	70	81	771.99
91	70	82	774.02
91	70	83	780.03
91	70	84	784
91	71	74	777.01
91	71	75	768.02
91	71	76	752
91	71	81	775.96
91	71	82	775.98
91	71	83	782
91	71	84	789.97
91	72	74	789.02
91	72	75	763.93
91	72	76	739.89
91	72	81	806.02
91	72	82	798.03
91	72	83	798.03
91	72	84	809.01
91	73	74	802.05
91	73	75	779.94
91	73	76	748.89
91	73	81	870.96
91	73	82	873.94
91	73	83	878
91	73	84	881
91	74	74	808.08
91	74	75	788.03
91	74	76	747.98
91	74	81	937.94
91	74	82	946.93
91	74	83	952.98
91	74	84	952.97
91	75	81	992.81
91	75	82	1002.9
91	75	83	1010.9
91	75	84	1014.9
91	76	81	966.87
91	76	82	1000.8
91	76	83	1015.9
91	76	84	1010.9
92	47	81	965.86
92	47	82	974.96
92	47	83	964.03
92	47	84	938.03
92	48	81	885.04
92	48	82	892.12
92	48	83	887.09
92	48	84	882.01
92	49	74	813.89
92	49	75	799.92
92	49	76	776.97
92	49	81	806.97
92	49	82	821
92	49	83	823.98
92	49	84	827.95
92	50	74	807.83
92	50	75	786.87
92	50	76	758.94
92	50	81	813.92
92	50	82	796.92
92	50	83	781.93
92	50	84	784.92
92	51	74	812.84
92	51	75	792.7
92	51	76	763.71
92	51	81	788.01
92	51	82	776.02
92	51	83	767
92	51	84	779.93
92	52	74	853.06
92	52	75	854.93
92	52	76	828.9
92	52	81	771.93
92	52	82	763.99
92	52	83	752
92	52	84	762
92	53	74	902.01
92	53	75	939.89
92	53	76	930.85
92	53	81	794.86
92	53	82	771.93
92	53	83	748.96
92	53	84	750.98
92	54	74	931.05
92	54	75	984.96
92	54	76	979.91
92	54	81	834.9
92	54	82	821.95
92	54	83	811.99
92	54	84	795
92	55	74	888.94
92	55	75	937.91
92	55	76	943.94
92	55	81	871.88
92	55	82	866.87
92	55	83	869.85
92	55	84	857.84
92	56	74	866.91
92	56	75	927.84
92	56	76	929.8
92	56	81	914.82
92	56	82	900.82
92	56	83	906.86
92	56	84	900.94
92	57	74	857.93
92	57	75	883.92
92	57	76	903.9
92	57	77	931.91
92	57	78	957.96
92	57	79	952
92	57	80	929.03
92	57	81	899.04
92	57	82	884.05
92	57	83	884.03
92	57	84	881.97
92	58	74	877.99
92	58	75	834.9
92	58	76	875.9
92	58	77	928.96
92	58	78	961.96
92	58	79	968.81
92	58	80	959.76
92	58	81	939.83
92	58	82	930.86
92	58	83	946.84
92	58	84	959.83
92	59	74	928.79
92	59	75	927.82
92	59	76	935.81
92	59	77	940.84
92	59	78	973.85
92	59	79	986.94
92	59	80	992.03
92	59	81	963.06
92	59	82	947.07
92	59	83	953.13
92	59	84	941.24
92	60	74	897.12
92	60	75	832.06
92	60	76	809.07
92	60	77	842.11
92	60	78	808.12
92	60	79	778.15
92	60	80	769.17
92	60	81	792.08
92	60	82	834.95
92	60	83	833.93
92	60	84	798.87
92	61	74	857.01
92	61	75	710.73
92	61	76	675.65
92	61	77	824.67
92	61	78	814.76
92	61	79	785.77
92	61	80	771.85
92	61	81	811.8
92	61	82	887.78
92	61	83	861.94
92	61	84	820.15
92	62	74	904.84
92	62	75	673.57
92	62	76	625.78
92	62	77	888.96
92	62	78	923.03
92	62	79	901.1
92	62	80	868.12
92	62	81	888.99
92	62	82	949.86
92	62	83	937.83
92	62	84	921.8
92	63	74	819.81
92	63	75	790.54
92	63	76	855.57
92	63	77	902.7
92	63	78	916.76
92	63	79	934.69
92	63	80	955.65
92	63	81	984.65
92	63	82	1008.6
92	63	83	1025.7
92	63	84	1038.8
92	64	74	786.45
92	64	75	851.71
92	64	76	934.8
92	64	77	897.87
92	64	78	866.95
92	64	79	848.02
92	64	80	883.02
92	64	81	916.95
92	64	82	937.87
92	64	83	955.83
92	64	84	967.91
92	65	74	860.61
92	65	75	887.91
92	65	76	904.93
92	65	77	876.96
92	65	78	827.03
92	65	79	775.01
92	65	80	811.91
92	65	81	856.85
92	65	82	906.73
92	65	83	947.65
92	65	84	972.73
92	66	74	885.61
92	66	75	885.81
92	66	76	869.86
92	66	77	859.89
92	66	78	826.96
92	66	79	776.99
92	66	80	788.9
92	66	81	829.81
92	66	82	912.8
92	66	83	970.9
92	66	84	996.96
92	67	74	918.71
92	67	75	891.82
92	67	76	840.87
92	67	81	789.94
92	67	82	861.89
92	67	83	904.89
92	67	84	916.9
92	68	74	942.88
92	68	75	888.93
92	68	76	813.96
92	68	81	774.89
92	68	82	820.88
92	68	83	846.93
92	68	84	852.92
92	69	74	873.87
92	69	75	838.9
92	69	76	789.94
92	69	81	791.95
92	69	82	795
92	69	83	800
92	69	84	805.98
92	70	74	806.98
92	70	75	773.94
92	70	76	743.96
92	70	81	774.04
92	70	82	769.02
92	70	83	779.02
92	70	84	795.02
92	71	74	760.06
92	71	75	725.92
92	71	76	707.94
92	71	81	780.91
92	71	82	775.9
92	71	83	789.92
92	71	84	812.92
92	72	74	784.03
92	72	75	748.91
92	72	76	720.89
92	72	81	827.99
92	72	82	821.97
92	72	83	832.97
92	72	84	854.98
92	73	74	802.04
92	73	75	772.95
92	73	76	730.91
92	73	81	890.92
92	73	82	897.92
92	73	83	906.94
92	73	84	917.97
92	74	74	816.03
92	74	75	796.97
92	74	76	735.94
92	74	81	952.97
92	74	82	971.97
92	74	83	980.96
92	74	84	983.93
92	75	81	985.85
92	75	82	1007.9
92	75	83	1026.8
92	75	84	1040.8
92	76	81	960.91
92	76	82	991.88
92	76	83	1015.9
92	76	84	1023.9
93	49	74	852.96
93	49	75	831.03
93	49	76	798.02
93	50	74	837.9
93	50	75	816.97
93	50	76	787
93	50	81	816.99
93	50	82	804.03
93	50	83	788.95
93	50	84	801.9
93	51	74	826.84
93	51	75	799.78
93	51	76	765.81
93	51	81	789.91
93	51	82	783.93
93	51	83	785.93
93	51	84	810.91
93	52	74	843
93	52	75	818.93
93	52	76	772.94
93	52	81	763.95
93	52	82	764.02
93	52	83	765.99
93	52	84	791.91
93	53	74	884.93
93	53	75	883.84
93	53	76	846.84
93	53	81	750.99
93	53	82	732.97
93	53	83	721.9
93	53	84	756.85
93	54	71	768.9
93	54	72	792.91
93	54	73	871.95
93	54	74	933.06
93	54	75	955.95
93	54	76	923.88
93	54	81	772.99
93	54	82	755.99
93	54	83	739.01
93	54	84	746.02
93	55	71	800.99
93	55	72	799.04
93	55	73	863.01
93	55	74	931.98
93	55	75	980.92
93	55	76	967.93
93	55	81	804.02
93	55	82	788.98
93	55	83	782.93
93	55	84	782.86
93	56	71	864.94
93	56	72	827.98
93	56	73	879.94
93	56	74	926.9
93	56	75	965.83
93	56	76	949.87
93	56	81	836.97
93	56	82	822.92
93	56	83	830.91
93	56	84	828.91
93	57	71	957.97
93	57	72	876.92
93	57	73	893.86
93	57	74	901.95
93	57	75	923.93
93	57	76	935.95
93	57	77	960.03
93	57	78	984.12
93	57	79	953.22
93	57	80	905.21
93	58	71	991.02
93	58	72	960.07
93	58	73	886.1
93	58	74	833.04
93	58	75	856.92
93	58	76	916.98
93	58	77	962.13
93	58	78	976.14
93	58	79	968.03
93	58	80	952.98
93	59	71	973.04
93	59	72	986.99
93	59	73	978.73
93	59	74	968.72
93	59	75	921.86
93	59	76	921.88
93	59	77	938.86
93	59	78	966.87
93	59	79	983.03
93	59	80	991.13
93	60	71	943.95
93	60	72	930.94
93	60	73	898.04
93	60	74	872.04
93	60	75	873.87
93	60	76	862.87
93	60	77	833.02
93	60	78	784.12
93	60	79	765.22
93	60	80	781.22
93	61	74	659.5
93	61	75	792.64
93	61	76	821.64
93	61	77	842.75
93	61	78	789.9
93	61	79	768.9
93	61	80	790.87
93	62	71	992.1
93	62	72	929.83
93	62	73	879.74
93	62	74	807.99
93	62	75	804.03
93	62	76	809.95
93	62	77	932.02
93	62	78	906.19
93	62	79	882.21
93	62	80	887.17
93	63	71	962.9
93	63	72	962.86
93	63	73	934.95
93	63	74	922.88
93	63	75	912.79
93	63	76	909.85
93	63	77	910.89
93	63	78	909.92
93	63	79	921.76
93	63	80	948.69
93	64	71	967.83
93	64	72	947.64
93	64	73	925.72
93	64	74	948.88
93	64	75	944.94
93	64	76	950.89
93	64	77	918.88
93	64	78	889.98
93	64	79	868.05
93	64	80	876.05
93	65	71	957.93
93	65	72	983.04
93	65	73	964.11
93	65	74	887.09
93	65	75	910.93
93	65	76	942.87
93	65	77	929.94
93	65	78	880.01
93	65	79	825
93	65	80	813.96
93	66	71	967.94
93	66	72	999
93	66	73	980.91
93	66	74	958.84
93	66	75	942.86
93	66	76	924.87
93	67	71	969.97
93	67	72	1007.9
93	67	73	987.83
93	67	74	971.87
93	67	75	943.87
93	67	76	916.84
93	67	81	775.05
93	67	82	801.95
93	67	83	873.93
93	67	84	941.91
93	68	71	937.94
93	68	72	1009
93	68	73	993.96
93	68	74	947.91
93	68	75	919.87
93	68	76	898.92
93	68	81	762.97
93	68	82	771.92
93	68	83	816.91
93	68	84	858.93
93	69	71	838.97
93	69	72	926.92
93	69	73	916.82
93	69	74	896.85
93	69	75	866.82
93	69	76	828.86
93	69	81	778.98
93	69	82	773.94
93	69	83	777.93
93	69	84	777.93
93	70	74	841.93
93	70	75	819.94
93	70	76	788.95
93	70	81	769.06
93	70	82	765.02
93	70	83	774.99
93	70	84	789.99
93	71	74	791.99
93	71	75	780.94
93	71	76	760.97
93	71	81	776.89
93	71	82	777.88
93	71	83	795.86
93	71	84	823.9
93	72	74	823.92
93	72	75	801.85
93	72	76	764.9
93	72	81	837.01
93	72	82	836.99
93	72	83	855.95
93	72	84	886.99
93	73	74	828.99
93	73	75	803.95
93	73	76	766.96
93	73	81	908.93
93	73	82	918.93
93	73	83	933.96
93	73	84	952
93	74	74	827.05
93	74	75	802.95
93	74	76	767.97
94	49	74	856.05
94	49	75	834.08
94	49	76	803
94	50	71	858.97
94	50	72	840.98
94	50	73	832.98
94	50	74	847.01
94	50	75	820.09
94	50	76	781.06
94	51	71	846.88
94	51	72	849.91
94	51	73	853.92
94	51	74	841.96
94	51	75	804.05
94	51	76	759.02
94	52	71	843.93
94	52	72	850
94	52	73	860.04
94	52	74	867.08
94	52	75	835.12
94	52	76	775.15
94	53	69	692.02
94	53	70	853.03
94	53	71	845.05
94	53	72	844
94	53	73	862.97
94	53	74	888.02
94	53	75	873.12
94	53	76	826.13
94	54	69	644.94
94	54	70	807.89
94	54	71	822.82
94	54	72	830.78
94	54	73	865.83
94	54	74	905.95
94	54	75	920.02
94	54	76	896.03
94	54	78	900.01
94	54	79	831.02
94	54	80	785.95
94	55	69	633.91
94	55	70	788.95
94	55	71	812.02
94	55	72	812.06
94	55	73	843.99
94	55	74	919.92
94	55	75	975.85
94	55	76	964.92
94	55	78	977.13
94	55	79	877
94	55	80	811.91
94	56	69	656.97
94	56	70	804.02
94	56	71	842.07
94	56	72	825.02
94	56	73	860.89
94	56	74	926.84
94	56	75	976.81
94	56	76	947.84
94	56	78	1003.8
94	56	79	941.82
94	56	80	873.88
94	57	71	941.94
94	57	72	874.92
94	57	73	891.87
94	57	74	918.9
94	57	75	953.86
94	57	76	940.79
94	57	77	955.79
94	57	78	986.91
94	57	79	953.1
94	57	80	901.07
94	58	71	989.1
94	58	72	956.22
94	58	73	901.23
94	58	74	873.12
94	58	75	899.96
94	58	76	939.94
94	58	77	964.98
94	58	78	967.99
94	58	79	959.92
94	58	80	944.91
94	59	71	994.9
94	59	72	991.78
94	59	73	983.59
94	59	74	972.59
94	59	75	928.71
94	59	76	925.8
94	59	77	939.76
94	59	78	959.75
94	59	79	980.9
94	59	80	984.08
94	60	71	943.91
94	60	72	909.09
94	60	73	878.31
94	60	74	868.31
94	60	75	879.15
94	60	76	878.06
94	60	77	838.11
94	60	78	759.2
94	60	79	739.13
94	60	80	793.07
94	61	71	770.4
94	61	72	620.51
94	61	73	585.18
94	61	74	650.82
94	61	75	814.73
94	61	76	878.85
94	61	77	860.85
94	61	78	763.85
94	61	79	737.84
94	61	80	800.79
94	62	71	859.12
94	62	72	821.22
94	62	73	811.38
94	62	74	811.37
94	62	75	910.09
94	62	76	959.97
94	62	77	970.01
94	62	78	895.16
94	62	79	864.26
94	62	80	899.18
94	63	71	964.19
94	63	72	948.13
94	63	73	936.01
94	63	74	969.75
94	63	75	987.65
94	63	76	978.8
94	63	77	944.92
94	63	78	911.89
94	63	79	911.77
94	63	80	966.7
94	64	71	1015.9
94	64	72	998.77
94	64	73	983.67
94	64	74	1020.7
94	64	75	998.82
94	64	76	977.85
94	64	77	955.86
94	64	78	922.93
94	64	79	900.06
94	64	80	898.09
94	65	71	999.05
94	65	72	1014
94	65	73	998.91
94	65	74	940.89
94	65	75	943.85
94	65	76	961.86
94	65	77	974.93
94	65	78	940.02
94	65	79	896.02
94	65	80	848.98
94	66	71	970.94
94	66	72	987.89
94	66	73	975.78
94	66	74	985.71
94	66	75	973.72
94	66	76	961.79
94	66	78	962.92
94	66	79	939.96
94	66	80	882.96
94	67	69	748.82
94	67	70	814.81
94	67	71	931.84
94	67	72	960.76
94	67	73	951.75
94	67	74	971.82
94	67	75	960.83
94	67	76	951.83
94	67	78	963.9
94	67	79	943.99
94	67	80	871.04
94	68	69	667.07
94	68	70	732.01
94	68	71	896.99
94	68	72	952.96
94	68	73	946.89
94	68	74	919.88
94	68	75	915.83
94	68	76	923.93
94	68	78	940.05
94	68	79	922.01
94	68	80	847.95
94	69	69	650.91
94	69	70	676.92
94	69	71	818.02
94	69	72	877.95
94	69	73	882.83
94	69	74	872.79
94	69	75	862.79
94	69	76	848.9
94	69	78	858.99
94	69	79	844.97
94	69	80	809.95
94	70	69	658.97
94	70	70	639.92
94	70	71	752.91
94	70	72	819.85
94	70	73	837.82
94	70	74	833.88
94	70	75	822.91
94	70	76	807.94
94	71	71	723.95
94	71	72	789.99
94	71	73	809.97
94	71	74	802.99
94	71	75	794.95
94	71	76	781.99
94	72	71	736.86
94	72	72	826.89
94	72	73	843.89
94	72	74	836.94
94	72	75	825.93
94	72	76	804.95
94	73	71	747.84
94	73	72	854.87
94	73	73	858.9
94	73	74	845.02
94	73	75	830.04
94	73	76	817
94	74	74	838.05
94	74	75	820.99
94	74	76	818.97
95	50	71	868.93
95	50	72	849.93
95	50	73	841.96
95	51	71	875.94
95	51	72	878.97
95	51	73	880
95	52	71	872.94
95	52	72	889.97
95	52	73	906.97
95	53	69	708.96
95	53	70	847.97
95	53	71	864.04
95	53	72	883.09
95	53	73	906.13
95	53	77	908.95
95	53	78	909.96
95	53	79	867.97
95	53	80	826.93
95	54	69	686.94
95	54	70	822.94
95	54	71	844.02
95	54	72	849.06
95	54	73	854.08
95	54	77	967.85
95	54	78	977.98
95	54	79	909.04
95	54	80	838.95
95	55	69	675.94
95	55	70	820.99
95	55	71	849.02
95	55	72	850.07
95	55	73	861.14
95	55	77	1020.9
95	55	78	1027
95	55	79	933.07
95	55	80	854
95	56	69	689.01
95	56	70	839.09
95	56	71	873.09
95	56	72	858.06
95	56	73	873.03
95	56	77	981.74
95	56	78	1015.7
95	56	79	970.85
95	56	80	918.9
95	57	69	737.97
95	57	70	894.02
95	57	71	926.97
95	57	72	874.91
[truncated: 7,412 more rows]
