# Supplementary material for: From mathematics to medicine: A practical primer on topological data analysis (TDA) and the development of related analytic tools for the functional discovery of latent structure in fMRI data
Source: PLoS One. 2021 Aug 12;16(8):e0255859. doi: 10.1371/journal.pone.0255859 (PMC8360597; doi:10.1371/journal.pone.0255859)
Supplement: S1 Data — The included archive of .csv files has one .csv file for each time index. Each .csv file contains a single matrix, which has one column for each of the spatial coordinates x, y, z and one column for the fMRI signal amplitude at voxel (x, y, z) at that time index. This is normalized scan data for a single patient from our study, described in the paper, with an ACC (anterior cingulate cortex) mask applied. This is the data we used, together with our software implementation of our workflow (available at https://github.com/regalski/Wayne-State-TDA), to produce the persistence diagrams, vineyards, and loop locations pictured in the figures and described in the Workflow section of our paper. (ZIP) [file pone.0255859.s004.zip › lea2002_145_121_121_time_145_rdACC.csv]

86	49	77	708.96
86	49	78	713.96
86	49	79	706.96
86	49	80	698.97
86	50	77	728.99
86	50	78	697.98
86	50	79	678.95
86	50	80	666.94
86	51	77	711
86	51	78	696.98
86	51	79	686.96
86	51	80	678.96
86	52	77	701.97
86	52	78	705.96
86	52	79	699.97
86	52	80	687.95
86	53	77	791.01
86	53	78	753
86	53	79	718.97
86	53	80	695.94
86	54	77	821.01
86	54	78	814.98
86	54	79	804.97
86	54	80	751.96
86	55	77	821.99
86	55	78	847.99
86	55	79	865
86	55	80	811.98
86	56	77	824
86	56	78	843.99
86	56	79	874.98
86	56	80	871.99
86	57	77	816
86	57	78	850.96
86	57	79	904.97
86	57	80	882.01
86	57	81	862.02
86	57	82	851
86	58	77	817.96
86	58	78	857.97
86	58	79	909.96
86	58	80	879.95
86	58	81	853.95
86	58	82	864.94
86	59	81	821.97
86	59	82	846.98
86	60	81	735.96
86	60	82	765.93
86	61	81	793.94
86	61	82	816.95
86	62	81	835
86	62	82	847.99
86	63	77	867.93
86	63	78	831.92
86	63	79	827.94
86	63	80	820.94
86	63	81	811.96
86	63	82	827.97
86	64	77	873.01
86	64	78	832.01
86	64	79	812.01
86	64	80	792.01
86	64	81	748.02
86	64	82	730.02
86	65	77	861.98
86	65	78	844.97
86	65	79	821.99
86	65	80	790.98
86	65	81	740.98
86	65	82	712.96
86	66	77	865.97
86	66	78	893.01
86	66	79	852.02
86	66	80	810.99
86	66	81	760.98
86	66	82	731.98
86	67	77	815.03
86	67	78	855.03
86	67	79	852.03
86	67	80	841
86	68	77	836.98
86	68	78	856.99
86	68	79	835.98
86	68	80	804.96
86	69	77	858.05
86	69	78	839.03
86	69	79	795.99
86	69	80	753.97
86	70	77	755.99
86	70	78	736.97
86	70	79	708.95
86	70	80	689.95
86	71	77	738.99
86	71	78	734.99
86	71	79	712.98
86	71	80	703.97
86	72	77	747.02
86	72	78	745.03
86	72	79	719.03
86	72	80	709
86	73	77	740
86	73	78	747.01
86	73	79	716.02
86	73	80	699.01
87	46	81	947.98
87	46	82	937.96
87	46	83	928.96
87	46	84	930.96
87	47	81	846.93
87	47	82	853.95
87	47	83	862.96
87	47	84	855.96
87	48	81	769.02
87	48	82	775.01
87	48	83	787
87	48	84	788.99
87	49	77	720.97
87	49	78	732.98
87	49	79	734.99
87	49	80	734
87	49	81	726.99
87	49	82	730.98
87	49	83	742.98
87	49	84	755.97
87	50	77	736.98
87	50	78	726.97
87	50	79	720.95
87	50	80	714.95
87	50	81	702.96
87	50	82	704.97
87	50	83	717.97
87	50	84	737.97
87	51	77	733
87	51	78	724.99
87	51	79	714.98
87	51	80	700.97
87	52	77	736.97
87	52	78	739.96
87	52	79	727.97
87	52	80	704.94
87	53	77	824.98
87	53	78	800.97
87	53	79	768.94
87	53	80	729.93
87	54	77	844
87	54	78	838.97
87	54	79	821.96
87	54	80	772.97
87	55	77	825.97
87	55	78	853.98
87	55	79	866.97
87	55	80	811.97
87	55	81	780.96
87	55	82	763.98
87	55	83	756
87	55	84	755
87	56	77	821
87	56	78	859
87	56	79	904.97
87	56	80	855.98
87	56	81	814.98
87	56	82	776.99
87	56	83	771
87	56	84	764.03
87	57	77	826.01
87	57	78	875.97
87	57	79	951.99
87	57	80	912.02
87	57	81	866
87	57	82	812
87	57	83	786.01
87	57	84	761.02
87	58	77	828.98
87	58	78	880.98
87	58	79	948.99
87	58	80	910.99
87	58	81	874.96
87	58	82	862.93
87	58	83	850.92
87	58	84	826.95
87	59	77	856.02
87	59	78	866.02
87	59	79	901.96
87	59	80	867.94
87	59	81	838.99
87	59	82	864.01
87	59	83	867.01
87	59	84	854.01
87	60	77	786.97
87	60	78	773.97
87	60	79	808.97
87	60	80	787.99
87	60	81	751.99
87	60	82	760.97
87	60	83	778.97
87	60	84	814.95
87	61	77	763.93
87	61	78	747.96
87	61	79	802.95
87	61	80	826.96
87	61	81	824.95
87	61	82	807.96
87	61	83	806.01
87	61	84	822.01
87	62	77	808
87	62	78	783
87	62	79	830
87	62	80	864.03
87	62	81	882.99
87	62	82	849.97
87	62	83	835.99
87	62	84	839.99
87	63	77	877.95
87	63	78	869.96
87	63	79	824.97
87	63	80	812.97
87	63	81	843.96
87	63	82	846.96
87	63	83	849.96
87	63	84	845.98
87	64	77	862.01
87	64	78	831.02
87	64	79	780.01
87	64	80	771.02
87	64	81	806.03
87	64	82	809.03
87	64	83	801.01
87	64	84	784.01
87	65	77	833.97
87	65	78	810.96
87	65	79	770.97
87	65	80	752
87	65	81	759.03
87	65	82	755.05
87	65	83	746.02
87	65	84	752.99
87	66	77	832.98
87	66	78	856.98
87	66	79	796.99
87	66	80	749.01
87	66	81	728.03
87	66	82	717.05
87	66	83	708.02
87	66	84	738
87	67	77	871.02
87	67	78	823
87	67	79	771
87	67	80	744.03
87	67	81	750.05
87	67	82	728.04
87	67	83	708.03
87	67	84	741.01
87	68	77	854
87	68	78	804.96
87	68	79	758.95
87	68	80	736.97
87	68	81	748.98
87	68	82	730.98
87	68	83	708.99
87	68	84	718
87	69	77	790.98
87	69	78	783.99
87	69	79	753.98
87	69	80	737.97
87	70	77	719.02
87	70	78	739.02
87	70	79	745
87	70	80	744.98
87	71	77	722.98
87	71	78	735.99
87	71	79	729.99
87	71	80	728.98
87	72	77	754.02
87	72	78	741.03
87	72	79	718.02
87	72	80	719.98
87	73	77	738.02
87	73	78	721.03
87	73	79	726.02
87	73	80	734.99
87	73	81	750.97
87	73	82	744.97
87	73	83	741.99
87	73	84	763
87	74	81	783.97
87	74	82	809.96
87	74	83	833.95
87	74	84	853.95
87	75	81	811
87	75	82	860
87	75	83	899.96
87	75	84	910.97
87	76	81	814.97
87	76	82	870.96
87	76	83	915.94
87	76	84	925.96
88	46	81	963.97
88	46	82	961.96
88	46	83	953.96
88	46	84	947.96
88	47	81	888.93
88	47	82	885.94
88	47	83	877.96
88	47	84	868.96
88	48	81	783.01
88	48	82	781
88	48	83	782.01
88	48	84	786
88	49	77	708.97
88	49	78	724.99
88	49	79	726
88	49	80	726.99
88	49	81	731.97
88	49	82	735.97
88	49	83	741.97
88	49	84	759.98
88	50	77	717.99
88	50	78	725.97
88	50	79	728.95
88	50	80	730.96
88	50	81	721.96
88	50	82	718.97
88	50	83	721.98
88	50	84	746.98
88	51	77	741.99
88	51	78	736.99
88	51	79	730.99
88	51	80	720.98
88	52	77	783
88	52	78	770.99
88	52	79	759.98
88	52	80	741.96
88	53	77	847.99
88	53	78	852.98
88	53	79	837.97
88	53	80	806.97
88	54	77	871
88	54	78	880.99
88	54	79	870.99
88	54	80	842
88	55	77	862.99
88	55	78	873.98
88	55	79	874.99
88	55	80	848.99
88	55	81	826.98
88	55	82	807.96
88	55	83	813.96
88	55	84	825.98
88	56	77	832
88	56	78	844.99
88	56	79	856.97
88	56	80	833.99
88	56	81	824
88	56	82	817.98
88	56	83	834.98
88	56	84	856.01
88	57	77	843.01
88	57	78	867.99
88	57	79	896.98
88	57	80	886
88	57	81	866.04
88	57	82	826.04
88	57	83	826.03
88	57	84	840.02
88	58	77	862
88	58	78	885.01
88	58	79	907.99
88	58	80	890.98
88	58	81	875.98
88	58	82	874.96
88	58	83	878.95
88	58	84	875.97
88	59	77	891.02
88	59	78	875
88	59	79	873.97
88	59	80	852.97
88	59	81	845.02
88	59	82	879.05
88	59	83	882.05
88	59	84	867.04
88	60	77	875.01
88	60	78	862.99
88	60	79	849.99
88	60	80	807
88	60	81	767
88	60	82	746.97
88	60	83	744.94
88	60	84	779.94
88	61	77	857.96
88	61	78	860.95
88	61	79	863.94
88	61	80	858.92
88	61	81	850.88
88	61	82	810.87
88	61	83	793.89
88	61	84	822.95
88	62	77	856.97
88	62	78	863.97
88	62	79	880.98
88	62	80	903.01
88	62	81	923.95
88	62	82	876.91
88	62	83	849.92
88	62	84	857.96
88	63	77	862.95
88	63	78	835.95
88	63	79	836.96
88	63	80	851.98
88	63	81	885.96
88	63	82	890.94
88	63	83	890.94
88	63	84	877.97
88	64	77	859.01
88	64	78	815.01
88	64	79	777.01
88	64	80	801
88	64	81	886.98
88	64	82	890.99
88	64	83	883
88	64	84	839.02
88	65	77	857
88	65	78	814.99
88	65	79	749
88	65	80	764.01
88	65	81	843.01
88	65	82	845
88	65	83	836.99
88	65	84	796.99
88	66	77	877
88	66	78	840.01
88	66	79	763.03
88	66	80	745.04
88	66	81	783.02
88	66	82	788
88	66	83	783.99
88	66	84	760.98
88	67	77	845.98
88	67	78	786.02
88	67	79	743.04
88	67	80	730.04
88	67	81	756.03
88	67	82	754.02
88	67	83	743.01
88	67	84	737.99
88	68	77	805.99
88	68	78	753.01
88	68	79	733.01
88	68	80	728
88	68	81	747.99
88	68	82	744.98
88	68	83	737.98
88	68	84	737.98
88	69	77	755
88	69	78	731.01
88	69	79	729.01
88	69	80	734
88	70	77	724.02
88	70	78	719.02
88	70	79	738.01
88	70	80	749.99
88	71	77	719.99
88	71	78	730.99
88	71	79	740.99
88	71	80	743.97
88	72	77	731.99
88	72	78	750
88	72	79	739
88	72	80	736.96
88	73	77	718.99
88	73	78	724
88	73	79	732.99
88	73	80	746.97
88	73	81	761.98
88	73	82	779
88	73	83	787.01
88	73	84	785.02
88	74	81	813.96
88	74	82	846.96
88	74	83	867.93
88	74	84	871.95
88	75	81	876
88	75	82	913.99
88	75	83	939.96
88	75	84	941.97
88	76	81	887.95
88	76	82	922.93
88	76	83	938.96
88	76	84	935.97
89	46	81	980.96
89	46	82	969.97
89	46	83	952.99
89	46	84	942.99
89	47	81	916.94
89	47	82	896.94
89	47	83	868.96
89	47	84	861.96
89	48	81	797.01
89	48	82	790.02
89	48	83	777.02
89	48	84	780.01
89	49	77	720.98
89	49	78	722.99
89	49	79	718.99
89	49	80	722.97
89	49	81	734.96
89	49	82	739.96
89	49	83	741.96
89	49	84	760.96
89	50	74	745.96
89	50	75	750.99
89	50	76	738.03
89	50	77	734.02
89	50	78	736
89	50	79	739.97
89	50	80	742.98
89	50	81	735.98
89	50	82	731.98
89	50	83	732.98
89	50	84	756.98
89	51	74	759.94
89	51	75	782.96
89	51	76	770.99
89	51	77	764.98
89	51	78	765.99
89	51	79	765.01
89	51	80	757.01
89	51	81	742
89	51	82	729
89	51	83	711.99
89	51	84	723.98
89	52	74	787.97
89	52	75	888.99
89	52	76	847.02
89	52	77	819.01
89	52	78	812
89	52	79	806.99
89	52	80	800.96
89	52	81	777.94
89	52	82	755.95
89	52	83	730.96
89	52	84	730.97
89	53	74	801.94
89	53	75	898.95
89	53	76	872.97
89	53	77	850.95
89	53	78	864.94
89	53	79	877.95
89	53	80	886.96
89	53	81	846.98
89	53	82	805.99
89	53	83	777.99
89	53	84	765.98
89	54	74	806.95
89	54	75	888.95
89	54	76	890.96
89	54	77	875.94
89	54	78	873.95
89	54	79	879.98
89	54	80	891.98
89	54	81	871.98
89	54	82	846.98
89	54	83	832.99
89	54	84	832
89	55	75	862.97
89	55	76	897.99
89	55	77	894.98
89	55	78	864.97
89	55	79	862.95
89	55	80	883.95
89	55	81	880.96
89	55	82	869.97
89	55	83	872.97
89	55	84	885.98
89	56	75	840.97
89	56	76	858.98
89	56	77	858.99
89	56	78	851.99
89	56	79	858.97
89	56	80	879.97
89	56	81	880.98
89	56	82	881.98
89	56	83	901.99
89	56	84	924
89	57	75	849.95
89	57	76	846.98
89	57	77	852
89	57	78	863.01
89	57	79	876.02
89	57	80	889.02
89	57	81	888.04
89	57	82	872.04
89	57	83	889.03
89	57	84	915.04
89	58	77	860
89	58	78	875.01
89	58	79	890.98
89	58	80	897.96
89	58	81	902.96
89	58	82	915.94
89	58	83	932.94
89	58	84	943.94
89	59	77	873.98
89	59	78	875.97
89	59	79	885.98
89	59	80	890.01
89	59	81	893.05
89	59	82	918.06
89	59	83	910.05
89	59	84	886.03
89	60	77	821.96
89	60	78	819.97
89	60	79	825.96
89	60	80	801.96
89	60	81	768.97
89	60	82	726.94
89	60	83	702.88
89	60	84	707.87
89	61	77	815.91
89	61	78	826.94
89	61	79	848.94
89	61	80	838.92
89	61	81	824.9
89	61	82	779.88
89	61	83	770.88
89	61	84	821.95
89	62	77	870
89	62	78	869.01
89	62	79	891.01
89	62	80	897
89	62	81	904.95
89	62	82	871.91
89	62	83	864.91
89	62	84	894.97
89	63	77	854.97
89	63	78	835.96
89	63	79	854.95
89	63	80	885.94
89	63	81	922.93
89	63	82	934.95
89	63	83	940.98
89	63	84	918.99
89	64	77	845
89	64	78	803.01
89	64	79	791.02
89	64	80	834.01
89	64	81	925.01
89	64	82	931.01
89	64	83	923.02
89	64	84	871.02
89	65	77	837.01
89	65	78	785.01
89	65	79	747
89	65	80	792
89	65	81	906
89	65	82	918
89	65	83	910.98
89	65	84	840.98
89	66	75	840.92
89	66	76	851.94
89	66	77	829.98
89	66	78	792.99
89	66	79	742
89	66	80	771.02
89	66	81	866.04
89	66	82	888.04
89	66	83	888.01
89	66	84	811
89	67	75	876.95
89	67	76	838.96
89	67	77	803.01
89	67	78	766.02
89	67	79	747.03
89	67	80	755.05
89	67	81	788.04
89	67	82	804.04
89	67	83	810.02
89	67	84	759.01
89	68	75	855
89	68	76	816.99
89	68	77	780
89	68	78	747
89	68	79	743.99
89	68	80	747
89	68	81	760
89	68	82	769.99
89	68	83	775.99
89	68	84	766.98
89	69	74	841
89	69	75	803.01
89	69	76	785.01
89	69	77	762.02
89	69	78	737.99
89	69	79	736.99
89	69	80	743.99
89	69	81	756
89	69	82	757.99
89	69	83	760.98
89	69	84	783.98
89	70	74	806.98
89	70	75	798.99
89	70	76	767
89	70	77	741.01
89	70	78	725.01
89	70	79	738.99
89	70	80	746.98
89	70	81	746.98
89	70	82	754.97
89	70	83	764.96
89	70	84	778.96
89	71	74	781.96
89	71	75	791.98
89	71	76	751.99
89	71	77	732.98
89	71	78	733.98
89	71	79	747.97
89	71	80	750.96
89	71	81	743.97
89	71	82	744.98
89	71	83	744.98
89	71	84	758.98
89	72	74	767.96
89	72	75	770.98
89	72	76	735.98
89	72	77	734.98
89	72	78	761.99
89	72	79	763.99
89	72	80	756.97
89	72	81	748.97
89	72	82	746.96
89	72	83	748.94
89	72	84	762.93
89	73	74	758.98
89	73	75	750.98
89	73	76	732
89	73	77	728
89	73	78	734.01
89	73	79	750
89	73	80	766
89	73	81	781.01
89	73	82	820.01
89	73	83	854
89	73	84	836.02
89	74	81	842.96
89	74	82	888.96
89	74	83	920.96
89	74	84	904.97
89	75	81	933
89	75	82	961.98
89	75	83	973.95
89	75	84	970.95
89	76	81	932.95
89	76	82	959.94
89	76	83	964.95
89	76	84	967.96
90	46	81	969.99
90	46	82	964
90	46	83	939.99
90	46	84	919.98
90	47	81	916.94
90	47	82	893.95
90	47	83	846.95
90	47	84	837.94
90	48	81	807.03
90	48	82	800.04
90	48	83	786.02
90	48	84	789
90	49	74	768.98
90	49	75	748.95
90	49	76	742.96
90	49	81	740.97
90	49	82	749.98
90	49	83	752.97
90	49	84	770.96
90	50	74	757.97
90	50	75	742.98
90	50	76	741.99
90	50	77	745
90	50	78	750
90	50	79	745.99
90	50	80	746.97
90	50	81	749.97
90	50	82	748.99
90	50	83	745.99
90	50	84	765.97
90	51	74	765.94
90	51	75	776.95
90	51	76	785.95
90	51	77	789.94
90	51	78	793.96
90	51	79	787
90	51	80	777.01
90	51	81	762.02
90	51	82	750.03
90	51	83	741.01
90	51	84	743.99
90	52	74	807.98
90	52	75	880.98
90	52	76	888.99
90	52	77	885.99
90	52	78	875
90	52	79	849.98
90	52	80	835.95
90	52	81	816.95
90	52	82	795.98
90	52	83	768.99
90	52	84	752.99
90	53	74	809.98
90	53	75	891.99
90	53	76	890.01
90	53	77	883.97
90	53	78	891.92
90	53	79	909.88
90	53	80	940.93
90	53	81	916.99
90	53	82	884.04
90	53	83	827.03
90	53	84	793.99
90	54	74	800.98
90	54	75	877.99
90	54	76	894.98
90	54	77	896.95
90	54	78	885.95
90	54	79	892.97
90	54	80	921.98
90	54	81	924.99
90	54	82	921.99
90	54	83	898
90	54	84	885
90	55	74	792.01
90	55	75	864.01
90	55	76	913.02
90	55	77	931.01
90	55	78	880.96
90	55	79	870.9
90	55	80	907.9
90	55	81	929.94
90	55	82	933.97
90	55	83	916.97
90	55	84	913.96
90	56	74	801.98
90	56	75	833
90	56	76	869.99
90	56	77	906.95
90	56	78	899.92
90	56	79	909.9
90	56	80	953.93
90	56	81	956.96
90	56	82	932.97
90	56	83	917.96
90	56	84	923.95
90	57	74	851.93
90	57	75	842.95
90	57	76	855
90	57	77	886.01
90	57	78	902.01
90	57	79	911.99
90	57	80	922.99
90	57	81	932.02
90	57	82	941.03
90	57	83	945.01
90	57	84	946
90	58	74	950.99
90	58	75	892.02
90	58	76	865.04
90	58	77	877.03
90	58	78	902
90	58	79	922.93
90	58	80	932.91
90	58	81	956.93
90	58	82	992.94
90	58	83	1014.9
90	58	84	1017.9
90	59	75	880.92
90	59	76	887.93
90	59	77	876.95
90	59	78	902.98
90	59	79	943.03
90	59	80	966.08
90	59	81	982.12
90	59	82	986.11
90	59	83	967.08
90	59	84	946.06
90	60	75	778.03
90	60	76	765.05
90	60	77	765.05
90	60	78	769.03
90	60	79	782.99
90	60	80	776.97
90	60	81	755.94
90	60	82	699.9
90	60	83	657.84
90	60	84	645.82
90	61	77	742.89
90	61	78	765.88
90	61	79	801.88
90	61	80	777.9
90	61	81	740.89
90	61	82	681.87
90	61	83	658.85
90	61	84	693.9
90	62	75	887.86
90	62	76	877.94
90	62	77	866
90	62	78	865.02
90	62	79	896.01
90	62	80	855.99
90	62	81	816.92
90	62	82	778.84
90	62	83	776.78
90	62	84	825.84
90	63	75	773.99
90	63	76	875.94
90	63	77	861.92
90	63	78	848.91
90	63	79	871.89
90	63	80	900.88
90	63	81	935.87
90	63	82	938.87
90	63	83	949.88
90	63	84	978.94
90	64	75	736.91
90	64	76	864.93
90	64	77	839.98
90	64	78	803
90	64	79	818
90	64	80	854
90	64	81	894.99
90	64	82	896.98
90	64	83	905.96
90	64	84	915.99
90	65	74	904.96
90	65	75	832.97
90	65	76	858.98
90	65	77	812.02
90	65	78	758.02
90	65	79	768.01
90	65	80	814
90	65	81	882.97
90	65	82	898.94
90	65	83	908.93
90	65	84	893.95
90	66	74	909.94
90	66	75	894.92
90	66	76	837.94
90	66	77	785.97
90	66	78	745.99
90	66	79	742
90	66	80	807.97
90	66	81	914.99
90	66	82	927.02
90	66	83	921.03
90	66	84	871.02
90	67	74	905.96
90	67	75	887.97
90	67	76	813.98
90	67	77	773.02
90	67	78	751.03
90	67	79	762.03
90	67	80	791.01
90	67	81	825.03
90	67	82	833.02
90	67	83	824.01
90	67	84	770.01
90	68	74	887.02
90	68	75	841
90	68	76	786.99
90	68	77	764.01
90	68	78	755.01
90	68	79	770
90	68	80	778.99
90	68	81	785.99
90	68	82	790.98
90	68	83	788.98
90	68	84	769.97
90	69	74	820
90	69	75	785.01
90	69	76	762.01
90	69	77	757.01
90	69	78	757
90	69	79	760.98
90	69	80	767.97
90	69	81	779.99
90	69	82	779.01
90	69	83	780.02
90	69	84	797
90	70	74	792.99
90	70	75	787.99
90	70	76	766
90	70	77	752.01
90	70	78	741.02
90	70	79	749.01
90	70	80	751.99
90	70	81	748.99
90	70	82	758.98
90	70	83	772.98
90	70	84	783.96
90	71	74	777.96
90	71	75	789.97
90	71	76	763.98
90	71	77	747.99
90	71	78	741.99
90	71	79	752.98
90	71	80	754.97
90	71	81	743.98
90	71	82	754.99
90	71	83	771
90	71	84	780.98
90	72	74	757.94
90	72	75	766.95
90	72	76	740.97
90	72	77	741.98
90	72	78	763.99
90	72	79	774.99
90	72	80	773.98
90	72	81	757.98
90	72	82	763.99
90	72	83	777.99
90	72	84	791.97
90	73	74	771.95
90	73	75	774.95
90	73	76	749.97
90	73	81	817.01
90	73	82	855.01
90	73	83	891.01
90	73	84	887.01
90	74	81	885.97
90	74	82	933.99
90	74	83	969
90	74	84	955
90	75	81	964.96
90	75	82	1002
90	75	83	1020
90	75	84	1007
90	76	81	946.96
90	76	82	985.94
90	76	83	1005
90	76	84	1001
91	47	81	890.92
91	47	82	885.94
91	47	83	870.97
91	47	84	873.99
91	48	81	809.02
91	48	82	813.03
91	48	83	823.02
91	48	84	838.02
91	49	74	775.97
91	49	75	758.95
91	49	76	758.96
91	49	81	750.99
91	49	82	771.98
91	49	83	794.98
91	49	84	810.98
91	50	74	772.96
91	50	75	750.95
91	50	76	743.98
91	50	81	765.97
91	50	82	780.98
91	50	83	789.98
91	50	84	795.98
91	51	74	792.94
91	51	75	777.91
91	51	76	777.92
91	51	81	769.01
91	51	82	765.01
91	51	83	763.01
91	51	84	779.99
91	52	74	831
91	52	75	866.95
91	52	76	895.95
91	52	81	811.96
91	52	82	795.97
91	52	83	773.98
91	52	84	775.99
91	53	74	853.98
91	53	75	908.95
91	53	76	912.94
91	53	81	915.97
91	53	82	880.99
91	53	83	818.99
91	53	84	793.98
91	54	74	858.97
91	54	75	918.95
91	54	76	919.94
91	54	81	937.99
91	54	82	942.98
91	54	83	896.97
91	54	84	861.97
91	55	74	838.98
91	55	75	895.97
91	55	76	938.99
91	55	81	951.97
91	55	82	967.98
91	55	83	933.96
91	55	84	911.92
91	56	74	823.99
91	56	75	857.96
91	56	76	897.94
91	56	81	990.97
91	56	82	964.97
91	56	83	945.97
91	56	84	938.95
91	57	74	844.96
91	57	75	846.96
91	57	76	872.97
91	57	77	931.02
91	57	78	979.06
91	57	79	1003.1
91	57	80	970.05
91	57	81	957.03
91	57	82	970.02
91	57	83	952.01
91	57	84	938.99
91	58	74	929.01
91	58	75	878.02
91	58	76	868
91	58	77	913.03
91	58	78	970.04
91	58	79	1009
91	58	80	985.93
91	58	81	979.92
91	58	82	991.91
91	58	83	995.91
91	58	84	999.9
91	59	74	895.9
91	59	75	900.89
91	59	76	908.9
91	59	77	907.95
91	59	78	961
91	59	79	1020
91	59	80	1025
91	59	81	1009.1
91	59	82	966.04
91	59	83	955.04
91	59	84	946.06
91	60	74	813.94
91	60	75	769.97
91	60	76	734.99
91	60	77	765.03
91	60	78	771.06
91	60	79	764.04
91	60	80	758.01
91	60	81	749
91	60	82	731.97
91	60	83	716.92
91	60	84	703.89
91	61	74	757.88
91	61	75	679.83
91	61	76	632.78
91	61	77	718.82
91	61	78	765.89
91	61	79	790.9
91	61	80	775.95
91	61	81	765.04
91	61	82	781.08
91	61	83	747.1
91	61	84	699.09
91	62	74	885.91
91	62	75	815.89
91	62	76	802.92
91	62	77	859.98
91	62	78	903.05
91	62	79	951.05
91	62	80	900.04
91	62	81	864.05
91	62	82	889.02
91	62	83	862.99
91	62	84	825.94
91	63	74	834.05
91	63	75	767.97
91	63	76	900.91
91	63	77	877.89
91	63	78	865.89
91	63	79	903.88
91	63	80	925.88
91	63	81	953.89
91	63	82	987.91
91	63	83	999.95
91	63	84	1002
91	64	74	820.94
91	64	75	794.93
91	64	76	900.94
91	64	77	849.96
91	64	78	818.98
91	64	79	854
91	64	80	881.01
91	64	81	905.03
91	64	82	919.03
91	64	83	928
91	64	84	941
91	65	74	957.99
91	65	75	942.01
91	65	76	857.98
91	65	77	802.98
91	65	78	770.01
91	65	79	801.01
91	65	80	834.99
91	65	81	875.97
91	65	82	897.94
91	65	83	919.91
91	65	84	934.93
91	66	74	916.95
91	66	75	919.95
91	66	76	845.95
91	66	77	786.96
91	66	78	735.97
91	66	79	749.98
91	66	80	809.95
91	66	81	890.95
91	66	82	925.98
91	66	83	946.01
91	66	84	939.01
91	67	74	905.94
91	67	75	900.96
91	67	76	822.97
91	67	81	827.99
91	67	82	852
91	67	83	862.99
91	67	84	842
91	68	74	902
91	68	75	870.99
91	68	76	789.98
91	68	81	791.96
91	68	82	804.96
91	68	83	810.99
91	68	84	800.98
91	69	74	829.97
91	69	75	802.98
91	69	76	739.98
91	69	81	785.97
91	69	82	783
91	69	83	781.02
91	69	84	787.01
91	70	74	796.98
91	70	75	792.98
91	70	76	756.99
91	70	81	767
91	70	82	765.01
91	70	83	769.01
91	70	84	784
91	71	74	781
91	71	75	792.01
91	71	76	770
91	71	81	766.99
91	71	82	772.99
91	71	83	782
91	71	84	797.99
91	72	74	769.01
91	72	75	770.98
91	72	76	744.96
91	72	81	789.01
91	72	82	802.01
91	72	83	814.01
91	72	84	823
91	73	74	784.02
91	73	75	786.98
91	73	76	757.96
91	73	81	858.99
91	73	82	877.98
91	73	83	900
91	73	84	910
91	74	74	800.03
91	74	75	798.01
91	74	76	764.99
91	74	81	930.98
91	74	82	951.98
91	74	83	978.99
91	74	84	987.99
91	75	81	975.94
91	75	82	1003
91	75	83	1033
91	75	84	1045
91	76	81	955.96
91	76	82	991.95
91	76	83	1025
91	76	84	1033
92	47	81	954.95
92	47	82	962.99
92	47	83	960.01
92	47	84	957.01
92	48	81	869.01
92	48	82	886.04
92	48	83	898.03
92	48	84	901
92	49	74	800.96
92	49	75	794.97
92	49	76	776.99
92	49	81	785.99
92	49	82	812
92	49	83	839.99
92	49	84	854.98
92	50	74	798.94
92	50	75	779.96
92	50	76	749.98
92	50	81	780.97
92	50	82	784.97
92	50	83	788.98
92	50	84	817.97
92	51	74	818.95
92	51	75	784.9
92	51	76	753.9
92	51	81	780
92	51	82	774.01
92	51	83	762
92	51	84	802.98
92	52	74	841.02
92	52	75	849.98
92	52	76	850.97
92	52	81	783.98
92	52	82	774
92	52	83	754
92	52	84	786
92	53	74	891
92	53	75	931.96
92	53	76	912.95
92	53	81	805.95
92	53	82	786.98
92	53	83	766.99
92	53	84	778.99
92	54	74	940.02
92	54	75	990.99
92	54	76	950.97
92	54	81	848.97
92	54	82	842.98
92	54	83	816
92	54	84	799
92	55	74	905.98
92	55	75	943.97
92	55	76	951.98
92	55	81	883.96
92	55	82	883.96
92	55	83	863.95
92	55	84	851.95
92	56	74	872.97
92	56	75	916.95
92	56	76	928.93
92	56	81	917.94
92	56	82	901.94
92	56	83	897.95
92	56	84	897.98
92	57	74	851.97
92	57	75	881.97
92	57	76	898.97
92	57	77	919.97
92	57	78	945.99
92	57	79	952
92	57	80	920.01
92	57	81	908.01
92	57	82	907.02
92	57	83	899.01
92	57	84	890.99
92	58	74	863
92	58	75	855.97
92	58	76	873.97
92	58	77	911.99
92	58	78	938.99
92	58	79	955.94
92	58	80	941.92
92	58	81	939.94
92	58	82	940.95
92	58	83	938.95
92	58	84	941.94
92	59	74	935.93
92	59	75	941.94
92	59	76	944.94
92	59	77	930.95
92	59	78	953.95
92	59	79	982.98
92	59	80	983.01
92	59	81	969.02
92	59	82	942.02
92	59	83	927.04
92	59	84	915.08
92	60	74	911.04
92	60	75	861.02
92	60	76	811.02
92	60	77	833.04
92	60	78	822.04
92	60	79	798.05
92	60	80	794.06
92	60	81	796.03
92	60	82	801.98
92	60	83	787.98
92	60	84	764.96
92	61	74	848
92	61	75	740.91
92	61	76	667.88
92	61	77	785.89
92	61	78	818.92
92	61	79	802.92
92	61	80	818.95
92	61	81	842.93
92	61	82	890.93
92	61	83	864.98
92	61	84	802.05
92	62	74	841.95
92	62	75	700.86
92	62	76	663.93
92	62	77	839.99
92	62	78	913.01
92	62	79	917.03
92	62	80	924.04
92	62	81	935
92	62	82	980.95
92	62	83	954.94
92	62	84	895.93
92	63	74	801.94
92	63	75	758.85
92	63	76	886.86
92	63	77	883.9
92	63	78	875.92
92	63	79	902.9
92	63	80	925.88
92	63	81	954.88
92	63	82	1003.9
92	63	83	1015.9
92	63	84	998.95
92	64	74	797.82
92	64	75	829.9
92	64	76	952.93
92	64	77	888.96
92	64	78	840.98
92	64	79	837.01
92	64	80	874.01
92	64	81	913.98
92	64	82	944.96
92	64	83	951.94
92	64	84	946.97
92	65	74	890.87
92	65	75	931.97
92	65	76	898.98
92	65	77	862.99
92	65	78	821.01
92	65	79	783
92	65	80	821.97
92	65	81	869.95
92	65	82	908.91
92	65	83	935.88
92	65	84	954.91
92	66	74	901.87
92	66	75	917.94
92	66	76	866.95
92	66	77	848.96
92	66	78	822.99
92	66	79	786
92	66	80	799.97
92	66	81	838.94
92	66	82	901.93
92	66	83	955.97
92	66	84	987.99
92	67	74	915.9
92	67	75	909.94
92	67	76	853.96
92	67	81	793.98
92	67	82	841.96
92	67	83	881.96
92	67	84	908.97
92	68	74	925.96
92	68	75	900.98
92	68	76	838.99
92	68	81	773.96
92	68	82	798.96
92	68	83	819.98
92	68	84	833.97
92	69	74	885.96
92	69	75	871.97
92	69	76	790.98
92	69	81	790.98
92	69	82	781
92	69	83	774
92	69	84	769.99
92	70	74	834.99
92	70	75	826.98
92	70	76	758.99
92	70	81	764.01
92	70	82	762.01
92	70	83	766.01
92	70	84	779.01
92	71	74	789.02
92	71	75	785.97
92	71	76	737.98
92	71	81	763.97
92	71	82	775.97
92	71	83	790.97
92	71	84	812.97
92	72	74	799.01
92	72	75	793.97
92	72	76	743.96
92	72	81	828
92	72	82	840.99
92	72	83	852.99
92	72	84	867.99
92	73	74	799.01
92	73	75	794.98
92	73	76	749.97
92	73	81	895.97
92	73	82	909.97
92	73	83	921.98
92	73	84	932.99
92	74	74	797.01
92	74	75	792.99
92	74	76	750.98
92	74	81	962.99
92	74	82	975.99
92	74	83	989.99
92	74	84	1001
92	75	81	984.95
92	75	82	1003
92	75	83	1028.9
92	75	84	1052.9
92	76	81	963.97
92	76	82	986.96
92	76	83	1019
92	76	84	1045
93	49	74	854.99
93	49	75	840.01
93	49	76	792.01
93	50	74	838.97
93	50	75	814.99
93	50	76	775
93	50	81	791
93	50	82	795.01
93	50	83	791.98
93	50	84	824.97
93	51	74	814.95
93	51	75	767.93
93	51	76	739.94
93	51	81	788.97
93	51	82	779.98
93	51	83	764.98
93	51	84	824.97
93	52	74	818
93	52	75	810.98
93	52	76	776.98
93	52	81	788.98
93	52	82	773.01
93	52	83	750
93	52	84	808.97
93	53	74	868.97
93	53	75	877.95
93	53	76	832.95
93	53	81	769
93	53	82	742.99
93	53	83	726.97
93	53	84	780.95
93	54	71	751.97
93	54	72	746.97
93	54	73	889.98
93	54	74	954.02
93	54	75	950.98
93	54	76	894.96
93	54	81	783
93	54	82	769
93	54	83	748
93	54	84	752.01
93	55	71	779
93	55	72	768.01
93	55	73	886
93	55	74	950.99
93	55	75	969.97
93	55	76	946.98
93	55	81	810.01
93	55	82	799.99
93	55	83	785.98
93	55	84	780.95
93	56	71	840.98
93	56	72	811.99
93	56	73	886.98
93	56	74	942.97
93	56	75	973.94
93	56	76	959.96
93	56	81	845.99
93	56	82	825.97
93	56	83	827.97
93	56	84	826.97
93	57	71	960.99
93	57	72	867.97
93	57	73	887.95
93	57	74	913.98
93	57	75	941.98
93	57	76	940.98
93	57	77	945.01
93	57	78	962.04
93	57	79	947.07
93	57	80	894.07
93	58	71	1023
93	58	72	976.02
93	58	73	922.03
93	58	74	847.01
93	58	75	866.97
93	58	76	898.99
93	58	77	932.04
93	58	78	952.05
93	58	79	954.01
93	58	80	921.99
93	59	71	1009
93	59	72	993
93	59	73	964.91
93	59	74	945.91
93	59	75	926.95
93	59	76	918.96
93	59	77	924.95
93	59	78	946.96
93	59	79	964.01
93	59	80	953.04
93	60	71	959.98
93	60	72	946.98
93	60	73	892.01
93	60	74	869.01
93	60	75	870.96
93	60	76	868.96
93	60	77	831.01
93	60	78	786.04
93	60	79	748.07
93	60	80	789.07
93	61	74	699.83
93	61	75	777.88
93	61	76	823.88
93	61	77	816.92
93	61	78	782.97
93	61	79	743.97
93	61	80	813.96
93	62	71	942.03
93	62	72	939.94
93	62	73	903.91
93	62	74	831
93	62	75	813.01
93	62	76	814.98
93	62	77	898.01
93	62	78	903.06
93	62	79	873.07
93	62	80	921.06
93	63	71	905.97
93	63	72	945.95
93	63	73	926.98
93	63	74	922.96
93	63	75	908.93
93	63	76	894.95
93	63	77	889.96
93	63	78	888.97
93	63	79	907.92
93	63	80	933.9
93	64	71	939.94
93	64	72	933.88
93	64	73	873.91
93	64	74	945.96
93	64	75	947.98
93	64	76	943.96
93	64	77	903.96
93	64	78	870.99
93	64	79	850.02
93	64	80	878.02
93	65	71	932.98
93	65	72	970.01
93	65	73	935.03
93	65	74	905.03
93	65	75	915.98
93	65	76	950.96
93	65	77	919.98
93	65	78	867
93	65	79	801
93	65	80	820.99
93	66	71	937.98
93	66	72	976
93	66	73	946.97
93	66	74	963.95
93	66	75	967.95
93	66	76	925.96
93	67	71	934.99
93	67	72	980.96
93	67	73	960.94
93	67	74	972.96
93	67	75	957.96
93	67	76	916.95
93	67	81	764.02
93	67	82	810.98
93	67	83	868.98
93	67	84	929.97
93	68	71	884.98
93	68	72	997.01
93	68	73	990.99
93	68	74	939.97
93	68	75	903.96
93	68	76	900.97
93	68	81	759.99
93	68	82	777.97
93	68	83	810.97
93	68	84	850.98
93	69	71	806.99
93	69	72	930.97
93	69	73	921.94
93	69	74	884.95
93	69	75	853.94
93	69	76	838.95
93	69	81	792.99
93	69	82	780.98
93	69	83	771.98
93	69	84	768.98
93	70	74	834.98
93	70	75	823.98
93	70	76	796.98
93	70	81	772.02
93	70	82	763.01
93	70	83	764
93	70	84	776
93	71	74	788
93	71	75	805.98
93	71	76	763.99
93	71	81	768.96
93	71	82	773.96
93	71	83	790.95
93	71	84	816.97
93	72	74	815.97
93	72	75	837.95
93	72	76	775.97
93	72	81	863
93	72	82	871
93	72	83	885.98
93	72	84	910
93	73	74	821
93	73	75	826.98
93	73	76	773.99
93	73	81	933.98
93	73	82	940.98
93	73	83	950.99
93	73	84	964
93	74	74	819.01
93	74	75	794.98
93	74	76	763.99
94	49	74	863.02
94	49	75	843.03
94	49	76	797
94	50	71	871.99
94	50	72	843.99
94	50	73	849.99
94	50	74	841
94	50	75	824.03
94	50	76	789.02
94	51	71	845.96
94	51	72	837.97
94	51	73	834.97
94	51	74	823.99
94	51	75	798.02
94	51	76	757.01
94	52	71	837.98
94	52	72	837
94	52	73	837.01
94	52	74	840.03
94	52	75	833.04
94	52	76	796.05
94	53	69	686.01
94	53	70	826.01
94	53	71	845.02
94	53	72	833
94	53	73	850.99
94	53	74	868.01
94	53	75	869.04
94	53	76	834.04
94	54	69	645.98
94	54	70	762.96
94	54	71	808.94
94	54	72	819.93
94	54	73	874.94
94	54	74	906.98
94	54	75	910.01
94	54	76	877.01
94	54	78	913
94	54	79	841.01
94	54	80	783.98
94	55	69	629.97
94	55	70	738.98
94	55	71	798.01
94	55	72	809.02
94	55	73	874
94	55	74	927.97
94	55	75	959.95
94	55	76	924.97
94	55	78	933.04
94	55	79	857
94	55	80	789.97
94	56	69	644.99
94	56	70	751.01
94	56	71	823.02
94	56	72	810.01
94	56	73	884.96
94	56	74	942.95
94	56	75	973.94
94	56	76	942.95
94	56	78	970.94
94	56	79	934.94
94	56	80	869.96
94	57	71	913.98
94	57	72	846.97
94	57	73	897.96
94	57	74	939.97
94	57	75	957.95
94	57	76	942.93
94	57	77	936.93
94	57	78	973.97
94	57	79	958.03
94	57	80	898.02
94	58	71	989.03
94	58	72	950.07
94	58	73	923.08
94	58	74	890.04
94	58	75	914.99
94	58	76	923.98
94	58	77	930.99
94	58	78	960
94	58	79	963.97
94	58	80	928.97
94	59	71	1011
94	59	72	977.93
94	59	73	960.86
94	59	74	960.86
94	59	75	941.9
94	59	76	918.93
94	59	77	903.92
94	59	78	945.92
94	59	79	970.97
94	59	80	956.03
94	60	71	946.97
94	60	72	902.03
94	60	73	847.1
94	60	74	853.1
94	60	75	877.05
94	60	76	887.02
94	60	77	827.04
94	60	78	764.07
94	60	79	714.04
94	60	80	784.02
94	61	71	737.13
94	61	72	643.17
94	61	73	547.06
94	61	74	628.94
94	61	75	784.91
94	61	76	886.95
94	61	77	838.95
94	61	78	753.95
94	61	79	686.94
94	61	80	792.93
94	62	71	808.04
94	62	72	812.07
94	62	73	801.13
94	62	74	839.12
94	62	75	897.03
94	62	76	940.99
94	62	77	947
94	62	78	892.05
94	62	79	833.09
94	62	80	901.06
94	63	71	927.06
94	63	72	943.04
94	63	73	927
94	63	74	968.92
94	63	75	974.88
94	63	76	950.93
94	63	77	931.97
94	63	78	917.96
94	63	79	918.92
94	63	80	947.9
94	64	71	980.96
94	64	72	1000.9
94	64	73	956.89
94	64	74	1007.9
94	64	75	995.94
94	64	76	962.95
94	64	77	950.95
94	64	78	926.98
94	64	79	896.02
94	64	80	902.03
94	65	71	964.02
94	65	72	1003
94	65	73	971.97
94	65	74	948.96
94	65	75	945.95
94	65	76	973.95
94	65	77	979.98
94	65	78	938.01
94	65	79	867.01
94	65	80	849.99
94	66	71	935.98
94	66	72	971.96
94	66	73	954.93
94	66	74	973.9
94	66	75	980.91
94	66	76	961.93
94	66	78	948.97
94	66	79	919.99
94	66	80	856.99
94	67	69	734.94
94	67	70	824.94
94	67	71	894.95
94	67	72	938.92
94	67	73	937.91
94	67	74	961.94
94	67	75	965.94
94	67	76	947.94
94	67	78	952.97
94	67	79	910
94	67	80	842.01
94	68	69	680.02
94	68	70	717
94	68	71	838
94	68	72	927.99
94	68	73	933.96
94	68	74	918.96
94	68	75	909.94
94	68	76	921.98
94	68	78	938.02
94	68	79	878
94	68	80	821.98
94	69	69	667.97
94	69	70	675.97
94	69	71	787.01
94	69	72	875.98
94	69	73	880.94
94	69	74	867.93
94	69	75	852.93
94	69	76	850.97
94	69	78	842
94	69	79	819.99
94	69	80	805.98
94	70	69	671.99
94	70	70	661.97
94	70	71	748.97
94	70	72	835.95
94	70	73	838.94
94	70	74	827.96
94	70	75	814.97
94	70	76	804.98
94	71	71	729.98
94	71	72	820
94	71	73	809.99
94	71	74	798
94	71	75	790.98
94	71	76	774
94	72	71	715.95
94	72	72	824.96
94	72	73	822.96
94	72	74	829.98
94	72	75	835.98
94	72	76	795.98
94	73	71	710.95
94	73	72	834.96
94	73	73	833.97
94	73	74	839.01
94	73	75	841.01
94	73	76	807
94	74	74	832.02
94	74	75	814.99
94	74	76	807.99
95	50	71	876.98
95	50	72	851.98
95	50	73	852.99
95	51	71	875.98
95	51	72	866.99
95	51	73	881
95	52	71	863.98
95	52	72	873.99
95	52	73	913.99
95	53	69	655.99
95	53	70	799.99
95	53	71	848.01
95	53	72	872.03
95	53	73	925.04
95	53	77	904.98
95	53	78	932.99
95	53	79	863.99
95	53	80	806.98
95	54	69	646.98
95	54	70	782.98
95	54	71	842.01
95	54	72	857.02
95	54	73	870.03
95	54	77	932.95
95	54	78	989.99
95	54	79	895.01
95	54	80	817.98
95	55	69	653.98
95	55	70	778
95	55	71	841.01
95	55	72	856.02
95	55	73	876.05
95	55	77	959.97
95	55	78	1007
95	55	79	926.02
95	55	80	852
95	56	69	679
95	56	70	786.03
95	56	71	855.03
95	56	72	851.02
95	56	73	883.01
95	56	77	947.91
95	56	78	1011.9
95	56	79	984.95
95	56	80	937.97
95	57	69	756.99
95	57	70	845.01
95	57	71	907.99
95	57	72	852.97
[truncated: 7,412 more rows]
