# Supplementary material for: From mathematics to medicine: A practical primer on topological data analysis (TDA) and the development of related analytic tools for the functional discovery of latent structure in fMRI data
Source: PLoS One. 2021 Aug 12;16(8):e0255859. doi: 10.1371/journal.pone.0255859 (PMC8360597; doi:10.1371/journal.pone.0255859)
Supplement: S1 Data — The included archive of .csv files has one .csv file for each time index. Each .csv file contains a single matrix, which has one column for each of the spatial coordinates x, y, z and one column for the fMRI signal amplitude at voxel (x, y, z) at that time index. This is normalized scan data for a single patient from our study, described in the paper, with an ACC (anterior cingulate cortex) mask applied. This is the data we used, together with our software implementation of our workflow (available at https://github.com/regalski/Wayne-State-TDA), to produce the persistence diagrams, vineyards, and loop locations pictured in the figures and described in the Workflow section of our paper. (ZIP) [file pone.0255859.s004.zip › lea2002_145_121_121_time_146_rdACC.csv]

86	49	77	697.04
86	49	78	700.04
86	49	79	709.04
86	49	80	723.03
86	50	77	703.01
86	50	78	695.02
86	50	79	690.05
86	50	80	685.06
86	51	77	703
86	51	78	693.02
86	51	79	687.04
86	51	80	678.04
86	52	77	709.03
86	52	78	700.04
86	52	79	693.03
86	52	80	686.05
86	53	77	818.99
86	53	78	768
86	53	79	720.03
86	53	80	715.06
86	54	77	864.99
86	54	78	822.02
86	54	79	791.03
86	54	80	771.04
86	55	77	852.01
86	55	78	846.01
86	55	79	862
86	55	80	831.02
86	56	77	852
86	56	78	857.01
86	56	79	885.02
86	56	80	890.01
86	57	77	834
86	57	78	856.04
86	57	79	899.03
86	57	80	902.99
86	57	81	891.98
86	57	82	843
86	58	77	813.04
86	58	78	849.03
86	58	79	901.04
86	58	80	905.05
86	58	81	880.05
86	58	82	866.06
86	59	81	863.03
86	59	82	881.02
86	60	81	771.04
86	60	82	796.06
86	61	81	788.06
86	61	82	815.05
86	62	81	841
86	62	82	861.01
86	63	77	864.07
86	63	78	823.07
86	63	79	827.06
86	63	80	836.06
86	63	81	842.04
86	63	82	869.03
86	64	77	873.99
86	64	78	840.99
86	64	79	829.99
86	64	80	828.99
86	64	81	790.98
86	64	82	782.98
86	65	77	849.02
86	65	78	834.03
86	65	79	835.01
86	65	80	832.01
86	65	81	776.02
86	65	82	751.04
86	66	77	833.03
86	66	78	889.99
86	66	79	880.98
86	66	80	844.01
86	66	81	797.02
86	66	82	763.02
86	67	77	800.97
86	67	78	863.97
86	67	79	867.97
86	67	80	849
86	68	77	820.02
86	68	78	872.01
86	68	79	864.02
86	68	80	822.04
86	69	77	880.95
86	69	78	888.97
86	69	79	848.01
86	69	80	780.03
86	70	77	802.01
86	70	78	772.03
86	70	79	743.05
86	70	80	718.05
86	71	77	759.01
86	71	78	737.01
86	71	79	726.02
86	71	80	722.03
86	72	77	749.98
86	72	78	739.97
86	72	79	733.97
86	72	80	734
86	73	77	749
86	73	78	739.99
86	73	79	731.98
86	73	80	728.99
87	46	81	977.02
87	46	82	981.04
87	46	83	976.04
87	46	84	969.04
87	47	81	870.07
87	47	82	890.05
87	47	83	893.04
87	47	84	887.04
87	48	81	792.98
87	48	82	801.99
87	48	83	809
87	48	84	809.01
87	49	77	721.03
87	49	78	718.02
87	49	79	725.01
87	49	80	746
87	49	81	748.01
87	49	82	753.02
87	49	83	757.02
87	49	84	759.03
87	50	77	727.02
87	50	78	712.03
87	50	79	705.05
87	50	80	711.05
87	50	81	726.04
87	50	82	744.03
87	50	83	738.02
87	50	84	739.03
87	51	77	732
87	51	78	712.01
87	51	79	699.02
87	51	80	697.03
87	52	77	736.03
87	52	78	722.04
87	52	79	707.03
87	52	80	700.06
87	53	77	843.01
87	53	78	801.02
87	53	79	758.06
87	53	80	733.07
87	54	77	886
87	54	78	847.03
87	54	79	813.04
87	54	80	781.03
87	55	77	859.03
87	55	78	854.02
87	55	79	861.03
87	55	80	825.03
87	55	81	795.04
87	55	82	770.02
87	55	83	766
87	55	84	773
87	56	77	859
87	56	78	866
87	56	79	895.03
87	56	80	868.02
87	56	81	844.02
87	56	82	810.01
87	56	83	796
87	56	84	798.97
87	57	77	852.99
87	57	78	875.02
87	57	79	915.01
87	57	80	903.98
87	57	81	880
87	57	82	829
87	57	83	799.99
87	57	84	800.98
87	58	77	844.02
87	58	78	882.02
87	58	79	917.01
87	58	80	912.01
87	58	81	891.04
87	58	82	864.07
87	58	83	852.07
87	58	84	845.05
87	59	77	894.98
87	59	78	882.98
87	59	79	894.04
87	59	80	888.06
87	59	81	866.01
87	59	82	888.99
87	59	83	902.99
87	59	84	875.99
87	60	77	836.03
87	60	78	806.03
87	60	79	824.03
87	60	80	818.01
87	60	81	779.01
87	60	82	796.03
87	60	83	818.03
87	60	84	816.05
87	61	77	782.07
87	61	78	754.04
87	61	79	793.05
87	61	80	818.04
87	61	81	802.05
87	61	82	812.04
87	61	83	829.99
87	61	84	837.99
87	62	77	822
87	62	78	774
87	62	79	818
87	62	80	854.97
87	62	81	865.01
87	62	82	865.03
87	62	83	870.01
87	62	84	867.01
87	63	77	869.05
87	63	78	865.04
87	63	79	835.03
87	63	80	815.03
87	63	81	854.04
87	63	82	877.04
87	63	83	902.04
87	63	84	880.02
87	64	77	862.99
87	64	78	847.98
87	64	79	802.98
87	64	80	776.98
87	64	81	822.97
87	64	82	833.97
87	64	83	834.99
87	64	84	812.99
87	65	77	828.03
87	65	78	809.04
87	65	79	780.03
87	65	80	760
87	65	81	791.97
87	65	82	793.95
87	65	83	782.98
87	65	84	772.01
87	66	77	821.02
87	66	78	863.02
87	66	79	822.01
87	66	80	764.99
87	66	81	770.96
87	66	82	763.95
87	66	83	748.98
87	66	84	746
87	67	77	865.98
87	67	78	855
87	67	79	818
87	67	80	776.97
87	67	81	762.95
87	67	82	743.96
87	67	83	720.97
87	67	84	720.99
87	68	77	873
87	68	78	833.04
87	68	79	798.05
87	68	80	764.02
87	68	81	755.02
87	68	82	740.02
87	68	83	719.01
87	68	84	719
87	69	77	802.02
87	69	78	797.01
87	69	79	771.02
87	69	80	741.03
87	70	77	736.98
87	70	78	744.98
87	70	79	741
87	70	80	733.02
87	71	77	722.02
87	71	78	745.01
87	71	79	747.01
87	71	80	739.02
87	72	77	765.98
87	72	78	782.97
87	72	79	765.98
87	72	80	750.01
87	73	77	762.98
87	73	78	740.97
87	73	79	741.98
87	73	80	753.01
87	73	81	764.03
87	73	82	770.03
87	73	83	770
87	73	84	760
87	74	81	790.03
87	74	82	816.03
87	74	83	841.05
87	74	84	839.05
87	75	81	817
87	75	82	868
87	75	83	917.04
87	75	84	920.03
87	76	81	828.03
87	76	82	891.04
87	76	83	949.06
87	76	84	958.04
88	46	81	982.03
88	46	82	985.04
88	46	83	986.04
88	46	84	975.04
88	47	81	894.07
88	47	82	902.06
88	47	83	899.04
88	47	84	883.04
88	48	81	803.99
88	48	82	805.99
88	48	83	806.99
88	48	84	803
88	49	77	717.03
88	49	78	721.01
88	49	79	727
88	49	80	737.01
88	49	81	745.02
88	49	82	752.03
88	49	83	754.03
88	49	84	757.02
88	50	77	712.01
88	50	78	712.03
88	50	79	712.05
88	50	80	713.04
88	50	81	730.03
88	50	82	745.03
88	50	83	735.02
88	50	84	737.02
88	51	77	734.01
88	51	78	729.01
88	51	79	723.01
88	51	80	718.02
88	52	77	793
88	52	78	774.01
88	52	79	758.02
88	52	80	744.04
88	53	77	883.01
88	53	78	852.02
88	53	79	824.03
88	53	80	802.03
88	54	77	926
88	54	78	901.01
88	54	79	874.01
88	54	80	833
88	55	77	911.01
88	55	78	906.02
88	55	79	899.01
88	55	80	852.01
88	55	81	827.02
88	55	82	826.04
88	55	83	830.04
88	55	84	845.02
88	56	77	878
88	56	78	873.01
88	56	79	872.03
88	56	80	868.01
88	56	81	863
88	56	82	847.02
88	56	83	855.02
88	56	84	890.99
88	57	77	856.99
88	57	78	873.01
88	57	79	890.02
88	57	80	892.99
88	57	81	885.96
88	57	82	846.96
88	57	83	834.97
88	57	84	865.98
88	58	77	852
88	58	78	884.99
88	58	79	912.01
88	58	80	911.01
88	58	81	904.02
88	58	82	882.04
88	58	83	876.04
88	58	84	889.03
88	59	77	903.98
88	59	78	895
88	59	79	903.03
88	59	80	907.03
88	59	81	906.98
88	59	82	921.95
88	59	83	922.95
88	59	84	898.96
88	60	77	888.99
88	60	78	875.01
88	60	79	863.01
88	60	80	835
88	60	81	795
88	60	82	775.03
88	60	83	765.06
88	60	84	787.06
88	61	77	857.04
88	61	78	850.05
88	61	79	850.06
88	61	80	838.08
88	61	81	818.12
88	61	82	789.13
88	61	83	768.11
88	61	84	803.05
88	62	77	869.03
88	62	78	836.03
88	62	79	865.01
88	62	80	885.99
88	62	81	904.05
88	62	82	870.09
88	62	83	837.08
88	62	84	850.04
88	63	77	877.05
88	63	78	859.05
88	63	79	840.04
88	63	80	841.02
88	63	81	899.04
88	63	82	910.06
88	63	83	914.06
88	63	84	897.03
88	64	77	874.99
88	64	78	862.99
88	64	79	811.99
88	64	80	795
88	64	81	880.02
88	64	82	898.01
88	64	83	893
88	64	84	854.98
88	65	77	866
88	65	78	856.01
88	65	79	790
88	65	80	760.99
88	65	81	848.99
88	65	82	865
88	65	83	859.01
88	65	84	822.01
88	66	77	880
88	66	78	855.99
88	66	79	794.97
88	66	80	751.96
88	66	81	808.98
88	66	82	823
88	66	83	822.01
88	66	84	793.02
88	67	77	866.02
88	67	78	827.98
88	67	79	785.96
88	67	80	753.96
88	67	81	770.97
88	67	82	775.98
88	67	83	775.99
88	67	84	750.01
88	68	77	834.01
88	68	78	796.99
88	68	79	769.99
88	68	80	750
88	68	81	754.01
88	68	82	756.02
88	68	83	755.02
88	68	84	739.02
88	69	77	782
88	69	78	760.99
88	69	79	747.99
88	69	80	739
88	70	77	745.98
88	70	78	735.98
88	70	79	734.99
88	70	80	738.01
88	71	77	732.01
88	71	78	736.01
88	71	79	740.01
88	71	80	740.03
88	72	77	749.01
88	72	78	768
88	72	79	760
88	72	80	745.04
88	73	77	743.01
88	73	78	733
88	73	79	736.01
88	73	80	750.03
88	73	81	770.02
88	73	82	784
88	73	83	792.99
88	73	84	780.98
88	74	81	814.04
88	74	82	843.04
88	74	83	863.07
88	74	84	857.05
88	75	81	880
88	75	82	925.01
88	75	83	958.04
88	75	84	951.03
88	76	81	894.05
88	76	82	945.07
88	76	83	964.04
88	76	84	970.03
89	46	81	979.04
89	46	82	980.03
89	46	83	977.01
89	46	84	959.01
89	47	81	913.06
89	47	82	913.06
89	47	83	898.04
89	47	84	871.04
89	48	81	816.99
89	48	82	815.98
89	48	83	801.98
89	48	84	792.99
89	49	77	719.02
89	49	78	736.01
89	49	79	733.01
89	49	80	728.03
89	49	81	746.04
89	49	82	756.04
89	49	83	750.04
89	49	84	755.04
89	50	74	745.03
89	50	75	766.01
89	50	76	741.97
89	50	77	727.98
89	50	78	739
89	50	79	739.03
89	50	80	733.02
89	50	81	749.02
89	50	82	758.02
89	50	83	744.02
89	50	84	749.02
89	51	74	736.06
89	51	75	776.04
89	51	76	773.01
89	51	77	770.02
89	51	78	775.01
89	51	79	770.99
89	51	80	755.99
89	51	81	755
89	51	82	752
89	51	83	734.01
89	51	84	730.02
89	52	74	751.03
89	52	75	824.01
89	52	76	857.98
89	52	77	870.99
89	52	78	857
89	52	79	833.01
89	52	80	802.04
89	52	81	786.06
89	52	82	775.05
89	52	83	752.04
89	52	84	739.03
89	53	74	762.06
89	53	75	846.05
89	53	76	880.03
89	53	77	881.05
89	53	78	889.06
89	53	79	890.05
89	53	80	880.04
89	53	81	869.02
89	53	82	861.01
89	53	83	812.01
89	53	84	775.02
89	54	74	771.05
89	54	75	853.05
89	54	76	893.04
89	54	77	894.05
89	54	78	904.04
89	54	79	905.02
89	54	80	892.02
89	54	81	881.02
89	54	82	893.02
89	54	83	868.01
89	54	84	848
89	55	75	836.03
89	55	76	900.01
89	55	77	922.02
89	55	78	905.02
89	55	79	890.05
89	55	80	879.05
89	55	81	880.04
89	55	82	901.03
89	55	83	901.02
89	55	84	905.02
89	56	75	816.02
89	56	76	853.02
89	56	77	880.01
89	56	78	882.01
89	56	79	879.03
89	56	80	899.03
89	56	81	911.02
89	56	82	902.02
89	56	83	916.01
89	56	84	942
89	57	75	833.05
89	57	76	832.02
89	57	77	858
89	57	78	874.99
89	57	79	886.98
89	57	80	902.98
89	57	81	906.96
89	57	82	882.96
89	57	83	886.97
89	57	84	917.96
89	58	77	864
89	58	78	883.99
89	58	79	910.02
89	58	80	920.04
89	58	81	925.04
89	58	82	917.05
89	58	83	922.06
89	58	84	936.06
89	59	77	890.02
89	59	78	905.03
89	59	79	935.02
89	59	80	962.99
89	59	81	984.95
89	59	82	982.94
89	59	83	958.95
89	59	84	919.97
89	60	77	845.04
89	60	78	836.03
89	60	79	843.04
89	60	80	830.04
89	60	81	803.03
89	60	82	752.06
89	60	83	704.12
89	60	84	716.13
89	61	77	813.09
89	61	78	802.06
89	61	79	818.06
89	61	80	816.08
89	61	81	806.1
89	61	82	745.12
89	61	83	694.12
89	61	84	764.05
89	62	77	879
89	62	78	844.99
89	62	79	867.99
89	62	80	891
89	62	81	918.05
89	62	82	860.09
89	62	83	803.09
89	62	84	862.02
89	63	77	872.03
89	63	78	851.04
89	63	79	857.05
89	63	80	886.06
89	63	81	949.07
89	63	82	954.05
89	63	83	957.02
89	63	84	940.01
89	64	77	869
89	64	78	856.99
89	64	79	830.98
89	64	80	840.99
89	64	81	926.99
89	64	82	942.99
89	64	83	934.98
89	64	84	884.98
89	65	77	874.99
89	65	78	854.99
89	65	79	799
89	65	80	792
89	65	81	894.99
89	65	82	919
89	65	83	913.02
89	65	84	855.02
89	66	75	847.08
89	66	76	866.06
89	66	77	859.02
89	66	78	819.01
89	66	79	770.99
89	66	80	768.98
89	66	81	867.96
89	66	82	901.96
89	66	83	904.99
89	66	84	845
89	67	75	902.05
89	67	76	867.04
89	67	77	831.99
89	67	78	792.98
89	67	79	768.97
89	67	80	765.95
89	67	81	804.96
89	67	82	831.96
89	67	83	857.98
89	67	84	791.99
89	68	75	873
89	68	76	836.01
89	68	77	802
89	68	78	778
89	68	79	771
89	68	80	767
89	68	81	771
89	68	82	789.01
89	68	83	814.01
89	68	84	766.02
89	69	74	861
89	69	75	821.99
89	69	76	785.99
89	69	77	768.98
89	69	78	772.01
89	69	79	771.01
89	69	80	769.01
89	69	81	770
89	69	82	773.01
89	69	83	774.02
89	69	84	763.02
89	70	74	798.02
89	70	75	789.01
89	70	76	768
89	70	77	756.99
89	70	78	757.99
89	70	79	751.01
89	70	80	750.02
89	70	81	761.02
89	70	82	766.03
89	70	83	766.03
89	70	84	781.04
89	71	74	746.04
89	71	75	769.02
89	71	76	760.01
89	71	77	752.02
89	71	78	753.02
89	71	79	743.03
89	71	80	741.04
89	71	81	755.03
89	71	82	761.02
89	71	83	763.02
89	71	84	775.02
89	72	74	735.04
89	72	75	762.02
89	72	76	751.02
89	72	77	747.02
89	72	78	768.01
89	72	79	756.01
89	72	80	745.03
89	72	81	753.03
89	72	82	759.03
89	72	83	770.06
89	72	84	759.07
89	73	74	742.02
89	73	75	746.02
89	73	76	739
89	73	77	739.99
89	73	78	749.99
89	73	79	753
89	73	80	763
89	73	81	790.99
89	73	82	812.99
89	73	83	831
89	73	84	817.98
89	74	81	844.04
89	74	82	877.04
89	74	83	898.04
89	74	84	887.03
89	75	81	929
89	75	82	968.02
89	75	83	985.05
89	75	84	980.05
89	76	81	938.05
89	76	82	983.06
89	76	83	988.05
89	76	84	988.04
90	46	81	974.01
90	46	82	973
90	46	83	967.01
90	46	84	945.02
90	47	81	920.06
90	47	82	925.05
90	47	83	901.05
90	47	84	871.06
90	48	81	829.97
90	48	82	831.96
90	48	83	809.98
90	48	84	796.99
90	49	74	767.02
90	49	75	746.05
90	49	76	738.04
90	49	81	754.03
90	49	82	767.02
90	49	83	755.03
90	49	84	759.04
90	50	74	761.03
90	50	75	748.02
90	50	76	746.01
90	50	77	750
90	50	78	768
90	50	79	763.01
90	50	80	754.03
90	50	81	777.03
90	50	82	787.01
90	50	83	765.01
90	50	84	764.03
90	51	74	759.06
90	51	75	762.05
90	51	76	788.05
90	51	77	804.06
90	51	78	809.04
90	51	79	802
90	51	80	783.99
90	51	81	790.98
90	51	82	786.97
90	51	83	754.99
90	51	84	741
90	52	74	769.02
90	52	75	825.02
90	52	76	879.01
90	52	77	916.01
90	52	78	909
90	52	79	877.02
90	52	80	834.04
90	52	81	828.05
90	52	82	821.02
90	52	83	784.01
90	52	84	756.01
90	53	74	763.02
90	53	75	842.01
90	53	76	890.99
90	53	77	913.03
90	53	78	926.08
90	53	79	935.12
90	53	80	937.07
90	53	81	937.01
90	53	82	936.96
90	53	83	878.97
90	53	84	819.01
90	54	74	750.02
90	54	75	837.01
90	54	76	884.02
90	54	77	898.05
90	54	78	917.05
90	54	79	930.03
90	54	80	942.02
90	54	81	953.01
90	54	82	968.01
90	54	83	926
90	54	84	882
90	55	74	752.99
90	55	75	831.99
90	55	76	893.98
90	55	77	930.99
90	55	78	905.04
90	55	79	883.1
90	55	80	908.1
90	55	81	938.06
90	55	82	964.03
90	55	83	944.03
90	55	84	923.04
90	56	74	771.02
90	56	75	813
90	56	76	855.01
90	56	77	900.05
90	56	78	914.08
90	56	79	922.1
90	56	80	950.07
90	56	81	965.04
90	56	82	946.03
90	56	83	941.04
90	56	84	945.05
90	57	74	836.07
90	57	75	827.05
90	57	76	835
90	57	77	881.99
90	57	78	910.99
90	57	79	931.01
90	57	80	939.01
90	57	81	942.98
90	57	82	929.97
90	57	83	925.98
90	57	84	929
90	58	74	948.01
90	58	75	909.98
90	58	76	865.96
90	58	77	889.97
90	58	78	910
90	58	79	937.07
90	58	80	947.09
90	58	81	964.07
90	58	82	978.06
90	58	83	980.07
90	58	84	975.09
90	59	75	879.08
90	59	76	869.07
90	59	77	898.05
90	59	78	933.02
90	59	79	984.97
90	59	80	1034.9
90	59	81	1087.9
90	59	82	1076.9
90	59	83	1027.9
90	59	84	977.94
90	60	75	795.97
90	60	76	780.95
90	60	77	786.95
90	60	78	780.97
90	60	79	788.01
90	60	80	791.03
90	60	81	791.06
90	60	82	770.1
90	60	83	735.16
90	60	84	707.18
90	61	77	707.11
90	61	78	703.12
90	61	79	716.12
90	61	80	727.1
90	61	81	740.11
90	61	82	707.13
90	61	83	672.15
90	61	84	684.1
90	62	75	864.14
90	62	76	849.06
90	62	77	850
90	62	78	841.98
90	62	79	842.99
90	62	80	848.01
90	62	81	864.08
90	62	82	804.16
90	62	83	752.22
90	62	84	780.16
90	63	75	774.01
90	63	76	842.06
90	63	77	863.08
90	63	78	854.09
90	63	79	881.11
90	63	80	918.12
90	63	81	964.13
90	63	82	938.13
90	63	83	918.12
90	63	84	963.06
90	64	75	688.09
90	64	76	826.07
90	64	77	860.02
90	64	78	837
90	64	79	856
90	64	80	887
90	64	81	930
90	64	82	911.02
90	64	83	886.04
90	64	84	919.01
90	65	74	918.04
90	65	75	823.03
90	65	76	865.02
90	65	77	855.98
90	65	78	807.98
90	65	79	796.99
90	65	80	818
90	65	81	879.03
90	65	82	887.06
90	65	83	884.07
90	65	84	901.05
90	66	74	938.06
90	66	75	903.08
90	66	76	860.06
90	66	77	814.03
90	66	78	768.01
90	66	79	751
90	66	80	788.03
90	66	81	892.01
90	66	82	932.98
90	66	83	953.97
90	66	84	918.98
90	67	74	943.04
90	67	75	913.03
90	67	76	843.02
90	67	77	791.98
90	67	78	759.97
90	67	79	763.97
90	67	80	790.99
90	67	81	833.97
90	67	82	858.98
90	67	83	880.99
90	67	84	834.99
90	68	74	946.98
90	68	75	859
90	68	76	809.01
90	68	77	780.99
90	68	78	769.99
90	68	79	792
90	68	80	805.01
90	68	81	791.01
90	68	82	805.02
90	68	83	829.02
90	68	84	804.03
90	69	74	873
90	69	75	808.98
90	69	76	766.99
90	69	77	759.99
90	69	78	793
90	69	79	810.02
90	69	80	811.03
90	69	81	791.01
90	69	82	789.99
90	69	83	799.98
90	69	84	816
90	70	74	804.01
90	70	75	789.01
90	70	76	763
90	70	77	761.99
90	70	78	791.98
90	70	79	786.99
90	70	80	775.01
90	70	81	772.01
90	70	82	778.02
90	70	83	789.02
90	70	84	796.04
90	71	74	751.04
90	71	75	785.03
90	71	76	771.02
90	71	77	768.01
90	71	78	784.01
90	71	79	765.02
90	71	80	749.03
90	71	81	765.02
90	71	82	779.01
90	71	83	789
90	71	84	790.02
90	72	74	761.06
90	72	75	769.05
90	72	76	750.03
90	72	77	749.02
90	72	78	781.01
90	72	79	768.01
90	72	80	759.02
90	72	81	786.02
90	72	82	799.01
90	72	83	803.01
90	72	84	798.03
90	73	74	784.05
90	73	75	763.05
90	73	76	743.03
90	73	81	842.99
90	73	82	863.99
90	73	83	873.99
90	73	84	866.99
90	74	81	907.03
90	74	82	939.01
90	74	83	952
90	74	84	939
90	75	81	974.04
90	75	82	1020
90	75	83	1032
90	75	84	1016
90	76	81	960.04
90	76	82	1019.1
90	76	83	1042
90	76	84	1026
91	47	81	906.08
91	47	82	917.06
91	47	83	924.03
91	47	84	918.01
91	48	81	836.98
91	48	82	839.97
91	48	83	840.98
91	48	84	849.98
91	49	74	781.03
91	49	75	753.05
91	49	76	753.04
91	49	81	770.01
91	49	82	777.02
91	49	83	782.02
91	49	84	800.02
91	50	74	778.04
91	50	75	746.05
91	50	76	753.02
91	50	81	784.03
91	50	82	800.02
91	50	83	786.02
91	50	84	786.02
91	51	74	791.06
91	51	75	757.09
91	51	76	784.08
91	51	81	781.99
91	51	82	787.98
91	51	83	770.99
91	51	84	775
91	52	74	798
91	52	75	833.05
91	52	76	872.05
91	52	81	793.04
91	52	82	792.03
91	52	83	777.02
91	52	84	774.01
91	53	74	798.02
91	53	75	873.05
91	53	76	913.06
91	53	81	896.03
91	53	82	876.01
91	53	83	836.01
91	53	84	800.02
91	54	74	790.03
91	54	75	880.05
91	54	76	921.06
91	54	81	947.01
91	54	82	948.02
91	54	83	898.03
91	54	84	854.03
91	55	74	779.02
91	55	75	860.03
91	55	76	912.01
91	55	81	964.03
91	55	82	978.02
91	55	83	940.04
91	55	84	908.08
91	56	74	775.01
91	56	75	836.04
91	56	76	886.06
91	56	81	990.03
91	56	82	957.03
91	56	83	955.03
91	56	84	957.05
91	57	74	809.04
91	57	75	830.04
91	57	76	863.03
91	57	77	936.98
91	57	78	994.94
91	57	79	1036.9
91	57	80	1004
91	57	81	968.97
91	57	82	940.97
91	57	83	933.99
91	57	84	932.01
91	58	74	916.99
91	58	75	874.98
91	58	76	846.99
91	58	77	936.97
91	58	78	995.96
91	58	79	1030
91	58	80	996.07
91	58	81	974.08
91	58	82	972.09
91	58	83	976.09
91	58	84	981.1
91	59	74	894.1
91	59	75	891.11
91	59	76	885.1
91	59	77	947.05
91	59	78	992
91	59	79	1020
91	59	80	1029
91	59	81	1043.9
91	59	82	1033
91	59	83	1019
91	59	84	998.94
91	60	74	824.06
91	60	75	801.03
91	60	76	737.01
91	60	77	794.97
91	60	78	825.94
91	60	79	811.96
91	60	80	794.99
91	60	81	780.99
91	60	82	812.03
91	60	83	806.08
91	60	84	770.11
91	61	74	776.12
91	61	75	681.17
91	61	76	553.22
91	61	77	651.18
91	61	78	747.11
91	61	79	746.1
91	61	80	750.05
91	61	81	754.96
91	61	82	804.92
91	61	83	791.9
91	61	84	729.91
91	62	74	889.09
91	62	75	790.11
91	62	76	704.08
91	62	77	799.02
91	62	78	902.95
91	62	79	910.95
91	62	80	902.96
91	62	81	897.95
91	62	82	914.97
91	62	83	880.01
91	62	84	809.06
91	63	74	888.95
91	63	75	771.03
91	63	76	824.09
91	63	77	859.11
91	63	78	870.11
91	63	79	914.12
91	63	80	951.12
91	63	81	987.11
91	63	82	994.09
91	63	83	980.05
91	63	84	981.01
91	64	74	849.06
91	64	75	765.07
91	64	76	877.06
91	64	77	866.04
91	64	78	826.02
91	64	79	867
91	64	80	910.99
91	64	81	959.97
91	64	82	951.97
91	64	83	931
91	64	84	952
91	65	74	945.01
91	65	75	934.99
91	65	76	874.02
91	65	77	821.02
91	65	78	787.99
91	65	79	794.99
91	65	80	832.01
91	65	81	898.03
91	65	82	907.06
91	65	83	908.09
91	65	84	939.07
91	66	74	947.05
91	66	75	926.05
91	66	76	854.05
91	66	77	804.04
91	66	78	768.03
91	66	79	756.02
91	66	80	791.05
91	66	81	877.05
91	66	82	928.02
91	66	83	966.99
91	66	84	963.99
91	67	74	946.06
91	67	75	908.04
91	67	76	831.03
91	67	81	835.01
91	67	82	884
91	67	83	928.01
91	67	84	891
91	68	74	959
91	68	75	892
91	68	76	807.02
91	68	81	806.04
91	68	82	835.04
91	68	83	869.01
91	68	84	844.02
91	69	74	879.03
91	69	75	813.02
91	69	76	761.02
91	69	81	808.03
91	69	82	804
91	69	83	799.98
91	69	84	828.99
91	70	74	813.02
91	70	75	788.02
91	70	76	758.01
91	70	81	790
91	70	82	786.99
91	70	83	788.99
91	70	84	804
91	71	74	766
91	71	75	796.99
91	71	76	774
91	71	81	781.01
91	71	82	790.01
91	71	83	802
91	71	84	804.01
91	72	74	784.99
91	72	75	779.02
91	72	76	745.04
91	72	81	807.99
91	72	82	823.99
91	72	83	830.99
91	72	84	838
91	73	74	806.98
91	73	75	777.02
91	73	76	744.04
91	73	81	874.01
91	73	82	894.02
91	73	83	905
91	73	84	907
91	74	74	826.97
91	74	75	783.99
91	74	76	758.01
91	74	81	956.02
91	74	82	975.02
91	74	83	988
91	74	84	983.01
91	75	81	999.06
91	75	82	1020
91	75	83	1034
91	75	84	1041
91	76	81	984.04
91	76	82	1016.1
91	76	83	1041
91	76	84	1051
92	47	81	983.05
92	47	82	987.01
92	47	83	976.99
92	47	84	975.99
92	48	81	895.99
92	48	82	912.96
92	48	83	917.97
92	48	84	921
92	49	74	809.04
92	49	75	794.03
92	49	76	785.01
92	49	81	802.01
92	49	82	830
92	49	83	854.01
92	49	84	862.02
92	50	74	802.06
92	50	75	791.04
92	50	76	773.02
92	50	81	809.03
92	50	82	820.03
92	50	83	801.02
92	50	84	805.03
92	51	74	825.05
92	51	75	805.1
92	51	76	771.1
92	51	81	794
92	51	82	800.99
92	51	83	779
92	51	84	798.02
92	52	74	831.98
92	52	75	863.02
92	52	76	836.03
92	52	81	770.02
92	52	82	781
92	52	83	771
92	52	84	789
92	53	74	851.99
92	53	75	942.04
92	53	76	917.05
92	53	81	815.05
92	53	82	797.02
92	53	83	784.01
92	53	84	778.01
92	54	74	887.98
92	54	75	1012
92	54	76	988.03
92	54	81	858.03
92	54	82	851.02
92	54	83	828
92	54	84	807
92	55	74	841.02
92	55	75	934.03
92	55	76	957.02
92	55	81	889.04
92	55	82	894.04
92	55	83	873.05
92	55	84	855.05
92	56	74	805.03
92	56	75	894.05
92	56	76	930.07
92	56	81	926.06
92	56	82	897.06
92	56	83	902.05
92	56	84	912.02
92	57	74	792.02
92	57	75	865.03
92	57	76	901.03
92	57	77	911.03
92	57	78	952.01
92	57	79	987
92	57	80	962.99
92	57	81	932.99
92	57	82	899.98
92	57	83	890.99
92	57	84	889.01
92	58	74	853
92	58	75	840.03
92	58	76	842.03
92	58	77	919.01
92	58	78	958.01
92	58	79	985.06
92	58	80	971.08
92	58	81	952.06
92	58	82	928.05
92	58	83	929.05
92	58	84	942.06
92	59	74	916.07
92	59	75	923.06
92	59	76	922.06
92	59	77	948.05
92	59	78	973.05
92	59	79	998.02
92	59	80	1001
92	59	81	999.98
92	59	82	972.98
92	59	83	970.96
92	59	84	975.92
92	60	74	900.96
92	60	75	888.98
92	60	76	847.98
92	60	77	859.96
92	60	78	853.96
92	60	79	819.95
92	60	80	811.94
92	60	81	810.97
92	60	82	837.02
92	60	83	845.02
92	60	84	824.04
92	61	74	846
92	61	75	755.09
92	61	76	681.12
92	61	77	755.11
92	61	78	800.08
92	61	79	756.08
92	61	80	773.05
92	61	81	804.07
92	61	82	880.07
92	61	83	892.02
92	61	84	826.95
92	62	74	912.05
92	62	75	740.14
92	62	76	611.07
92	62	77	771.01
92	62	78	921.99
92	62	79	898.97
92	62	80	911.96
92	62	81	933
92	62	82	994.05
92	62	83	989.06
92	62	84	900.07
92	63	74	880.06
92	63	75	767.15
92	63	76	795.14
92	63	77	860.1
92	63	78	898.08
92	63	79	923.1
92	63	80	954.12
92	63	81	987.12
92	63	82	1020.1
92	63	83	1024.1
92	63	84	990.05
92	64	74	790.18
92	64	75	789.1
92	64	76	914.07
92	64	77	912.04
92	64	78	878.02
92	64	79	878.99
92	64	80	903.99
92	64	81	947.02
92	64	82	968.04
92	64	83	974.06
92	64	84	971.03
92	65	74	828.13
92	65	75	838.03
92	65	76	873.02
92	65	77	883.01
92	65	78	874.99
92	65	79	809
92	65	80	818.03
92	65	81	872.05
92	65	82	910.09
92	65	83	938.12
92	65	84	961.09
92	66	74	879.13
92	66	75	910.06
92	66	76	876.05
92	66	77	858.04
92	66	78	846.01
92	66	79	818
92	66	80	816.03
92	66	81	845.06
92	66	82	905.07
92	66	83	961.03
92	66	84	983.01
92	67	74	919.1
92	67	75	936.06
92	67	76	869.04
92	67	81	813.02
92	67	82	875.04
92	67	83	934.04
92	67	84	932.03
92	68	74	942.04
92	68	75	909.02
92	68	76	850.01
92	68	81	794.04
92	68	82	840.04
92	68	83	883.02
92	68	84	875.02
92	69	74	890.04
92	69	75	852.03
92	69	76	807.02
92	69	81	820.02
92	69	82	821
92	69	83	812
92	69	84	826.01
92	70	74	836.01
92	70	75	805.02
92	70	76	776.01
92	70	81	802.99
92	70	82	797.99
92	70	83	790.99
92	70	84	804.99
92	71	74	779.98
92	71	75	765.03
92	71	76	753.02
92	71	81	780.03
92	71	82	789.03
92	71	83	803.03
92	71	84	815.03
92	72	74	802.99
92	72	75	809.03
92	72	76	763.04
92	72	81	826
92	72	82	846.01
92	72	83	859.01
92	72	84	875.01
92	73	74	813.99
92	73	75	817.02
92	73	76	766.03
92	73	81	888.03
92	73	82	913.03
92	73	83	931.02
92	73	84	939.01
92	74	74	814.99
92	74	75	792.01
92	74	76	760.02
92	74	81	972.01
92	74	82	996.01
92	74	83	1018
92	74	84	1012
92	75	81	1001
92	75	82	1026
92	75	83	1051.1
92	75	84	1059.1
92	76	81	991.03
92	76	82	1015
92	76	83	1043
92	76	84	1063
93	49	74	843.01
93	49	75	844.99
93	49	76	798.99
93	50	74	825.03
93	50	75	834.01
93	50	76	782
93	50	81	820
93	50	82	832.99
93	50	83	818.02
93	50	84	825.03
93	51	74	827.05
93	51	75	815.07
93	51	76	754.06
93	51	81	804.03
93	51	82	809.02
93	51	83	785.02
93	51	84	814.03
93	52	74	839
93	52	75	860.02
93	52	76	806.02
93	52	81	782.02
93	52	82	790.99
93	52	83	778
93	52	84	812.03
93	53	74	863.02
93	53	75	929.05
93	53	76	868.05
93	53	81	777
93	53	82	760.01
93	53	83	754.03
93	53	84	781.05
93	54	71	789.03
93	54	72	761.03
93	54	73	821.02
93	54	74	906.98
93	54	75	1007
93	54	76	939.04
93	54	81	793
93	54	82	774
93	54	83	769
93	54	84	771.99
93	55	71	811
93	55	72	746.99
93	55	73	808
93	55	74	900.01
93	55	75	988.03
93	55	76	983.02
93	55	81	821.99
93	55	82	804.01
93	55	83	796.02
93	55	84	789.05
93	56	71	854.02
93	56	72	770.01
93	56	73	808.02
93	56	74	882.03
93	56	75	954.06
93	56	76	970.04
93	56	81	865.01
93	56	82	829.03
93	56	83	824.03
93	56	84	822.03
93	57	71	973.01
93	57	72	855.03
93	57	73	828.05
93	57	74	861.02
93	57	75	914.02
93	57	76	937.02
93	57	77	938.99
93	57	78	973.96
93	57	79	989.92
93	57	80	937.93
93	58	71	959.99
93	58	72	921.98
93	58	73	875.97
93	58	74	833.99
93	58	75	860.03
93	58	76	894.01
93	58	77	951.96
93	58	78	973.95
93	58	79	986.99
93	58	80	958.01
93	59	71	907.99
93	59	72	943
93	59	73	930.09
93	59	74	931.09
93	59	75	930.05
93	59	76	923.04
93	59	77	937.05
93	59	78	962.04
93	59	79	993.99
93	59	80	990.96
93	60	71	859.02
93	60	72	919.02
93	60	73	897.99
93	60	74	890.99
93	60	75	888.04
93	60	76	903.04
93	60	77	873.99
93	60	78	839.96
93	60	79	791.93
93	60	80	812.93
93	61	74	619.17
93	61	75	706.12
93	61	76	841.12
93	61	77	824.08
93	61	78	788.03
93	61	79	717.03
93	61	80	768.04
93	62	71	822.97
93	62	72	888.06
93	62	73	885.09
93	62	74	840
93	62	75	817.99
93	62	76	803.02
93	62	77	859.99
93	62	78	904.94
93	62	79	868.93
93	62	80	903.94
93	63	71	821.03
93	63	72	930.05
93	63	73	941.02
93	63	74	923.04
93	63	75	908.07
93	63	76	894.05
93	63	77	902.04
93	63	78	911.03
93	63	79	920.08
93	63	80	945.1
93	64	71	857.06
93	64	72	949.12
93	64	73	854.09
93	64	74	910.04
93	64	75	945.02
93	64	76	955.04
93	64	77	937.04
93	64	78	914.01
93	64	79	901.98
93	64	80	904.98
93	65	71	846.02
93	65	72	983.99
93	65	73	947.96
93	65	74	926.97
93	65	75	907.02
93	65	76	941.04
93	65	77	950.02
93	65	78	930.99
93	65	79	849
93	65	80	829.01
93	66	71	845.02
93	66	72	992
93	66	73	972.03
93	66	74	964.05
93	66	75	966.05
93	66	76	944.04
93	67	71	849.01
93	67	72	985.04
93	67	73	965.06
93	67	74	978.04
93	67	75	988.04
93	67	76	943.05
93	67	81	797.98
93	67	82	840.02
93	67	83	896.02
93	67	84	936.03
93	68	71	805.02
93	68	72	993.99
93	68	73	971.01
93	68	74	959.03
93	68	75	947.04
93	68	76	938.03
93	68	81	789.01
93	68	82	816.03
93	68	83	853.03
93	68	84	879.02
93	69	71	737.01
93	69	72	941.03
93	69	73	922.06
93	69	74	910.05
93	69	75	898.06
93	69	76	866.05
93	69	81	829.01
93	69	82	832.02
93	69	83	826.02
93	69	84	822.02
93	70	74	856.02
93	70	75	843.02
93	70	76	820.02
93	70	81	817.98
93	70	82	812.99
93	70	83	803
93	70	84	807
93	71	74	788
93	71	75	768.02
93	71	76	787.01
93	71	81	781.04
93	71	82	783.04
93	71	83	793.05
93	71	84	821.03
93	72	74	818.03
93	72	75	813.05
93	72	76	789.03
93	72	81	848
93	72	82	869
93	72	83	891.02
93	72	84	908
93	73	74	836
93	73	75	829.02
93	73	76	787.01
93	73	81	913.02
93	73	82	941.02
93	73	83	968.01
93	73	84	974
93	74	74	833.98
93	74	75	809.02
93	74	76	777.01
94	49	74	852.98
94	49	75	857.97
94	49	76	821
94	50	71	871.01
94	50	72	863.01
94	50	73	852.01
94	50	74	852
94	50	75	851.97
94	50	76	806.98
94	51	71	841.04
94	51	72	844.03
94	51	73	844.03
94	51	74	838.01
94	51	75	824.98
94	51	76	778.99
94	52	71	821.02
94	52	72	832
94	52	73	844.99
94	52	74	856.97
94	52	75	867.96
94	52	76	830.95
94	53	69	594.99
94	53	70	750.99
94	53	71	839.98
94	53	72	827
94	53	73	845.01
94	53	74	871.99
94	53	75	905.96
94	53	76	872.96
94	54	69	571.02
94	54	70	705.04
94	54	71	808.06
94	54	72	783.07
94	54	73	818.06
94	54	74	862.02
94	54	75	908.99
94	54	76	899.99
94	54	78	893.99
94	54	79	858.99
94	54	80	817.02
94	55	69	571.03
94	55	70	699.02
94	55	71	810.99
94	55	72	774.98
94	55	73	809
94	55	74	872.03
94	55	75	957.05
94	55	76	968.03
94	55	78	960.96
94	55	79	910
94	55	80	846.03
94	56	69	661.01
94	56	70	743.99
94	56	71	849.98
94	56	72	800.99
94	56	73	824.04
94	56	74	887.05
94	56	75	967.06
94	56	76	976.05
94	56	78	988.06
94	56	79	974.06
94	56	80	905.04
94	57	71	947.02
94	57	72	871.03
94	57	73	864.04
94	57	74	900.03
94	57	75	950.05
94	57	76	959.07
94	57	77	945.07
94	57	78	986.03
94	57	79	998.97
94	57	80	936.98
94	58	71	974.97
94	58	72	944.93
94	58	73	904.92
94	58	74	859.96
94	58	75	910.01
94	58	76	944.02
94	58	77	966.01
94	58	78	979
94	58	79	991.03
94	58	80	962.03
94	59	71	949.03
94	59	72	961.07
94	59	73	940.14
94	59	74	933.14
94	59	75	938.1
94	59	76	934.07
94	59	77	933.08
94	59	78	961.08
94	59	79	1004
94	59	80	1005
94	60	71	854.03
94	60	72	907.97
94	60	73	880.9
94	60	74	892.9
94	60	75	891.95
94	60	76	906.98
94	60	77	875.96
94	60	78	833.93
94	60	79	771.95
94	60	80	818.98
94	61	71	689.87
94	61	72	683.83
94	61	73	614.94
94	61	74	604.06
94	61	75	720.09
94	61	76	884.05
94	61	77	857.05
94	61	78	781.05
94	61	79	678.05
94	61	80	756.07
94	62	71	733.96
94	62	72	783.93
94	62	73	795.87
94	62	74	835.88
94	62	75	883.97
94	62	76	947.01
94	62	77	945
94	62	78	908.95
94	62	79	850.91
94	62	80	893.94
94	63	71	858.94
94	63	72	932.96
94	63	73	929
94	63	74	956.08
94	63	75	976.12
94	63	76	968.07
94	63	77	954.03
94	63	78	934.04
94	63	79	922.08
94	63	80	942.1
94	64	71	889.04
94	64	72	985.08
94	64	73	926.11
94	64	74	977.1
94	64	75	1006.1
94	64	76	981.05
94	64	77	967.05
94	64	78	954.02
94	64	79	939.98
94	64	80	931.97
94	65	71	878.98
94	65	72	997.01
94	65	73	957.03
94	65	74	964.04
94	65	75	969.05
94	65	76	988.05
94	65	77	1002
94	65	78	985.99
94	65	79	928.99
94	65	80	891.01
94	66	71	856.02
94	66	72	973.04
94	66	73	951.07
94	66	74	961.1
94	66	75	977.09
94	66	76	978.07
94	66	78	990.03
94	66	79	969.01
94	66	80	920.01
94	67	69	737.06
94	67	70	719.06
94	67	71	813.05
94	67	72	929.08
94	67	73	931.08
94	67	74	951.06
94	67	75	973.06
94	67	76	968.06
94	67	78	991.03
94	67	79	962
94	67	80	906.99
94	68	69	676.98
94	68	70	668
94	68	71	778
94	68	72	921.01
94	68	73	927.04
94	68	74	928.04
94	68	75	934.06
94	68	76	957.02
94	68	78	990.98
94	68	79	925
94	68	80	868.02
94	69	69	646.03
94	69	70	635.02
94	69	71	735.99
94	69	72	881.02
94	69	73	881.06
94	69	74	881.07
94	69	75	883.07
94	69	76	878.03
94	69	78	895
94	69	79	874.01
94	69	80	851.02
94	70	69	639.01
94	70	70	619.03
94	70	71	696.03
94	70	72	836.05
94	70	73	840.06
94	70	74	839.04
94	70	75	836.03
94	70	76	830.02
94	71	71	672.02
94	71	72	810
94	71	73	825.01
94	71	74	812
94	71	75	781.02
94	71	76	809
94	72	71	655.05
94	72	72	813.04
94	72	73	834.04
94	72	74	833.02
94	72	75	816.02
94	72	76	815.02
94	73	71	646.05
94	73	72	820.04
94	73	73	844.03
94	73	74	846.99
94	73	75	835.99
94	73	76	819
94	74	74	839.98
94	74	75	815
94	74	76	813.01
95	50	71	876.02
95	50	72	869.02
95	50	73	861.01
95	51	71	870.02
95	51	72	873.01
95	51	73	878
95	52	71	861.02
95	52	72	871.01
95	52	73	894.01
95	53	69	581.01
95	53	70	759.01
95	53	71	855.99
95	53	72	867.97
95	53	73	905.96
95	53	77	931.01
95	53	78	946.01
95	53	79	896.01
95	53	80	834.02
95	54	69	570.02
95	54	70	724.02
95	54	71	838.99
95	54	72	844.98
95	54	73	855.97
95	54	77	959.05
95	54	78	999.01
95	54	79	950.99
95	54	80	873.02
95	55	69	577.02
95	55	70	714
95	55	71	840.99
95	55	72	831.98
95	55	73	841.95
95	55	77	996.03
95	55	78	1041
95	55	79	1004
95	55	80	926
95	56	69	665
95	56	70	757.97
95	56	71	871.97
95	56	72	843.98
95	56	73	851.99
95	56	77	970.09
95	56	78	1013.1
95	56	79	1002
95	56	80	954.03
95	57	69	726.01
95	57	70	790.99
95	57	71	953.01
95	57	72	889.03
[truncated: 7,412 more rows]
