# Supplementary material for: From mathematics to medicine: A practical primer on topological data analysis (TDA) and the development of related analytic tools for the functional discovery of latent structure in fMRI data
Source: PLoS One. 2021 Aug 12;16(8):e0255859. doi: 10.1371/journal.pone.0255859 (PMC8360597; doi:10.1371/journal.pone.0255859)
Supplement: S1 Data — The included archive of .csv files has one .csv file for each time index. Each .csv file contains a single matrix, which has one column for each of the spatial coordinates x, y, z and one column for the fMRI signal amplitude at voxel (x, y, z) at that time index. This is normalized scan data for a single patient from our study, described in the paper, with an ACC (anterior cingulate cortex) mask applied. This is the data we used, together with our software implementation of our workflow (available at https://github.com/regalski/Wayne-State-TDA), to produce the persistence diagrams, vineyards, and loop locations pictured in the figures and described in the Workflow section of our paper. (ZIP) [file pone.0255859.s004.zip › lea2002_145_121_121_time_147_rdACC.csv]

86	49	77	706.11
86	49	78	712.11
86	49	79	714.11
86	49	80	706.09
86	50	77	710.04
86	50	78	700.07
86	50	79	688.14
86	50	80	679.17
86	51	77	709.99
86	51	78	692.07
86	51	79	677.13
86	51	80	674.12
86	52	77	718.09
86	52	78	695.13
86	52	79	678.1
86	52	80	680.15
86	53	77	806.97
86	53	78	759
86	53	79	706.1
86	53	80	709.19
86	54	77	864.97
86	54	78	833.07
86	54	79	802.08
86	54	80	781.11
86	55	77	890.03
86	55	78	881.03
86	55	79	879.99
86	55	80	845.06
86	56	77	868.01
86	56	78	865.03
86	56	79	878.06
86	56	80	881.02
86	57	77	844.01
86	57	78	867.13
86	57	79	893.08
86	57	80	896.97
86	57	81	891.94
86	57	82	862.01
86	58	77	825.11
86	58	78	868.08
86	58	79	897.11
86	58	80	894.14
86	58	81	867.14
86	58	82	864.18
86	59	81	822.09
86	59	82	839.07
86	60	81	758.12
86	60	82	767.19
86	61	81	806.18
86	61	82	812.14
86	62	81	865.01
86	62	82	856.04
86	63	77	880.2
86	63	78	811.22
86	63	79	805.19
86	63	80	813.17
86	63	81	819.13
86	63	82	819.09
86	64	77	887.96
86	64	78	847.96
86	64	79	815.98
86	64	80	790.97
86	64	81	760.93
86	64	82	736.95
86	65	77	878.07
86	65	78	866.09
86	65	79	838.04
86	65	80	795.04
86	65	81	756.07
86	65	82	724.11
86	66	77	879.1
86	66	78	919.98
86	66	79	888.95
86	66	80	812.02
86	66	81	787.06
86	66	82	757.05
86	67	77	824.91
86	67	78	883.9
86	67	79	875.92
86	67	80	819.01
86	68	77	831.07
86	68	78	868.03
86	68	79	853.05
86	68	80	793.13
86	69	77	881.84
86	69	78	857.92
86	69	79	818.02
86	69	80	754.1
86	70	77	798.04
86	70	78	767.1
86	70	79	734.14
86	70	80	693.14
86	71	77	747.03
86	71	78	730.04
86	71	79	707.06
86	71	80	677.08
86	72	77	726.95
86	72	78	718.92
86	72	79	698.92
86	72	80	675
86	73	77	733.01
86	73	78	717.96
86	73	79	697.94
86	73	80	683.98
87	46	81	953.05
87	46	82	938.11
87	46	83	939.11
87	46	84	937.12
87	47	81	841.2
87	47	82	851.16
87	47	83	860.12
87	47	84	856.13
87	48	81	786.93
87	48	82	790.97
87	48	83	790.99
87	48	84	790.03
87	49	77	731.1
87	49	78	724.07
87	49	79	725.04
87	49	80	739.01
87	49	81	746.03
87	49	82	751.07
87	49	83	744.07
87	49	84	742.08
87	50	77	718.05
87	50	78	710.1
87	50	79	703.15
87	50	80	689.14
87	50	81	701.12
87	50	82	729.1
87	50	83	717.08
87	50	84	717.08
87	51	77	719.99
87	51	78	709.04
87	51	79	697.06
87	51	80	690.09
87	52	77	746.1
87	52	78	722.12
87	52	79	700.09
87	52	80	700.17
87	53	77	832.04
87	53	78	778.08
87	53	79	717.17
87	53	80	714.22
87	54	77	878
87	54	78	838.09
87	54	79	798.12
87	54	80	771.08
87	55	77	881.1
87	55	78	878.07
87	55	79	884.08
87	55	80	829.08
87	55	81	781.11
87	55	82	762.07
87	55	83	751.01
87	55	84	749.99
87	56	77	877
87	56	78	882
87	56	79	918.1
87	56	80	878.07
87	56	81	831.06
87	56	82	791.04
87	56	83	770
87	56	84	772.92
87	57	77	870.98
87	57	78	893.07
87	57	79	945.03
87	57	80	921.95
87	57	81	874
87	57	82	831
87	57	83	796.97
87	57	84	777.95
87	58	77	863.07
87	58	78	899.06
87	58	79	939.04
87	58	80	930.04
87	58	81	899.13
87	58	82	874.2
87	58	83	859.22
87	58	84	840.14
87	59	77	878.94
87	59	78	877.93
87	59	79	882.11
87	59	80	889.19
87	59	81	893.04
87	59	82	891.97
87	59	83	898.97
87	59	84	877.98
87	60	77	797.08
87	60	78	763.09
87	60	79	796.1
87	60	80	813.02
87	60	81	777.03
87	60	82	783.1
87	60	83	804.09
87	60	84	804.15
87	61	77	752.21
87	61	78	712.13
87	61	79	775.14
87	61	80	827.13
87	61	81	796.16
87	61	82	802.11
87	61	83	817.98
87	61	84	822.97
87	62	77	831.99
87	62	78	774
87	62	79	820
87	62	80	869.91
87	62	81	856.02
87	62	82	848.08
87	62	83	842.04
87	62	84	835.02
87	63	77	887.16
87	63	78	846.13
87	63	79	804.09
87	63	80	767.09
87	63	81	820.11
87	63	82	835.11
87	63	83	827.11
87	63	84	817.07
87	64	77	887.96
87	64	78	850.93
87	64	79	788.95
87	64	80	728.94
87	64	81	775.92
87	64	82	787.92
87	64	83	779.96
87	64	84	766.96
87	65	77	859.1
87	65	78	840.12
87	65	79	786.09
87	65	80	720
87	65	81	741.9
87	65	82	746.86
87	65	83	743.95
87	65	84	741.02
87	66	77	856.07
87	66	78	870.05
87	66	79	813.02
87	66	80	715.97
87	66	81	719.89
87	66	82	722.86
87	66	83	724.93
87	66	84	731
87	67	77	878.95
87	67	78	835.01
87	67	79	783
87	67	80	723.9
87	67	81	728.86
87	67	82	731.87
87	67	83	735.92
87	67	84	739.97
87	68	77	871.99
87	68	78	808.12
87	68	79	769.14
87	68	80	737.07
87	68	81	732.05
87	68	82	727.05
87	68	83	724.04
87	68	84	720.01
87	69	77	816.05
87	69	78	788.03
87	69	79	770.05
87	69	80	752.1
87	70	77	742.94
87	70	78	734.93
87	70	79	733.99
87	70	80	732.07
87	71	77	712.06
87	71	78	722.04
87	71	79	726.04
87	71	80	723.07
87	72	77	723.95
87	72	78	734.92
87	72	79	729.95
87	72	80	716.04
87	73	77	731.95
87	73	78	729.92
87	73	79	717.94
87	73	80	709.02
87	73	81	735.08
87	73	82	749.08
87	73	83	754.01
87	73	84	755.99
87	74	81	767.09
87	74	82	808.11
87	74	83	840.15
87	74	84	847.14
87	75	81	808.01
87	75	82	873
87	75	83	925.11
87	75	84	930.08
87	76	81	806.08
87	76	82	874.13
87	76	83	943.19
87	76	84	959.11
88	46	81	966.09
88	46	82	956.11
88	46	83	957.11
88	46	84	949.11
88	47	81	873.2
88	47	82	878.17
88	47	83	864.13
88	47	84	851.13
88	48	81	791.96
88	48	82	798.98
88	48	83	784.98
88	48	84	781.01
88	49	77	748.08
88	49	78	727.04
88	49	79	719
88	49	80	724.03
88	49	81	740.08
88	49	82	753.1
88	49	83	747.08
88	49	84	748.07
88	50	77	723.04
88	50	78	714.1
88	50	79	710.14
88	50	80	707.12
88	50	81	719.1
88	50	82	736.09
88	50	83	739.06
88	50	84	740.05
88	51	77	733.02
88	51	78	726.02
88	51	79	716.02
88	51	80	704.05
88	52	77	790.99
88	52	78	766.04
88	52	79	739.07
88	52	80	719.13
88	53	77	895.03
88	53	78	836.05
88	53	79	779.1
88	53	80	766.09
88	54	77	919.99
88	54	78	874.02
88	54	79	834.03
88	54	80	810
88	55	77	879.02
88	55	78	871.05
88	55	79	885.03
88	55	80	845.02
88	55	81	813.05
88	55	82	812.11
88	55	83	813.13
88	55	84	822.06
88	56	77	870
88	56	78	872.04
88	56	79	890.09
88	56	80	865.04
88	56	81	838
88	56	82	830.06
88	56	83	829.07
88	56	84	850.97
88	57	77	877.97
88	57	78	901.02
88	57	79	913.05
88	57	80	899.98
88	57	81	876.89
88	57	82	852.88
88	57	83	832.9
88	57	84	835.94
88	58	77	891.01
88	58	78	929.97
88	58	79	929.03
88	58	80	918.04
88	58	81	903.06
88	58	82	884.11
88	58	83	872.14
88	58	84	875.09
88	59	77	894.94
88	59	78	900.01
88	59	79	904.1
88	59	80	905.09
88	59	81	903.94
88	59	82	898.84
88	59	83	891.85
88	59	84	883.88
88	60	77	864.98
88	60	78	859.04
88	60	79	844.04
88	60	80	821.99
88	60	81	787.01
88	60	82	767.1
88	60	83	757.18
88	60	84	767.19
88	61	77	839.13
88	61	78	835.15
88	61	79	829.19
88	61	80	828.24
88	61	81	812.36
88	61	82	802.39
88	61	83	794.33
88	61	84	811.14
88	62	77	862.08
88	62	78	848.09
88	62	79	858.04
88	62	80	876.97
88	62	81	892.15
88	62	82	881.27
88	62	83	862.25
88	62	84	854.12
88	63	77	885.14
88	63	78	839.16
88	63	79	826.12
88	63	80	823.05
88	63	81	867.12
88	63	82	884.17
88	63	83	887.18
88	63	84	856.1
88	64	77	888.97
88	64	78	829.97
88	64	79	792.96
88	64	80	772.99
88	64	81	848.05
88	64	82	867.02
88	64	83	855.99
88	64	84	812.94
88	65	77	879.01
88	65	78	819.03
88	65	79	768
88	65	80	734.96
88	65	81	813.98
88	65	82	831.01
88	65	83	819.04
88	65	84	780.04
88	66	77	885
88	66	78	818.97
88	66	79	765.92
88	66	80	719.88
88	66	81	770.94
88	66	82	785.99
88	66	83	783.04
88	66	84	755.05
88	67	77	862.07
88	67	78	787.94
88	67	79	745.87
88	67	80	719.88
88	67	81	752.92
88	67	82	759.95
88	67	83	753.98
88	67	84	731.02
88	68	77	816.03
88	68	78	755.98
88	68	79	733.97
88	68	80	730
88	68	81	745.04
88	68	82	746.07
88	68	83	740.07
88	68	84	730.06
88	69	77	736
88	69	78	721.96
88	69	79	729.96
88	69	80	744.01
88	70	77	727.93
88	70	78	722.93
88	70	79	725.96
88	70	80	733.02
88	71	77	728.03
88	71	78	727.03
88	71	79	730.04
88	71	80	735.1
88	72	77	732.04
88	72	78	735
88	72	79	740.01
88	72	80	743.11
88	73	77	722.03
88	73	78	725
88	73	79	722.02
88	73	80	722.1
88	73	81	750.06
88	73	82	772.99
88	73	83	789.98
88	73	84	780.95
88	74	81	791.11
88	74	82	837.13
88	74	83	867.2
88	74	84	864.16
88	75	81	868
88	75	82	924.03
88	75	83	949.12
88	75	84	953.09
88	76	81	871.16
88	76	82	927.22
88	76	83	948.11
88	76	84	968.09
89	46	81	968.11
89	46	82	965.1
89	46	83	955.03
89	46	84	942.03
89	47	81	890.19
89	47	82	886.17
89	47	83	861.12
89	47	84	839.11
89	48	81	800.98
89	48	82	805.95
89	48	83	784.94
89	48	84	774.98
89	49	77	734.07
89	49	78	719.04
89	49	79	713.04
89	49	80	716.1
89	49	81	739.12
89	49	82	756.11
89	49	83	751.11
89	49	84	753.12
89	50	74	731.1
89	50	75	759.02
89	50	76	751.92
89	50	77	735.93
89	50	78	740.01
89	50	79	737.08
89	50	80	726.07
89	50	81	735.07
89	50	82	745.06
89	50	83	756.06
89	50	84	765.06
89	51	74	718.18
89	51	75	782.11
89	51	76	784.02
89	51	77	765.05
89	51	78	775.03
89	51	79	767.97
89	51	80	734.97
89	51	81	733
89	51	82	746.01
89	51	83	745.02
89	51	84	745.06
89	52	74	781.1
89	52	75	874.04
89	52	76	885.93
89	52	77	850.98
89	52	78	838.99
89	52	79	811.02
89	52	80	763.12
89	52	81	760.17
89	52	82	778.14
89	52	83	764.11
89	52	84	749.09
89	53	74	802.18
89	53	75	900.16
89	53	76	925.08
89	53	77	892.15
89	53	78	871.18
89	53	79	847.15
89	53	80	838.13
89	53	81	844.06
89	53	82	859.03
89	53	83	820.04
89	53	84	780.07
89	54	74	798.15
89	54	75	895.16
89	54	76	940.12
89	54	77	917.17
89	54	78	891.13
89	54	79	864.07
89	54	80	862.05
89	54	81	858.06
89	54	82	869.05
89	54	83	860.02
89	54	84	852
89	55	75	868.1
89	55	76	938.03
89	55	77	923.05
89	55	78	895.08
89	55	79	873.14
89	55	80	868.15
89	55	81	863.13
89	55	82	876.1
89	55	83	885.08
89	55	84	894.07
89	56	75	835.07
89	56	76	883.07
89	56	77	878.04
89	56	78	878.02
89	56	79	885.08
89	56	80	887.08
89	56	81	885.06
89	56	82	893.05
89	56	83	903.03
89	56	84	916.01
89	57	75	844.14
89	57	76	855.05
89	57	77	877.01
89	57	78	890.96
89	57	79	886.94
89	57	80	896.93
89	57	81	904.87
89	57	82	893.87
89	57	83	890.9
89	57	84	907.88
89	58	77	901.99
89	58	78	922.97
89	58	79	905.06
89	58	80	918.12
89	58	81	930.13
89	58	82	913.17
89	58	83	908.19
89	58	84	927.17
89	59	77	894.07
89	59	78	911.08
89	59	79	949.05
89	59	80	964.96
89	59	81	958.85
89	59	82	927.81
89	59	83	902.84
89	59	84	897.92
89	60	77	841.12
89	60	78	836.08
89	60	79	851.11
89	60	80	822.12
89	60	81	767.08
89	60	82	732.18
89	60	83	700.35
89	60	84	709.39
89	61	77	811.26
89	61	78	808.19
89	61	79	823.19
89	61	80	810.23
89	61	81	788.31
89	61	82	765.36
89	61	83	741.37
89	61	84	790.15
89	62	77	868
89	62	78	856.96
89	62	79	868.96
89	62	80	883.99
89	62	81	908.14
89	62	82	887.26
89	62	83	857.26
89	62	84	881.07
89	63	77	872.1
89	63	78	832.12
89	63	79	848.16
89	63	80	879.17
89	63	81	921.2
89	63	82	930.15
89	63	83	941.05
89	63	84	907.02
89	64	77	873
89	64	78	809.96
89	64	79	808.95
89	64	80	832.96
89	64	81	906.98
89	64	82	925.96
89	64	83	909.94
89	64	84	859.93
89	65	77	870.98
89	65	78	792.98
89	65	79	768.99
89	65	80	779.99
89	65	81	879.98
89	65	82	908
89	65	83	887.06
89	65	84	832.06
89	66	75	831.24
89	66	76	848.19
89	66	77	844.05
89	66	78	780.02
89	66	79	747.98
89	66	80	748.95
89	66	81	841.89
89	66	82	879.88
89	66	83	874.96
89	66	84	816.01
89	67	75	859.15
89	67	76	837.12
89	67	77	811.97
89	67	78	764.94
89	67	79	741.91
89	67	80	743.86
89	67	81	792.87
89	67	82	806.89
89	67	83	789.93
89	67	84	753.98
89	68	75	829
89	68	76	801.03
89	68	77	779.99
89	68	78	751.01
89	68	79	741.02
89	68	80	745.99
89	68	81	766
89	68	82	769.02
89	68	83	756.04
89	68	84	751.07
89	69	74	853.99
89	69	75	783.97
89	69	76	752.97
89	69	77	740.95
89	69	78	742.02
89	69	79	746.04
89	69	80	753.02
89	69	81	757.01
89	69	82	759.02
89	69	83	757.05
89	69	84	780.07
89	70	74	805.07
89	70	75	764.03
89	70	76	744.99
89	70	77	737.96
89	70	78	739.98
89	70	79	741.02
89	70	80	744.05
89	70	81	752.06
89	70	82	758.09
89	70	83	760.1
89	70	84	772.11
89	71	74	763.13
89	71	75	752.06
89	71	76	746.03
89	71	77	743.06
89	71	78	745.07
89	71	79	745.1
89	71	80	746.12
89	71	81	751.09
89	71	82	752.07
89	71	83	746.07
89	71	84	746.06
89	72	74	727.13
89	72	75	735.07
89	72	76	743.05
89	72	77	752.07
89	72	78	763.03
89	72	79	763.03
89	72	80	761.09
89	72	81	753.1
89	72	82	742.1
89	72	83	727.19
89	72	84	723.2
89	73	74	722.06
89	73	75	744.05
89	73	76	744.01
89	73	77	738.99
89	73	78	744.98
89	73	79	750.99
89	73	80	757.99
89	73	81	785.98
89	73	82	811.96
89	73	83	838.99
89	73	84	821.95
89	74	81	835.12
89	74	82	879.11
89	74	83	914.12
89	74	84	897.09
89	75	81	919.01
89	75	82	957.06
89	75	83	964.16
89	75	84	963.15
89	76	81	925.14
89	76	82	966.17
89	76	83	962.14
89	76	84	980.11
90	46	81	962.04
90	46	82	964.01
90	46	83	941.02
90	46	84	921.05
90	47	81	893.17
90	47	82	888.14
90	47	83	861.14
90	47	84	834.18
90	48	81	807.92
90	48	82	811.89
90	48	83	794.93
90	48	84	786.99
90	49	74	743.07
90	49	75	748.14
90	49	76	742.13
90	49	81	742.1
90	49	82	762.06
90	49	83	759.08
90	49	84	766.11
90	50	74	734.08
90	50	75	746.07
90	50	76	750.02
90	50	77	747.99
90	50	78	744.99
90	50	79	742.04
90	50	80	734.1
90	50	81	750.08
90	50	82	762.03
90	50	83	761.04
90	50	84	774.08
90	51	74	722.17
90	51	75	770.16
90	51	76	791.14
90	51	77	792.18
90	51	78	790.13
90	51	79	783.01
90	51	80	756.97
90	51	81	754.95
90	51	82	755.92
90	51	83	750.96
90	51	84	757.01
90	52	74	786.05
90	52	75	875.05
90	52	76	907.03
90	52	77	903.02
90	52	78	885.01
90	52	79	852.07
90	52	80	802.13
90	52	81	793.14
90	52	82	799.06
90	52	83	784.03
90	52	84	770.04
90	53	74	797.05
90	53	75	888.02
90	53	76	925.98
90	53	77	922.08
90	53	78	912.25
90	53	79	905.35
90	53	80	900.21
90	53	81	912.02
90	53	82	934.89
90	53	83	885.91
90	53	84	820.03
90	54	74	776.06
90	54	75	866.04
90	54	76	925.06
90	54	77	934.14
90	54	78	923.14
90	54	79	908.1
90	54	80	912.05
90	54	81	922.04
90	54	82	939.02
90	54	83	923.01
90	54	84	909.01
90	55	74	775.98
90	55	75	870.97
90	55	76	949.94
90	55	77	971.98
90	55	78	934.11
90	55	79	890.31
90	55	80	896.29
90	55	81	911.19
90	55	82	932.1
90	55	83	938.08
90	55	84	939.12
90	56	74	787.05
90	56	75	827.01
90	56	76	877.03
90	56	77	911.15
90	56	78	920.23
90	56	79	924.29
90	56	80	930.21
90	56	81	943.11
90	56	82	950.1
90	56	83	944.13
90	56	84	934.16
90	57	74	834.2
90	57	75	830.14
90	57	76	843.01
90	57	77	891.96
90	57	78	911.96
90	57	79	909.02
90	57	80	922.02
90	57	81	942.93
90	57	82	938.9
90	57	83	933.95
90	57	84	929.01
90	58	74	945.03
90	58	75	920.93
90	58	76	881.89
90	58	77	910.91
90	58	78	920.99
90	58	79	908.2
90	58	80	936.28
90	58	81	975.2
90	58	82	969.17
90	58	83	970.2
90	58	84	983.26
90	59	75	867.24
90	59	76	874.21
90	59	77	891.15
90	59	78	919.05
90	59	79	982.9
90	59	80	1028.7
90	59	81	1059.6
90	59	82	1011.7
90	59	83	968.76
90	59	84	970.81
90	60	75	800.92
90	60	76	794.86
90	60	77	792.85
90	60	78	793.91
90	60	79	834.03
90	60	80	808.1
90	60	81	731.19
90	60	82	696.31
90	60	83	664.49
90	60	84	684.53
90	61	77	746.33
90	61	78	749.37
90	61	79	786.37
90	61	80	771.3
90	61	81	717.33
90	61	82	678.38
90	61	83	638.45
90	61	84	718.3
90	62	75	848.42
90	62	76	886.19
90	62	77	891
90	62	78	872.95
90	62	79	873.98
90	62	80	879.02
90	62	81	880.24
90	62	82	819.47
90	62	83	737.65
90	62	84	821.47
90	63	75	736.04
90	63	76	849.17
90	63	77	877.23
90	63	78	830.28
90	63	79	867.32
90	63	80	911.36
90	63	81	958.4
90	63	82	930.38
90	63	83	876.37
90	63	84	925.17
90	64	75	674.27
90	64	76	823.2
90	64	77	858.05
90	64	78	794
90	64	79	827.99
90	64	80	878
90	64	81	929.01
90	64	82	922.07
90	64	83	890.12
90	64	84	899.02
90	65	74	905.13
90	65	75	830.09
90	65	76	859.05
90	65	77	843.95
90	65	78	766.94
90	65	79	777.97
90	65	80	822.01
90	65	81	884.1
90	65	82	907.19
90	65	83	911.21
90	65	84	884.14
90	66	74	900.17
90	66	75	864.24
90	66	76	836.17
90	66	77	798.08
90	66	78	749.02
90	66	79	749.01
90	66	80	782.08
90	66	81	870.02
90	66	82	922.94
90	66	83	955.91
90	66	84	877.95
90	67	74	909.11
90	67	75	850.09
90	67	76	803.05
90	67	77	769.94
90	67	78	749.9
90	67	79	753.91
90	67	80	770.96
90	67	81	810.92
90	67	82	828.93
90	67	83	829.97
90	67	84	783.97
90	68	74	937.93
90	68	75	808.01
90	68	76	764.03
90	68	77	753.96
90	68	78	760.96
90	68	79	767.99
90	68	80	772.03
90	68	81	773.04
90	68	82	774.05
90	68	83	772.05
90	68	84	767.09
90	69	74	847.99
90	69	75	771.95
90	69	76	745.96
90	69	77	746.97
90	69	78	775.01
90	69	79	782.06
90	69	80	778.09
90	69	81	771.02
90	69	82	770.97
90	69	83	773.95
90	69	84	807.01
90	70	74	795.04
90	70	75	765.02
90	70	76	746.01
90	70	77	744.97
90	70	78	765.94
90	70	79	770.97
90	70	80	769.04
90	70	81	764.04
90	70	82	759.05
90	70	83	756.05
90	70	84	776.11
90	71	74	772.12
90	71	75	771.08
90	71	76	755.05
90	71	77	748.04
90	71	78	759.02
90	71	79	764.05
90	71	80	766.08
90	71	81	762.06
90	71	82	756.03
90	71	83	752.01
90	71	84	760.05
90	72	74	771.17
90	72	75	766.15
90	72	76	757.09
90	72	77	757.05
90	72	78	772.02
90	72	79	780.03
90	72	80	779.06
90	72	81	772.05
90	72	82	763.02
90	72	83	763.03
90	72	84	755.08
90	73	74	780.14
90	73	75	779.15
90	73	76	767.09
90	73	81	839.98
90	73	82	858.97
90	73	83	871.97
90	73	84	853.96
90	74	81	913.08
90	74	82	947.04
90	74	83	962.01
90	74	84	935.01
90	75	81	977.11
90	75	82	1003.1
90	75	83	1011.1
90	75	84	990.08
90	76	81	969.13
90	76	82	1001.2
90	76	83	1009.1
90	76	84	1005.1
91	47	81	887.24
91	47	82	887.19
91	47	83	886.1
91	47	84	880.04
91	48	81	813.94
91	48	82	813.91
91	48	83	804.93
91	48	84	808.95
91	49	74	767.1
91	49	75	780.14
91	49	76	765.12
91	49	81	751.03
91	49	82	765.05
91	49	83	754.06
91	49	84	766.06
91	50	74	754.13
91	50	75	762.15
91	50	76	757.06
91	50	81	767.09
91	50	82	791.06
91	50	83	760.05
91	50	84	762.06
91	51	74	750.18
91	51	75	763.28
91	51	76	777.23
91	51	81	776.96
91	51	82	776.95
91	51	83	748.97
91	51	84	753.02
91	52	74	811.01
91	52	75	876.14
91	52	76	898.14
91	52	81	806.13
91	52	82	786.1
91	52	83	766.05
91	52	84	758.02
91	53	74	836.06
91	53	75	904.16
91	53	76	933.19
91	53	81	901.08
91	53	82	877.03
91	53	83	835.03
91	53	84	790.06
91	54	74	832.09
91	54	75	889.16
91	54	76	933.19
91	54	81	928.02
91	54	82	923.06
91	54	83	897.08
91	54	84	874.09
91	55	74	815.06
91	55	75	902.08
91	55	76	965.03
91	55	81	930.1
91	55	82	947.07
91	55	83	937.11
91	55	84	924.23
91	56	74	807.02
91	56	75	852.12
91	56	76	897.19
91	56	81	959.09
91	56	82	968.09
91	56	83	958.1
91	56	84	941.15
91	57	74	828.12
91	57	75	830.12
91	57	76	855.09
91	57	77	926.94
91	57	78	967.82
91	57	79	995.82
91	57	80	969.86
91	57	81	948.92
91	57	82	952.92
91	57	83	943.96
91	57	84	930.04
91	58	74	917.97
91	58	75	899.95
91	58	76	887.99
91	58	77	923.9
91	58	78	946.88
91	58	79	964.08
91	58	80	969.2
91	58	81	975.24
91	58	82	977.27
91	58	83	977.28
91	58	84	981.31
91	59	74	864.31
91	59	75	868.32
91	59	76	880.29
91	59	77	897.16
91	59	78	924.01
91	59	79	963.94
91	59	80	1012.9
91	59	81	1064.8
91	59	82	1017.9
91	59	83	987.88
91	59	84	975.82
91	60	74	793.17
91	60	75	790.08
91	60	76	763.02
91	60	77	770.92
91	60	78	777.82
91	60	79	777.87
91	60	80	783.96
91	60	81	782.98
91	60	82	774.08
91	60	83	750.24
91	60	84	709.34
91	61	74	772.36
91	61	75	725.52
91	61	76	681.66
91	61	77	708.55
91	61	78	740.34
91	61	79	732.29
91	61	80	742.15
91	61	81	753.89
91	61	82	769.77
91	61	83	756.69
91	61	84	709.72
91	62	74	871.28
91	62	75	741.33
91	62	76	877.24
91	62	77	924.06
91	62	78	925.84
91	62	79	880.86
91	62	80	866.87
91	62	81	876.85
91	62	82	879.93
91	62	83	853.04
91	62	84	817.17
91	63	74	872.84
91	63	75	707.08
91	63	76	873.28
91	63	77	898.32
91	63	78	839.33
91	63	79	891.35
91	63	80	934.35
91	63	81	965.33
91	63	82	956.26
91	63	83	929.16
91	63	84	965.02
91	64	74	833.17
91	64	75	750.22
91	64	76	856.19
91	64	77	852.13
91	64	78	779.07
91	64	79	844.01
91	64	80	896.96
91	64	81	939.92
91	64	82	925.92
91	64	83	892.01
91	64	84	930.99
91	65	74	918.02
91	65	75	950.96
91	65	76	877.07
91	65	77	811.07
91	65	78	752.96
91	65	79	777.97
91	65	80	824.04
91	65	81	889.1
91	65	82	902.17
91	65	83	895.27
91	65	84	917.21
91	66	74	908.14
91	66	75	900.16
91	66	76	833.16
91	66	77	778.13
91	66	78	729.08
91	66	79	752.07
91	66	80	802.15
91	66	81	882.15
91	66	82	934.05
91	66	83	973.96
91	66	84	932.96
91	67	74	913.18
91	67	75	865.13
91	67	76	803.08
91	67	81	826.02
91	67	82	856
91	67	83	884.02
91	67	84	840.01
91	68	74	942
91	68	75	851.01
91	68	76	782.05
91	68	81	782.12
91	68	82	788.11
91	68	83	806.03
91	68	84	794.07
91	69	74	839.09
91	69	75	782.07
91	69	76	744.05
91	69	81	780.09
91	69	82	770
91	69	83	766.94
91	69	84	795.97
91	70	74	790.06
91	70	75	767.06
91	70	76	744.03
91	70	81	779.01
91	70	82	771.98
91	70	83	765.97
91	70	84	788
91	71	74	784.99
91	71	75	784.98
91	71	76	764
91	71	81	791.04
91	71	82	791.02
91	71	83	782
91	71	84	794.03
91	72	74	789.98
91	72	75	787.07
91	72	76	767.11
91	72	81	826.98
91	72	82	827.97
91	72	83	813.97
91	72	84	814.99
91	73	74	799.95
91	73	75	797.06
91	73	76	779.11
91	73	81	892.04
91	73	82	895.06
91	73	83	886
91	73	84	889.99
91	74	74	807.92
91	74	75	803.97
91	74	76	788.02
91	74	81	968.06
91	74	82	971.06
91	74	83	968.01
91	74	84	973.03
91	75	81	1007.2
91	75	82	1018.1
91	75	83	1031.1
91	75	84	1032.1
91	76	81	986.13
91	76	82	1008.2
91	76	83	1031.1
91	76	84	1038.1
92	47	81	955.14
92	47	82	954.04
92	47	83	929.97
92	47	84	936.97
92	48	81	874.96
92	48	82	882.88
92	48	83	860.91
92	48	84	867.99
92	49	74	802.11
92	49	75	841.08
92	49	76	809.03
92	49	81	796.03
92	49	82	812
92	49	83	799.02
92	49	84	811.05
92	50	74	787.17
92	50	75	813.13
92	50	76	782.06
92	50	81	783.08
92	50	82	801.08
92	50	83	784.07
92	50	84	789.08
92	51	74	789.16
92	51	75	769.3
92	51	76	753.29
92	51	81	775.99
92	51	82	787.98
92	51	83	760
92	51	84	774.07
92	52	74	833.94
92	52	75	870.07
92	52	76	859.1
92	52	81	775.07
92	52	82	773.01
92	52	83	746
92	52	84	755
92	53	74	879.99
92	53	75	932.11
92	53	76	933.15
92	53	81	797.14
92	53	82	763.07
92	53	83	756.04
92	53	84	754.02
92	54	74	926.94
92	54	75	961.04
92	54	76	973.09
92	54	81	839.1
92	54	82	815.05
92	54	83	811.01
92	54	84	809
92	55	74	891.06
92	55	75	950.09
92	55	76	976.06
92	55	81	876.12
92	55	82	866.13
92	55	83	864.15
92	55	84	863.16
92	56	74	855.09
92	56	75	909.16
92	56	76	943.2
92	56	81	896.18
92	56	82	895.18
92	56	83	899.14
92	56	84	900.06
92	57	74	844.07
92	57	75	872.08
92	57	76	906.1
92	57	77	953.09
92	57	78	970.04
92	57	79	979
92	57	80	933.97
92	57	81	908.96
92	57	82	910.95
92	57	83	902.97
92	57	84	887.03
92	58	74	869.01
92	58	75	869.1
92	58	76	890.1
92	58	77	946.04
92	58	78	970.04
92	58	79	982.19
92	58	80	955.24
92	58	81	937.17
92	58	82	935.14
92	58	83	932.16
92	58	84	934.17
92	59	74	906.2
92	59	75	918.18
92	59	76	929.19
92	59	77	926.16
92	59	78	945.15
92	59	79	990.06
92	59	80	991.97
92	59	81	988.94
92	59	82	955.93
92	59	83	943.87
92	59	84	940.76
92	60	74	875.88
92	60	75	859.94
92	60	76	821.93
92	60	77	827.89
92	60	78	831.88
92	60	79	799.85
92	60	80	815.83
92	60	81	856.92
92	60	82	838.05
92	60	83	811.07
92	60	84	751.12
92	61	74	804.99
92	61	75	722.27
92	61	76	705.35
92	61	77	767.32
92	61	78	799.24
92	61	79	748.23
92	61	80	790.15
92	61	81	865.2
92	61	82	885.22
92	61	83	865.06
92	61	84	769.85
92	62	74	797.16
92	62	75	643.43
92	62	76	841.22
92	62	77	908.04
92	62	78	905.97
92	62	79	893.9
92	62	80	917.88
92	62	81	963.01
92	62	82	983.14
92	62	83	964.17
92	62	84	872.2
92	63	74	814.19
92	63	75	704.46
92	63	76	882.43
92	63	77	904.3
92	63	78	846.24
92	63	79	883.31
92	63	80	925.35
92	63	81	967.35
92	63	82	991.37
92	63	83	996.33
92	63	84	990.15
92	64	74	817.55
92	64	75	835.29
92	64	76	902.2
92	64	77	883.13
92	64	78	816.05
92	64	79	836.98
92	64	80	872.98
92	64	81	924.05
92	64	82	947.13
92	64	83	952.17
92	64	84	968.09
92	65	74	850.39
92	65	75	972.09
92	65	76	906.07
92	65	77	857.04
92	65	78	817.97
92	65	79	783.99
92	65	80	801.09
92	65	81	871.15
92	65	82	912.27
92	65	83	934.35
92	65	84	953.27
92	66	74	886.39
92	66	75	948.19
92	66	76	890.14
92	66	77	850.11
92	66	78	816.04
92	66	79	787.01
92	66	80	797.09
92	66	81	857.18
92	66	82	922.2
92	66	83	977.1
92	66	84	967.04
92	67	74	916.29
92	67	75	920.18
92	67	76	870.13
92	67	81	814.06
92	67	82	864.11
92	67	83	909.11
92	67	84	892.1
92	68	74	929.12
92	68	75	902.07
92	68	76	846.04
92	68	81	774.11
92	68	82	800.12
92	68	83	831.07
92	68	84	825.07
92	69	74	852.13
92	69	75	831.1
92	69	76	784.06
92	69	81	773.05
92	69	82	774
92	69	83	779
92	69	84	787.02
92	70	74	812.02
92	70	75	788.06
92	70	76	760.04
92	70	81	769.96
92	70	82	773.98
92	70	83	776.98
92	70	84	788.98
92	71	74	800.94
92	71	75	769.08
92	71	76	763.06
92	71	81	778.09
92	71	82	795.1
92	71	83	801.08
92	71	84	815.08
92	72	74	777.97
92	72	75	785.09
92	72	76	773.11
92	72	81	844.01
92	72	82	856.03
92	72	83	851.03
92	72	84	867.02
92	73	74	774.96
92	73	75	793.05
92	73	76	777.09
92	73	81	910.08
92	73	82	921.08
92	73	83	917.06
92	73	84	932.03
92	74	74	792.97
92	74	75	796.03
92	74	76	775.06
92	74	81	985.03
92	74	82	993.03
92	74	83	998.04
92	74	84	1007.1
92	75	81	1001.2
92	75	82	1016.1
92	75	83	1040.2
92	75	84	1055.2
92	76	81	978.09
92	76	82	999.12
92	76	83	1029.1
92	76	84	1052.1
93	49	74	835.04
93	49	75	884.97
93	49	76	822.98
93	50	74	823.1
93	50	75	862.03
93	50	76	807
93	50	81	803.01
93	50	82	816.97
93	50	83	803.05
93	50	84	814.1
93	51	74	824.16
93	51	75	781.22
93	51	76	748.19
93	51	81	780.09
93	51	82	790.07
93	51	83	776.07
93	51	84	806.09
93	52	74	836
93	52	75	827.07
93	52	76	800.06
93	52	81	770.05
93	52	82	767.98
93	52	83	758.01
93	52	84	789.09
93	53	74	875.07
93	53	75	886.16
93	53	76	862.16
93	53	81	757.01
93	53	82	717.03
93	53	83	724.1
93	53	84	753.15
93	54	71	732.1
93	54	72	744.09
93	54	73	848.05
93	54	74	965.94
93	54	75	951.05
93	54	76	927.12
93	54	81	777.01
93	54	82	747.01
93	54	83	754.99
93	54	84	763.98
93	55	71	760.01
93	55	72	742.96
93	55	73	831.99
93	55	74	972.02
93	55	75	988.08
93	55	76	982.07
93	55	81	809.98
93	55	82	798.02
93	55	83	797.07
93	55	84	798.14
93	56	71	818.06
93	56	72	773.02
93	56	73	827.06
93	56	74	942.1
93	56	75	981.17
93	56	76	989.13
93	56	81	838.03
93	56	82	824.08
93	56	83	829.09
93	56	84	836.09
93	57	71	891.03
93	57	72	845.08
93	57	73	841.14
93	57	74	893.05
93	57	75	942.07
93	57	76	969.05
93	57	77	975.97
93	57	78	975.88
93	57	79	965.77
93	57	80	906.79
93	58	71	938.98
93	58	72	931.93
93	58	73	902.9
93	58	74	855.96
93	58	75	879.08
93	58	76	927.02
93	58	77	984.87
93	58	78	985.86
93	58	79	969.97
93	58	80	933.02
93	59	71	933.96
93	59	72	955.01
93	59	73	936.27
93	59	74	930.28
93	59	75	935.14
93	59	76	932.12
93	59	77	941.14
93	59	78	954.13
93	59	79	982.97
93	59	80	960.87
93	60	71	891.05
93	60	72	919.05
93	60	73	860.96
93	60	74	883.96
93	60	75	884.12
93	60	76	874.13
93	60	77	852.98
93	60	78	826.88
93	60	79	775.78
93	60	80	812.78
93	61	74	663.5
93	61	75	731.36
93	61	76	800.36
93	61	77	810.25
93	61	78	789.1
93	61	79	726.1
93	61	80	794.13
93	62	71	875.9
93	62	72	904.17
93	62	73	867.26
93	62	74	825.01
93	62	75	793.97
93	62	76	886.05
93	62	77	913.98
93	62	78	911.81
93	62	79	904.79
93	62	80	935.83
93	63	71	840.1
93	63	72	909.14
93	63	73	936.05
93	63	74	894.12
93	63	75	865.21
93	63	76	910.15
93	63	77	906.11
93	63	78	878.08
93	63	79	899.24
93	63	80	922.31
93	64	71	866.17
93	64	72	858.36
93	64	73	862.28
93	64	74	892.12
93	64	75	925.06
93	64	76	926.11
93	64	77	904.12
93	64	78	866.02
93	64	79	860.95
93	64	80	867.95
93	65	71	892.07
93	65	72	922.96
93	65	73	885.89
93	65	74	898.91
93	65	75	947.07
93	65	76	941.13
93	65	77	919.06
93	65	78	884.98
93	65	79	817
93	65	80	802.04
93	66	71	898.06
93	66	72	958
93	66	73	927.09
93	66	74	939.16
93	66	75	973.14
93	66	76	942.13
93	67	71	886.03
93	67	72	972.12
93	67	73	959.17
93	67	74	963.13
93	67	75	971.13
93	67	76	938.16
93	67	81	795.95
93	67	82	846.05
93	67	83	901.07
93	67	84	913.09
93	68	71	861.06
93	68	72	991.96
93	68	73	972.04
93	68	74	955.09
93	68	75	933.13
93	68	76	928.08
93	68	81	771.03
93	68	82	799.08
93	68	83	832.09
93	68	84	843.07
93	69	71	764.03
93	69	72	910.08
93	69	73	907.18
93	69	74	890.15
93	69	75	862.18
93	69	76	834.14
93	69	81	767.02
93	69	82	779.06
93	69	83	795.07
93	69	84	788.07
93	70	74	840.07
93	70	75	817.06
93	70	76	788.05
93	70	81	765.94
93	70	82	775.98
93	70	83	788
93	70	84	785.01
93	71	74	805.01
93	71	75	788.06
93	71	76	771.03
93	71	81	772.11
93	71	82	791.12
93	71	83	803.14
93	71	84	813.1
93	72	74	803.08
93	72	75	811.15
93	72	76	792.1
93	72	81	859.99
93	72	82	877.01
93	72	83	882.05
93	72	84	903.01
93	73	74	805.01
93	73	75	817.05
93	73	76	798.04
93	73	81	934.07
93	73	82	948.07
93	73	83	953.04
93	73	84	974
93	74	74	814.95
93	74	75	807.05
93	74	76	790.03
94	49	74	834.95
94	49	75	861.92
94	49	76	828
94	50	71	874.03
94	50	72	821.02
94	50	73	811.02
94	50	74	820.99
94	50	75	845.91
94	50	76	818.94
94	51	71	858.12
94	51	72	822.09
94	51	73	817.08
94	51	74	819.04
94	51	75	818.95
94	51	76	784.98
94	52	71	837.07
94	52	72	822
94	52	73	820.96
94	52	74	825.92
94	52	75	830.88
94	52	76	813.85
94	53	69	624.98
94	53	70	742.97
94	53	71	837.95
94	53	72	821
94	53	73	832.03
94	53	74	852.98
94	53	75	855.88
94	53	76	848.87
94	54	69	601.06
94	54	70	697.11
94	54	71	801.18
94	54	72	800.22
94	54	73	861.17
94	54	74	922.05
94	54	75	894.98
94	54	76	893.97
94	54	78	883.98
94	54	79	844.98
94	54	80	788.05
94	55	69	598.09
94	55	70	692.05
94	55	71	794.98
94	55	72	782.94
94	55	73	851.01
94	55	74	952.08
94	55	75	975.15
94	55	76	973.08
94	55	78	935.87
94	55	79	881
94	55	80	794.09
94	56	69	643.03
94	56	70	729.98
94	56	71	818.93
94	56	72	788.98
94	56	73	843.11
94	56	74	945.16
94	56	75	990.19
94	56	76	989.16
94	56	78	963.18
94	56	79	948.18
94	56	80	857.12
94	57	71	847.06
94	57	72	830.08
94	57	73	850.13
94	57	74	909.1
94	57	75	963.14
94	57	76	979.21
94	57	77	957.21
94	57	78	976.09
94	57	79	972.9
94	57	80	897.93
94	58	71	905.9
94	58	72	914.78
94	58	73	916.77
94	58	74	902.88
94	58	75	925.04
94	58	76	957.06
94	58	77	996.02
94	58	78	993.01
94	58	79	970.08
94	58	80	927.09
94	59	71	929.1
94	59	72	944.22
94	59	73	943.41
94	59	74	945.41
94	59	75	945.29
94	59	76	937.2
94	59	77	938.24
94	59	78	956.25
94	59	79	989.1
94	59	80	952.92
94	60	71	870.09
94	60	72	887.91
94	60	73	860.69
94	60	74	864.69
94	60	75	876.85
94	60	76	913.94
94	60	77	873.89
94	60	78	827.8
94	60	79	758.86
94	60	80	811.93
94	61	71	679.6
94	61	72	643.49
94	61	73	583.82
94	61	74	588.18
94	61	75	709.27
94	61	76	890.15
94	61	77	863.15
94	61	78	795.15
94	61	79	697.16
94	61	80	784.21
94	62	71	735.88
94	62	72	756.78
94	62	73	814.62
94	62	74	845.63
94	62	75	882.91
94	62	76	959.03
94	62	77	958.99
94	62	78	936.84
94	62	79	896.74
94	62	80	924.82
94	63	71	870.81
94	63	72	897.87
94	63	73	946.99
94	63	74	950.25
94	63	75	954.35
94	63	76	960.2
94	63	77	943.08
94	63	78	926.11
94	63	79	931.23
94	63	80	933.3
94	64	71	898.13
94	64	72	924.23
94	64	73	930.33
94	64	74	956.31
94	64	75	976.18
94	64	76	959.15
94	64	77	943.14
94	64	78	928.07
94	64	79	914.94
94	64	80	893.9
94	65	71	912.95
94	65	72	948.02
94	65	73	943.09
94	65	74	956.11
94	65	75	976.15
94	65	76	975.14
94	65	77	975.07
94	65	78	957.98
94	65	79	879.98
94	65	80	835.02
94	66	71	891.06
94	66	72	944.11
94	66	73	940.22
94	66	74	957.29
94	66	75	979.28
94	66	76	964.21
94	66	78	971.08
94	66	79	917.04
94	66	80	865.04
94	67	69	768.18
94	67	70	775.19
94	67	71	833.16
94	67	72	926.24
94	67	73	931.25
94	67	74	946.18
94	67	75	963.17
94	67	76	953.17
94	67	78	977.1
94	67	79	914.01
94	67	80	851.96
94	68	69	689.93
94	68	70	721.99
94	68	71	809.01
94	68	72	932.04
94	68	73	928.11
94	68	74	922.12
94	68	75	918.17
94	68	76	942.07
94	68	78	977.95
94	68	79	886.99
94	68	80	816.05
94	69	69	663.09
94	69	70	679.07
94	69	71	745.98
94	69	72	865.05
94	69	73	868.17
94	69	74	870.21
94	69	75	864.21
94	69	76	851.1
94	69	78	868.01
94	69	79	826.03
94	69	80	792.05
94	70	69	682.03
94	70	70	652.08
94	70	71	683.09
94	70	72	805.15
94	70	73	821.18
94	70	74	828.12
94	70	75	824.09
94	70	76	805.06
94	71	71	686.05
94	71	72	831.01
94	71	73	822.03
94	71	74	804.01
94	71	75	790.05
94	71	76	797.01
94	72	71	668.14
94	72	72	813.11
94	72	73	826.11
94	72	74	822.06
94	72	75	817.07
94	72	76	812.05
94	73	71	657.16
94	73	72	799.13
94	73	73	832.1
94	73	74	833.98
94	73	75	826.96
94	73	76	821
94	74	74	833.95
94	74	75	809.01
94	74	76	821.03
95	50	71	870.07
95	50	72	844.07
95	50	73	831.04
95	51	71	868.06
95	51	72	866.03
95	51	73	859
95	52	71	850.06
95	52	72	868.03
95	52	73	877.03
95	53	69	628.04
95	53	70	736.03
95	53	71	832.96
95	53	72	854.9
95	53	73	884.87
95	53	77	904.04
95	53	78	893.04
95	53	79	853.03
95	53	80	797.07
95	54	69	620.06
95	54	70	709.06
95	54	71	814.98
95	54	72	834.93
95	54	73	864.92
95	54	77	945.14
95	54	78	954.02
95	54	79	900.96
95	54	80	806.05
95	55	69	623.06
95	55	70	712.01
95	55	71	825.98
95	55	72	830.93
95	55	73	864.86
95	55	77	997.1
95	55	78	985.96
95	55	79	925.93
95	55	80	822
95	56	69	669.99
95	56	70	762.91
95	56	71	860.91
95	56	72	837.94
95	56	73	861.97
95	56	77	960.26
95	56	78	991.28
95	56	79	981.15
95	56	80	885.1
95	57	69	751.03
95	57	70	797.98
95	57	71	856.03
95	57	72	840.09
[truncated: 7,412 more rows]
