# Supplementary material for: From mathematics to medicine: A practical primer on topological data analysis (TDA) and the development of related analytic tools for the functional discovery of latent structure in fMRI data
Source: PLoS One. 2021 Aug 12;16(8):e0255859. doi: 10.1371/journal.pone.0255859 (PMC8360597; doi:10.1371/journal.pone.0255859)
Supplement: S1 Data — The included archive of .csv files has one .csv file for each time index. Each .csv file contains a single matrix, which has one column for each of the spatial coordinates x, y, z and one column for the fMRI signal amplitude at voxel (x, y, z) at that time index. This is normalized scan data for a single patient from our study, described in the paper, with an ACC (anterior cingulate cortex) mask applied. This is the data we used, together with our software implementation of our workflow (available at https://github.com/regalski/Wayne-State-TDA), to produce the persistence diagrams, vineyards, and loop locations pictured in the figures and described in the Workflow section of our paper. (ZIP) [file pone.0255859.s004.zip › lea2002_145_121_121_time_148_rdACC.csv]

86	49	77	702.18
86	49	78	707.19
86	49	79	710.18
86	49	80	710.15
86	50	77	696.06
86	50	78	697.11
86	50	79	698.23
86	50	80	694.28
86	51	77	686.98
86	51	78	690.12
86	51	79	703.21
86	51	80	693.2
86	52	77	700.16
86	52	78	697.21
86	52	79	709.17
86	52	80	702.25
86	53	77	786.95
86	53	78	753.99
86	53	79	715.17
86	53	80	725.32
86	54	77	839.94
86	54	78	816.11
86	54	79	807.14
86	54	80	787.18
86	55	77	862.06
86	55	78	853.06
86	55	79	880.99
86	55	80	850.09
86	56	77	853.01
86	56	78	850.05
86	56	79	914.1
86	56	80	914.04
86	57	77	837.02
86	57	78	869.21
86	57	79	919.13
86	57	80	925.95
86	57	81	906.91
86	57	82	865.01
86	58	77	820.19
86	58	78	874.14
86	58	79	917.19
86	58	80	934.24
86	58	81	914.23
86	58	82	884.3
86	59	81	890.14
86	59	82	869.11
86	60	81	769.21
86	60	82	759.32
86	61	81	803.29
86	61	82	805.23
86	62	81	857.01
86	62	82	855.06
86	63	77	851.34
86	63	78	840.37
86	63	79	841.31
86	63	80	843.29
86	63	81	861.21
86	63	82	854.15
86	64	77	843.94
86	64	78	856.94
86	64	79	843.96
86	64	80	807.95
86	64	81	782.88
86	64	82	751.92
86	65	77	845.12
86	65	78	867.15
86	65	79	854.07
86	65	80	803.07
86	65	81	767.12
86	65	82	736.18
86	66	77	897.17
86	66	78	902.96
86	66	79	880.91
86	66	80	822.04
86	66	81	789.1
86	66	82	762.09
86	67	77	811.84
86	67	78	847.83
86	67	79	857.86
86	67	80	823.02
86	68	77	810.12
86	68	78	847.05
86	68	79	854.09
86	68	80	814.22
86	69	77	843.73
86	69	78	843.87
86	69	79	829.03
86	69	80	788.17
86	70	77	781.06
86	70	78	751.17
86	70	79	732.24
86	70	80	731.23
86	71	77	741.05
86	71	78	736.07
86	71	79	733.1
86	71	80	725.13
86	72	77	719.92
86	72	78	736.86
86	72	79	736.87
86	72	80	719.01
86	73	77	716.01
86	73	78	719.93
86	73	79	715.9
86	73	80	703.96
87	46	81	918.09
87	46	82	898.19
87	46	83	910.18
87	46	84	924.19
87	47	81	818.33
87	47	82	822.27
87	47	83	828.2
87	47	84	840.21
87	48	81	756.88
87	48	82	755.95
87	48	83	769.99
87	48	84	785.05
87	49	77	702.16
87	49	78	713.12
87	49	79	725.06
87	49	80	727.01
87	49	81	724.05
87	49	82	720.12
87	49	83	733.12
87	49	84	747.14
87	50	77	708.09
87	50	78	716.16
87	50	79	723.25
87	50	80	722.23
87	50	81	713.2
87	50	82	705.17
87	50	83	713.13
87	50	84	723.13
87	51	77	707.99
87	51	78	717.06
87	51	79	731.1
87	51	80	720.15
87	52	77	723.17
87	52	78	728.2
87	52	79	740.15
87	52	80	726.28
87	53	77	818.07
87	53	78	791.13
87	53	79	746.28
87	53	80	744.37
87	54	77	868
87	54	78	847.15
87	54	79	821.2
87	54	80	793.14
87	55	77	873.17
87	55	78	877.11
87	55	79	894.13
87	55	80	847.13
87	55	81	784.18
87	55	82	768.12
87	55	83	759.02
87	55	84	765.98
87	56	77	853
87	56	78	864.99
87	56	79	947.17
87	56	80	915.12
87	56	81	834.09
87	56	82	806.06
87	56	83	783
87	56	84	775.86
87	57	77	842.97
87	57	78	875.12
87	57	79	963.05
87	57	80	954.91
87	57	81	889.01
87	57	82	841
87	57	83	794.95
87	57	84	766.91
87	58	77	836.11
87	58	78	882.1
87	58	79	951.07
87	58	80	966.07
87	58	81	933.22
87	58	82	893.33
87	58	83	852.37
87	58	84	839.24
87	59	77	847.91
87	59	78	857.89
87	59	79	905.18
87	59	80	941.32
87	59	81	942.07
87	59	82	910.96
87	59	83	884.94
87	59	84	876.96
87	60	77	775.13
87	60	78	771.16
87	60	79	802.16
87	60	80	825.03
87	60	81	789.05
87	60	82	785.17
87	60	83	810.15
87	60	84	821.25
87	61	77	749.36
87	61	78	742.21
87	61	79	781.23
87	61	80	834.21
87	61	81	802.26
87	61	82	806.19
87	61	83	834.97
87	61	84	843.94
87	62	77	811.99
87	62	78	786.99
87	62	79	819
87	62	80	870.85
87	62	81	858.04
87	62	82	855.13
87	62	83	851.07
87	62	84	846.04
87	63	77	875.26
87	63	78	880.21
87	63	79	851.15
87	63	80	790.14
87	63	81	865.18
87	63	82	883.18
87	63	83	833.19
87	63	84	816.11
87	64	77	856.93
87	64	78	853.89
87	64	79	813.92
87	64	80	745.89
87	64	81	806.86
87	64	82	817.86
87	64	83	772.93
87	64	84	753.93
87	65	77	831.16
87	65	78	827.2
87	65	79	797.15
87	65	80	740.99
87	65	81	773.83
87	65	82	773.76
87	65	83	734.92
87	65	84	724.03
87	66	77	888.12
87	66	78	867.08
87	66	79	825.03
87	66	80	758.95
87	66	81	761.83
87	66	82	750.77
87	66	83	714.89
87	66	84	711.01
87	67	77	879.91
87	67	78	829.01
87	67	79	796.01
87	67	80	765.83
87	67	81	759.76
87	67	82	743.78
87	67	83	711.86
87	67	84	712.96
87	68	77	857.99
87	68	78	814.21
87	68	79	790.23
87	68	80	773.12
87	68	81	766.08
87	68	82	750.09
87	68	83	713.06
87	68	84	703.01
87	69	77	822.08
87	69	78	803.06
87	69	79	787.08
87	69	80	772.16
87	70	77	753.9
87	70	78	744.88
87	70	79	739.98
87	70	80	742.12
87	71	77	722.1
87	71	78	737.06
87	71	79	743.06
87	71	80	737.11
87	72	77	719.92
87	72	78	746.87
87	72	79	752.91
87	72	80	736.07
87	73	77	719.91
87	73	78	725.86
87	73	79	728.9
87	73	80	732.04
87	73	81	755.14
87	73	82	764.14
87	73	83	745.02
87	73	84	757.99
87	74	81	787.16
87	74	82	827.18
87	74	83	830.25
87	74	84	848.24
87	75	81	820.01
87	75	82	887
87	75	83	907.19
87	75	84	923.13
87	76	81	821.13
87	76	82	898.22
87	76	83	941.32
87	76	84	956.19
88	46	81	941.15
88	46	82	937.18
88	46	83	945.18
88	46	84	948.19
88	47	81	870.33
88	47	82	870.29
88	47	83	862.21
88	47	84	855.21
88	48	81	773.93
88	48	82	775.98
88	48	83	770.97
88	48	84	776.01
88	49	77	742.13
88	49	78	730.06
88	49	79	723.01
88	49	80	720.06
88	49	81	726.13
88	49	82	733.16
88	49	83	736.13
88	49	84	745.11
88	50	77	719.06
88	50	78	718.17
88	50	79	721.24
88	50	80	730.2
88	50	81	732.18
88	50	82	727.15
88	50	83	731.1
88	50	84	736.09
88	51	77	738.04
88	51	78	737.04
88	51	79	736.04
88	51	80	736.09
88	52	77	799.98
88	52	78	784.07
88	52	79	769.12
88	52	80	754.22
88	53	77	877.06
88	53	78	857.08
88	53	79	826.16
88	53	80	797.15
88	54	77	903.98
88	54	78	897.03
88	54	79	883.04
88	54	80	845.01
88	55	77	893.03
88	55	78	902.09
88	55	79	920.05
88	55	80	880.03
88	55	81	831.08
88	55	82	818.18
88	55	83	812.21
88	55	84	819.1
88	56	77	859
88	56	78	876.07
88	56	79	923.15
88	56	80	901.07
88	56	81	851.01
88	56	82	841.11
88	56	83	831.11
88	56	84	842.95
88	57	77	846.96
88	57	78	887.04
88	57	79	948.09
88	57	80	934.97
88	57	81	880.82
88	57	82	854.81
88	57	83	830.84
88	57	84	832.91
88	58	77	850.02
88	58	78	905.95
88	58	79	957.06
88	58	80	955.07
88	58	81	920.1
88	58	82	895.18
88	58	83	869.23
88	58	84	882.16
88	59	77	893.89
88	59	78	906.01
88	59	79	934.17
88	59	80	948.15
88	59	81	940.9
88	59	82	912.74
88	59	83	878.74
88	59	84	887.8
88	60	77	864.96
88	60	78	866.07
88	60	79	859.07
88	60	80	837.99
88	60	81	787.02
88	60	82	763.17
88	60	83	763.3
88	60	84	791.32
88	61	77	835.21
88	61	78	840.26
88	61	79	843.31
88	61	80	845.4
88	61	81	818.6
88	61	82	813.65
88	61	83	821.54
88	61	84	832.23
88	62	77	841.13
88	62	78	843.15
88	62	79	861.07
88	62	80	886.95
88	62	81	899.25
88	62	82	897.45
88	62	83	881.41
88	62	84	862.2
88	63	77	873.24
88	63	78	850.26
88	63	79	844.2
88	63	80	840.08
88	63	81	908.2
88	63	82	930.29
88	63	83	896.3
88	63	84	861.16
88	64	77	872.95
88	64	78	827.95
88	64	79	802.94
88	64	80	782.98
88	64	81	871.08
88	64	82	898.04
88	64	83	860.98
88	64	84	815.89
88	65	77	863.02
88	65	78	808.04
88	65	79	772.01
88	65	80	743.93
88	65	81	831.97
88	65	82	856.01
88	65	83	814.07
88	65	84	773.06
88	66	77	890.99
88	66	78	819.95
88	66	79	769.86
88	66	80	728.8
88	66	81	802.89
88	66	82	814.98
88	66	83	768.06
88	66	84	739.09
88	67	77	846.11
88	67	78	788.89
88	67	79	755.79
88	67	80	740.8
88	67	81	767.87
88	67	82	765.92
88	67	83	732.97
88	67	84	719.03
88	68	77	799.05
88	68	78	769.97
88	68	79	753.96
88	68	80	748.99
88	68	81	759.07
88	68	82	753.12
88	68	83	724.12
88	68	84	717.09
88	69	77	756.99
88	69	78	757.94
88	69	79	755.93
88	69	80	754.02
88	70	77	713.88
88	70	78	720.88
88	70	79	732.93
88	70	80	748.03
88	71	77	703.05
88	71	78	718.05
88	71	79	735.07
88	71	80	750.17
88	72	77	723.06
88	72	78	737
88	72	79	750.01
88	72	80	756.19
88	73	77	707.04
88	73	78	721
88	73	79	739.03
88	73	80	760.17
88	73	81	779.09
88	73	82	790.98
88	73	83	780.96
88	73	84	783.92
88	74	81	824.19
88	74	82	861.21
88	74	83	855.33
88	74	84	867.27
88	75	81	889
88	75	82	952.05
88	75	83	940.2
88	75	84	950.16
88	76	81	893.27
88	76	82	961.36
88	76	83	944.18
88	76	84	965.16
89	46	81	956.18
89	46	82	966.17
89	46	83	958.05
89	46	84	949.05
89	47	81	893.31
89	47	82	888.28
89	47	83	868.19
89	47	84	852.19
89	48	81	794.97
89	48	82	791.92
89	48	83	776.89
89	48	84	770.96
89	49	77	729.12
89	49	78	729.07
89	49	79	731.06
89	49	80	732.17
89	49	81	737.2
89	49	82	743.18
89	49	83	742.18
89	49	84	745.2
89	50	74	725.17
89	50	75	730.04
89	50	76	732.87
89	50	77	731.88
89	50	78	740.02
89	50	79	746.13
89	50	80	748.12
89	50	81	747.12
89	50	82	743.1
89	50	83	746.09
89	50	84	749.11
89	51	74	716.3
89	51	75	752.18
89	51	76	765.04
89	51	77	765.09
89	51	78	777.05
89	51	79	779.94
89	51	80	761.95
89	51	81	752.01
89	51	82	747.02
89	51	83	735.03
89	51	84	723.1
89	52	74	799.17
89	52	75	845.07
89	52	76	858.88
89	52	77	844.96
89	52	78	841.99
89	52	79	838.04
89	52	80	802.2
89	52	81	782.28
89	52	82	777.24
89	52	83	758.18
89	52	84	738.15
89	53	74	824.29
89	53	75	870.26
89	53	76	888.13
89	53	77	878.25
89	53	78	893.3
89	53	79	908.24
89	53	80	881.21
89	53	81	853.11
89	53	82	840.06
89	53	83	811.07
89	53	84	784.11
89	54	74	818.25
89	54	75	867.26
89	54	76	895.2
89	54	77	901.28
89	54	78	914.22
89	54	79	922.12
89	54	80	896.08
89	54	81	866.1
89	54	82	858.09
89	54	83	846.03
89	54	84	834
89	55	75	843.17
89	55	76	883.05
89	55	77	907.08
89	55	78	913.13
89	55	79	915.23
89	55	80	897.25
89	55	81	874.22
89	55	82	873.16
89	55	83	872.13
89	55	84	873.11
89	56	75	807.12
89	56	76	850.11
89	56	77	870.06
89	56	78	891.03
89	56	79	919.13
89	56	80	912.14
89	56	81	891.1
89	56	82	892.09
89	56	83	896.05
89	56	84	905.02
89	57	75	820.23
89	57	76	832.09
89	57	77	860.02
89	57	78	887.94
89	57	79	903.9
89	57	80	907.88
89	57	81	895.78
89	57	82	888.78
89	57	83	888.83
89	57	84	912.8
89	58	77	866.99
89	58	78	902.94
89	58	79	917.1
89	58	80	932.21
89	58	81	932.22
89	58	82	920.28
89	58	83	913.31
89	58	84	940.28
89	59	77	894.12
89	59	78	911.13
89	59	79	965.08
89	59	80	990.93
89	59	81	976.75
89	59	82	935.69
89	59	83	892.74
89	59	84	898.86
89	60	77	828.21
89	60	78	819.14
89	60	79	856.19
89	60	80	841.19
89	60	81	764.14
89	60	82	719.3
89	60	83	687.59
89	60	84	719.65
89	61	77	796.43
89	61	78	791.32
89	61	79	833.32
89	61	80	839.39
89	61	81	799.51
89	61	82	779.6
89	61	83	764.62
89	61	84	804.26
89	62	77	850.01
89	62	78	832.93
89	62	79	863.94
89	62	80	896.98
89	62	81	912.23
89	62	82	907.43
89	62	83	883.43
89	62	84	882.12
89	63	77	852.16
89	63	78	819.2
89	63	79	847.27
89	63	80	895.29
89	63	81	948.33
89	63	82	965.24
89	63	83	956.08
89	63	84	911.04
89	64	77	847
89	64	78	792.93
89	64	79	801.92
89	64	80	838.94
89	64	81	909.97
89	64	82	940.93
89	64	83	916.9
89	64	84	860.89
89	65	77	837.97
89	65	78	770.96
89	65	79	761.99
89	65	80	785.98
89	65	81	878.97
89	65	82	922
89	65	83	890.1
89	65	84	834.1
89	66	75	867.41
89	66	76	850.31
89	66	77	829.09
89	66	78	772.03
89	66	79	749.97
89	66	80	753.91
89	66	81	861.82
89	66	82	906.79
89	66	83	863.93
89	66	84	813.02
89	67	75	874.25
89	67	76	833.2
89	67	77	790.95
89	67	78	757.89
89	67	79	745.84
89	67	80	751.77
89	67	81	792.78
89	67	82	808.81
89	67	83	786.89
89	67	84	766.96
89	68	75	842.01
89	68	76	795.05
89	68	77	754.98
89	68	78	751.02
89	68	79	751.03
89	68	80	754.98
89	68	81	766.01
89	68	82	768.03
89	68	83	751.06
89	68	84	751.12
89	69	74	834.98
89	69	75	789.95
89	69	76	749.94
89	69	77	726.91
89	69	78	758.03
89	69	79	769.07
89	69	80	763.03
89	69	81	768.01
89	69	82	765.03
89	69	83	744.08
89	69	84	754.12
89	70	74	809.12
89	70	75	760.05
89	70	76	721.99
89	70	77	703.94
89	70	78	732.97
89	70	79	749.04
89	70	80	757.08
89	70	81	777.1
89	70	82	788.14
89	70	83	774.18
89	70	84	776.18
89	71	74	795.22
89	71	75	744.1
89	71	76	713.06
89	71	77	702.1
89	71	78	729.12
89	71	79	746.16
89	71	80	759.2
89	71	81	778.16
89	71	82	786.11
89	71	83	772.11
89	71	84	760.1
89	72	74	779.22
89	72	75	746.11
89	72	76	729.08
89	72	77	725.11
89	72	78	748.06
89	72	79	762.05
89	72	80	769.15
89	72	81	774.16
89	72	82	775.17
89	72	83	765.31
89	72	84	747.33
89	73	74	751.11
89	73	75	749.08
89	73	76	736.01
89	73	77	717.98
89	73	78	734.97
89	73	79	754.98
89	73	80	779.98
89	73	81	804.97
89	73	82	823.94
89	73	83	830.98
89	73	84	822.92
89	74	81	859.19
89	74	82	890.19
89	74	83	891.2
89	74	84	892.15
89	75	81	943.02
89	75	82	982.1
89	75	83	956.27
89	75	84	964.25
89	76	81	942.24
89	76	82	988.28
89	76	83	955.23
89	76	84	976.18
90	46	81	961.06
90	46	82	971.01
90	46	83	951.03
90	46	84	929.09
90	47	81	894.28
90	47	82	884.24
90	47	83	853.24
90	47	84	831.3
90	48	81	810.86
90	48	82	799.82
90	48	83	789.88
90	48	84	786.98
90	49	74	739.11
90	49	75	741.23
90	49	76	738.21
90	49	81	755.16
90	49	82	751.1
90	49	83	757.14
90	49	84	767.19
90	50	74	727.14
90	50	75	735.11
90	50	76	737.03
90	50	77	737.99
90	50	78	756.99
90	50	79	770.07
90	50	80	772.16
90	50	81	765.13
90	50	82	754.05
90	50	83	755.07
90	50	84	762.13
90	51	74	719.29
90	51	75	747.26
90	51	76	770.24
90	51	77	781.3
90	51	78	806.21
90	51	79	817.02
90	51	80	789.95
90	51	81	770.92
90	51	82	759.87
90	51	83	745.93
90	51	84	730.02
90	52	74	780.08
90	52	75	836.09
90	52	76	872.05
90	52	77	882.04
90	52	78	898.02
90	52	79	895.11
90	52	80	840.22
90	52	81	816.23
90	52	82	808.1
90	52	83	781.04
90	52	84	744.07
90	53	74	799.08
90	53	75	856.04
90	53	76	889.97
90	53	77	891.14
90	53	78	926.42
90	53	79	966.58
90	53	80	950.35
90	53	81	933.04
90	53	82	909.81
90	53	83	863.84
90	53	84	805.06
90	54	74	791.1
90	54	75	851.07
90	54	76	894.1
90	54	77	908.23
90	54	78	937.24
90	54	79	961.17
90	54	80	943.09
90	54	81	928.07
90	54	82	921.03
90	54	83	906.01
90	54	84	891.01
90	55	74	787.97
90	55	75	840.95
90	55	76	899.9
90	55	77	940.97
90	55	78	942.18
90	55	79	930.51
90	55	80	917.49
90	55	81	911.31
90	55	82	923.16
90	55	83	927.13
90	55	84	926.2
90	56	74	787.09
90	56	75	811.02
90	56	76	865.04
90	56	77	907.24
90	56	78	935.38
90	56	79	954.49
90	56	80	945.36
90	56	81	935.19
90	56	82	933.17
90	56	83	936.22
90	56	84	941.26
90	57	74	831.33
90	57	75	822.23
90	57	76	845.02
90	57	77	888.93
90	57	78	911.93
90	57	79	903.03
90	57	80	912.03
90	57	81	940.88
90	57	82	931.83
90	57	83	934.93
90	57	84	949.02
90	58	74	949.05
90	58	75	901.88
90	58	76	855.82
90	58	77	883.85
90	58	78	906.98
90	58	79	893.33
90	58	80	927.46
90	58	81	989.33
90	58	82	987.29
90	58	83	990.34
90	58	84	1018.4
90	59	75	881.41
90	59	76	875.34
90	59	77	895.25
90	59	78	922.09
90	59	79	987.84
90	59	80	1045.6
90	59	81	1066.4
90	59	82	1022.4
90	59	83	966.6
90	59	84	978.69
90	60	75	806.87
90	60	76	776.76
90	60	77	766.75
90	60	78	761.85
90	60	79	831.05
90	60	80	829.17
90	60	81	733.32
90	60	82	682.52
90	60	83	643.81
90	60	84	673.89
90	61	77	712.55
90	61	78	713.61
90	61	79	798.62
90	61	80	813.5
90	61	81	732.54
90	61	82	678.64
90	61	83	628.75
90	61	84	720.5
90	62	75	836.7
90	62	76	848.31
90	62	77	847.99
90	62	78	822.91
90	62	79	868.97
90	62	80	899.04
90	62	81	868.39
90	62	82	812.79
90	62	83	735.08
90	62	84	812.79
90	63	75	777.07
90	63	76	820.28
90	63	77	845.38
90	63	78	812.47
90	63	79	864.53
90	63	80	928.61
90	63	81	962.67
90	63	82	943.63
90	63	83	880.61
90	63	84	904.28
90	64	75	766.45
90	64	76	812.33
90	64	77	831.08
90	64	78	775
90	64	79	812.98
90	64	80	877.99
90	64	81	907.02
90	64	82	898.11
90	64	83	863.2
90	64	84	871.04
90	65	74	926.21
90	65	75	864.16
90	65	76	839.08
90	65	77	810.92
90	65	78	739.9
90	65	79	761.95
90	65	80	826.02
90	65	81	869.17
90	65	82	892.31
90	65	83	894.36
90	65	84	873.23
90	66	74	912.28
90	66	75	882.4
90	66	76	832.29
90	66	77	780.13
90	66	78	740.04
90	66	79	757.02
90	66	80	812.13
90	66	81	897.04
90	66	82	953.9
90	66	83	958.85
90	66	84	884.91
90	67	74	907.19
90	67	75	870.16
90	67	76	804.09
90	67	77	748.9
90	67	78	734.83
90	67	79	754.86
90	67	80	791.93
90	67	81	816.87
90	67	82	829.88
90	67	83	831.95
90	67	84	787.95
90	68	74	905.89
90	68	75	835.02
90	68	76	767.04
90	68	77	724.93
90	68	78	738.94
90	68	79	765.99
90	68	80	789.05
90	68	81	782.07
90	68	82	781.08
90	68	83	781.08
90	68	84	767.14
90	69	74	847.99
90	69	75	780.92
90	69	76	734.93
90	69	77	714.95
90	69	78	764.02
90	69	79	795.1
90	69	80	802.15
90	69	81	802.03
90	69	82	797.95
90	69	83	779.91
90	69	84	785.01
90	70	74	830.06
90	70	75	779.04
90	70	76	733.01
90	70	77	708.95
90	70	78	751.89
90	70	79	773.94
90	70	80	774.06
90	70	81	778.06
90	70	82	778.08
90	70	83	764.09
90	70	84	776.18
90	71	74	824.2
90	71	75	786.13
90	71	76	737.09
90	71	77	709.06
90	71	78	745.04
90	71	79	763.08
90	71	80	763.13
90	71	81	770.1
90	71	82	772.05
90	71	83	763.01
90	71	84	770.09
90	72	74	799.29
90	72	75	769.25
90	72	76	734.16
90	72	77	717.08
90	72	78	755.03
90	72	79	775.04
90	72	80	779.1
90	72	81	783.08
90	72	82	779.03
90	72	83	773.05
90	72	84	768.14
90	73	74	792.23
90	73	75	782.25
90	73	76	755.15
90	73	81	839.97
90	73	82	862.95
90	73	83	867.94
90	73	84	856.94
90	74	81	907.13
90	74	82	938.07
90	74	83	938.01
90	74	84	926.02
90	75	81	984.18
90	75	82	994.17
90	75	83	980.12
90	75	84	979.14
90	76	81	971.22
90	76	82	995.28
90	76	83	996.22
90	76	84	996.15
91	47	81	881.4
91	47	82	867.32
91	47	83	878.16
91	47	84	885.06
91	48	81	815.91
91	48	82	800.86
91	48	83	812.88
91	48	84	826.92
91	49	74	753.17
91	49	75	771.23
91	49	76	762.19
91	49	81	771.06
91	49	82	758.08
91	49	83	774.1
91	49	84	794.11
91	50	74	741.22
91	50	75	756.25
91	50	76	750.11
91	50	81	783.15
91	50	82	766.1
91	50	83	771.08
91	50	84	784.1
91	51	74	743.29
91	51	75	750.46
91	51	76	762.39
91	51	81	783.94
91	51	82	749.92
91	51	83	749.95
91	51	84	761.03
91	52	74	792.02
91	52	75	826.24
91	52	76	860.24
91	52	81	814.21
91	52	82	774.16
91	52	83	765.09
91	52	84	756.04
91	53	74	828.1
91	53	75	868.27
91	53	76	897.31
91	53	81	921.14
91	53	82	865.04
91	53	83	826.05
91	53	84	787.1
91	54	74	845.14
91	54	75	885.27
91	54	76	915.32
91	54	81	952.04
91	54	82	933.1
91	54	83	901.14
91	54	84	863.16
91	55	74	827.1
91	55	75	881.13
91	55	76	934.05
91	55	81	952.17
91	55	82	957.12
91	55	83	942.19
91	55	84	925.38
91	56	74	821.04
91	56	75	855.2
91	56	76	901.31
91	56	81	956.15
91	56	82	945.15
91	56	83	951.17
91	56	84	966.25
91	57	74	843.19
91	57	75	844.2
91	57	76	869.16
91	57	77	926.89
91	57	78	968.7
91	57	79	987.71
91	57	80	985.76
91	57	81	979.86
91	57	82	949.87
91	57	83	939.93
91	57	84	949.07
91	58	74	920.96
91	58	75	873.91
91	58	76	852.98
91	58	77	904.84
91	58	78	942.8
91	58	79	949.13
91	58	80	982.33
91	58	81	1035.4
91	58	82	1001.5
91	58	83	992.46
91	58	84	1013.5
91	59	74	904.52
91	59	75	886.54
91	59	76	878.49
91	59	77	915.27
91	59	78	957.01
91	59	79	979.9
91	59	80	1028.8
91	59	81	1079.7
91	59	82	1032.8
91	59	83	994.81
91	59	84	986.71
91	60	74	825.29
91	60	75	788.13
91	60	76	740.03
91	60	77	749.86
91	60	78	780.7
91	60	79	799.79
91	60	80	804.93
91	60	81	775.97
91	60	82	767.14
91	60	83	755.39
91	60	84	710.56
91	61	74	751.6
91	61	75	681.87
91	61	76	645.1
91	61	77	670.91
91	61	78	733.56
91	61	79	790.49
91	61	80	815.25
91	61	81	791.82
91	61	82	784.62
91	61	83	764.48
91	61	84	721.54
91	62	74	929.46
91	62	75	722.55
91	62	76	801.41
91	62	77	848.1
91	62	78	876.74
91	62	79	924.76
91	62	80	946.79
91	62	81	926.75
91	62	82	893.88
91	62	83	839.06
91	62	84	815.28
91	63	74	942.74
91	63	75	742.13
91	63	76	826.47
91	63	77	863.54
91	63	78	848.55
91	63	79	911.59
91	63	80	964.59
91	63	81	979.55
91	63	82	958.43
91	63	83	901.26
91	63	84	934.03
91	64	74	899.29
91	64	75	817.36
91	64	76	849.32
91	64	77	845.22
91	64	78	795.12
91	64	79	844.01
91	64	80	898.94
91	64	81	926.86
91	64	82	908.86
91	64	83	848.02
91	64	84	892.99
91	65	74	939.04
91	65	75	954.93
91	65	76	883.11
91	65	77	811.12
91	65	78	742.94
91	65	79	775.94
91	65	80	834.06
91	65	81	887.16
91	65	82	898.29
91	65	83	870.46
91	65	84	901.35
91	66	74	907.23
91	66	75	903.27
91	66	76	841.27
91	66	77	783.22
91	66	78	745.13
91	66	79	771.11
91	66	80	826.26
91	66	81	908.25
91	66	82	956.08
91	66	83	970.93
91	66	84	939.93
91	67	74	907.29
91	67	75	883.22
91	67	76	811.14
91	67	81	848.04
91	67	82	861.01
91	67	83	870.03
91	67	84	838.01
91	68	74	925.99
91	68	75	869.02
91	68	76	784.08
91	68	81	812.21
91	68	82	805.18
91	68	83	811.05
91	68	84	796.12
91	69	74	857.15
91	69	75	788.12
91	69	76	734.08
91	69	81	823.16
91	69	82	812
91	69	83	792.89
91	69	84	798.95
91	70	74	837.1
91	70	75	792.1
91	70	76	745.05
91	70	81	788.02
91	70	82	782.97
91	70	83	782.95
91	70	84	782
91	71	74	837.99
91	71	75	818.97
91	71	76	767
91	71	81	776.07
91	71	82	781.04
91	71	83	787
91	71	84	790.05
91	72	74	817.97
91	72	75	797.12
91	72	76	750.18
91	72	81	812.97
91	72	82	821.95
91	72	83	806.95
91	72	84	819.99
91	73	74	827.92
91	73	75	804.11
91	73	76	765.19
91	73	81	890.06
91	73	82	899.11
91	73	83	890
91	73	84	896.99
91	74	74	847.87
91	74	75	813.95
91	74	76	776.03
91	74	81	977.1
91	74	82	979.11
91	74	83	975.03
91	74	84	976.05
91	75	81	1036.3
91	75	82	1027.2
91	75	83	1026.2
91	75	84	1036.2
91	76	81	1008.2
91	76	82	1020.3
91	76	83	1029.2
91	76	84	1040.2
92	47	81	958.23
92	47	82	966.07
92	47	83	967.94
92	47	84	973.95
92	48	81	879.93
92	48	82	885.8
92	48	83	893.85
92	48	84	902.98
92	49	74	777.19
92	49	75	805.14
92	49	76	791.05
92	49	81	812.04
92	49	82	810.01
92	49	83	828.04
92	49	84	845.09
92	50	74	767.28
92	50	75	793.22
92	50	76	776.1
92	50	81	799.13
92	50	82	785.13
92	50	83	795.12
92	50	84	811.13
92	51	74	776.26
92	51	75	770.5
92	51	76	757.48
92	51	81	782.99
92	51	82	771.97
92	51	83	773
92	51	84	794.11
92	52	74	812.9
92	52	75	822.12
92	52	76	835.17
92	52	81	771.12
92	52	82	766.01
92	52	83	760
92	52	84	767.01
92	53	74	876.98
92	53	75	897.18
92	53	76	910.26
92	53	81	803.24
92	53	82	775.11
92	53	83	762.07
92	53	84	751.03
92	54	74	952.91
92	54	75	963.06
92	54	76	966.15
92	54	81	852.16
92	54	82	832.08
92	54	83	815.02
92	54	84	794.99
92	55	74	916.1
92	55	75	951.15
92	55	76	975.1
92	55	81	890.21
92	55	82	874.21
92	55	83	864.25
92	55	84	859.27
92	56	74	886.15
92	56	75	927.27
92	56	76	948.34
92	56	81	911.3
92	56	82	890.3
92	56	83	894.23
92	56	84	918.11
92	57	74	874.12
92	57	75	894.13
92	57	76	906.16
92	57	77	932.15
92	57	78	967.07
92	57	79	1001
92	57	80	972.95
92	57	81	942.94
92	57	82	910.92
92	57	83	896.95
92	57	84	903.05
92	58	74	887.02
92	58	75	851.16
92	58	76	854.17
92	58	77	925.06
92	58	78	970.07
92	58	79	995.32
92	58	80	994.4
92	58	81	989.28
92	58	82	950.24
92	58	83	936.27
92	58	84	953.29
92	59	74	946.34
92	59	75	934.3
92	59	76	929.31
92	59	77	945.27
92	59	78	974.26
92	59	79	1019.1
92	59	80	1034
92	59	81	1026.9
92	59	82	975.89
92	59	83	946.79
92	59	84	938.61
92	60	74	923.8
92	60	75	883.91
92	60	76	834.88
92	60	77	833.82
92	60	78	855.79
92	60	79	852.76
92	60	80	847.71
92	60	81	842.86
92	60	82	837.08
92	60	83	827.11
92	60	84	751.21
92	61	74	857.98
92	61	75	746.45
92	61	76	731.59
92	61	77	774.54
92	61	78	822.4
92	61	79	822.38
92	61	80	846.24
92	61	81	880.34
92	61	82	900.36
92	61	83	890.09
92	61	84	789.74
92	62	74	879.27
92	62	75	578.71
92	62	76	769.36
92	62	77	878.06
92	62	78	899.94
92	62	79	920.84
92	62	80	955.8
92	62	81	995.02
92	62	82	994.23
92	62	83	968.28
92	62	84	885.33
92	63	74	882.32
92	63	75	696.77
92	63	76	830.72
92	63	77	884.49
92	63	78	871.4
92	63	79	918.52
92	63	80	960.59
92	63	81	984.59
92	63	82	992.62
92	63	83	984.55
92	63	84	982.26
92	64	74	853.92
92	64	75	863.49
92	64	76	890.33
92	64	77	884.22
92	64	78	842.08
92	64	79	856.96
92	64	80	887.97
92	64	81	938.08
92	64	82	946.22
92	64	83	917.29
92	64	84	936.15
92	65	74	878.65
92	65	75	977.16
92	65	76	930.12
92	65	77	879.07
92	65	78	820.94
92	65	79	790.98
92	65	80	806.14
92	65	81	887.25
92	65	82	915.44
92	65	83	902.58
92	65	84	934.45
92	66	74	888.65
92	66	75	915.31
92	66	76	873.24
92	66	77	841.18
92	66	78	830.07
92	66	79	793.02
92	66	80	788.16
92	66	81	862.31
92	66	82	917.33
92	66	83	952.17
92	66	84	973.06
92	67	74	913.48
92	67	75	892.31
92	67	76	847.21
92	67	81	830.1
92	67	82	860.18
92	67	83	886.18
92	67	84	888.16
92	68	74	947.2
92	68	75	889.12
92	68	76	831.06
92	68	81	813.18
92	68	82	816.19
92	68	83	825.11
92	68	84	828.12
92	69	74	873.22
92	69	75	835.17
92	69	76	777.1
92	69	81	823.08
92	69	82	812.01
92	69	83	791
92	69	84	799.03
92	70	74	838.03
92	70	75	802.1
92	70	76	754.07
92	70	81	794.94
92	70	82	792.96
92	70	83	790.97
92	70	84	787.96
92	71	74	829.91
92	71	75	787.13
92	71	76	748.1
92	71	81	785.15
92	71	82	796.16
92	71	83	807.14
92	71	84	810.14
92	72	74	829.95
92	72	75	800.15
92	72	76	763.18
92	72	81	848.01
92	72	82	860.06
92	72	83	838.06
92	72	84	871.04
92	73	74	846.93
92	73	75	803.08
92	73	76	760.16
92	73	81	919.13
92	73	82	930.14
92	73	83	915.1
92	73	84	940.04
92	74	74	871.95
92	74	75	803.05
92	74	76	745.1
92	74	81	998.04
92	74	82	1002
92	74	83	1005.1
92	74	84	1016.1
92	75	81	1025.3
92	75	82	1027.2
92	75	83	1042.3
92	75	84	1066.3
92	76	81	999.16
92	76	82	1012.2
92	76	83	1031.1
92	76	84	1061.2
93	49	74	806.06
93	49	75	832.94
93	49	76	801.96
93	50	74	803.17
93	50	75	821.05
93	50	76	788
93	50	81	803.02
93	50	82	790.94
93	50	83	807.09
93	50	84	829.16
93	51	74	804.26
93	51	75	787.36
93	51	76	757.31
93	51	81	785.15
93	51	82	775.11
93	51	83	788.12
93	51	84	824.14
93	52	74	813.01
93	52	75	804.12
93	52	76	788.1
93	52	81	774.08
93	52	82	770.97
93	52	83	774.01
93	52	84	799.15
93	53	74	878.12
93	53	75	859.26
93	53	76	843.27
93	53	81	759.01
93	53	82	736.06
93	53	83	735.16
93	53	84	748.25
93	54	71	776.16
93	54	72	805.15
93	54	73	890.09
93	54	74	1003.9
93	54	75	942.08
93	54	76	909.21
93	54	81	779.02
93	54	82	757.02
93	54	83	751.99
93	54	84	744.96
93	55	71	787.02
93	55	72	809.93
93	55	73	873.99
93	55	74	982.03
93	55	75	969.14
93	55	76	964.11
93	55	81	816.97
93	55	82	792.03
93	55	83	786.12
93	55	84	787.23
93	56	71	826.1
93	56	72	832.03
93	56	73	854.09
93	56	74	943.16
93	56	75	963.28
93	56	76	972.22
93	56	81	861.05
93	56	82	825.13
93	56	83	826.15
93	56	84	840.15
93	57	71	940.06
93	57	72	890.14
93	57	73	837.23
93	57	74	904.08
93	57	75	933.12
93	57	76	948.09
93	57	77	963.94
93	57	78	977.8
93	57	79	990.62
93	57	80	937.65
93	58	71	974.97
93	58	72	968.89
93	58	73	895.83
93	58	74	874.94
93	58	75	874.13
93	58	76	897.03
93	58	77	948.79
93	58	78	975.77
93	58	79	988.95
93	58	80	964.04
93	59	71	952.93
93	59	72	996.02
93	59	73	989.46
93	59	74	960.47
93	59	75	936.24
93	59	76	906.21
93	59	77	940.24
93	59	78	977.22
93	59	79	1029
93	59	80	1017.8
93	60	71	906.09
93	60	72	966.09
93	60	73	949.94
93	60	74	922.93
93	60	75	902.21
93	60	76	859.21
93	60	77	853.96
93	60	78	855.79
93	60	79	836.63
93	60	80	848.63
93	61	74	751.84
93	61	75	802.6
93	61	76	808.61
93	61	77	819.42
93	61	78	825.17
93	61	79	796.17
93	61	80	830.22
93	62	71	852.83
93	62	72	969.29
93	62	73	931.43
93	62	74	873.02
93	62	75	767.96
93	62	76	836.09
93	62	77	893.97
93	62	78	912.69
93	62	79	902.65
93	62	80	927.72
93	63	71	842.17
93	63	72	963.24
93	63	73	995.08
93	63	74	941.21
93	63	75	852.34
93	63	76	881.26
93	63	77	892.18
93	63	78	882.14
93	63	79	917.4
93	63	80	948.52
93	64	71	877.28
93	64	72	934.6
93	64	73	964.47
93	64	74	957.2
93	64	75	935.1
93	64	76	922.18
93	64	77	899.2
93	64	78	865.04
93	64	79	875.92
93	64	80	887.92
93	65	71	881.12
93	65	72	993.94
93	65	73	959.82
93	65	74	941.86
93	65	75	965.11
93	65	76	947.21
93	65	77	915.1
93	65	78	868.97
93	65	79	827
93	65	80	813.06
93	66	71	885.09
93	66	72	989
93	66	73	983.15
93	66	74	973.27
93	66	75	957.23
93	66	76	929.22
93	67	71	883.05
93	67	72	980.2
93	67	73	1001.3
93	67	74	989.22
93	67	75	944.21
93	67	76	922.26
93	67	81	801.92
93	67	82	833.08
93	67	83	877.12
93	67	84	910.15
93	68	71	844.1
93	68	72	1011.9
93	68	73	1013.1
93	68	74	979.14
93	68	75	924.21
93	68	76	914.13
93	68	81	800.04
93	68	82	810.14
93	68	83	824.15
93	68	84	851.12
93	69	71	751.05
93	69	72	914.13
93	69	73	925.3
93	69	74	901.26
93	69	75	868.3
93	69	76	835.23
93	69	81	815.04
93	69	82	809.09
93	69	83	789.12
93	69	84	798.12
93	70	74	858.12
93	70	75	830.11
93	70	76	793.09
93	70	81	798.91
93	70	82	795.96
93	70	83	788.01
93	70	84	792.01
93	71	74	845.02
93	71	75	804.1
93	71	76	770.04
93	71	81	787.19
93	71	82	798.2
93	71	83	808.23
93	71	84	820.17
93	72	74	880.14
93	72	75	839.25
93	72	76	786.16
93	72	81	872.98
93	72	82	888.02
93	72	83	876.09
93	72	84	915.01
93	73	74	885.02
93	73	75	843.09
93	73	76	792.07
93	73	81	947.11
93	73	82	959.11
93	73	83	950.06
93	73	84	984
93	74	74	861.92
93	74	75	827.08
93	74	76	792.05
94	49	74	821.92
94	49	75	825.87
94	49	76	805.99
94	50	71	888.04
94	50	72	842.03
94	50	73	826.04
94	50	74	817.98
94	50	75	819.86
94	50	76	794.9
94	51	71	872.19
94	51	72	848.15
94	51	73	833.13
94	51	74	816.06
94	51	75	799.92
94	51	76	770.97
94	52	71	865.12
94	52	72	850
94	52	73	831.94
94	52	74	817.86
94	52	75	813.8
94	52	76	800.76
94	53	69	624.97
94	53	70	736.96
94	53	71	873.91
94	53	72	853.99
94	53	73	846.05
94	53	74	847.96
94	53	75	844.8
94	53	76	834.78
94	54	69	598.1
94	54	70	684.18
94	54	71	821.3
94	54	72	863.37
94	54	73	892.28
94	54	74	925.08
94	54	75	897.96
94	54	76	881.95
94	54	78	887.97
94	54	79	863.96
94	54	80	793.08
94	55	69	588.16
94	55	70	677.09
94	55	71	814.96
94	55	72	844.9
94	55	73	887.01
94	55	74	959.14
94	55	75	959.24
94	55	76	952.13
94	55	78	938.79
94	55	79	902.99
94	55	80	823.14
94	56	69	616.05
94	56	70	704.97
94	56	71	835.88
94	56	72	849.97
94	56	73	882.18
94	56	74	960.26
94	56	75	972.32
94	56	76	970.27
94	56	78	974.3
94	56	79	988.29
94	56	80	901.2
94	57	71	893.1
94	57	72	894.13
94	57	73	888.21
94	57	74	936.16
94	57	75	956.23
94	57	76	964.35
94	57	77	962.35
94	57	78	983.14
94	57	79	997.83
94	57	80	919.88
94	58	71	947.83
94	58	72	958.63
94	58	73	921.62
94	58	74	910.8
94	58	75	918.06
94	58	76	940.1
94	58	77	969.03
94	58	78	983.01
94	58	79	985.13
94	58	80	941.15
94	59	71	948.17
94	59	72	980.36
94	59	73	979.69
94	59	74	970.68
94	59	75	952.48
94	59	76	916.33
94	59	77	938.4
94	59	78	974.42
94	59	79	1035.2
94	59	80	1003.9
94	60	71	860.15
94	60	72	913.86
94	60	73	919.48
94	60	74	900.49
94	60	75	888.74
94	60	76	881.9
94	60	77	867.82
94	60	78	847.66
94	60	79	812.77
94	60	80	837.88
94	61	71	647.33
94	61	72	681.16
94	61	73	641.71
94	61	74	690.3
94	61	75	767.45
94	61	76	854.25
94	61	77	855.26
94	61	78	826.26
94	61	79	761.27
94	61	80	803.35
94	62	71	739.8
94	62	72	828.64
94	62	73	856.36
94	62	74	885.38
94	62	75	892.85
94	62	76	919.04
94	62	77	937.98
94	62	78	941.73
94	62	79	889.57
94	62	80	896.7
94	63	71	884.69
94	63	72	962.79
94	63	73	986.99
94	63	74	985.42
94	63	75	963.58
94	63	76	944.34
94	63	77	926.13
94	63	78	914.19
94	63	79	932.38
94	63	80	949.49
94	64	71	908.21
94	64	72	991.38
94	64	73	1019.6
94	64	74	1016.5
94	64	75	993.3
94	64	76	956.25
94	64	77	931.23
94	64	78	914.12
94	64	79	921.9
94	64	80	915.84
94	65	71	902.91
94	65	72	997.03
94	65	73	992.15
94	65	74	981.18
94	65	75	975.25
94	65	76	958.23
94	65	77	950.11
94	65	78	943.96
94	65	79	901.97
94	65	80	863.03
94	66	71	877.11
94	66	72	976.18
94	66	73	982.36
94	66	74	986.49
94	66	75	977.47
94	66	76	952.35
94	66	78	973.13
94	66	79	938.07
94	66	80	889.06
94	67	69	748.29
94	67	70	772.32
94	67	71	828.26
94	67	72	944.4
94	67	73	974.42
94	67	74	983.29
94	67	75	959.28
94	67	76	945.29
94	67	78	979.17
94	67	79	931.02
94	67	80	868.94
94	68	69	676.89
94	68	70	706.99
94	68	71	785.02
94	68	72	942.07
94	68	73	970.19
94	68	74	963.2
94	68	75	919.28
94	68	76	930.11
94	68	78	963.91
94	68	79	901.98
94	68	80	836.08
94	69	69	662.16
94	69	70	677.12
94	69	71	730.97
94	69	72	865.08
94	69	73	907.29
94	69	74	910.35
94	69	75	861.35
94	69	76	845.17
94	69	78	857.02
94	69	79	842.06
94	69	80	823.08
94	70	69	677.04
94	70	70	667.13
94	70	71	685.14
94	70	72	809.25
94	70	73	862.31
94	70	74	870.2
94	70	75	820.16
94	70	76	798.1
94	71	71	662.08
94	71	72	810.02
94	71	73	852.05
94	71	74	845.02
94	71	75	789.08
94	71	76	774.02
94	72	71	650.24
94	72	72	806.18
94	72	73	864.18
94	72	74	877.1
94	72	75	846.12
94	72	76	803.08
94	73	71	644.27
94	73	72	805.21
94	73	73	870.17
94	73	74	883.97
94	73	75	860.93
94	73	76	823.99
94	74	74	859.92
94	74	75	838.02
94	74	76	832.05
95	50	71	903.12
95	50	72	852.12
95	50	73	836.07
95	51	71	900.1
95	51	72	877.05
95	51	73	871
95	52	71	885.1
95	52	72	886.06
95	52	73	889.04
95	53	69	616.06
95	53	70	726.06
95	53	71	869.94
95	53	72	882.84
95	53	73	893.79
95	53	77	891.07
95	53	78	908.06
95	53	79	881.05
95	53	80	809.11
95	54	69	617.11
95	54	70	701.1
95	54	71	838.97
95	54	72	864.89
95	54	73	872.86
95	54	77	916.24
95	54	78	957.04
95	54	79	930.93
95	54	80	824.08
95	55	69	617.11
95	55	70	694.02
95	55	71	850.96
95	55	72	865.89
95	55	73	882.76
95	55	77	971.16
95	55	78	992.94
95	55	79	971.88
95	55	80	867
95	56	69	623.99
95	56	70	700.85
95	56	71	877.84
95	56	72	881.9
95	56	73	895.96
95	56	77	952.44
95	56	78	996.46
95	56	79	1028.2
95	56	80	936.16
95	57	69	735.04
95	57	70	772.97
95	57	71	887.05
95	57	72	905.16
[truncated: 7,412 more rows]
