# Supplementary material for: From mathematics to medicine: A practical primer on topological data analysis (TDA) and the development of related analytic tools for the functional discovery of latent structure in fMRI data
Source: PLoS One. 2021 Aug 12;16(8):e0255859. doi: 10.1371/journal.pone.0255859 (PMC8360597; doi:10.1371/journal.pone.0255859)
Supplement: S1 Data — The included archive of .csv files has one .csv file for each time index. Each .csv file contains a single matrix, which has one column for each of the spatial coordinates x, y, z and one column for the fMRI signal amplitude at voxel (x, y, z) at that time index. This is normalized scan data for a single patient from our study, described in the paper, with an ACC (anterior cingulate cortex) mask applied. This is the data we used, together with our software implementation of our workflow (available at https://github.com/regalski/Wayne-State-TDA), to produce the persistence diagrams, vineyards, and loop locations pictured in the figures and described in the Workflow section of our paper. (ZIP) [file pone.0255859.s004.zip › lea2002_145_121_121_time_149_rdACC.csv]

86	49	77	691.25
86	49	78	694.26
86	49	79	695.25
86	49	80	700.22
86	50	77	710.08
86	50	78	688.15
86	50	79	671.33
86	50	80	679.39
86	51	77	713.97
86	51	78	700.17
86	51	79	690.3
86	51	80	677.29
86	52	77	727.22
86	52	78	721.3
86	52	79	712.24
86	52	80	685.35
86	53	77	813.94
86	53	78	773.99
86	53	79	721.23
86	53	80	702.45
86	54	77	850.92
86	54	78	819.16
86	54	79	803.19
86	54	80	778.25
86	55	77	861.08
86	55	78	841.08
86	55	79	861.98
86	55	80	843.13
86	56	77	867.02
86	56	78	859.07
86	56	79	868.14
86	56	80	883.05
86	57	77	845.03
86	57	78	868.3
86	57	79	895.18
86	57	80	901.93
86	57	81	896.87
86	57	82	855.02
86	58	77	824.27
86	58	78	865.2
86	58	79	900.26
86	58	80	902.33
86	58	81	877.33
86	58	82	860.43
86	59	81	838.2
86	59	82	837.16
86	60	81	740.29
86	60	82	753.45
86	61	81	789.41
86	61	82	803.32
86	62	81	841.02
86	62	82	840.08
86	63	77	887.47
86	63	78	817.52
86	63	79	794.43
86	63	80	782.4
86	63	81	806.29
86	63	82	809.21
86	64	77	881.91
86	64	78	850.92
86	64	79	817.95
86	64	80	780.93
86	64	81	755.84
86	64	82	734.89
86	65	77	866.17
86	65	78	870.21
86	65	79	842.1
86	65	80	787.1
86	65	81	751.17
86	65	82	733.26
86	66	77	886.24
86	66	78	906.94
86	66	79	869.87
86	66	80	793.05
86	66	81	767.14
86	66	82	754.12
86	67	77	827.78
86	67	78	852.77
86	67	79	843.81
86	67	80	805.03
86	68	77	827.16
86	68	78	844.07
86	68	79	830.13
86	68	80	783.3
86	69	77	851.63
86	69	78	838.82
86	69	79	807.04
86	69	80	747.24
86	70	77	789.09
86	70	78	769.24
86	70	79	737.34
86	70	80	691.32
86	71	77	746.07
86	71	78	756.1
86	71	79	736.14
86	71	80	685.19
86	72	77	725.89
86	72	78	754.81
86	72	79	735.82
86	72	80	688.01
86	73	77	736.01
86	73	78	731.91
86	73	79	714.86
86	73	80	696.95
87	46	81	920.13
87	46	82	916.26
87	46	83	929.25
87	46	84	938.27
87	47	81	821.46
87	47	82	833.38
87	47	83	850.28
87	47	84	863.3
87	48	81	768.83
87	48	82	778.94
87	48	83	790.99
87	48	84	799.07
87	49	77	691.22
87	49	78	701.17
87	49	79	710.09
87	49	80	724.02
87	49	81	734.07
87	49	82	742.17
87	49	83	752.17
87	49	84	760.19
87	50	77	706.12
87	50	78	699.23
87	50	79	694.36
87	50	80	700.33
87	50	81	707.28
87	50	82	716.23
87	50	83	730.18
87	50	84	744.18
87	51	77	717.98
87	51	78	709.09
87	51	79	702.14
87	51	80	695.22
87	52	77	742.24
87	52	78	731.28
87	52	79	719.21
87	52	80	704.39
87	53	77	841.1
87	53	78	795.18
87	53	79	740.39
87	53	80	730.51
87	54	77	874
87	54	78	835.21
87	54	79	798.28
87	54	80	772.2
87	55	77	863.23
87	55	78	850.16
87	55	79	859.18
87	55	80	824.18
87	55	81	789.25
87	55	82	771.17
87	55	83	762.03
87	55	84	773.97
87	56	77	860
87	56	78	861.99
87	56	79	916.23
87	56	80	902.17
87	56	81	870.13
87	56	82	802.08
87	56	83	770
87	56	84	788.81
87	57	77	854.95
87	57	78	879.17
87	57	79	925.06
87	57	80	920.87
87	57	81	896.01
87	57	82	832
87	57	83	784.94
87	57	84	769.88
87	58	77	850.16
87	58	78	894.14
87	58	79	919.09
87	58	80	923.1
87	58	81	911.3
87	58	82	873.46
87	58	83	845.52
87	58	84	840.34
87	59	77	890.87
87	59	78	889.85
87	59	79	900.26
87	59	80	907.45
87	59	81	902.1
87	59	82	882.94
87	59	83	874.92
87	59	84	874.95
87	60	77	801.18
87	60	78	760.22
87	60	79	797.23
87	60	80	814.04
87	60	81	768.08
87	60	82	772.24
87	60	83	799.21
87	60	84	814.35
87	61	77	760.5
87	61	78	703.3
87	61	79	757.32
87	61	80	808.29
87	61	81	784.36
87	61	82	799.27
87	61	83	826.96
87	61	84	830.92
87	62	77	832.98
87	62	78	748.99
87	62	79	774.99
87	62	80	811.78
87	62	81	827.05
87	62	82	839.18
87	62	83	845.09
87	62	84	839.05
87	63	77	884.37
87	63	78	846.3
87	63	79	790.21
87	63	80	724.2
87	63	81	801.25
87	63	82	831.25
87	63	83	826.27
87	63	84	826.16
87	64	77	880.91
87	64	78	841.85
87	64	79	783.89
87	64	80	724.85
87	64	81	767.8
87	64	82	783.81
87	64	83	788.9
87	64	84	786.91
87	65	77	861.23
87	65	78	826.28
87	65	79	784.21
87	65	80	732.99
87	65	81	740.76
87	65	82	746.66
87	65	83	755.89
87	65	84	761.05
87	66	77	863.17
87	66	78	856.11
87	66	79	807.04
87	66	80	725.93
87	66	81	721.76
87	66	82	720.67
87	66	83	727.84
87	66	84	740.01
87	67	77	868.87
87	67	78	817.02
87	67	79	772.01
87	67	80	729.76
87	67	81	724.67
87	67	82	716.69
87	67	83	709.8
87	67	84	718.94
87	68	77	859.99
87	68	78	803.29
87	68	79	762.32
87	68	80	725.17
87	68	81	726.12
87	68	82	721.12
87	68	83	712.08
87	68	84	709.01
87	69	77	828.12
87	69	78	797.08
87	69	79	761.12
87	69	80	720.23
87	70	77	757.86
87	70	78	744.83
87	70	79	728.97
87	70	80	712.17
87	71	77	727.14
87	71	78	746.08
87	71	79	740.09
87	71	80	710.15
87	72	77	729.89
87	72	78	765.82
87	72	79	753.88
87	72	80	713.1
87	73	77	742.88
87	73	78	739.81
87	73	79	732.86
87	73	80	729.06
87	73	81	741.19
87	73	82	753.19
87	73	83	767.04
87	73	84	772.99
87	74	81	779.22
87	74	82	816.25
87	74	83	840.34
87	74	84	855.34
87	75	81	811.02
87	75	82	871.01
87	75	83	904.26
87	75	84	921.19
87	76	81	803.19
87	76	82	872.3
87	76	83	929.45
87	76	84	951.26
88	46	81	942.21
88	46	82	946.25
88	46	83	963.25
88	46	84	962.27
88	47	81	860.46
88	47	82	871.41
88	47	83	870.3
88	47	84	868.3
88	48	81	777.9
88	48	82	788.97
88	48	83	791.95
88	48	84	798.02
88	49	77	703.18
88	49	78	707.09
88	49	79	710.01
88	49	80	715.08
88	49	81	734.18
88	49	82	752.23
88	49	83	758.18
88	49	84	766.15
88	50	77	698.08
88	50	78	695.23
88	50	79	696.34
88	50	80	703.28
88	50	81	726.25
88	50	82	749.21
88	50	83	750.14
88	50	84	754.12
88	51	77	721.06
88	51	78	709.05
88	51	79	702.05
88	51	80	699.12
88	52	77	780.98
88	52	78	755.09
88	52	79	735.16
88	52	80	720.3
88	53	77	893.08
88	53	78	850.11
88	53	79	803.22
88	53	80	784.21
88	54	77	919.97
88	54	78	884.05
88	54	79	844.06
88	54	80	820.01
88	55	77	882.05
88	55	78	870.12
88	55	79	868.07
88	55	80	845.04
88	55	81	827.11
88	55	82	824.25
88	55	83	827.29
88	55	84	840.14
88	56	77	854
88	56	78	852.09
88	56	79	885.21
88	56	80	874.09
88	56	81	858.01
88	56	82	843.15
88	56	83	836.16
88	56	84	858.93
88	57	77	860.94
88	57	78	886.06
88	57	79	913.13
88	57	80	908.96
88	57	81	894.75
88	57	82	854.73
88	57	83	825.78
88	57	84	833.87
88	58	77	881.03
88	58	78	925.93
88	58	79	928.08
88	58	80	926.1
88	58	81	924.14
88	58	82	892.25
88	58	83	868.32
88	58	84	878.22
88	59	77	930.85
88	59	78	925.02
88	59	79	913.24
88	59	80	919.22
88	59	81	927.86
88	59	82	903.63
88	59	83	877.64
88	59	84	882.72
88	60	77	888.94
88	60	78	878.1
88	60	79	848.1
88	60	80	822.98
88	60	81	787.02
88	60	82	753.24
88	60	83	730.41
88	60	84	776.45
88	61	77	849.29
88	61	78	841.36
88	61	79	829.44
88	61	80	824.56
88	61	81	809.84
88	61	82	796.91
88	61	83	788.76
88	61	84	818.32
88	62	77	866.19
88	62	78	838.21
88	62	79	840.1
88	62	80	851.93
88	62	81	875.35
88	62	82	873.63
88	62	83	862.58
88	62	84	856.28
88	63	77	884.33
88	63	78	843.37
88	63	79	818.29
88	63	80	806.12
88	63	81	872.29
88	63	82	897.4
88	63	83	897.42
88	63	84	867.22
88	64	77	884.93
88	64	78	829.93
88	64	79	785.91
88	64	80	760.97
88	64	81	850.11
88	64	82	873.05
88	64	83	855.97
88	64	84	822.85
88	65	77	881.03
88	65	78	816.06
88	65	79	761.01
88	65	80	727.9
88	65	81	811.96
88	65	82	831.02
88	65	83	817.1
88	65	84	790.09
88	66	77	895.99
88	66	78	820.93
88	66	79	759.81
88	66	80	711.72
88	66	81	767.85
88	66	82	784.97
88	66	83	779.09
88	66	84	761.12
88	67	77	865.15
88	67	78	786.85
88	67	79	737.7
88	67	80	708.72
88	67	81	741.81
88	67	82	746.89
88	67	83	732.96
88	67	84	720.04
88	68	77	825.07
88	68	78	766.96
88	68	79	727.94
88	68	80	702.99
88	68	81	733.1
88	68	82	737.17
88	68	83	722.16
88	68	84	720.13
88	69	77	776.99
88	69	78	755.91
88	69	79	725.91
88	69	80	699.03
88	70	77	740.83
88	70	78	728.84
88	70	79	720.9
88	70	80	720.05
88	71	77	726.06
88	71	78	728.07
88	71	79	727.1
88	71	80	723.23
88	72	77	734.09
88	72	78	747
88	72	79	738.01
88	72	80	718.26
88	73	77	749.06
88	73	78	746
88	73	79	739.04
88	73	80	737.24
88	73	81	763.13
88	73	82	782.97
88	73	83	796.95
88	73	84	797.89
88	74	81	807.27
88	74	82	847.3
88	74	83	869.46
88	74	84	878.37
88	75	81	864.01
88	75	82	921.07
88	75	83	936.28
88	75	84	951.22
88	76	81	871.38
88	76	82	930.51
88	76	83	931.26
88	76	84	957.22
89	46	81	942.26
89	46	82	950.24
89	46	83	949.07
89	46	84	945.07
89	47	81	878.44
89	47	82	871.39
89	47	83	850.27
89	47	84	846.26
89	48	81	784.96
89	48	82	784.89
89	48	83	786.85
89	48	84	790.95
89	49	77	719.17
89	49	78	719.1
89	49	79	722.09
89	49	80	720.24
89	49	81	732.28
89	49	82	747.25
89	49	83	758.25
89	49	84	767.29
89	50	74	726.24
89	50	75	773.05
89	50	76	753.82
89	50	77	726.84
89	50	78	739.03
89	50	79	741.18
89	50	80	730.17
89	50	81	743.17
89	50	82	760.15
89	50	83	756.13
89	50	84	758.15
89	51	74	735.42
89	51	75	782.26
89	51	76	783.05
89	51	77	767.12
89	51	78	770.07
89	51	79	758.92
89	51	80	733.92
89	51	81	743.01
89	51	82	765.02
89	51	83	754.05
89	51	84	749.13
89	52	74	779.23
89	52	75	871.1
89	52	76	887.83
89	52	77	858.95
89	52	78	821.98
89	52	79	790.05
89	52	80	766.28
89	52	81	773.39
89	52	82	792.33
89	52	83	775.25
89	52	84	760.21
89	53	74	793.41
89	53	75	894.36
89	53	76	918.18
89	53	77	873.35
89	53	78	861.41
89	53	79	852.34
89	53	80	855.3
89	53	81	855.15
89	53	82	852.08
89	53	83	820.09
89	53	84	793.16
89	54	74	794.35
89	54	75	884.36
89	54	76	919.28
89	54	77	895.39
89	54	78	882.31
89	54	79	866.17
89	54	80	871.11
89	54	81	868.13
89	54	82	869.13
89	54	83	866.05
89	54	84	866
89	55	75	840.24
89	55	76	885.06
89	55	77	911.11
89	55	78	890.18
89	55	79	861.32
89	55	80	868.35
89	55	81	871.3
89	55	82	877.23
89	55	83	886.18
89	55	84	898.16
89	56	75	832.17
89	56	76	863.15
89	56	77	873.09
89	56	78	871.04
89	56	79	873.19
89	56	80	878.19
89	56	81	878.13
89	56	82	884.13
89	56	83	893.07
89	56	84	909.03
89	57	75	864.32
89	57	76	863.12
89	57	77	874.03
89	57	78	875.91
89	57	79	866.86
89	57	80	884.83
89	57	81	904.69
89	57	82	883.7
89	57	83	878.76
89	57	84	905.72
89	58	77	892.98
89	58	78	902.92
89	58	79	885.14
89	58	80	912.29
89	58	81	946.3
89	58	82	922.39
89	58	83	912.43
89	58	84	931.39
89	59	77	905.17
89	59	78	928.18
89	59	79	942.11
89	59	80	964.9
89	59	81	974.65
89	59	82	939.56
89	59	83	899.63
89	59	84	893.81
89	60	77	837.29
89	60	78	830.2
89	60	79	828.26
89	60	80	801.27
89	60	81	756.19
89	60	82	709.42
89	60	83	665.82
89	60	84	714.91
89	61	77	808.6
89	61	78	794.45
89	61	79	807.45
89	61	80	793.54
89	61	81	766.72
89	61	82	733.84
89	61	83	698.87
89	61	84	780.36
89	62	77	873.01
89	62	78	844.91
89	62	79	850.91
89	62	80	857.97
89	62	81	866.32
89	62	82	842.6
89	62	83	808.6
89	62	84	853.17
89	63	77	865.23
89	63	78	826.28
89	63	79	835.38
89	63	80	863.41
89	63	81	919.46
89	63	82	927.34
89	63	83	919.11
89	63	84	895.05
89	64	77	865
89	64	78	808.91
89	64	79	800.89
89	64	80	818.91
89	64	81	900.96
89	64	82	915.91
89	64	83	883.86
89	64	84	847.84
89	65	77	868.96
89	65	78	795.94
89	65	79	765.98
89	65	80	766.97
89	65	81	861.96
89	65	82	892
89	65	83	871.14
89	65	84	828.14
89	66	75	838.57
89	66	76	854.43
89	66	77	854.12
89	66	78	791.04
89	66	79	743.96
89	66	80	722.88
89	66	81	806.75
89	66	82	852.71
89	66	83	862.9
89	66	84	815.03
89	67	75	870.35
89	67	76	849.28
89	67	77	825.94
89	67	78	771.85
89	67	79	734.78
89	67	80	718.68
89	67	81	760.69
89	67	82	782.73
89	67	83	783.85
89	67	84	758.95
89	68	75	843.01
89	68	76	817.07
89	68	77	796.97
89	68	78	763.02
89	68	79	736.04
89	68	80	719.97
89	68	81	745.01
89	68	82	757.04
89	68	83	752.09
89	68	84	753.16
89	69	74	860.98
89	69	75	807.94
89	69	76	773.92
89	69	77	762.88
89	69	78	772.04
89	69	79	753.1
89	69	80	726.04
89	69	81	750.02
89	69	82	760.05
89	69	83	750.11
89	69	84	769.16
89	70	74	814.17
89	70	75	778.07
89	70	76	757.98
89	70	77	751.92
89	70	78	749.96
89	70	79	744.06
89	70	80	741.11
89	70	81	758.14
89	70	82	769.2
89	70	83	770.25
89	70	84	769.26
89	71	74	770.3
89	71	75	757.14
89	71	76	752.08
89	71	77	749.14
89	71	78	748.16
89	71	79	743.23
89	71	80	741.29
89	71	81	757.22
89	71	82	764.16
89	71	83	756.16
89	71	84	745.15
89	72	74	728.3
89	72	75	756.16
89	72	76	756.11
89	72	77	751.16
89	72	78	771.08
89	72	79	754.08
89	72	80	728.21
89	72	81	751.23
89	72	82	758.24
89	72	83	741.44
89	72	84	734.46
89	73	74	721.15
89	73	75	746.11
89	73	76	757.02
89	73	77	760.97
89	73	78	749.96
89	73	79	745.97
89	73	80	753.97
89	73	81	791.96
89	73	82	821.91
89	73	83	841.97
89	73	84	831.89
89	74	81	843.27
89	74	82	887.27
89	74	83	913.28
89	74	84	908.21
89	75	81	913.02
89	75	82	962.14
89	75	83	972.38
89	75	84	978.34
89	76	81	917.33
89	76	82	969.39
89	76	83	958.33
89	76	84	977.25
90	46	81	938.09
90	46	82	947.01
90	46	83	935.04
90	46	84	919.12
90	47	81	886.39
90	47	82	877.34
90	47	83	840.34
90	47	84	831.41
90	48	81	800.8
90	48	82	792.74
90	48	83	790.83
90	48	84	793.97
90	49	74	763.16
90	49	75	785.32
90	49	76	760.3
90	49	81	744.23
90	49	82	748.14
90	49	83	762.2
90	49	84	774.26
90	50	74	751.2
90	50	75	774.16
90	50	76	768.04
90	50	77	756.99
90	50	78	749.99
90	50	79	752.1
90	50	80	757.23
90	50	81	762.18
90	50	82	768.07
90	50	83	757.1
90	50	84	762.18
90	51	74	745.4
90	51	75	788.37
90	51	76	809.33
90	51	77	810.42
90	51	78	797.29
90	51	79	788.02
90	51	80	765.93
90	51	81	761.89
90	51	82	764.82
90	51	83	755.9
90	51	84	757.03
90	52	74	791.12
90	52	75	881.12
90	52	76	913.07
90	52	77	908.06
90	52	78	893.03
90	52	79	855.15
90	52	80	805.31
90	52	81	799.32
90	52	82	804.14
90	52	83	790.06
90	52	84	774.1
90	53	74	788.12
90	53	75	886.06
90	53	76	914.96
90	53	77	887.19
90	53	78	899.58
90	53	79	910.81
90	53	80	913.49
90	53	81	912.05
90	53	82	905.73
90	53	83	864.78
90	53	84	818.08
90	54	74	767.13
90	54	75	863.09
90	54	76	908.14
90	54	77	897.32
90	54	78	905.33
90	54	79	904.24
90	54	80	912.13
90	54	81	920.09
90	54	82	931.04
90	54	83	918.01
90	54	84	909.01
90	55	74	782.96
90	55	75	849.93
90	55	76	909.86
90	55	77	955.96
90	55	78	923.25
90	55	79	882.72
90	55	80	890.69
90	55	81	908.43
90	55	82	931.22
90	55	83	934.18
90	55	84	936.28
90	56	74	800.12
90	56	75	822.02
90	56	76	861.06
90	56	77	908.34
90	56	78	919.54
90	56	79	916.68
90	56	80	916.5
90	56	81	919.26
90	56	82	919.24
90	56	83	925.31
90	56	84	932.37
90	57	74	856.46
90	57	75	847.32
90	57	76	856.02
90	57	77	897.91
90	57	78	902.9
90	57	79	880.04
90	57	80	899.04
90	57	81	926.83
90	57	82	919.77
90	57	83	921.9
90	57	84	937.02
90	58	74	966.07
90	58	75	943.84
90	58	76	901.75
90	58	77	912.78
90	58	78	905.98
90	58	79	875.46
90	58	80	913.64
90	58	81	970.46
90	58	82	962.4
90	58	83	969.48
90	58	84	997.61
90	59	75	879.57
90	59	76	863.48
90	59	77	899.35
90	59	78	937.13
90	59	79	956.77
90	59	80	999.41
90	59	81	1023.2
90	59	82	981.2
90	59	83	942.44
90	59	84	950.56
90	60	75	796.81
90	60	76	762.67
90	60	77	769.65
90	60	78	779.8
90	60	79	783.06
90	60	80	762.24
90	60	81	710.45
90	60	82	669.73
90	60	83	626.13
90	60	84	638.24
90	61	77	728.78
90	61	78	737.85
90	61	79	761.87
90	61	80	745.7
90	61	81	698.76
90	61	82	644.9
90	61	83	587.05
90	61	84	688.71
90	62	75	830.98
90	62	76	876.44
90	62	77	888.99
90	62	78	870.88
90	62	79	865.95
90	62	80	851.06
90	62	81	824.55
90	62	82	758.1
90	62	83	668.52
90	62	84	793.1
90	63	75	714.1
90	63	76	832.4
90	63	77	869.54
90	63	78	824.65
90	63	79	855.75
90	63	80	891.85
90	63	81	931.94
90	63	82	900.89
90	63	83	831.85
90	63	84	908.39
90	64	75	674.64
90	64	76	818.46
90	64	77	857.12
90	64	78	792
90	64	79	816.97
90	64	80	861.99
90	64	81	914.03
90	64	82	897.15
90	64	83	844.28
90	64	84	880.05
90	65	74	908.3
90	65	75	823.22
90	65	76	858.11
90	65	77	850.89
90	65	78	770.86
90	65	79	770.93
90	65	80	808.03
90	65	81	871.24
90	65	82	888.44
90	65	83	882.5
90	65	84	871.32
90	66	74	907.39
90	66	75	887.56
90	66	76	859.4
90	66	77	816.19
90	66	78	756.05
90	66	79	738.03
90	66	80	751.19
90	66	81	829.05
90	66	82	888.87
90	66	83	939.79
90	66	84	865.88
90	67	74	916.27
90	67	75	876.22
90	67	76	829.13
90	67	77	789.86
90	67	78	754.76
90	67	79	742.8
90	67	80	746.9
90	67	81	777.82
90	67	82	804.83
90	67	83	831.93
90	67	84	786.93
90	68	74	929.85
90	68	75	827.03
90	68	76	787.06
90	68	77	770.9
90	68	78	764.91
90	68	79	761.98
90	68	80	757.08
90	68	81	758.1
90	68	82	770.11
90	68	83	789.11
90	68	84	776.2
90	69	74	859.99
90	69	75	799.89
90	69	76	768.91
90	69	77	759.93
90	69	78	788.03
90	69	79	787.14
90	69	80	771.22
90	69	81	772.04
90	69	82	777.93
90	69	83	787.88
90	69	84	798.01
90	70	74	809.08
90	70	75	785.05
90	70	76	765.02
90	70	77	759.93
90	70	78	778.85
90	70	79	773.92
90	70	80	763.09
90	70	81	768.09
90	70	82	773.12
90	70	83	777.12
90	70	84	782.25
90	71	74	780.28
90	71	75	779.18
90	71	76	766.13
90	71	77	760.09
90	71	78	772.06
90	71	79	765.11
90	71	80	756.18
90	71	81	766.14
90	71	82	772.08
90	71	83	772.02
90	71	84	771.12
90	72	74	789.4
90	72	75	783.35
90	72	76	763.22
90	72	77	753.11
90	72	78	782.05
90	72	79	775.06
90	72	80	753.14
90	72	81	767.11
90	72	82	774.04
90	72	83	770.07
90	72	84	763.2
90	73	74	798.32
90	73	75	794.34
90	73	76	770.21
90	73	81	830.96
90	73	82	861.92
90	73	83	886.92
90	73	84	868.92
90	74	81	899.18
90	74	82	940.09
90	74	83	971.01
90	74	84	947.03
90	75	81	964.25
90	75	82	1001.2
90	75	83	1015.2
90	75	84	1001.2
90	76	81	952.3
90	76	82	996.39
90	76	83	1004.3
90	76	84	1006.2
91	47	81	898.57
91	47	82	904.45
91	47	83	887.22
91	47	84	881.09
91	48	81	828.87
91	48	82	824.8
91	48	83	825.83
91	48	84	834.89
91	49	74	789.24
91	49	75	809.32
91	49	76	782.27
91	49	81	770.08
91	49	82	770.12
91	49	83	782.14
91	49	84	799.15
91	50	74	776.3
91	50	75	794.35
91	50	76	778.15
91	50	81	782.21
91	50	82	783.15
91	50	83	768.12
91	50	84	771.14
91	51	74	766.41
91	51	75	802.65
91	51	76	805.55
91	51	81	772.91
91	51	82	755.89
91	51	83	749.94
91	51	84	766.04
91	52	74	821.02
91	52	75	886.34
91	52	76	903.34
91	52	81	792.29
91	52	82	768.23
91	52	83	770.12
91	52	84	773.05
91	53	74	832.14
91	53	75	906.38
91	53	76	926.44
91	53	81	904.2
91	53	82	871.06
91	53	83	838.06
91	53	84	804.14
91	54	74	814.2
91	54	75	895.37
91	54	76	928.44
91	54	81	927.05
91	54	82	951.14
91	54	83	923.2
91	54	84	891.22
91	55	74	805.14
91	55	75	888.19
91	55	76	943.07
91	55	81	926.24
91	55	82	974.16
91	55	83	962.26
91	55	84	943.53
91	56	74	805.06
91	56	75	848.28
91	56	76	891.44
91	56	81	965.21
91	56	82	953.2
91	56	83	955.24
91	56	84	962.36
91	57	74	837.27
91	57	75	845.28
91	57	76	871.22
91	57	77	924.85
91	57	78	947.58
91	57	79	949.59
91	57	80	948.67
91	57	81	954.81
91	57	82	947.82
91	57	83	940.9
91	57	84	935.1
91	58	74	932.94
91	58	75	917.88
91	58	76	900.97
91	58	77	932.77
91	58	78	936.71
91	58	79	916.18
91	58	80	940.47
91	58	81	980.55
91	58	82	972.63
91	58	83	977.64
91	58	84	1000.7
91	59	74	896.73
91	59	75	895.76
91	59	76	884.68
91	59	77	919.38
91	59	78	948.02
91	59	79	950.87
91	59	80	989.7
91	59	81	1032.6
91	59	82	977.7
91	59	83	954.73
91	59	84	964.59
91	60	74	823.4
91	60	75	793.18
91	60	76	739.05
91	60	77	754.81
91	60	78	764.58
91	60	79	732.7
91	60	80	727.9
91	60	81	734.96
91	60	82	720.2
91	60	83	694.55
91	60	84	660.79
91	61	74	767.84
91	61	75	696.22
91	61	76	657.54
91	61	77	689.28
91	61	78	729.79
91	61	79	722.69
91	61	80	724.36
91	61	81	717.75
91	61	82	717.46
91	61	83	698.27
91	61	84	678.35
91	62	74	876.64
91	62	75	716.77
91	62	76	844.57
91	62	77	901.13
91	62	78	913.64
91	62	79	902.67
91	62	80	878.7
91	62	81	833.65
91	62	82	810.83
91	62	83	780.08
91	62	84	798.39
91	63	74	883.63
91	63	75	684.18
91	63	76	855.66
91	63	77	890.76
91	63	78	834.77
91	63	79	885.82
91	63	80	918.82
91	63	81	927.78
91	63	82	901.6
91	63	83	863.37
91	63	84	953.04
91	64	74	856.4
91	64	75	741.51
91	64	76	864.45
91	64	77	867.31
91	64	78	787.16
91	64	79	824.02
91	64	80	865.91
91	64	81	908.81
91	64	82	878.81
91	64	83	816.02
91	64	84	893.98
91	65	74	901.05
91	65	75	946.9
91	65	76	896.16
91	65	77	840.17
91	65	78	759.92
91	65	79	758.92
91	65	80	796.08
91	65	81	869.22
91	65	82	872.4
91	65	83	842.64
91	65	84	891.48
91	66	74	894.32
91	66	75	908.38
91	66	76	858.37
91	66	77	803.31
91	66	78	735.18
91	66	79	731.15
91	66	80	768.36
91	66	81	852.34
91	66	82	905.11
91	66	83	947.91
91	66	84	924.91
91	67	74	905.41
91	67	75	877.3
91	67	76	825.2
91	67	81	806.05
91	67	82	838.01
91	67	83	880.04
91	67	84	839.01
91	68	74	924.99
91	68	75	848.03
91	68	76	796.11
91	68	81	780.29
91	68	82	795.25
91	68	83	832.07
91	68	84	803.17
91	69	74	856.21
91	69	75	800.17
91	69	76	767.11
91	69	81	788.22
91	69	82	792
91	69	83	804.85
91	69	84	802.93
91	70	74	811.14
91	70	75	790.14
91	70	76	767.06
91	70	81	775.02
91	70	82	778.96
91	70	83	780.93
91	70	84	784.01
91	71	74	789.99
91	71	75	796.95
91	71	76	774
91	71	81	775.1
91	71	82	783.05
91	71	83	783
91	71	84	789.07
91	72	74	801.96
91	72	75	793.17
91	72	76	765.25
91	72	81	800.96
91	72	82	810.93
91	72	83	813.93
91	72	84	816.98
91	73	74	814.89
91	73	75	805.15
91	73	76	770.26
91	73	81	880.08
91	73	82	893.15
91	73	83	895
91	73	84	897.99
91	74	74	824.82
91	74	75	815.94
91	74	76	777.04
91	74	81	969.14
91	74	82	979.15
91	74	83	981.04
91	74	84	984.07
91	75	81	1021.4
91	75	82	1023.3
91	75	83	1045.2
91	75	84	1059.3
91	76	81	991.31
91	76	82	1008.4
91	76	83	1034.3
91	76	84	1055.3
92	47	81	952.32
92	47	82	965.1
92	47	83	967.92
92	47	84	968.92
92	48	81	876.9
92	48	82	890.71
92	48	83	894.78
92	48	84	901.97
92	49	74	812.26
92	49	75	847.19
92	49	76	815.07
92	49	81	801.06
92	49	82	814.01
92	49	83	831.05
92	49	84	848.12
92	50	74	799.39
92	50	75	827.31
92	50	76	793.14
92	50	81	782.18
92	50	82	791.18
92	50	83	803.16
92	50	84	816.18
92	51	74	793.37
92	51	75	813.7
92	51	76	784.67
92	51	81	773.98
92	51	82	784.96
92	51	83	781
92	51	84	805.16
92	52	74	829.86
92	52	75	869.17
92	52	76	860.23
92	52	81	774.17
92	52	82	785.02
92	52	83	772
92	52	84	784.01
92	53	74	864.97
92	53	75	918.26
92	53	76	924.36
92	53	81	810.33
92	53	82	788.16
92	53	83	778.09
92	53	84	775.05
92	54	74	887.87
92	54	75	947.09
92	54	76	964.22
92	54	81	855.23
92	54	82	859.12
92	54	83	843.03
92	54	84	822.99
92	55	74	865.15
92	55	75	936.21
92	55	76	967.14
92	55	81	886.29
92	55	82	900.3
92	55	83	886.35
92	55	84	870.37
92	56	74	839.22
92	56	75	901.38
92	56	76	938.47
92	56	81	912.43
92	56	82	899.42
92	56	83	895.33
92	56	84	900.15
92	57	74	840.17
92	57	75	877.18
92	57	76	911.22
92	57	77	931.21
92	57	78	949.1
92	57	79	961.99
92	57	80	934.93
92	57	81	915.91
92	57	82	901.89
92	57	83	893.93
92	57	84	889.08
92	58	74	897.03
92	58	75	891.23
92	58	76	898.23
92	58	77	943.09
92	58	78	956.1
92	58	79	953.45
92	58	80	941.56
92	58	81	932.39
92	58	82	918.34
92	58	83	923.37
92	58	84	947.4
92	59	74	934.48
92	59	75	950.42
92	59	76	956.44
92	59	77	951.38
92	59	78	955.36
92	59	79	980.13
92	59	80	974.93
92	59	81	953.87
92	59	82	923.84
92	59	83	918.71
92	59	84	932.45
92	60	74	880.72
92	60	75	858.87
92	60	76	820.83
92	60	77	825.75
92	60	78	828.71
92	60	79	781.66
92	60	80	774.6
92	60	81	794.81
92	60	82	796.12
92	60	83	783.16
92	60	84	725.29
92	61	74	779.98
92	61	75	697.62
92	61	76	691.83
92	61	77	755.76
92	61	78	799.56
92	61	79	751.53
92	61	80	774.34
92	61	81	826.47
92	61	82	861.5
92	61	83	853.13
92	61	84	770.64
92	62	74	799.38
92	62	75	620
92	62	76	804.51
92	62	77	887.08
92	62	78	893.92
92	62	79	885.78
92	62	80	905.71
92	62	81	936.03
92	62	82	955.32
92	62	83	943.4
92	62	84	880.46
92	63	74	830.44
92	63	75	688.08
92	63	76	888.01
92	63	77	923.69
92	63	78	844.56
92	63	79	885.73
92	63	80	919.82
92	63	81	942.83
92	63	82	957.87
92	63	83	961.77
92	63	84	992.36
92	64	74	840.29
92	64	75	818.69
92	64	76	923.46
92	64	77	913.3
92	64	78	828.12
92	64	79	824.95
92	64	80	846.96
92	64	81	901.11
92	64	82	912.3
92	64	83	902.4
92	64	84	935.2
92	65	74	850.91
92	65	75	985.22
92	65	76	911.17
92	65	77	865.09
92	65	78	835.92
92	65	79	766.98
92	65	80	770.2
92	65	81	856.35
92	65	82	886.62
92	65	83	889.82
92	65	84	924.63
92	66	74	860.92
92	66	75	915.44
92	66	76	875.33
92	66	77	848.26
92	66	78	824.1
92	66	79	784.03
92	66	80	786.22
92	66	81	851.43
92	66	82	898.46
92	66	83	935.24
92	66	84	958.08
92	67	74	885.68
92	67	75	885.43
92	67	76	859.29
92	67	81	803.14
92	67	82	846.25
92	67	83	891.26
92	67	84	889.23
92	68	74	916.28
92	68	75	884.16
92	68	76	849.08
92	68	81	771.25
92	68	82	802.27
92	68	83	841.16
92	68	84	832.17
92	69	74	864.31
92	69	75	823.24
92	69	76	786.13
92	69	81	791.12
92	69	82	795.01
92	69	83	800
92	69	84	794.04
92	70	74	827.04
92	70	75	805.14
92	70	76	769.1
92	70	81	775.92
92	70	82	780.95
92	70	83	782.95
92	70	84	790.95
92	71	74	797.87
92	71	75	806.18
92	71	76	776.14
92	71	81	773.21
92	71	82	787.23
92	71	83	793.19
92	71	84	812.2
92	72	74	788.93
92	72	75	799.21
92	72	76	768.26
92	72	81	832.02
92	72	82	843.08
92	72	83	844.08
92	72	84	861.06
92	73	74	797.9
92	73	75	797.11
92	73	76	768.22
92	73	81	903.18
92	73	82	918.19
92	73	83	921.14
92	73	84	934.06
92	74	74	822.93
92	74	75	801.07
92	74	76	772.15
92	74	81	982.06
92	74	82	1000.1
92	74	83	1006.1
92	74	84	1017.2
92	75	81	1008.4
92	75	82	1018.3
92	75	83	1038.4
92	75	84	1073.5
92	76	81	974.22
92	76	82	990.27
92	76	83	1021.2
92	76	84	1063.2
93	49	74	830.09
93	49	75	875.92
93	49	76	824.94
93	50	74	819.24
93	50	75	861.07
93	50	76	812.01
93	50	81	786.03
93	50	82	795.92
93	50	83	814.13
93	50	84	834.23
93	51	74	819.36
93	51	75	805.5
93	51	76	774.44
93	51	81	783.21
93	51	82	790.15
93	51	83	800.17
93	51	84	839.2
93	52	74	815.01
93	52	75	825.17
93	52	76	798.14
93	52	81	800.11
93	52	82	797.96
93	52	83	792.01
93	52	84	823.21
93	53	74	851.17
93	53	75	887.37
93	53	76	853.37
93	53	81	775.02
93	53	82	745.08
93	53	83	749.23
93	53	84	777.35
93	54	71	755.22
93	54	72	767.21
93	54	73	841.12
93	54	74	936.87
93	54	75	966.12
93	54	76	920.29
93	54	81	791.02
93	54	82	780.02
93	54	83	778.98
93	54	84	775.95
93	55	71	793.02
93	55	72	763.9
93	55	73	824.99
93	55	74	944.04
93	55	75	960.2
93	55	76	956.16
93	55	81	817.96
93	55	82	820.04
93	55	83	814.17
93	55	84	802.32
93	56	71	854.14
93	56	72	787.04
93	56	73	811.13
93	56	74	920.23
93	56	75	950.39
93	56	76	965.31
93	56	81	840.08
93	56	82	841.18
93	56	83	837.21
93	56	84	831.2
93	57	71	928.08
93	57	72	843.2
93	57	73	804.32
93	57	74	879.11
93	57	75	926.17
93	57	76	953.13
93	57	77	961.92
93	57	78	953.72
93	57	79	937.47
93	57	80	888.51
93	58	71	951.96
93	58	72	929.85
93	58	73	877.76
93	58	74	878.91
93	58	75	895.19
93	58	76	921.04
93	58	77	962.71
93	58	78	963.67
93	58	79	949.94
93	58	80	919.05
93	59	71	934.9
93	59	72	954.03
93	59	73	915.64
93	59	74	958.65
93	59	75	960.33
93	59	76	929.29
93	59	77	956.34
93	59	78	975.3
93	59	79	997.94
93	59	80	967.69
93	60	71	891.13
93	60	72	927.13
93	60	73	845.91
93	60	74	888.9
93	60	75	888.29
93	60	76	862.3
93	60	77	861.95
93	60	78	838.71
93	60	79	768.48
93	60	80	783.49
93	61	74	682.17
93	61	75	732.84
93	61	76	790.85
93	61	77	819.59
93	61	78	807.24
93	61	79	722.24
93	61	80	769.3
93	62	71	867.77
93	62	72	912.41
93	62	73	847.6
93	62	74	793.03
93	62	75	753.94
93	62	76	850.13
93	62	77	910.96
93	62	78	916.56
93	62	79	864.51
93	62	80	893.61
93	63	71	842.24
93	63	72	900.33
93	63	73	906.11
93	63	74	866.29
93	63	75	839.48
93	63	76	904.36
93	63	77	915.25
93	63	78	884.19
93	63	79	901.56
93	63	80	921.73
93	64	71	853.39
93	64	72	872.84
93	64	73	879.66
93	64	74	894.29
93	64	75	913.14
93	64	76	933.25
93	64	77	913.28
93	64	78	865.06
93	64	79	861.89
93	64	80	862.89
93	65	71	866.17
93	65	72	933.92
93	65	73	891.75
93	65	74	893.8
93	65	75	936.16
93	65	76	930.29
93	65	77	905.15
93	65	78	869.96
93	65	79	808
93	65	80	793.08
93	66	71	869.13
93	66	72	961
93	66	73	927.21
93	66	74	929.37
93	66	75	954.32
93	66	76	939.3
93	67	71	859.07
93	67	72	975.28
93	67	73	954.4
93	67	74	946.3
93	67	75	943.3
93	67	76	939.37
93	67	81	793.89
93	67	82	830.11
93	67	83	875.16
93	67	84	911.2
93	68	71	835.14
93	68	72	1000.9
93	68	73	970.09
93	68	74	937.2
93	68	75	902.3
93	68	76	923.18
93	68	81	769.06
93	68	82	795.19
93	68	83	829.2
93	68	84	849.17
93	69	71	753.07
93	69	72	914.19
93	69	73	917.42
93	69	74	893.36
93	69	75	854.42
93	69	76	828.32
93	69	81	793.05
93	69	82	801.13
93	69	83	804.17
93	69	84	796.17
93	70	74	847.17
93	70	75	825.15
93	70	76	793.13
93	70	81	784.87
93	70	82	789.95
93	70	83	790.01
93	70	84	799.02
93	71	74	790.03
93	71	75	807.14
93	71	76	793.06
93	71	81	775.26
93	71	82	789.28
93	71	83	797.32
93	71	84	826.24
93	72	74	813.19
93	72	75	855.34
93	72	76	813.23
93	72	81	841.97
93	72	82	860.03
93	72	83	873.12
93	72	84	897.02
93	73	74	823.02
93	73	75	854.12
93	73	76	817.1
93	73	81	915.16
93	73	82	933.15
93	73	83	949.09
93	73	84	968
93	74	74	827.89
93	74	75	817.11
93	74	76	807.08
94	49	74	839.89
94	49	75	857.81
94	49	76	822.99
94	50	71	883.06
94	50	72	830.05
94	50	73	832.05
94	50	74	840.98
94	50	75	852.8
94	50	76	816.86
94	51	71	868.27
94	51	72	836.21
94	51	73	841.18
94	51	74	836.08
94	51	75	820.89
94	51	76	788.96
94	52	71	851.17
94	52	72	836
94	52	73	839.91
94	52	74	842.81
94	52	75	846.72
94	52	76	819.66
94	53	69	626.96
94	53	70	745.94
94	53	71	842.87
94	53	72	829.99
94	53	73	845.06
94	53	74	865.94
94	53	75	877.73
94	53	76	855.69
94	54	69	587.13
94	54	70	682.25
94	54	71	804.42
94	54	72	813.52
94	54	73	863.4
94	54	74	917.12
94	54	75	915.95
94	54	76	899.93
94	54	78	874.96
94	54	79	847.95
94	54	80	803.11
94	55	69	580.22
94	55	70	678.12
94	55	71	808.95
94	55	72	786.86
94	55	73	843.02
94	55	74	941.19
94	55	75	974.34
94	55	76	968.18
94	55	78	916.7
94	55	79	872.99
94	55	80	815.2
94	56	69	646.07
94	56	70	728.96
94	56	71	858.83
94	56	72	799.96
94	56	73	832.26
94	56	74	927.36
94	56	75	972.45
94	56	76	975.38
94	56	78	947.42
94	56	79	929.41
94	56	80	850.28
94	57	71	915.14
94	57	72	865.18
94	57	73	847.29
94	57	74	893.22
94	57	75	949.32
94	57	76	973.48
94	57	77	956.49
94	57	78	964.2
94	57	79	952.77
94	57	80	881.84
94	58	71	954.76
94	58	72	941.49
94	58	73	909.47
94	58	74	906.72
94	58	75	946.09
94	58	76	980.14
94	58	77	985.05
94	58	78	982.02
94	58	79	971.19
94	58	80	923.21
94	59	71	947.23
94	59	72	961.5
94	59	73	943.96
94	59	74	965.96
94	59	75	969.67
94	59	76	948.46
94	59	77	961.56
94	59	78	986.59
94	59	79	1022.2
94	59	80	979.82
94	60	71	859.2
94	60	72	890.8
94	60	73	845.27
94	60	74	862.28
94	60	75	870.64
94	60	76	890.86
94	60	77	880.74
94	60	78	844.53
94	60	79	762.68
94	60	80	797.83
94	61	71	658.06
94	61	72	617.82
94	61	73	536.59
94	61	74	586.42
94	61	75	695.62
94	61	76	842.35
94	61	77	858.36
94	61	78	816.36
94	61	79	700.38
94	61	80	769.49
94	62	71	734.72
94	62	72	760.49
94	62	73	784.11
94	62	74	832.14
94	62	75	867.79
94	62	76	916.06
94	62	77	953.97
94	62	78	948.62
94	62	79	855.39
94	62	80	889.57
94	63	71	864.56
94	63	72	911.71
94	63	73	924.98
94	63	74	946.58
94	63	75	957.82
94	63	76	939.47
94	63	77	936.19
94	63	78	931.26
94	63	79	923.54
94	63	80	931.69
94	64	71	882.29
94	64	72	960.54
94	64	73	949.78
94	64	74	974.71
94	64	75	991.42
94	64	76	953.34
94	64	77	936.32
94	64	78	925.17
94	64	79	911.86
94	64	80	898.78
94	65	71	894.88
94	65	72	975.05
94	65	73	956.22
94	65	74	955.25
94	65	75	963.35
94	65	76	957.32
94	65	77	955.16
94	65	78	939.95
94	65	79	875.96
94	65	80	843.04
94	66	71	878.15
94	66	72	963.25
94	66	73	964.51
94	66	74	968.68
94	66	75	973.66
94	66	76	967.5
94	66	78	961.18
94	66	79	910.1
94	66	80	864.09
94	67	69	737.41
94	67	70	762.45
94	67	71	830.37
94	67	72	938.56
94	67	73	960.59
94	67	74	963.41
94	67	75	954.4
94	67	76	962.41
94	67	78	974.24
94	67	79	905.03
94	67	80	844.91
94	68	69	650.85
94	68	70	687.98
94	68	71	782.03
94	68	72	930.1
94	68	73	939.26
94	68	74	925.28
94	68	75	895.4
94	68	76	939.16
94	68	78	972.87
94	68	79	883.97
94	68	80	815.11
94	69	69	632.22
94	69	70	648.17
94	69	71	722.95
94	69	72	872.11
94	69	73	880.41
94	69	74	871.49
94	69	75	846.48
94	69	76	846.24
94	69	78	875.03
94	69	79	839.08
94	69	80	812.12
94	70	69	657.06
94	70	70	637.18
94	70	71	678.2
94	70	72	820.35
94	70	73	832.43
94	70	74	827.29
94	70	75	812.22
94	70	76	806.13
94	71	71	680.12
94	71	72	805.03
94	71	73	809.07
94	71	74	797.03
94	71	75	784.12
94	71	76	799.03
94	72	71	654.33
94	72	72	793.25
94	72	73	819.25
94	72	74	824.14
94	72	75	841.16
94	72	76	833.11
94	73	71	635.38
94	73	72	794.3
94	73	73	832.24
94	73	74	837.95
94	73	75	855.9
94	73	76	849.99
94	74	74	834.88
94	74	75	829.03
94	74	76	846.08
95	50	71	890.17
95	50	72	838.16
95	50	73	855.09
95	51	71	881.14
95	51	72	867.07
95	51	73	880
95	52	71	866.14
95	52	72	868.08
95	52	73	889.06
95	53	69	620.09
95	53	70	751.08
95	53	71	856.91
95	53	72	846.78
95	53	73	883.7
95	53	77	903.1
95	53	78	906.09
95	53	79	876.07
95	53	80	829.15
95	54	69	602.15
95	54	70	713.14
95	54	71	839.96
95	54	72	836.85
95	54	73	857.81
95	54	77	942.34
95	54	78	948.05
95	54	79	904.9
95	54	80	832.11
95	55	69	601.15
95	55	70	703.03
95	55	71	846.95
95	55	72	836.85
95	55	73	858.67
95	55	77	1000.2
95	55	78	969.92
95	55	79	916.83
95	55	80	848
95	56	69	656.98
95	56	70	737.79
95	56	71	876.78
95	56	72	846.86
95	56	73	860.94
95	56	77	968.61
95	56	78	984.64
95	56	79	976.35
95	56	80	901.23
95	57	69	732.06
95	57	70	764.96
95	57	71	893.07
95	57	72	862.22
[truncated: 7,412 more rows]
