# Supplementary material for: From mathematics to medicine: A practical primer on topological data analysis (TDA) and the development of related analytic tools for the functional discovery of latent structure in fMRI data
Source: PLoS One. 2021 Aug 12;16(8):e0255859. doi: 10.1371/journal.pone.0255859 (PMC8360597; doi:10.1371/journal.pone.0255859)
Supplement: S1 Data — The included archive of .csv files has one .csv file for each time index. Each .csv file contains a single matrix, which has one column for each of the spatial coordinates x, y, z and one column for the fMRI signal amplitude at voxel (x, y, z) at that time index. This is normalized scan data for a single patient from our study, described in the paper, with an ACC (anterior cingulate cortex) mask applied. This is the data we used, together with our software implementation of our workflow (available at https://github.com/regalski/Wayne-State-TDA), to produce the persistence diagrams, vineyards, and loop locations pictured in the figures and described in the Workflow section of our paper. (ZIP) [file pone.0255859.s004.zip › lea2002_145_121_121_time_14_rdACC.csv]

86	49	77	712.54
86	49	78	696.23
86	49	79	689.62
86	49	80	702.87
86	50	77	701.85
86	50	78	692.22
86	50	79	697.67
86	50	80	699.18
86	51	77	687.22
86	51	78	683.59
86	51	79	702.7
86	51	80	697.27
86	52	77	721.8
86	52	78	707.79
86	52	79	718.86
86	52	80	712.85
86	53	77	827.42
86	53	78	772.31
86	53	79	746.22
86	53	80	732
86	54	77	860.9
86	54	78	812.14
86	54	79	787.75
86	54	80	767.7
86	55	77	860.95
86	55	78	828.99
86	55	79	848.63
86	55	80	845
86	56	77	849.23
86	56	78	827.48
86	56	79	876.74
86	56	80	903.06
86	57	77	828.82
86	57	78	860.73
86	57	79	882.09
86	57	80	889.57
86	57	81	892.84
86	57	82	859.26
86	58	77	826.99
86	58	78	863.61
86	58	79	884.17
86	58	80	903.46
86	58	81	892.75
86	58	82	872.97
86	59	81	856.44
86	59	82	847.11
86	60	81	767.2
86	60	82	773.91
86	61	81	783.64
86	61	82	784.89
86	62	81	831.32
86	62	82	843.81
86	63	77	883.32
86	63	78	833.31
86	63	79	805.66
86	63	80	791.86
86	63	81	813.98
86	63	82	845.99
86	64	77	847.34
86	64	78	834.19
86	64	79	826.85
86	64	80	747.76
86	64	81	745.09
86	64	82	786.3
86	65	77	848.61
86	65	78	856.06
86	65	79	850.16
86	65	80	770.05
86	65	81	750.55
86	65	82	768.39
86	66	77	854.16
86	66	78	883.07
86	66	79	872.7
86	66	80	794.1
86	66	81	766.58
86	66	82	767.44
86	67	77	816.25
86	67	78	856.72
86	67	79	866.19
86	67	80	802.7
86	68	77	849.84
86	68	78	848.18
86	68	79	843.2
86	68	80	795.63
86	69	77	860.04
86	69	78	826.83
86	69	79	806.37
86	69	80	763.99
86	70	77	781.74
86	70	78	761.95
86	70	79	744.39
86	70	80	720.89
86	71	77	731.25
86	71	78	722.11
86	71	79	722.6
86	71	80	714.9
86	72	77	718.17
86	72	78	720.1
86	72	79	727.74
86	72	80	710.68
86	73	77	712.53
86	73	78	720.47
86	73	79	727.43
86	73	80	707.99
87	46	81	932.29
87	46	82	918.13
87	46	83	927.75
87	46	84	932.86
87	47	81	845.85
87	47	82	848.63
87	47	83	852.43
87	47	84	852.76
87	48	81	753.46
87	48	82	762.43
87	48	83	769.46
87	48	84	774.21
87	49	77	715.58
87	49	78	710.44
87	49	79	715.78
87	49	80	726.43
87	49	81	731.41
87	49	82	732.68
87	49	83	738.66
87	49	84	746.88
87	50	77	717.41
87	50	78	716.39
87	50	79	727.65
87	50	80	721.75
87	50	81	716.49
87	50	82	714.28
87	50	83	719.42
87	50	84	727.21
87	51	77	703.59
87	51	78	693.65
87	51	79	706.68
87	51	80	705.85
87	52	77	737.04
87	52	78	720.54
87	52	79	727.17
87	52	80	719.32
87	53	77	837.08
87	53	78	791.39
87	53	79	764.16
87	53	80	744.77
87	54	77	864.08
87	54	78	818.27
87	54	79	793.4
87	54	80	774.62
87	55	77	857.22
87	55	78	832.06
87	55	79	843.15
87	55	80	838.34
87	55	81	801.7
87	55	82	779.6
87	55	83	757.81
87	55	84	764.16
87	56	77	852.15
87	56	78	839.36
87	56	79	886.23
87	56	80	901.51
87	56	81	855.13
87	56	82	817.89
87	56	83	771.96
87	56	84	769.13
87	57	77	843.75
87	57	78	866.44
87	57	79	899.59
87	57	80	912.72
87	57	81	881.65
87	57	82	839.83
87	57	83	776.43
87	57	84	771.49
87	58	77	852
87	58	78	886.6
87	58	79	904.51
87	58	80	913.39
87	58	81	907.64
87	58	82	892.74
87	58	83	866.31
87	58	84	861.34
87	59	77	880.84
87	59	78	888.78
87	59	79	871.38
87	59	80	860.08
87	59	81	874.35
87	59	82	877.32
87	59	83	879.98
87	59	84	877.05
87	60	77	789.37
87	60	78	791.66
87	60	79	787.35
87	60	80	778.56
87	60	81	772.15
87	60	82	775.14
87	60	83	812.1
87	60	84	827.99
87	61	77	745.19
87	61	78	735.85
87	61	79	738.88
87	61	80	787.93
87	61	81	768.38
87	61	82	755.03
87	61	83	800.67
87	61	84	818.03
87	62	77	803.6
87	62	78	775.37
87	62	79	768.2
87	62	80	812.08
87	62	81	813.01
87	62	82	821.12
87	62	83	845.43
87	62	84	847.12
87	63	77	906.18
87	63	78	857.73
87	63	79	819.17
87	63	80	788.41
87	63	81	815.46
87	63	82	860.65
87	63	83	841.01
87	63	84	816.13
87	64	77	856.48
87	64	78	816.76
87	64	79	779.99
87	64	80	740.55
87	64	81	770.34
87	64	82	827.2
87	64	83	762.59
87	64	84	727.53
87	65	77	838.44
87	65	78	819.62
87	65	79	794.96
87	65	80	741.38
87	65	81	751.06
87	65	82	779.7
87	65	83	740.19
87	65	84	721.23
87	66	77	853.63
87	66	78	852.82
87	66	79	820.36
87	66	80	745.62
87	66	81	735.19
87	66	82	757.35
87	66	83	725.87
87	66	84	708.71
87	67	77	856.71
87	67	78	839.4
87	67	79	802.64
87	67	80	733.9
87	67	81	724.48
87	67	82	751.69
87	67	83	718.43
87	67	84	699.29
87	68	77	863.5
87	68	78	819.16
87	68	79	778.82
87	68	80	740.44
87	68	81	731.62
87	68	82	738.51
87	68	83	718.9
87	68	84	700.52
87	69	77	816.63
87	69	78	783.09
87	69	79	756.63
87	69	80	736.5
87	70	77	733.21
87	70	78	726.23
87	70	79	727.03
87	70	80	725.57
87	71	77	724.79
87	71	78	722.9
87	71	79	726.76
87	71	80	735.18
87	72	77	727.24
87	72	78	726.74
87	72	79	729.56
87	72	80	730.1
87	73	77	709.69
87	73	78	713.11
87	73	79	721.4
87	73	80	718.83
87	73	81	731.68
87	73	82	759.87
87	73	83	766.68
87	73	84	764.51
87	74	81	772.79
87	74	82	835.78
87	74	83	848.03
87	74	84	856.38
87	75	81	797.21
87	75	82	886.76
87	75	83	896.19
87	75	84	907.92
87	76	81	791.97
87	76	82	896.58
87	76	83	912.06
87	76	84	931.08
88	46	81	955.24
88	46	82	942.5
88	46	83	943.68
88	46	84	947.96
88	47	81	868.72
88	47	82	865.68
88	47	83	861.85
88	47	84	859.77
88	48	81	760.76
88	48	82	760.31
88	48	83	764.78
88	48	84	770.33
88	49	77	720.1
88	49	78	723.7
88	49	79	736.58
88	49	80	734.97
88	49	81	738.38
88	49	82	752.33
88	49	83	751.16
88	49	84	739.22
88	50	77	724.82
88	50	78	735.28
88	50	79	754.4
88	50	80	739.39
88	50	81	736.78
88	50	82	747.06
88	50	83	742.9
88	50	84	730.46
88	51	77	735.85
88	51	78	722.04
88	51	79	721.12
88	51	80	724.52
88	52	77	787.89
88	52	78	758.54
88	52	79	748.8
88	52	80	740.63
88	53	77	870.07
88	53	78	834.78
88	53	79	809.62
88	53	80	785.22
88	54	77	889.01
88	54	78	863.24
88	54	79	847.8
88	54	80	829.64
88	55	77	885.21
88	55	78	864.47
88	55	79	870.44
88	55	80	856.58
88	55	81	814.71
88	55	82	811.46
88	55	83	829.94
88	55	84	823.6
88	56	77	873.11
88	56	78	854.45
88	56	79	879.19
88	56	80	879.43
88	56	81	831.64
88	56	82	821.46
88	56	83	831.99
88	56	84	842.7
88	57	77	858.23
88	57	78	865.89
88	57	79	885.18
88	57	80	893.38
88	57	81	849.34
88	57	82	813.09
88	57	83	798.35
88	57	84	836.97
88	58	77	869.76
88	58	78	899.67
88	58	79	896.93
88	58	80	891.07
88	58	81	890.81
88	58	82	887.68
88	58	83	877.14
88	58	84	902.83
88	59	77	906.66
88	59	78	911.33
88	59	79	878.04
88	59	80	843.86
88	59	81	862.39
88	59	82	869.91
88	59	83	873.51
88	59	84	878.59
88	60	77	869.16
88	60	78	846.19
88	60	79	812.32
88	60	80	765.69
88	60	81	734.12
88	60	82	728.12
88	60	83	777.45
88	60	84	801.08
88	61	77	818.93
88	61	78	804.51
88	61	79	794.62
88	61	80	791.93
88	61	81	761.52
88	61	82	755.93
88	61	83	816.5
88	61	84	836.97
88	62	77	826.93
88	62	78	819.97
88	62	79	825.05
88	62	80	846.45
88	62	81	835.78
88	62	82	838.33
88	62	83	870.18
88	62	84	879.5
88	63	77	902.43
88	63	78	865.2
88	63	79	842.26
88	63	80	842.54
88	63	81	866.21
88	63	82	894.92
88	63	83	883.38
88	63	84	866.63
88	64	77	878.55
88	64	78	813.59
88	64	79	763.2
88	64	80	781.98
88	64	81	832.91
88	64	82	890.03
88	64	83	839.06
88	64	84	797.59
88	65	77	864.99
88	65	78	805.76
88	65	79	747.72
88	65	80	747.73
88	65	81	808.52
88	65	82	877.34
88	65	83	824.2
88	65	84	782.6
88	66	77	867.35
88	66	78	820.64
88	66	79	762.21
88	66	80	735.65
88	66	81	776.59
88	66	82	832.02
88	66	83	791.79
88	66	84	758.44
88	67	77	836.22
88	67	78	791.59
88	67	79	745.22
88	67	80	726.33
88	67	81	732.96
88	67	82	754.19
88	67	83	747.38
88	67	84	733.32
88	68	77	815.2
88	68	78	774.34
88	68	79	735.25
88	68	80	724.37
88	68	81	735.38
88	68	82	754.61
88	68	83	747.81
88	68	84	735.08
88	69	77	781.28
88	69	78	754.31
88	69	79	727.49
88	69	80	729.95
88	70	77	738.43
88	70	78	722.09
88	70	79	706.74
88	70	80	735.28
88	71	77	728.59
88	71	78	726.44
88	71	79	732.2
88	71	80	752.2
88	72	77	726.79
88	72	78	733.05
88	72	79	743.44
88	72	80	754.19
88	73	77	714.7
88	73	78	718.82
88	73	79	725.37
88	73	80	740.03
88	73	81	757.04
88	73	82	773.21
88	73	83	784.01
88	73	84	789.09
88	74	81	808.92
88	74	82	869.7
88	74	83	873.83
88	74	84	875.94
88	75	81	859.78
88	75	82	954.19
88	75	83	927.47
88	75	84	923.67
88	76	81	859.91
88	76	82	972.99
88	76	83	919.33
88	76	84	919.79
89	46	81	953.33
89	46	82	978.06
89	46	83	949.22
89	46	84	913.42
89	47	81	889.5
89	47	82	898.19
89	47	83	868.81
89	47	84	833.15
89	48	81	774.53
89	48	82	781.27
89	48	83	766.55
89	48	84	750.99
89	49	77	732.56
89	49	78	734.26
89	49	79	743.66
89	49	80	732.97
89	49	81	739.39
89	49	82	769.52
89	49	83	764.5
89	49	84	741.22
89	50	74	740.83
89	50	75	742.1
89	50	76	744.73
89	50	77	740.12
89	50	78	745.91
89	50	79	764.3
89	50	80	740.62
89	50	81	740.72
89	50	82	769.52
89	50	83	763.13
89	50	84	739.41
89	51	74	752.4
89	51	75	774.28
89	51	76	796.07
89	51	77	780.4
89	51	78	768.26
89	51	79	754.9
89	51	80	735.82
89	51	81	729.6
89	51	82	736.13
89	51	83	731.29
89	51	84	724.97
89	52	74	797.23
89	52	75	844.41
89	52	76	887.51
89	52	77	854.86
89	52	78	825.74
89	52	79	792.96
89	52	80	777.52
89	52	81	773.15
89	52	82	769.53
89	52	83	762.69
89	52	84	754.15
89	53	74	807.52
89	53	75	867.33
89	53	76	927.32
89	53	77	906.9
89	53	78	886.44
89	53	79	856.22
89	53	80	844.82
89	53	81	838.34
89	53	82	821.92
89	53	83	808.45
89	53	84	799.16
89	54	74	811.72
89	54	75	870.31
89	54	76	921.59
89	54	77	916.49
89	54	78	911.18
89	54	79	894.7
89	54	80	880.87
89	54	81	859.94
89	54	82	845.29
89	54	83	841.22
89	54	84	847.87
89	55	75	856.97
89	55	76	912.58
89	55	77	917.71
89	55	78	910.4
89	55	79	902.91
89	55	80	889.83
89	55	81	859.61
89	55	82	864.34
89	55	83	877.41
89	55	84	875
89	56	75	801.44
89	56	76	886.27
89	56	77	898.61
89	56	78	878.62
89	56	79	894.96
89	56	80	889.83
89	56	81	861.98
89	56	82	867.21
89	56	83	885.54
89	56	84	877.79
89	57	75	824.97
89	57	76	854.38
89	57	77	871.98
89	57	78	891.27
89	57	79	856.08
89	57	80	835.55
89	57	81	847.67
89	57	82	854.35
89	57	83	864.91
89	57	84	878.47
89	58	77	871.66
89	58	78	898.93
89	58	79	879.6
89	58	80	877.2
89	58	81	909.58
89	58	82	929.51
89	58	83	941.69
89	58	84	954.33
89	59	77	885.68
89	59	78	883.33
89	59	79	891.75
89	59	80	903.69
89	59	81	906.29
89	59	82	901.52
89	59	83	897.8
89	59	84	891.11
89	60	77	866.06
89	60	78	829.58
89	60	79	808.21
89	60	80	795.74
89	60	81	728.77
89	60	82	690.03
89	60	83	714.18
89	60	84	747.71
89	61	77	827.35
89	61	78	808.04
89	61	79	789.99
89	61	80	773.6
89	61	81	717.07
89	61	82	690.29
89	61	83	728.2
89	61	84	785.48
89	62	77	840.62
89	62	78	832.46
89	62	79	831.24
89	62	80	851.12
89	62	81	835.88
89	62	82	832.3
89	62	83	853.51
89	62	84	882.44
89	63	77	870.32
89	63	78	840.41
89	63	79	840.75
89	63	80	894.77
89	63	81	922.86
89	63	82	947.25
89	63	83	941.03
89	63	84	917.96
89	64	77	860.04
89	64	78	801.52
89	64	79	772.28
89	64	80	822.35
89	64	81	872.68
89	64	82	922.54
89	64	83	904.09
89	64	84	863.87
89	65	77	837.61
89	65	78	781.17
89	65	79	745.75
89	65	80	782.99
89	65	81	861.33
89	65	82	942.09
89	65	83	894.88
89	65	84	840.71
89	66	75	877.63
89	66	76	869.72
89	66	77	811.38
89	66	78	772.54
89	66	79	746.31
89	66	80	763.54
89	66	81	837.57
89	66	82	914.89
89	66	83	858.83
89	66	84	803.88
89	67	75	902.88
89	67	76	863.32
89	67	77	777.38
89	67	78	755.56
89	67	79	742.28
89	67	80	742.94
89	67	81	760.79
89	67	82	782.04
89	67	83	768.74
89	67	84	749.96
89	68	75	881.67
89	68	76	826.26
89	68	77	760.12
89	68	78	757.07
89	68	79	758.66
89	68	80	744.15
89	68	81	748.59
89	68	82	762.52
89	68	83	761.62
89	68	84	755.9
89	69	74	864.84
89	69	75	825.4
89	69	76	777.91
89	69	77	752.51
89	69	78	761.59
89	69	79	769.28
89	69	80	747.61
89	69	81	751.26
89	69	82	764.24
89	69	83	765.74
89	69	84	765.89
89	70	74	820.56
89	70	75	789.23
89	70	76	749.56
89	70	77	741.09
89	70	78	748.57
89	70	79	748.89
89	70	80	734.82
89	70	81	748.68
89	70	82	767.43
89	70	83	766.78
89	70	84	766.38
89	71	74	783.57
89	71	75	757.56
89	71	76	727.08
89	71	77	736.83
89	71	78	746.81
89	71	79	752.34
89	71	80	754.22
89	71	81	765.78
89	71	82	776
89	71	83	763.13
89	71	84	752.48
89	72	74	755.54
89	72	75	732.98
89	72	76	714.86
89	72	77	737.03
89	72	78	752.99
89	72	79	764.16
89	72	80	769.05
89	72	81	776.34
89	72	82	783.8
89	72	83	769.47
89	72	84	761.67
89	73	74	746.35
89	73	75	736.94
89	73	76	729.28
89	73	77	736.3
89	73	78	747.44
89	73	79	758.15
89	73	80	762.99
89	73	81	784.43
89	73	82	813.4
89	73	83	825.98
89	73	84	833.05
89	74	81	851.84
89	74	82	897.9
89	74	83	904.56
89	74	84	908.02
89	75	81	924.07
89	75	82	977.66
89	75	83	955.65
89	75	84	951.04
89	76	81	929.53
89	76	82	989.42
89	76	83	950.77
89	76	84	944.58
90	46	81	935.74
90	46	82	961.47
90	46	83	932.45
90	46	84	895.51
90	47	81	903.36
90	47	82	903.33
90	47	83	868.28
90	47	84	827.42
90	48	81	797.42
90	48	82	800.72
90	48	83	785.48
90	48	84	765.29
90	49	74	734.14
90	49	75	754.82
90	49	76	768.8
90	49	81	752.37
90	49	82	775.59
90	49	83	772.6
90	49	84	754.21
90	50	74	745.6
90	50	75	764.96
90	50	76	777.51
90	50	77	758.51
90	50	78	753.47
90	50	79	760.14
90	50	80	750.43
90	50	81	754.14
90	50	82	777.43
90	50	83	771.22
90	50	84	748.18
90	51	74	760.96
90	51	75	790.16
90	51	76	821.42
90	51	77	817.11
90	51	78	806.03
90	51	79	788.06
90	51	80	757.74
90	51	81	739.32
90	51	82	746.72
90	51	83	740.81
90	51	84	727.68
90	52	74	799.63
90	52	75	841.38
90	52	76	893.5
90	52	77	905.86
90	52	78	890.01
90	52	79	857.27
90	52	80	820.19
90	52	81	798.89
90	52	82	803.91
90	52	83	790.68
90	52	84	760.11
90	53	74	806.59
90	53	75	861.88
90	53	76	920.67
90	53	77	926.86
90	53	78	926.06
90	53	79	932.56
90	53	80	907.41
90	53	81	894.09
90	53	82	885.97
90	53	83	857.21
90	53	84	813.02
90	54	74	797.99
90	54	75	859.51
90	54	76	927.67
90	54	77	918.87
90	54	78	912.58
90	54	79	900.87
90	54	80	905.28
90	54	81	917.53
90	54	82	902.53
90	54	83	886.43
90	54	84	875.47
90	55	74	797.39
90	55	75	847.59
90	55	76	926.23
90	55	77	929.67
90	55	78	919.63
90	55	79	894.99
90	55	80	902.2
90	55	81	911.67
90	55	82	911.65
90	55	83	908.33
90	55	84	902.51
90	56	74	813.5
90	56	75	809.07
90	56	76	866.77
90	56	77	909.13
90	56	78	931.82
90	56	79	928.38
90	56	80	924.26
90	56	81	915.05
90	56	82	908.87
90	56	83	904.36
90	56	84	895.11
90	57	74	866.63
90	57	75	830.79
90	57	76	844.19
90	57	77	876.45
90	57	78	913.7
90	57	79	881.35
90	57	80	868.5
90	57	81	902.22
90	57	82	903.8
90	57	83	902.93
90	57	84	892.19
90	58	74	932.39
90	58	75	892.09
90	58	76	868.48
90	58	77	876.09
90	58	78	910.83
90	58	79	890.67
90	58	80	896.78
90	58	81	954.71
90	58	82	983.97
90	58	83	992.09
90	58	84	983.04
90	59	75	883.58
90	59	76	866.92
90	59	77	858.94
90	59	78	875.18
90	59	79	907.5
90	59	80	941.17
90	59	81	967.14
90	59	82	962.88
90	59	83	933.14
90	59	84	916.55
90	60	75	758.01
90	60	76	737.41
90	60	77	723.23
90	60	78	729.63
90	60	79	754.59
90	60	80	775.12
90	60	81	737.09
90	60	82	702.6
90	60	83	686.41
90	60	84	702.25
90	61	77	722.85
90	61	78	732.97
90	61	79	743.31
90	61	80	745.69
90	61	81	683.34
90	61	82	633.34
90	61	83	625.67
90	61	84	684.51
90	62	75	861.2
90	62	76	838.44
90	62	77	843.29
90	62	78	843.47
90	62	79	841.84
90	62	80	851.88
90	62	81	810.38
90	62	82	782.57
90	62	83	775.02
90	62	84	821.66
90	63	75	786.18
90	63	76	787.1
90	63	77	881.85
90	63	78	869.44
90	63	79	878.95
90	63	80	929.08
90	63	81	930.84
90	63	82	935.71
90	63	83	917.91
90	63	84	925.29
90	64	75	788.09
90	64	76	800.66
90	64	77	842.63
90	64	78	805.13
90	64	79	794.09
90	64	80	844.4
90	64	81	872.68
90	64	82	896.24
90	64	83	887.46
90	64	84	884.07
90	65	74	848.81
90	65	75	859.71
90	65	76	848.77
90	65	77	819.25
90	65	78	772.3
90	65	79	754.75
90	65	80	809.83
90	65	81	870.85
90	65	82	932.64
90	65	83	911.16
90	65	84	880.8
90	66	74	905.29
90	66	75	906.97
90	66	76	872.8
90	66	77	792.91
90	66	78	754.04
90	66	79	744.89
90	66	80	793.91
90	66	81	871.05
90	66	82	945.03
90	66	83	909.05
90	66	84	855.49
90	67	74	923
90	67	75	892.79
90	67	76	835.2
90	67	77	754.39
90	67	78	739.07
90	67	79	744.58
90	67	80	780.63
90	67	81	805.88
90	67	82	820.32
90	67	83	796.65
90	67	84	771.77
90	68	74	904.72
90	68	75	848.79
90	68	76	794.78
90	68	77	748.86
90	68	78	758.28
90	68	79	779.64
90	68	80	790.14
90	68	81	783.28
90	68	82	775.68
90	68	83	773.77
90	68	84	770.44
90	69	74	835.53
90	69	75	797.95
90	69	76	767.52
90	69	77	756.8
90	69	78	781.02
90	69	79	804.85
90	69	80	792.85
90	69	81	777.37
90	69	82	765.74
90	69	83	776.55
90	69	84	786.45
90	70	74	811.91
90	70	75	792.05
90	70	76	765.22
90	70	77	746.77
90	70	78	769.68
90	70	79	788.95
90	70	80	769.77
90	70	81	757.67
90	70	82	755.67
90	70	83	774.39
90	70	84	784.67
90	71	74	793.52
90	71	75	781.2
90	71	76	758.2
90	71	77	752.65
90	71	78	764.85
90	71	79	773.79
90	71	80	769.32
90	71	81	766.63
90	71	82	769.12
90	71	83	777.34
90	71	84	774.42
90	72	74	783.86
90	72	75	768.9
90	72	76	750.84
90	72	77	764.84
90	72	78	770.25
90	72	79	773.65
90	72	80	781.57
90	72	81	788.93
90	72	82	797.42
90	72	83	797.45
90	72	84	791.64
90	73	74	784.8
90	73	75	774.07
90	73	76	761.12
90	73	81	829.55
90	73	82	859.87
90	73	83	868
90	73	84	871.18
90	74	81	907.06
90	74	82	939.53
90	74	83	945.47
90	74	84	945.99
90	75	81	976.55
90	75	82	1000.2
90	75	83	997.42
90	75	84	992.86
90	76	81	971.63
90	76	82	996.38
90	76	83	992.66
90	76	84	992.16
91	47	81	912.74
91	47	82	906.27
91	47	83	892.54
91	47	84	872.62
91	48	81	828.91
91	48	82	823.47
91	48	83	819.41
91	48	84	814.14
91	49	74	758.87
91	49	75	775.96
91	49	76	782.87
91	49	81	779.06
91	49	82	790.56
91	49	83	793.69
91	49	84	788.44
91	50	74	757.57
91	50	75	760.8
91	50	76	766.29
91	50	81	767.27
91	50	82	786.46
91	50	83	784.64
91	50	84	772.66
91	51	74	773.49
91	51	75	783.57
91	51	76	804.45
91	51	81	742.37
91	51	82	752.98
91	51	83	752.43
91	51	84	744.68
91	52	74	818.17
91	52	75	860.29
91	52	76	897.32
91	52	81	783.95
91	52	82	790.35
91	52	83	783.4
91	52	84	760.03
91	53	74	842.82
91	53	75	898.73
91	53	76	943.49
91	53	81	877.6
91	53	82	863.63
91	53	83	837.62
91	53	84	794.65
91	54	74	836.4
91	54	75	900.04
91	54	76	944.42
91	54	81	919.95
91	54	82	901.72
91	54	83	877.59
91	54	84	840.82
91	55	74	820.73
91	55	75	884.92
91	55	76	942.4
91	55	81	941.05
91	55	82	931.85
91	55	83	915.25
91	55	84	897.17
91	56	74	806.82
91	56	75	847.58
91	56	76	896.63
91	56	81	949.09
91	56	82	933.35
91	56	83	917.07
91	56	84	911.62
91	57	74	833.86
91	57	75	834.55
91	57	76	872.75
91	57	77	913.6
91	57	78	948.65
91	57	79	942.36
91	57	80	933.5
91	57	81	935.1
91	57	82	920.6
91	57	83	904.63
91	57	84	903.23
91	58	74	905.19
91	58	75	870.47
91	58	76	891.27
91	58	77	923.63
91	58	78	955.77
91	58	79	953.39
91	58	80	958.44
91	58	81	980.27
91	58	82	989.17
91	58	83	982.81
91	58	84	975.18
91	59	74	895.53
91	59	75	894.5
91	59	76	903.41
91	59	77	910.73
91	59	78	921.22
91	59	79	940.01
91	59	80	957.3
91	59	81	978.81
91	59	82	968.09
91	59	83	936.19
91	59	84	912.39
91	60	74	776.88
91	60	75	724.32
91	60	76	724.26
91	60	77	734.12
91	60	78	749.76
91	60	79	749.19
91	60	80	747.62
91	60	81	786.31
91	60	82	779.66
91	60	83	733.32
91	60	84	701.43
91	61	74	754.41
91	61	75	611.29
91	61	76	644.15
91	61	77	715.98
91	61	78	758.39
91	61	79	748.24
91	61	80	733.59
91	61	81	758.37
91	61	82	727.17
91	61	83	665.29
91	61	84	643.42
91	62	74	917.82
91	62	75	664.19
91	62	76	738.58
91	62	77	859.95
91	62	78	887.63
91	62	79	873.49
91	62	80	862.13
91	62	81	870.07
91	62	82	846.55
91	62	83	807.88
91	62	84	806.19
91	63	74	864.92
91	63	75	746.14
91	63	76	786.28
91	63	77	890.55
91	63	78	893.19
91	63	79	912.17
91	63	80	953.12
91	63	81	954.8
91	63	82	946.49
91	63	83	913.25
91	63	84	925.64
91	64	74	797.93
91	64	75	814.8
91	64	76	840.25
91	64	77	852.3
91	64	78	818.83
91	64	79	819.31
91	64	80	857.24
91	64	81	883.21
91	64	82	893.25
91	64	83	848.13
91	64	84	858.76
91	65	74	827.93
91	65	75	891.74
91	65	76	874.99
91	65	77	823.71
91	65	78	781.14
91	65	79	771.93
91	65	80	815.8
91	65	81	868.62
91	65	82	915.94
91	65	83	892.97
91	65	84	888.83
91	66	74	894.91
91	66	75	885.68
91	66	76	853.99
91	66	77	803.45
91	66	78	757.08
91	66	79	752.26
91	66	80	805.46
91	66	81	874.05
91	66	82	942.99
91	66	83	936.43
91	66	84	901.51
91	67	74	894.53
91	67	75	862.57
91	67	76	821.58
91	67	81	835.96
91	67	82	860.59
91	67	83	854.62
91	67	84	820.46
91	68	74	885.4
91	68	75	838.75
91	68	76	793.71
91	68	81	814.18
91	68	82	799.66
91	68	83	800.26
91	68	84	792.53
91	69	74	832.18
91	69	75	795.64
91	69	76	769.77
91	69	81	804.72
91	69	82	769.92
91	69	83	776.54
91	69	84	789.49
91	70	74	806.76
91	70	75	787.86
91	70	76	768.62
91	70	81	771.13
91	70	82	737.34
91	70	83	769.8
91	70	84	791.77
91	71	74	786.55
91	71	75	784.82
91	71	76	775.16
91	71	81	772.35
91	71	82	758.98
91	71	83	784.97
91	71	84	795.51
91	72	74	768.36
91	72	75	767.6
91	72	76	770.51
91	72	81	801.63
91	72	82	808.53
91	72	83	821.8
91	72	84	824.73
91	73	74	781.07
91	73	75	775.47
91	73	76	773.24
91	73	81	865.86
91	73	82	884.44
91	73	83	894.92
91	73	84	896.43
91	74	74	793.93
91	74	75	779.37
91	74	76	766.39
91	74	81	946.6
91	74	82	963.3
91	74	83	975.67
91	74	84	976.28
91	75	81	1006.7
91	75	82	1018.6
91	75	83	1030.8
91	75	84	1033.3
91	76	81	988.24
91	76	82	1006.5
91	76	83	1028.6
91	76	84	1039.9
92	47	81	971.05
92	47	82	963.28
92	47	83	951.05
92	47	84	947.88
92	48	81	881.79
92	48	82	888.76
92	48	83	879.09
92	48	84	878.08
92	49	74	793.1
92	49	75	808.78
92	49	76	807.55
92	49	81	811.78
92	49	82	829.69
92	49	83	834.93
92	49	84	837.45
92	50	74	770.24
92	50	75	781.29
92	50	76	782.86
92	50	81	783.34
92	50	82	801.15
92	50	83	809.87
92	50	84	808.25
92	51	74	774.27
92	51	75	775.84
92	51	76	782.67
92	51	81	757.67
92	51	82	774.48
92	51	83	778.92
92	51	84	772.99
92	52	74	829.39
92	52	75	847.76
92	52	76	860.19
92	52	81	766.7
92	52	82	770.25
92	52	83	762.94
92	52	84	748.62
92	53	74	881.31
92	53	75	918.29
92	53	76	937.54
92	53	81	814.49
92	53	82	792.17
92	53	83	770.48
92	53	84	747.31
92	54	74	902.82
92	54	75	943.63
92	54	76	960.86
92	54	81	857.52
92	54	82	843.56
92	54	83	824.77
92	54	84	782.28
92	55	74	872.51
92	55	75	925.17
92	55	76	953.86
92	55	81	902.21
92	55	82	900.83
92	55	83	893.93
92	55	84	855.95
92	56	74	843.91
92	56	75	903.69
92	56	76	937.37
92	56	81	923.01
92	56	82	915.04
92	56	83	908.72
92	56	84	885.44
92	57	74	835.44
92	57	75	868.34
92	57	76	908.58
92	57	77	922.13
92	57	78	934.4
92	57	79	943.34
92	57	80	933.46
92	57	81	900.33
92	57	82	879.1
92	57	83	867.56
92	57	84	869.14
92	58	74	870.79
92	58	75	855.46
92	58	76	907.18
92	58	77	942.63
92	58	78	958.16
92	58	79	979.26
92	58	80	988.02
92	58	81	958.24
92	58	82	931.3
92	58	83	908.05
92	58	84	916.92
92	59	74	924.02
92	59	75	915.25
92	59	76	945.63
92	59	77	954.73
92	59	78	954.48
92	59	79	976.94
92	59	80	980.5
92	59	81	960.99
92	59	82	931.02
92	59	83	895.97
92	59	84	884.73
92	60	74	836.6
92	60	75	803.88
92	60	76	806.2
92	60	77	813.5
92	60	78	827.85
92	60	79	777.77
92	60	80	731.02
92	60	81	826.24
92	60	82	855.6
92	60	83	819.02
92	60	84	765.04
92	61	74	780.88
92	61	75	622.58
92	61	76	686.96
92	61	77	801.51
92	61	78	837.04
92	61	79	778.12
92	61	80	720.17
92	61	81	866.2
92	61	82	929.09
92	61	83	885.01
92	61	84	778.44
92	62	74	853.85
92	62	75	534.57
92	62	76	692.88
92	62	77	894.83
92	62	78	910.91
92	62	79	885.4
92	62	80	849.73
92	62	81	959.94
92	62	82	1013
92	62	83	978.15
92	62	84	911.62
92	63	74	827.33
92	63	75	721.43
92	63	76	797.14
92	63	77	903.07
92	63	78	894.91
92	63	79	915.62
92	63	80	953.05
92	63	81	993.89
92	63	82	1015.4
92	63	83	993.13
92	63	84	980.43
92	64	74	752.58
92	64	75	835.23
92	64	76	877.88
92	64	77	884.58
92	64	78	845.53
92	64	79	840.96
92	64	80	859.56
92	64	81	914.76
92	64	82	943.57
92	64	83	890.99
92	64	84	896.35
92	65	74	760.88
92	65	75	886.71
92	65	76	898.61
92	65	77	866.45
92	65	78	817.04
92	65	79	791.84
92	65	80	801.53
92	65	81	868.73
92	65	82	921.76
92	65	83	906.32
92	65	84	923.21
92	66	74	866.54
92	66	75	859.56
92	66	76	843.57
92	66	77	840.38
92	66	78	797.4
92	66	79	775.78
92	66	80	788.67
92	66	81	850.79
92	66	82	920.69
92	66	83	943.1
92	66	84	946.85
92	67	74	880.57
92	67	75	853.79
92	67	76	835.99
92	67	81	825.67
92	67	82	881.74
92	67	83	899.33
92	67	84	884.43
92	68	74	879.42
92	68	75	849.87
92	68	76	825.89
92	68	81	808.45
92	68	82	826.84
92	68	83	836.13
92	68	84	828.43
92	69	74	854.31
92	69	75	823.16
92	69	76	797.99
92	69	81	805.62
92	69	82	792.66
92	69	83	793.11
92	69	84	795.55
92	70	74	820.3
92	70	75	793.57
92	70	76	774.31
92	70	81	776.16
92	70	82	766.85
92	70	83	778.75
92	70	84	784.91
92	71	74	799.96
92	71	75	781.13
92	71	76	770.82
92	71	81	777.23
92	71	82	784.42
92	71	83	804.8
92	71	84	813.6
92	72	74	791.66
92	72	75	785.14
92	72	76	783.28
92	72	81	826.27
92	72	82	841.98
92	72	83	861
92	72	84	868.92
92	73	74	793.61
92	73	75	787.71
92	73	76	787.71
92	73	81	895.37
92	73	82	907.82
92	73	83	925.82
92	73	84	932.75
92	74	74	800.66
92	74	75	783.24
92	74	76	773.52
92	74	81	966.64
92	74	82	976.42
92	74	83	994.16
92	74	84	1002.5
92	75	81	1006.8
92	75	82	1017.6
92	75	83	1039.1
92	75	84	1054.8
92	76	81	972.67
92	76	82	1006.8
92	76	83	1033.3
92	76	84	1049.7
93	49	74	813.64
93	49	75	828.97
93	49	76	819.11
93	50	74	788.96
93	50	75	802.47
93	50	76	798.77
93	50	81	801.88
93	50	82	809.04
93	50	83	815.28
93	50	84	822.44
93	51	74	774.35
93	51	75	776.12
93	51	76	776.65
93	51	81	796.98
93	51	82	800.27
93	51	83	799.7
93	51	84	793.51
93	52	74	806.59
93	52	75	807.72
93	52	76	805.79
93	52	81	789.01
93	52	82	786.45
93	52	83	782.47
93	52	84	778.21
93	53	74	865.45
93	53	75	884.15
93	53	76	887.03
93	53	81	774.2
93	53	82	758.02
93	53	83	748.41
93	53	84	750.7
93	54	71	752.65
93	54	72	817.16
93	54	73	861.34
93	54	74	924.01
93	54	75	943.54
93	54	76	938.17
93	54	81	782.17
93	54	82	760.18
93	54	83	744.68
93	54	84	735.83
93	55	71	731.15
93	55	72	790.67
93	55	73	828.48
93	55	74	924.5
93	55	75	956.58
93	55	76	958.01
93	55	81	813.51
93	55	82	797.59
93	55	83	784.61
93	55	84	771.83
93	56	71	774.66
93	56	72	815.56
93	56	73	810.13
93	56	74	902.45
93	56	75	954.33
93	56	76	972.3
93	56	81	841.14
93	56	82	826.32
93	56	83	814.06
93	56	84	806.34
93	57	71	855.05
93	57	72	856.65
93	57	73	804.07
93	57	74	867.01
93	57	75	911.64
93	57	76	936.28
93	57	77	930.93
93	57	78	923.52
93	57	79	904.73
93	57	80	884.49
93	58	71	879.54
93	58	72	908.73
93	58	73	860.17
93	58	74	865.28
93	58	75	875.01
93	58	76	921.54
93	58	77	943.05
93	58	78	943.3
93	58	79	950.42
93	58	80	954.07
93	59	71	894.67
93	59	72	961.92
93	59	73	949
93	59	74	937.46
93	59	75	917.54
93	59	76	944.2
93	59	77	942.41
93	59	78	932.61
93	59	79	965.35
93	59	80	964.5
93	60	71	854.26
93	60	72	884.19
93	60	73	847.4
93	60	74	837.69
93	60	75	883.03
93	60	76	861.84
93	60	77	850.05
93	60	78	852.89
93	60	79	795.41
93	60	80	739.26
93	61	74	701.89
93	61	75	742.37
93	61	76	786.11
93	61	77	845.94
93	61	78	849.1
93	61	79	787.99
93	61	80	733.64
93	62	71	833.75
93	62	72	914.75
93	62	73	872.38
93	62	74	803.81
93	62	75	677.2
93	62	76	784.2
93	62	77	911.44
93	62	78	893.51
93	62	79	877.6
93	62	80	870.7
93	63	71	837.04
93	63	72	916.57
93	63	73	928.82
93	63	74	899.09
93	63	75	831.85
93	63	76	867.51
93	63	77	914.52
93	63	78	859.74
93	63	79	892.87
93	63	80	964.7
93	64	71	842.38
93	64	72	868.47
93	64	73	873.32
93	64	74	855.26
93	64	75	898.89
93	64	76	914.65
93	64	77	905.62
93	64	78	852.83
93	64	79	844.1
93	64	80	848.3
93	65	71	821.63
93	65	72	876.16
93	65	73	859.22
93	65	74	814.54
93	65	75	899.04
93	65	76	913.97
93	65	77	900.52
93	65	78	857.33
93	65	79	816.02
93	65	80	784.89
93	66	71	818.14
93	66	72	912.16
93	66	73	932.95
93	66	74	909.98
93	66	75	880.97
93	66	76	868.56
93	67	71	810.27
93	67	72	908.44
93	67	73	940.81
93	67	74	918.61
93	67	75	893.74
93	67	76	883.21
93	67	81	779.05
93	67	82	823.89
93	67	83	873.79
93	67	84	893.31
93	68	71	790.9
93	68	72	912.52
93	68	73	945.75
93	68	74	903.46
93	68	75	888.73
93	68	76	880.15
93	68	81	779.64
93	68	82	808.83
93	68	83	823.32
93	68	84	831.79
93	69	71	740.34
93	69	72	874.04
93	69	73	926.24
93	69	74	875.47
93	69	75	856.14
93	69	76	836.96
93	69	81	799.12
93	69	82	809.04
93	69	83	791.55
93	69	84	789.53
93	70	74	829.67
93	70	75	808.46
93	70	76	793.26
93	70	81	763.83
93	70	82	778.94
93	70	83	782.55
93	70	84	787.24
93	71	74	812.96
93	71	75	794.75
93	71	76	779.69
93	71	81	765.26
93	71	82	786.29
93	71	83	806.92
93	71	84	821.99
93	72	74	837.78
93	72	75	829.04
93	72	76	802.4
93	72	81	840.08
93	72	82	859.78
93	72	83	880.44
93	72	84	896.37
93	73	74	826.18
93	73	75	820.39
93	73	76	811.17
93	73	81	922.01
93	73	82	951.27
93	73	83	951.69
93	73	84	954.94
93	74	74	820.99
93	74	75	800.89
93	74	76	802.13
94	49	74	822.99
94	49	75	826.02
94	49	76	819.34
94	50	71	852.66
94	50	72	838.26
94	50	73	821.94
94	50	74	806.88
94	50	75	811.55
94	50	76	803.23
94	51	71	848.81
94	51	72	840.05
94	51	73	820.17
94	51	74	799.85
94	51	75	793.99
94	51	76	780.46
94	52	71	832.5
94	52	72	840.81
94	52	73	828.29
94	52	74	799.11
94	52	75	801.61
94	52	76	795.72
94	53	69	659.55
94	53	70	704.24
94	53	71	825.7
94	53	72	854.4
94	53	73	854.62
94	53	74	835.07
94	53	75	851.27
94	53	76	853.71
94	54	69	637.96
94	54	70	650.75
94	54	71	795.2
94	54	72	849.39
94	54	73	874.01
94	54	74	889.56
94	54	75	910
94	54	76	908.79
94	54	78	835.33
94	54	79	827.91
94	54	80	801.7
94	55	69	624.69
94	55	70	645.38
94	55	71	763.94
94	55	72	823.23
94	55	73	863.43
94	55	74	938.76
94	55	75	966.17
94	55	76	963.16
94	55	78	874.27
94	55	79	868.26
94	55	80	825.47
94	56	69	655.44
94	56	70	693.56
94	56	71	789.5
94	56	72	841.66
94	56	73	863.36
94	56	74	943.32
94	56	75	988.07
94	56	76	1009.6
94	56	78	915.37
94	56	79	938.63
94	56	80	874.41
94	57	71	843.7
94	57	72	870.18
94	57	73	856.91
94	57	74	907.62
94	57	75	948.08
94	57	76	985.78
94	57	77	952.43
94	57	78	936.49
94	57	79	949.7
94	57	80	910.09
94	58	71	887.88
94	58	72	907.33
94	58	73	888.05
94	58	74	897.35
94	58	75	912.6
94	58	76	957.75
94	58	77	961.15
94	58	78	958.42
94	58	79	977.91
94	58	80	968.01
94	59	71	946.21
94	59	72	988.11
94	59	73	991.93
94	59	74	975.02
94	59	75	951.73
94	59	76	936.62
94	59	77	923.03
94	59	78	915
94	59	79	963.9
94	59	80	969.93
94	60	71	853.35
94	60	72	840.58
94	60	73	810.54
94	60	74	812.08
94	60	75	849.42
94	60	76	850.07
94	60	77	830.61
94	60	78	786.62
94	60	79	761.84
94	60	80	752.42
94	61	71	649.14
94	61	72	591.37
94	61	73	582.39
94	61	74	636.09
94	61	75	753.58
94	61	76	819.98
94	61	77	844.48
94	61	78	826.45
94	61	79	766.55
94	61	80	722.49
94	62	71	753.38
94	62	72	754.09
94	62	73	752.51
94	62	74	787.46
94	62	75	837.78
94	62	76	877.7
94	62	77	909.95
94	62	78	914.3
94	62	79	884.78
94	62	80	858.96
94	63	71	855.52
94	63	72	907.04
94	63	73	955.71
94	63	74	988.03
94	63	75	984.22
94	63	76	951.32
94	63	77	905.95
94	63	78	883.16
94	63	79	917.76
94	63	80	978.96
94	64	71	869
94	64	72	937.84
94	64	73	981.83
94	64	74	995.22
94	64	75	977.37
94	64	76	951.06
94	64	77	925
94	64	78	897.58
94	64	79	889.09
94	64	80	873.33
94	65	71	849.67
94	65	72	915.23
94	65	73	938.84
94	65	74	932.58
94	65	75	933.82
94	65	76	939.83
94	65	77	944.02
94	65	78	927.94
94	65	79	888.52
94	65	80	833.37
94	66	71	837.4
94	66	72	919.48
94	66	73	949.95
94	66	74	953.36
94	66	75	951.07
94	66	76	945.34
94	66	78	944.11
94	66	79	917.1
94	66	80	857.74
94	67	69	751.49
94	67	70	799.16
94	67	71	797.16
94	67	72	897.96
94	67	73	947.67
94	67	74	957.5
94	67	75	944.09
94	67	76	938.77
94	67	78	952.13
94	67	79	917.04
94	67	80	832.32
94	68	69	654.82
94	68	70	702.69
94	68	71	759.82
94	68	72	893.43
94	68	73	945.15
94	68	74	935.52
94	68	75	912.01
94	68	76	911.08
94	68	78	926.76
94	68	79	895.17
94	68	80	818.69
94	69	69	641.7
94	69	70	668.44
94	69	71	700.78
94	69	72	837.73
94	69	73	894.73
94	69	74	872.49
94	69	75	858.83
94	69	76	843.93
94	69	78	844.73
94	69	79	847.95
94	69	80	820.66
94	70	69	648.72
94	70	70	653.36
94	70	71	670.39
94	70	72	787.98
94	70	73	844.81
94	70	74	821.26
94	70	75	810.79
94	70	76	798.96
94	71	71	670.54
94	71	72	769.99
94	71	73	825.53
94	71	74	811.99
94	71	75	796.57
94	71	76	786.87
94	72	71	647.61
94	72	72	742.66
94	72	73	821.54
94	72	74	852.69
94	72	75	839.88
94	72	76	818.97
94	73	71	643.88
94	73	72	746.75
94	73	73	835.96
94	73	74	834.68
94	73	75	817.7
94	73	76	808.31
94	74	74	822.37
94	74	75	793.75
94	74	76	796.15
95	50	71	896.51
95	50	72	867.79
95	50	73	844.53
95	51	71	887.71
95	51	72	886.23
95	51	73	861.98
95	52	71	863.72
95	52	72	905.06
95	52	73	908.67
95	53	69	660.61
95	53	70	698.06
95	53	71	834.29
95	53	72	887.32
95	53	73	899.08
95	53	77	905.05
95	53	78	877.58
95	53	79	845.28
95	53	80	809.21
95	54	69	660.35
95	54	70	670.64
95	54	71	779.57
95	54	72	823.69
95	54	73	836.25
95	54	77	941.29
95	54	78	921.97
95	54	79	887.59
95	54	80	821.7
95	55	69	657.41
95	55	70	678.77
95	55	71	810.92
95	55	72	848.74
95	55	73	852.42
95	55	77	976.38
95	55	78	959.19
95	55	79	939.28
95	55	80	862.07
95	56	69	679.6
95	56	70	707.07
95	56	71	833.19
95	56	72	872.18
95	56	73	857.22
95	56	77	954.93
95	56	78	947.84
95	56	79	1000.9
95	56	80	924.4
95	57	69	745.78
95	57	70	756.51
95	57	71	847.43
95	57	72	892.81
[truncated: 7,412 more rows]
