# Supplementary material for: From mathematics to medicine: A practical primer on topological data analysis (TDA) and the development of related analytic tools for the functional discovery of latent structure in fMRI data
Source: PLoS One. 2021 Aug 12;16(8):e0255859. doi: 10.1371/journal.pone.0255859 (PMC8360597; doi:10.1371/journal.pone.0255859)
Supplement: S1 Data — The included archive of .csv files has one .csv file for each time index. Each .csv file contains a single matrix, which has one column for each of the spatial coordinates x, y, z and one column for the fMRI signal amplitude at voxel (x, y, z) at that time index. This is normalized scan data for a single patient from our study, described in the paper, with an ACC (anterior cingulate cortex) mask applied. This is the data we used, together with our software implementation of our workflow (available at https://github.com/regalski/Wayne-State-TDA), to produce the persistence diagrams, vineyards, and loop locations pictured in the figures and described in the Workflow section of our paper. (ZIP) [file pone.0255859.s004.zip › lea2002_145_121_121_time_150_rdACC.csv]

86	49	77	705.32
86	49	78	704.33
86	49	79	703.32
86	49	80	711.28
86	50	77	702.11
86	50	78	695.2
86	50	79	691.42
86	50	80	693.51
86	51	77	693.96
86	51	78	694.22
86	51	79	702.39
86	51	80	690.37
86	52	77	702.28
86	52	78	704.38
86	52	79	718.31
86	52	80	702.45
86	53	77	781.92
86	53	78	756.99
86	53	79	740.3
86	53	80	729.58
86	54	77	833.9
86	54	78	806.2
86	54	79	806.25
86	54	80	779.32
86	55	77	861.1
86	55	78	837.1
86	55	79	853.98
86	55	80	828.17
86	56	77	863.03
86	56	78	848.09
86	56	79	864.18
86	56	80	871.07
86	57	77	835.04
86	57	78	846.39
86	57	79	874.24
86	57	80	877.91
86	57	81	866.83
86	57	82	839.03
86	58	77	809.34
86	58	78	840.25
86	58	79	873.34
86	58	80	878.43
86	58	81	853.42
86	58	82	846.55
86	59	81	830.26
86	59	82	833.2
86	60	81	726.37
86	60	82	745.58
86	61	81	768.53
86	61	82	785.41
86	62	81	827.02
86	62	82	831.11
86	63	77	835.6
86	63	78	795.67
86	63	79	787.56
86	63	80	791.52
86	63	81	818.38
86	63	82	827.27
86	64	77	846.89
86	64	78	831.89
86	64	79	808.94
86	64	80	774.91
86	64	81	765.79
86	64	82	745.85
86	65	77	855.22
86	65	78	855.27
86	65	79	833.13
86	65	80	784.14
86	65	81	757.22
86	65	82	728.33
86	66	77	889.3
86	66	78	891.93
86	66	79	864.84
86	66	80	805.06
86	66	81	772.19
86	66	82	740.16
86	67	77	834.72
86	67	78	838.7
86	67	79	826.75
86	67	80	787.04
86	68	77	834.21
86	68	78	824.1
86	68	79	806.16
86	68	80	770.39
86	69	77	854.52
86	69	78	813.77
86	69	79	779.06
86	69	80	741.31
86	70	77	785.11
86	70	78	746.31
86	70	79	712.43
86	70	80	675.41
86	71	77	761.09
86	71	78	738.13
86	71	79	716.18
86	71	80	688.24
86	72	77	759.86
86	72	78	742.76
86	72	79	723.77
86	72	80	703.01
86	73	77	743.02
86	73	78	721.88
86	73	79	708.81
86	73	80	708.93
87	46	81	917.16
87	46	82	897.34
87	46	83	905.32
87	46	84	911.35
87	47	81	828.59
87	47	82	833.49
87	47	83	831.36
87	47	84	834.38
87	48	81	772.78
87	48	82	780.92
87	48	83	780.98
87	48	84	781.1
87	49	77	712.29
87	49	78	726.22
87	49	79	734.11
87	49	80	732.02
87	49	81	737.09
87	49	82	739.22
87	49	83	740.22
87	49	84	744.24
87	50	77	712.16
87	50	78	711.29
87	50	79	708.46
87	50	80	715.42
87	50	81	714.36
87	50	82	705.3
87	50	83	711.23
87	50	84	720.23
87	51	77	713.98
87	51	78	709.11
87	51	79	709.18
87	51	80	696.28
87	52	77	728.31
87	52	78	722.36
87	52	79	723.27
87	52	80	696.5
87	53	77	807.13
87	53	78	772.23
87	53	79	734.51
87	53	80	725.66
87	54	77	849
87	54	78	813.26
87	54	79	794.36
87	54	80	764.25
87	55	77	857.3
87	55	78	838.2
87	55	79	851.23
87	55	80	808.23
87	55	81	757.32
87	55	82	766.22
87	55	83	765.04
87	55	84	758.96
87	56	77	865.99
87	56	78	863.99
87	56	79	895.3
87	56	80	866.22
87	56	81	813.17
87	56	82	801.11
87	56	83	784
87	56	84	768.76
87	57	77	846.94
87	57	78	866.22
87	57	79	920.08
87	57	80	911.84
87	57	81	858.01
87	57	82	820.01
87	57	83	784.92
87	57	84	767.85
87	58	77	824.21
87	58	78	854.18
87	58	79	909.12
87	58	80	918.12
87	58	81	889.39
87	58	82	862.59
87	58	83	843.67
87	58	84	842.43
87	59	77	865.83
87	59	78	843.8
87	59	79	860.33
87	59	80	876.58
87	59	81	884.12
87	59	82	877.92
87	59	83	884.9
87	59	84	878.93
87	60	77	769.23
87	60	78	738.29
87	60	79	754.3
87	60	80	769.05
87	60	81	735.1
87	60	82	758.3
87	60	83	821.27
87	60	84	819.45
87	61	77	719.64
87	61	78	695.38
87	61	79	733.41
87	61	80	787.38
87	61	81	753.47
87	61	82	772.34
87	61	83	819.94
87	61	84	833.9
87	62	77	798.98
87	62	78	747.99
87	62	79	779.99
87	62	80	835.72
87	62	81	818.07
87	62	82	819.24
87	62	83	824.12
87	62	84	832.06
87	63	77	849.47
87	63	78	834.39
87	63	79	807.27
87	63	80	759.26
87	63	81	826.33
87	63	82	845.32
87	63	83	812.34
87	63	84	807.2
87	64	77	843.88
87	64	78	820.8
87	64	79	777.86
87	64	80	716.81
87	64	81	784.75
87	64	82	802.75
87	64	83	771.88
87	64	84	765.88
87	65	77	828.29
87	65	78	803.35
87	65	79	766.28
87	65	80	708.99
87	65	81	750.69
87	65	82	762.57
87	65	83	743.86
87	65	84	746.06
87	66	77	868.22
87	66	78	848.14
87	66	79	801.06
87	66	80	718.91
87	66	81	727.69
87	66	82	732.58
87	66	83	727.8
87	66	84	736.01
87	67	77	891.84
87	67	78	821.02
87	67	79	758.01
87	67	80	699.7
87	67	81	720.57
87	67	82	733.6
87	67	83	730.75
87	67	84	730.92
87	68	77	865.98
87	68	78	799.37
87	68	79	751.42
87	68	80	713.22
87	68	81	728.15
87	68	82	733.15
87	68	83	727.11
87	68	84	715.02
87	69	77	791.15
87	69	78	775.1
87	69	79	758.15
87	69	80	736.29
87	70	77	741.82
87	70	78	727.79
87	70	79	721.96
87	70	80	725.22
87	71	77	737.18
87	71	78	730.11
87	71	79	732.11
87	71	80	738.2
87	72	77	758.85
87	72	78	750.77
87	72	79	747.84
87	72	80	748.13
87	73	77	730.84
87	73	78	724.76
87	73	79	729.82
87	73	80	743.07
87	73	81	740.25
87	73	82	746.24
87	73	83	767.05
87	73	84	767.98
87	74	81	768.28
87	74	82	811.32
87	74	83	840.44
87	74	84	849.43
87	75	81	799.03
87	75	82	873.01
87	75	83	899.34
87	75	84	910.24
87	76	81	799.24
87	76	82	880.39
87	76	83	915.58
87	76	84	925.34
88	46	81	943.27
88	46	82	927.32
88	46	83	925.32
88	46	84	926.34
88	47	81	855.59
88	47	82	846.52
88	47	83	835.38
88	47	84	834.38
88	48	81	773.87
88	48	82	778.96
88	48	83	774.94
88	48	84	776.02
88	49	77	727.24
88	49	78	732.11
88	49	79	728.01
88	49	80	715.1
88	49	81	728.23
88	49	82	745.3
88	49	83	743.23
88	49	84	747.2
88	50	77	703.11
88	50	78	706.3
88	50	79	706.43
88	50	80	704.36
88	50	81	717.32
88	50	82	732.27
88	50	83	730.17
88	50	84	733.16
88	51	77	720.07
88	51	78	713.07
88	51	79	707.06
88	51	80	708.15
88	52	77	781.97
88	52	78	753.12
88	52	79	731.21
88	52	80	728.39
88	53	77	866.1
88	53	78	829.14
88	53	79	789.29
88	53	80	776.27
88	54	77	896.97
88	54	78	866.06
88	54	79	837.08
88	54	80	804.01
88	55	77	890.06
88	55	78	869.15
88	55	79	865.09
88	55	80	831.05
88	55	81	799.15
88	55	82	813.33
88	55	83	817.38
88	55	84	816.18
88	56	77	879
88	56	78	873.12
88	56	79	875.27
88	56	80	865.12
88	56	81	850.01
88	56	82	847.19
88	56	83	839.21
88	56	84	840.91
88	57	77	864.92
88	57	78	881.07
88	57	79	903.16
88	57	80	892.95
88	57	81	862.68
88	57	82	842.65
88	57	83	825.71
88	57	84	838.83
88	58	77	859.04
88	58	78	877.91
88	58	79	908.1
88	58	80	907.13
88	58	81	890.18
88	58	82	874.32
88	58	83	861.41
88	58	84	883.28
88	59	77	900.81
88	59	78	855.02
88	59	79	874.31
88	59	80	893.28
88	59	81	902.82
88	59	82	886.52
88	59	83	870.54
88	59	84	879.64
88	60	77	854.93
88	60	78	834.13
88	60	79	804.13
88	60	80	768.98
88	60	81	719.03
88	60	82	713.3
88	60	83	741.53
88	60	84	758.58
88	61	77	810.38
88	61	78	818.46
88	61	79	803.56
88	61	80	788.72
88	61	81	742.08
88	61	82	753.17
88	61	83	798.98
88	61	84	817.41
88	62	77	829.24
88	62	78	827.27
88	62	79	844.13
88	62	80	860.92
88	62	81	837.45
88	62	82	844.81
88	62	83	866.75
88	62	84	857.36
88	63	77	858.43
88	63	78	826.47
88	63	79	822.37
88	63	80	825.15
88	63	81	869.37
88	63	82	895.52
88	63	83	891.53
88	63	84	855.29
88	64	77	863.91
88	64	78	806.91
88	64	79	783.89
88	64	80	774.97
88	64	81	845.14
88	64	82	870.07
88	64	83	841.96
88	64	84	805.81
88	65	77	857.03
88	65	78	790.08
88	65	79	755.01
88	65	80	733.87
88	65	81	810.95
88	65	82	836.02
88	65	83	811.13
88	65	84	783.12
88	66	77	868.99
88	66	78	803.91
88	66	79	757.75
88	66	80	713.64
88	66	81	777.81
88	66	82	801.97
88	66	83	791.11
88	66	84	770.16
88	67	77	847.2
88	67	78	777.81
88	67	79	735.62
88	67	80	712.65
88	67	81	748.76
88	67	82	762.86
88	67	83	752.95
88	67	84	737.06
88	68	77	808.1
88	68	78	751.95
88	68	79	722.92
88	68	80	713.99
88	68	81	736.12
88	68	82	746.22
88	68	83	739.21
88	68	84	728.17
88	69	77	746.99
88	69	78	726.89
88	69	79	717.88
88	69	80	717.04
88	70	77	734.78
88	70	78	725.79
88	70	79	726.87
88	70	80	737.06
88	71	77	732.08
88	71	78	730.09
88	71	79	737.13
88	71	80	751.3
88	72	77	734.11
88	72	78	737
88	72	79	745.02
88	72	80	758.34
88	73	77	712.08
88	73	78	716.01
88	73	79	730.06
88	73	80	754.31
88	73	81	759.17
88	73	82	772.96
88	73	83	810.93
88	73	84	801.86
88	74	81	805.34
88	74	82	844.39
88	74	83	872.59
88	74	84	876.48
88	75	81	881.01
88	75	82	939.1
88	75	83	926.36
88	75	84	939.28
88	76	81	865.48
88	76	82	934.65
88	76	83	923.33
88	76	84	938.28
89	46	81	938.33
89	46	82	937.31
89	46	83	924.09
89	46	84	918.09
89	47	81	880.56
89	47	82	863.51
89	47	83	835.35
89	47	84	826.34
89	48	81	789.95
89	48	82	785.85
89	48	83	772.81
89	48	84	769.93
89	49	77	707.22
89	49	78	720.13
89	49	79	728.11
89	49	80	720.31
89	49	81	733.36
89	49	82	750.32
89	49	83	745.32
89	49	84	747.37
89	50	74	728.31
89	50	75	750.06
89	50	76	732.77
89	50	77	702.79
89	50	78	723.04
89	50	79	733.23
89	50	80	721.22
89	50	81	736.21
89	50	82	759.19
89	50	83	745.17
89	50	84	740.19
89	51	74	716.53
89	51	75	765.33
89	51	76	764.07
89	51	77	738.16
89	51	78	751.09
89	51	79	752.9
89	51	80	738.9
89	51	81	740.01
89	51	82	747.03
89	51	83	740.06
89	51	84	737.17
89	52	74	787.3
89	52	75	839.12
89	52	76	850.78
89	52	77	828.94
89	52	78	809.97
89	52	79	792.07
89	52	80	781.36
89	52	81	773.51
89	52	82	769.43
89	52	83	758.32
89	52	84	747.27
89	53	74	823.53
89	53	75	871.47
89	53	76	888.23
89	53	77	866.45
89	53	78	863.53
89	53	79	861.44
89	53	80	859.38
89	53	81	847.19
89	53	82	833.11
89	53	83	802.12
89	53	84	775.2
89	54	74	833.45
89	54	75	882.47
89	54	76	909.36
89	54	77	890.5
89	54	78	882.4
89	54	79	870.22
89	54	80	859.14
89	54	81	842.17
89	54	82	845.16
89	54	83	842.06
89	54	84	837
89	55	75	875.31
89	55	76	922.08
89	55	77	903.15
89	55	78	880.23
89	55	79	859.41
89	55	80	849.45
89	55	81	842.39
89	55	82	859.3
89	55	83	868.23
89	55	84	869.21
89	56	75	831.22
89	56	76	872.2
89	56	77	879.12
89	56	78	880.05
89	56	79	876.24
89	56	80	879.25
89	56	81	884.17
89	56	82	888.16
89	56	83	888.08
89	56	84	892.04
89	57	75	835.41
89	57	76	844.16
89	57	77	863.03
89	57	78	872.89
89	57	79	865.83
89	57	80	872.78
89	57	81	878.6
89	57	82	877.61
89	57	83	879.69
89	57	84	901.64
89	58	77	860.98
89	58	78	871.9
89	58	79	874.18
89	58	80	892.37
89	58	81	910.39
89	58	82	905.5
89	58	83	902.56
89	58	84	925.5
89	59	77	887.22
89	59	78	873.23
89	59	79	916.15
89	59	80	951.87
89	59	81	957.55
89	59	82	919.43
89	59	83	876.53
89	59	84	875.76
89	60	77	805.37
89	60	78	790.25
89	60	79	790.33
89	60	80	757.35
89	60	81	689.25
89	60	82	657.55
89	60	83	644.05
89	60	84	676.17
89	61	77	758.78
89	61	78	770.58
89	61	79	779.58
89	61	80	757.7
89	61	81	701.92
89	61	82	693.08
89	61	83	714.12
89	61	84	775.46
89	62	77	835.01
89	62	78	830.88
89	62	79	845.89
89	62	80	855.96
89	62	81	833.41
89	62	82	829.78
89	62	83	847.77
89	62	84	870.22
89	63	77	844.3
89	63	78	813.36
89	63	79	838.49
89	63	80	880.52
89	63	81	912.59
89	63	82	931.44
89	63	83	947.14
89	63	84	910.07
89	64	77	850
89	64	78	789.88
89	64	79	795.85
89	64	80	829.89
89	64	81	883.94
89	64	82	906.88
89	64	83	889.83
89	64	84	845.8
89	65	77	848.94
89	65	78	769.93
89	65	79	753.97
89	65	80	773.97
89	65	81	850.95
89	65	82	889
89	65	83	873.17
89	65	84	825.18
89	66	75	856.73
89	66	76	838.56
89	66	77	824.16
89	66	78	765.05
89	66	79	738.95
89	66	80	738.84
89	66	81	832.67
89	66	82	882.63
89	66	83	876.87
89	66	84	820.04
89	67	75	877.45
89	67	76	828.37
89	67	77	790.92
89	67	78	754.81
89	67	79	737.72
89	67	80	741.59
89	67	81	784.6
89	67	82	802.66
89	67	83	786.8
89	67	84	762.93
89	68	75	872.01
89	68	76	807.09
89	68	77	762.96
89	68	78	744.03
89	68	79	735.05
89	68	80	737.96
89	68	81	755.01
89	68	82	764.05
89	68	83	759.12
89	68	84	753.21
89	69	74	884.97
89	69	75	823.92
89	69	76	773.9
89	69	77	740.85
89	69	78	733.05
89	69	79	726.13
89	69	80	724.05
89	69	81	739.03
89	69	82	753.06
89	69	83	763.15
89	69	84	764.21
89	70	74	843.22
89	70	75	791.09
89	70	76	753.98
89	70	77	734.89
89	70	78	732.95
89	70	79	732.07
89	70	80	737.14
89	70	81	746.18
89	70	82	754.26
89	70	83	763.32
89	70	84	763.33
89	71	74	812.39
89	71	75	770.19
89	71	76	743.1
89	71	77	730.18
89	71	78	737.21
89	71	79	742.3
89	71	80	748.37
89	71	81	756.28
89	71	82	760.21
89	71	83	759.2
89	71	84	749.19
89	72	74	777.39
89	72	75	769.21
89	72	76	746.14
89	72	77	720.2
89	72	78	748.1
89	72	79	758.1
89	72	80	758.27
89	72	81	768.3
89	72	82	772.31
89	72	83	765.57
89	72	84	749.59
89	73	74	768.19
89	73	75	765.14
89	73	76	743.02
89	73	77	713.96
89	73	78	724.95
89	73	79	743.96
89	73	80	769.97
89	73	81	793.95
89	73	82	819.88
89	73	83	859.97
89	73	84	846.86
89	74	81	846.35
89	74	82	884.35
89	74	83	915.36
89	74	84	909.27
89	75	81	936.03
89	75	82	973.18
89	75	83	948.49
89	75	84	955.44
89	76	81	916.43
89	76	82	964.5
89	76	83	945.42
89	76	84	955.32
90	46	81	930.11
90	46	82	936.02
90	46	83	918.05
90	46	84	903.15
90	47	81	879.5
90	47	82	871.43
90	47	83	839.43
90	47	84	827.53
90	48	81	802.75
90	48	82	796.67
90	48	83	783.78
90	48	84	778.96
90	49	74	755.2
90	49	75	740.42
90	49	76	740.38
90	49	81	749.3
90	49	82	759.19
90	49	83	754.25
90	49	84	754.33
90	50	74	749.25
90	50	75	748.21
90	50	76	746.05
90	50	77	735.98
90	50	78	738.98
90	50	79	742.13
90	50	80	743.29
90	50	81	758.23
90	50	82	779.09
90	50	83	755.13
90	50	84	745.23
90	51	74	735.51
90	51	75	776.47
90	51	76	786.43
90	51	77	777.54
90	51	78	773.38
90	51	79	774.03
90	51	80	765.91
90	51	81	764.85
90	51	82	765.77
90	51	83	751.87
90	51	84	743.04
90	52	74	794.15
90	52	75	843.16
90	52	76	873.09
90	52	77	885.07
90	52	78	868.03
90	52	79	845.2
90	52	80	820.4
90	52	81	809.41
90	52	82	801.17
90	52	83	784.08
90	52	84	759.13
90	53	74	829.15
90	53	75	869.07
90	53	76	893.94
90	53	77	897.24
90	53	78	907.75
90	53	79	922.04
90	53	80	918.64
90	53	81	913.07
90	53	82	903.66
90	53	83	859.72
90	53	84	799.1
90	54	74	841.17
90	54	75	878.12
90	54	76	905.18
90	54	77	905.41
90	54	78	912.43
90	54	79	913.31
90	54	80	905.16
90	54	81	900.12
90	54	82	903.05
90	54	83	897.02
90	54	84	895.02
90	55	74	837.95
90	55	75	881.91
90	55	76	925.82
90	55	77	926.94
90	55	78	904.32
90	55	79	876.92
90	55	80	873.88
90	55	81	880.56
90	55	82	901.29
90	55	83	911.23
90	55	84	915.36
90	56	74	824.15
90	56	75	835.03
90	56	76	867.08
90	56	77	899.44
90	56	78	912.69
90	56	79	913.88
90	56	80	908.64
90	56	81	908.34
90	56	82	919.31
90	56	83	916.4
90	56	84	905.48
90	57	74	855.59
90	57	75	837.42
90	57	76	836.03
90	57	77	882.88
90	57	78	896.87
90	57	79	878.06
90	57	80	884.05
90	57	81	906.79
90	57	82	916.7
90	57	83	920.87
90	57	84	916.03
90	58	74	973.09
90	58	75	934.79
90	58	76	865.68
90	58	77	882.72
90	58	78	888.97
90	58	79	865.59
90	58	80	894.83
90	58	81	947.59
90	58	82	956.51
90	58	83	959.61
90	58	84	965.79
90	59	75	900.73
90	59	76	883.62
90	59	77	888.45
90	59	78	896.16
90	59	79	937.71
90	59	80	991.24
90	59	81	1018.9
90	59	82	976.98
90	59	83	917.28
90	59	84	915.43
90	60	75	806.76
90	60	76	762.58
90	60	77	746.55
90	60	78	743.74
90	60	79	754.08
90	60	80	737.3
90	60	81	675.58
90	60	82	625.94
90	60	83	574.46
90	60	84	624.6
90	61	77	680
90	61	78	707.1
90	61	79	726.12
90	61	80	714.9
90	61	81	662.98
90	61	82	611.15
90	61	83	547.35
90	61	84	682.91
90	62	75	818.26
90	62	76	837.57
90	62	77	849.99
90	62	78	845.85
90	62	79	836.94
90	62	80	833.07
90	62	81	810.71
90	62	82	756.42
90	62	83	671.95
90	62	84	799.41
90	63	75	771.13
90	63	76	825.51
90	63	77	852.69
90	63	78	819.84
90	63	79	859.96
90	63	80	911.09
90	63	81	937.2
90	63	82	920.14
90	63	83	866.1
90	63	84	924.5
90	64	75	776.82
90	64	76	825.59
90	64	77	839.15
90	64	78	785
90	64	79	813.96
90	64	80	866.99
90	64	81	898.04
90	64	82	895.2
90	64	83	868.36
90	64	84	881.07
90	65	74	921.38
90	65	75	904.28
90	65	76	863.14
90	65	77	819.85
90	65	78	751.82
90	65	79	756.91
90	65	80	802.04
90	65	81	856.31
90	65	82	886.56
90	65	83	898.64
90	65	84	867.42
90	66	74	912.5
90	66	75	883.72
90	66	76	834.52
90	66	77	786.24
90	66	78	737.07
90	66	79	737.04
90	66	80	774.24
90	66	81	864.07
90	66	82	926.83
90	66	83	952.72
90	66	84	861.85
90	67	74	930.34
90	67	75	873.28
90	67	76	805.16
90	67	77	752.82
90	67	78	738.69
90	67	79	748.74
90	67	80	772.88
90	67	81	811.76
90	67	82	827.78
90	67	83	812.91
90	67	84	769.91
90	68	74	958.8
90	68	75	861.04
90	68	76	781.08
90	68	77	732.87
90	68	78	745.89
90	68	79	760.98
90	68	80	773.1
90	68	81	777.13
90	68	82	777.15
90	68	83	769.14
90	68	84	760.26
90	69	74	886.98
90	69	75	815.86
90	69	76	770.88
90	69	77	744.9
90	69	78	756.03
90	69	79	763.18
90	69	80	765.28
90	69	81	763.06
90	69	82	769.91
90	69	83	792.84
90	69	84	792.02
90	70	74	831.11
90	70	75	802.07
90	70	76	767.03
90	70	77	740.9
90	70	78	747.81
90	70	79	749.9
90	70	80	748.11
90	70	81	750.11
90	70	82	754.15
90	70	83	763.16
90	70	84	767.32
90	71	74	796.36
90	71	75	798.23
90	71	76	764.16
90	71	77	731.11
90	71	78	744.07
90	71	79	748.14
90	71	80	745.23
90	71	81	753.18
90	71	82	759.1
90	71	83	759.02
90	71	84	763.16
90	72	74	802.52
90	72	75	790.45
90	72	76	753.28
90	72	77	717.14
90	72	78	755.06
90	72	79	771.08
90	72	80	766.19
90	72	81	779.14
90	72	82	787.05
90	72	83	779.09
90	72	84	776.25
90	73	74	818.42
90	73	75	798.44
90	73	76	760.27
90	73	81	839.95
90	73	82	870.9
90	73	83	895.9
90	73	84	885.89
90	74	81	905.24
90	74	82	942.12
90	74	83	968.02
90	74	84	950.03
90	75	81	971.32
90	75	82	991.3
90	75	83	987.23
90	75	84	971.24
90	76	81	950.39
90	76	82	981.5
90	76	83	987.39
90	76	84	974.27
91	47	81	867.73
91	47	82	867.57
91	47	83	866.29
91	47	84	874.12
91	48	81	809.83
91	48	82	808.74
91	48	83	814.78
91	48	84	820.86
91	49	74	771.31
91	49	75	760.41
91	49	76	767.35
91	49	81	774.1
91	49	82	777.15
91	49	83	781.18
91	49	84	788.19
91	50	74	761.39
91	50	75	760.45
91	50	76	760.2
91	50	81	776.26
91	50	82	789.19
91	50	83	771.15
91	50	84	767.18
91	51	74	763.53
91	51	75	785.84
91	51	76	786.7
91	51	81	779.88
91	51	82	768.86
91	51	83	761.92
91	51	84	771.05
91	52	74	828.03
91	52	75	859.43
91	52	76	882.43
91	52	81	809.38
91	52	82	781.3
91	52	83	780.16
91	52	84	778.07
91	53	74	875.18
91	53	75	892.49
91	53	76	912.57
91	53	81	897.25
91	53	82	860.08
91	53	83	834.08
91	53	84	803.18
91	54	74	901.26
91	54	75	904.48
91	54	76	917.57
91	54	81	912.07
91	54	82	909.18
91	54	83	894.25
91	54	84	876.28
91	55	74	869.18
91	55	75	903.24
91	55	76	930.09
91	55	81	907.31
91	55	82	936.21
91	55	83	933.33
91	55	84	918.68
91	56	74	850.07
91	56	75	864.36
91	56	76	885.56
91	56	81	929.27
91	56	82	953.26
91	56	83	951.31
91	56	84	936.46
91	57	74	868.35
91	57	75	856.36
91	57	76	858.28
91	57	77	916.81
91	57	78	944.46
91	57	79	940.47
91	57	80	934.57
91	57	81	940.76
91	57	82	947.77
91	57	83	942.88
91	57	84	929.13
91	58	74	960.92
91	58	75	928.85
91	58	76	876.96
91	58	77	917.7
91	58	78	932.63
91	58	79	906.23
91	58	80	925.6
91	58	81	976.71
91	58	82	979.82
91	58	83	980.83
91	58	84	981.92
91	59	74	917.94
91	59	75	923.98
91	59	76	897.88
91	59	77	907.49
91	59	78	918.03
91	59	79	920.83
91	59	80	956.61
91	59	81	1011.5
91	59	82	992.62
91	59	83	961.65
91	59	84	936.47
91	60	74	829.52
91	60	75	804.23
91	60	76	744.06
91	60	77	737.76
91	60	78	741.46
91	60	79	709.62
91	60	80	716.88
91	60	81	760.95
91	60	82	735.25
91	60	83	686.71
91	60	84	637.01
91	61	74	770.08
91	61	75	667.56
91	61	76	631.98
91	61	77	655.64
91	61	78	707.01
91	61	79	684.88
91	61	80	699.46
91	61	81	744.68
91	61	82	725.31
91	61	83	680.07
91	61	84	651.16
91	62	74	912.83
91	62	75	698.99
91	62	76	817.73
91	62	77	875.17
91	62	78	893.53
91	62	79	849.57
91	62	80	833.62
91	62	81	843.55
91	62	82	811.78
91	62	83	749.11
91	62	84	772.51
91	63	74	909.52
91	63	75	722.23
91	63	76	837.85
91	63	77	877.97
91	63	78	846.99
91	63	79	892.05
91	63	80	930.06
91	63	81	927
91	63	82	881.77
91	63	83	806.47
91	63	84	934.05
91	64	74	853.52
91	64	75	813.66
91	64	76	849.57
91	64	77	843.4
91	64	78	795.21
91	64	79	840.02
91	64	80	886.89
91	64	81	900.75
91	64	82	858.75
91	64	83	771.03
91	64	84	862.97
91	65	74	913.07
91	65	75	980.87
91	65	76	880.21
91	65	77	794.21
91	65	78	745.89
91	65	79	766.9
91	65	80	814.11
91	65	81	870.29
91	65	82	868.52
91	65	83	820.82
91	65	84	863.62
91	66	74	897.41
91	66	75	915.49
91	66	76	844.48
91	66	77	777.4
91	66	78	733.24
91	66	79	748.2
91	66	80	800.46
91	66	81	884.44
91	66	82	935.14
91	66	83	953.88
91	66	84	912.88
91	67	74	910.53
91	67	75	881.39
91	67	76	814.25
91	67	81	839.07
91	67	82	858.01
91	67	83	860.05
91	67	84	820.02
91	68	74	943.99
91	68	75	866.04
91	68	76	792.15
91	68	81	808.37
91	68	82	806.32
91	68	83	807.09
91	68	84	787.22
91	69	74	877.27
91	69	75	814.22
91	69	76	775.14
91	69	81	813.28
91	69	82	804
91	69	83	798.81
91	69	84	801.91
91	70	74	824.18
91	70	75	806.18
91	70	76	776.08
91	70	81	780.03
91	70	82	778.95
91	70	83	783.9
91	70	84	773.01
91	71	74	789.98
91	71	75	814.94
91	71	76	780.99
91	71	81	769.12
91	71	82	777.07
91	71	83	789
91	71	84	778.08
91	72	74	805.95
91	72	75	806.22
91	72	76	768.32
91	72	81	805.94
91	72	82	812.91
91	72	83	818.9
91	72	84	814.97
91	73	74	827.86
91	73	75	813.19
91	73	76	774.33
91	73	81	882.11
91	73	82	889.19
91	73	83	902
91	73	84	899.99
91	74	74	844.76
91	74	75	822.92
91	74	76	782.05
91	74	81	963.18
91	74	82	965.19
91	74	83	982.05
91	74	84	980.09
91	75	81	1000.6
91	75	82	1000.4
91	75	83	1021.3
91	75	84	1029.3
91	76	81	973.4
91	76	82	990.46
91	76	83	1018.4
91	76	84	1030.3
92	47	81	949.41
92	47	82	953.13
92	47	83	943.9
92	47	84	950.9
92	48	81	869.87
92	48	82	878.63
92	48	83	882.72
92	48	84	891.96
92	49	74	796.34
92	49	75	807.25
92	49	76	799.08
92	49	81	798.08
92	49	82	811.01
92	49	83	826.07
92	49	84	839.16
92	50	74	779.51
92	50	75	796.4
92	50	76	780.18
92	50	81	775.23
92	50	82	792.23
92	50	83	791.21
92	50	84	798.23
92	51	74	792.47
92	51	75	786.9
92	51	76	765.87
92	51	81	767.98
92	51	82	782.95
92	51	83	779
92	51	84	798.21
92	52	74	849.82
92	52	75	863.21
92	52	76	863.3
92	52	81	772.22
92	52	82	776.03
92	52	83	774
92	52	84	785.01
92	53	74	908.96
92	53	75	914.33
92	53	76	916.46
92	53	81	792.43
92	53	82	775.2
92	53	83	776.12
92	53	84	777.06
92	54	74	966.84
92	54	75	943.12
92	54	76	936.28
92	54	81	836.29
92	54	82	823.15
92	54	83	816.04
92	54	84	807.99
92	55	74	919.19
92	55	75	931.27
92	55	76	932.18
92	55	81	874.37
92	55	82	867.38
92	55	83	859.45
92	55	84	850.48
92	56	74	889.28
92	56	75	910.49
92	56	76	918.6
92	56	81	895.55
92	56	82	896.55
92	56	83	893.42
92	56	84	890.19
92	57	74	888.22
92	57	75	896.23
92	57	76	908.29
92	57	77	934.27
92	57	78	949.12
92	57	79	948.99
92	57	80	925.92
92	57	81	908.89
92	57	82	894.86
92	57	83	889.91
92	57	84	893.1
92	58	74	914.04
92	58	75	901.29
92	58	76	912.3
92	58	77	946.12
92	58	78	953.13
92	58	79	941.57
92	58	80	935.72
92	58	81	932.51
92	58	82	923.43
92	58	83	928.48
92	58	84	946.52
92	59	74	950.62
92	59	75	965.54
92	59	76	939.56
92	59	77	938.49
92	59	78	952.46
92	59	79	993.17
92	59	80	984.91
92	59	81	948.83
92	59	82	942.79
92	59	83	936.62
92	59	84	924.29
92	60	74	900.64
92	60	75	874.83
92	60	76	817.79
92	60	77	818.67
92	60	78	829.63
92	60	79	777.56
92	60	80	769.49
92	60	81	815.75
92	60	82	812.15
92	60	83	788.2
92	60	84	707.38
92	61	74	816.97
92	61	75	684.8
92	61	76	697.06
92	61	77	762.97
92	61	78	806.72
92	61	79	734.68
92	61	80	754.44
92	61	81	844.61
92	61	82	864.65
92	61	83	840.17
92	61	84	738.54
92	62	74	834.48
92	62	75	550.28
92	62	76	788.65
92	62	77	913.11
92	62	78	910.9
92	62	79	874.71
92	62	80	886.63
92	62	81	945.04
92	62	82	949.41
92	62	83	920.51
92	62	84	848.59
92	63	74	836.57
92	63	75	688.39
92	63	76	849.3
92	63	77	899.89
92	63	78	857.72
92	63	79	890.94
92	63	80	927.06
92	63	81	946.06
92	63	82	949.12
92	63	83	933.99
92	63	84	972.46
92	64	74	807.66
92	64	75	888.88
92	64	76	897.59
92	64	77	873.39
92	64	78	819.15
92	64	79	838.93
92	64	80	870.95
92	64	81	915.14
92	64	82	906.39
92	64	83	851.51
92	64	84	901.26
92	65	74	847.17
92	65	75	1021.3
92	65	76	925.22
92	65	77	846.12
92	65	78	797.9
92	65	79	779.97
92	65	80	799.26
92	65	81	878.45
92	65	82	887.8
92	65	83	849.05
92	65	84	891.81
92	66	74	874.18
92	66	75	942.56
92	66	76	888.43
92	66	77	842.33
92	66	78	815.12
92	66	79	799.04
92	66	80	807.28
92	66	81	862.55
92	66	82	907.59
92	66	83	943.3
92	66	84	944.11
92	67	74	904.87
92	67	75	891.55
92	67	76	862.38
92	67	81	827.18
92	67	82	862.32
92	67	83	890.33
92	67	84	872.29
92	68	74	931.36
92	68	75	860.21
92	68	76	842.11
92	68	81	802.33
92	68	82	819.35
92	68	83	832.2
92	68	84	820.22
92	69	74	870.4
92	69	75	831.3
92	69	76	804.17
92	69	81	811.15
92	69	82	804.01
92	69	83	794
92	69	84	798.05
92	70	74	831.06
92	70	75	816.19
92	70	76	779.13
92	70	81	777.89
92	70	82	781.94
92	70	83	788.94
92	70	84	786.93
92	71	74	808.83
92	71	75	811.23
92	71	76	768.18
92	71	81	760.27
92	71	82	782.29
92	71	83	809.25
92	71	84	807.25
92	72	74	804.91
92	72	75	821.27
92	72	76	788.33
92	72	81	831.02
92	72	82	844.1
92	72	83	861.1
92	72	84	864.07
92	73	74	813.88
92	73	75	819.15
92	73	76	791.28
92	73	81	901.23
92	73	82	910.25
92	73	83	921.18
92	73	84	925.08
92	74	74	835.91
92	74	75	812.09
92	74	76	782.19
92	74	81	974.08
92	74	82	978.09
92	74	83	987.13
92	74	84	991.22
92	75	81	999.45
92	75	82	1002.4
92	75	83	1019.5
92	75	84	1048.6
92	76	81	973.28
92	76	82	986.35
92	76	83	1013.2
92	76	84	1049.3
93	49	74	825.11
93	49	75	857.9
93	49	76	809.93
93	50	74	813.31
93	50	75	845.09
93	50	76	795.01
93	50	81	782.04
93	50	82	784.9
93	50	83	805.16
93	50	84	822.29
93	51	74	817.47
93	51	75	789.65
93	51	76	751.56
93	51	81	772.27
93	51	82	780.2
93	51	83	794.22
93	51	84	826.26
93	52	74	837.01
93	52	75	815.21
93	52	76	792.18
93	52	81	786.14
93	52	82	792.95
93	52	83	790.02
93	52	84	812.27
93	53	74	888.22
93	53	75	866.47
93	53	76	840.48
93	53	81	769.03
93	53	82	749.1
93	53	83	753.29
93	53	84	773.45
93	54	71	801.29
93	54	72	802.27
93	54	73	870.16
93	54	74	978.83
93	54	75	934.15
93	54	76	892.37
93	54	81	784.03
93	54	82	765.03
93	54	83	764.98
93	54	84	763.94
93	55	71	834.03
93	55	72	812.87
93	55	73	859.98
93	55	74	977.05
93	55	75	965.25
93	55	76	947.2
93	55	81	811.95
93	55	82	798.05
93	55	83	793.22
93	55	84	786.42
93	56	71	850.18
93	56	72	827.05
93	56	73	843.17
93	56	74	950.29
93	56	75	953.5
93	56	76	940.4
93	56	81	842.1
93	56	82	835.23
93	56	83	829.27
93	56	84	824.26
93	57	71	911.1
93	57	72	857.25
93	57	73	820.41
93	57	74	919.14
93	57	75	930.22
93	57	76	923.16
93	57	77	934.9
93	57	78	947.64
93	57	79	955.32
93	57	80	901.37
93	58	71	935.95
93	58	72	945.8
93	58	73	890.69
93	58	74	896.89
93	58	75	900.24
93	58	76	916.05
93	58	77	947.62
93	58	78	960.58
93	58	79	963.92
93	58	80	930.07
93	59	71	910.87
93	59	72	966.04
93	59	73	951.82
93	59	74	960.84
93	59	75	953.43
93	59	76	911.37
93	59	77	915.43
93	59	78	936.39
93	59	79	986.92
93	59	80	973.61
93	60	71	864.16
93	60	72	929.16
93	60	73	898.88
93	60	74	911.87
93	60	75	907.38
93	60	76	846.38
93	60	77	832.93
93	60	78	825.63
93	60	79	781.34
93	60	80	782.34
93	61	74	727.51
93	61	75	785.08
93	61	76	781.09
93	61	77	802.75
93	61	78	810.3
93	61	79	746.31
93	61	80	767.39
93	62	71	831.7
93	62	72	960.52
93	62	73	902.77
93	62	74	839.04
93	62	75	741.92
93	62	76	836.16
93	62	77	902.95
93	62	78	916.43
93	62	79	891.36
93	62	80	903.5
93	63	71	803.31
93	63	72	912.43
93	63	73	938.14
93	63	74	886.37
93	63	75	819.62
93	63	76	868.46
93	63	77	885.32
93	63	78	869.25
93	63	79	894.72
93	63	80	918.93
93	64	71	832.5
93	64	72	847.08
93	64	73	867.84
93	64	74	882.37
93	64	75	907.17
93	64	76	900.32
93	64	77	882.36
93	64	78	849.07
93	64	79	849.86
93	64	80	858.85
93	65	71	848.22
93	65	72	949.89
93	65	73	907.68
93	65	74	895.74
93	65	75	941.2
93	65	76	927.38
93	65	77	899.19
93	65	78	860.95
93	65	79	805
93	65	80	789.11
93	66	71	859.17
93	66	72	967.99
93	66	73	944.28
93	66	74	938.48
93	66	75	959.41
93	66	76	942.39
93	67	71	864.09
93	67	72	955.36
93	67	73	962.52
93	67	74	959.39
93	67	75	947.39
93	67	76	935.47
93	67	81	801.86
93	67	82	837.14
93	67	83	886.21
93	67	84	891.26
93	68	71	841.17
93	68	72	965.88
93	68	73	966.11
93	68	74	946.26
93	68	75	906.39
93	68	76	909.23
93	68	81	783.08
93	68	82	807.25
93	68	83	835.26
93	68	84	837.21
93	69	71	751.09
93	69	72	898.24
93	69	73	904.54
93	69	74	879.46
93	69	75	858.54
93	69	76	849.41
93	69	81	795.06
93	69	82	797.17
93	69	83	796.22
93	69	84	798.22
93	70	74	847.22
93	70	75	839.19
93	70	76	816.16
93	70	81	780.83
93	70	82	783.93
93	70	83	790.02
93	70	84	799.03
93	71	74	847.04
93	71	75	842.18
93	71	76	800.08
93	71	81	768.33
93	71	82	786.37
93	71	83	809.41
93	71	84	826.31
93	72	74	847.25
93	72	75	872.44
93	72	76	819.29
93	72	81	847.96
93	72	82	867.04
93	72	83	890.16
93	72	84	905.02
93	73	74	848.03
93	73	75	862.16
93	73	76	823.13
93	73	81	925.2
93	73	82	940.2
93	73	83	947.11
93	73	84	955
93	74	74	856.86
93	74	75	818.14
93	74	76	812.1
94	49	74	836.86
94	49	75	834.76
94	49	76	818.99
94	50	71	874.08
94	50	72	845.06
94	50	73	832.07
94	50	74	826.97
94	50	75	828.74
94	50	76	809.82
94	51	71	858.35
94	51	72	856.27
94	51	73	858.23
94	51	74	844.11
94	51	75	813.86
94	51	76	778.95
94	52	71	850.22
94	52	72	859.01
94	52	73	850.89
94	52	74	837.76
94	52	75	827.64
94	52	76	812.56
94	53	69	643.95
94	53	70	751.92
94	53	71	860.84
94	53	72	855.99
94	53	73	849.08
94	53	74	854.93
94	53	75	855.65
94	53	76	845.6
94	54	69	602.17
94	54	70	701.32
94	54	71	841.54
94	54	72	851.67
94	54	73	884.51
94	54	74	930.15
94	54	75	904.93
94	54	76	883.9
94	54	78	869.95
94	54	79	851.93
94	54	80	800.15
94	55	69	579.28
94	55	70	688.16
94	55	71	846.93
94	55	72	841.82
94	55	73	885.02
94	55	74	974.25
94	55	75	975.44
94	55	76	963.23
94	55	78	922.61
94	55	79	883.99
94	55	80	812.26
94	56	69	616.09
94	56	70	712.95
94	56	71	861.78
94	56	72	845.94
94	56	73	877.33
94	56	74	978.47
94	56	75	974.58
94	56	76	953.49
94	56	78	939.53
94	56	79	955.53
94	56	80	867.36
94	57	71	888.18
94	57	72	870.23
94	57	73	870.38
94	57	74	947.29
94	57	75	949.41
94	57	76	932.62
94	57	77	913.64
94	57	78	943.26
94	57	79	978.7
94	57	80	896.79
94	58	71	916.7
94	58	72	925.34
94	58	73	908.31
94	58	74	923.65
94	58	75	931.12
94	58	76	940.18
94	58	77	946.06
94	58	78	956.02
94	58	79	975.24
94	58	80	930.27
94	59	71	911.3
94	59	72	944.65
94	59	73	942.23
94	59	74	960.23
94	59	75	955.86
94	59	76	921.59
94	59	77	895.72
94	59	78	913.75
94	59	79	988.31
94	59	80	972.76
94	60	71	842.26
94	60	72	886.74
94	60	73	859.06
94	60	74	879.07
94	60	75	886.54
94	60	76	873.83
94	60	77	833.67
94	60	78	806.4
94	60	79	776.59
94	60	80	795.78
94	61	71	621.8
94	61	72	638.48
94	61	73	563.47
94	61	74	646.54
94	61	75	752.8
94	61	76	830.45
94	61	77	830.46
94	61	78	804.46
94	61	79	737.49
94	61	80	770.63
94	62	71	688.64
94	62	72	762.35
94	62	73	806.85
94	62	74	860.89
94	62	75	878.73
94	62	76	908.08
94	62	77	929.97
94	62	78	936.51
94	62	79	886.22
94	62	80	895.45
94	63	71	838.43
94	63	72	908.62
94	63	73	953.98
94	63	74	963.75
94	63	75	952.05
94	63	76	925.6
94	63	77	907.24
94	63	78	897.34
94	63	79	912.69
94	63	80	925.89
94	64	71	888.38
94	64	72	971.69
94	64	73	983
94	64	74	984.92
94	64	75	979.53
94	64	76	935.44
94	64	77	910.41
94	64	78	897.22
94	64	79	889.83
94	64	80	877.71
94	65	71	890.84
94	65	72	991.06
94	65	73	976.28
94	65	74	956.32
94	65	75	948.45
94	65	76	943.42
94	65	77	943.2
94	65	78	936.93
94	65	79	863.95
94	65	80	816.06
94	66	71	878.19
94	66	72	968.33
94	66	73	966.65
94	66	74	970.88
94	66	75	978.85
94	66	76	968.64
94	66	78	957.24
94	66	79	917.13
94	66	80	873.11
94	67	69	733.53
94	67	70	787.58
94	67	71	847.47
94	67	72	928.72
94	67	73	954.76
94	67	74	967.53
94	67	75	966.51
94	67	76	960.52
94	67	78	965.3
94	67	79	915.03
94	67	80	856.89
94	68	69	640.8
94	68	70	691.98
94	68	71	785.04
94	68	72	930.12
94	68	73	949.34
94	68	74	938.36
94	68	75	898.51
94	68	76	922.2
94	68	78	957.84
94	68	79	888.96
94	68	80	819.15
94	69	69	626.28
94	69	70	654.22
94	69	71	722.94
94	69	72	863.15
94	69	73	879.52
94	69	74	875.63
94	69	75	872.62
94	69	76	870.31
94	69	78	874.04
94	69	79	841.1
94	69	80	806.15
94	70	69	664.08
94	70	70	655.23
94	70	71	678.26
94	70	72	808.45
94	70	73	834.55
94	70	74	840.37
94	70	75	847.28
94	70	76	836.17
94	71	71	672.15
94	71	72	806.03
94	71	73	847.08
94	71	74	852.03
94	71	75	824.15
94	71	76	812.04
94	72	71	654.42
94	72	72	799.32
94	72	73	847.32
94	72	74	854.18
94	72	75	853.21
94	72	76	826.14
94	73	71	642.48
94	73	72	798.38
94	73	73	853.31
94	73	74	855.94
94	73	75	858.87
94	73	76	840.99
94	74	74	863.85
94	74	75	841.04
94	74	76	851.1
95	50	71	882.22
95	50	72	870.21
95	50	73	847.12
95	51	71	876.18
95	51	72	897.09
95	51	73	892
95	52	71	866.18
95	52	72	901.1
95	52	73	906.08
95	53	69	629.12
95	53	70	739.1
95	53	71	863.89
95	53	72	881.72
95	53	73	897.62
95	53	77	898.14
95	53	78	894.12
95	53	79	867.09
95	53	80	818.2
95	54	69	620.19
95	54	70	715.18
95	54	71	853.95
95	54	72	846.81
95	54	73	861.75
95	54	77	918.43
95	54	78	935.07
95	54	79	904.88
95	54	80	824.15
95	55	69	617.19
95	55	70	712.04
95	55	71	867.93
95	55	72	851.8
95	55	73	870.57
95	55	77	991.29
95	55	78	984.89
95	55	79	938.78
95	55	80	831
95	56	69	644.98
95	56	70	741.72
95	56	71	887.72
95	56	72	870.82
95	56	73	885.92
95	56	77	947.79
95	56	78	984.83
95	56	79	1009.4
95	56	80	906.29
95	57	69	731.08
95	57	70	770.95
95	57	71	879.09
95	57	72	881.28
[truncated: 7,412 more rows]
