# Supplementary material for: From mathematics to medicine: A practical primer on topological data analysis (TDA) and the development of related analytic tools for the functional discovery of latent structure in fMRI data
Source: PLoS One. 2021 Aug 12;16(8):e0255859. doi: 10.1371/journal.pone.0255859 (PMC8360597; doi:10.1371/journal.pone.0255859)
Supplement: S1 Data — The included archive of .csv files has one .csv file for each time index. Each .csv file contains a single matrix, which has one column for each of the spatial coordinates x, y, z and one column for the fMRI signal amplitude at voxel (x, y, z) at that time index. This is normalized scan data for a single patient from our study, described in the paper, with an ACC (anterior cingulate cortex) mask applied. This is the data we used, together with our software implementation of our workflow (available at https://github.com/regalski/Wayne-State-TDA), to produce the persistence diagrams, vineyards, and loop locations pictured in the figures and described in the Workflow section of our paper. (ZIP) [file pone.0255859.s004.zip › lea2002_145_121_121_time_151_rdACC.csv]

86	49	77	707.4
86	49	78	713.41
86	49	79	713.39
86	49	80	709.34
86	50	77	696.13
86	50	78	690.24
86	50	79	684.52
86	50	80	693.62
86	51	77	694.95
86	51	78	687.27
86	51	79	684.47
86	51	80	684.45
86	52	77	712.34
86	52	78	703.47
86	52	79	696.38
86	52	80	691.55
86	53	77	803.9
86	53	78	764.99
86	53	79	720.37
86	53	80	724.71
86	54	77	847.88
86	54	78	819.24
86	54	79	814.3
86	54	80	790.39
86	55	77	856.13
86	55	78	847.13
86	55	79	882.97
86	55	80	849.21
86	56	77	859.03
86	56	78	857.11
86	56	79	890.22
86	56	80	888.08
86	57	77	843.05
86	57	78	860.47
86	57	79	899.29
86	57	80	906.89
86	57	81	897.8
86	57	82	858.03
86	58	77	826.42
86	58	78	856.31
86	58	79	893.41
86	58	80	901.52
86	58	81	880.51
86	58	82	859.67
86	59	81	829.32
86	59	82	830.25
86	60	81	748.45
86	60	82	764.71
86	61	81	787.64
86	61	82	804.51
86	62	81	834.03
86	62	82	837.13
86	63	77	867.74
86	63	78	818.82
86	63	79	802.68
86	63	80	791.63
86	63	81	808.46
86	63	82	808.34
86	64	77	871.86
86	64	78	852.87
86	64	79	819.92
86	64	80	770.88
86	64	81	768.74
86	64	82	753.82
86	65	77	863.27
86	65	78	865.33
86	65	79	835.16
86	65	80	774.17
86	65	81	764.27
86	65	82	748.4
86	66	77	872.37
86	66	78	891.91
86	66	79	863.8
86	66	80	793.08
86	66	81	781.23
86	66	82	763.19
86	67	77	824.65
86	67	78	856.64
86	67	79	851.7
86	67	80	800.05
86	68	77	836.26
86	68	78	844.12
86	68	79	830.2
86	68	80	787.48
86	69	77	873.41
86	69	78	828.71
86	69	79	794.07
86	69	80	758.38
86	70	77	788.14
86	70	78	750.38
86	70	79	721.53
86	70	80	698.51
86	71	77	746.11
86	71	78	731.16
86	71	79	714.23
86	71	80	687.3
86	72	77	732.83
86	72	78	728.7
86	72	79	712.72
86	72	80	683.01
86	73	77	722.02
86	73	78	708.85
86	73	79	694.77
86	73	80	678.92
87	46	81	917.2
87	46	82	907.41
87	46	83	924.39
87	46	84	935.42
87	47	81	834.72
87	47	82	844.6
87	47	83	852.44
87	47	84	860.47
87	48	81	771.73
87	48	82	778.9
87	48	83	774.98
87	48	84	777.12
87	49	77	705.35
87	49	78	729.27
87	49	79	741.13
87	49	80	733.02
87	49	81	734.11
87	49	82	734.26
87	49	83	729.27
87	49	84	731.3
87	50	77	702.19
87	50	78	712.36
87	50	79	716.56
87	50	80	720.51
87	50	81	716.44
87	50	82	703.36
87	50	83	707.28
87	50	84	715.28
87	51	77	710.98
87	51	78	710.14
87	51	79	712.22
87	51	80	702.34
87	52	77	737.37
87	52	78	729.44
87	52	79	723.33
87	52	80	706.61
87	53	77	833.16
87	53	78	796.28
87	53	79	750.62
87	53	80	748.8
87	54	77	868
87	54	78	833.32
87	54	79	812.44
87	54	80	782.31
87	55	77	854.37
87	55	78	841.25
87	55	79	870.29
87	55	80	824.28
87	55	81	761.39
87	55	82	755.27
87	55	83	746.05
87	55	84	744.95
87	56	77	861.99
87	56	78	859.98
87	56	79	919.37
87	56	80	890.27
87	56	81	822.2
87	56	82	777.13
87	56	83	749
87	56	84	767.7
87	57	77	857.93
87	57	78	880.27
87	57	79	940.1
87	57	80	931.8
87	57	81	880.01
87	57	82	815.01
87	57	83	761.9
87	57	84	769.81
87	58	77	848.25
87	58	78	891.23
87	58	79	932.15
87	58	80	936.15
87	58	81	911.48
87	58	82	869.72
87	58	83	836.82
87	58	84	834.53
87	59	77	878.8
87	59	78	872.76
87	59	79	883.4
87	59	80	894.71
87	59	81	901.15
87	59	82	892.9
87	59	83	895.88
87	59	84	869.91
87	60	77	798.28
87	60	78	769.35
87	60	79	779.36
87	60	80	788.06
87	60	81	772.12
87	60	82	787.37
87	60	83	826.33
87	60	84	808.54
87	61	77	755.79
87	61	78	720.47
87	61	79	744.51
87	61	80	782.46
87	61	81	783.57
87	61	82	800.42
87	61	83	821.93
87	61	84	824.87
87	62	77	824.97
87	62	78	758.98
87	62	79	773.99
87	62	80	809.66
87	62	81	832.08
87	62	82	839.29
87	62	83	830.15
87	62	84	828.08
87	63	77	883.58
87	63	78	843.47
87	63	79	803.33
87	63	80	747.32
87	63	81	824.4
87	63	82	849.39
87	63	83	829.42
87	63	84	809.25
87	64	77	884.85
87	64	78	842.76
87	64	79	787.83
87	64	80	712.77
87	64	81	789.69
87	64	82	809.7
87	64	83	777.85
87	64	84	761.85
87	65	77	863.36
87	65	78	833.43
87	65	79	781.34
87	65	80	694.98
87	65	81	760.62
87	65	82	778.47
87	65	83	749.82
87	65	84	742.07
87	66	77	863.27
87	66	78	866.17
87	66	79	812.07
87	66	80	690.89
87	66	81	737.62
87	66	82	754.48
87	66	83	733.75
87	66	84	733.01
87	67	77	878.8
87	67	78	833.02
87	67	79	779.01
87	67	80	715.63
87	67	81	727.48
87	67	82	728.51
87	67	83	719.69
87	67	84	726.9
87	68	77	864.98
87	68	78	805.45
87	68	79	765.51
87	68	80	735.27
87	68	81	728.18
87	68	82	722.19
87	68	83	719.13
87	68	84	717.02
87	69	77	808.18
87	69	78	777.12
87	69	79	757.18
87	69	80	745.36
87	70	77	730.78
87	70	78	720.74
87	70	79	719.96
87	70	80	725.27
87	71	77	714.22
87	71	78	716.13
87	71	79	716.14
87	71	80	713.24
87	72	77	745.82
87	72	78	736.72
87	72	79	722.81
87	72	80	707.16
87	73	77	735.8
87	73	78	719.7
87	73	79	711.77
87	73	80	716.09
87	73	81	741.31
87	73	82	752.3
87	73	83	741.06
87	73	84	756.98
87	74	81	782.34
87	74	82	821.39
87	74	83	821.54
87	74	84	838.53
87	75	81	824.03
87	75	82	888.01
87	75	83	897.41
87	75	84	905.3
87	76	81	818.29
87	76	82	887.48
87	76	83	923.71
87	76	84	933.41
88	46	81	947.32
88	46	82	941.4
88	46	83	949.39
88	46	84	953.42
88	47	81	861.72
88	47	82	867.64
88	47	83	874.47
88	47	84	870.47
88	48	81	772.84
88	48	82	775.95
88	48	83	781.93
88	48	84	785.03
88	49	77	715.29
88	49	78	742.14
88	49	79	749.02
88	49	80	725.13
88	49	81	726.28
88	49	82	733.36
88	49	83	741.29
88	49	84	747.24
88	50	77	717.13
88	50	78	730.36
88	50	79	735.53
88	50	80	724.44
88	50	81	725.39
88	50	82	727.33
88	50	83	732.21
88	50	84	737.19
88	51	77	741.09
88	51	78	738.08
88	51	79	730.08
88	51	80	711.19
88	52	77	793.96
88	52	78	770.14
88	52	79	747.26
88	52	80	722.48
88	53	77	876.12
88	53	78	845.18
88	53	79	804.35
88	53	80	787.33
88	54	77	901.96
88	54	78	873.07
88	54	79	843.09
88	54	80	823.01
88	55	77	884.07
88	55	78	861.19
88	55	79	864.11
88	55	80	846.06
88	55	81	825.18
88	55	82	830.4
88	55	83	822.46
88	55	84	815.23
88	56	77	871
88	56	78	860.15
88	56	79	872.33
88	56	80	863.15
88	56	81	844.02
88	56	82	832.23
88	56	83	823.25
88	56	84	846.89
88	57	77	864.91
88	57	78	882.09
88	57	79	905.2
88	57	80	900.94
88	57	81	881.61
88	57	82	844.58
88	57	83	813.65
88	57	84	841.79
88	58	77	867.05
88	58	78	904.89
88	58	79	921.13
88	58	80	920.16
88	58	81	911.22
88	58	82	884.39
88	58	83	860.5
88	58	84	874.34
88	59	77	911.76
88	59	78	906.03
88	59	79	897.37
88	59	80	903.34
88	59	81	913.77
88	59	82	901.42
88	59	83	886.43
88	59	84	868.56
88	60	77	877.91
88	60	78	868.16
88	60	79	827.15
88	60	80	790.97
88	60	81	755.04
88	60	82	742.37
88	60	83	747.65
88	60	84	754.71
88	61	77	840.46
88	61	78	843.56
88	61	79	819.68
88	61	80	799.88
88	61	81	773.32
88	61	82	783.42
88	61	83	811.19
88	61	84	814.5
88	62	77	846.3
88	62	78	853.34
88	62	79	855.16
88	62	80	856.9
88	62	81	855.55
88	62	82	869.99
88	62	83	887.91
88	62	84	864.44
88	63	77	880.53
88	63	78	833.58
88	63	79	818.45
88	63	80	816.19
88	63	81	871.45
88	63	82	905.63
88	63	83	918.65
88	63	84	874.35
88	64	77	891.89
88	64	78	819.89
88	64	79	781.87
88	64	80	760.96
88	64	81	857.17
88	64	82	891.08
88	64	83	860.96
88	64	84	815.77
88	65	77	890.04
88	65	78	819.09
88	65	79	763.01
88	65	80	717.84
88	65	81	826.94
88	65	82	860.03
88	65	83	827.16
88	65	84	784.14
88	66	77	913.99
88	66	78	845.89
88	66	79	778.7
88	66	80	698.55
88	66	81	787.77
88	66	82	820.96
88	66	83	803.13
88	66	84	766.19
88	67	77	861.24
88	67	78	790.77
88	67	79	744.53
88	67	80	712.57
88	67	81	744.71
88	67	82	754.82
88	67	83	743.94
88	67	84	733.07
88	68	77	803.12
88	68	78	751.94
88	68	79	727.91
88	68	80	723.98
88	68	81	733.15
88	68	82	735.27
88	68	83	733.26
88	68	84	733.21
88	69	77	751.99
88	69	78	732.86
88	69	79	725.85
88	69	80	732.04
88	70	77	714.73
88	70	78	706.75
88	70	79	713.84
88	70	80	734.07
88	71	77	701.1
88	71	78	707.11
88	71	79	721.16
88	71	80	739.37
88	72	77	712.13
88	72	78	729
88	72	79	740.02
88	72	80	745.41
88	73	77	718.1
88	73	78	713.01
88	73	79	718.07
88	73	80	734.38
88	73	81	758.21
88	73	82	779.95
88	73	83	790.92
88	73	84	783.83
88	74	81	812.42
88	74	82	858.47
88	74	83	853.72
88	74	84	858.59
88	75	81	899.01
88	75	82	962.12
88	75	83	914.44
88	75	84	931.35
88	76	81	889.59
88	76	82	954.79
88	76	83	919.4
88	76	84	940.34
89	46	81	956.4
89	46	82	963.37
89	46	83	948.12
89	46	84	941.11
89	47	81	889.69
89	47	82	879.62
89	47	83	862.43
89	47	84	847.41
89	48	81	799.94
89	48	82	795.82
89	48	83	780.77
89	48	84	775.92
89	49	77	733.27
89	49	78	733.16
89	49	79	737.14
89	49	80	731.38
89	49	81	740.44
89	49	82	750.4
89	49	83	747.4
89	49	84	751.45
89	50	74	722.38
89	50	75	735.08
89	50	76	742.72
89	50	77	746.74
89	50	78	750.05
89	50	79	749.28
89	50	80	736.27
89	50	81	739.26
89	50	82	747.23
89	50	83	749.2
89	50	84	752.23
89	51	74	749.65
89	51	75	766.41
89	51	76	777.08
89	51	77	775.19
89	51	78	775.11
89	51	79	767.88
89	51	80	744.88
89	51	81	743.02
89	51	82	754.04
89	51	83	741.07
89	51	84	728.21
89	52	74	781.37
89	52	75	861.15
89	52	76	874.73
89	52	77	827.92
89	52	78	814.97
89	52	79	805.08
89	52	80	779.44
89	52	81	772.62
89	52	82	781.52
89	52	83	760.39
89	52	84	737.33
89	53	74	790.65
89	53	75	873.57
89	53	76	901.28
89	53	77	868.55
89	53	78	871.65
89	53	79	874.53
89	53	80	863.47
89	53	81	850.24
89	53	82	836.13
89	53	83	807.15
89	53	84	775.24
89	54	74	791.56
89	54	75	862.57
89	54	76	906.44
89	54	77	896.61
89	54	78	894.49
89	54	79	887.26
89	54	80	883.17
89	54	81	876.21
89	54	82	883.2
89	54	83	869.07
89	54	84	844.01
89	55	75	846.38
89	55	76	903.1
89	55	77	907.18
89	55	78	892.28
89	55	79	875.51
89	55	80	878.55
89	55	81	882.48
89	55	82	894.36
89	55	83	889.28
89	55	84	880.25
89	56	75	816.27
89	56	76	876.24
89	56	77	879.14
89	56	78	879.06
89	56	79	881.29
89	56	80	887.3
89	56	81	888.21
89	56	82	881.2
89	56	83	883.1
89	56	84	899.05
89	57	75	828.5
89	57	76	857.19
89	57	77	870.04
89	57	78	875.86
89	57	79	865.79
89	57	80	874.73
89	57	81	886.51
89	57	82	878.52
89	57	83	878.63
89	57	84	907.56
89	58	77	873.97
89	58	78	889.88
89	58	79	874.23
89	58	80	890.45
89	58	81	916.48
89	58	82	910.61
89	58	83	906.68
89	58	84	923.61
89	59	77	887.26
89	59	78	906.28
89	59	79	927.18
89	59	80	950.85
89	59	81	961.44
89	59	82	930.31
89	59	83	894.42
89	59	84	876.7
89	60	77	824.46
89	60	78	827.31
89	60	79	802.41
89	60	80	765.43
89	60	81	719.3
89	60	82	689.67
89	60	83	666.29
89	60	84	689.43
89	61	77	784.95
89	61	78	794.71
89	61	79	786.71
89	61	80	764.85
89	61	81	727.13
89	61	82	718.33
89	61	83	726.37
89	61	84	772.57
89	62	77	830.02
89	62	78	834.86
89	62	79	852.86
89	62	80	861.95
89	62	81	847.51
89	62	82	843.95
89	62	83	853.94
89	62	84	865.27
89	63	77	853.36
89	63	78	824.44
89	63	79	840.6
89	63	80	871.64
89	63	81	910.72
89	63	82	930.53
89	63	83	942.17
89	63	84	915.09
89	64	77	864
89	64	78	804.85
89	64	79	794.82
89	64	80	812.86
89	64	81	892.93
89	64	82	924.85
89	64	83	903.79
89	64	84	855.75
89	65	77	863.93
89	65	78	789.91
89	65	79	756.97
89	65	80	754.96
89	65	81	861.94
89	65	82	909
89	65	83	889.21
89	65	84	831.22
89	66	75	862.89
89	66	76	855.68
89	66	77	853.19
89	66	78	804.06
89	66	79	761.94
89	66	80	733.81
89	66	81	831.6
89	66	82	884.54
89	66	83	885.84
89	66	84	819.05
89	67	75	879.55
89	67	76	844.45
89	67	77	817.9
89	67	78	784.77
89	67	79	751.65
89	67	80	728.5
89	67	81	768.51
89	67	82	790.58
89	67	83	793.76
89	67	84	762.92
89	68	75	844.01
89	68	76	811.11
89	68	77	785.95
89	68	78	769.04
89	68	79	747.06
89	68	80	731.95
89	68	81	743.02
89	68	82	753.06
89	68	83	759.14
89	68	84	756.26
89	69	74	843.96
89	69	75	801.9
89	69	76	778.88
89	69	77	769.81
89	69	78	770.06
89	69	79	758.16
89	69	80	743.06
89	69	81	748.03
89	69	82	754.07
89	69	83	759.18
89	69	84	769.26
89	70	74	811.27
89	70	75	774.12
89	70	76	754.98
89	70	77	748.87
89	70	78	743.93
89	70	79	740.09
89	70	80	744.17
89	70	81	755.22
89	70	82	763.32
89	70	83	765.39
89	70	84	766.4
89	71	74	787.48
89	71	75	755.23
89	71	76	742.12
89	71	77	737.22
89	71	78	732.26
89	71	79	736.36
89	71	80	751.45
89	71	81	759.34
89	71	82	762.25
89	71	83	760.25
89	71	84	755.23
89	72	74	759.48
89	72	75	750.25
89	72	76	747.17
89	72	77	744.25
89	72	78	741.13
89	72	79	750.12
89	72	80	765.33
89	72	81	761.36
89	72	82	760.38
89	72	83	760.69
89	72	84	754.72
89	73	74	755.24
89	73	75	749.17
89	73	76	744.03
89	73	77	738.95
89	73	78	733.94
89	73	79	740.95
89	73	80	760.96
89	73	81	789.94
89	73	82	819.86
89	73	83	849.96
89	73	84	829.83
89	74	81	844.42
89	74	82	893.42
89	74	83	909.44
89	74	84	893.33
89	75	81	936.04
89	75	82	990.22
89	75	83	950.6
89	75	84	955.54
89	76	81	926.52
89	76	82	980.61
89	76	83	946.51
89	76	84	958.39
90	46	81	951.14
90	46	82	959.02
90	46	83	946.06
90	46	84	926.19
90	47	81	896.61
90	47	82	884.53
90	47	83	850.53
90	47	84	827.65
90	48	81	817.69
90	48	82	804.59
90	48	83	782.73
90	48	84	774.95
90	49	74	750.24
90	49	75	766.51
90	49	76	756.47
90	49	81	758.36
90	49	82	761.23
90	49	83	754.31
90	49	84	756.41
90	50	74	742.31
90	50	75	756.25
90	50	76	758.06
90	50	77	758.98
90	50	78	755.98
90	50	79	753.16
90	50	80	749.36
90	50	81	758.29
90	50	82	771.11
90	50	83	766.16
90	50	84	767.29
90	51	74	742.63
90	51	75	768.58
90	51	76	789.53
90	51	77	801.66
90	51	78	796.46
90	51	79	789.04
90	51	80	766.89
90	51	81	766.82
90	51	82	771.72
90	51	83	754.84
90	51	84	740.05
90	52	74	789.18
90	52	75	845.19
90	52	76	876.1
90	52	77	878.09
90	52	78	879.04
90	52	79	866.24
90	52	80	822.49
90	52	81	809.51
90	52	82	802.21
90	52	83	776.1
90	52	84	749.16
90	53	74	796.18
90	53	75	863.09
90	53	76	891.93
90	53	77	878.3
90	53	78	911.92
90	53	79	945.27
90	53	80	927.78
90	53	81	906.08
90	53	82	874.58
90	53	83	837.66
90	53	84	798.12
90	54	74	781.21
90	54	75	855.15
90	54	76	899.22
90	54	77	894.51
90	54	78	925.52
90	54	79	945.38
90	54	80	936.2
90	54	81	927.14
90	54	82	925.06
90	54	83	912.02
90	54	84	893.02
90	55	74	778.94
90	55	75	845.89
90	55	76	914.78
90	55	77	945.93
90	55	78	934.39
90	55	79	913.13
90	55	80	915.08
90	55	81	922.68
90	55	82	938.35
90	55	83	932.28
90	55	84	916.44
90	56	74	796.19
90	56	75	822.04
90	56	76	872.09
90	56	77	907.54
90	56	78	928.84
90	56	79	942.07
90	56	80	935.78
90	56	81	929.42
90	56	82	917.38
90	56	83	910.49
90	56	84	905.58
90	57	74	847.73
90	57	75	836.51
90	57	76	850.03
90	57	77	892.86
90	57	78	908.85
90	57	79	893.07
90	57	80	896.06
90	57	81	912.74
90	57	82	919.63
90	57	83	926.84
90	57	84	930.03
90	58	74	947.11
90	58	75	915.75
90	58	76	867.6
90	58	77	895.66
90	58	78	904.97
90	58	79	869.72
90	58	80	893.01
90	58	81	941.72
90	58	82	953.63
90	58	83	962.75
90	58	84	977.96
90	59	75	857.9
90	59	76	857.76
90	59	77	885.55
90	59	78	915.2
90	59	79	939.64
90	59	80	985.07
90	59	81	1019.7
90	59	82	977.75
90	59	83	927.12
90	59	84	928.31
90	60	75	772.71
90	60	76	754.48
90	60	77	762.45
90	60	78	782.68
90	60	79	767.1
90	60	80	744.37
90	60	81	705.71
90	60	82	668.15
90	60	83	624.78
90	60	84	639.96
90	61	77	705.22
90	61	78	745.34
90	61	79	740.37
90	61	80	726.1
90	61	81	696.2
90	61	82	655.41
90	61	83	598.64
90	61	84	687.11
90	62	75	810.54
90	62	76	834.69
90	62	77	852.99
90	62	78	864.81
90	62	79	853.92
90	62	80	851.09
90	62	81	837.86
90	62	82	784.73
90	62	83	699.38
90	62	84	793.73
90	63	75	743.16
90	63	76	821.62
90	63	77	862.84
90	63	78	835.03
90	63	79	862.17
90	63	80	902.34
90	63	81	937.47
90	63	82	917.39
90	63	83	861.34
90	63	84	909.62
90	64	75	733
90	64	76	822.73
90	64	77	858.18
90	64	78	796.99
90	64	79	812.95
90	64	80	853.98
90	64	81	906.05
90	64	82	908.24
90	64	83	870.44
90	64	84	871.08
90	65	74	902.47
90	65	75	866.35
90	65	76	866.18
90	65	77	845.82
90	65	78	763.78
90	65	79	756.88
90	65	80	790.05
90	65	81	865.38
90	65	82	899.68
90	65	83	896.79
90	65	84	863.51
90	66	74	898.62
90	66	75	889.88
90	66	76	846.64
90	66	77	797.3
90	66	78	749.08
90	66	79	743.05
90	66	80	766.3
90	66	81	858.08
90	66	82	915.79
90	66	83	941.66
90	66	84	865.81
90	67	74	896.42
90	67	75	871.34
90	67	76	816.2
90	67	77	770.77
90	67	78	753.62
90	67	79	754.68
90	67	80	761.85
90	67	81	796.71
90	67	82	822.74
90	67	83	844.89
90	67	84	789.88
90	68	74	895.76
90	68	75	828.05
90	68	76	784.09
90	68	77	762.84
90	68	78	771.86
90	68	79	775.97
90	68	80	768.12
90	68	81	763.16
90	68	82	771.18
90	68	83	793.18
90	68	84	769.32
90	69	74	834.98
90	69	75	790.83
90	69	76	771.85
90	69	77	771.88
90	69	78	798.04
90	69	79	798.22
90	69	80	776.34
90	69	81	763.07
90	69	82	760.89
90	69	83	771.81
90	69	84	782.02
90	70	74	799.13
90	70	75	782.08
90	70	76	769.03
90	70	77	764.88
90	70	78	776.76
90	70	79	774.88
90	70	80	765.14
90	70	81	761.14
90	70	82	760.18
90	70	83	758.19
90	70	84	772.39
90	71	74	784.44
90	71	75	784.28
90	71	76	768.2
90	71	77	756.14
90	71	78	753.09
90	71	79	755.18
90	71	80	761.28
90	71	81	764.22
90	71	82	766.12
90	71	83	762.03
90	71	84	773.19
90	72	74	799.63
90	72	75	779.55
90	72	76	762.34
90	72	77	752.17
90	72	78	748.07
90	72	79	757.1
90	72	80	775.23
90	72	81	780.17
90	72	82	780.07
90	72	83	784.11
90	72	84	781.31
90	73	74	815.51
90	73	75	791.54
90	73	76	768.33
90	73	81	833.93
90	73	82	858.88
90	73	83	887.87
90	73	84	876.87
90	74	81	896.29
90	74	82	934.15
90	74	83	964.02
90	74	84	944.04
90	75	81	966.4
90	75	82	997.37
90	75	83	1000.3
90	75	84	982.3
90	76	81	948.48
90	76	82	986.61
90	76	83	997.47
90	76	84	986.33
91	47	81	896.89
91	47	82	885.7
91	47	83	867.35
91	47	84	859.14
91	48	81	827.79
91	48	82	806.69
91	48	83	798.73
91	48	84	808.83
91	49	74	769.38
91	49	75	794.5
91	49	76	779.42
91	49	81	771.12
91	49	82	758.19
91	49	83	769.22
91	49	84	789.23
91	50	74	760.48
91	50	75	780.55
91	50	76	772.24
91	50	81	775.32
91	50	82	792.23
91	50	83	794.18
91	50	84	800.22
91	51	74	761.65
91	51	75	780.02
91	51	76	788.86
91	51	81	778.86
91	51	82	784.83
91	51	83	773.9
91	51	84	774.06
91	52	74	813.03
91	52	75	860.53
91	52	76	880.53
91	52	81	808.46
91	52	82	793.36
91	52	83	778.19
91	52	84	766.08
91	53	74	833.22
91	53	75	890.6
91	53	76	913.69
91	53	81	908.31
91	53	82	855.1
91	53	83	821.1
91	53	84	792.22
91	54	74	827.32
91	54	75	891.58
91	54	76	922.69
91	54	81	936.09
91	54	82	920.22
91	54	83	896.31
91	54	84	872.34
91	55	74	819.22
91	55	75	884.3
91	55	76	937.11
91	55	81	933.37
91	55	82	945.26
91	55	83	932.41
91	55	84	915.83
91	56	74	819.09
91	56	75	856.44
91	56	76	899.68
91	56	81	950.33
91	56	82	933.32
91	56	83	928.37
91	56	84	928.56
91	57	74	847.42
91	57	75	851.44
91	57	76	874.35
91	57	77	921.77
91	57	78	953.35
91	57	79	964.36
91	57	80	956.48
91	57	81	955.7
91	57	82	953.72
91	57	83	944.85
91	57	84	925.16
91	58	74	927.91
91	58	75	900.81
91	58	76	878.95
91	58	77	922.64
91	58	78	940.55
91	58	79	918.28
91	58	80	940.73
91	58	81	993.87
91	58	82	993
91	58	83	988.01
91	58	84	991.12
91	59	74	883.15
91	59	75	875.19
91	59	76	884.07
91	59	77	907.6
91	59	78	930.03
91	59	79	938.79
91	59	80	986.53
91	59	81	1058.4
91	59	82	1011.5
91	59	83	970.57
91	59	84	960.36
91	60	74	805.63
91	60	75	775.28
91	60	76	742.07
91	60	77	757.7
91	60	78	778.34
91	60	79	749.53
91	60	80	751.85
91	60	81	778.94
91	60	82	755.31
91	60	83	714.86
91	60	84	659.24
91	61	74	752.32
91	61	75	679.91
91	61	76	642.42
91	61	77	683.01
91	61	78	749.24
91	61	79	723.08
91	61	80	730.56
91	61	81	764.61
91	61	82	749.16
91	61	83	705.86
91	61	84	659.98
91	62	74	884.01
91	62	75	699.2
91	62	76	823.9
91	62	77	893.21
91	62	78	928.43
91	62	79	877.48
91	62	80	861.53
91	62	81	881.45
91	62	82	847.73
91	62	83	779.13
91	62	84	766.62
91	63	74	889.42
91	63	75	679.29
91	63	76	838.03
91	63	77	892.19
91	63	78	855.2
91	63	79	878.29
91	63	80	915.29
91	63	81	957.22
91	63	82	925.94
91	63	83	848.58
91	63	84	915.06
91	64	74	839.63
91	64	75	758.8
91	64	76	856.7
91	64	77	871.49
91	64	78	797.26
91	64	79	828.03
91	64	80	873.86
91	64	81	910.7
91	64	82	883.7
91	64	83	813.04
91	64	84	872.97
91	65	74	883.09
91	65	75	965.84
91	65	76	914.25
91	65	77	844.26
91	65	78	752.87
91	65	79	762.88
91	65	80	806.13
91	65	81	860.35
91	65	82	870.63
91	65	83	846
91	65	84	879.76
91	66	74	872.51
91	66	75	898.6
91	66	76	842.59
91	66	77	778.48
91	66	78	717.29
91	66	79	722.24
91	66	80	768.57
91	66	81	865.54
91	66	82	927.17
91	66	83	957.86
91	66	84	921.85
91	67	74	878.65
91	67	75	860.48
91	67	76	807.31
91	67	81	832.09
91	67	82	856.02
91	67	83	877.06
91	67	84	833.02
91	68	74	897.98
91	68	75	843.05
91	68	76	794.18
91	68	81	807.45
91	68	82	800.39
91	68	83	819.11
91	68	84	794.27
91	69	74	835.33
91	69	75	797.27
91	69	76	773.18
91	69	81	801.35
91	69	82	788
91	69	83	793.77
91	69	84	794.9
91	70	74	798.22
91	70	75	787.21
91	70	76	772.1
91	70	81	772.04
91	70	82	760.94
91	70	83	765.88
91	70	84	776.01
91	71	74	786.98
91	71	75	793.92
91	71	76	778.99
91	71	81	766.15
91	71	82	766.08
91	71	83	768
91	71	84	784.1
91	72	74	808.94
91	72	75	792.27
91	72	76	768.4
91	72	81	809.93
91	72	82	821.89
91	72	83	810.88
91	72	84	822.97
91	73	74	819.83
91	73	75	802.23
91	73	76	775.41
91	73	81	881.13
91	73	82	889.23
91	73	83	892
91	73	84	901.98
91	74	74	814.71
91	74	75	809.9
91	74	76	783.07
91	74	81	959.23
91	74	82	956.24
91	74	83	973.06
91	74	84	981.11
91	75	81	1008.7
91	75	82	1004.5
91	75	83	1024.4
91	75	84	1031.4
91	76	81	978.49
91	76	82	995.56
91	76	83	1025.5
91	76	84	1030.4
92	47	81	940.5
92	47	82	939.16
92	47	83	939.87
92	47	84	939.88
92	48	81	862.84
92	48	82	869.55
92	48	83	878.66
92	48	84	884.95
92	49	74	794.41
92	49	75	823.3
92	49	76	804.1
92	49	81	790.09
92	49	82	804.01
92	49	83	828.09
92	49	84	843.19
92	50	74	783.62
92	50	75	808.49
92	50	76	790.21
92	50	81	787.28
92	50	82	798.29
92	50	83	805.26
92	50	84	817.28
92	51	74	791.57
92	51	75	792.09
92	51	76	779.06
92	51	81	774.97
92	51	82	789.94
92	51	83	784
92	51	84	798.25
92	52	74	826.77
92	52	75	870.26
92	52	76	869.37
92	52	81	763.26
92	52	82	781.03
92	52	83	770
92	52	84	772.02
92	53	74	860.95
92	53	75	916.41
92	53	76	928.56
92	53	81	804.52
92	53	82	786.24
92	53	83	769.15
92	53	84	757.07
92	54	74	891.8
92	54	75	936.14
92	54	76	956.34
92	54	81	852.35
92	54	82	832.19
92	54	83	810.05
92	54	84	787.99
92	55	74	887.23
92	55	75	933.33
92	55	76	959.21
92	55	81	890.45
92	55	82	869.47
92	55	83	850.55
92	55	84	838.59
92	56	74	867.34
92	56	75	909.6
92	56	76	940.74
92	56	81	912.67
92	56	82	880.67
92	56	83	875.51
92	56	84	885.23
92	57	74	859.27
92	57	75	884.28
92	57	76	922.35
92	57	77	938.33
92	57	78	959.15
92	57	79	981.99
92	57	80	956.9
92	57	81	931.86
92	57	82	912.83
92	57	83	898.89
92	57	84	883.12
92	58	74	892.05
92	58	75	879.36
92	58	76	912.37
92	58	77	936.14
92	58	78	957.16
92	58	79	976.7
92	58	80	965.88
92	58	81	952.62
92	58	82	939.53
92	58	83	932.58
92	58	84	936.63
92	59	74	919.75
92	59	75	925.66
92	59	76	944.68
92	59	77	942.6
92	59	78	952.57
92	59	79	994.21
92	59	80	990.9
92	59	81	970.79
92	59	82	942.75
92	59	83	925.54
92	59	84	923.13
92	60	74	877.56
92	60	75	855.8
92	60	76	817.74
92	60	77	836.6
92	60	78	868.55
92	60	79	809.47
92	60	80	803.37
92	60	81	849.7
92	60	82	820.18
92	60	83	783.25
92	60	84	716.46
92	61	74	813.96
92	61	75	713.98
92	61	76	694.3
92	61	77	773.19
92	61	78	853.88
92	61	79	771.83
92	61	80	787.54
92	61	81	870.74
92	61	82	880.79
92	61	83	854.21
92	61	84	758.44
92	62	74	847.59
92	62	75	607.57
92	62	76	806.8
92	62	77	917.13
92	62	78	924.88
92	62	79	895.65
92	62	80	907.55
92	62	81	966.04
92	62	82	977.5
92	62	83	949.62
92	62	84	863.73
92	63	74	837.7
92	63	75	665.7
92	63	76	854.58
92	63	77	921.08
92	63	78	869.88
92	63	79	881.15
92	63	80	916.29
92	63	81	974.3
92	63	82	984.36
92	63	83	961.21
92	63	84	958.57
92	64	74	795.03
92	64	75	816.08
92	64	76	898.72
92	64	77	903.48
92	64	78	831.19
92	64	79	826.92
92	64	80	854.93
92	64	81	921.18
92	64	82	933.48
92	64	83	908.63
92	64	84	924.32
92	65	74	834.43
92	65	75	1012.3
92	65	76	943.27
92	65	77	870.15
92	65	78	802.87
92	65	79	768.96
92	65	80	781.31
92	65	81	859.55
92	65	82	897.97
92	65	83	907.28
92	65	84	920.99
92	66	74	856.44
92	66	75	902.69
92	66	76	861.52
92	66	77	824.4
92	66	78	783.15
92	66	79	761.05
92	66	80	769.35
92	66	81	835.68
92	66	82	905.72
92	66	83	972.37
92	66	84	956.13
92	67	74	887.06
92	67	75	858.68
92	67	76	837.46
92	67	81	817.22
92	67	82	863.39
92	67	83	906.4
92	67	84	880.36
92	68	74	918.44
92	68	75	869.26
92	68	76	846.13
92	68	81	801.4
92	68	82	815.42
92	68	83	836.25
92	68	84	821.27
92	69	74	857.49
92	69	75	826.37
92	69	76	798.21
92	69	81	783.18
92	69	82	775.01
92	69	83	791.99
92	69	84	793.06
92	70	74	820.07
92	70	75	799.23
92	70	76	772.15
92	70	81	767.87
92	70	82	763.92
92	70	83	778.93
92	70	84	787.92
92	71	74	802.79
92	71	75	785.29
92	71	76	762.22
92	71	81	774.32
92	71	82	784.36
92	71	83	794.3
92	71	84	809.31
92	72	74	809.89
92	72	75	797.33
92	72	76	768.41
92	72	81	846.03
92	72	82	860.13
92	72	83	848.13
92	72	84	865.09
92	73	74	804.85
92	73	75	801.18
92	73	76	773.35
92	73	81	918.28
92	73	82	930.3
92	73	83	926.22
92	73	84	934.09
92	74	74	788.89
92	74	75	800.12
92	74	76	777.23
92	74	81	995.1
92	74	82	997.11
92	74	83	1012.2
92	74	84	1008.3
92	75	81	1000.6
92	75	82	1002.5
92	75	83	1025.6
92	75	84	1044.8
92	76	81	974.35
92	76	82	990.43
92	76	83	1009.2
92	76	84	1038.4
93	49	74	826.14
93	49	75	853.88
93	49	76	822.91
93	50	74	815.38
93	50	75	838.11
93	50	76	811.01
93	50	81	809.05
93	50	82	819.87
93	50	83	811.2
93	50	84	821.36
93	51	74	821.57
93	51	75	804.79
93	51	76	775.68
93	51	81	791.34
93	51	82	796.24
93	51	83	791.26
93	51	84	821.31
93	52	74	824.02
93	52	75	833.26
93	52	76	812.22
93	52	81	774.17
93	52	82	773.94
93	52	83	779.02
93	52	84	807.33
93	53	74	856.27
93	53	75	883.58
93	53	76	859.58
93	53	81	766.03
93	53	82	757.12
93	53	83	750.36
93	53	84	761.56
93	54	71	770.35
93	54	72	776.33
93	54	73	839.2
93	54	74	935.79
93	54	75	945.19
93	54	76	911.45
93	54	81	791.03
93	54	82	780.03
93	54	83	762.97
93	54	84	744.92
93	55	71	798.04
93	55	72	799.85
93	55	73	851.98
93	55	74	950.06
93	55	75	963.31
93	55	76	960.25
93	55	81	825.94
93	55	82	807.06
93	55	83	787.27
93	55	84	769.51
93	56	71	842.22
93	56	72	833.06
93	56	73	855.2
93	56	74	945.36
93	56	75	954.61
93	56	76	954.49
93	56	81	840.12
93	56	82	820.28
93	56	83	813.33
93	56	84	814.32
93	57	71	907.12
93	57	72	865.31
93	57	73	842.5
93	57	74	919.17
93	57	75	932.27
93	57	76	942.2
93	57	77	951.88
93	57	78	956.56
93	57	79	958.17
93	57	80	913.23
93	58	71	937.94
93	58	72	955.76
93	58	73	931.62
93	58	74	872.86
93	58	75	884.29
93	58	76	943.06
93	58	77	954.54
93	58	78	961.49
93	58	79	971.9
93	58	80	944.08
93	59	71	920.85
93	59	72	975.05
93	59	73	982
93	59	74	954.03
93	59	75	941.52
93	59	76	920.45
93	59	77	921.53
93	59	78	943.48
93	59	79	999.9
93	59	80	977.52
93	60	71	884.2
93	60	72	945.2
93	60	73	923.86
93	60	74	919.85
93	60	75	902.46
93	60	76	859.47
93	60	77	844.91
93	60	78	836.54
93	60	79	799.19
93	60	80	804.19
93	61	74	744.84
93	61	75	774.32
93	61	76	798.33
93	61	77	816.92
93	61	78	820.37
93	61	79	757.38
93	61	80	784.47
93	62	71	898.63
93	62	72	999.64
93	62	73	947.95
93	62	74	867.05
93	62	75	763.91
93	62	76	854.2
93	62	77	914.94
93	62	78	930.31
93	62	79	900.22
93	62	80	913.39
93	63	71	840.37
93	63	72	937.52
93	63	73	957.17
93	63	74	900.46
93	63	75	833.76
93	63	76	880.56
93	63	77	896.4
93	63	78	873.3
93	63	79	897.88
93	63	80	923.14
93	64	71	850.61
93	64	72	831.32
93	64	73	852.03
93	64	74	878.45
93	64	75	913.21
93	64	76	911.39
93	64	77	893.43
93	64	78	850.09
93	64	79	851.83
93	64	80	860.82
93	65	71	857.27
93	65	72	952.87
93	65	73	911.61
93	65	74	905.68
93	65	75	954.25
93	65	76	945.46
93	65	77	913.23
93	65	78	862.94
93	65	79	802
93	65	80	783.13
93	66	71	861.2
93	66	72	992.99
93	66	73	952.34
93	66	74	936.59
93	66	75	954.5
93	66	76	930.48
93	67	71	858.11
93	67	72	992.44
93	67	73	978.64
93	67	74	957.48
93	67	75	940.47
93	67	76	922.58
93	67	81	796.83
93	67	82	841.17
93	67	83	895.26
93	67	84	898.32
93	68	71	822.21
93	68	72	1003.9
93	68	73	1004.1
93	68	74	970.32
93	68	75	917.47
93	68	76	916.29
93	68	81	793.1
93	68	82	814.3
93	68	83	836.32
93	68	84	838.26
93	69	71	746.11
93	69	72	911.29
93	69	73	932.66
93	69	74	909.57
93	69	75	871.66
93	69	76	847.5
93	69	81	791.08
93	69	82	791.21
93	69	83	802.27
93	69	84	800.27
93	70	74	862.26
93	70	75	836.23
93	70	76	810.2
93	70	81	777.8
93	70	82	778.92
93	70	83	792.02
93	70	84	797.03
93	71	74	827.04
93	71	75	806.22
93	71	76	790.1
93	71	81	774.41
93	71	82	789.45
93	71	83	807.5
93	71	84	819.38
93	72	74	828.3
93	72	75	835.54
93	72	76	808.36
93	72	81	867.95
93	72	82	893.05
93	72	83	894.19
93	72	84	901.03
93	73	74	823.03
93	73	75	836.19
93	73	76	814.16
93	73	81	941.25
93	73	82	961.24
93	73	83	963.14
93	73	84	963
93	74	74	814.83
93	74	75	812.17
93	74	76	810.12
94	49	74	838.83
94	49	75	849.71
94	49	76	831.99
94	50	71	897.1
94	50	72	864.07
94	50	73	828.09
94	50	74	814.96
94	50	75	827.68
94	50	76	815.78
94	51	71	862.43
94	51	72	846.33
94	51	73	831.29
94	51	74	824.13
94	51	75	819.83
94	51	76	778.94
94	52	71	846.27
94	52	72	842.01
94	52	73	831.86
94	52	74	825.7
94	52	75	831.56
94	52	76	818.47
94	53	69	618.94
94	53	70	744.91
94	53	71	881.8
94	53	72	849.98
94	53	73	841.1
94	53	74	850.91
94	53	75	858.57
94	53	76	851.51
94	54	69	580.21
94	54	70	679.39
94	54	71	839.66
94	54	72	822.82
94	54	73	863.63
94	54	74	926.19
94	54	75	907.92
94	54	76	884.88
94	54	78	870.94
94	54	79	850.92
94	54	80	796.18
94	55	69	569.35
94	55	70	674.19
94	55	71	835.92
94	55	72	812.78
94	55	73	855.02
94	55	74	946.3
94	55	75	966.54
94	55	76	962.29
94	55	78	929.53
94	55	79	893.99
94	55	80	832.31
94	56	69	653.11
94	56	70	741.93
94	56	71	851.73
94	56	72	823.93
94	56	73	851.4
94	56	74	944.57
94	56	75	962.71
94	56	76	957.6
94	56	78	953.65
94	56	79	961.64
94	56	80	874.44
94	57	71	870.22
94	57	72	849.29
94	57	73	852.46
94	57	74	923.35
94	57	75	940.5
94	57	76	943.76
94	57	77	937.78
94	57	78	964.31
94	57	79	983.64
94	57	80	906.75
94	58	71	940.63
94	58	72	945.19
94	58	73	911.16
94	58	74	901.57
94	58	75	927.14
94	58	76	975.22
94	58	77	984.08
94	58	78	984.02
94	58	79	986.3
94	58	80	941.33
94	59	71	958.37
94	59	72	982.79
94	59	73	955.51
94	59	74	954.51
94	59	75	949.06
94	59	76	924.73
94	59	77	918.88
94	59	78	945.92
94	59	79	1021.4
94	59	80	983.71
94	60	71	874.32
94	60	72	915.68
94	60	73	872.85
94	60	74	876.87
94	60	75	876.44
94	60	76	874.79
94	60	77	852.6
94	60	78	831.26
94	60	79	804.5
94	60	80	819.73
94	61	71	702.53
94	61	72	660.14
94	61	73	564.36
94	61	74	613.67
94	61	75	719.98
94	61	76	839.54
94	61	77	849.57
94	61	78	820.57
94	61	79	747.6
94	61	80	787.77
94	62	71	762.57
94	62	72	777.2
94	62	73	786.6
94	62	74	841.64
94	62	75	875.67
94	62	76	928.1
94	62	77	954.96
94	62	78	958.4
94	62	79	893.05
94	62	80	906.33
94	63	71	878.31
94	63	72	921.54
94	63	73	931.97
94	63	74	952.92
94	63	75	967.29
94	63	76	958.74
94	63	77	939.29
94	63	78	918.41
94	63	79	921.85
94	63	80	934.09
94	64	71	880.46
94	64	72	965.84
94	64	73	958.22
94	64	74	978.12
94	64	75	1005.7
94	64	76	972.54
94	64	77	942.5
94	64	78	915.27
94	64	79	904.79
94	64	80	892.65
94	65	71	894.8
94	65	72	982.07
94	65	73	961.34
94	65	74	960.39
94	65	75	978.55
94	65	76	976.51
94	65	77	971.25
94	65	78	955.92
94	65	79	878.94
94	65	80	830.07
94	66	71	883.23
94	66	72	979.4
94	66	73	958.8
94	66	74	964.07
94	66	75	994.04
94	66	76	968.78
94	66	78	979.29
94	66	79	918.16
94	66	80	858.14
94	67	69	740.65
94	67	70	774.7
94	67	71	838.58
94	67	72	962.88
94	67	73	952.93
94	67	74	957.65
94	67	75	980.62
94	67	76	958.64
94	67	78	978.37
94	67	79	914.04
94	67	80	847.86
94	68	69	655.76
94	68	70	700.97
94	68	71	795.05
94	68	72	964.15
94	68	73	954.41
94	68	74	938.44
94	68	75	924.63
94	68	76	944.25
94	68	78	958.8
94	68	79	888.95
94	68	80	822.18
94	69	69	631.35
94	69	70	661.27
94	69	71	728.93
94	69	72	872.18
94	69	73	889.64
94	69	74	887.77
94	69	75	870.76
94	69	76	864.38
94	69	78	859.05
94	69	79	836.13
94	69	80	815.18
94	70	69	653.1
94	70	70	649.28
94	70	71	674.32
94	70	72	796.54
94	70	73	838.68
94	70	74	850.45
94	70	75	830.34
94	70	76	823.21
94	71	71	676.19
94	71	72	812.04
94	71	73	842.1
94	71	74	834.04
94	71	75	803.19
94	71	76	811.05
94	72	71	666.52
94	72	72	808.39
94	72	73	843.4
94	72	74	839.22
94	72	75	836.26
94	72	76	826.17
94	73	71	653.59
94	73	72	804.47
94	73	73	848.38
94	73	74	841.93
94	73	75	845.85
94	73	76	839.99
94	74	74	842.82
94	74	75	831.05
94	74	76	846.12
95	50	71	902.27
95	50	72	859.26
95	50	73	836.15
95	51	71	889.22
95	51	72	888.12
95	51	73	880
95	52	71	868.22
95	52	72	900.12
95	52	73	906.1
95	53	69	622.14
95	53	70	733.12
95	53	71	861.86
95	53	72	893.65
95	53	73	911.54
95	53	77	906.17
95	53	78	899.14
95	53	79	874.11
95	53	80	831.24
95	54	69	602.24
95	54	70	698.22
95	54	71	847.93
95	54	72	855.76
95	54	73	865.7
95	54	77	922.53
95	54	78	947.08
95	54	79	917.85
95	54	80	834.18
95	55	69	595.23
95	55	70	695.05
95	55	71	857.92
95	55	72	844.76
95	55	73	861.48
95	55	77	989.36
95	55	78	989.87
95	55	79	951.74
95	55	80	856
95	56	69	660.97
95	56	70	752.66
95	56	71	880.66
95	56	72	854.78
95	56	73	863.91
95	56	77	954.96
95	56	78	993.01
95	56	79	1016.5
95	56	80	926.36
95	57	69	748.09
95	57	70	786.94
95	57	71	874.11
95	57	72	863.34
[truncated: 7,412 more rows]
