# Supplementary material for: From mathematics to medicine: A practical primer on topological data analysis (TDA) and the development of related analytic tools for the functional discovery of latent structure in fMRI data
Source: PLoS One. 2021 Aug 12;16(8):e0255859. doi: 10.1371/journal.pone.0255859 (PMC8360597; doi:10.1371/journal.pone.0255859)
Supplement: S1 Data — The included archive of .csv files has one .csv file for each time index. Each .csv file contains a single matrix, which has one column for each of the spatial coordinates x, y, z and one column for the fMRI signal amplitude at voxel (x, y, z) at that time index. This is normalized scan data for a single patient from our study, described in the paper, with an ACC (anterior cingulate cortex) mask applied. This is the data we used, together with our software implementation of our workflow (available at https://github.com/regalski/Wayne-State-TDA), to produce the persistence diagrams, vineyards, and loop locations pictured in the figures and described in the Workflow section of our paper. (ZIP) [file pone.0255859.s004.zip › lea2002_145_121_121_time_152_rdACC.csv]

86	49	77	711.47
86	49	78	712.48
86	49	79	712.46
86	49	80	723.4
86	50	77	724.16
86	50	78	698.29
86	50	79	682.61
86	50	80	697.73
86	51	77	716.94
86	51	78	696.32
86	51	79	685.56
86	51	80	691.53
86	52	77	712.41
86	52	78	705.55
86	52	79	701.45
86	52	80	701.65
86	53	77	811.88
86	53	78	770.98
86	53	79	727.43
86	53	80	734.84
86	54	77	860.86
86	54	78	829.29
86	54	79	804.36
86	54	80	787.46
86	55	77	869.15
86	55	78	860.15
86	55	79	870.97
86	55	80	842.25
86	56	77	853.04
86	56	78	866.12
86	56	79	886.26
86	56	80	887.1
86	57	77	833.06
86	57	78	858.56
86	57	79	902.34
86	57	80	910.87
86	57	81	908.76
86	57	82	866.04
86	58	77	822.49
86	58	78	847.36
86	58	79	901.49
86	58	80	910.62
86	58	81	888.61
86	58	82	870.79
86	59	81	835.37
86	59	82	843.29
86	60	81	765.53
86	60	82	766.84
86	61	81	806.76
86	61	82	819.6
86	62	81	856.03
86	62	82	860.16
86	63	77	864.87
86	63	78	807.97
86	63	79	808.81
86	63	80	823.75
86	63	81	801.54
86	63	82	792.4
86	64	77	870.83
86	64	78	839.84
86	64	79	820.91
86	64	80	811.86
86	64	81	756.7
86	64	82	735.79
86	65	77	859.32
86	65	78	850.39
86	65	79	833.19
86	65	80	803.2
86	65	81	755.32
86	65	82	732.47
86	66	77	863.44
86	66	78	898.9
86	66	79	867.77
86	66	80	796.09
86	66	81	781.27
86	66	82	758.23
86	67	77	815.59
86	67	78	851.57
86	67	79	846.64
86	67	80	817.06
86	68	77	824.3
86	68	78	843.14
86	68	79	834.24
86	68	80	799.56
86	69	77	870.31
86	69	78	846.66
86	69	79	814.08
86	69	80	766.45
86	70	77	782.16
86	70	78	755.45
86	70	79	737.62
86	70	80	720.6
86	71	77	735.14
86	71	78	727.19
86	71	79	716.27
86	71	80	699.35
86	72	77	720.79
86	72	78	723.65
86	72	79	709.67
86	72	80	691.02
86	73	77	713.02
86	73	78	703.83
86	73	79	696.73
86	73	80	694.9
87	46	81	946.23
87	46	82	940.49
87	46	83	935.46
87	46	84	931.5
87	47	81	836.85
87	47	82	843.71
87	47	83	857.52
87	47	84	858.56
87	48	81	768.68
87	48	82	772.88
87	48	83	794.98
87	48	84	810.14
87	49	77	713.42
87	49	78	720.32
87	49	79	726.16
87	49	80	730.03
87	49	81	732.13
87	49	82	735.31
87	49	83	753.31
87	49	84	765.35
87	50	77	729.23
87	50	78	720.43
87	50	79	711.66
87	50	80	709.61
87	50	81	717.52
87	50	82	728.43
87	50	83	730.33
87	50	84	733.34
87	51	77	731.97
87	51	78	720.17
87	51	79	710.26
87	51	80	698.4
87	52	77	732.44
87	52	78	727.52
87	52	79	720.39
87	52	80	705.73
87	53	77	845.19
87	53	78	798.33
87	53	79	741.73
87	53	80	747.95
87	54	77	886
87	54	78	846.38
87	54	79	805.52
87	54	80	775.36
87	55	77	864.43
87	55	78	860.29
87	55	79	880.34
87	55	80	817.33
87	55	81	758.46
87	55	82	745.32
87	55	83	742.06
87	55	84	745.94
87	56	77	858.99
87	56	78	875.98
87	56	79	936.43
87	56	80	897.32
87	56	81	838.24
87	56	82	788.15
87	56	83	764
87	56	84	772.65
87	57	77	851.91
87	57	78	882.32
87	57	79	957.12
87	57	80	941.77
87	57	81	890.02
87	57	82	833.01
87	57	83	788.88
87	57	84	771.78
87	58	77	849.3
87	58	78	883.27
87	58	79	942.17
87	58	80	943.18
87	58	81	916.56
87	58	82	872.85
87	58	83	841.97
87	58	84	832.63
87	59	77	878.76
87	59	78	887.71
87	59	79	882.48
87	59	80	885.84
87	59	81	901.18
87	59	82	880.89
87	59	83	868.85
87	59	84	872.9
87	60	77	798.33
87	60	78	762.41
87	60	79	784.43
87	60	80	799.07
87	60	81	784.14
87	60	82	776.44
87	60	83	776.39
87	60	84	813.64
87	61	77	749.93
87	61	78	694.55
87	61	79	746.6
87	61	80	796.55
87	61	81	790.67
87	61	82	801.49
87	61	83	815.92
87	61	84	839.85
87	62	77	821.97
87	62	78	748.98
87	62	79	785.99
87	62	80	828.6
87	62	81	839.1
87	62	82	849.34
87	62	83	854.18
87	62	84	850.09
87	63	77	872.68
87	63	78	851.56
87	63	79	813.39
87	63	80	766.38
87	63	81	816.47
87	63	82	830.46
87	63	83	823.49
87	63	84	818.29
87	64	77	872.83
87	64	78	849.72
87	64	79	802.8
87	64	80	753.73
87	64	81	776.64
87	64	82	782.64
87	64	83	785.82
87	64	84	771.83
87	65	77	850.42
87	65	78	820.51
87	65	79	784.4
87	65	80	737.98
87	65	81	737.55
87	65	82	742.37
87	65	83	753.79
87	65	84	745.09
87	66	77	853.31
87	66	78	843.21
87	66	79	788.08
87	66	80	699.87
87	66	81	702.55
87	66	82	714.39
87	66	83	729.71
87	66	84	733.01
87	67	77	867.77
87	67	78	822.03
87	67	79	780.02
87	67	80	736.56
87	67	81	723.38
87	67	82	717.42
87	67	83	716.63
87	67	84	731.89
87	68	77	862.98
87	68	78	807.54
87	68	79	776.6
87	68	80	751.32
87	68	81	737.22
87	68	82	726.22
87	68	83	715.15
87	68	84	712.02
87	69	77	819.22
87	69	78	794.14
87	69	79	772.22
87	69	80	751.42
87	70	77	743.74
87	70	78	728.69
87	70	79	733.95
87	70	80	753.32
87	71	77	715.26
87	71	78	716.15
87	71	79	723.16
87	71	80	729.29
87	72	77	732.79
87	72	78	737.67
87	72	79	722.77
87	72	80	705.19
87	73	77	714.77
87	73	78	706.65
87	73	79	703.73
87	73	80	713.11
87	73	81	740.36
87	73	82	753.35
87	73	83	752.07
87	73	84	754.97
87	74	81	774.41
87	74	82	813.46
87	74	83	842.64
87	74	84	845.62
87	75	81	810.04
87	75	82	873.01
87	75	83	925.48
87	75	84	923.35
87	76	81	792.35
87	76	82	855.56
87	76	83	927.84
87	76	84	939.49
88	46	81	965.38
88	46	82	966.47
88	46	83	965.46
88	46	84	957.5
88	47	81	866.85
88	47	82	880.76
88	47	83	889.55
88	47	84	876.56
88	48	81	776.81
88	48	82	787.94
88	48	83	801.91
88	48	84	808.03
88	49	77	725.34
88	49	78	707.16
88	49	79	702.02
88	49	80	710.15
88	49	81	727.33
88	49	82	743.43
88	49	83	759.34
88	49	84	769.29
88	50	77	717.16
88	50	78	712.43
88	50	79	708.62
88	50	80	707.52
88	50	81	727.46
88	50	82	749.39
88	50	83	751.25
88	50	84	749.22
88	51	77	732.11
88	51	78	726.1
88	51	79	713.09
88	51	80	697.22
88	52	77	781.96
88	52	78	757.17
88	52	79	730.31
88	52	80	710.56
88	53	77	884.14
88	53	78	842.21
88	53	79	797.41
88	53	80	790.38
88	54	77	917.95
88	54	78	887.09
88	54	79	852.11
88	54	80	825.02
88	55	77	886.09
88	55	78	881.22
88	55	79	889.13
88	55	80	843.07
88	55	81	811.21
88	55	82	820.47
88	55	83	820.55
88	55	84	820.27
88	56	77	874.99
88	56	78	875.18
88	56	79	882.39
88	56	80	860.18
88	56	81	838.02
88	56	82	845.27
88	56	83	845.3
88	56	84	851.87
88	57	77	866.89
88	57	78	895.1
88	57	79	914.24
88	57	80	895.93
88	57	81	865.54
88	57	82	857.5
88	57	83	846.59
88	57	84	841.75
88	58	77	864.06
88	58	78	915.87
88	58	79	926.15
88	58	80	909.19
88	58	81	889.26
88	58	82	882.46
88	58	83	875.59
88	58	84	868.4
88	59	77	913.72
88	59	78	916.03
88	59	79	873.44
88	59	80	870.4
88	59	81	891.73
88	59	82	891.31
88	59	83	881.33
88	59	84	869.48
88	60	77	872.89
88	60	78	867.19
88	60	79	827.18
88	60	80	801.97
88	60	81	777.04
88	60	82	751.44
88	60	83	728.77
88	60	84	772.84
88	61	77	828.55
88	61	78	837.67
88	61	79	825.81
88	61	80	818.04
88	61	81	804.56
88	61	82	797.68
88	61	83	795.41
88	61	84	826.59
88	62	77	853.35
88	62	78	872.4
88	62	79	869.2
88	62	80	871.88
88	62	81	886.65
88	62	82	892.17
88	62	83	893.08
88	62	84	878.52
88	63	77	883.62
88	63	78	868.68
88	63	79	839.53
88	63	80	822.22
88	63	81	872.53
88	63	82	900.75
88	63	83	916.77
88	63	84	878.41
88	64	77	889.87
88	64	78	838.87
88	64	79	799.84
88	64	80	782.95
88	64	81	860.2
88	64	82	879.1
88	64	83	864.95
88	64	84	819.72
88	65	77	879.05
88	65	78	807.11
88	65	79	763.01
88	65	80	745.82
88	65	81	824.92
88	65	82	841.03
88	65	83	828.19
88	65	84	787.17
88	66	77	892.98
88	66	78	816.87
88	66	79	755.64
88	66	80	707.47
88	66	81	766.72
88	66	82	792.95
88	66	83	804.16
88	66	84	772.23
88	67	77	875.29
88	67	78	794.72
88	67	79	751.45
88	67	80	730.49
88	67	81	744.66
88	67	82	750.79
88	67	83	754.93
88	67	84	747.08
88	68	77	831.14
88	68	78	763.93
88	68	79	739.89
88	68	80	736.98
88	68	81	737.18
88	68	82	737.32
88	68	83	736.31
88	68	84	735.24
88	69	77	750.99
88	69	78	721.84
88	69	79	715.83
88	69	80	723.05
88	70	77	715.68
88	70	78	705.7
88	70	79	712.81
88	70	80	730.08
88	71	77	705.12
88	71	78	712.13
88	71	79	723.19
88	71	80	734.43
88	72	77	723.16
88	72	78	742
88	72	79	745.03
88	72	80	739.49
88	73	77	718.11
88	73	78	733.01
88	73	79	743.08
88	73	80	753.44
88	73	81	763.25
88	73	82	784.94
88	73	83	815.9
88	73	84	791.8
88	74	81	804.5
88	74	82	844.56
88	74	83	882.85
88	74	84	867.69
88	75	81	874.01
88	75	82	925.14
88	75	83	941.52
88	75	84	946.41
88	76	81	873.7
88	76	82	916.94
88	76	83	923.48
88	76	84	950.41
89	46	81	953.48
89	46	82	965.44
89	46	83	957.14
89	46	84	945.13
89	47	81	876.82
89	47	82	881.73
89	47	83	872.5
89	47	84	856.49
89	48	81	791.92
89	48	82	800.79
89	48	83	798.73
89	48	84	797.9
89	49	77	740.32
89	49	78	722.18
89	49	79	714.16
89	49	80	716.45
89	49	81	738.52
89	49	82	757.47
89	49	83	763.47
89	49	84	770.53
89	50	74	733.45
89	50	75	752.09
89	50	76	742.67
89	50	77	727.7
89	50	78	736.05
89	50	79	739.33
89	50	80	734.32
89	50	81	750.31
89	50	82	766.27
89	50	83	762.24
89	50	84	762.28
89	51	74	737.77
89	51	75	775.48
89	51	76	767.1
89	51	77	748.23
89	51	78	765.14
89	51	79	763.86
89	51	80	739.86
89	51	81	742.02
89	51	82	754.04
89	51	83	736.08
89	51	84	727.25
89	52	74	771.43
89	52	75	855.18
89	52	76	863.68
89	52	77	830.91
89	52	78	819.96
89	52	79	799.1
89	52	80	768.52
89	52	81	764.73
89	52	82	773.62
89	52	83	752.46
89	52	84	738.39
89	53	74	783.77
89	53	75	886.68
89	53	76	915.33
89	53	77	884.65
89	53	78	871.77
89	53	79	860.63
89	53	80	869.55
89	53	81	865.28
89	53	82	850.15
89	53	83	821.18
89	53	84	794.29
89	54	74	784.66
89	54	75	888.68
89	54	76	935.51
89	54	77	915.72
89	54	78	897.58
89	54	79	878.31
89	54	80	884.2
89	54	81	877.25
89	54	82	878.23
89	54	83	871.09
89	54	84	862.01
89	55	75	860.45
89	55	76	924.12
89	55	77	922.21
89	55	78	897.33
89	55	79	870.6
89	55	80	867.65
89	55	81	868.56
89	55	82	888.43
89	55	83	892.33
89	55	84	891.3
89	56	75	827.32
89	56	76	875.28
89	56	77	892.17
89	56	78	884.07
89	56	79	865.35
89	56	80	874.35
89	56	81	882.25
89	56	82	895.24
89	56	83	900.12
89	56	84	901.06
89	57	75	832.59
89	57	76	847.23
89	57	77	880.05
89	57	78	884.84
89	57	79	861.75
89	57	80	881.68
89	57	81	900.42
89	57	82	895.44
89	57	83	898.56
89	57	84	913.48
89	58	77	884.97
89	58	78	897.86
89	58	79	873.27
89	58	80	898.53
89	58	81	926.56
89	58	82	922.72
89	58	83	924.81
89	58	84	926.73
89	59	77	891.31
89	59	78	895.33
89	59	79	903.21
89	59	80	926.82
89	59	81	954.34
89	59	82	945.18
89	59	83	924.32
89	59	84	889.65
89	60	77	834.54
89	60	78	810.37
89	60	79	818.48
89	60	80	789.51
89	60	81	734.36
89	60	82	707.79
89	60	83	683.52
89	60	84	714.69
89	61	77	793.12
89	61	78	776.84
89	61	79	802.84
89	61	80	788.01
89	61	81	748.33
89	61	82	729.57
89	61	83	716.62
89	61	84	784.67
89	62	77	849.02
89	62	78	850.83
89	62	79	867.84
89	62	80	875.94
89	62	81	880.6
89	62	82	863.12
89	62	83	844.11
89	62	84	875.32
89	63	77	868.43
89	63	78	842.52
89	63	79	849.7
89	63	80	868.75
89	63	81	914.85
89	63	82	926.63
89	63	83	934.2
89	63	84	912.1
89	64	77	872
89	64	78	817.83
89	64	79	807.79
89	64	80	824.83
89	64	81	903.92
89	64	82	920.83
89	64	83	898.75
89	64	84	860.71
89	65	77	864.92
89	65	78	790.89
89	65	79	763.96
89	65	80	773.95
89	65	81	874.93
89	65	82	902
89	65	83	881.25
89	65	84	835.26
89	66	75	845.06
89	66	76	853.8
89	66	77	849.23
89	66	78	791.07
89	66	79	746.93
89	66	80	733.78
89	66	81	827.53
89	66	82	873.46
89	66	83	884.81
89	66	84	827.06
89	67	75	889.65
89	67	76	844.53
89	67	77	811.88
89	67	78	776.73
89	67	79	748.59
89	67	80	738.41
89	67	81	772.42
89	67	82	792.5
89	67	83	805.72
89	67	84	777.9
89	68	75	859.02
89	68	76	804.14
89	68	77	774.94
89	68	78	764.05
89	68	79	754.07
89	68	80	749.94
89	68	81	749.02
89	68	82	756.07
89	68	83	769.17
89	68	84	764.3
89	69	74	855.96
89	69	75	804.88
89	69	76	768.86
89	69	77	750.78
89	69	78	760.07
89	69	79	762.18
89	69	80	761.07
89	69	81	757.04
89	69	82	758.09
89	69	83	763.21
89	69	84	771.3
89	70	74	798.32
89	70	75	770.14
89	70	76	750.97
89	70	77	737.85
89	70	78	734.92
89	70	79	740.1
89	70	80	749.21
89	70	81	754.26
89	70	82	758.37
89	70	83	764.46
89	70	84	776.48
89	71	74	765.57
89	71	75	749.27
89	71	76	742.14
89	71	77	734.26
89	71	78	727.31
89	71	79	733.43
89	71	80	743.53
89	71	81	752.41
89	71	82	759.3
89	71	83	767.29
89	71	84	767.27
89	72	74	729.57
89	72	75	741.3
89	72	76	744.2
89	72	77	744.29
89	72	78	755.15
89	72	79	753.14
89	72	80	747.39
89	72	81	751.43
89	72	82	762.45
89	72	83	780.82
89	72	84	759.86
89	73	74	736.28
89	73	75	746.2
89	73	76	735.04
89	73	77	720.94
89	73	78	742.93
89	73	79	754.94
89	73	80	765.95
89	73	81	788.93
89	73	82	820.83
89	73	83	865.95
89	73	84	836.8
89	74	81	839.5
89	74	82	881.5
89	74	83	925.52
89	74	84	903.39
89	75	81	913.05
89	75	82	952.26
89	75	83	963.71
89	75	84	967.64
89	76	81	912.62
89	76	82	955.72
89	76	83	955.6
89	76	84	973.47
90	46	81	949.16
90	46	82	959.03
90	46	83	949.08
90	46	84	931.22
90	47	81	874.72
90	47	82	874.63
90	47	83	858.63
90	47	84	840.77
90	48	81	803.63
90	48	82	808.52
90	48	83	797.68
90	48	84	793.94
90	49	74	747.29
90	49	75	756.6
90	49	76	748.55
90	49	81	755.43
90	49	82	773.27
90	49	83	767.37
90	49	84	772.48
90	50	74	740.37
90	50	75	756.3
90	50	76	758.07
90	50	77	754.97
90	50	78	750.98
90	50	79	747.19
90	50	80	745.42
90	50	81	764.34
90	50	82	780.13
90	50	83	771.19
90	50	84	773.34
90	51	74	730.74
90	51	75	780.68
90	51	76	800.62
90	51	77	799.79
90	51	78	793.54
90	51	79	790.05
90	51	80	770.86
90	51	81	772.79
90	51	82	774.67
90	51	83	752.81
90	51	84	741.07
90	52	74	782.22
90	52	75	870.23
90	52	76	898.12
90	52	77	890.11
90	52	78	898.05
90	52	79	881.28
90	52	80	824.58
90	52	81	809.6
90	52	82	801.25
90	52	83	773.11
90	52	84	751.19
90	53	74	781.22
90	53	75	876.1
90	53	76	908.92
90	53	77	895.35
90	53	78	915.08
90	53	79	926.5
90	53	80	926.92
90	53	81	916.09
90	53	82	893.51
90	53	83	854.59
90	53	84	816.15
90	54	74	753.25
90	54	75	849.17
90	54	76	904.26
90	54	77	908.6
90	54	78	923.61
90	54	79	926.45
90	54	80	931.23
90	54	81	932.17
90	54	82	938.07
90	54	83	925.03
90	54	84	917.03
90	55	74	785.93
90	55	75	861.87
90	55	76	928.74
90	55	77	960.92
90	55	78	941.46
90	55	79	909.33
90	55	80	902.27
90	55	81	914.81
90	55	82	947.41
90	55	83	948.33
90	55	84	940.52
90	56	74	801.22
90	56	75	832.05
90	56	76	878.11
90	56	77	917.64
90	56	78	929
90	56	79	924.27
90	56	80	917.93
90	56	81	923.49
90	56	82	935.45
90	56	83	928.58
90	56	84	913.69
90	57	74	838.86
90	57	75	836.6
90	57	76	851.04
90	57	77	902.83
90	57	78	912.82
90	57	79	888.08
90	57	80	910.07
90	57	81	943.69
90	57	82	932.56
90	57	83	933.81
90	57	84	954.04
90	58	74	951.13
90	58	75	926.7
90	58	76	879.53
90	58	77	913.6
90	58	78	908.96
90	58	79	863.86
90	58	80	915.2
90	58	81	982.85
90	58	82	971.74
90	58	83	976.89
90	58	84	995.13
90	59	75	867.06
90	59	76	859.89
90	59	77	877.65
90	59	78	891.24
90	59	79	914.58
90	59	80	971.9
90	59	81	1034.5
90	59	82	1016.5
90	59	83	981.95
90	59	84	954.18
90	60	75	788.65
90	60	76	769.39
90	60	77	765.35
90	60	78	762.62
90	60	79	782.12
90	60	80	765.44
90	60	81	708.84
90	60	82	686.35
90	60	83	659.1
90	60	84	659.31
90	61	77	711.44
90	61	78	725.58
90	61	79	759.62
90	61	80	742.3
90	61	81	689.42
90	61	82	659.66
90	61	83	631.94
90	61	84	709.31
90	62	75	831.82
90	62	76	850.82
90	62	77	867.99
90	62	78	882.78
90	62	79	882.91
90	62	80	871.1
90	62	81	850.02
90	62	82	798.05
90	62	83	731.82
90	62	84	823.04
90	63	75	730.19
90	63	76	837.74
90	63	77	875
90	63	78	841.21
90	63	79	872.39
90	63	80	903.58
90	63	81	932.74
90	63	82	908.65
90	63	83	858.59
90	63	84	915.73
90	64	75	665.18
90	64	76	822.86
90	64	77	864.22
90	64	78	801.99
90	64	79	828.95
90	64	80	868.98
90	64	81	919.06
90	64	82	908.28
90	64	83	862.52
90	64	84	882.1
90	65	74	914.55
90	65	75	819.41
90	65	76	858.21
90	65	77	848.79
90	65	78	771.74
90	65	79	774.86
90	65	80	809.06
90	65	81	886.45
90	65	82	901.81
90	65	83	883.93
90	65	84	872.6
90	66	74	936.73
90	66	75	881.04
90	66	76	848.75
90	66	77	806.35
90	66	78	748.1
90	66	79	736.05
90	66	80	765.35
90	66	81	871.1
90	66	82	921.75
90	66	83	942.6
90	66	84	878.78
90	67	74	947.49
90	67	75	883.41
90	67	76	820.24
90	67	77	771.73
90	67	78	745.55
90	67	79	748.63
90	67	80	766.82
90	67	81	806.66
90	67	82	831.69
90	67	83	849.87
90	67	84	789.86
90	68	74	950.72
90	68	75	842.06
90	68	76	779.11
90	68	77	749.81
90	68	78	756.84
90	68	79	775.97
90	68	80	784.14
90	68	81	771.18
90	68	82	779.21
90	68	83	802.21
90	68	84	769.37
90	69	74	858.97
90	69	75	792.8
90	69	76	755.83
90	69	77	745.86
90	69	78	774.05
90	69	79	793.25
90	69	80	800.4
90	69	81	787.08
90	69	82	784.86
90	69	83	797.77
90	69	84	805.03
90	70	74	805.15
90	70	75	781.1
90	70	76	757.04
90	70	77	746.86
90	70	78	761.72
90	70	79	771.85
90	70	80	778.16
90	70	81	773.16
90	70	82	771.21
90	70	83	770.23
90	70	84	789.46
90	71	74	782.52
90	71	75	788.34
90	71	76	768.24
90	71	77	753.17
90	71	78	750.11
90	71	79	753.21
90	71	80	760.33
90	71	81	763.27
90	71	82	766.14
90	71	83	770.03
90	71	84	784.23
90	72	74	784.75
90	72	75	785.65
90	72	76	770.4
90	72	77	760.21
90	72	78	762.09
90	72	79	762.12
90	72	80	761.27
90	72	81	767.2
90	72	82	777.08
90	72	83	804.13
90	72	84	786.36
90	73	74	801.6
90	73	75	789.64
90	73	76	764.39
90	73	81	828.92
90	73	82	853.86
90	73	83	885.85
90	73	84	863.84
90	74	81	896.34
90	74	82	927.17
90	74	83	953.03
90	74	84	934.05
90	75	81	954.47
90	75	82	978.44
90	75	83	991.33
90	75	84	989.35
90	76	81	942.56
90	76	82	979.72
90	76	83	1000.6
90	76	84	1003.4
91	47	81	881.05
91	47	82	877.83
91	47	83	880.42
91	47	84	875.17
91	48	81	819.76
91	48	82	818.63
91	48	83	810.68
91	48	84	809.8
91	49	74	784.45
91	49	75	803.6
91	49	76	773.5
91	49	81	781.15
91	49	82	788.22
91	49	83	775.26
91	49	84	779.27
91	50	74	772.57
91	50	75	786.65
91	50	76	768.28
91	50	81	776.38
91	50	82	790.27
91	50	83	783.22
91	50	84	792.26
91	51	74	748.77
91	51	75	786.21
91	51	76	794.02
91	51	81	788.83
91	51	82	787.8
91	51	83	776.88
91	51	84	781.07
91	52	74	811.04
91	52	75	895.63
91	52	76	910.63
91	52	81	827.55
91	52	82	808.43
91	52	83	790.23
91	52	84	776.1
91	53	74	834.26
91	53	75	927.71
91	53	76	941.82
91	53	81	910.37
91	53	82	885.12
91	53	83	842.12
91	53	84	795.26
91	54	74	819.38
91	54	75	909.69
91	54	76	935.82
91	54	81	940.1
91	54	82	953.26
91	54	83	919.37
91	54	84	878.4
91	55	74	834.26
91	55	75	909.35
91	55	76	958.13
91	55	81	935.44
91	55	82	981.3
91	55	83	961.48
91	55	84	930.98
91	56	74	825.11
91	56	75	870.51
91	56	76	912.81
91	56	81	937.39
91	56	82	960.38
91	56	83	956.44
91	56	84	948.66
91	57	74	831.5
91	57	75	849.52
91	57	76	882.41
91	57	77	926.72
91	57	78	951.23
91	57	79	956.24
91	57	80	951.38
91	57	81	960.65
91	57	82	955.67
91	57	83	946.82
91	57	84	945.19
91	58	74	924.89
91	58	75	914.78
91	58	76	899.94
91	58	77	937.57
91	58	78	937.47
91	58	79	906.33
91	58	80	945.87
91	58	81	1010
91	58	82	998.18
91	58	83	990.2
91	58	84	994.33
91	59	74	878.36
91	59	75	883.41
91	59	76	875.26
91	59	77	891.71
91	59	78	905.04
91	59	79	914.75
91	59	80	980.44
91	59	81	1083.3
91	59	82	1047.5
91	59	83	1008.5
91	59	84	974.24
91	60	74	803.75
91	60	75	791.33
91	60	76	739.09
91	60	77	752.65
91	60	78	762.22
91	60	79	743.45
91	60	80	749.82
91	60	81	759.93
91	60	82	755.36
91	60	83	731.02
91	60	84	672.46
91	61	74	778.56
91	61	75	701.26
91	61	76	633.86
91	61	77	674.37
91	61	78	730.46
91	61	79	723.27
91	61	80	722.66
91	61	81	709.54
91	61	82	714
91	61	83	704.65
91	61	84	671.79
91	62	74	864.2
91	62	75	715.42
91	62	76	822.06
91	62	77	888.25
91	62	78	936.33
91	62	79	921.38
91	62	80	889.45
91	62	81	839.35
91	62	82	809.68
91	62	83	786.15
91	62	84	789.73
91	63	74	872.31
91	63	75	685.34
91	63	76	850.22
91	63	77	892.41
91	63	78	856.42
91	63	79	907.52
91	63	80	932.53
91	63	81	922.44
91	63	82	895.11
91	63	83	868.68
91	63	84	940.07
91	64	74	835.74
91	64	75	726.95
91	64	76	859.83
91	64	77	871.58
91	64	78	798.3
91	64	79	858.03
91	64	80	901.84
91	64	81	914.64
91	64	82	875.64
91	64	83	821.04
91	64	84	902.96
91	65	74	894.1
91	65	75	926.81
91	65	76	901.3
91	65	77	849.31
91	65	78	771.84
91	65	79	792.86
91	65	80	836.16
91	65	81	887.41
91	65	82	875.74
91	65	83	834.19
91	65	84	896.9
91	66	74	901.6
91	66	75	899.71
91	66	76	856.69
91	66	77	801.57
91	66	78	728.34
91	66	79	732.28
91	66	80	783.67
91	66	81	895.64
91	66	82	945.2
91	66	83	955.83
91	66	84	934.83
91	67	74	917.76
91	67	75	878.57
91	67	76	825.37
91	67	81	849.1
91	67	82	880.02
91	67	83	901.07
91	67	84	852.03
91	68	74	945.98
91	68	75	871.06
91	68	76	802.21
91	68	81	814.53
91	68	82	819.46
91	68	83	841.14
91	68	84	807.32
91	69	74	860.39
91	69	75	803.31
91	69	76	764.21
91	69	81	816.41
91	69	82	813
91	69	83	801.73
91	69	84	802.88
91	70	74	810.26
91	70	75	788.25
91	70	76	764.12
91	70	81	787.04
91	70	82	780.93
91	70	83	773.86
91	70	84	777.01
91	71	74	792.97
91	71	75	805.91
91	71	76	784.99
91	71	81	773.18
91	71	82	773.1
91	71	83	775
91	71	84	776.12
91	72	74	804.93
91	72	75	798.32
91	72	76	781.47
91	72	81	808.92
91	72	82	819.87
91	72	83	815.86
91	72	84	811.96
91	73	74	812.8
91	73	75	801.27
91	73	76	779.48
91	73	81	883.16
91	73	82	892.27
91	73	83	891
91	73	84	881.98
91	74	74	812.66
91	74	75	808.88
91	74	76	777.08
91	74	81	966.27
91	74	82	969.28
91	74	83	969.07
91	74	84	959.13
91	75	81	1001.8
91	75	82	1001.6
91	75	83	1011.5
91	75	84	1025.5
91	76	81	976.58
91	76	82	994.67
91	76	83	1020.6
91	76	84	1039.5
92	47	81	937.59
92	47	82	932.18
92	47	83	942.85
92	47	84	960.86
92	48	81	864.81
92	48	82	866.47
92	48	83	878.6
92	48	84	889.95
92	49	74	820.49
92	49	75	857.36
92	49	76	807.12
92	49	81	820.11
92	49	82	821.02
92	49	83	827.1
92	49	84	838.22
92	50	74	804.73
92	50	75	830.58
92	50	76	787.25
92	50	81	802.33
92	50	82	803.34
92	50	83	813.3
92	50	84	825.33
92	51	74	776.68
92	51	75	786.29
92	51	76	765.25
92	51	81	792.97
92	51	82	785.93
92	51	83	788
92	51	84	808.3
92	52	74	830.73
92	52	75	894.31
92	52	76	887.44
92	52	81	794.31
92	52	82	776.04
92	52	83	769
92	52	84	780.02
92	53	74	876.94
92	53	75	963.48
92	53	76	958.67
92	53	81	810.62
92	53	82	794.29
92	53	83	775.17
92	53	84	759.08
92	54	74	902.76
92	54	75	987.17
92	54	76	989.4
92	54	81	857.42
92	54	82	855.22
92	54	83	823.06
92	54	84	788.99
92	55	74	899.27
92	55	75	966.39
92	55	76	997.25
92	55	81	897.53
92	55	82	902.55
92	55	83	872.65
92	55	84	841.69
92	56	74	866.4
92	56	75	923.71
92	56	76	959.87
92	56	81	890.79
92	56	82	901.79
92	56	83	902.61
92	56	84	898.27
92	57	74	840.32
92	57	75	883.33
92	57	76	927.42
92	57	77	938.39
92	57	78	955.18
92	57	79	973.98
92	57	80	932.88
92	57	81	913.84
92	57	82	918.8
92	57	83	904.87
92	57	84	883.14
92	58	74	881.06
92	58	75	888.42
92	58	76	922.44
92	58	77	939.17
92	58	78	957.19
92	58	79	976.83
92	58	80	956.04
92	58	81	946.73
92	58	82	943.63
92	58	83	936.69
92	58	84	932.75
92	59	74	909.89
92	59	75	922.78
92	59	76	932.81
92	59	77	932.71
92	59	78	946.67
92	59	79	973.25
92	59	80	971.88
92	59	81	975.75
92	59	82	957.7
92	59	83	948.46
92	59	84	940.98
92	60	74	865.48
92	60	75	848.76
92	60	76	797.69
92	60	77	824.53
92	60	78	856.46
92	60	79	808.37
92	60	80	811.26
92	60	81	844.64
92	60	82	823.22
92	60	83	796.3
92	60	84	740.54
92	61	74	781.96
92	61	75	693.16
92	61	76	649.53
92	61	77	745.41
92	61	78	834.04
92	61	79	772.98
92	61	80	798.63
92	61	81	858.88
92	61	82	869.93
92	61	83	850.25
92	61	84	771.34
92	62	74	798.7
92	62	75	629.85
92	62	76	795.94
92	62	77	896.16
92	62	78	938.86
92	62	79	933.58
92	62	80	946.47
92	62	81	970.05
92	62	82	980.59
92	62	83	959.73
92	62	84	881.86
92	63	74	815.82
92	63	75	689.01
92	63	76	866.87
92	63	77	910.28
92	63	78	864.04
92	63	79	903.35
92	63	80	936.53
92	63	81	958.54
92	63	82	985.61
92	63	83	995.43
92	63	84	985.67
92	64	74	811.39
92	64	75	819.27
92	64	76	911.85
92	64	77	904.56
92	64	78	829.22
92	64	79	847.9
92	64	80	879.92
92	64	81	923.21
92	64	82	942.56
92	64	83	938.74
92	64	84	955.38
92	65	74	850.69
92	65	75	973.41
92	65	76	933.32
92	65	77	887.18
92	65	78	838.85
92	65	79	790.96
92	65	80	804.37
92	65	81	880.66
92	65	82	908.15
92	65	83	912.52
92	65	84	940.18
92	66	74	863.7
92	66	75	914.81
92	66	76	896.61
92	66	77	869.48
92	66	78	813.18
92	66	79	771.06
92	66	80	778.41
92	66	81	856.8
92	66	82	916.86
92	66	83	959.44
92	66	84	965.16
92	67	74	895.26
92	67	75	888.8
92	67	76	871.54
92	67	81	824.26
92	67	82	873.46
92	67	83	914.48
92	67	84	905.42
92	68	74	951.52
92	68	75	919.3
92	68	76	856.15
92	68	81	797.47
92	68	82	822.5
92	68	83	855.29
92	68	84	847.32
92	69	74	865.58
92	69	75	832.44
92	69	76	795.25
92	69	81	785.22
92	69	82	798.02
92	69	83	811.99
92	69	84	809.07
92	70	74	814.08
92	70	75	799.27
92	70	76	775.18
92	70	81	776.84
92	70	82	784.91
92	70	83	790.91
92	70	84	786.91
92	71	74	794.75
92	71	75	806.34
92	71	76	785.26
92	71	81	781.38
92	71	82	792.42
92	71	83	796.36
92	71	84	795.37
92	72	74	808.87
92	72	75	805.39
92	72	76	778.48
92	72	81	835.04
92	72	82	848.15
92	72	83	846.15
92	72	84	853.1
92	73	74	810.82
92	73	75	807.21
92	73	76	783.41
92	73	81	902.33
92	73	82	918.36
92	73	83	918.26
92	73	84	922.11
92	74	74	797.87
92	74	75	811.14
92	74	76	796.27
92	74	81	988.12
92	74	82	1001.1
92	74	83	1005.2
92	74	84	1001.3
92	75	81	1004.7
92	75	82	1010.6
92	75	83	1017.7
92	75	84	1049.9
92	76	81	980.41
92	76	82	993.5
92	76	83	1013.3
92	76	84	1055.5
93	49	74	845.17
93	49	75	883.85
93	49	76	823.9
93	50	74	823.45
93	50	75	861.12
93	50	76	809.01
93	50	81	809.06
93	50	82	813.85
93	50	83	824.23
93	50	84	833.42
93	51	74	802.67
93	51	75	792.93
93	51	76	760.81
93	51	81	798.4
93	51	82	791.28
93	51	83	799.31
93	51	84	834.37
93	52	74	832.02
93	52	75	844.31
93	52	76	815.26
93	52	81	795.2
93	52	82	775.93
93	52	83	782.03
93	52	84	817.38
93	53	74	880.32
93	53	75	914.68
93	53	76	881.69
93	53	81	770.04
93	53	82	759.15
93	53	83	750.42
93	53	84	760.66
93	54	71	776.41
93	54	72	745.39
93	54	73	824.23
93	54	74	940.75
93	54	75	987.22
93	54	76	948.54
93	54	81	788.04
93	54	82	791.04
93	54	83	768.97
93	54	84	749.91
93	55	71	806.04
93	55	72	763.82
93	55	73	823.98
93	55	74	946.07
93	55	75	990.37
93	55	76	992.3
93	55	81	826.93
93	55	82	827.07
93	55	83	805.32
93	55	84	781.6
93	56	71	872.26
93	56	72	807.07
93	56	73	825.24
93	56	74	927.42
93	56	75	964.73
93	56	76	974.58
93	56	81	842.14
93	56	82	840.33
93	56	83	840.39
93	56	84	838.38
93	57	71	968.15
93	57	72	879.36
93	57	73	823.59
93	57	74	894.2
93	57	75	926.31
93	57	76	940.23
93	57	77	937.86
93	57	78	947.48
93	57	79	960.02
93	57	80	906.09
93	58	71	997.92
93	58	72	966.72
93	58	73	889.55
93	58	74	878.84
93	58	75	889.35
93	58	76	914.07
93	58	77	943.45
93	58	78	968.39
93	58	79	996.88
93	58	80	943.1
93	59	71	966.82
93	59	72	980.05
93	59	73	920.19
93	59	74	934.21
93	59	75	935.62
93	59	76	920.53
93	59	77	920.62
93	59	78	944.56
93	59	79	991.88
93	59	80	953.43
93	60	71	902.23
93	60	72	926.24
93	60	73	855.83
93	60	74	883.82
93	60	75	886.54
93	60	76	866.55
93	60	77	851.9
93	60	78	839.46
93	60	79	799.04
93	60	80	814.05
93	61	74	671.18
93	61	75	731.56
93	61	76	784.58
93	61	77	810.09
93	61	78	808.44
93	61	79	741.45
93	61	80	793.56
93	62	71	877.57
93	62	72	959.75
93	62	73	879.12
93	62	74	823.06
93	62	75	774.89
93	62	76	834.24
93	62	77	887.93
93	62	78	918.18
93	62	79	901.08
93	62	80	932.27
93	63	71	849.44
93	63	72	931.61
93	63	73	928.21
93	63	74	873.54
93	63	75	836.9
93	63	76	884.67
93	63	77	897.47
93	63	78	879.36
93	63	79	900.04
93	63	80	925.35
93	64	71	847.72
93	64	72	853.56
93	64	73	825.22
93	64	74	847.53
93	64	75	896.25
93	64	76	923.46
93	64	77	906.51
93	64	78	860.11
93	64	79	862.8
93	64	80	872.79
93	65	71	868.31
93	65	72	934.84
93	65	73	861.54
93	65	74	871.63
93	65	75	941.29
93	65	76	942.55
93	65	77	919.27
93	65	78	877.93
93	65	79	813
93	65	80	801.15
93	66	71	878.24
93	66	72	969.99
93	66	73	912.4
93	66	74	914.69
93	66	75	951.59
93	66	76	925.57
93	67	71	870.13
93	67	72	973.52
93	67	73	955.75
93	67	74	950.56
93	67	75	952.56
93	67	76	923.68
93	67	81	796.8
93	67	82	841.2
93	67	83	891.31
93	67	84	917.38
93	68	71	848.25
93	68	72	1004.8
93	68	73	990.16
93	68	74	970.37
93	68	75	946.56
93	68	76	936.34
93	68	81	788.12
93	68	82	810.35
93	68	83	838.38
93	68	84	857.31
93	69	71	772.13
93	69	72	932.34
93	69	73	913.78
93	69	74	881.67
93	69	75	857.78
93	69	76	846.59
93	69	81	788.09
93	69	82	804.25
93	69	83	826.32
93	69	84	819.32
93	70	74	819.31
93	70	75	815.27
93	70	76	801.23
93	70	81	781.76
93	70	82	794.9
93	70	83	811.02
93	70	84	805.04
93	71	74	793.05
93	71	75	818.26
93	71	76	791.11
93	71	81	778.48
93	71	82	794.53
93	71	83	807.6
93	71	84	815.45
93	72	74	816.36
93	72	75	868.64
93	72	76	821.42
93	72	81	854.95
93	72	82	877.06
93	72	83	892.23
93	72	84	896.03
93	73	74	826.04
93	73	75	867.23
93	73	76	827.19
93	73	81	934.3
93	73	82	955.28
93	73	83	961.16
93	73	84	964
93	74	74	822.8
93	74	75	804.2
93	74	76	802.14
94	49	74	848.8
94	49	75	854.65
94	49	76	829.98
94	50	71	869.12
94	50	72	824.09
94	50	73	811.1
94	50	74	807.96
94	50	75	814.63
94	50	76	801.74
94	51	71	849.5
94	51	72	811.39
94	51	73	805.34
94	51	74	801.16
94	51	75	794.8
94	51	76	767.93
94	52	71	842.32
94	52	72	813.01
94	52	73	816.84
94	52	74	824.65
94	52	75	831.48
94	52	76	812.37
94	53	69	633.92
94	53	70	763.89
94	53	71	876.77
94	53	72	828.98
94	53	73	836.12
94	53	74	860.9
94	53	75	878.49
94	53	76	861.42
94	54	69	608.25
94	54	70	714.46
94	54	71	823.78
94	54	72	784.97
94	54	73	834.74
94	54	74	906.22
94	54	75	923.9
94	54	76	908.86
94	54	78	893.93
94	54	79	855.91
94	54	80	785.21
94	55	69	591.41
94	55	70	700.23
94	55	71	824.9
94	55	72	790.74
94	55	73	848.03
94	55	74	948.36
94	55	75	988.63
94	55	76	979.34
94	55	78	932.44
94	55	79	891.99
94	55	80	828.37
94	56	69	639.13
94	56	70	727.92
94	56	71	871.68
94	56	72	824.92
94	56	73	861.48
94	56	74	957.68
94	56	75	981.84
94	56	76	970.71
94	56	78	952.77
94	56	79	950.76
94	56	80	879.52
94	57	71	902.26
94	57	72	863.34
94	57	73	861.55
94	57	74	931.41
94	57	75	942.59
94	57	76	941.9
94	57	77	928.92
94	57	78	963.37
94	57	79	987.57
94	57	80	917.7
94	58	71	963.56
94	58	72	951.04
94	58	73	913.01
94	58	74	915.49
94	58	75	932.17
94	58	76	953.26
94	58	77	975.09
94	58	78	989.03
94	58	79	1010.4
94	58	80	948.39
94	59	71	974.43
94	59	72	973.93
94	59	73	935.78
94	59	74	941.78
94	59	75	947.25
94	59	76	941.86
94	59	77	915.04
94	59	78	938.09
94	59	79	1006.4
94	59	80	956.66
94	60	71	866.38
94	60	72	888.63
94	60	73	848.64
94	60	74	854.66
94	60	75	866.34
94	60	76	896.75
94	60	77	853.52
94	60	78	826.13
94	60	79	795.41
94	60	80	821.68
94	61	71	642.26
94	61	72	619.81
94	61	73	562.24
94	61	74	570.79
94	61	75	676.16
94	61	76	832.64
94	61	77	837.67
94	61	78	798.67
94	61	79	718.71
94	61	80	786.91
94	62	71	706.49
94	62	72	747.06
94	62	73	789.34
94	62	74	844.4
94	62	75	881.62
94	62	76	927.11
94	62	77	935.95
94	62	78	923.29
94	62	79	872.87
94	62	80	915.21
94	63	71	882.18
94	63	72	931.45
94	63	73	950.96
94	63	74	959.09
94	63	75	962.52
94	63	76	955.87
94	63	77	940.35
94	63	78	920.49
94	63	79	911
94	63	80	922.29
94	64	71	906.54
94	64	72	987
94	64	73	952.44
94	64	74	958.32
94	64	75	976.77
94	64	76	959.64
94	64	77	942.59
94	64	78	923.32
94	64	79	906.75
94	64	80	894.59
94	65	71	901.77
94	65	72	987.09
94	65	73	960.4
94	65	74	960.47
94	65	75	978.65
94	65	76	961.6
94	65	77	959.3
94	65	78	950.9
94	65	79	883.92
94	65	80	848.08
94	66	71	886.28
94	66	72	972.47
94	66	73	957.94
94	66	74	964.27
94	66	75	982.23
94	66	76	955.92
94	66	78	957.34
94	66	79	902.19
94	66	80	857.16
94	67	69	736.77
94	67	70	775.83
94	67	71	850.68
94	67	72	954.04
94	67	73	946.1
94	67	74	951.77
94	67	75	964.74
94	67	76	950.75
94	67	78	967.44
94	67	79	904.05
94	67	80	847.84
94	68	69	637.71
94	68	70	709.97
94	68	71	819.06
94	68	72	955.18
94	68	73	935.49
94	68	74	922.52
94	68	75	917.74
94	68	76	944.29
94	68	78	980.76
94	68	79	895.94
94	68	80	828.21
94	69	69	619.41
94	69	70	675.32
94	69	71	759.91
94	69	72	879.21
94	69	73	873.75
94	69	74	865.91
94	69	75	857.9
94	69	76	857.45
94	69	78	877.06
94	69	79	844.15
94	69	80	817.21
94	70	69	672.11
94	70	70	669.33
94	70	71	701.38
94	70	72	801.64
94	70	73	821.8
94	70	74	826.53
94	70	75	822.41
94	70	76	811.25
94	71	71	693.22
94	71	72	809.05
94	71	73	822.12
94	71	74	818.05
94	71	75	811.22
94	71	76	808.06
94	72	71	677.61
94	72	72	802.46
94	72	73	825.47
94	72	74	830.26
94	72	75	849.3
94	72	76	836.2
94	73	71	661.7
94	73	72	802.56
94	73	73	834.45
94	73	74	837.92
94	73	75	854.82
94	73	76	849.98
94	74	74	841.78
94	74	75	812.06
94	74	76	836.14
95	50	71	904.32
95	50	72	850.31
95	50	73	839.17
95	51	71	891.26
95	51	72	866.14
95	51	73	855
95	52	71	861.26
95	52	72	864.15
95	52	73	871.11
95	53	69	635.17
95	53	70	751.15
95	53	71	848.84
95	53	72	848.59
95	53	73	879.45
95	53	77	906.2
95	53	78	914.17
95	53	79	875.13
95	53	80	810.29
95	54	69	625.28
95	54	70	726.26
95	54	71	834.92
95	54	72	817.72
95	54	73	831.64
95	54	77	928.63
95	54	78	956.1
95	54	79	908.82
95	54	80	814.21
95	55	69	615.28
95	55	70	716.06
95	55	71	850.91
95	55	72	820.72
95	55	73	842.39
95	55	77	988.43
95	55	78	980.84
95	55	79	936.69
95	55	80	860
95	56	69	655.97
95	56	70	738.6
95	56	71	902.6
95	56	72	849.74
95	56	73	863.89
95	56	77	956.14
95	56	78	987.19
95	56	79	993.65
95	56	80	919.43
95	57	69	737.11
95	57	70	772.93
95	57	71	913.13
95	57	72	869.4
[truncated: 7,412 more rows]
