# Supplementary material for: From mathematics to medicine: A practical primer on topological data analysis (TDA) and the development of related analytic tools for the functional discovery of latent structure in fMRI data
Source: PLoS One. 2021 Aug 12;16(8):e0255859. doi: 10.1371/journal.pone.0255859 (PMC8360597; doi:10.1371/journal.pone.0255859)
Supplement: S1 Data — The included archive of .csv files has one .csv file for each time index. Each .csv file contains a single matrix, which has one column for each of the spatial coordinates x, y, z and one column for the fMRI signal amplitude at voxel (x, y, z) at that time index. This is normalized scan data for a single patient from our study, described in the paper, with an ACC (anterior cingulate cortex) mask applied. This is the data we used, together with our software implementation of our workflow (available at https://github.com/regalski/Wayne-State-TDA), to produce the persistence diagrams, vineyards, and loop locations pictured in the figures and described in the Workflow section of our paper. (ZIP) [file pone.0255859.s004.zip › lea2002_145_121_121_time_153_rdACC.csv]

86	49	77	724.54
86	49	78	701.56
86	49	79	677.54
86	49	80	694.46
86	50	77	723.18
86	50	78	704.33
86	50	79	682.7
86	50	80	697.84
86	51	77	714.93
86	51	78	704.37
86	51	79	702.64
86	51	80	696.61
86	52	77	719.47
86	52	78	711.64
86	52	79	723.52
86	52	80	705.75
86	53	77	806.86
86	53	78	775.98
86	53	79	754.5
86	53	80	733.97
86	54	77	860.83
86	54	78	827.33
86	54	79	821.41
86	54	80	791.53
86	55	77	881.17
86	55	78	855.17
86	55	79	872.96
86	55	80	845.28
86	56	77	870.04
86	56	78	861.14
86	56	79	888.3
86	56	80	887.11
86	57	77	846.07
86	57	78	871.64
86	57	79	906.39
86	57	80	908.85
86	57	81	868.72
86	57	82	835.04
86	58	77	822.57
86	58	78	867.42
86	58	79	902.56
86	58	80	910.72
86	58	81	870.7
86	58	82	849.91
86	59	81	858.43
86	59	82	845.34
86	60	81	752.62
86	60	82	753.97
86	61	81	797.88
86	61	82	811.69
86	62	81	861.04
86	62	82	862.18
86	63	77	870.01
86	63	78	840.12
86	63	79	835.93
86	63	80	839.86
86	63	81	827.63
86	63	82	816.46
86	64	77	878.81
86	64	78	864.82
86	64	79	842.89
86	64	80	796.84
86	64	81	773.65
86	64	82	752.75
86	65	77	874.36
86	65	78	867.45
86	65	79	845.22
86	65	80	787.23
86	65	81	762.37
86	65	82	741.55
86	66	77	873.5
86	66	78	886.88
86	66	79	867.73
86	66	80	810.11
86	66	81	780.31
86	66	82	756.26
86	67	77	839.53
86	67	78	852.5
86	67	79	849.59
86	67	80	811.07
86	68	77	843.35
86	68	78	845.16
86	68	79	836.27
86	68	80	787.65
86	69	77	861.2
86	69	78	834.61
86	69	79	807.09
86	69	80	751.51
86	70	77	777.19
86	70	78	742.52
86	70	79	710.72
86	70	80	690.69
86	71	77	739.16
86	71	78	720.22
86	71	79	705.31
86	71	80	693.4
86	72	77	728.76
86	72	78	723.59
86	72	79	717.62
86	72	80	702.02
86	73	77	723.03
86	73	78	725.8
86	73	79	722.69
86	73	80	702.89
87	46	81	929.27
87	46	82	913.56
87	46	83	926.53
87	46	84	933.58
87	47	81	836.98
87	47	82	863.82
87	47	83	865.6
87	47	84	865.64
87	48	81	770.63
87	48	82	765.86
87	48	83	773.97
87	48	84	784.16
87	49	77	719.48
87	49	78	709.37
87	49	79	703.18
87	49	80	733.03
87	49	81	736.15
87	49	82	714.36
87	49	83	725.36
87	49	84	741.41
87	50	77	724.26
87	50	78	708.49
87	50	79	690.76
87	50	80	716.7
87	50	81	721.6
87	50	82	697.5
87	50	83	709.38
87	50	84	728.39
87	51	77	733.97
87	51	78	720.19
87	51	79	707.3
87	51	80	700.46
87	52	77	756.51
87	52	78	743.6
87	52	79	732.45
87	52	80	702.84
87	53	77	838.22
87	53	78	800.38
87	53	79	749.85
87	53	80	724.1
87	54	77	880
87	54	78	838.44
87	54	79	804.6
87	54	80	769.42
87	55	77	883.5
87	55	78	852.34
87	55	79	858.39
87	55	80	820.38
87	55	81	762.53
87	55	82	752.37
87	55	83	746.07
87	55	84	761.93
87	56	77	879.99
87	56	78	877.98
87	56	79	910.5
87	56	80	889.37
87	56	81	828.28
87	56	82	791.18
87	56	83	759
87	56	84	777.59
87	57	77	873.9
87	57	78	899.37
87	57	79	945.14
87	57	80	939.73
87	57	81	874.02
87	57	82	822.01
87	57	83	774.86
87	57	84	773.74
87	58	77	868.34
87	58	78	907.31
87	58	79	941.2
87	58	80	941.21
87	58	81	902.65
87	58	82	863.98
87	58	83	827.12
87	58	84	829.72
87	59	77	880.72
87	59	78	888.67
87	59	79	883.55
87	59	80	879.96
87	59	81	899.21
87	59	82	882.87
87	59	83	863.83
87	59	84	866.88
87	60	77	796.38
87	60	78	777.48
87	60	79	796.49
87	60	80	826.08
87	60	81	794.16
87	60	82	789.51
87	60	83	820.45
87	60	84	831.74
87	61	77	755.07
87	61	78	731.64
87	61	79	764.69
87	61	80	833.63
87	61	81	811.78
87	61	82	816.57
87	61	83	843.9
87	61	84	847.83
87	62	77	831.97
87	62	78	787.98
87	62	79	798.99
87	62	80	853.54
87	62	81	860.11
87	62	82	864.39
87	62	83	865.2
87	62	84	853.11
87	63	77	899.79
87	63	78	859.64
87	63	79	835.45
87	63	80	818.43
87	63	81	842.54
87	63	82	855.53
87	63	83	851.57
87	63	84	836.33
87	64	77	891.8
87	64	78	844.67
87	64	79	805.77
87	64	80	762.68
87	64	81	799.58
87	64	82	819.59
87	64	83	794.8
87	64	84	774.8
87	65	77	855.49
87	65	78	825.59
87	65	79	791.46
87	65	80	731.98
87	65	81	764.48
87	65	82	785.28
87	65	83	761.76
87	65	84	748.1
87	66	77	877.36
87	66	78	871.24
87	66	79	834.09
87	66	80	732.85
87	66	81	740.48
87	66	82	752.3
87	66	83	738.66
87	66	84	733.02
87	67	77	890.73
87	67	78	841.03
87	67	79	785.02
87	67	80	720.49
87	67	81	720.29
87	67	82	722.33
87	67	83	708.58
87	67	84	708.87
87	68	77	869.97
87	68	78	811.62
87	68	79	761.69
87	68	80	721.37
87	68	81	717.25
87	68	82	715.26
87	68	83	710.18
87	68	84	708.03
87	69	77	810.25
87	69	78	779.17
87	69	79	752.25
87	69	80	728.48
87	70	77	749.7
87	70	78	726.64
87	70	79	714.94
87	70	80	720.37
87	71	77	732.3
87	71	78	720.18
87	71	79	713.18
87	71	80	717.33
87	72	77	747.76
87	72	78	737.62
87	72	79	726.74
87	72	80	717.22
87	73	77	742.73
87	73	78	739.59
87	73	79	738.69
87	73	80	736.12
87	73	81	749.42
87	73	82	763.41
87	73	83	782.08
87	73	84	785.97
87	74	81	779.47
87	74	82	821.53
87	74	83	844.74
87	74	84	858.72
87	75	81	809.04
87	75	82	881.01
87	75	83	898.56
87	75	84	917.4
87	76	81	807.4
87	76	82	887.65
87	76	83	915.97
87	76	84	937.57
88	46	81	950.44
88	46	82	941.54
88	46	83	939.53
88	46	84	937.57
88	47	81	873.99
88	47	82	895.87
88	47	83	868.64
88	47	84	850.64
88	48	81	787.79
88	48	82	787.93
88	48	83	780.9
88	48	84	782.04
88	49	77	730.39
88	49	78	726.19
88	49	79	725.02
88	49	80	733.17
88	49	81	736.38
88	49	82	732.49
88	49	83	737.39
88	49	84	748.33
88	50	77	727.18
88	50	78	722.5
88	50	79	717.72
88	50	80	719.61
88	50	81	720.53
88	50	82	719.45
88	50	83	726.29
88	50	84	735.26
88	51	77	750.12
88	51	78	737.11
88	51	79	721.11
88	51	80	712.26
88	52	77	809.95
88	52	78	774.2
88	52	79	737.35
88	52	80	721.65
88	53	77	895.17
88	53	78	844.24
88	53	79	771.48
88	53	80	759.44
88	54	77	927.94
88	54	78	887.1
88	54	79	834.13
88	54	80	808.02
88	55	77	923.1
88	55	78	889.26
88	55	79	881.15
88	55	80	851.08
88	55	81	812.24
88	55	82	818.54
88	55	83	820.63
88	55	84	831.31
88	56	77	881.99
88	56	78	864.2
88	56	79	877.45
88	56	80	875.2
88	56	81	861.02
88	56	82	842.32
88	56	83	824.34
88	56	84	854.85
88	57	77	867.87
88	57	78	888.12
88	57	79	906.27
88	57	80	904.92
88	57	81	881.47
88	57	82	854.42
88	57	83	823.52
88	57	84	844.72
88	58	77	871.07
88	58	78	921.85
88	58	79	925.17
88	58	80	919.22
88	58	81	901.3
88	58	82	880.53
88	58	83	853.68
88	58	84	877.47
88	59	77	906.68
88	59	78	909.04
88	59	79	901.51
88	59	80	900.46
88	59	81	905.69
88	59	82	892.21
88	59	83	871.23
88	59	84	881.4
88	60	77	869.88
88	60	78	869.22
88	60	79	848.21
88	60	80	825.96
88	60	81	788.05
88	60	82	771.51
88	60	83	783.89
88	60	84	796.96
88	61	77	829.63
88	61	78	841.77
88	61	79	836.93
88	61	80	838.2
88	61	81	821.8
88	61	82	824.94
88	61	83	844.63
88	61	84	843.69
88	62	77	840.4
88	62	78	849.46
88	62	79	860.22
88	62	80	883.86
88	62	81	905.75
88	62	82	914.35
88	62	83	907.24
88	62	84	879.6
88	63	77	898.72
88	63	78	849.79
88	63	79	844.61
88	63	80	870.25
88	63	81	912.62
88	63	82	929.86
88	63	83	909.89
88	63	84	875.48
88	64	77	906.85
88	64	78	832.85
88	64	79	802.82
88	64	80	800.94
88	64	81	871.23
88	64	82	904.11
88	64	83	868.94
88	64	84	823.68
88	65	77	885.06
88	65	78	817.13
88	65	79	772.02
88	65	80	739.79
88	65	81	818.91
88	65	82	858.04
88	65	83	824.22
88	65	84	784.19
88	66	77	899.98
88	66	78	834.85
88	66	79	779.59
88	66	80	715.39
88	66	81	770.68
88	66	82	802.94
88	66	83	778.18
88	66	84	754.26
88	67	77	848.33
88	67	78	791.68
88	67	79	748.36
88	67	80	715.41
88	67	81	739.6
88	67	82	753.76
88	67	83	737.92
88	67	84	725.1
88	68	77	799.16
88	68	78	763.92
88	68	79	737.87
88	68	80	717.98
88	68	81	728.21
88	68	82	736.36
88	68	83	728.35
88	68	84	722.28
88	69	77	762.98
88	69	78	757.81
88	69	79	744.8
88	69	80	722.06
88	70	77	752.63
88	70	78	739.65
88	70	79	728.79
88	70	80	727.1
88	71	77	746.14
88	71	78	734.15
88	71	79	728.22
88	71	80	730.5
88	72	77	741.18
88	72	78	743
88	72	79	740.03
88	72	80	734.56
88	73	77	733.13
88	73	78	731.01
88	73	79	734.09
88	73	80	745.51
88	73	81	765.28
88	73	82	784.93
88	73	83	811.89
88	73	84	807.77
88	74	81	808.57
88	74	82	851.64
88	74	83	874.98
88	74	84	878.8
88	75	81	871.01
88	75	82	940.16
88	75	83	931.6
88	75	84	939.47
88	76	81	875.8
88	76	82	951.08
88	76	83	926.55
88	76	84	943.47
89	46	81	953.55
89	46	82	958.51
89	46	83	939.16
89	46	84	926.15
89	47	81	884.94
89	47	82	891.84
89	47	83	854.58
89	47	84	827.56
89	48	81	794.91
89	48	82	801.76
89	48	83	787.68
89	48	84	780.89
89	49	77	726.37
89	49	78	718.21
89	49	79	718.19
89	49	80	725.51
89	49	81	738.6
89	49	82	751.54
89	49	83	754.54
89	49	84	758.61
89	50	74	722.52
89	50	75	745.11
89	50	76	746.62
89	50	77	732.65
89	50	78	738.06
89	50	79	744.38
89	50	80	741.36
89	50	81	745.36
89	50	82	752.31
89	50	83	750.28
89	50	84	747.32
89	51	74	748.89
89	51	75	779.55
89	51	76	787.11
89	51	77	769.26
89	51	78	776.16
89	51	79	777.83
89	51	80	753.84
89	51	81	745.02
89	51	82	754.05
89	51	83	743.1
89	51	84	725.29
89	52	74	770.5
89	52	75	854.2
89	52	76	892.63
89	52	77	856.89
89	52	78	840.96
89	52	79	825.12
89	52	80	787.6
89	52	81	771.85
89	52	82	777.71
89	52	83	763.53
89	52	84	741.45
89	53	74	783.88
89	53	75	866.78
89	53	76	919.38
89	53	77	897.75
89	53	78	885.89
89	53	79	866.73
89	53	80	861.64
89	53	81	851.32
89	53	82	835.18
89	53	83	812.2
89	53	84	788.33
89	54	74	787.76
89	54	75	863.78
89	54	76	930.59
89	54	77	925.83
89	54	78	910.67
89	54	79	879.36
89	54	80	873.24
89	54	81	863.29
89	54	82	873.27
89	54	83	871.1
89	54	84	857.01
89	55	75	854.51
89	55	76	951.14
89	55	77	945.24
89	55	78	916.38
89	55	79	878.69
89	55	80	870.75
89	55	81	866.65
89	55	82	885.49
89	55	83	893.38
89	55	84	895.34
89	56	75	817.37
89	56	76	876.33
89	56	77	875.19
89	56	78	869.08
89	56	79	874.4
89	56	80	885.41
89	56	81	896.29
89	56	82	889.27
89	56	83	890.14
89	56	84	915.07
89	57	75	835.69
89	57	76	848.26
89	57	77	857.06
89	57	78	865.81
89	57	79	864.71
89	57	80	878.63
89	57	81	900.33
89	57	82	896.35
89	57	83	892.49
89	57	84	918.4
89	58	77	873.96
89	58	78	890.83
89	58	79	880.31
89	58	80	896.62
89	58	81	923.65
89	58	82	920.83
89	58	83	912.93
89	58	84	935.84
89	59	77	883.36
89	59	78	886.38
89	59	79	925.24
89	59	80	954.79
89	59	81	958.24
89	59	82	933.06
89	59	83	900.21
89	59	84	900.59
89	60	77	832.62
89	60	78	826.42
89	60	79	826.56
89	60	80	802.58
89	60	81	748.41
89	60	82	723.91
89	60	83	720.76
89	60	84	741.96
89	61	77	806.29
89	61	78	806.97
89	61	79	812.97
89	61	80	806.16
89	61	81	775.54
89	61	82	774.81
89	61	83	788.87
89	61	84	817.77
89	62	77	867.02
89	62	78	851.8
89	62	79	867.82
89	62	80	896.94
89	62	81	907.69
89	62	82	914.29
89	62	83	903.28
89	62	84	897.37
89	63	77	882.49
89	63	78	827.6
89	63	79	848.81
89	63	80	917.87
89	63	81	965.98
89	63	82	981.73
89	63	83	948.23
89	63	84	917.12
89	64	77	887
89	64	78	806.8
89	64	79	802.76
89	64	80	850.81
89	64	81	914.9
89	64	82	948.8
89	64	83	916.71
89	64	84	867.67
89	65	77	878.91
89	65	78	793.88
89	65	79	763.96
89	65	80	776.94
89	65	81	857.92
89	65	82	909
89	65	83	884.29
89	65	84	834.3
89	66	75	870.22
89	66	76	859.93
89	66	77	849.26
89	66	78	791.08
89	66	79	753.92
89	66	80	736.74
89	66	81	817.45
89	66	82	870.38
89	66	83	851.78
89	66	84	810.06
89	67	75	886.75
89	67	76	844.61
89	67	77	801.86
89	67	78	766.68
89	67	79	743.53
89	67	80	736.32
89	67	81	776.33
89	67	82	802.43
89	67	83	795.67
89	67	84	773.89
89	68	75	866.02
89	68	76	808.16
89	68	77	771.94
89	68	78	757.05
89	68	79	745.08
89	68	80	738.93
89	68	81	755.02
89	68	82	769.08
89	68	83	767.19
89	68	84	759.35
89	69	74	850.95
89	69	75	792.86
89	69	76	769.83
89	69	77	780.74
89	69	78	779.08
89	69	79	767.21
89	69	80	741.08
89	69	81	750.04
89	69	82	759.1
89	69	83	757.24
89	69	84	759.35
89	70	74	796.37
89	70	75	762.16
89	70	76	750.97
89	70	77	762.82
89	70	78	758.91
89	70	79	750.12
89	70	80	740.24
89	70	81	754.3
89	70	82	766.43
89	70	83	767.53
89	70	84	768.55
89	71	74	768.65
89	71	75	749.31
89	71	76	742.17
89	71	77	748.29
89	71	78	751.35
89	71	79	748.49
89	71	80	743.61
89	71	81	754.47
89	71	82	763.34
89	71	83	763.33
89	71	84	754.31
89	72	74	767.65
89	72	75	752.34
89	72	76	744.24
89	72	77	745.34
89	72	78	766.17
89	72	79	768.16
89	72	80	750.45
89	72	81	753.49
89	72	82	757.52
89	72	83	758.94
89	72	84	743.99
89	73	74	753.32
89	73	75	745.23
89	73	76	746.04
89	73	77	752.93
89	73	78	755.92
89	73	79	758.93
89	73	80	767.94
89	73	81	787.92
89	73	82	813.81
89	73	83	847.94
89	73	84	838.77
89	74	81	838.58
89	74	82	879.58
89	74	83	911.6
89	74	84	906.46
89	75	81	915.05
89	75	82	966.3
89	75	83	958.82
89	75	84	959.74
89	76	81	918.71
89	76	82	976.83
89	76	83	952.7
89	76	84	966.54
90	46	81	949.19
90	46	82	958.03
90	46	83	936.09
90	46	84	914.26
90	47	81	877.84
90	47	82	879.72
90	47	83	845.73
90	47	84	817.89
90	48	81	797.58
90	48	82	807.45
90	48	83	794.63
90	48	84	785.93
90	49	74	735.33
90	49	75	737.69
90	49	76	744.64
90	49	81	746.49
90	49	82	770.31
90	49	83	770.42
90	49	84	771.56
90	50	74	727.42
90	50	75	742.34
90	50	76	751.09
90	50	77	750.97
90	50	78	751.97
90	50	79	755.22
90	50	80	753.49
90	50	81	766.39
90	50	82	785.15
90	50	83	774.22
90	50	84	763.39
90	51	74	739.86
90	51	75	771.79
90	51	76	792.72
90	51	77	791.91
90	51	78	798.63
90	51	79	804.05
90	51	80	782.84
90	51	81	773.75
90	51	82	775.62
90	51	83	759.78
90	51	84	736.08
90	52	74	769.25
90	52	75	847.26
90	52	76	897.14
90	52	77	899.12
90	52	78	895.06
90	52	79	885.33
90	52	80	837.67
90	52	81	815.69
90	52	82	805.29
90	52	83	784.13
90	52	84	753.22
90	53	74	792.25
90	53	75	871.12
90	53	76	919.9
90	53	77	904.41
90	53	78	919.25
90	53	79	946.74
90	53	80	944.06
90	53	81	934.11
90	53	82	900.43
90	53	83	859.53
90	53	84	810.17
90	54	74	799.29
90	54	75	871.2
90	54	76	924.3
90	54	77	919.69
90	54	78	931.71
90	54	79	933.52
90	54	80	937.27
90	54	81	938.2
90	54	82	935.08
90	54	83	925.03
90	54	84	906.03
90	55	74	794.92
90	55	75	850.85
90	55	76	929.7
90	55	77	967.9
90	55	78	950.53
90	55	79	900.54
90	55	80	899.47
90	55	81	911.93
90	55	82	937.48
90	55	83	943.38
90	55	84	937.6
90	56	74	798.26
90	56	75	814.05
90	56	76	867.13
90	56	77	895.73
90	56	78	913.15
90	56	79	923.46
90	56	80	924.07
90	56	81	923.57
90	56	82	921.52
90	56	83	921.66
90	56	84	932.79
90	57	74	840.99
90	57	75	834.7
90	57	76	852.05
90	57	77	878.8
90	57	78	892.79
90	57	79	884.09
90	57	80	894.08
90	57	81	933.65
90	57	82	937.5
90	57	83	939.78
90	57	84	948.05
90	58	74	958.15
90	58	75	953.65
90	58	76	908.46
90	58	77	903.54
90	58	78	901.95
90	58	79	870.99
90	58	80	898.38
90	58	81	968.99
90	58	82	983.86
90	58	83	987.02
90	58	84	1000.3
90	59	75	876.22
90	59	76	870.03
90	59	77	882.74
90	59	78	899.27
90	59	79	942.51
90	59	80	998.74
90	59	81	1039.2
90	59	82	1014.3
90	59	83	968.79
90	59	84	970.06
90	60	75	790.6
90	60	76	781.29
90	60	77	778.24
90	60	78	774.56
90	60	79	787.14
90	60	80	773.51
90	60	81	708.96
90	60	82	673.56
90	60	83	655.43
90	60	84	698.67
90	61	77	740.66
90	61	78	741.83
90	61	79	762.86
90	61	80	759.5
90	61	81	699.63
90	61	82	662.92
90	61	83	634.24
90	61	84	727.51
90	62	75	822.1
90	62	76	863.94
90	62	77	888.98
90	62	78	867.74
90	62	79	872.9
90	62	80	891.12
90	62	81	861.18
90	62	82	818.36
90	62	83	744.25
90	62	84	820.36
90	63	75	781.22
90	63	76	836.85
90	63	77	886.15
90	63	78	821.4
90	63	79	858.6
90	63	80	937.82
90	63	81	974.01
90	63	82	967.9
90	63	83	892.83
90	63	84	920.84
90	64	75	775.36
90	64	76	830.99
90	64	77	875.25
90	64	78	793.99
90	64	79	812.94
90	64	80	886.98
90	64	81	918.07
90	64	82	923.33
90	64	83	898.6
90	64	84	900.11
90	65	74	905.64
90	65	75	886.47
90	65	76	877.24
90	65	77	860.76
90	65	78	778.7
90	65	79	767.84
90	65	80	815.07
90	65	81	856.52
90	65	82	889.93
90	65	83	912.07
90	65	84	889.7
90	66	74	902.84
90	66	75	894.2
90	66	76	855.87
90	66	77	804.4
90	66	78	755.11
90	66	79	748.06
90	66	80	778.4
90	66	81	858.11
90	66	82	920.71
90	66	83	945.54
90	66	84	882.74
90	67	74	915.57
90	67	75	881.47
90	67	76	824.27
90	67	77	769.69
90	67	78	751.48
90	67	79	752.57
90	67	80	768.79
90	67	81	807.61
90	67	82	836.64
90	67	83	849.85
90	67	84	810.84
90	68	74	934.67
90	68	75	851.07
90	68	76	790.13
90	68	77	759.78
90	68	78	763.81
90	68	79	768.96
90	68	80	771.16
90	68	81	778.21
90	68	82	788.25
90	68	83	803.24
90	68	84	787.43
90	69	74	849.97
90	69	75	793.77
90	69	76	773.8
90	69	77	784.84
90	69	78	794.06
90	69	79	792.29
90	69	80	776.46
90	69	81	777.09
90	69	82	780.84
90	69	83	795.74
90	69	84	794.03
90	70	74	800.18
90	70	75	781.11
90	70	76	769.04
90	70	77	768.84
90	70	78	777.68
90	70	79	775.83
90	70	80	764.18
90	70	81	771.19
90	70	82	777.25
90	70	83	763.26
90	70	84	763.53
90	71	74	780.6
90	71	75	783.39
90	71	76	767.27
90	71	77	752.19
90	71	78	764.12
90	71	79	767.24
90	71	80	759.38
90	71	81	770.31
90	71	82	776.16
90	71	83	756.04
90	71	84	759.26
90	72	74	789.86
90	72	75	767.75
90	72	76	757.47
90	72	77	759.24
90	72	78	777.1
90	72	79	785.13
90	72	80	770.31
90	72	81	775.23
90	72	82	777.09
90	72	83	772.15
90	72	84	774.42
90	73	74	791.7
90	73	75	771.74
90	73	76	764.45
90	73	81	827.91
90	73	82	846.84
90	73	83	877.83
90	73	84	874.82
90	74	81	889.4
90	74	82	917.2
90	74	83	957.03
90	74	84	946.06
90	75	81	954.54
90	75	82	976.5
90	75	83	990.38
90	75	84	983.41
90	76	81	945.65
90	76	82	979.83
90	76	83	995.65
90	76	84	997.45
91	47	81	871.21
91	47	82	876.95
91	47	83	875.48
91	47	84	872.19
91	48	81	806.72
91	48	82	814.57
91	48	83	810.63
91	48	84	813.76
91	49	74	751.52
91	49	75	770.69
91	49	76	776.58
91	49	81	764.17
91	49	82	780.25
91	49	83	778.3
91	49	84	782.32
91	50	74	741.65
91	50	75	763.75
91	50	76	767.33
91	50	81	771.44
91	50	82	803.32
91	50	83	784.25
91	50	84	772.3
91	51	74	763.88
91	51	75	775.39
91	51	76	786.17
91	51	81	781.81
91	51	82	779.77
91	51	83	764.86
91	51	84	753.08
91	52	74	802.05
91	52	75	856.72
91	52	76	891.72
91	52	81	820.63
91	52	82	787.49
91	52	83	772.26
91	52	84	758.11
91	53	74	829.3
91	53	75	897.81
91	53	76	929.94
91	53	81	934.42
91	53	82	867.14
91	53	83	828.14
91	53	84	795.31
91	54	74	841.43
91	54	75	906.8
91	54	76	937.95
91	54	81	953.12
91	54	82	930.3
91	54	83	904.42
91	54	84	870.47
91	55	74	829.3
91	55	75	885.4
91	55	76	936.15
91	55	81	936.51
91	55	82	958.35
91	55	83	949.56
91	55	84	921.13
91	56	74	816.12
91	56	75	847.59
91	56	76	888.93
91	56	81	941.45
91	56	82	957.44
91	56	83	957.51
91	56	84	946.76
91	57	74	834.58
91	57	75	844.6
91	57	76	872.47
91	57	77	919.68
91	57	78	957.11
91	57	79	975.12
91	57	80	965.29
91	57	81	956.59
91	57	82	953.62
91	57	83	950.79
91	57	84	950.21
91	58	74	936.88
91	58	75	927.75
91	58	76	915.93
91	58	77	942.51
91	58	78	961.39
91	58	79	929.38
91	58	80	939
91	58	81	993.18
91	58	82	986.36
91	58	83	981.38
91	58	84	1000.5
91	59	74	883.57
91	59	75	882.63
91	59	76	883.46
91	59	77	910.81
91	59	78	945.04
91	59	79	936.71
91	59	80	967.36
91	59	81	1042.2
91	59	82	1011.4
91	59	83	971.42
91	59	84	970.12
91	60	74	800.86
91	60	75	779.38
91	60	76	760.1
91	60	77	764.59
91	60	78	777.1
91	60	79	762.36
91	60	80	765.79
91	60	81	788.92
91	60	82	768.42
91	60	83	736.18
91	60	84	692.69
91	61	74	749.8
91	61	75	683.61
91	61	76	679.3
91	61	77	699.74
91	61	78	732.69
91	61	79	746.47
91	61	80	762.76
91	61	81	776.47
91	61	82	760.85
91	61	83	732.44
91	61	84	705.61
91	62	74	897.38
91	62	75	691.64
91	62	76	824.22
91	62	77	903.29
91	62	78	924.22
91	62	79	915.29
91	62	80	908.37
91	62	81	896.25
91	62	82	869.63
91	62	83	820.18
91	62	84	815.84
91	63	74	910.21
91	63	75	741.39
91	63	76	844.41
91	63	77	902.62
91	63	78	839.64
91	63	79	884.76
91	63	80	951.76
91	63	81	982.67
91	63	82	977.28
91	63	83	917.78
91	63	84	953.08
91	64	74	856.86
91	64	75	817.09
91	64	76	865.96
91	64	77	878.67
91	64	78	801.35
91	64	79	836.04
91	64	80	898.81
91	64	81	930.59
91	64	82	926.59
91	64	83	881.05
91	64	84	907.96
91	65	74	883.12
91	65	75	947.79
91	65	76	911.34
91	65	77	847.36
91	65	78	787.82
91	65	79	789.83
91	65	80	824.18
91	65	81	869.48
91	65	82	895.86
91	65	83	890.37
91	65	84	901.04
91	66	74	891.69
91	66	75	907.82
91	66	76	860.8
91	66	77	798.66
91	66	78	748.39
91	66	79	751.33
91	66	80	790.77
91	66	81	876.74
91	66	82	941.23
91	66	83	966.8
91	66	84	927.8
91	67	74	903.88
91	67	75	883.65
91	67	76	831.42
91	67	81	833.12
91	67	82	866.02
91	67	83	888.08
91	67	84	855.03
91	68	74	912.98
91	68	75	870.07
91	68	76	814.24
91	68	81	800.62
91	68	82	807.53
91	68	83	828.16
91	68	84	815.37
91	69	74	845.45
91	69	75	809.36
91	69	76	780.24
91	69	81	797.47
91	69	82	799
91	69	83	799.68
91	69	84	802.86
91	70	74	803.3
91	70	75	796.29
91	70	76	780.14
91	70	81	776.05
91	70	82	779.92
91	70	83	786.84
91	70	84	779.01
91	71	74	782.97
91	71	75	802.9
91	71	76	789.99
91	71	81	773.21
91	71	82	784.12
91	71	83	793
91	71	84	784.14
91	72	74	792.92
91	72	75	778.36
91	72	76	772.54
91	72	81	811.91
91	72	82	825.86
91	72	83	820.84
91	72	84	822.96
91	73	74	804.77
91	73	75	783.32
91	73	76	776.56
91	73	81	883.18
91	73	82	888.32
91	73	83	894
91	73	84	898.98
91	74	74	814.6
91	74	75	799.86
91	74	76	784.09
91	74	81	963.31
91	74	82	951.32
91	74	83	968.08
91	74	84	974.16
91	75	81	994.93
91	75	82	980.65
91	75	83	1000.5
91	75	84	1015.6
91	76	81	975.67
91	76	82	980.77
91	76	83	1002.7
91	76	84	1023.6
92	47	81	944.68
92	47	82	958.21
92	47	83	952.83
92	47	84	954.84
92	48	81	868.78
92	48	82	887.39
92	48	83	884.54
92	48	84	889.94
92	49	74	778.56
92	49	75	816.41
92	49	76	814.14
92	49	81	810.13
92	49	82	824.02
92	49	83	825.12
92	49	84	835.26
92	50	74	765.84
92	50	75	804.67
92	50	76	795.29
92	50	81	785.38
92	50	82	813.39
92	50	83	803.35
92	50	84	801.38
92	51	74	791.78
92	51	75	786.49
92	51	76	774.44
92	51	81	774.96
92	51	82	795.92
92	51	83	779
92	51	84	775.34
92	52	74	829.69
92	52	75	865.36
92	52	76	873.5
92	52	81	779.36
92	52	82	782.04
92	52	83	766
92	52	84	753.02
92	53	74	867.93
92	53	75	922.55
92	53	76	937.77
92	53	81	813.71
92	53	82	788.33
92	53	83	774.2
92	53	84	764.1
92	54	74	901.73
92	54	75	953.19
92	54	76	971.46
92	54	81	848.48
92	54	82	838.25
92	54	83	823.07
92	54	84	799.98
92	55	74	889.31
92	55	75	945.45
92	55	76	975.29
92	55	81	871.62
92	55	82	874.64
92	55	83	866.75
92	55	84	850.8
92	56	74	857.46
92	56	75	910.82
92	56	76	944.01
92	56	81	891.91
92	56	82	880.91
92	56	83	885.7
92	56	84	898.32
92	57	74	842.37
92	57	75	877.38
92	57	76	913.48
92	57	77	927.45
92	57	78	949.21
92	57	79	973.98
92	57	80	943.86
92	57	81	909.81
92	57	82	903.77
92	57	83	903.85
92	57	84	906.16
92	58	74	897.07
92	58	75	884.49
92	58	76	904.5
92	58	77	932.19
92	58	78	953.22
92	58	79	959.95
92	58	80	947.2
92	58	81	931.84
92	58	82	932.72
92	58	83	935.8
92	58	84	952.86
92	59	74	930.03
92	59	75	934.9
92	59	76	939.93
92	59	77	934.81
92	59	78	939.77
92	59	79	972.29
92	59	80	972.86
92	59	81	953.72
92	59	82	946.66
92	59	83	937.37
92	59	84	935.82
92	60	74	886.4
92	60	75	872.72
92	60	76	842.65
92	60	77	836.46
92	60	78	850.38
92	60	79	818.27
92	60	80	811.14
92	60	81	851.59
92	60	82	843.25
92	60	83	817.34
92	60	84	729.63
92	61	74	794.95
92	61	75	723.34
92	61	76	729.77
92	61	77	784.62
92	61	78	837.2
92	61	79	797.13
92	61	80	812.73
92	61	81	889.01
92	61	82	895.08
92	61	83	865.28
92	61	84	774.23
92	62	74	827.81
92	62	75	545.13
92	62	76	778.09
92	62	77	926.18
92	62	78	933.83
92	62	79	932.52
92	62	80	949.39
92	62	81	998.06
92	62	82	986.68
92	62	83	944.85
92	62	84	884.99
92	63	74	832.95
92	63	75	672.31
92	63	76	832.16
92	63	77	904.48
92	63	78	858.2
92	63	79	889.56
92	63	80	938.77
92	63	81	987.77
92	63	82	995.86
92	63	83	970.65
92	63	84	983.77
92	64	74	796.76
92	64	75	856.47
92	64	76	892.98
92	64	77	891.65
92	64	78	831.26
92	64	79	841.89
92	64	80	875.91
92	64	81	924.24
92	64	82	944.65
92	64	83	933.86
92	64	84	946.44
92	65	74	805.95
92	65	75	958.47
92	65	76	946.36
92	65	77	899.2
92	65	78	834.83
92	65	79	801.95
92	65	80	801.43
92	65	81	860.76
92	65	82	907.33
92	65	83	930.75
92	65	84	938.36
92	66	74	852.97
92	66	75	912.94
92	66	76	902.71
92	66	77	873.55
92	66	78	822.21
92	66	79	782.07
92	66	80	769.47
92	66	81	847.92
92	66	82	920.99
92	66	83	976.51
92	66	84	968.18
92	67	74	892.45
92	67	75	891.92
92	67	76	878.63
92	67	81	812.3
92	67	82	861.53
92	67	83	910.55
92	67	84	901.49
92	68	74	907.6
92	68	75	888.35
92	68	76	862.18
92	68	81	788.54
92	68	82	809.58
92	68	83	841.33
92	68	84	839.37
92	69	74	851.67
92	69	75	838.5
92	69	76	802.29
92	69	81	803.25
92	69	82	807.02
92	69	83	801.99
92	69	84	798.08
92	70	74	811.1
92	70	75	802.31
92	70	76	772.21
92	70	81	781.82
92	70	82	792.89
92	70	83	800.9
92	70	84	791.89
92	71	74	781.72
92	71	75	779.39
92	71	76	761.3
92	71	81	768.44
92	71	82	793.49
92	71	83	821.41
92	71	84	814.42
92	72	74	790.85
92	72	75	782.45
92	72	76	770.55
92	72	81	829.04
92	72	82	849.17
92	72	83	863.17
92	72	84	869.12
92	73	74	803.79
92	73	75	785.24
92	73	76	772.47
92	73	81	901.38
92	73	82	915.41
92	73	83	922.3
92	73	84	931.13
92	74	74	820.85
92	74	75	789.16
92	74	76	769.31
92	74	81	983.13
92	74	82	988.15
92	74	83	991.22
92	74	84	998.37
92	75	81	1001.8
92	75	82	1002.7
92	75	83	1015.8
92	75	84	1041
92	76	81	976.47
92	76	82	987.58
92	76	83	1002.3
92	76	84	1039.5
93	49	74	808.19
93	49	75	845.83
93	49	76	822.88
93	50	74	805.52
93	50	75	830.14
93	50	76	802.01
93	50	81	799.06
93	50	82	811.83
93	50	83	811.27
93	50	84	818.49
93	51	74	802.78
93	51	75	800.08
93	51	76	765.93
93	51	81	780.46
93	51	82	793.33
93	51	83	789.36
93	51	84	805.43
93	52	74	816.02
93	52	75	820.36
93	52	76	802.3
93	52	81	778.23
93	52	82	780.92
93	52	83	778.03
93	52	84	785.44
93	53	74	865.37
93	53	75	881.79
93	53	76	866.8
93	53	81	769.05
93	53	82	747.17
93	53	83	747.49
93	53	84	755.76
93	54	71	779.48
93	54	72	783.45
93	54	73	840.27
93	54	74	959.71
93	54	75	968.25
93	54	76	943.62
93	54	81	784.05
93	54	82	770.05
93	54	83	762.96
93	54	84	749.9
93	55	71	793.05
93	55	72	799.79
93	55	73	840.97
93	55	74	968.09
93	55	75	994.42
93	55	76	991.34
93	55	81	808.91
93	55	82	800.08
93	55	83	789.36
93	55	84	779.69
93	56	71	834.3
93	56	72	830.08
93	56	73	829.28
93	56	74	938.49
93	56	75	976.84
93	56	76	985.67
93	56	81	836.16
93	56	82	817.38
93	56	83	813.45
93	56	84	828.44
93	57	71	923.17
93	57	72	883.42
93	57	73	807.68
93	57	74	896.23
93	57	75	938.36
93	57	76	959.27
93	57	77	961.83
93	57	78	965.4
93	57	79	965.87
93	57	80	910.95
93	58	71	952.91
93	58	72	969.67
93	58	73	895.48
93	58	74	888.81
93	58	75	895.4
93	58	76	929.08
93	58	77	960.37
93	58	78	971.3
93	58	79	965.86
93	58	80	933.11
93	59	71	924.79
93	59	72	970.06
93	59	73	936.37
93	59	74	936.4
93	59	75	938.71
93	59	76	922.62
93	59	77	928.72
93	59	78	942.65
93	59	79	979.87
93	59	80	970.34
93	60	71	872.27
93	60	72	901.27
93	60	73	863.81
93	60	74	879.79
93	60	75	902.63
93	60	76	864.64
93	60	77	845.88
93	60	78	837.38
93	60	79	802.89
93	60	80	801.9
93	61	74	691.52
93	61	75	797.8
93	61	76	803.82
93	61	77	816.26
93	61	78	825.51
93	61	79	777.51
93	61	80	795.65
93	62	71	849.5
93	62	72	925.87
93	62	73	876.29
93	62	74	848.07
93	62	75	775.87
93	62	76	854.27
93	62	77	924.92
93	62	78	949.06
93	62	79	932.94
93	62	80	947.16
93	63	71	838.51
93	63	72	932.71
93	63	73	945.24
93	63	74	910.62
93	63	75	844.04
93	63	76	890.77
93	63	77	909.54
93	63	78	879.41
93	63	79	894.2
93	63	80	919.56
93	64	71	862.83
93	64	72	887.8
93	64	73	897.41
93	64	74	899.61
93	64	75	917.29
93	64	76	922.53
93	64	77	907.59
93	64	78	858.12
93	64	79	856.77
93	64	80	864.75
93	65	71	861.36
93	65	72	923.82
93	65	73	898.47
93	65	74	885.57
93	65	75	938.34
93	65	76	944.63
93	65	77	924.31
93	65	78	874.92
93	65	79	831
93	65	80	806.18
93	66	71	869.28
93	66	72	938.99
93	66	73	928.46
93	66	74	924.8
93	66	75	952.69
93	66	76	935.65
93	67	71	877.16
93	67	72	945.6
93	67	73	956.87
93	67	74	954.65
93	67	75	950.64
93	67	76	932.79
93	67	81	792.77
93	67	82	838.23
93	67	83	904.35
93	67	84	924.44
93	68	71	832.29
93	68	72	953.8
93	68	73	975.19
93	68	74	962.43
93	68	75	928.64
93	68	76	927.39
93	68	81	780.13
93	68	82	802.41
93	68	83	838.44
93	68	84	853.35
93	69	71	759.15
93	69	72	872.4
93	69	73	891.9
93	69	74	874.77
93	69	75	847.9
93	69	76	828.69
93	69	81	802.11
93	69	82	809.28
93	69	83	810.37
93	69	84	796.37
93	70	74	824.36
93	70	75	810.32
93	70	76	787.27
93	70	81	791.72
93	70	82	801.89
93	70	83	806.03
93	70	84	798.04
93	71	74	814.06
93	71	75	806.3
93	71	76	783.13
93	71	81	775.56
93	71	82	800.61
93	71	83	822.69
93	71	84	829.51
93	72	74	834.41
93	72	75	826.74
93	72	76	802.49
93	72	81	848.94
93	72	82	871.07
93	72	83	894.26
93	72	84	908.04
93	73	74	847.05
93	73	75	825.26
93	73	76	801.22
93	73	81	921.34
93	73	82	941.33
93	73	83	953.19
93	73	84	965
93	74	74	859.77
93	74	75	803.23
93	74	76	782.16
94	49	74	829.77
94	49	75	856.6
94	49	76	830.98
94	50	71	882.13
94	50	72	859.1
94	50	73	825.12
94	50	74	811.95
94	50	75	841.57
94	50	76	814.7
94	51	71	877.58
94	51	72	837.45
94	51	73	815.39
94	51	74	805.18
94	51	75	806.77
94	51	76	776.92
94	52	71	868.37
94	52	72	838.01
94	52	73	827.81
94	52	74	823.59
94	52	75	821.39
94	52	76	801.27
94	53	69	639.91
94	53	70	733.87
94	53	71	866.73
94	53	72	848.98
94	53	73	848.14
94	53	74	863.88
94	53	75	864.41
94	53	76	850.33
94	54	69	612.29
94	54	70	680.53
94	54	71	813.9
94	54	72	815.12
94	54	73	853.85
94	54	74	930.25
94	54	75	933.89
94	54	76	924.84
94	54	78	886.92
94	54	79	863.89
94	54	80	803.24
94	55	69	596.47
94	55	70	668.26
94	55	71	820.89
94	55	72	819.7
94	55	73	848.03
94	55	74	937.41
94	55	75	969.73
94	55	76	979.39
94	55	78	938.36
94	55	79	900.99
94	55	80	825.43
94	56	69	636.15
94	56	70	698.91
94	56	71	853.63
94	56	72	846.91
94	56	73	847.55
94	56	74	933.78
94	56	75	973.97
94	56	76	984.82
94	56	78	957.89
94	56	79	966.88
94	56	80	870.6
94	57	71	894.3
94	57	72	879.39
94	57	73	845.63
94	57	74	920.48
94	57	75	959.68
94	57	76	976.04
94	57	77	961.06
94	57	78	969.43
94	57	79	980.5
94	57	80	898.65
94	58	71	944.49
94	58	72	968.9
94	58	73	920.86
94	58	74	924.41
94	58	75	940.19
94	58	76	971.3
94	58	77	989.11
94	58	78	990.03
94	58	79	975.4
94	58	80	931.46
94	59	71	943.5
94	59	72	987.08
94	59	73	962.06
94	59	74	966.05
94	59	75	962.44
94	59	76	933.99
94	59	77	930.2
94	59	78	942.25
94	59	79	988.52
94	59	80	979.6
94	60	71	855.44
94	60	72	898.57
94	60	73	886.43
94	60	74	884.46
94	60	75	888.23
94	60	76	884.71
94	60	77	859.45
94	60	78	830
94	60	79	791.32
94	60	80	798.63
94	61	71	644
94	61	72	659.47
94	61	73	622.12
94	61	74	643.91
94	61	75	734.34
94	61	76	842.74
94	61	77	855.77
94	61	78	827.77
94	61	79	754.82
94	61	80	772.06
94	62	71	712.41
94	62	72	780.91
94	62	73	820.09
94	62	74	864.15
94	62	75	888.56
94	62	76	937.13
94	62	77	967.95
94	62	78	987.18
94	62	79	927.7
94	62	80	923.09
94	63	71	856.06
94	63	72	928.37
94	63	73	953.96
94	63	74	964.25
94	63	75	963.76
94	63	76	965.01
94	63	77	951.4
94	63	78	923.56
94	63	79	918.15
94	63	80	921.48
94	64	71	860.63
94	64	72	978.15
94	64	73	975.66
94	64	74	976.53
94	64	75	986.89
94	64	76	967.74
94	64	77	943.68
94	64	78	913.37
94	64	79	899.71
94	64	80	885.52
94	65	71	869.73
94	65	72	970.1
94	65	73	949.47
94	65	74	939.54
94	65	75	962.75
94	65	76	955.69
94	65	77	953.34
94	65	78	950.89
94	65	79	892.91
94	65	80	844.09
94	66	71	864.32
94	66	72	958.54
94	66	73	948.09
94	66	74	949.46
94	66	75	982.42
94	66	76	965.06
94	66	78	974.39
94	66	79	924.22
94	66	80	863.19
94	67	69	747.88
94	67	70	781.96
94	67	71	829.79
94	67	72	939.2
94	67	73	949.27
94	67	74	954.88
94	67	75	976.85
94	67	76	963.87
94	67	78	970.51
94	67	79	917.05
94	67	80	850.81
94	68	69	643.67
94	68	70	693.96
94	68	71	778.07
94	68	72	916.2
94	68	73	940.56
94	68	74	942.6
94	68	75	938.85
94	68	76	951.34
94	68	78	945.73
94	68	79	889.93
94	68	80	825.25
94	69	69	627.47
94	69	70	659.37
94	69	71	717.9
94	69	72	849.24
94	69	73	881.87
94	69	74	881.06
94	69	75	854.04
94	69	76	849.52
94	69	78	858.07
94	69	79	839.17
94	69	80	811.25
94	70	69	675.13
94	70	70	663.38
94	70	71	670.43
94	70	72	796.74
94	70	73	834.92
94	70	74	834.61
94	70	75	806.47
94	70	76	800.29
94	71	71	671.25
94	71	72	793.06
94	71	73	823.14
94	71	74	813.06
94	71	75	797.25
94	71	76	794.06
94	72	71	643.71
94	72	72	763.53
94	72	73	815.54
94	72	74	828.3
94	72	75	829.35
94	72	76	819.23
94	73	71	619.81
94	73	72	754.64
94	73	73	821.52
94	73	74	835.9
94	73	75	835.79
94	73	76	829.98
94	74	74	829.75
94	74	75	812.07
94	74	76	821.16
95	50	71	876.37
95	50	72	853.35
95	50	73	828.2
95	51	71	889.3
95	51	72	855.16
95	51	73	850
95	52	71	889.3
95	52	72	861.17
95	52	73	875.13
95	53	69	635.19
95	53	70	725.17
95	53	71	861.81
95	53	72	872.53
95	53	73	894.37
95	53	77	896.23
95	53	78	899.19
95	53	79	880.15
95	53	80	824.33
95	54	69	617.32
95	54	70	684.31
95	54	71	837.91
95	54	72	841.68
95	54	73	857.59
95	54	77	962.72
95	54	78	959.12
95	54	79	925.8
95	54	80	832.24
95	55	69	606.32
95	55	70	672.07
95	55	71	846.89
95	55	72	856.67
95	55	73	867.29
95	55	77	1008.5
95	55	78	995.82
95	55	79	960.64
95	55	80	861
95	56	69	646.97
95	56	70	701.54
95	56	71	866.53
95	56	72	882.7
95	56	73	878.87
95	56	77	980.32
95	56	78	992.38
95	56	79	1013.7
95	56	80	904.49
95	57	69	733.13
95	57	70	753.91
95	57	71	879.15
95	57	72	879.47
[truncated: 7,412 more rows]
