# Supplementary material for: From mathematics to medicine: A practical primer on topological data analysis (TDA) and the development of related analytic tools for the functional discovery of latent structure in fMRI data
Source: PLoS One. 2021 Aug 12;16(8):e0255859. doi: 10.1371/journal.pone.0255859 (PMC8360597; doi:10.1371/journal.pone.0255859)
Supplement: S1 Data — The included archive of .csv files has one .csv file for each time index. Each .csv file contains a single matrix, which has one column for each of the spatial coordinates x, y, z and one column for the fMRI signal amplitude at voxel (x, y, z) at that time index. This is normalized scan data for a single patient from our study, described in the paper, with an ACC (anterior cingulate cortex) mask applied. This is the data we used, together with our software implementation of our workflow (available at https://github.com/regalski/Wayne-State-TDA), to produce the persistence diagrams, vineyards, and loop locations pictured in the figures and described in the Workflow section of our paper. (ZIP) [file pone.0255859.s004.zip › lea2002_145_121_121_time_154_rdACC.csv]

86	49	77	722.61
86	49	78	713.63
86	49	79	708.61
86	49	80	710.53
86	50	77	697.2
86	50	78	684.37
86	50	79	678.8
86	50	80	683.96
86	51	77	689.92
86	51	78	677.41
86	51	79	686.73
86	51	80	682.69
86	52	77	711.53
86	52	78	690.72
86	52	79	702.59
86	52	80	692.85
86	53	77	807.84
86	53	78	759.98
86	53	79	733.57
86	53	80	719.1
86	54	77	863.81
86	54	78	827.38
86	54	79	804.47
86	54	80	774.6
86	55	77	873.2
86	55	78	870.19
86	55	79	860.96
86	55	80	831.32
86	56	77	852.05
86	56	78	858.16
86	56	79	874.34
86	56	80	877.13
86	57	77	840.08
86	57	78	863.73
86	57	79	892.45
86	57	80	904.83
86	57	81	879.69
86	57	82	839.05
86	58	77	832.65
86	58	78	864.48
86	58	79	893.64
86	58	80	908.81
86	58	81	883.79
86	58	82	857.04
86	59	81	857.49
86	59	82	844.38
86	60	81	762.7
86	60	82	754.1
86	61	81	804.99
86	61	82	815.78
86	62	81	857.04
86	62	82	870.21
86	63	77	852.14
86	63	78	838.27
86	63	79	824.06
86	63	80	794.98
86	63	81	808.71
86	63	82	833.52
86	64	77	867.78
86	64	78	863.79
86	64	79	851.88
86	64	80	780.82
86	64	81	755.61
86	64	82	750.72
86	65	77	868.41
86	65	78	875.51
86	65	79	868.25
86	65	80	787.26
86	65	81	750.42
86	65	82	738.62
86	66	77	874.57
86	66	78	896.87
86	66	79	881.7
86	66	80	803.12
86	66	81	769.35
86	66	82	758.29
86	67	77	829.47
86	67	78	858.44
86	67	79	871.53
86	67	80	797.08
86	68	77	834.4
86	68	78	840.18
86	68	79	837.31
86	68	80	786.74
86	69	77	862.09
86	69	78	821.56
86	69	79	789.11
86	69	80	757.58
86	70	77	780.21
86	70	78	746.58
86	70	79	713.81
86	70	80	682.78
86	71	77	740.18
86	71	78	728.25
86	71	79	719.35
86	71	80	690.46
86	72	77	727.73
86	72	78	729.54
86	72	79	732.56
86	72	80	705.02
86	73	77	724.03
86	73	78	722.78
86	73	79	719.65
86	73	80	709.87
87	46	81	941.3
87	46	82	909.64
87	46	83	923.6
87	46	84	934.66
87	47	81	831.11
87	47	82	838.93
87	47	83	839.68
87	47	84	841.73
87	48	81	770.58
87	48	82	766.84
87	48	83	773.97
87	48	84	786.18
87	49	77	719.54
87	49	78	719.42
87	49	79	736.21
87	49	80	738.04
87	49	81	735.17
87	49	82	729.41
87	49	83	737.41
87	49	84	747.46
87	50	77	715.3
87	50	78	705.56
87	50	79	699.86
87	50	80	703.79
87	50	81	709.68
87	50	82	718.56
87	50	83	724.43
87	50	84	727.44
87	51	77	722.96
87	51	78	709.22
87	51	79	707.34
87	51	80	698.53
87	52	77	750.58
87	52	78	729.68
87	52	79	725.51
87	52	80	706.95
87	53	77	835.25
87	53	78	785.43
87	53	79	729.96
87	53	80	713.24
87	54	77	868.99
87	54	78	822.5
87	54	79	776.69
87	54	80	745.48
87	55	77	850.57
87	55	78	842.38
87	55	79	829.44
87	55	80	796.43
87	55	81	746.6
87	55	82	747.41
87	55	83	755.08
87	55	84	772.92
87	56	77	858.99
87	56	78	881.98
87	56	79	893.57
87	56	80	874.42
87	56	81	822.31
87	56	82	792.2
87	56	83	763
87	56	84	791.54
87	57	77	854.89
87	57	78	881.42
87	57	79	919.16
87	57	80	926.69
87	57	81	872.02
87	57	82	833.01
87	57	83	794.84
87	57	84	794.71
87	58	77	852.39
87	58	78	871.35
87	58	79	913.23
87	58	80	936.23
87	58	81	905.73
87	58	82	881.12
87	58	83	860.27
87	58	84	853.82
87	59	77	862.69
87	59	78	873.63
87	59	79	884.62
87	59	80	894.09
87	59	81	905.24
87	59	82	899.85
87	59	83	894.81
87	59	84	886.87
87	60	77	799.43
87	60	78	801.54
87	60	79	810.56
87	60	80	817.09
87	60	81	792.18
87	60	82	783.57
87	60	83	812.51
87	60	84	829.84
87	61	77	762.22
87	61	78	764.72
87	61	79	782.78
87	61	80	822.72
87	61	81	808.88
87	61	82	808.64
87	61	83	837.89
87	61	84	851.8
87	62	77	804.96
87	62	78	790.98
87	62	79	801.99
87	62	80	847.48
87	62	81	854.13
87	62	82	859.44
87	62	83	858.23
87	62	84	852.12
87	63	77	881.89
87	63	78	858.73
87	63	79	831.51
87	63	80	784.49
87	63	81	816.62
87	63	82	853.6
87	63	83	829.65
87	63	84	814.38
87	64	77	884.77
87	64	78	851.63
87	64	79	813.74
87	64	80	749.64
87	64	81	782.53
87	64	82	824.53
87	64	83	801.77
87	64	84	783.77
87	65	77	856.55
87	65	78	833.67
87	65	79	800.52
87	65	80	734.98
87	65	81	760.41
87	65	82	797.18
87	65	83	772.73
87	65	84	757.11
87	66	77	866.41
87	66	78	854.27
87	66	79	816.11
87	66	80	737.83
87	66	81	745.41
87	66	82	771.2
87	66	83	746.62
87	66	84	739.02
87	67	77	885.7
87	67	78	840.04
87	67	79	787.02
87	67	80	734.42
87	67	81	727.19
87	67	82	732.24
87	67	83	740.52
87	67	84	744.85
87	68	77	864.97
87	68	78	811.7
87	68	79	765.79
87	68	80	734.42
87	68	81	725.28
87	68	82	723.29
87	68	83	731.2
87	68	84	730.03
87	69	77	793.28
87	69	78	769.19
87	69	79	751.28
87	69	80	734.55
87	70	77	735.66
87	70	78	733.6
87	70	79	732.93
87	70	80	721.42
87	71	77	728.34
87	71	78	732.2
87	71	79	731.21
87	71	80	722.38
87	72	77	760.73
87	72	78	749.56
87	72	79	735.7
87	72	80	725.25
87	73	77	748.7
87	73	78	745.54
87	73	79	739.65
87	73	80	728.14
87	73	81	743.47
87	73	82	762.46
87	73	83	769.09
87	73	84	775.97
87	74	81	770.53
87	74	82	829.6
87	74	83	856.84
87	74	84	864.82
87	75	81	797.05
87	75	82	893.02
87	75	83	933.63
87	75	84	939.46
87	76	81	799.45
87	76	82	892.74
87	76	83	943.09
87	76	84	962.64
88	46	81	964.5
88	46	82	946.61
88	46	83	945.6
88	46	84	944.65
88	47	81	871.12
88	47	82	872.99
88	47	83	863.72
88	47	84	853.73
88	48	81	780.76
88	48	82	786.92
88	48	83	786.88
88	48	84	790.04
88	49	77	739.45
88	49	78	723.21
88	49	79	712.03
88	49	80	719.2
88	49	81	728.43
88	49	82	740.56
88	49	83	749.44
88	49	84	760.37
88	50	77	736.21
88	50	78	724.56
88	50	79	710.81
88	50	80	713.69
88	50	81	718.6
88	50	82	725.51
88	50	83	737.33
88	50	84	748.29
88	51	77	755.14
88	51	78	737.13
88	51	79	709.12
88	51	80	710.29
88	52	77	804.94
88	52	78	772.22
88	52	79	726.4
88	52	80	722.73
88	53	77	889.19
88	53	78	855.27
88	53	79	792.54
88	53	80	769.5
88	54	77	907.93
88	54	78	871.11
88	54	79	830.14
88	54	80	809.02
88	55	77	882.12
88	55	78	835.29
88	55	79	843.17
88	55	80	836.09
88	55	81	815.28
88	55	82	812.62
88	55	83	817.71
88	55	84	832.35
88	56	77	873.99
88	56	78	834.23
88	56	79	857.5
88	56	80	857.23
88	56	81	832.02
88	56	82	835.36
88	56	83	841.39
88	56	84	866.83
88	57	77	863.86
88	57	78	867.14
88	57	79	884.31
88	57	80	885.91
88	57	81	865.4
88	57	82	857.35
88	57	83	851.46
88	57	84	868.68
88	58	77	849.08
88	58	78	904.83
88	58	79	905.2
88	58	80	903.25
88	58	81	897.34
88	58	82	893.6
88	58	83	885.77
88	58	84	901.53
88	59	77	903.63
88	59	78	920.04
88	59	79	904.58
88	59	80	894.53
88	59	81	911.65
88	59	82	908.1
88	59	83	891.13
88	59	84	897.32
88	60	77	881.86
88	60	78	872.25
88	60	79	844.24
88	60	80	813.95
88	60	81	782.06
88	60	82	762.57
88	60	83	777.01
88	60	84	796.09
88	61	77	854.72
88	61	78	844.87
88	61	79	832.06
88	61	80	829.36
88	61	81	815.03
88	61	82	814.2
88	61	83	830.84
88	61	84	840.78
88	62	77	864.46
88	62	78	856.52
88	62	79	858.26
88	62	80	876.84
88	62	81	894.85
88	62	82	903.53
88	62	83	890.41
88	62	84	871.68
88	63	77	885.81
88	63	78	847.89
88	63	79	831.69
88	63	80	838.29
88	63	81	875.7
88	63	82	903.97
88	63	83	885.01
88	63	84	856.54
88	64	77	891.83
88	64	78	824.83
88	64	79	786.79
88	64	80	783.94
88	64	81	843.26
88	64	82	894.13
88	64	83	866.93
88	64	84	827.64
88	65	77	886.07
88	65	78	805.14
88	65	79	753.02
88	65	80	739.76
88	65	81	808.9
88	65	82	868.04
88	65	83	834.25
88	65	84	795.22
88	66	77	890.98
88	66	78	811.83
88	66	79	749.53
88	66	80	721.31
88	66	81	780.64
88	66	82	833.93
88	66	83	794.21
88	66	84	765.29
88	67	77	859.37
88	67	78	799.64
88	67	79	750.27
88	67	80	724.33
88	67	81	746.55
88	67	82	770.73
88	67	83	763.91
88	67	84	752.11
88	68	77	809.18
88	68	78	775.91
88	68	79	747.85
88	68	80	726.98
88	68	81	731.23
88	68	82	740.41
88	68	83	749.4
88	68	84	746.32
88	69	77	728.98
88	69	78	736.79
88	69	79	742.77
88	69	80	728.07
88	70	77	720.58
88	70	78	725.61
88	70	79	731.76
88	70	80	737.11
88	71	77	721.16
88	71	78	727.17
88	71	79	737.25
88	71	80	742.57
88	72	77	726.21
88	72	78	742
88	72	79	752.04
88	72	80	744.63
88	73	77	728.15
88	73	78	738.01
88	73	79	745.11
88	73	80	742.58
88	73	81	757.32
88	73	82	776.92
88	73	83	795.87
88	73	84	799.74
88	74	81	804.65
88	74	82	858.73
88	74	83	875.11
88	74	84	880.91
88	75	81	879.01
88	75	82	967.18
88	75	83	958.68
88	75	84	959.54
88	76	81	871.91
88	76	82	964.23
88	76	83	953.63
88	76	84	962.53
89	46	81	949.63
89	46	82	957.58
89	46	83	943.18
89	46	84	930.17
89	47	81	885.07
89	47	82	883.96
89	47	83	859.66
89	47	84	837.64
89	48	81	789.9
89	48	82	803.72
89	48	83	792.64
89	48	84	779.87
89	49	77	748.42
89	49	78	730.24
89	49	79	713.22
89	49	80	712.58
89	49	81	728.69
89	49	82	753.61
89	49	83	758.61
89	49	84	761.7
89	50	74	731.59
89	50	75	748.12
89	50	76	757.56
89	50	77	755.6
89	50	78	742.07
89	50	79	724.43
89	50	80	733.41
89	50	81	739.41
89	50	82	740.35
89	50	83	749.31
89	50	84	763.36
89	51	74	725.01
89	51	75	757.63
89	51	76	783.12
89	51	77	785.3
89	51	78	771.18
89	51	79	743.81
89	51	80	744.82
89	51	81	741.03
89	51	82	738.06
89	51	83	737.11
89	51	84	734.33
89	52	74	790.57
89	52	75	845.23
89	52	76	880.58
89	52	77	857.88
89	52	78	824.95
89	52	79	785.13
89	52	80	772.68
89	52	81	765.96
89	52	82	766.81
89	52	83	762.6
89	52	84	746.51
89	53	74	822
89	53	75	871.88
89	53	76	903.43
89	53	77	883.85
89	53	78	869.01
89	53	79	851.83
89	53	80	841.72
89	53	81	832.37
89	53	82	838.2
89	53	83	827.23
89	53	84	792.38
89	54	74	829.86
89	54	75	880.88
89	54	76	917.67
89	54	77	902.94
89	54	78	888.76
89	54	79	870.41
89	54	80	864.27
89	54	81	862.33
89	54	82	864.3
89	54	83	860.12
89	54	84	853.01
89	55	75	879.58
89	55	76	942.16
89	55	77	919.28
89	55	78	885.43
89	55	79	865.78
89	55	80	866.85
89	55	81	872.74
89	55	82	878.56
89	55	83	884.43
89	55	84	888.39
89	56	75	837.42
89	56	76	894.37
89	56	77	876.22
89	56	78	849.09
89	56	79	871.45
89	56	80	880.46
89	56	81	867.32
89	56	82	885.31
89	56	83	910.16
89	56	84	913.08
89	57	75	837.78
89	57	76	868.3
89	57	77	873.07
89	57	78	874.79
89	57	79	868.67
89	57	80	867.58
89	57	81	877.25
89	57	82	891.27
89	57	83	909.42
89	57	84	933.32
89	58	77	884.96
89	58	78	926.81
89	58	79	886.35
89	58	80	877.7
89	58	81	907.74
89	58	82	917.94
89	58	83	916.05
89	58	84	948.95
89	59	77	901.41
89	59	78	917.43
89	59	79	922.27
89	59	80	930.76
89	59	81	951.14
89	59	82	931.93
89	59	83	889.11
89	59	84	901.54
89	60	77	841.71
89	60	78	828.48
89	60	79	816.63
89	60	80	796.66
89	60	81	755.47
89	60	82	722.03
89	60	83	706.99
89	60	84	732.22
89	61	77	818.46
89	61	78	809.1
89	61	79	808.1
89	61	80	801.32
89	61	81	780.74
89	61	82	776.05
89	61	83	780.12
89	61	84	813.87
89	62	77	911.02
89	62	78	893.78
89	62	79	879.79
89	62	80	882.93
89	62	81	895.78
89	62	82	909.47
89	62	83	897.45
89	62	84	893.42
89	63	77	882.56
89	63	78	844.68
89	63	79	844.92
89	63	80	892.98
89	63	81	924.11
89	63	82	945.82
89	63	83	937.26
89	63	84	907.13
89	64	77	860
89	64	78	806.77
89	64	79	793.72
89	64	80	833.78
89	64	81	887.89
89	64	82	931.77
89	64	83	912.67
89	64	84	866.62
89	65	77	847.9
89	65	78	783.86
89	65	79	750.95
89	65	80	774.94
89	65	81	850.91
89	65	82	915.99
89	65	83	892.33
89	65	84	845.34
89	66	75	875.38
89	66	76	864.05
89	66	77	839.3
89	66	78	777.09
89	66	79	737.91
89	66	80	748.71
89	66	81	828.38
89	66	82	902.3
89	66	83	872.75
89	66	84	831.07
89	67	75	884.85
89	67	76	856.69
89	67	77	814.85
89	67	78	779.64
89	67	79	750.46
89	67	80	742.23
89	67	81	779.24
89	67	82	815.35
89	67	83	807.63
89	67	84	787.87
89	68	75	866.02
89	68	76	824.18
89	68	77	786.93
89	68	78	776.06
89	68	79	760.09
89	68	80	738.93
89	68	81	749.03
89	68	82	764.1
89	68	83	773.22
89	68	84	770.39
89	69	74	835.95
89	69	75	805.84
89	69	76	777.81
89	69	77	751.71
89	69	78	756.09
89	69	79	757.24
89	69	80	737.09
89	69	81	734.05
89	69	82	738.11
89	69	83	761.28
89	69	84	768.39
89	70	74	798.42
89	70	75	777.18
89	70	76	751.96
89	70	77	721.8
89	70	78	732.9
89	70	79	746.14
89	70	80	752.27
89	70	81	753.34
89	70	82	754.49
89	70	83	769.6
89	70	84	773.62
89	71	74	776.74
89	71	75	759.35
89	71	76	737.19
89	71	77	711.33
89	71	78	730.4
89	71	79	749.56
89	71	80	756.7
89	71	81	756.53
89	71	82	755.39
89	71	83	760.38
89	71	84	758.36
89	72	74	746.74
89	72	75	743.39
89	72	76	738.27
89	72	77	728.39
89	72	78	757.19
89	72	79	773.18
89	72	80	750.51
89	72	81	747.56
89	72	82	748.59
89	72	83	749.07
89	72	84	748.12
89	73	74	744.36
89	73	75	754.26
89	73	76	752.05
89	73	77	727.92
89	73	78	738.91
89	73	79	753.93
89	73	80	764.94
89	73	81	783.91
89	73	82	805.78
89	73	83	833.94
89	73	84	837.74
89	74	81	843.66
89	74	82	885.65
89	74	83	899.67
89	74	84	900.52
89	75	81	940.06
89	75	82	999.35
89	75	83	957.93
89	75	84	949.84
89	76	81	928.81
89	76	82	993.94
89	76	83	962.79
89	76	84	967.61
90	46	81	932.21
90	46	82	954.03
90	46	83	932.1
90	46	84	906.29
90	47	81	883.95
90	47	82	879.82
90	47	83	845.82
90	47	84	809.01
90	48	81	799.52
90	48	82	809.37
90	48	83	793.58
90	48	84	770.92
90	49	74	745.38
90	49	75	747.79
90	49	76	749.72
90	49	81	736.56
90	49	82	765.35
90	49	83	765.48
90	49	84	754.63
90	50	74	727.48
90	50	75	747.39
90	50	76	759.1
90	50	77	753.97
90	50	78	745.97
90	50	79	738.25
90	50	80	750.55
90	50	81	761.44
90	50	82	764.17
90	50	83	759.24
90	50	84	758.44
90	51	74	716.97
90	51	75	772.89
90	51	76	804.81
90	51	77	795.03
90	51	78	786.71
90	51	79	777.06
90	51	80	775.82
90	51	81	766.72
90	51	82	751.57
90	51	83	743.75
90	51	84	743.09
90	52	74	799.28
90	52	75	862.3
90	52	76	906.16
90	52	77	896.14
90	52	78	879.06
90	52	79	857.37
90	52	80	819.76
90	52	81	798.78
90	52	82	783.33
90	52	83	771.15
90	52	84	758.25
90	53	74	825.29
90	53	75	878.14
90	53	76	913.89
90	53	77	902.46
90	53	78	900.42
90	53	79	913.97
90	53	80	905.2
90	53	81	898.12
90	53	82	881.36
90	53	83	856.47
90	53	84	810.19
90	54	74	817.32
90	54	75	867.23
90	54	76	910.34
90	54	77	910.78
90	54	78	912.8
90	54	79	912.59
90	54	80	910.3
90	54	81	916.22
90	54	82	924.09
90	54	83	921.04
90	54	84	893.03
90	55	74	820.91
90	55	75	870.83
90	55	76	938.66
90	55	77	949.89
90	55	78	934.61
90	55	79	896.75
90	55	80	894.67
90	55	81	907.06
90	55	82	933.54
90	55	83	941.43
90	55	84	924.68
90	56	74	830.29
90	56	75	838.06
90	56	76	878.14
90	56	77	898.83
90	56	78	909.3
90	56	79	924.66
90	56	80	928.21
90	56	81	916.64
90	56	82	918.59
90	56	83	924.75
90	56	84	930.9
90	57	74	872.12
90	57	75	848.79
90	57	76	860.05
90	57	77	889.78
90	57	78	910.76
90	57	79	896.11
90	57	80	891.1
90	57	81	915.6
90	57	82	923.43
90	57	83	929.75
90	57	84	950.05
90	58	74	958.17
90	58	75	942.61
90	58	76	900.39
90	58	77	907.48
90	58	78	937.95
90	58	79	889.12
90	58	80	885.57
90	58	81	947.12
90	58	82	966.97
90	58	83	964.16
90	58	84	990.48
90	59	75	905.38
90	59	76	886.17
90	59	77	891.84
90	59	78	912.31
90	59	79	937.45
90	59	80	978.57
90	59	81	1022
90	59	82	1004.1
90	59	83	939.63
90	59	84	949.93
90	60	75	844.55
90	60	76	807.2
90	60	77	780.14
90	60	78	772.51
90	60	79	776.16
90	60	80	774.57
90	60	81	736.09
90	60	82	691.77
90	60	83	635.75
90	60	84	690.02
90	61	77	744.88
90	61	78	749.07
90	61	79	758.11
90	61	80	757.7
90	61	81	716.85
90	61	82	674.18
90	61	83	627.54
90	61	84	731.71
90	62	75	884.38
90	62	76	900.07
90	62	77	926.98
90	62	78	918.71
90	62	79	887.88
90	62	80	870.14
90	62	81	840.33
90	62	82	804.68
90	62	83	749.68
90	62	84	824.67
90	63	75	840.25
90	63	76	844.96
90	63	77	881.3
90	63	78	851.59
90	63	79	866.81
90	63	80	920.06
90	63	81	931.27
90	63	82	934.15
90	63	83	909.07
90	63	84	913.95
90	64	75	821.55
90	64	76	824.12
90	64	77	842.28
90	64	78	801.99
90	64	79	814.93
90	64	80	874.97
90	64	81	902.08
90	64	82	918.37
90	64	83	898.68
90	64	84	885.12
90	65	74	899.72
90	65	75	899.54
90	65	76	868.27
90	65	77	822.72
90	65	78	770.66
90	65	79	766.82
90	65	80	815.08
90	65	81	865.59
90	65	82	906.06
90	65	83	907.22
90	65	84	877.79
90	66	74	902.95
90	66	75	889.36
90	66	76	846.98
90	66	77	785.46
90	66	78	748.13
90	66	79	748.07
90	66	80	799.46
90	66	81	868.13
90	66	82	926.67
90	66	83	942.48
90	66	84	879.71
90	67	74	911.65
90	67	75	870.53
90	67	76	818.31
90	67	77	765.65
90	67	78	757.41
90	67	79	761.51
90	67	80	775.76
90	67	81	808.56
90	67	82	836.59
90	67	83	838.83
90	67	84	801.82
90	68	74	914.63
90	68	75	844.08
90	68	76	790.14
90	68	77	759.75
90	68	78	772.79
90	68	79	778.96
90	68	80	764.18
90	68	81	768.24
90	68	82	777.28
90	68	83	791.27
90	68	84	782.49
90	69	74	835.97
90	69	75	803.74
90	69	76	778.77
90	69	77	762.82
90	69	78	773.06
90	69	79	779.33
90	69	80	767.53
90	69	81	754.11
90	69	82	749.82
90	69	83	786.71
90	69	84	798.04
90	70	74	799.2
90	70	75	790.13
90	70	76	765.05
90	70	77	730.82
90	70	78	749.63
90	70	79	769.81
90	70	80	777.21
90	70	81	767.22
90	70	82	759.28
90	70	83	771.3
90	70	84	779.6
90	71	74	786.68
90	71	75	785.44
90	71	76	755.31
90	71	77	711.22
90	71	78	740.14
90	71	79	768.27
90	71	80	774.43
90	71	81	770.35
90	71	82	766.19
90	71	83	770.04
90	71	84	773.3
90	72	74	767.98
90	72	75	766.85
90	72	76	756.53
90	72	77	737.27
90	72	78	768.11
90	72	79	785.15
90	72	80	755.35
90	72	81	759.26
90	72	82	771.1
90	72	83	782.16
90	72	84	776.48
90	73	74	784.79
90	73	75	782.84
90	73	76	771.51
90	73	81	824.9
90	73	82	852.81
90	73	83	879.81
90	73	84	872.79
90	74	81	905.45
90	74	82	938.22
90	74	83	955.03
90	74	84	943.07
90	75	81	988.61
90	75	82	1014.6
90	75	83	996.43
90	75	84	982.46
90	76	81	966.73
90	76	82	996.94
90	76	83	999.73
90	76	84	1001.5
91	47	81	881.37
91	47	82	873.08
91	47	83	868.55
91	47	84	862.22
91	48	81	811.68
91	48	82	803.52
91	48	83	808.59
91	48	84	815.73
91	49	74	757.59
91	49	75	760.78
91	49	76	762.65
91	49	81	755.19
91	49	82	767.29
91	49	83	779.34
91	49	84	787.36
91	50	74	744.74
91	50	75	755.85
91	50	76	760.37
91	50	81	776.5
91	50	82	794.36
91	50	83	788.28
91	50	84	774.34
91	51	74	747
91	51	75	781.58
91	51	76	796.33
91	51	81	783.78
91	51	82	774.74
91	51	83	763.84
91	51	84	756.09
91	52	74	827.05
91	52	75	873.82
91	52	76	900.82
91	52	81	811.71
91	52	82	783.56
91	52	83	771.3
91	52	84	765.13
91	53	74	862.33
91	53	75	903.92
91	53	76	929.07
91	53	81	902.48
91	53	82	860.15
91	53	83	833.15
91	53	84	809.35
91	54	74	862.49
91	54	75	898.9
91	54	76	928.07
91	54	81	921.13
91	54	82	930.34
91	54	83	922.48
91	54	84	880.53
91	55	74	848.34
91	55	75	895.46
91	55	76	947.17
91	55	81	921.58
91	55	82	959.4
91	55	83	962.63
91	55	84	931.28
91	56	74	848.14
91	56	75	860.67
91	56	76	885.06
91	56	81	968.51
91	56	82	951.49
91	56	83	944.58
91	56	84	956.86
91	57	74	874.66
91	57	75	856.68
91	57	76	856.53
91	57	77	915.64
91	57	78	966.99
91	57	79	969.01
91	57	80	968.19
91	57	81	971.54
91	57	82	956.57
91	57	83	946.77
91	57	84	942.24
91	58	74	946.86
91	58	75	925.71
91	58	76	892.92
91	58	77	918.44
91	58	78	957.3
91	58	79	936.43
91	58	80	943.13
91	58	81	987.34
91	58	82	992.54
91	58	83	987.56
91	58	84	984.73
91	59	74	907.78
91	59	75	925.84
91	59	76	891.65
91	59	77	898.92
91	59	78	934.05
91	59	79	943.68
91	59	80	971.27
91	59	81	1023
91	59	82	1016.3
91	59	83	980.34
91	59	84	954
91	60	74	833.98
91	60	75	823.43
91	60	76	780.11
91	60	77	765.54
91	60	78	771.98
91	60	79	759.28
91	60	80	757.77
91	60	81	787.91
91	60	82	772.47
91	60	83	725.34
91	60	84	693.91
91	61	74	790.04
91	61	75	699.95
91	61	76	696.74
91	61	77	711.1
91	61	78	742.91
91	61	79	742.67
91	61	80	746.87
91	61	81	775.39
91	61	82	761.7
91	61	83	716.24
91	61	84	720.42
91	62	74	946.56
91	62	75	756.86
91	62	76	835.38
91	62	77	916.33
91	62	78	945.12
91	62	79	917.19
91	62	80	889.28
91	62	81	885.16
91	62	82	861.58
91	62	83	811.2
91	62	84	830.96
91	63	74	951.1
91	63	75	816.44
91	63	76	846.6
91	63	77	883.84
91	63	78	864.86
91	63	79	901.99
91	63	80	964
91	63	81	965.89
91	63	82	956.45
91	63	83	922.89
91	63	84	955.09
91	64	74	882.97
91	64	75	874.24
91	64	76	867.08
91	64	77	852.76
91	64	78	804.4
91	64	79	838.04
91	64	80	914.79
91	64	81	926.53
91	64	82	922.53
91	64	83	875.06
91	64	84	897.95
91	65	74	899.13
91	65	75	953.76
91	65	76	914.39
91	65	77	839.41
91	65	78	762.8
91	65	79	768.81
91	65	80	834.21
91	65	81	877.54
91	65	82	904.97
91	65	83	880.55
91	65	84	890.17
91	66	74	908.78
91	66	75	899.93
91	66	76	844.91
91	66	77	776.75
91	66	78	727.45
91	66	79	741.37
91	66	80	806.88
91	66	81	879.84
91	66	82	943.26
91	66	83	960.78
91	66	84	925.77
91	67	74	918
91	67	75	870.74
91	67	76	807.48
91	67	81	836.13
91	67	82	866.03
91	67	83	881.09
91	67	84	847.03
91	68	74	918.97
91	68	75	859.08
91	68	76	792.28
91	68	81	802.7
91	68	82	801.6
91	68	83	820.18
91	68	84	807.42
91	69	74	841.51
91	69	75	808.41
91	69	76	773.27
91	69	81	799.54
91	69	82	779
91	69	83	788.64
91	69	84	799.84
91	70	74	800.34
91	70	75	796.33
91	70	76	774.15
91	70	81	790.06
91	70	82	766.91
91	70	83	778.82
91	70	84	782.01
91	71	74	787.96
91	71	75	799.88
91	71	76	782.99
91	71	81	786.24
91	71	82	778.13
91	71	83	790
91	71	84	790.16
91	72	74	786.91
91	72	75	787.41
91	72	76	775.61
91	72	81	795.89
91	72	82	820.84
91	72	83	824.82
91	72	84	826.95
91	73	74	807.74
91	73	75	799.36
91	73	76	782.63
91	73	81	868.2
91	73	82	888.36
91	73	83	898.01
91	73	84	901.97
91	74	74	835.55
91	74	75	818.85
91	74	76	790.1
91	74	81	961.35
91	74	82	961.37
91	74	83	974.09
91	74	84	977.18
91	75	81	1019.1
91	75	82	1014.7
91	75	83	1020.6
91	75	84	1027.6
91	76	81	991.76
91	76	82	1009.9
91	76	83	1028.7
91	76	84	1040.7
92	47	81	952.77
92	47	82	944.24
92	47	83	942.8
92	47	84	946.81
92	48	81	862.75
92	48	82	865.3
92	48	83	874.48
92	48	84	882.93
92	49	74	784.64
92	49	75	798.47
92	49	76	798.16
92	49	81	783.14
92	49	82	805.02
92	49	83	822.13
92	49	84	835.29
92	50	74	779.95
92	50	75	784.76
92	50	76	781.33
92	50	81	784.43
92	50	82	804.44
92	50	83	813.4
92	50	84	813.44
92	51	74	797.89
92	51	75	785.69
92	51	76	775.64
92	51	81	779.96
92	51	82	793.9
92	51	83	789
92	51	84	777.39
92	52	74	851.65
92	52	75	868.4
92	52	76	869.57
92	52	81	779.41
92	52	82	785.05
92	52	83	774
92	52	84	760.02
92	53	74	899.92
92	53	75	925.63
92	53	76	933.87
92	53	81	814.81
92	53	82	798.38
92	53	83	781.23
92	53	84	769.11
92	54	74	936.69
92	54	75	958.22
92	54	76	968.53
92	54	81	853.55
92	54	82	845.29
92	54	83	837.08
92	54	84	820.98
92	55	74	909.35
92	55	75	951.51
92	55	76	985.33
92	55	81	882.7
92	55	82	880.72
92	55	83	879.84
92	55	84	871.91
92	56	74	888.52
92	56	75	913.93
92	56	76	938.14
92	56	81	905.03
92	56	82	892.03
92	56	83	888.79
92	56	84	908.36
92	57	74	888.42
92	57	75	878.43
92	57	76	889.54
92	57	77	924.51
92	57	78	958.23
92	57	79	966.98
92	57	80	950.84
92	57	81	934.78
92	57	82	914.73
92	57	83	900.83
92	57	84	896.18
92	58	74	919.08
92	58	75	867.55
92	58	76	877.57
92	58	77	937.22
92	58	78	982.25
92	58	79	961.08
92	58	80	953.36
92	58	81	959.95
92	58	82	946.82
92	58	83	936.9
92	58	84	934.97
92	59	74	949.16
92	59	75	955.02
92	59	76	941.06
92	59	77	947.92
92	59	78	967.87
92	59	79	975.33
92	59	80	979.84
92	59	81	975.68
92	59	82	961.61
92	59	83	942.29
92	59	84	918.66
92	60	74	908.31
92	60	75	887.68
92	60	76	859.6
92	60	77	853.39
92	60	78	871.3
92	60	79	819.17
92	60	80	798.03
92	60	81	860.53
92	60	82	848.28
92	60	83	804.39
92	60	84	722.71
92	61	74	846.94
92	61	75	695.51
92	61	76	744.01
92	61	77	805.84
92	61	78	835.36
92	61	79	788.28
92	61	80	782.83
92	61	81	883.15
92	61	82	897.22
92	61	83	856.32
92	61	84	773.13
92	62	74	890.91
92	62	75	567.42
92	62	76	771.24
92	62	77	934.2
92	62	78	918.81
92	62	79	903.46
92	62	80	908.31
92	62	81	978.07
92	62	82	983.77
92	62	83	939.96
92	62	84	887.12
92	63	74	892.08
92	63	75	754.62
92	63	76	845.45
92	63	77	906.68
92	63	78	878.36
92	63	79	905.77
92	63	80	953
92	63	81	976.01
92	63	82	981.11
92	63	83	965.87
92	63	84	986.88
92	64	74	838.13
92	64	75	920.67
92	64	76	916.11
92	64	77	885.74
92	64	78	837.29
92	64	79	849.87
92	64	80	891.9
92	64	81	925.27
92	64	82	940.74
92	64	83	919.97
92	64	84	937.49
92	65	74	810.21
92	65	75	966.54
92	65	76	956.41
92	65	77	887.23
92	65	78	807.8
92	65	79	783.95
92	65	80	798.48
92	65	81	866.86
92	65	82	912.5
92	65	83	912.98
92	65	84	927.54
92	66	74	881.23
92	66	75	916.06
92	66	76	884.8
92	66	77	838.62
92	66	78	806.23
92	66	79	779.08
92	66	80	769.54
92	66	81	845.05
92	66	82	916.12
92	66	83	964.58
92	66	84	964.2
92	67	74	928.64
92	67	75	892.05
92	67	76	848.71
92	67	81	807.34
92	67	82	857.6
92	67	83	906.62
92	67	84	898.55
92	68	74	920.68
92	68	75	883.4
92	68	76	833.2
92	68	81	780.62
92	68	82	798.66
92	68	83	840.38
92	68	84	838.42
92	69	74	867.76
92	69	75	832.57
92	69	76	790.32
92	69	81	786.28
92	69	82	771.02
92	69	83	791.99
92	69	84	799.09
92	70	74	825.11
92	70	75	801.35
92	70	76	772.24
92	70	81	778.8
92	70	82	769.88
92	70	83	783.89
92	70	84	786.88
92	71	74	790.68
92	71	75	783.44
92	71	76	769.33
92	71	81	780.5
92	71	82	793.55
92	71	83	802.47
92	71	84	805.48
92	72	74	807.83
92	72	75	794.51
92	72	76	775.63
92	72	81	832.05
92	72	82	855.2
92	72	83	853.19
92	72	84	865.13
92	73	74	815.77
92	73	75	799.28
92	73	76	780.54
92	73	81	898.43
92	73	82	922.46
92	73	83	921.34
92	73	84	930.14
92	74	74	817.83
92	74	75	800.18
92	74	76	783.35
92	74	81	978.15
92	74	82	994.17
92	74	83	1000.2
92	74	84	1002.4
92	75	81	1001.9
92	75	82	1018.8
92	75	83	1035
92	75	84	1056.2
92	76	81	978.54
92	76	82	1008.7
92	76	83	1029.4
92	76	84	1057.6
93	49	74	827.22
93	49	75	845.81
93	49	76	821.86
93	50	74	832.58
93	50	75	834.16
93	50	76	815.01
93	50	81	804.07
93	50	82	816.8
93	50	83	822.31
93	50	84	829.55
93	51	74	834.88
93	51	75	820.22
93	51	76	809.06
93	51	81	796.52
93	51	82	800.37
93	51	83	805.41
93	51	84	815.48
93	52	74	848.03
93	52	75	827.41
93	52	76	812.34
93	52	81	790.26
93	52	82	790.91
93	52	83	792.03
93	52	84	784.5
93	53	74	893.42
93	53	75	879.9
93	53	76	860.9
93	53	81	777.05
93	53	82	763.19
93	53	83	756.56
93	53	84	748.86
93	54	71	751.54
93	54	72	826.51
93	54	73	893.3
93	54	74	971.68
93	54	75	965.29
93	54	76	938.7
93	54	81	796.05
93	54	82	784.05
93	54	83	774.96
93	54	84	768.88
93	55	71	775.05
93	55	72	849.76
93	55	73	907.97
93	55	74	981.1
93	55	75	1010.5
93	55	76	1015.4
93	55	81	826.9
93	55	82	812.09
93	55	83	802.41
93	55	84	800.79
93	56	71	813.35
93	56	72	877.09
93	56	73	900.31
93	56	74	955.55
93	56	75	987.95
93	56	76	1001.8
93	56	81	839.18
93	56	82	830.43
93	56	83	825.51
93	56	84	831.49
93	57	71	896.19
93	57	72	908.47
93	57	73	880.77
93	57	74	920.26
93	57	75	943.41
93	57	76	962.31
93	57	77	964.81
93	57	78	971.32
93	57	79	963.72
93	57	80	925.8
93	58	71	926.9
93	58	72	977.63
93	58	73	955.41
93	58	74	921.79
93	58	75	904.45
93	58	76	935.09
93	58	77	976.29
93	58	78	997.2
93	58	79	967.84
93	58	80	946.12
93	59	71	910.76
93	59	72	982.07
93	59	73	975.55
93	59	74	954.59
93	59	75	940.81
93	59	76	929.7
93	59	77	941.81
93	59	78	960.74
93	59	79	976.85
93	59	80	973.26
93	60	71	874.31
93	60	72	927.31
93	60	73	898.78
93	60	74	887.76
93	60	75	904.71
93	60	76	870.72
93	60	77	859.87
93	60	78	863.3
93	60	79	805.75
93	60	80	787.76
93	61	74	704.85
93	61	75	806.04
93	61	76	811.06
93	61	77	829.43
93	61	78	837.58
93	61	79	768.58
93	61	80	761.73
93	62	71	827.43
93	62	72	941.99
93	62	73	906.46
93	62	74	879.08
93	62	75	780.86
93	62	76	865.31
93	62	77	931.91
93	62	78	907.93
93	62	79	887.8
93	62	80	897.05
93	63	71	837.58
93	63	72	948.8
93	63	73	981.27
93	63	74	967.71
93	63	75	891.17
93	63	76	910.87
93	63	77	917.61
93	63	78	883.47
93	63	79	904.37
93	63	80	937.76
93	64	71	859.94
93	64	72	889.04
93	64	73	944.6
93	64	74	968.69
93	64	75	975.33
93	64	76	950.6
93	64	77	913.67
93	64	78	868.14
93	64	79	869.73
93	64	80	881.72
93	65	71	849.41
93	65	72	931.8
93	65	73	927.4
93	65	74	908.51
93	65	75	976.38
93	65	76	972.71
93	65	77	932.35
93	65	78	868.91
93	65	79	823
93	65	80	794.2
93	66	71	850.31
93	66	72	944.99
93	66	73	962.52
93	66	74	964.91
93	66	75	976.78
93	66	76	944.74
93	67	71	853.18
93	67	72	948.68
93	67	73	988.98
93	67	74	992.74
93	67	75	961.73
93	67	76	925.89
93	67	81	787.74
93	67	82	834.27
93	67	83	904.4
93	67	84	923.5
93	68	71	801.33
93	68	72	959.77
93	68	73	985.21
93	68	74	947.49
93	68	75	924.73
93	68	76	909.44
93	68	81	771.15
93	68	82	796.46
93	68	83	846.5
93	68	84	858.4
93	69	71	717.17
93	69	72	883.45
93	69	73	926.02
93	69	74	894.87
93	69	75	866.02
93	69	76	840.78
93	69	81	777.12
93	69	82	775.32
93	69	83	801.42
93	69	84	801.42
93	70	74	853.41
93	70	75	830.36
93	70	76	806.31
93	70	81	771.69
93	70	82	772.87
93	70	83	787.03
93	70	84	792.05
93	71	74	816.07
93	71	75	810.34
93	71	76	794.15
93	71	81	771.63
93	71	82	791.69
93	71	83	797.78
93	71	84	812.58
93	72	74	841.47
93	72	75	829.84
93	72	76	808.56
93	72	81	855.93
93	72	82	877.08
93	72	83	876.29
93	72	84	895.04
93	73	74	854.05
93	73	75	831.3
93	73	76	812.25
93	73	81	929.39
93	73	82	950.37
93	73	83	947.21
93	73	84	959
93	74	74	855.74
93	74	75	819.27
93	74	76	806.19
94	49	74	836.74
94	49	75	844.55
94	49	76	826.98
94	50	71	880.15
94	50	72	861.11
94	50	73	836.13
94	50	74	820.94
94	50	75	832.51
94	50	76	818.66
94	51	71	872.66
94	51	72	848.51
94	51	73	836.44
94	51	74	830.2
94	51	75	827.74
94	51	76	809.91
94	52	71	859.42
94	52	72	851.01
94	52	73	848.79
94	52	74	845.54
94	52	75	840.31
94	52	76	825.18
94	53	69	652.9
94	53	70	703.85
94	53	71	852.7
94	53	72	859.97
94	53	73	866.15
94	53	74	877.87
94	53	75	873.34
94	53	76	859.24
94	54	69	605.33
94	54	70	630.6
94	54	71	800.02
94	54	72	834.27
94	54	73	869.97
94	54	74	931.29
94	54	75	931.87
94	54	76	917.82
94	54	78	859.91
94	54	79	840.88
94	54	80	795.28
94	55	69	581.54
94	55	70	623.3
94	55	71	793.87
94	55	72	837.66
94	55	73	879.04
94	55	74	977.47
94	55	75	996.83
94	55	76	992.44
94	55	78	924.27
94	55	79	875.98
94	55	80	819.49
94	56	69	625.17
94	56	70	687.9
94	56	71	818.58
94	56	72	860.89
94	56	73	883.62
94	56	74	974.88
94	56	75	997.09
94	56	76	994.93
94	56	78	951.01
94	56	79	958.99
94	56	80	876.68
94	57	71	868.34
94	57	72	896.44
94	57	73	877.72
94	57	74	936.54
94	57	75	964.77
94	57	76	976.18
94	57	77	965.2
94	57	78	968.49
94	57	79	972.44
94	57	80	915.61
94	58	71	910.43
94	58	72	959.75
94	58	73	936.7
94	58	74	935.33
94	58	75	940.22
94	58	76	970.34
94	58	77	992.12
94	58	78	998.04
94	58	79	969.46
94	58	80	944.52
94	59	71	916.57
94	59	72	971.22
94	59	73	967.33
94	59	74	961.33
94	59	75	953.63
94	59	76	937.12
94	59	77	938.36
94	59	78	949.42
94	59	79	985.59
94	59	80	976.55
94	60	71	855.49
94	60	72	893.51
94	60	73	883.22
94	60	74	877.25
94	60	75	883.13
94	60	76	879.67
94	60	77	859.38
94	60	78	831.86
94	60	79	786.23
94	60	80	782.58
94	61	71	645.73
94	61	72	663.13
94	61	73	628
94	61	74	657.03
94	61	75	755.51
94	61	76	838.84
94	61	77	850.87
94	61	78	818.88
94	61	79	740.93
94	61	80	741.2
94	62	71	714.33
94	62	72	793.77
94	62	73	823.83
94	62	74	873.9
94	62	75	909.5
94	62	76	955.15
94	62	77	969.94
94	62	78	950.08
94	62	79	891.53
94	62	80	880.97
94	63	71	851.93
94	63	72	932.29
94	63	73	965.95
94	63	74	991.42
94	63	75	986.99
94	63	76	978.14
94	63	77	951.46
94	63	78	912.64
94	63	79	918.31
94	63	80	935.68
94	64	71	855.71
94	64	72	948.3
94	64	73	1000.9
94	64	74	1022.7
94	64	75	1013
94	64	76	982.84
94	64	77	947.78
94	64	78	909.41
94	64	79	905.67
94	64	80	900.46
94	65	71	868.7
94	65	72	968.11
94	65	73	983.53
94	65	74	977.61
94	65	75	994.85
94	65	76	987.79
94	65	77	969.39
94	65	78	937.87
94	65	79	886.9
94	65	80	832.11
94	66	71	848.36
94	66	72	947.62
94	66	73	975.23
94	66	74	988.66
94	66	75	1001.6
94	66	76	981.21
94	66	78	966.45
94	66	79	920.25
94	66	80	848.21
94	67	69	729
94	67	70	763.09
94	67	71	788.89
94	67	72	911.36
94	67	73	963.44
94	67	74	984
94	67	75	983.96
94	67	76	968.98
94	67	78	969.57
94	67	79	916.06
94	67	80	829.79
94	68	69	641.62
94	68	70	678.96
94	68	71	748.08
94	68	72	912.23
94	68	73	952.64
94	68	74	938.68
94	68	75	931.97
94	68	76	945.38
94	68	78	952.69
94	68	79	890.92
94	68	80	800.28
94	69	69	623.54
94	69	70	648.42
94	69	71	699.89
94	69	72	840.28
94	69	73	885.99
94	69	74	885.2
94	69	75	873.17
94	69	76	864.59
94	69	78	860.08
94	69	79	837.2
94	69	80	797.28
94	70	69	652.15
94	70	70	652.43
94	70	71	657.49
94	70	72	781.84
94	70	73	837.05
94	70	74	844.69
94	70	75	832.53
94	70	76	819.33
94	71	71	631.29
94	71	72	786.07
94	71	73	839.16
94	71	74	823.07
94	71	75	809.29
94	71	76	799.07
94	72	71	606.8
94	72	72	768.6
94	72	73	840.61
94	72	74	830.34
94	72	75	832.4
94	72	76	821.26
94	73	71	596.91
94	73	72	754.73
94	73	73	845.58
94	73	74	842.89
94	73	75	838.76
94	73	76	832.98
94	74	74	858.72
94	74	75	828.08
94	74	76	829.18
95	50	71	897.42
95	50	72	864.4
95	50	73	843.22
95	51	71	890.34
95	51	72	884.18
95	51	73	881
95	52	71	874.34
95	52	72	898.19
95	52	73	908.15
95	53	69	635.22
95	53	70	695.19
95	53	71	864.79
95	53	72	905.46
95	53	73	922.28
95	53	77	897.26
95	53	78	890.22
95	53	79	874.18
95	53	80	831.37
95	54	69	622.37
95	54	70	655.35
95	54	71	816.9
95	54	72	852.63
95	54	73	875.53
95	54	77	941.82
95	54	78	929.13
95	54	79	902.77
95	54	80	822.28
95	55	69	623.36
95	55	70	658.08
95	55	71	820.88
95	55	72	858.63
95	55	73	885.2
95	55	77	1001.6
95	55	78	980.79
95	55	79	942.59
95	55	80	830
95	56	69	652.96
95	56	70	719.48
95	56	71	853.47
95	56	72	884.66
95	56	73	892.86
95	56	77	971.49
95	56	78	976.56
95	56	79	1014.8
95	56	80	907.56
95	57	69	740.14
95	57	70	756.9
95	57	71	867.17
95	57	72	891.53
[truncated: 7,412 more rows]
