# Supplementary material for: From mathematics to medicine: A practical primer on topological data analysis (TDA) and the development of related analytic tools for the functional discovery of latent structure in fMRI data
Source: PLoS One. 2021 Aug 12;16(8):e0255859. doi: 10.1371/journal.pone.0255859 (PMC8360597; doi:10.1371/journal.pone.0255859)
Supplement: S1 Data — The included archive of .csv files has one .csv file for each time index. Each .csv file contains a single matrix, which has one column for each of the spatial coordinates x, y, z and one column for the fMRI signal amplitude at voxel (x, y, z) at that time index. This is normalized scan data for a single patient from our study, described in the paper, with an ACC (anterior cingulate cortex) mask applied. This is the data we used, together with our software implementation of our workflow (available at https://github.com/regalski/Wayne-State-TDA), to produce the persistence diagrams, vineyards, and loop locations pictured in the figures and described in the Workflow section of our paper. (ZIP) [file pone.0255859.s004.zip › lea2002_145_121_121_time_155_rdACC.csv]

86	49	77	713.68
86	49	78	700.71
86	49	79	691.68
86	49	80	701.59
86	50	77	708.23
86	50	78	685.42
86	50	79	659.89
86	50	80	668.07
86	51	77	701.91
86	51	78	687.46
86	51	79	683.82
86	51	80	672.78
86	52	77	713.59
86	52	78	697.81
86	52	79	707.66
86	52	80	688.95
86	53	77	786.82
86	53	78	735.98
86	53	79	722.63
86	53	80	712.23
86	54	77	847.79
86	54	78	800.42
86	54	79	800.52
86	54	80	776.67
86	55	77	876.22
86	55	78	847.22
86	55	79	860.95
86	55	80	835.36
86	56	77	864.06
86	56	78	833.18
86	56	79	865.38
86	56	80	874.14
86	57	77	848.09
86	57	78	856.81
86	57	79	877.5
86	57	80	876.81
86	57	81	861.65
86	57	82	837.05
86	58	77	834.72
86	58	78	867.53
86	58	79	882.71
86	58	80	884.91
86	58	81	863.88
86	58	82	850.16
86	59	81	854.55
86	59	82	840.43
86	60	81	741.78
86	60	82	738.23
86	61	81	789.11
86	61	82	797.87
86	62	81	845.05
86	62	82	853.23
86	63	77	881.28
86	63	78	859.42
86	63	79	834.18
86	63	80	786.09
86	63	81	811.8
86	63	82	837.58
86	64	77	896.76
86	64	78	874.77
86	64	79	836.87
86	64	80	758.8
86	64	81	745.56
86	64	82	736.69
86	65	77	907.46
86	65	78	879.57
86	65	79	837.28
86	65	80	758.29
86	65	81	733.47
86	65	82	719.69
86	66	77	930.64
86	66	78	902.85
86	66	79	850.66
86	66	80	777.14
86	66	81	754.39
86	66	82	741.33
86	67	77	869.4
86	67	78	866.37
86	67	79	854.48
86	67	80	799.09
86	68	77	863.44
86	68	78	851.2
86	68	79	832.35
86	68	80	787.82
86	69	77	879.99
86	69	78	831.51
86	69	79	793.12
86	69	80	749.65
86	70	77	809.24
86	70	78	766.65
86	70	79	720.91
86	70	80	669.87
86	71	77	765.2
86	71	78	739.28
86	71	79	708.39
86	71	80	668.51
86	72	77	741.7
86	72	78	727.49
86	72	79	710.51
86	72	80	680.02
86	73	77	741.03
86	73	78	730.75
86	73	79	719.61
86	73	80	702.86
87	46	81	926.34
87	46	82	910.71
87	46	83	922.67
87	46	84	928.73
87	47	81	831.24
87	47	82	854.04
87	47	83	859.76
87	47	84	862.81
87	48	81	765.53
87	48	82	758.82
87	48	83	769.97
87	48	84	782.2
87	49	77	720.61
87	49	78	712.47
87	49	79	711.23
87	49	80	727.04
87	49	81	728.19
87	49	82	722.46
87	49	83	735.46
87	49	84	748.51
87	50	77	717.33
87	50	78	706.62
87	50	79	697.96
87	50	80	697.88
87	50	81	703.76
87	50	82	723.63
87	50	83	735.48
87	50	84	743.49
87	51	77	719.96
87	51	78	710.24
87	51	79	710.38
87	51	80	688.59
87	52	77	741.65
87	52	78	724.76
87	52	79	728.57
87	52	80	700.06
87	53	77	809.28
87	53	78	761.48
87	53	79	737.07
87	53	80	727.39
87	54	77	855.99
87	54	78	804.56
87	54	79	783.77
87	54	80	751.53
87	55	77	871.63
87	55	78	836.43
87	55	79	835.49
87	55	80	794.48
87	55	81	738.67
87	55	82	753.46
87	55	83	765.09
87	55	84	763.92
87	56	77	866.99
87	56	78	852.97
87	56	79	895.63
87	56	80	876.47
87	56	81	808.35
87	56	82	795.22
87	56	83	785
87	56	84	788.48
87	57	77	863.87
87	57	78	872.47
87	57	79	926.17
87	57	80	926.66
87	57	81	867.02
87	57	82	825.01
87	57	83	783.82
87	57	84	775.68
87	58	77	860.43
87	58	78	885.39
87	58	79	918.25
87	58	80	926.26
87	58	81	896.82
87	58	82	872.25
87	58	83	855.42
87	58	84	842.91
87	59	77	876.65
87	59	78	874.58
87	59	79	869.7
87	59	80	871.22
87	59	81	885.26
87	59	82	886.83
87	59	83	894.78
87	59	84	880.85
87	60	77	809.48
87	60	78	786.6
87	60	79	788.62
87	60	80	799.1
87	60	81	771.21
87	60	82	770.64
87	60	83	804.57
87	60	84	823.94
87	61	77	776.36
87	61	78	750.81
87	61	79	764.88
87	61	80	810.8
87	61	81	785.98
87	61	82	788.72
87	61	83	820.88
87	61	84	835.78
87	62	77	823.96
87	62	78	786.97
87	62	79	789.99
87	62	80	827.42
87	62	81	828.14
87	62	82	837.5
87	62	83	845.26
87	62	84	841.14
87	63	77	894
87	63	78	854.81
87	63	79	811.57
87	63	80	745.55
87	63	81	815.69
87	63	82	866.68
87	63	83	847.72
87	63	84	827.42
87	64	77	892.75
87	64	78	834.58
87	64	79	780.71
87	64	80	720.6
87	64	81	773.47
87	64	82	809.48
87	64	83	787.74
87	64	84	773.74
87	65	77	870.62
87	65	78	812.75
87	65	79	765.58
87	65	80	703.97
87	65	81	737.35
87	65	82	765.08
87	65	83	743.7
87	65	84	742.13
87	66	77	891.46
87	66	78	848.3
87	66	79	789.12
87	66	80	689.81
87	66	81	710.34
87	66	82	735.11
87	66	83	718.58
87	66	84	729.02
87	67	77	924.66
87	67	78	845.04
87	67	79	773.03
87	67	80	716.36
87	67	81	711.1
87	67	82	715.16
87	67	83	730.46
87	67	84	740.83
87	68	77	899.96
87	68	78	818.78
87	68	79	757.88
87	68	80	733.47
87	68	81	720.32
87	68	82	714.32
87	68	83	726.22
87	68	84	730.03
87	69	77	815.32
87	69	78	772.21
87	69	79	744.32
87	69	80	736.61
87	70	77	761.62
87	70	78	744.55
87	70	79	727.93
87	70	80	703.46
87	71	77	751.38
87	71	78	745.22
87	71	79	730.23
87	71	80	699.42
87	72	77	769.69
87	72	78	756.51
87	72	79	732.67
87	72	80	703.28
87	73	77	766.66
87	73	78	743.49
87	73	79	717.61
87	73	80	712.16
87	73	81	736.53
87	73	82	758.51
87	73	83	766.1
87	73	84	771.96
87	74	81	762.59
87	74	82	813.67
87	74	83	840.94
87	74	84	852.91
87	75	81	785.06
87	75	82	866.02
87	75	83	903.71
87	75	84	918.51
87	76	81	789.51
87	76	82	882.82
87	76	83	922.22
87	76	84	946.72
88	46	81	940.56
88	46	82	934.69
88	46	83	944.67
88	46	84	942.73
88	47	81	854.25
88	47	82	866.11
88	47	83	859.81
88	47	84	852.81
88	48	81	782.73
88	48	82	796.91
88	48	83	787.87
88	48	84	783.05
88	49	77	730.5
88	49	78	717.24
88	49	79	712.03
88	49	80	722.22
88	49	81	740.48
88	49	82	761.63
88	49	83	757.49
88	49	84	754.42
88	50	77	727.23
88	50	78	720.63
88	50	79	716.91
88	50	80	711.77
88	50	81	723.67
88	50	82	749.57
88	50	83	750.37
88	50	84	747.33
88	51	77	746.16
88	51	78	727.14
88	51	79	704.14
88	51	80	689.32
88	52	77	793.94
88	52	78	752.25
88	52	79	713.45
88	52	80	699.82
88	53	77	881.21
88	53	78	839.3
88	53	79	792.61
88	53	80	776.56
88	54	77	915.93
88	54	78	884.13
88	54	79	854.16
88	54	80	809.03
88	55	77	910.13
88	55	78	883.33
88	55	79	883.18
88	55	80	833.1
88	55	81	766.31
88	55	82	810.69
88	55	83	834.8
88	55	84	827.39
88	56	77	868.99
88	56	78	841.26
88	56	79	870.56
88	56	80	858.26
88	56	81	823.03
88	56	82	847.4
88	56	83	862.43
88	56	84	864.8
88	57	77	871.84
88	57	78	877.15
88	57	79	905.35
88	57	80	899.9
88	57	81	864.32
88	57	82	852.27
88	57	83	839.4
88	57	84	856.64
88	58	77	886.09
88	58	78	925.81
88	58	79	923.22
88	58	80	912.28
88	58	81	895.38
88	58	82	887.67
88	58	83	881.86
88	58	84	898.59
88	59	77	909.59
88	59	78	923.05
88	59	79	890.65
88	59	80	876.59
88	59	81	895.61
88	59	82	900
88	59	83	900.02
88	59	84	900.23
88	60	77	893.84
88	60	78	866.28
88	60	79	834.27
88	60	80	807.95
88	60	81	768.06
88	60	82	752.64
88	60	83	770.12
88	60	84	795.22
88	61	77	874.8
88	61	78	843.97
88	61	79	830.18
88	61	80	825.52
88	61	81	789.27
88	61	82	791.46
88	61	83	831.06
88	61	84	840.87
88	62	77	867.51
88	62	78	865.58
88	62	79	859.29
88	62	80	858.82
88	62	81	852.95
88	62	82	865.71
88	62	83	893.58
88	62	84	876.76
88	63	77	917.91
88	63	78	869
88	63	79	835.78
88	63	80	807.32
88	63	81	858.78
88	63	82	900.09
88	63	83	907.13
88	63	84	879.6
88	64	77	913.82
88	64	78	834.81
88	64	79	790.77
88	64	80	774.93
88	64	81	841.3
88	64	82	881.14
88	64	83	864.92
88	64	84	827.6
88	65	77	888.07
88	65	78	805.16
88	65	79	755.02
88	65	80	729.73
88	65	81	799.89
88	65	82	844.05
88	65	83	820.27
88	65	84	788.25
88	66	77	909.97
88	66	78	828.81
88	66	79	754.48
88	66	80	671.23
88	66	81	744.6
88	66	82	795.93
88	66	83	778.23
88	66	84	760.33
88	67	77	876.42
88	67	78	807.6
88	67	79	748.19
88	67	80	700.25
88	67	81	723.5
88	67	82	741.7
88	67	83	743.9
88	67	84	740.12
88	68	77	828.2
88	68	78	779.9
88	68	79	739.84
88	68	80	712.97
88	68	81	724.26
88	68	82	734.46
88	68	83	741.45
88	68	84	739.36
88	69	77	765.98
88	69	78	747.76
88	69	79	728.75
88	69	80	715.08
88	70	77	746.54
88	70	78	731.56
88	70	79	720.73
88	70	80	718.12
88	71	77	741.17
88	71	78	735.18
88	71	79	730.27
88	71	80	724.64
88	72	77	747.23
88	72	78	753
88	72	79	749.04
88	72	80	731.71
88	73	77	750.17
88	73	78	748.01
88	73	79	738.12
88	73	80	725.65
88	73	81	753.36
88	73	82	782.91
88	73	83	803.85
88	73	84	806.7
88	74	81	797.73
88	74	82	852.82
88	74	83	872.24
88	74	84	881.02
88	75	81	857.02
88	75	82	930.2
88	75	83	935.76
88	75	84	945.6
88	76	81	852.02
88	76	82	938.37
88	76	83	931.7
88	76	84	950.59
89	46	81	934.7
89	46	82	937.65
89	46	83	938.2
89	46	84	931.19
89	47	81	869.19
89	47	82	872.07
89	47	83	848.74
89	47	84	830.71
89	48	81	793.89
89	48	82	810.69
89	48	83	793.6
89	48	84	779.86
89	49	77	760.47
89	49	78	725.27
89	49	79	707.24
89	49	80	723.65
89	49	81	746.77
89	49	82	775.68
89	49	83	768.69
89	49	84	760.78
89	50	74	747.66
89	50	75	761.14
89	50	76	761.51
89	50	77	748.56
89	50	78	740.08
89	50	79	737.48
89	50	80	731.46
89	50	81	741.45
89	50	82	763.4
89	50	83	761.35
89	50	84	754.4
89	51	74	740.13
89	51	75	782.7
89	51	76	793.14
89	51	77	767.33
89	51	78	759.2
89	51	79	746.79
89	51	80	726.8
89	51	81	730.03
89	51	82	758.06
89	51	83	754.12
89	51	84	737.36
89	52	74	779.63
89	52	75	861.26
89	52	76	888.53
89	52	77	832.87
89	52	78	793.95
89	52	79	761.15
89	52	80	752.76
89	52	81	757.07
89	52	82	780.9
89	52	83	772.67
89	52	84	751.57
89	53	74	803.12
89	53	75	885.99
89	53	76	924.48
89	53	77	880.95
89	53	78	859.12
89	53	79	839.92
89	53	80	851.81
89	53	81	853.41
89	53	82	840.22
89	53	83	815.26
89	53	84	790.42
89	54	74	809.96
89	54	75	888.99
89	54	76	940.75
89	54	77	914.05
89	54	78	891.85
89	54	79	865.46
89	54	80	857.3
89	54	81	839.37
89	54	82	857.34
89	54	83	863.13
89	54	84	850.01
89	55	75	872.65
89	55	76	948.17
89	55	77	930.31
89	55	78	898.48
89	55	79	862.87
89	55	80	845.95
89	55	81	825.82
89	55	82	872.63
89	55	83	898.48
89	55	84	892.43
89	56	75	844.47
89	56	76	901.41
89	56	77	881.24
89	56	78	856.1
89	56	79	847.51
89	56	80	852.52
89	56	81	857.36
89	56	82	898.35
89	56	83	927.18
89	56	84	927.09
89	57	75	860.87
89	57	76	883.33
89	57	77	883.07
89	57	78	877.76
89	57	79	847.63
89	57	80	852.53
89	57	81	875.16
89	57	82	894.18
89	57	83	911.36
89	57	84	941.24
89	58	77	903.95
89	58	78	919.79
89	58	79	868.39
89	58	80	871.78
89	58	81	909.82
89	58	82	922.05
89	58	83	930.18
89	58	84	964.06
89	59	77	899.46
89	59	78	896.48
89	59	79	891.31
89	59	80	905.73
89	59	81	937.04
89	59	82	929.81
89	59	83	909
89	59	84	916.49
89	60	77	855.79
89	60	78	815.54
89	60	79	808.71
89	60	80	790.74
89	60	81	740.52
89	60	82	714.15
89	60	83	712.23
89	60	84	735.48
89	61	77	847.64
89	61	78	811.23
89	61	79	813.23
89	61	80	804.47
89	61	81	750.95
89	61	82	746.29
89	61	83	788.37
89	61	84	822.98
89	62	77	909.03
89	62	78	888.75
89	62	79	877.77
89	62	80	869.92
89	62	81	842.88
89	62	82	853.64
89	62	83	899.62
89	62	84	904.47
89	63	77	896.63
89	63	78	854.76
89	63	79	843.03
89	63	80	856.1
89	63	81	894.24
89	63	82	925.92
89	63	83	948.29
89	63	84	927.15
89	64	77	874
89	64	78	809.75
89	64	79	792.69
89	64	80	819.76
89	64	81	878.88
89	64	82	918.74
89	64	83	917.63
89	64	84	872.58
89	65	77	853.88
89	65	78	777.84
89	65	79	751.95
89	65	80	769.93
89	65	81	845.9
89	65	82	901.99
89	65	83	896.37
89	65	84	845.38
89	66	75	854.54
89	66	76	859.18
89	66	77	860.33
89	66	78	792.11
89	66	79	738.9
89	66	80	698.67
89	66	81	797.31
89	66	82	871.21
89	66	83	869.72
89	66	84	825.08
89	67	75	869.95
89	67	76	859.77
89	67	77	831.83
89	67	78	785.6
89	67	79	746.4
89	67	80	717.14
89	67	81	759.15
89	67	82	791.27
89	67	83	788.59
89	67	84	766.86
89	68	75	848.02
89	68	76	830.2
89	68	77	800.92
89	68	78	778.07
89	68	79	752.1
89	68	80	727.92
89	68	81	745.03
89	68	82	764.11
89	68	83	766.24
89	68	84	756.44
89	69	74	806.94
89	69	75	785.83
89	69	76	775.79
89	69	77	776.67
89	69	78	770.1
89	69	79	754.27
89	69	80	728.1
89	69	81	746.05
89	69	82	767.13
89	69	83	776.31
89	69	84	770.44
89	70	74	756.47
89	70	75	758.2
89	70	76	762.96
89	70	77	764.78
89	70	78	757.89
89	70	79	744.15
89	70	80	729.3
89	70	81	737.38
89	70	82	750.55
89	70	83	783.67
89	70	84	784.69
89	71	74	721.83
89	71	75	746.39
89	71	76	759.21
89	71	77	754.37
89	71	78	756.45
89	71	79	749.63
89	71	80	736.78
89	71	81	735.59
89	71	82	739.43
89	71	83	767.42
89	71	84	764.4
89	72	74	723.83
89	72	75	749.43
89	72	76	757.3
89	72	77	742.43
89	72	78	769.22
89	72	79	774.21
89	72	80	749.57
89	72	81	740.63
89	72	82	739.66
89	72	83	751.19
89	72	84	753.25
89	73	74	712.41
89	73	75	747.29
89	73	76	761.05
89	73	77	747.91
89	73	78	763.9
89	73	79	768.92
89	73	80	756.93
89	73	81	782.9
89	73	82	815.75
89	73	83	847.93
89	73	84	851.71
89	74	81	837.73
89	74	82	887.73
89	74	83	914.75
89	74	84	919.58
89	75	81	912.07
89	75	82	965.39
89	75	83	964.04
89	75	84	972.94
89	76	81	901.9
89	76	82	963.05
89	76	83	959.88
89	76	84	977.68
90	46	81	925.24
90	46	82	936.04
90	46	83	925.11
90	46	84	909.32
90	47	81	874.06
90	47	82	868.92
90	47	83	843.92
90	47	84	821.13
90	48	81	801.46
90	48	82	808.3
90	48	83	794.53
90	48	84	782.91
90	49	74	760.42
90	49	75	768.88
90	49	76	769.81
90	49	81	752.62
90	49	82	773.39
90	49	83	771.53
90	49	84	769.71
90	50	74	747.53
90	50	75	762.44
90	50	76	768.11
90	50	77	759.96
90	50	78	747.97
90	50	79	746.28
90	50	80	752.62
90	50	81	760.5
90	50	82	771.19
90	50	83	771.27
90	50	84	771.49
90	51	74	727.09
90	51	75	784
90	51	76	804.91
90	51	77	789.15
90	51	78	786.79
90	51	79	783.07
90	51	80	766.8
90	51	81	760.69
90	51	82	765.51
90	51	83	758.72
90	51	84	741.1
90	52	74	788.32
90	52	75	862.33
90	52	76	902.18
90	52	77	889.15
90	52	78	867.07
90	52	79	839.41
90	52	80	808.85
90	52	81	802.87
90	52	82	802.37
90	52	83	785.17
90	52	84	754.28
90	53	74	799.32
90	53	75	871.15
90	53	76	912.88
90	53	77	889.52
90	53	78	891.59
90	53	79	906.2
90	53	80	917.34
90	53	81	922.14
90	53	82	892.28
90	53	83	852.41
90	53	84	804.22
90	54	74	790.36
90	54	75	862.25
90	54	76	919.38
90	54	77	904.88
90	54	78	903.9
90	54	79	895.66
90	54	80	906.34
90	54	81	914.25
90	54	82	914.11
90	54	83	909.04
90	54	84	899.04
90	55	74	796.9
90	55	75	869.81
90	55	76	948.62
90	55	77	951.88
90	55	78	920.68
90	55	79	867.95
90	55	80	870.86
90	55	81	889.18
90	55	82	919.6
90	55	83	934.48
90	55	84	934.76
90	56	74	804.33
90	56	75	837.07
90	56	76	894.16
90	56	77	911.93
90	56	78	905.46
90	56	79	879.85
90	56	80	884.35
90	56	81	904.72
90	56	82	926.66
90	56	83	941.84
90	56	84	946
90	57	74	848.25
90	57	75	851.88
90	57	76	877.06
90	57	77	903.75
90	57	78	902.73
90	57	79	850.12
90	57	80	855.11
90	57	81	913.55
90	57	82	938.36
90	57	83	960.72
90	57	84	975.06
90	58	74	940.19
90	58	75	937.56
90	58	76	912.31
90	58	77	916.42
90	58	78	913.94
90	58	79	846.25
90	58	80	860.75
90	58	81	948.25
90	58	82	978.09
90	58	83	992.29
90	58	84	1011.7
90	59	75	899.55
90	59	76	895.31
90	59	77	895.94
90	59	78	890.35
90	59	79	891.39
90	59	80	937.4
90	59	81	996.75
90	59	82	986.84
90	59	83	942.47
90	59	84	947.8
90	60	75	832.49
90	60	76	813.1
90	60	77	789.04
90	60	78	751.45
90	60	79	758.17
90	60	80	754.64
90	60	81	710.22
90	60	82	676.98
90	60	83	648.08
90	60	84	676.38
90	61	77	768.11
90	61	78	738.31
90	61	79	762.36
90	61	80	759.9
90	61	81	688.07
90	61	82	646.43
90	61	83	626.84
90	61	84	727.91
90	62	75	864.66
90	62	76	908.2
90	62	77	926.98
90	62	78	890.68
90	62	79	876.87
90	62	80	862.15
90	62	81	800.49
90	62	82	761.99
90	62	83	731.12
90	62	84	824.99
90	63	75	777.28
90	63	76	831.08
90	63	77	885.46
90	63	78	842.77
90	63	79	847.03
90	63	80	874.31
90	63	81	911.54
90	63	82	928.4
90	63	83	901.32
90	63	84	922.06
90	64	75	748.73
90	64	76	801.25
90	64	77	851.32
90	64	78	798.99
90	64	79	801.92
90	64	80	843.97
90	64	81	885.09
90	64	82	907.42
90	64	83	907.76
90	64	84	896.14
90	65	74	887.81
90	65	75	859.6
90	65	76	845.3
90	65	77	832.69
90	65	78	770.62
90	65	79	760.8
90	65	80	801.08
90	65	81	852.66
90	65	82	896.18
90	65	83	923.36
90	65	84	889.88
90	66	74	870.06
90	66	75	866.52
90	66	76	848.1
90	66	77	816.51
90	66	78	762.14
90	66	79	740.08
90	66	80	752.51
90	66	81	847.14
90	66	82	919.64
90	66	83	942.42
90	66	84	882.68
90	67	74	870.72
90	67	75	852.59
90	67	76	825.35
90	67	77	794.61
90	67	78	767.34
90	67	79	755.45
90	67	80	756.74
90	67	81	799.5
90	67	82	828.54
90	67	83	838.81
90	67	84	788.8
90	68	74	883.59
90	68	75	826.09
90	68	76	794.16
90	68	77	779.72
90	68	78	777.76
90	68	79	774.95
90	68	80	768.21
90	68	81	772.27
90	68	82	780.31
90	68	83	797.31
90	68	84	775.55
90	69	74	831.96
90	69	75	794.71
90	69	76	778.75
90	69	77	779.8
90	69	78	788.07
90	69	79	787.37
90	69	80	770.59
90	69	81	766.12
90	69	82	768.8
90	69	83	796.67
90	69	84	803.04
90	70	74	769.22
90	70	75	782.14
90	70	76	780.06
90	70	77	770.8
90	70	78	779.59
90	70	79	773.79
90	70	80	748.23
90	70	81	750.24
90	70	82	758.31
90	70	83	781.33
90	70	84	785.67
90	71	74	723.76
90	71	75	774.49
90	71	76	779.35
90	71	77	759.24
90	71	78	774.16
90	71	79	771.3
90	71	80	742.48
90	71	81	744.39
90	71	82	751.21
90	71	83	771.05
90	71	84	775.33
90	72	74	761.09
90	72	75	767.95
90	72	76	762.59
90	72	77	747.3
90	72	78	779.13
90	72	79	789.17
90	72	80	763.39
90	72	81	754.29
90	72	82	748.11
90	72	83	765.18
90	72	84	769.53
90	73	74	765.88
90	73	75	778.93
90	73	76	779.57
90	73	81	824.89
90	73	82	847.79
90	73	83	875.78
90	73	84	877.77
90	74	81	897.5
90	74	82	931.25
90	74	83	959.04
90	74	84	952.07
90	75	81	959.68
90	75	82	982.64
90	75	83	1002.5
90	75	84	996.52
90	76	81	942.82
90	76	82	974.06
90	76	83	1004.8
90	76	84	1004.6
91	47	81	879.54
91	47	82	862.21
91	47	83	871.61
91	47	84	880.24
91	48	81	813.65
91	48	82	801.46
91	48	83	809.54
91	48	84	818.7
91	49	74	777.66
91	49	75	788.87
91	49	76	783.73
91	49	81	764.21
91	49	82	773.32
91	49	83	780.38
91	49	84	791.4
91	50	74	764.83
91	50	75	772.95
91	50	76	771.41
91	50	81	779.56
91	50	82	782.4
91	50	83	785.32
91	50	84	793.39
91	51	74	750.12
91	51	75	784.76
91	51	76	794.48
91	51	81	778.76
91	51	82	761.71
91	51	83	759.82
91	51	84	762.1
91	52	74	818.06
91	52	75	869.92
91	52	76	897.92
91	52	81	805.8
91	52	82	778.62
91	52	83	771.33
91	52	84	764.14
91	53	74	845.37
91	53	75	898.03
91	53	76	922.19
91	53	81	912.53
91	53	82	861.17
91	53	83	830.17
91	53	84	803.39
91	54	74	842.55
91	54	75	899.01
91	54	76	931.2
91	54	81	928.15
91	54	82	913.38
91	54	83	895.54
91	54	84	871.59
91	55	74	831.38
91	55	75	905.51
91	55	76	965.19
91	55	81	922.65
91	55	82	941.44
91	55	83	940.7
91	55	84	925.43
91	56	74	824.16
91	56	75	865.75
91	56	76	912.18
91	56	81	946.57
91	56	82	958.55
91	56	83	962.65
91	56	84	961.97
91	57	74	843.73
91	57	75	854.76
91	57	76	886.6
91	57	77	931.6
91	57	78	953.87
91	57	79	941.89
91	57	80	943.1
91	57	81	963.49
91	57	82	954.52
91	57	83	949.74
91	57	84	948.27
91	58	74	910.84
91	58	75	909.68
91	58	76	920.91
91	58	77	934.38
91	58	78	939.22
91	58	79	909.48
91	58	80	924.27
91	58	81	992.5
91	58	82	993.72
91	58	83	989.75
91	58	84	985.94
91	59	74	862.98
91	59	75	899.06
91	59	76	903.85
91	59	77	918.03
91	59	78	930.06
91	59	79	902.64
91	59	80	927.18
91	59	81	1007.9
91	59	82	1005.2
91	59	83	976.26
91	59	84	935.89
91	60	74	785.09
91	60	75	810.48
91	60	76	783.13
91	60	77	765.49
91	60	78	740.86
91	60	79	714.19
91	60	80	710.74
91	60	81	737.9
91	60	82	737.53
91	60	83	722.49
91	60	84	674.14
91	61	74	739.28
91	61	75	713.3
91	61	76	712.18
91	61	77	713.47
91	61	78	700.14
91	61	79	713.86
91	61	80	728.97
91	61	81	728.32
91	61	82	715.54
91	61	83	700.03
91	61	84	688.24
91	62	74	883.75
91	62	75	696.08
91	62	76	846.55
91	62	77	922.36
91	62	78	888.02
91	62	79	886.1
91	62	80	883.2
91	62	81	842.06
91	62	82	809.53
91	62	83	778.23
91	62	84	803.07
91	63	74	889.99
91	63	75	737.5
91	63	76	835.79
91	63	77	893.06
91	63	78	843.08
91	63	79	869.23
91	63	80	911.23
91	63	81	932.11
91	63	82	931.63
91	63	83	895.99
91	63	84	957.1
91	64	74	841.09
91	64	75	805.39
91	64	76	845.21
91	64	77	862.85
91	64	78	814.45
91	64	79	834.05
91	64	80	872.77
91	64	81	895.48
91	64	82	893.48
91	64	83	859.06
91	64	84	898.94
91	65	74	874.15
91	65	75	917.73
91	65	76	886.43
91	65	77	842.45
91	65	78	795.77
91	65	79	796.79
91	65	80	823.23
91	65	81	866.61
91	65	82	893.09
91	65	83	885.74
91	65	84	899.31
91	66	74	873.87
91	66	75	876.03
91	66	76	847.01
91	66	77	808.83
91	66	78	759.5
91	66	79	755.41
91	66	80	787.98
91	66	81	892.94
91	66	82	968.29
91	66	83	980.75
91	66	84	936.75
91	67	74	884.12
91	67	75	854.83
91	67	76	818.54
91	67	81	850.15
91	67	82	880.03
91	67	83	877.1
91	67	84	841.04
91	68	74	896.97
91	68	75	847.09
91	68	76	802.31
91	68	81	810.78
91	68	82	810.67
91	68	83	816.2
91	68	84	804.47
91	69	74	841.56
91	69	75	813.46
91	69	76	787.31
91	69	81	788.6
91	69	82	786.01
91	69	83	800.6
91	69	84	811.82
91	70	74	784.38
91	70	75	803.37
91	70	76	793.17
91	70	81	766.06
91	70	82	771.9
91	70	83	788.8
91	70	84	793.02
91	71	74	743.96
91	71	75	798.87
91	71	76	798.99
91	71	81	763.26
91	71	82	775.15
91	71	83	792
91	71	84	791.18
91	72	74	779.9
91	72	75	784.46
91	72	76	775.69
91	72	81	791.88
91	72	82	800.82
91	72	83	810.8
91	72	84	807.95
91	73	74	790.71
91	73	75	794.4
91	73	76	790.71
91	73	81	874.23
91	73	82	881.4
91	73	83	896.01
91	73	84	897.97
91	74	74	782.5
91	74	75	806.83
91	74	76	810.12
91	74	81	965.39
91	74	82	965.41
91	74	83	982.1
91	74	84	987.2
91	75	81	1012.2
91	75	82	1000.8
91	75	83	1032.7
91	75	84	1041.7
91	76	81	984.85
91	76	82	987.97
91	76	83	1028.8
91	76	84	1040.7
92	47	81	955.86
92	47	82	974.27
92	47	83	956.78
92	47	84	959.79
92	48	81	874.73
92	48	82	897.22
92	48	83	895.42
92	48	84	898.92
92	49	74	806.72
92	49	75	825.52
92	49	76	810.18
92	49	81	795.16
92	49	82	828.02
92	49	83	841.15
92	49	84	849.33
92	50	74	795.07
92	50	75	800.85
92	50	76	786.37
92	50	81	785.48
92	50	82	800.49
92	50	83	803.44
92	50	84	811.49
92	51	74	784.99
92	51	75	783.89
92	51	76	774.83
92	51	81	773.95
92	51	82	782.89
92	51	83	775.01
92	51	84	781.43
92	52	74	838.61
92	52	75	870.45
92	52	76	872.64
92	52	81	769.46
92	52	82	774.05
92	52	83	765
92	52	84	760.03
92	53	74	891.91
92	53	75	933.7
92	53	76	939.97
92	53	81	813.9
92	53	82	783.42
92	53	83	777.25
92	53	84	780.12
92	54	74	930.65
92	54	75	970.24
92	54	76	981.59
92	54	81	845.61
92	54	82	828.32
92	54	83	817.09
92	54	84	804.98
92	55	74	898.4
92	55	75	965.57
92	55	76	1004.4
92	55	81	865.78
92	55	82	865.81
92	55	83	862.94
92	55	84	857.01
92	56	74	871.58
92	56	75	925.03
92	56	76	961.27
92	56	81	886.15
92	56	82	892.15
92	56	83	900.89
92	56	84	910.4
92	57	74	862.47
92	57	75	887.48
92	57	76	934.61
92	57	77	946.57
92	57	78	958.26
92	57	79	958.98
92	57	80	932.82
92	57	81	912.76
92	57	82	910.7
92	57	83	907.81
92	57	84	902.21
92	58	74	876.09
92	58	75	872.62
92	58	76	946.64
92	58	77	975.24
92	58	78	980.28
92	58	79	960.21
92	58	80	943.52
92	58	81	937.07
92	58	82	944.92
92	58	83	951.01
92	58	84	946.09
92	59	74	925.3
92	59	75	944.14
92	59	76	964.18
92	59	77	974.03
92	59	78	975.98
92	59	79	971.37
92	59	80	957.82
92	59	81	941.64
92	59	82	955.57
92	59	83	958.21
92	59	84	920.5
92	60	74	888.23
92	60	75	880.65
92	60	76	861.55
92	60	77	857.31
92	60	78	858.22
92	60	79	804.08
92	60	80	783.91
92	60	81	818.48
92	60	82	819.32
92	60	83	804.43
92	60	84	714.79
92	61	74	802.94
92	61	75	714.69
92	61	76	752.24
92	61	77	805.06
92	61	78	822.51
92	61	79	781.44
92	61	80	793.93
92	61	81	865.29
92	61	82	878.37
92	61	83	858.36
92	61	84	749.03
92	62	74	810.02
92	62	75	515.7
92	62	76	778.38
92	62	77	932.23
92	62	78	898.79
92	62	79	900.39
92	62	80	924.22
92	62	81	975.08
92	62	82	970.86
92	62	83	940.07
92	62	84	862.26
92	63	74	835.2
92	63	75	692.93
92	63	76	842.73
92	63	77	908.87
92	63	78	860.52
92	63	79	890.98
92	63	80	932.24
92	63	81	959.25
92	63	82	969.36
92	63	83	960.09
92	63	84	989.98
92	64	74	825.5
92	64	75	883.86
92	64	76	901.24
92	64	77	891.83
92	64	78	835.32
92	64	79	843.86
92	64	80	869.89
92	64	81	900.31
92	64	82	919.83
92	64	83	918.08
92	64	84	941.55
92	65	74	808.46
92	65	75	944.6
92	65	76	932.46
92	65	77	889.26
92	65	78	822.78
92	65	79	795.94
92	65	80	797.54
92	65	81	853.96
92	65	82	899.68
92	65	83	920.22
92	65	84	936.72
92	66	74	867.49
92	66	75	898.19
92	66	76	886.9
92	66	77	865.69
92	66	78	824.26
92	66	79	785.09
92	66	80	770.6
92	66	81	858.17
92	66	82	932.25
92	66	83	973.64
92	66	84	971.23
92	67	74	909.84
92	67	75	890.17
92	67	76	871.79
92	67	81	821.38
92	67	82	872.67
92	67	83	903.7
92	67	84	892.62
92	68	74	909.76
92	68	75	900.44
92	68	76	869.22
92	68	81	789.69
92	68	82	815.73
92	68	83	837.42
92	68	84	835.47
92	69	74	838.84
92	69	75	842.64
92	69	76	814.36
92	69	81	787.32
92	69	82	792.02
92	69	83	799.99
92	69	84	806.1
92	70	74	802.12
92	70	75	811.39
92	70	76	793.27
92	70	81	764.77
92	70	82	777.87
92	70	83	792.87
92	70	84	796.86
92	71	74	790.64
92	71	75	798.5
92	71	76	789.37
92	71	81	759.56
92	71	82	785.62
92	71	83	809.52
92	71	84	811.53
92	72	74	793.81
92	72	75	795.57
92	72	76	791.7
92	72	81	827.05
92	72	82	838.22
92	72	83	854.22
92	72	84	854.15
92	73	74	793.74
92	73	75	798.31
92	73	76	796.6
92	73	81	901.48
92	73	82	916.52
92	73	83	934.37
92	73	84	933.16
92	74	74	792.81
92	74	75	803.2
92	74	76	805.4
92	74	81	979.17
92	74	82	1003.2
92	74	83	1027.3
92	74	84	1023.5
92	75	81	985.95
92	75	82	1013.9
92	75	83	1059.1
92	75	84	1079.3
92	76	81	959.6
92	76	82	991.73
92	76	83	1037.4
92	76	84	1067.7
93	49	74	843.24
93	49	75	860.79
93	49	76	834.85
93	50	74	836.65
93	50	75	850.18
93	50	76	820.02
93	50	81	793.08
93	50	82	803.78
93	50	83	804.34
93	50	84	816.62
93	51	74	813.99
93	51	75	797.36
93	51	76	775.18
93	51	81	781.58
93	51	82	787.41
93	51	83	788.46
93	51	84	808.54
93	52	74	834.03
93	52	75	827.45
93	52	76	810.38
93	52	81	780.29
93	52	82	780.89
93	52	83	781.04
93	52	84	794.56
93	53	74	888.47
93	53	75	891
93	53	76	870.01
93	53	81	770.06
93	53	82	741.22
93	53	83	750.62
93	53	84	772.96
93	54	71	740.6
93	54	72	769.57
93	54	73	844.34
93	54	74	975.64
93	54	75	969.32
93	54	76	939.78
93	54	81	785.06
93	54	82	762.06
93	54	83	761.95
93	54	84	762.87
93	55	71	768.06
93	55	72	805.73
93	55	73	865.96
93	55	74	976.11
93	55	75	1001.5
93	55	76	1001.4
93	55	81	806.89
93	55	82	795.1
93	55	83	792.46
93	55	84	792.88
93	56	71	821.39
93	56	72	835.1
93	56	73	851.35
93	56	74	946.62
93	56	75	981.06
93	56	76	988.84
93	56	81	824.21
93	56	82	827.48
93	56	83	834.57
93	56	84	841.55
93	57	71	890.21
93	57	72	847.53
93	57	73	802.86
93	57	74	901.29
93	57	75	943.46
93	57	76	963.34
93	57	77	963.79
93	57	78	957.24
93	57	79	938.57
93	57	80	894.66
93	58	71	935.89
93	58	72	957.59
93	58	73	904.34
93	58	74	890.76
93	58	75	897.5
93	58	76	951.11
93	58	77	968.2
93	58	78	969.11
93	58	79	950.82
93	58	80	923.14
93	59	71	911.73
93	59	72	971.08
93	59	73	947.73
93	59	74	945.77
93	59	75	945.9
93	59	76	930.78
93	59	77	939.91
93	59	78	954.82
93	59	79	976.83
93	59	80	960.17
93	60	71	841.34
93	60	72	904.35
93	60	73	869.75
93	60	74	872.73
93	60	75	887.79
93	60	76	863.81
93	60	77	851.85
93	60	78	839.21
93	60	79	782.6
93	60	80	779.61
93	61	74	678.19
93	61	75	752.28
93	61	76	803.3
93	61	77	828.59
93	61	78	818.64
93	61	79	750.65
93	61	80	769.82
93	62	71	837.37
93	62	72	943.1
93	62	73	878.63
93	62	74	822.09
93	62	75	728.84
93	62	76	863.35
93	62	77	939.9
93	62	78	913.81
93	62	79	877.66
93	62	80	897.94
93	63	71	845.65
93	63	72	954.9
93	63	73	939.3
93	63	74	895.79
93	63	75	839.31
93	63	76	897.97
93	63	77	912.68
93	63	78	867.52
93	63	79	890.53
93	63	80	922.97
93	64	71	861.06
93	64	72	902.28
93	64	73	900.78
93	64	74	899.78
93	64	75	937.37
93	64	76	931.68
93	64	77	908.75
93	64	78	856.16
93	64	79	858.7
93	64	80	866.69
93	65	71	856.46
93	65	72	951.77
93	65	73	899.33
93	65	74	869.46
93	65	75	940.43
93	65	76	953.8
93	65	77	935.4
93	65	78	871.9
93	65	79	821
93	65	80	791.22
93	66	71	864.35
93	66	72	963.99
93	66	73	941.58
93	66	74	927.01
93	66	75	951.87
93	66	76	956.83
93	67	71	869.2
93	67	72	969.76
93	67	73	975.1
93	67	74	959.82
93	67	75	949.81
93	67	76	952
93	67	81	784.71
93	67	82	838.3
93	67	83	901.45
93	67	84	912.56
93	68	71	833.37
93	68	72	989.75
93	68	73	985.23
93	68	74	942.54
93	68	75	929.81
93	68	76	934.49
93	68	81	769.17
93	68	82	805.52
93	68	83	846.55
93	68	84	848.45
93	69	71	749.19
93	69	72	906.5
93	69	73	904.14
93	69	74	853.98
93	69	75	862.15
93	69	76	858.87
93	69	81	787.14
93	69	82	798.36
93	69	83	807.47
93	69	84	800.47
93	70	74	815.46
93	70	75	826.4
93	70	76	822.34
93	70	81	772.65
93	70	82	783.86
93	70	83	797.03
93	70	84	798.05
93	71	74	824.08
93	71	75	812.38
93	71	76	810.17
93	71	81	760.7
93	71	82	784.77
93	71	83	811.87
93	71	84	822.65
93	72	74	825.52
93	72	75	840.94
93	72	76	826.62
93	72	81	843.92
93	72	82	860.09
93	72	83	888.33
93	72	84	899.05
93	73	74	823.06
93	73	75	838.33
93	73	76	830.28
93	73	81	922.43
93	73	82	943.41
93	73	83	968.24
93	73	84	971
93	74	74	820.71
93	74	75	813.3
93	74	76	821.21
94	49	74	854.71
94	49	75	863.49
94	49	76	840.98
94	50	71	873.17
94	50	72	824.13
94	50	73	816.15
94	50	74	832.94
94	50	75	856.45
94	50	76	832.62
94	51	71	860.74
94	51	72	802.57
94	51	73	815.49
94	51	74	839.23
94	51	75	826.71
94	51	76	800.89
94	52	71	854.47
94	52	72	808.01
94	52	73	817.76
94	52	74	839.49
94	52	75	846.23
94	52	76	835.08
94	53	69	607.89
94	53	70	703.84
94	53	71	864.66
94	53	72	824.97
94	53	73	831.17
94	53	74	868.85
94	53	75	881.26
94	53	76	869.15
94	54	69	582.36
94	54	70	648.67
94	54	71	808.14
94	54	72	801.42
94	54	73	852.08
94	54	74	949.32
94	54	75	933.86
94	54	76	911.8
94	54	78	868.9
94	54	79	849.86
94	54	80	800.31
94	55	69	578.6
94	55	70	650.33
94	55	71	808.86
94	55	72	808.62
94	55	73	851.04
94	55	74	967.52
94	55	75	992.93
94	55	76	993.49
94	55	78	928.19
94	55	79	878.98
94	55	80	823.54
94	56	69	626.18
94	56	70	701.89
94	56	71	834.53
94	56	72	829.88
94	56	73	844.7
94	56	74	948.99
94	56	75	992.22
94	56	76	1000
94	56	78	950.13
94	56	79	948.11
94	56	80	859.76
94	57	71	860.38
94	57	72	846.49
94	57	73	826.8
94	57	74	911.6
94	57	75	964.86
94	57	76	988.32
94	57	77	956.34
94	57	78	951.54
94	57	79	950.37
94	57	80	881.56
94	58	71	926.36
94	58	72	944.6
94	58	73	899.55
94	58	74	918.25
94	58	75	945.24
94	58	76	981.38
94	58	77	968.13
94	58	78	956.04
94	58	79	944.51
94	58	80	914.58
94	59	71	939.63
94	59	72	969.36
94	59	73	923.61
94	59	74	952.6
94	59	75	965.83
94	59	76	944.26
94	59	77	927.51
94	59	78	935.59
94	59	79	986.66
94	59	80	972.5
94	60	71	853.55
94	60	72	883.45
94	60	73	823.01
94	60	74	847.04
94	60	75	874.03
94	60	76	883.63
94	60	77	854.31
94	60	78	814.73
94	60	79	756.14
94	60	80	771.54
94	61	71	618.46
94	61	72	621.79
94	61	73	543.89
94	61	74	604.15
94	61	75	717.69
94	61	76	839.94
94	61	77	851.98
94	61	78	807.98
94	61	79	708.04
94	61	80	735.34
94	62	71	701.25
94	62	72	781.62
94	62	73	779.58
94	62	74	831.66
94	62	75	878.44
94	62	76	951.17
94	62	77	968.93
94	62	78	938.97
94	62	79	854.35
94	62	80	859.85
94	63	71	846.81
94	63	72	933.2
94	63	73	925.95
94	63	74	941.59
94	63	75	960.22
94	63	76	966.28
94	63	77	942.51
94	63	78	895.71
94	63	79	900.46
94	63	80	917.88
94	64	71	858.79
94	64	72	953.46
94	64	73	955.11
94	64	74	961.93
94	64	75	987.13
94	64	76	970.93
94	64	77	943.87
94	64	78	900.46
94	64	79	894.63
94	64	80	885.4
94	65	71	860.66
94	65	72	961.13
94	65	73	933.59
94	65	74	919.68
94	65	75	959.95
94	65	76	977.88
94	65	77	977.43
94	65	78	941.86
94	65	79	880.89
94	65	80	827.12
94	66	71	854.4
94	66	72	958.69
94	66	73	940.38
94	66	74	935.85
94	66	75	974.8
94	66	76	989.35
94	66	78	965.5
94	66	79	906.28
94	66	80	840.24
94	67	69	738.12
94	67	70	773.22
94	67	71	828
94	67	72	948.52
94	67	73	945.61
94	67	74	936.12
94	67	75	962.08
94	67	76	983.1
94	67	78	961.64
94	67	79	891.07
94	67	80	814.76
94	68	69	642.58
94	68	70	690.95
94	68	71	779.09
94	68	72	944.26
94	68	73	935.71
94	68	74	903.76
94	68	75	917.08
94	68	76	958.43
94	68	78	937.66
94	68	79	861.92
94	68	80	783.31
94	69	69	616.6
94	69	70	654.47
94	69	71	723.87
94	69	72	863.31
94	69	73	864.1
94	69	74	836.34
94	69	75	860.31
94	69	76	876.65
94	69	78	873.09
94	69	79	841.22
94	69	80	804.31
94	70	69	637.16
94	70	70	645.48
94	70	71	675.55
94	70	72	796.94
94	70	73	817.17
94	70	74	804.78
94	70	75	824.59
94	70	76	833.36
94	71	71	646.32
94	71	72	784.07
94	71	73	824.18
94	71	74	818.07
94	71	75	808.32
94	71	76	816.08
94	72	71	633.89
94	72	72	770.67
94	72	73	813.68
94	72	74	805.38
94	72	75	839.44
94	72	76	838.29
94	73	71	627.02
94	73	72	770.81
94	73	73	822.65
94	73	74	806.88
94	73	75	842.73
94	73	76	849.98
94	74	74	832.68
94	74	75	824.09
94	74	76	848.21
95	50	71	898.47
95	50	72	833.45
95	50	73	819.25
95	51	71	886.38
95	51	72	847.2
95	51	73	857
95	52	71	873.38
95	52	72	859.21
95	52	73	879.17
95	53	69	615.24
95	53	70	713.21
95	53	71	878.76
95	53	72	868.4
95	53	73	885.2
95	53	77	902.29
95	53	78	887.25
95	53	79	862.2
95	53	80	815.42
95	54	69	609.41
95	54	70	676.39
95	54	71	844.89
95	54	72	818.59
95	54	73	846.48
95	54	77	916.92
95	54	78	927.15
95	54	79	908.74
95	54	80	827.31
95	55	69	616.4
95	55	70	666.09
95	55	71	832.86
95	55	72	823.59
95	55	73	852.1
95	55	77	994.62
95	55	78	985.77
95	55	79	958.55
95	55	80	865.99
95	56	69	650.96
95	56	70	692.42
95	56	71	828.41
95	56	72	843.63
95	56	73	857.84
95	56	77	974.67
95	56	78	986.74
95	56	79	1020.9
95	56	80	917.62
95	57	69	741.16
95	57	70	748.89
95	57	71	844.19
95	57	72	847.59
[truncated: 7,412 more rows]
