# Supplementary material for: From mathematics to medicine: A practical primer on topological data analysis (TDA) and the development of related analytic tools for the functional discovery of latent structure in fMRI data
Source: PLoS One. 2021 Aug 12;16(8):e0255859. doi: 10.1371/journal.pone.0255859 (PMC8360597; doi:10.1371/journal.pone.0255859)
Supplement: S1 Data — The included archive of .csv files has one .csv file for each time index. Each .csv file contains a single matrix, which has one column for each of the spatial coordinates x, y, z and one column for the fMRI signal amplitude at voxel (x, y, z) at that time index. This is normalized scan data for a single patient from our study, described in the paper, with an ACC (anterior cingulate cortex) mask applied. This is the data we used, together with our software implementation of our workflow (available at https://github.com/regalski/Wayne-State-TDA), to produce the persistence diagrams, vineyards, and loop locations pictured in the figures and described in the Workflow section of our paper. (ZIP) [file pone.0255859.s004.zip › lea2002_145_121_121_time_156_rdACC.csv]

86	49	77	716.76
86	49	78	705.78
86	49	79	697.75
86	49	80	698.65
86	50	77	710.25
86	50	78	693.46
86	50	79	675.98
86	50	80	675.18
86	51	77	708.9
86	51	78	698.51
86	51	79	696.9
86	51	80	672.86
86	52	77	725.65
86	52	78	715.9
86	52	79	716.73
86	52	80	689.05
86	53	77	808.81
86	53	78	772.97
86	53	79	734.7
86	53	80	725.36
86	54	77	851.77
86	54	78	818.47
86	54	79	810.58
86	54	80	780.74
86	55	77	865.24
86	55	78	837.24
86	55	79	862.95
86	55	80	832.4
86	56	77	859.06
86	56	78	831.2
86	56	79	869.42
86	56	80	876.15
86	57	77	840.09
86	57	78	846.9
86	57	79	874.55
86	57	80	879.79
86	57	81	869.61
86	57	82	840.06
86	58	77	825.8
86	58	78	863.59
86	58	79	878.78
86	58	80	879
86	58	81	859.98
86	58	82	842.28
86	59	81	829.6
86	59	82	820.47
86	60	81	742.86
86	60	82	753.36
86	61	81	796.23
86	61	82	811.97
86	62	81	844.05
86	62	82	850.25
86	63	77	875.41
86	63	78	839.57
86	63	79	816.3
86	63	80	785.21
86	63	81	799.88
86	63	82	813.64
86	64	77	884.73
86	64	78	865.75
86	64	79	832.85
86	64	80	764.78
86	64	81	747.51
86	64	82	736.66
86	65	77	893.51
86	65	78	877.63
86	65	79	844.31
86	65	80	774.32
86	65	81	747.52
86	65	82	728.77
86	66	77	906.71
86	66	78	892.83
86	66	79	858.62
86	66	80	797.15
86	66	81	771.43
86	66	82	750.36
86	67	77	848.34
86	67	78	871.3
86	67	79	871.43
86	67	80	812.1
86	68	77	850.49
86	68	78	870.22
86	68	79	862.38
86	68	80	786.91
86	69	77	870.88
86	69	78	854.45
86	69	79	823.13
86	69	80	745.72
86	70	77	784.26
86	70	78	754.72
86	70	79	723.01
86	70	80	687.97
86	71	77	748.22
86	71	78	742.31
86	71	79	726.43
86	71	80	680.57
86	72	77	738.67
86	72	78	746.43
86	72	79	732.46
86	72	80	682.03
86	73	77	737.04
86	73	78	728.72
86	73	79	714.57
86	73	80	693.84
87	46	81	923.38
87	46	82	917.79
87	46	83	922.74
87	46	84	927.81
87	47	81	830.37
87	47	82	853.15
87	47	83	848.84
87	47	84	850.9
87	48	81	760.48
87	48	82	764.81
87	48	83	779.96
87	48	84	793.22
87	49	77	724.67
87	49	78	718.52
87	49	79	716.26
87	49	80	723.05
87	49	81	726.21
87	49	82	727.5
87	49	83	745.51
87	49	84	759.57
87	50	77	718.37
87	50	78	714.69
87	50	79	714.07
87	50	80	713.98
87	50	81	715.84
87	50	82	723.7
87	50	83	733.53
87	50	84	743.54
87	51	77	728.95
87	51	78	725.27
87	51	79	726.42
87	51	80	703.65
87	52	77	760.72
87	52	78	745.84
87	52	79	735.62
87	52	80	704.17
87	53	77	830.31
87	53	78	781.53
87	53	79	718.18
87	53	80	709.54
87	54	77	862.99
87	54	78	819.62
87	54	79	780.85
87	54	80	756.59
87	55	77	866.7
87	55	78	844.47
87	55	79	848.55
87	55	80	810.53
87	55	81	756.74
87	55	82	760.51
87	55	83	762.09
87	55	84	759.91
87	56	77	877.99
87	56	78	865.97
87	56	79	908.7
87	56	80	877.52
87	56	81	805.39
87	56	82	791.25
87	56	83	779
87	56	84	777.43
87	57	77	867.86
87	57	78	877.52
87	57	79	922.19
87	57	80	912.62
87	57	81	861.03
87	57	82	826.01
87	57	83	790.81
87	57	84	774.64
87	58	77	851.48
87	58	78	884.43
87	58	79	910.28
87	58	80	913.29
87	58	81	896.91
87	58	82	873.38
87	58	83	849.57
87	58	84	844.01
87	59	77	883.61
87	59	78	892.54
87	59	79	879.77
87	59	80	874.35
87	59	81	896.29
87	59	82	887.81
87	59	83	883.76
87	59	84	881.84
87	60	77	821.53
87	60	78	807.67
87	60	79	797.69
87	60	80	790.11
87	60	81	772.23
87	60	82	785.71
87	60	83	833.63
87	60	84	844.04
87	61	77	795.5
87	61	78	770.89
87	61	79	781.97
87	61	80	815.88
87	61	81	796.09
87	61	82	810.8
87	61	83	854.87
87	61	84	858.76
87	62	77	848.95
87	62	78	798.97
87	62	79	808.98
87	62	80	852.35
87	62	81	845.16
87	62	82	853.55
87	62	83	868.28
87	62	84	855.15
87	63	77	881.1
87	63	78	849.9
87	63	79	816.63
87	63	80	766.61
87	63	81	825.76
87	63	82	860.75
87	63	83	850.8
87	63	84	827.47
87	64	77	874.72
87	64	78	824.54
87	64	79	781.68
87	64	80	737.56
87	64	81	789.41
87	64	82	812.43
87	64	83	784.71
87	64	84	771.72
87	65	77	864.68
87	65	78	814.83
87	65	79	776.64
87	65	80	725.97
87	65	81	759.28
87	65	82	773.99
87	65	83	748.67
87	65	84	745.14
87	66	77	882.51
87	66	78	863.33
87	66	79	816.13
87	66	80	722.79
87	66	81	735.27
87	66	82	746.01
87	66	83	729.53
87	66	84	731.02
87	67	77	901.62
87	67	78	842.05
87	67	79	786.03
87	67	80	723.29
87	67	81	727
87	67	82	729.07
87	67	83	719.41
87	67	84	725.82
87	68	77	883.96
87	68	78	823.87
87	68	79	775.97
87	68	80	727.52
87	68	81	720.35
87	68	82	719.36
87	68	83	723.25
87	68	84	726.04
87	69	77	828.35
87	69	78	797.23
87	69	79	768.35
87	69	80	729.68
87	70	77	746.58
87	70	78	738.5
87	70	79	730.92
87	70	80	717.51
87	71	77	726.42
87	71	78	733.25
87	71	79	730.26
87	71	80	711.46
87	72	77	746.66
87	72	78	748.46
87	72	79	737.64
87	72	80	709.31
87	73	77	755.63
87	73	78	743.43
87	73	79	731.57
87	73	80	727.17
87	73	81	739.58
87	73	82	752.57
87	73	83	764.11
87	73	84	765.96
87	74	81	776.65
87	74	82	820.74
87	74	83	841.04
87	74	84	851.01
87	75	81	808.06
87	75	82	880.02
87	75	83	904.78
87	75	84	916.57
87	76	81	805.56
87	76	82	888.91
87	76	83	926.35
87	76	84	941.79
88	46	81	950.62
88	46	82	951.76
88	46	83	944.74
88	46	84	941.8
88	47	81	870.38
88	47	82	876.22
88	47	83	866.89
88	47	84	861.9
88	48	81	766.7
88	48	82	771.9
88	48	83	779.86
88	48	84	790.05
88	49	77	722.55
88	49	78	720.26
88	49	79	718.03
88	49	80	713.24
88	49	81	720.53
88	49	82	730.69
88	49	83	745.55
88	49	84	760.46
88	50	77	720.25
88	50	78	724.7
88	50	79	729.01
88	50	80	728.85
88	50	81	730.74
88	50	82	732.63
88	50	83	740.41
88	50	84	750.36
88	51	77	748.17
88	51	78	736.16
88	51	79	722.15
88	51	80	719.36
88	52	77	811.93
88	52	78	769.28
88	52	79	724.49
88	52	80	722.91
88	53	77	912.23
88	53	78	851.34
88	53	79	770.67
88	53	80	757.62
88	54	77	935.92
88	54	78	888.14
88	54	79	829.18
88	54	80	807.03
88	55	77	911.14
88	55	78	884.36
88	55	79	872.2
88	55	80	847.11
88	55	81	812.34
88	55	82	821.76
88	55	83	823.88
88	55	84	821.43
88	56	77	888.99
88	56	78	875.28
88	56	79	895.62
88	56	80	873.29
88	56	81	825.03
88	56	82	833.44
88	56	83	839.48
88	56	84	850.78
88	57	77	880.82
88	57	78	893.17
88	57	79	909.38
88	57	80	900.89
88	57	81	875.25
88	57	82	860.19
88	57	83	842.33
88	57	84	847.6
88	58	77	878.1
88	58	78	915.79
88	58	79	912.24
88	58	80	909.31
88	58	81	906.41
88	58	82	895.74
88	58	83	877.95
88	58	84	893.65
88	59	77	908.55
88	59	78	913.05
88	59	79	895.72
88	59	80	891.65
88	59	81	904.57
88	59	82	894.89
88	59	83	880.92
88	59	84	892.15
88	60	77	893.83
88	60	78	883.3
88	60	79	846.29
88	60	80	804.94
88	60	81	761.07
88	60	82	747.71
88	60	83	769.24
88	60	84	797.35
88	61	77	874.88
88	61	78	856.08
88	61	79	836.31
88	61	80	824.68
88	61	81	796.51
88	61	82	803.72
88	61	83	844.28
88	61	84	848.96
88	62	77	871.56
88	62	78	839.64
88	62	79	843.32
88	62	80	867.8
88	62	81	876.06
88	62	82	890.89
88	62	83	907.74
88	62	84	879.84
88	63	77	894
88	63	78	830.1
88	63	79	815.86
88	63	80	825.36
88	63	81	889.86
88	63	82	923.2
88	63	83	910.25
88	63	84	868.67
88	64	77	893.8
88	64	78	816.79
88	64	79	785.74
88	64	80	780.92
88	64	81	855.33
88	64	82	886.16
88	64	83	855.92
88	64	84	816.55
88	65	77	885.08
88	65	78	815.18
88	65	79	774.02
88	65	80	746.7
88	65	81	813.88
88	65	82	844.05
88	65	83	818.3
88	65	84	788.27
88	66	77	897.97
88	66	78	840.79
88	66	79	789.42
88	66	80	726.15
88	66	81	776.55
88	66	82	803.92
88	66	83	789.26
88	66	84	765.36
88	67	77	858.46
88	67	78	801.55
88	67	79	760.1
88	67	80	730.17
88	67	81	752.44
88	67	82	761.67
88	67	83	743.89
88	67	84	727.13
88	68	77	816.22
88	68	78	778.89
88	68	79	751.82
88	68	80	731.97
88	68	81	741.29
88	68	82	747.51
88	68	83	745.49
88	68	84	740.39
88	69	77	774.98
88	69	78	768.74
88	69	79	754.72
88	69	80	732.08
88	70	77	745.49
88	70	78	743.51
88	70	79	738.7
88	70	80	730.14
88	71	77	732.19
88	71	78	740.2
88	71	79	742.3
88	71	80	734.7
88	72	77	733.26
88	72	78	752
88	72	79	756.04
88	72	80	741.78
88	73	77	741.18
88	73	78	745.01
88	73	79	744.13
88	73	80	740.72
88	73	81	759.4
88	73	82	777.9
88	73	83	800.84
88	73	84	796.67
88	74	81	808.8
88	74	82	855.9
88	74	83	875.37
88	74	84	876.12
88	75	81	874.02
88	75	82	945.22
88	75	83	942.84
88	75	84	946.66
88	76	81	873.13
88	76	82	950.52
88	76	83	932.77
88	76	84	944.66
89	46	81	944.77
89	46	82	956.71
89	46	83	944.22
89	46	84	937.21
89	47	81	879.32
89	47	82	879.18
89	47	83	865.81
89	47	84	855.79
89	48	81	779.88
89	48	82	793.66
89	48	83	787.56
89	48	84	784.84
89	49	77	724.51
89	49	78	732.3
89	49	79	729.27
89	49	80	706.72
89	49	81	724.85
89	49	82	749.76
89	49	83	757.76
89	49	84	765.86
89	50	74	736.73
89	50	75	762.15
89	50	76	755.46
89	50	77	733.51
89	50	78	741.09
89	50	79	745.53
89	50	80	736.51
89	50	81	741.5
89	50	82	746.44
89	50	83	758.39
89	50	84	769.45
89	51	74	731.25
89	51	75	778.78
89	51	76	789.15
89	51	77	769.37
89	51	78	765.22
89	51	79	753.77
89	51	80	739.77
89	51	81	736.03
89	51	82	739.07
89	51	83	741.14
89	51	84	742.4
89	52	74	780.7
89	52	75	869.29
89	52	76	897.48
89	52	77	847.85
89	52	78	809.94
89	52	79	777.16
89	52	80	765.84
89	52	81	761.19
89	52	82	763
89	52	83	761.74
89	52	84	761.63
89	53	74	808.24
89	53	75	887.09
89	53	76	926.53
89	53	77	903.05
89	53	78	887.24
89	53	79	863.02
89	53	80	847.89
89	53	81	830.45
89	53	82	823.25
89	53	83	814.28
89	53	84	808.47
89	54	74	813.06
89	54	75	881.09
89	54	76	934.83
89	54	77	926.16
89	54	78	909.94
89	54	79	880.5
89	54	80	866.33
89	54	81	854.4
89	54	82	862.38
89	54	83	863.14
89	54	84	858.01
89	55	75	849.72
89	55	76	934.19
89	55	77	920.34
89	55	78	897.53
89	55	79	874.97
89	55	80	870.05
89	55	81	863.91
89	55	82	879.69
89	55	83	889.53
89	55	84	892.48
89	56	75	813.52
89	56	76	903.46
89	56	77	886.27
89	56	78	876.11
89	56	79	886.56
89	56	80	884.57
89	56	81	868.4
89	56	82	884.38
89	56	83	902.2
89	56	84	918.1
89	57	75	828.96
89	57	76	874.37
89	57	77	882.08
89	57	78	882.74
89	57	79	861.59
89	57	80	868.48
89	57	81	892.07
89	57	82	900.09
89	57	83	906.29
89	57	84	928.16
89	58	77	889.95
89	58	78	909.77
89	58	79	865.43
89	58	80	878.86
89	58	81	924.91
89	58	82	928.16
89	58	83	923.3
89	58	84	947.17
89	59	77	909.5
89	59	78	914.53
89	59	79	909.34
89	59	80	923.71
89	59	81	942.94
89	59	82	918.68
89	59	83	884.9
89	59	84	896.43
89	60	77	851.87
89	60	78	828.59
89	60	79	818.78
89	60	80	788.82
89	60	81	723.58
89	60	82	693.27
89	60	83	682.46
89	60	84	723.74
89	61	77	827.81
89	61	78	808.35
89	61	79	812.36
89	61	80	797.63
89	61	81	751.15
89	61	82	748.53
89	61	83	775.62
89	61	84	820.08
89	62	77	881.03
89	62	78	860.72
89	62	79	855.74
89	62	80	863.91
89	62	81	865.97
89	62	82	879.81
89	62	83	896.8
89	62	84	898.52
89	63	77	880.69
89	63	78	820.85
89	63	79	831.14
89	63	80	881.22
89	63	81	931.37
89	63	82	959.02
89	63	83	949.32
89	63	84	912.16
89	64	77	879
89	64	78	799.72
89	64	79	790.66
89	64	80	826.73
89	64	81	891.87
89	64	82	924.72
89	64	83	904.59
89	64	84	856.53
89	65	77	874.87
89	65	78	794.83
89	65	79	765.94
89	65	80	773.92
89	65	81	852.89
89	65	82	897.99
89	65	83	886.41
89	65	84	838.42
89	66	75	850.71
89	66	76	850.3
89	66	77	858.37
89	66	78	805.12
89	66	79	767.89
89	66	80	742.64
89	66	81	827.24
89	66	82	877.13
89	66	83	875.69
89	66	84	830.09
89	67	75	877.05
89	67	76	845.85
89	67	77	821.81
89	67	78	787.56
89	67	79	761.34
89	67	80	749.05
89	67	81	783.06
89	67	82	805.2
89	67	83	802.54
89	67	84	771.84
89	68	75	856.03
89	68	76	816.22
89	68	77	792.91
89	68	78	777.07
89	68	79	762.11
89	68	80	752.91
89	68	81	766.03
89	68	82	777.12
89	68	83	780.27
89	68	84	763.49
89	69	74	847.93
89	69	75	799.81
89	69	76	777.77
89	69	77	778.64
89	69	78	782.11
89	69	79	774.3
89	69	80	754.11
89	69	81	764.06
89	69	82	774.14
89	69	83	782.34
89	69	84	776.49
89	70	74	812.51
89	70	75	769.22
89	70	76	751.96
89	70	77	760.75
89	70	78	758.87
89	70	79	753.17
89	70	80	743.33
89	70	81	751.42
89	70	82	761.6
89	70	83	776.74
89	70	84	776.77
89	71	74	787.91
89	71	75	750.43
89	71	76	739.23
89	71	77	750.41
89	71	78	751.49
89	71	79	749.69
89	71	80	742.86
89	71	81	748.66
89	71	82	753.48
89	71	83	758.47
89	71	84	756.44
89	72	74	746.91
89	72	75	742.48
89	72	76	743.33
89	72	77	749.48
89	72	78	762.24
89	72	79	763.23
89	72	80	748.64
89	72	81	752.69
89	72	82	754.73
89	72	83	750.32
89	72	84	749.38
89	73	74	742.45
89	73	75	758.32
89	73	76	757.06
89	73	77	741.9
89	73	78	742.89
89	73	79	748.91
89	73	80	756.92
89	73	81	782.89
89	73	82	812.73
89	73	83	847.92
89	73	84	840.68
89	74	81	836.81
89	74	82	883.81
89	74	83	914.83
89	74	84	909.64
89	75	81	918.07
89	75	82	973.43
89	75	83	966.15
89	75	84	970.03
89	76	81	914
89	76	82	971.16
89	76	83	952.98
89	76	84	967.75
90	46	81	932.26
90	46	82	949.04
90	46	83	935.12
90	46	84	924.36
90	47	81	874.17
90	47	82	874.01
90	47	83	858.02
90	47	84	843.24
90	48	81	792.41
90	48	82	809.22
90	48	83	802.48
90	48	84	793.9
90	49	74	745.47
90	49	75	775.97
90	49	76	766.89
90	49	81	738.69
90	49	82	771.43
90	49	83	777.59
90	49	84	783.78
90	50	74	747.59
90	50	75	772.48
90	50	76	769.12
90	50	77	752.96
90	50	78	745.96
90	50	79	744.31
90	50	80	742.68
90	50	81	754.55
90	50	82	767.2
90	50	83	780.3
90	50	84	797.54
90	51	74	759.2
90	51	75	788.11
90	51	76	803
90	51	77	798.27
90	51	78	782.88
90	51	79	771.07
90	51	80	754.78
90	51	81	750.66
90	51	82	754.46
90	51	83	755.7
90	51	84	754.11
90	52	74	787.35
90	52	75	863.37
90	52	76	903.2
90	52	77	892.17
90	52	78	863.08
90	52	79	829.46
90	52	80	795.94
90	52	81	788.97
90	52	82	793.41
90	52	83	785.19
90	52	84	768.31
90	53	74	784.35
90	53	75	866.17
90	53	76	914.87
90	53	77	905.57
90	53	78	910.75
90	53	79	924.43
90	53	80	912.48
90	53	81	905.15
90	53	82	898.2
90	53	83	870.34
90	53	84	832.24
90	54	74	768.4
90	54	75	850.28
90	54	76	914.43
90	54	77	915.97
90	54	78	923.99
90	54	79	924.73
90	54	80	916.38
90	54	81	912.28
90	54	82	917.12
90	54	83	918.05
90	54	84	922.04
90	55	74	771.89
90	55	75	842.79
90	55	76	923.58
90	55	77	932.87
90	55	78	917.75
90	55	79	893.16
90	55	80	896.06
90	55	81	903.3
90	55	82	919.67
90	55	83	933.53
90	55	84	948.84
90	56	74	776.36
90	56	75	809.07
90	56	76	886.18
90	56	77	898.03
90	56	78	906.61
90	56	79	917.05
90	56	80	917.5
90	56	81	917.79
90	56	82	919.73
90	56	83	929.93
90	56	84	948.11
90	57	74	830.39
90	57	75	825.97
90	57	76	860.06
90	57	77	889.72
90	57	78	896.7
90	57	79	862.13
90	57	80	870.12
90	57	81	918.5
90	57	82	932.3
90	57	83	946.69
90	57	84	951.06
90	58	74	956.21
90	58	75	923.51
90	58	76	868.24
90	58	77	896.35
90	58	78	910.93
90	58	79	847.38
90	58	80	869.93
90	58	81	956.38
90	58	82	977.2
90	58	83	982.43
90	58	84	993.83
90	59	75	864.71
90	59	76	885.44
90	59	77	909.04
90	59	78	920.38
90	59	79	923.32
90	59	80	964.23
90	59	81	1011.5
90	59	82	985.61
90	59	83	933.31
90	59	84	938.68
90	60	75	798.44
90	60	76	789.01
90	60	77	775.94
90	60	78	754.39
90	60	79	770.19
90	60	80	756.71
90	60	81	687.35
90	60	82	656.19
90	60	83	641.4
90	60	84	677.73
90	61	77	732.33
90	61	78	729.56
90	61	79	761.61
90	61	80	751.1
90	61	81	678.29
90	61	82	639.69
90	61	83	609.14
90	61	84	727.12
90	62	75	836.94
90	62	76	870.32
90	62	77	891.98
90	62	78	884.64
90	62	79	866.85
90	62	80	850.17
90	62	81	811.65
90	62	82	771.31
90	62	83	714.55
90	62	84	826.3
90	63	75	751.31
90	63	76	822.19
90	63	77	878.61
90	63	78	823.96
90	63	79	854.24
90	63	80	909.55
90	63	81	932.81
90	63	82	932.66
90	63	83	899.56
90	63	84	934.17
90	64	75	729.91
90	64	76	808.38
90	64	77	865.35
90	64	78	785.99
90	64	79	800.91
90	64	80	854.97
90	64	81	894.1
90	64	82	909.46
90	64	83	899.84
90	64	84	905.15
90	65	74	899.89
90	65	75	838.66
90	65	76	848.34
90	65	77	853.66
90	65	78	766.58
90	65	79	754.78
90	65	80	791.09
90	65	81	854.73
90	65	82	901.31
90	65	83	920.5
90	65	84	891.97
90	66	74	908.17
90	66	75	879.68
90	66	76	852.21
90	66	77	816.57
90	66	78	760.16
90	66	79	748.09
90	66	80	767.57
90	66	81	859.16
90	66	82	928.6
90	66	83	950.36
90	66	84	877.64
90	67	74	923.8
90	67	75	873.66
90	67	76	825.38
90	67	77	789.57
90	67	78	766.28
90	67	79	762.39
90	67	80	765.71
90	67	81	796.45
90	67	82	821.5
90	67	83	846.79
90	67	84	793.78
90	68	74	933.54
90	68	75	837.1
90	68	76	789.18
90	68	77	776.69
90	68	78	779.74
90	68	79	780.95
90	68	80	774.23
90	68	81	771.3
90	68	82	779.34
90	68	83	807.34
90	68	84	781.6
90	69	74	853.96
90	69	75	788.68
90	69	76	771.72
90	69	77	781.78
90	69	78	794.08
90	69	79	797.41
90	69	80	788.65
90	69	81	789.13
90	69	82	794.78
90	69	83	807.64
90	69	84	801.04
90	70	74	811.25
90	70	75	778.16
90	70	76	762.06
90	70	77	764.78
90	70	78	777.55
90	70	79	777.76
90	70	80	766.26
90	70	81	764.27
90	70	82	767.35
90	70	83	778.37
90	70	84	773.74
90	71	74	787.84
90	71	75	776.54
90	71	76	759.38
90	71	77	753.27
90	71	78	766.17
90	71	79	764.34
90	71	80	751.53
90	71	81	754.43
90	71	82	760.23
90	71	83	769.05
90	71	84	764.37
90	72	74	769.21
90	72	75	763.05
90	72	76	757.65
90	72	77	756.33
90	72	78	768.14
90	72	79	766.19
90	72	80	746.43
90	72	81	761.32
90	72	82	774.13
90	72	83	775.2
90	72	84	767.59
90	73	74	782.97
90	73	75	782.03
90	73	76	773.63
90	73	81	816.88
90	73	82	846.77
90	73	83	883.76
90	73	84	880.75
90	74	81	881.55
90	74	82	916.28
90	74	83	955.04
90	74	84	952.08
90	75	81	949.75
90	75	82	977.71
90	75	83	985.53
90	75	84	987.57
90	76	81	937.91
90	76	82	972.17
90	76	83	989.91
90	76	84	997.63
91	47	81	875.7
91	47	82	873.34
91	47	83	876.68
91	47	84	879.27
91	48	81	809.61
91	48	82	808.4
91	48	83	816.49
91	48	84	824.67
91	49	74	756.73
91	49	75	795.96
91	49	76	788.81
91	49	81	762.23
91	49	82	774.35
91	49	83	787.42
91	49	84	801.44
91	50	74	752.91
91	50	75	784.05
91	50	76	779.46
91	50	81	770.62
91	50	82	787.44
91	50	83	792.35
91	50	84	804.43
91	51	74	778.24
91	51	75	789.95
91	51	76	798.64
91	51	81	761.73
91	51	82	759.68
91	51	83	763.81
91	51	84	775.11
91	52	74	805.07
91	52	75	863.01
91	52	76	895.01
91	52	81	785.88
91	52	82	777.69
91	52	83	774.37
91	52	84	766.16
91	53	74	816.41
91	53	75	885.14
91	53	76	922.32
91	53	81	899.59
91	53	82	871.19
91	53	83	836.19
91	53	84	795.43
91	54	74	812.61
91	54	75	881.11
91	54	76	927.32
91	54	81	928.16
91	54	82	915.42
91	54	83	894.59
91	54	84	871.65
91	55	74	796.42
91	55	75	874.56
91	55	76	937.21
91	55	81	932.71
91	55	82	937.49
91	55	83	933.78
91	55	84	929.58
91	56	74	790.17
91	56	75	837.83
91	56	76	897.31
91	56	81	945.63
91	56	82	946.61
91	56	83	952.71
91	56	84	962.07
91	57	74	825.81
91	57	75	833.83
91	57	76	861.66
91	57	77	912.55
91	57	78	945.75
91	57	79	945.77
91	57	80	941
91	57	81	944.43
91	57	82	945.47
91	57	83	945.71
91	57	84	938.3
91	58	74	932.83
91	58	75	901.64
91	58	76	855.9
91	58	77	909.31
91	58	78	943.14
91	58	79	917.53
91	58	80	930.4
91	58	81	976.65
91	58	82	984.9
91	58	83	986.93
91	58	84	991.14
91	59	74	867.19
91	59	75	877.28
91	59	76	889.04
91	59	77	917.14
91	59	78	939.06
91	59	79	951.6
91	59	80	979.1
91	59	81	1011.8
91	59	82	993.11
91	59	83	966.19
91	59	84	946.77
91	60	74	788.21
91	60	75	787.53
91	60	76	754.14
91	60	77	743.43
91	60	78	737.74
91	60	79	738.11
91	60	80	742.71
91	60	81	740.89
91	60	82	732.59
91	60	83	719.65
91	60	84	673.36
91	61	74	760.52
91	61	75	712.65
91	61	76	672.62
91	61	77	677.83
91	61	78	708.36
91	61	79	730.06
91	61	80	746.07
91	61	81	740.25
91	61	82	726.39
91	61	83	706.82
91	61	84	691.05
91	62	74	890.93
91	62	75	684.3
91	62	76	829.71
91	62	77	907.4
91	62	78	915.91
91	62	79	899
91	62	80	885.11
91	62	81	859.96
91	62	82	828.48
91	62	83	788.25
91	62	84	809.18
91	63	74	900.89
91	63	75	716.55
91	63	76	837.97
91	63	77	892.27
91	63	78	832.3
91	63	79	884.46
91	63	80	944.47
91	63	81	950.33
91	63	82	938.8
91	63	83	905.1
91	63	84	963.11
91	64	74	868.2
91	64	75	796.53
91	64	76	853.34
91	64	77	863.93
91	64	78	779.49
91	64	79	824.05
91	64	80	890.74
91	64	81	917.42
91	64	82	913.42
91	64	83	873.07
91	64	84	917.94
91	65	74	897.17
91	65	75	930.7
91	65	76	889.48
91	65	77	834.5
91	65	78	747.75
91	65	79	763.77
91	65	80	820.26
91	65	81	876.67
91	65	82	903.2
91	65	83	894.92
91	65	84	910.45
91	66	74	891.97
91	66	75	902.14
91	66	76	855.12
91	66	77	797.92
91	66	78	723.55
91	66	79	735.46
91	66	80	792.08
91	66	81	867.03
91	66	82	927.32
91	66	83	966.73
91	66	84	921.72
91	67	74	905.24
91	67	75	878.91
91	67	76	827.59
91	67	81	823.16
91	67	82	851.03
91	67	83	886.11
91	67	84	841.04
91	68	74	922.97
91	68	75	853.1
91	68	76	801.34
91	68	81	798.86
91	68	82	804.75
91	68	83	833.22
91	68	84	806.52
91	69	74	852.62
91	69	75	790.51
91	69	76	767.34
91	69	81	800.66
91	69	82	801.01
91	69	83	808.56
91	69	84	803.8
91	70	74	811.42
91	70	75	784.41
91	70	76	767.19
91	70	81	781.07
91	70	82	776.89
91	70	83	778.78
91	70	84	777.02
91	71	74	790.96
91	71	75	793.85
91	71	76	773.99
91	71	81	774.29
91	71	82	776.16
91	71	83	781
91	71	84	782.2
91	72	74	785.89
91	72	75	773.51
91	72	76	760.76
91	72	81	791.87
91	72	82	806.8
91	72	83	813.78
91	72	84	814.94
91	73	74	798.68
91	73	75	782.44
91	73	76	771.78
91	73	81	872.25
91	73	82	884.44
91	73	83	895.01
91	73	84	902.97
91	74	74	812.45
91	74	75	792.81
91	74	76	780.13
91	74	81	962.43
91	74	82	961.45
91	74	83	967.11
91	74	84	980.22
91	75	81	1004.3
91	75	82	995.91
91	75	83	997.73
91	75	84	1019.8
91	76	81	975.94
91	76	82	985.08
91	76	83	998.91
91	76	84	1024.8
92	47	81	959.95
92	47	82	957.3
92	47	83	950.76
92	47	84	957.77
92	48	81	875.7
92	48	82	879.14
92	48	83	880.35
92	48	84	887.91
92	49	74	780.79
92	49	75	826.58
92	49	76	817.2
92	49	81	797.18
92	49	82	812.02
92	49	83	822.16
92	49	84	834.36
92	50	74	766.18
92	50	75	804.93
92	50	76	796.41
92	50	81	786.53
92	50	82	796.55
92	50	83	795.49
92	50	84	806.54
92	51	74	789.1
92	51	75	787.09
92	51	76	782.02
92	51	81	766.95
92	51	82	773.88
92	51	83	774.01
92	51	84	793.48
92	52	74	817.57
92	52	75	854.5
92	52	76	867.7
92	52	81	754.5
92	52	82	762.06
92	52	83	764
92	52	84	771.03
92	53	74	859.9
92	53	75	911.77
92	53	76	933.07
92	53	81	800
92	53	82	785.47
92	53	83	776.28
92	53	84	763.14
92	54	74	906.62
92	54	75	948.27
92	54	76	973.65
92	54	81	841.68
92	54	82	837.35
92	54	83	824.1
92	54	84	803.98
92	55	74	863.44
92	55	75	938.63
92	55	76	987.41
92	55	81	874.86
92	55	82	875.89
92	55	83	869.04
92	55	84	862.12
92	56	74	830.65
92	56	75	900.14
92	56	76	955.41
92	56	81	912.28
92	56	82	896.27
92	56	83	896.98
92	56	84	912.44
92	57	74	833.52
92	57	75	868.53
92	57	76	911.67
92	57	77	937.63
92	57	78	957.29
92	57	79	964.97
92	57	80	940.8
92	57	81	916.73
92	57	82	902.67
92	57	83	895.8
92	57	84	892.23
92	58	74	889.1
92	58	75	873.68
92	58	76	876.7
92	58	77	927.27
92	58	78	958.31
92	58	79	964.34
92	58	80	950.68
92	58	81	935.18
92	58	82	931.01
92	58	83	934.11
92	58	84	942.2
92	59	74	921.44
92	59	75	930.26
92	59	76	941.31
92	59	77	944.14
92	59	78	953.08
92	59	79	989.4
92	59	80	984.8
92	59	81	951.6
92	59	82	943.52
92	59	83	935.12
92	59	84	917.34
92	60	74	870.15
92	60	75	853.61
92	60	76	831.5
92	60	77	838.24
92	60	78	854.13
92	60	79	800.98
92	60	80	788.8
92	60	81	826.42
92	60	82	814.35
92	60	83	790.48
92	60	84	711.88
92	61	74	779.93
92	61	75	704.87
92	61	76	730.48
92	61	77	795.28
92	61	78	838.67
92	61	79	778.59
92	61	80	791.02
92	61	81	865.42
92	61	82	875.51
92	61	83	852.4
92	61	84	754.93
92	62	74	803.13
92	62	75	558.99
92	62	76	814.53
92	62	77	942.25
92	62	78	907.77
92	62	79	897.33
92	62	80	914.14
92	62	81	963.08
92	62	82	964.95
92	62	83	942.19
92	62	84	870.39
92	63	74	832.33
92	63	75	682.24
92	63	76	865.02
92	63	77	929.07
92	63	78	867.68
92	63	79	886.19
92	63	80	923.47
92	63	81	958.48
92	63	82	975.61
92	63	83	977.3
92	63	84	992.08
92	64	74	828.87
92	64	75	866.06
92	64	76	906.37
92	64	77	900.91
92	64	78	834.36
92	64	79	836.84
92	64	80	867.88
92	64	81	918.34
92	64	82	939.91
92	64	83	928.2
92	64	84	947.61
92	65	74	816.72
92	65	75	985.66
92	65	76	931.51
92	65	77	869.28
92	65	78	809.76
92	65	79	788.93
92	65	80	804.6
92	65	81	874.06
92	65	82	913.86
92	65	83	923.45
92	65	84	939.9
92	66	74	838.75
92	66	75	926.31
92	66	76	888.99
92	66	77	842.77
92	66	78	803.29
92	66	79	783.1
92	66	80	789.66
92	66	81	845.29
92	66	82	905.38
92	66	83	965.71
92	66	84	962.25
92	67	74	869.03
92	67	75	890.29
92	67	76	862.88
92	67	81	811.43
92	67	82	856.74
92	67	83	907.77
92	67	84	894.68
92	68	74	892.84
92	68	75	862.49
92	68	76	840.25
92	68	81	791.76
92	68	82	815.81
92	68	83	848.47
92	68	84	836.52
92	69	74	851.93
92	69	75	821.71
92	69	76	797.4
92	69	81	796.35
92	69	82	798.03
92	69	83	801.99
92	69	84	794.12
92	70	74	821.14
92	70	75	791.43
92	70	76	772.29
92	70	81	778.75
92	70	82	782.85
92	70	83	788.86
92	70	84	788.85
92	71	74	800.6
92	71	75	772.55
92	71	76	757.41
92	71	81	776.62
92	71	82	791.69
92	71	83	803.57
92	71	84	812.59
92	72	74	803.79
92	72	75	777.63
92	72	76	754.78
92	72	81	831.06
92	72	82	849.24
92	72	83	848.24
92	72	84	865.17
92	73	74	802.71
92	73	75	772.34
92	73	76	750.66
92	73	81	905.53
92	73	82	924.57
92	73	83	916.41
92	73	84	931.18
92	74	74	798.79
92	74	75	763.22
92	74	76	748.44
92	74	81	989.19
92	74	82	1001.2
92	74	83	989.31
92	74	84	1001.5
92	75	81	994.05
92	75	82	993.99
92	75	83	1007.2
92	75	84	1043.5
92	76	81	967.66
92	76	82	977.81
92	76	83	996.45
92	76	84	1039.7
93	49	74	816.27
93	49	75	855.76
93	49	76	829.83
93	50	74	801.72
93	50	75	833.2
93	50	76	815.02
93	50	81	810.09
93	50	82	818.76
93	50	83	804.38
93	50	84	807.68
93	51	74	796.09
93	51	75	793.51
93	51	76	777.31
93	51	81	788.64
93	51	82	793.46
93	51	83	792.5
93	51	84	819.6
93	52	74	815.03
93	52	75	802.5
93	52	76	789.42
93	52	81	768.32
93	52	82	770.88
93	52	83	781.04
93	52	84	805.62
93	53	74	862.52
93	53	75	856.11
93	53	76	840.12
93	53	81	767.06
93	53	82	745.24
93	53	83	747.69
93	53	84	760.06
93	54	71	769.67
93	54	72	781.63
93	54	73	838.37
93	54	74	932.6
93	54	75	934.36
93	54	76	909.86
93	54	81	782.07
93	54	82	780.07
93	54	83	770.95
93	54	84	752.85
93	55	71	758.07
93	55	72	776.71
93	55	73	837.96
93	55	74	959.12
93	55	75	990.59
93	55	76	992.48
93	55	81	803.88
93	55	82	811.11
93	55	83	801.51
93	55	84	789.97
93	56	71	778.43
93	56	72	792.11
93	56	73	828.39
93	56	74	935.68
93	56	75	979.17
93	56	76	997.93
93	56	81	848.23
93	56	82	825.53
93	56	83	824.63
93	56	84	836.61
93	57	71	891.24
93	57	72	855.59
93	57	73	815.95
93	57	74	895.32
93	57	75	939.51
93	57	76	968.38
93	57	77	972.77
93	57	78	969.16
93	57	79	959.42
93	57	80	908.52
93	58	71	939.88
93	58	72	949.54
93	58	73	884.27
93	58	74	874.74
93	58	75	889.56
93	58	76	927.12
93	58	77	951.12
93	58	78	962.02
93	58	79	964.81
93	58	80	931.15
93	59	71	920.71
93	59	72	973.09
93	59	73	952.92
93	59	74	946.96
93	59	75	939.99
93	59	76	921.86
93	59	77	923.01
93	59	78	937.91
93	59	79	980.81
93	59	80	969.08
93	60	71	867.38
93	60	72	928.38
93	60	73	889.73
93	60	74	881.71
93	60	75	883.88
93	60	76	855.89
93	60	77	844.84
93	60	78	831.13
93	60	79	763.45
93	60	80	769.46
93	61	74	686.52
93	61	75	761.53
93	61	76	797.55
93	61	77	827.76
93	61	78	830.71
93	61	79	741.72
93	61	80	765.91
93	62	71	832.3
93	62	72	902.22
93	62	73	864.81
93	62	74	824.09
93	62	75	744.82
93	62	76	856.38
93	62	77	933.88
93	62	78	932.68
93	62	79	890.52
93	62	80	903.83
93	63	71	815.72
93	63	72	899.99
93	63	73	924.33
93	63	74	891.87
93	63	75	838.45
93	63	76	902.08
93	63	77	918.76
93	63	78	872.58
93	63	79	893.69
93	63	80	916.18
93	64	71	848.17
93	64	72	891.52
93	64	73	891.97
93	64	74	894.86
93	64	75	925.41
93	64	76	934.75
93	64	77	915.83
93	64	78	859.17
93	64	79	856.67
93	64	80	860.66
93	65	71	847.51
93	65	72	914.75
93	65	73	869.26
93	65	74	864.4
93	65	75	951.48
93	65	76	945.88
93	65	77	919.44
93	65	78	875.89
93	65	79	824
93	65	80	800.25
93	66	71	855.39
93	66	72	927.99
93	66	73	911.64
93	66	74	915.12
93	66	75	953.96
93	66	76	937.91
93	67	71	857.22
93	67	72	937.84
93	67	73	941.21
93	67	74	931.91
93	67	75	929.9
93	67	76	926.1
93	67	81	788.68
93	67	82	831.33
93	67	83	891.5
93	67	84	918.61
93	68	71	811.41
93	68	72	941.72
93	68	73	931.26
93	68	74	897.6
93	68	75	877.9
93	68	76	903.55
93	68	81	771.19
93	68	82	801.57
93	68	83	833.61
93	68	84	852.5
93	69	71	734.21
93	69	72	893.56
93	69	73	898.26
93	69	74	859.08
93	69	75	833.27
93	69	76	837.96
93	69	81	788.15
93	69	82	796.4
93	69	83	799.51
93	69	84	789.52
93	70	74	834.51
93	70	75	806.44
93	70	76	804.38
93	70	81	777.61
93	70	82	785.84
93	70	83	797.04
93	70	84	799.06
93	71	74	821.08
93	71	75	794.42
93	71	76	789.18
93	71	81	773.78
93	71	82	791.85
93	71	83	816.96
93	71	84	836.72
93	72	74	841.58
93	72	75	839.03
93	72	76	812.69
93	72	81	854.91
93	72	82	878.1
93	72	83	884.36
93	72	84	911.05
93	73	74	841.07
93	73	75	837.37
93	73	76	818.31
93	73	81	932.48
93	73	82	955.46
93	73	83	947.26
93	73	84	966
93	74	74	825.68
93	74	75	803.33
93	74	76	810.23
94	49	74	824.68
94	49	75	858.44
94	49	76	827.97
94	50	71	867.19
94	50	72	819.14
94	50	73	799.16
94	50	74	806.93
94	50	75	848.4
94	50	76	811.58
94	51	71	853.81
94	51	72	834.63
94	51	73	810.54
94	51	74	798.25
94	51	75	810.68
94	51	76	778.88
94	52	71	843.52
94	52	72	839.01
94	52	73	823.74
94	52	74	813.43
94	52	75	815.15
94	52	76	802.98
94	53	69	615.88
94	53	70	709.82
94	53	71	846.62
94	53	72	835.97
94	53	73	836.19
94	53	74	847.83
94	53	75	842.18
94	53	76	832.06
94	54	69	590.4
94	54	70	658.74
94	54	71	811.26
94	54	72	811.57
94	54	73	843.2
94	54	74	897.35
94	54	75	893.84
94	54	76	880.78
94	54	78	867.89
94	54	79	855.85
94	54	80	797.34
94	55	69	578.66
94	55	70	648.37
94	55	71	807.84
94	55	72	797.58
94	55	73	837.05
94	55	74	935.58
94	55	75	973.02
94	55	76	979.55
94	55	78	929.1
94	55	79	886.98
94	55	80	801.6
94	56	69	600.2
94	56	70	674.88
94	56	71	809.48
94	56	72	813.87
94	56	73	845.77
94	56	74	939.09
94	56	75	990.35
94	56	76	1002.2
94	56	78	959.25
94	56	79	956.23
94	56	80	864.85
94	57	71	844.42
94	57	72	859.54
94	57	73	871.89
94	57	74	921.67
94	57	75	969.95
94	57	76	999.46
94	57	77	971.48
94	57	78	970.6
94	57	79	970.3
94	57	80	888.51
94	58	71	927.29
94	58	72	951.46
94	58	73	911.4
94	58	74	899.17
94	58	75	930.27
94	58	76	982.42
94	58	77	982.15
94	58	78	976.05
94	58	79	968.57
94	58	80	919.64
94	59	71	934.7
94	59	72	978.51
94	59	73	969.88
94	59	74	965.87
94	59	75	962.02
94	59	76	942.39
94	59	77	922.67
94	59	78	933.76
94	59	79	994.73
94	59	80	971.45
94	60	71	830.61
94	60	72	891.39
94	60	73	887.8
94	60	74	879.84
94	60	75	881.93
94	60	76	889.59
94	60	77	852.23
94	60	78	807.59
94	60	79	740.05
94	60	80	765.49
94	61	71	646.19
94	61	72	667.46
94	61	73	580.77
94	61	74	635.27
94	61	75	735.87
94	61	76	852.04
94	61	77	860.08
94	61	78	821.08
94	61	79	704.15
94	61	80	735.48
94	62	71	710.17
94	62	72	775.48
94	62	73	794.32
94	62	74	832.41
94	62	75	856.38
94	62	76	928.18
94	62	77	973.92
94	62	78	981.86
94	62	79	876.18
94	62	80	870.73
94	63	71	828.68
94	63	72	886.12
94	63	73	924.94
94	63	74	943.75
94	63	75	949.46
94	63	76	964.41
94	63	77	946.56
94	63	78	903.79
94	63	79	911.62
94	63	80	924.08
94	64	71	863.88
94	64	72	925.61
94	64	73	958.33
94	64	74	974.14
94	64	75	986.25
94	64	76	974.03
94	64	77	946.96
94	64	78	903.51
94	64	79	900.59
94	64	80	885.33
94	65	71	872.63
94	65	72	969.14
94	65	73	945.65
94	65	74	927.75
94	65	75	945.05
94	65	76	958.97
94	65	77	967.48
94	65	78	963.84
94	65	79	889.88
94	65	80	830.13
94	66	71	864.45
94	66	72	963.76
94	66	73	943.52
94	66	74	942.05
94	66	75	971.99
94	66	76	961.49
94	66	78	975.55
94	66	79	923.31
94	66	80	864.26
94	67	69	748.24
94	67	70	784.34
94	67	71	832.1
94	67	72	933.68
94	67	73	932.78
94	67	74	935.24
94	67	75	955.19
94	67	76	958.22
94	67	78	975.71
94	67	79	909.08
94	67	80	832.73
94	68	69	653.54
94	68	70	689.94
94	68	71	762.09
94	68	72	902.29
94	68	73	907.79
94	68	74	895.84
94	68	75	891.2
94	68	76	943.47
94	68	78	959.62
94	68	79	875.91
94	68	80	788.34
94	69	69	636.66
94	69	70	654.52
94	69	71	706.86
94	69	72	849.34
94	69	73	871.22
94	69	74	863.48
94	69	75	843.45
94	69	76	863.72
94	69	78	862.1
94	69	79	828.24
94	69	80	793.35
94	70	69	660.18
94	70	70	649.53
94	70	71	667.61
94	70	72	806.04
94	70	73	841.29
94	70	74	838.86
94	70	75	810.66
94	70	76	821.4
94	71	71	648.36
94	71	72	781.08
94	71	73	821.2
94	71	74	822.08
94	71	75	789.35
94	71	76	803.09
94	72	71	623.99
94	72	72	774.75
94	72	73	833.76
94	72	74	846.42
94	72	75	841.49
94	72	76	836.32
94	73	71	605.13
94	73	72	772.9
94	73	73	838.72
94	73	74	843.87
94	73	75	845.7
94	73	76	849.97
94	74	74	812.65
94	74	75	807.1
94	74	76	841.23
95	50	71	877.52
95	50	72	837.5
95	50	73	815.28
95	51	71	874.42
95	51	72	873.22
95	51	73	864
95	52	71	858.42
95	52	72	882.23
95	52	73	882.19
95	53	69	624.27
95	53	70	709.23
95	53	71	834.74
95	53	72	866.34
95	53	73	881.11
95	53	77	903.32
95	53	78	897.27
95	53	79	873.22
95	53	80	822.46
95	54	69	611.45
95	54	70	685.43
95	54	71	825.87
95	54	72	844.55
95	54	73	857.42
95	54	77	920.01
95	54	78	934.16
95	54	79	909.71
95	54	80	828.34
95	55	69	608.45
95	55	70	680.1
95	55	71	840.85
95	55	72	840.54
95	55	73	856.01
95	55	77	993.69
95	55	78	974.75
95	55	79	929.5
95	55	80	832.99
95	56	69	630.95
95	56	70	699.36
95	56	71	850.35
95	56	72	849.59
95	56	73	860.82
95	56	77	972.84
95	56	78	981.93
95	56	79	996.05
95	56	80	894.69
95	57	69	733.18
95	57	70	754.88
95	57	71	850.21
95	57	72	860.65
[truncated: 7,412 more rows]
