# Supplementary material for: From mathematics to medicine: A practical primer on topological data analysis (TDA) and the development of related analytic tools for the functional discovery of latent structure in fMRI data
Source: PLoS One. 2021 Aug 12;16(8):e0255859. doi: 10.1371/journal.pone.0255859 (PMC8360597; doi:10.1371/journal.pone.0255859)
Supplement: S1 Data — The included archive of .csv files has one .csv file for each time index. Each .csv file contains a single matrix, which has one column for each of the spatial coordinates x, y, z and one column for the fMRI signal amplitude at voxel (x, y, z) at that time index. This is normalized scan data for a single patient from our study, described in the paper, with an ACC (anterior cingulate cortex) mask applied. This is the data we used, together with our software implementation of our workflow (available at https://github.com/regalski/Wayne-State-TDA), to produce the persistence diagrams, vineyards, and loop locations pictured in the figures and described in the Workflow section of our paper. (ZIP) [file pone.0255859.s004.zip › lea2002_145_121_121_time_157_rdACC.csv]

86	49	77	727.83
86	49	78	708.85
86	49	79	691.82
86	49	80	696.71
86	50	77	723.28
86	50	78	693.51
86	50	79	665.08
86	50	80	676.3
86	51	77	715.89
86	51	78	701.56
86	51	79	692.99
86	51	80	680.94
86	52	77	726.72
86	52	78	722.98
86	52	79	718.8
86	52	80	693.15
86	53	77	814.79
86	53	78	784.97
86	53	79	724.77
86	53	80	711.49
86	54	77	858.75
86	54	78	839.51
86	54	79	812.63
86	54	80	782.81
86	55	77	870.27
86	55	78	862.26
86	55	79	867.94
86	55	80	839.44
86	56	77	857.07
86	56	78	846.22
86	56	79	856.46
86	56	80	864.17
86	57	77	836.1
86	57	78	861.99
86	57	79	870.6
86	57	80	869.77
86	57	81	874.58
86	57	82	842.06
86	58	77	821.87
86	58	78	870.65
86	58	79	878.86
86	58	80	874.1
86	58	81	858.07
86	58	82	842.4
86	59	81	821.66
86	59	82	818.52
86	60	81	730.94
86	60	82	745.49
86	61	81	778.34
86	61	82	796.06
86	62	81	831.06
86	62	82	831.28
86	63	77	883.55
86	63	78	844.72
86	63	79	828.43
86	63	80	824.32
86	63	81	819.96
86	63	82	809.7
86	64	77	878.71
86	64	78	870.72
86	64	79	840.84
86	64	80	771.76
86	64	81	754.47
86	64	82	745.62
86	65	77	865.56
86	65	78	881.69
86	65	79	859.34
86	65	80	778.35
86	65	81	748.56
86	65	82	726.84
86	66	77	862.77
86	66	78	892.82
86	66	79	884.59
86	66	80	817.17
86	66	81	771.47
86	66	82	737.4
86	67	77	819.28
86	67	78	865.24
86	67	79	874.37
86	67	80	804.11
86	68	77	832.54
86	68	78	855.25
86	68	79	851.42
86	68	80	790.99
86	69	77	856.77
86	69	78	837.4
86	69	79	812.14
86	69	80	759.79
86	70	77	788.29
86	70	78	765.79
86	70	79	738.1
86	70	80	697.06
86	71	77	752.24
86	71	78	743.34
86	71	79	723.47
86	71	80	687.62
86	72	77	738.64
86	72	78	736.38
86	72	79	720.41
86	72	80	685.03
86	73	77	740.04
86	73	78	739.7
86	73	79	724.53
86	73	80	685.83
87	46	81	926.41
87	46	82	918.86
87	46	83	933.81
87	46	84	939.89
87	47	81	832.5
87	47	82	840.26
87	47	83	853.92
87	47	84	862.98
87	48	81	769.43
87	48	82	755.79
87	48	83	775.96
87	48	84	790.24
87	49	77	740.74
87	49	78	740.57
87	49	79	739.28
87	49	80	740.05
87	49	81	735.23
87	49	82	729.55
87	49	83	741.55
87	49	84	750.62
87	50	77	741.4
87	50	78	724.75
87	50	79	704.17
87	50	80	705.07
87	50	81	713.92
87	50	82	733.76
87	50	83	733.58
87	50	84	733.59
87	51	77	741.95
87	51	78	726.29
87	51	79	711.47
87	51	80	703.71
87	52	77	756.78
87	52	78	747.91
87	52	79	733.68
87	52	80	720.28
87	53	77	842.34
87	53	78	814.58
87	53	79	761.3
87	53	80	756.68
87	54	77	873.99
87	54	78	845.68
87	54	79	793.93
87	54	80	773.65
87	55	77	865.77
87	55	78	853.52
87	55	79	828.6
87	55	80	804.58
87	55	81	779.81
87	55	82	767.56
87	55	83	756.1
87	55	84	759.9
87	56	77	855.99
87	56	78	849.97
87	56	79	880.77
87	56	80	865.57
87	56	81	826.43
87	56	82	799.27
87	56	83	775
87	56	84	774.38
87	57	77	856.85
87	57	78	885.57
87	57	79	936.21
87	57	80	923.59
87	57	81	861.03
87	57	82	820.02
87	57	83	781.79
87	57	84	777.61
87	58	77	859.52
87	58	78	913.47
87	58	79	938.3
87	58	80	924.32
87	58	81	884.99
87	58	82	859.51
87	58	83	843.72
87	58	84	841.11
87	59	77	886.58
87	59	78	899.49
87	59	79	875.84
87	59	80	862.48
87	59	81	873.32
87	59	82	868.8
87	59	83	872.74
87	59	84	867.82
87	60	77	794.58
87	60	78	800.73
87	60	79	797.76
87	60	80	788.13
87	60	81	766.25
87	60	82	768.77
87	60	83	794.69
87	60	84	815.14
87	61	77	760.65
87	61	78	758.98
87	61	79	780.06
87	61	80	811.97
87	61	81	791.19
87	61	82	795.87
87	61	83	817.85
87	61	84	832.73
87	62	77	835.95
87	62	78	792.97
87	62	79	805.98
87	62	80	845.29
87	62	81	839.17
87	62	82	838.6
87	62	83	835.31
87	62	84	835.16
87	63	77	878.21
87	63	78	878.99
87	63	79	848.68
87	63	80	784.66
87	63	81	839.83
87	63	82	857.82
87	63	83	826.87
87	63	84	814.51
87	64	77	858.7
87	64	78	847.5
87	64	79	812.65
87	64	80	752.51
87	64	81	801.36
87	64	82	820.37
87	64	83	790.69
87	64	84	775.69
87	65	77	839.75
87	65	78	823.91
87	65	79	795.7
87	65	80	736.97
87	65	81	766.21
87	65	82	778.89
87	65	83	759.63
87	65	84	752.15
87	66	77	880.56
87	66	78	865.37
87	66	79	820.14
87	66	80	735.77
87	66	81	740.2
87	66	82	742.92
87	66	83	734.49
87	66	84	736.03
87	67	77	891.59
87	67	78	830.05
87	67	79	781.03
87	67	80	733.22
87	67	81	730.91
87	67	82	729.98
87	67	83	725.35
87	67	84	726.8
87	68	77	875.96
87	68	78	814.95
87	68	79	773.07
87	68	80	739.57
87	68	81	745.38
87	68	82	747.39
87	68	83	727.27
87	68	84	722.04
87	69	77	829.38
87	69	78	801.25
87	69	79	774.38
87	69	80	742.74
87	70	77	755.54
87	70	78	755.45
87	70	79	747.91
87	70	80	725.56
87	71	77	738.46
87	71	78	755.27
87	71	79	750.28
87	71	80	709.51
87	72	77	751.63
87	72	78	769.41
87	72	79	755.6
87	72	80	704.34
87	73	77	750.59
87	73	78	758.38
87	73	79	753.53
87	73	80	731.19
87	73	81	738.64
87	73	82	749.62
87	73	83	766.12
87	73	84	772.96
87	74	81	766.72
87	74	82	806.81
87	74	83	843.13
87	74	84	849.1
87	75	81	791.07
87	75	82	860.02
87	75	83	906.86
87	75	84	911.62
87	76	81	800.61
87	76	82	875
87	76	83	931.48
87	76	84	950.87
88	46	81	946.68
88	46	82	937.83
88	46	83	948.82
88	46	84	951.88
88	47	81	853.51
88	47	82	855.34
88	47	83	864.98
88	47	84	868.98
88	48	81	770.67
88	48	82	776.89
88	48	83	781.84
88	48	84	789.06
88	49	77	751.6
88	49	78	749.29
88	49	79	740.04
88	49	80	719.26
88	49	81	726.58
88	49	82	741.76
88	49	83	749.6
88	49	84	757.51
88	50	77	724.28
88	50	78	719.76
88	50	79	712.1
88	50	80	703.93
88	50	81	714.81
88	50	82	733.69
88	50	83	741.45
88	50	84	745.4
88	51	77	744.19
88	51	78	732.17
88	51	79	717.16
88	51	80	710.39
88	52	77	810.92
88	52	78	784.3
88	52	79	756.54
88	52	80	740.99
88	53	77	912.26
88	53	78	878.37
88	53	79	826.73
88	53	80	801.68
88	54	77	930.91
88	54	78	897.15
88	54	79	842.19
88	54	80	816.03
88	55	77	900.16
88	55	78	872.4
88	55	79	842.22
88	55	80	825.12
88	55	81	809.38
88	55	82	822.83
88	55	83	829.97
88	55	84	834.47
88	56	77	874.99
88	56	78	857.31
88	56	79	863.68
88	56	80	848.31
88	56	81	820.03
88	56	82	839.48
88	56	83	846.53
88	56	84	860.76
88	57	77	864.8
88	57	78	891.18
88	57	79	908.42
88	57	80	899.88
88	57	81	869.18
88	57	82	848.12
88	57	83	827.27
88	57	84	839.56
88	58	77	866.11
88	58	78	930.77
88	58	79	929.27
88	58	80	917.34
88	58	81	899.45
88	58	82	882.82
88	58	83	867.04
88	58	84	878.71
88	59	77	927.5
88	59	78	947.06
88	59	79	907.78
88	59	80	886.71
88	59	81	891.53
88	59	82	884.78
88	59	83	877.82
88	59	84	879.07
88	60	77	880.81
88	60	78	883.33
88	60	79	840.32
88	60	80	796.94
88	60	81	757.08
88	60	82	746.78
88	60	83	762.36
88	60	84	793.48
88	61	77	839.97
88	61	78	852.18
88	61	79	834.43
88	61	80	816.84
88	61	81	793.75
88	61	82	795.98
88	61	83	816.49
88	61	84	832.05
88	62	77	846.62
88	62	78	864.7
88	62	79	862.35
88	62	80	861.79
88	62	81	868.16
88	62	82	873.07
88	62	83	871.91
88	62	84	860.92
88	63	77	881.1
88	63	78	863.21
88	63	79	854.94
88	63	80	843.39
88	63	81	888.94
88	63	82	910.32
88	63	83	891.37
88	63	84	864.73
88	64	77	875.78
88	64	78	823.77
88	64	79	800.72
88	64	80	790.91
88	64	81	859.36
88	64	82	888.17
88	64	83	859.91
88	64	84	824.51
88	65	77	867.09
88	65	78	796.2
88	65	79	763.02
88	65	80	747.67
88	65	81	821.87
88	65	82	852.06
88	65	83	826.33
88	65	84	796.3
88	66	77	902.97
88	66	78	821.77
88	66	79	769.37
88	66	80	729.07
88	66	81	785.51
88	66	82	809.91
88	66	83	791.28
88	66	84	770.4
88	67	77	868.51
88	67	78	811.51
88	67	79	769.02
88	67	80	735.1
88	67	81	752.39
88	67	82	756.63
88	67	83	744.88
88	67	84	733.15
88	68	77	823.24
88	68	78	793.88
88	68	79	765.8
88	68	80	738.97
88	68	81	745.32
88	68	82	748.56
88	68	83	738.54
88	68	84	733.43
88	69	77	773.98
88	69	78	770.71
88	69	79	759.7
88	69	80	739.09
88	70	77	756.44
88	70	78	757.47
88	70	79	749.67
88	70	80	730.15
88	71	77	740.21
88	71	78	752.22
88	71	79	751.33
88	71	80	728.77
88	72	77	721.28
88	72	78	751
88	72	79	757.05
88	72	80	732.86
88	73	77	740.2
88	73	78	753.02
88	73	79	755.14
88	73	80	744.78
88	73	81	759.43
88	73	82	774.89
88	73	83	801.82
88	73	84	802.64
88	74	81	803.88
88	74	82	843.99
88	74	83	870.5
88	74	84	876.23
88	75	81	867.02
88	75	82	931.25
88	75	83	933.92
88	75	84	939.73
88	76	81	872.23
88	76	82	944.66
88	76	83	931.85
88	76	84	950.72
89	46	81	944.85
89	46	82	947.78
89	46	83	941.24
89	46	84	937.23
89	47	81	881.44
89	47	82	882.3
89	47	83	864.89
89	47	84	854.86
89	48	81	778.87
89	48	82	794.63
89	48	83	787.51
89	48	84	785.83
89	49	77	753.56
89	49	78	736.33
89	49	79	720.29
89	49	80	698.79
89	49	81	719.93
89	49	82	751.83
89	49	83	756.83
89	49	84	763.94
89	50	74	714.8
89	50	75	751.17
89	50	76	759.41
89	50	77	744.46
89	50	78	741.09
89	50	79	732.59
89	50	80	710.56
89	50	81	722.55
89	50	82	745.48
89	50	83	752.43
89	50	84	759.49
89	51	74	700.36
89	51	75	780.85
89	51	76	800.17
89	51	77	780.4
89	51	78	771.24
89	51	79	753.75
89	51	80	726.75
89	51	81	725.04
89	51	82	737.08
89	51	83	731.15
89	51	84	721.44
89	52	74	752.77
89	52	75	846.31
89	52	76	886.43
89	52	77	870.84
89	52	78	832.94
89	52	79	796.18
89	52	80	772.92
89	52	81	763.3
89	52	82	766.09
89	52	83	754.81
89	52	84	742.69
89	53	74	767.35
89	53	75	852.2
89	53	76	905.58
89	53	77	904.15
89	53	78	893.36
89	53	79	875.12
89	53	80	860.98
89	53	81	845.5
89	53	82	833.27
89	53	83	812.31
89	53	84	797.51
89	54	74	769.16
89	54	75	852.2
89	54	76	919.91
89	54	77	924.27
89	54	78	908.03
89	54	79	874.55
89	54	80	862.36
89	54	81	852.44
89	54	82	860.41
89	54	83	860.16
89	54	84	855.01
89	55	75	859.79
89	55	76	943.21
89	55	77	927.37
89	55	78	895.58
89	55	79	855.06
89	55	80	850.15
89	55	81	850
89	55	82	876.76
89	55	83	894.58
89	55	84	903.52
89	56	75	816.57
89	56	76	887.5
89	56	77	880.3
89	56	78	872.12
89	56	79	869.62
89	56	80	864.63
89	56	81	851.44
89	56	82	887.42
89	56	83	916.21
89	56	84	936.11
89	57	75	828.05
89	57	76	854.4
89	57	77	868.09
89	57	78	875.71
89	57	79	858.56
89	57	80	869.43
89	57	81	891.98
89	57	82	890.01
89	57	83	890.22
89	57	84	919.08
89	58	77	874.94
89	58	78	902.74
89	58	79	877.47
89	58	80	895.94
89	58	81	932
89	58	82	922.27
89	58	83	912.43
89	58	84	932.28
89	59	77	895.55
89	59	78	924.58
89	59	79	932.37
89	59	80	940.68
89	59	81	941.84
89	59	82	918.56
89	59	83	892.79
89	59	84	887.38
89	60	77	822.96
89	60	78	819.65
89	60	79	803.86
89	60	80	769.9
89	60	81	713.63
89	60	82	698.4
89	60	83	705.7
89	60	84	740
89	61	77	795.98
89	61	78	800.48
89	61	79	794.49
89	61	80	771.78
89	61	81	743.35
89	61	82	745.77
89	61	83	763.87
89	61	84	813.18
89	62	77	860.03
89	62	78	868.7
89	62	79	855.72
89	62	80	845.9
89	62	81	857.06
89	62	82	863.98
89	62	83	865.97
89	62	84	882.57
89	63	77	871.76
89	63	78	844.93
89	63	79	855.25
89	63	80	888.33
89	63	81	922.5
89	63	82	940.11
89	63	83	942.35
89	63	84	917.18
89	64	77	870
89	64	78	808.69
89	64	79	804.63
89	64	80	834.71
89	64	81	890.85
89	64	82	918.69
89	64	83	901.55
89	64	84	868.49
89	65	77	857.86
89	65	78	782.81
89	65	79	760.93
89	65	80	778.91
89	65	81	860.88
89	65	82	903.99
89	65	83	884.45
89	65	84	846.46
89	66	75	840.87
89	66	76	833.42
89	66	77	842.4
89	66	78	788.13
89	66	79	756.88
89	66	80	747.6
89	66	81	839.16
89	66	82	888.05
89	66	83	869.66
89	66	84	828.1
89	67	75	876.15
89	67	76	840.93
89	67	77	812.79
89	67	78	794.51
89	67	79	770.28
89	67	80	745.96
89	67	81	784.97
89	67	82	801.12
89	67	83	785.5
89	67	84	768.83
89	68	75	858.03
89	68	76	819.24
89	68	77	789.9
89	68	78	796.08
89	68	79	781.12
89	68	80	751.9
89	68	81	761.04
89	68	82	765.13
89	68	83	762.3
89	68	84	761.53
89	69	74	867.93
89	69	75	803.79
89	69	76	772.75
89	69	77	773.6
89	69	78	791.12
89	69	79	786.33
89	69	80	760.12
89	69	81	756.06
89	69	82	757.15
89	69	83	768.37
89	69	84	774.53
89	70	74	818.56
89	70	75	766.24
89	70	76	745.95
89	70	77	752.73
89	70	78	765.86
89	70	79	764.18
89	70	80	749.37
89	70	81	749.47
89	70	82	756.66
89	70	83	778.81
89	70	84	783.84
89	71	74	775
89	71	75	747.48
89	71	76	736.26
89	71	77	736.45
89	71	78	753.54
89	71	79	758.76
89	71	80	747.94
89	71	81	752.72
89	71	82	760.52
89	71	83	765.51
89	71	84	757.48
89	72	74	752
89	72	75	757.53
89	72	76	747.36
89	72	77	722.52
89	72	78	754.26
89	72	79	767.25
89	72	80	753.7
89	72	81	765.76
89	72	82	772.8
89	72	83	759.45
89	72	84	745.52
89	73	74	736.49
89	73	75	761.35
89	73	76	754.06
89	73	77	724.89
89	73	78	748.87
89	73	79	761.9
89	73	80	760.91
89	73	81	787.87
89	73	82	815.7
89	73	83	846.91
89	73	84	845.65
89	74	81	841.89
89	74	82	882.88
89	74	83	907.91
89	74	84	910.7
89	75	81	931.08
89	75	82	977.47
89	75	83	956.25
89	75	84	959.13
89	76	81	925.09
89	76	82	975.27
89	76	83	942.07
89	76	84	959.82
90	46	81	931.29
90	46	82	941.05
90	46	83	924.14
90	46	84	909.39
90	47	81	892.28
90	47	82	894.11
90	47	83	861.11
90	47	84	837.36
90	48	81	790.35
90	48	82	802.15
90	48	83	795.43
90	48	84	790.89
90	49	74	745.51
90	49	75	758.06
90	49	76	760.98
90	49	81	723.75
90	49	82	754.47
90	49	83	764.65
90	49	84	772.86
90	50	74	733.65
90	50	75	755.53
90	50	76	769.13
90	50	77	772.96
90	50	78	757.96
90	50	79	746.34
90	50	80	732.75
90	50	81	744.6
90	50	82	767.22
90	50	83	766.33
90	50	84	766.6
90	51	74	718.32
90	51	75	778.21
90	51	76	813.1
90	51	77	818.39
90	51	78	803.96
90	51	79	786.08
90	51	80	754.76
90	51	81	749.62
90	51	82	757.41
90	51	83	748.67
90	51	84	737.12
90	52	74	750.38
90	52	75	849.4
90	52	76	906.22
90	52	77	915.19
90	52	78	890.09
90	52	79	851.5
90	52	80	807.03
90	52	81	797.06
90	52	82	802.44
90	52	83	785.2
90	52	84	755.34
90	53	74	753.39
90	53	75	852.19
90	53	76	911.85
90	53	77	912.62
90	53	78	917.92
90	53	79	924.66
90	53	80	914.63
90	53	81	912.17
90	53	82	912.13
90	53	83	875.28
90	53	84	818.26
90	54	74	751.44
90	54	75	843.3
90	54	76	916.47
90	54	77	928.06
90	54	78	928.09
90	54	79	913.8
90	54	80	906.41
90	54	81	905.3
90	54	82	915.13
90	54	83	907.05
90	54	84	894.05
90	55	74	782.88
90	55	75	854.77
90	55	76	941.54
90	55	77	967.85
90	55	78	938.82
90	55	79	891.36
90	55	80	885.26
90	55	81	889.43
90	55	82	910.73
90	55	83	920.58
90	55	84	924.92
90	56	74	781.39
90	56	75	802.08
90	56	76	866.19
90	56	77	910.13
90	56	78	925.76
90	56	79	926.24
90	56	80	913.64
90	56	81	902.87
90	56	82	913.8
90	56	83	925.02
90	56	84	937.21
90	57	74	823.52
90	57	75	810.07
90	57	76	839.07
90	57	77	890.7
90	57	78	903.68
90	57	79	872.14
90	57	80	881.13
90	57	81	927.46
90	57	82	928.23
90	57	83	931.66
90	57	84	941.07
90	58	74	939.23
90	58	75	904.47
90	58	76	869.17
90	58	77	894.29
90	58	78	903.93
90	58	79	860.51
90	58	80	894.12
90	58	81	976.51
90	58	82	980.31
90	58	83	977.57
90	58	84	996.01
90	59	75	852.87
90	59	76	858.58
90	59	77	883.14
90	59	78	910.42
90	59	79	943.26
90	59	80	987.06
90	59	81	1015.3
90	59	82	983.39
90	59	83	936.15
90	59	84	936.55
90	60	75	769.39
90	60	76	748.91
90	60	77	744.84
90	60	78	746.33
90	60	79	749.21
90	60	80	727.78
90	60	81	664.48
90	60	82	644.4
90	60	83	639.72
90	60	84	654.09
90	61	77	707.55
90	61	78	727.8
90	61	79	728.86
90	61	80	709.3
90	61	81	665.51
90	61	82	636.94
90	61	83	600.44
90	61	84	704.32
90	62	75	817.22
90	62	76	845.45
90	62	77	868.97
90	62	78	875.61
90	62	79	837.84
90	62	80	815.19
90	62	81	808.8
90	62	82	771.62
90	62	83	696.98
90	62	84	808.61
90	63	75	722.33
90	63	76	806.3
90	63	77	871.76
90	63	78	834.15
90	63	79	857.45
90	63	80	899.79
90	63	81	928.07
90	63	82	918.91
90	63	83	873.81
90	63	84	921.29
90	64	75	700.09
90	64	76	792.52
90	64	77	858.38
90	64	78	796.99
90	64	79	814.91
90	64	80	862.97
90	64	81	896.11
90	64	82	898.5
90	64	83	866.92
90	64	84	876.17
90	65	74	887.98
90	65	75	812.72
90	65	76	822.37
90	65	77	832.63
90	65	78	771.54
90	65	79	770.76
90	65	80	807.1
90	65	81	866.8
90	65	82	899.43
90	65	83	898.65
90	65	84	875.07
90	66	74	893.29
90	66	75	876.84
90	66	76	836.33
90	66	77	790.62
90	66	78	766.17
90	66	79	761.1
90	66	80	776.62
90	66	81	870.17
90	66	82	933.56
90	66	83	945.3
90	66	84	881.61
90	67	74	909.87
90	67	75	874.72
90	67	76	814.42
90	67	77	765.53
90	67	78	769.21
90	67	79	770.34
90	67	80	763.68
90	67	81	808.4
90	67	82	832.45
90	67	83	827.77
90	67	84	785.76
90	68	74	929.5
90	68	75	838.11
90	68	76	780.19
90	68	77	756.66
90	68	78	781.71
90	68	79	789.94
90	68	80	772.25
90	68	81	781.32
90	68	82	789.38
90	68	83	792.37
90	68	84	778.66
90	69	74	875.95
90	69	75	793.65
90	69	76	760.69
90	69	77	763.76
90	69	78	803.09
90	69	79	816.45
90	69	80	797.71
90	69	81	789.14
90	69	82	788.76
90	69	83	805.6
90	69	84	808.05
90	70	74	822.27
90	70	75	782.17
90	70	76	753.07
90	70	77	744.76
90	70	78	775.5
90	70	79	787.74
90	70	80	783.28
90	70	81	769.29
90	70	82	764.38
90	70	83	786.4
90	70	84	789.82
90	71	74	779.92
90	71	75	779.59
90	71	76	752.42
90	71	77	731.29
90	71	78	759.19
90	71	79	774.37
90	71	80	775.58
90	71	81	763.47
90	71	82	758.25
90	71	83	774.06
90	71	84	771.4
90	72	74	773.32
90	72	75	770.15
90	72	76	752.71
90	72	77	732.36
90	72	78	769.15
90	72	79	784.21
90	72	80	775.47
90	72	81	772.36
90	72	82	768.14
90	72	83	768.22
90	72	84	758.64
90	73	74	780.07
90	73	75	783.13
90	73	76	766.69
90	73	81	825.86
90	73	82	854.75
90	73	83	878.74
90	73	84	877.72
90	74	81	894.61
90	74	82	933.3
90	74	83	956.05
90	74	84	952.09
90	75	81	975.83
90	75	82	996.77
90	75	83	997.58
90	75	84	988.62
90	76	81	959.99
90	76	82	980.28
90	76	83	984.99
90	76	84	988.69
91	47	81	883.86
91	47	82	866.46
91	47	83	865.74
91	47	84	866.3
91	48	81	803.57
91	48	82	788.35
91	48	83	802.44
91	48	84	817.64
91	49	74	767.8
91	49	75	793.05
91	49	76	789.89
91	49	81	744.26
91	49	82	748.39
91	49	83	774.46
91	49	84	796.49
91	50	74	759
91	50	75	774.15
91	50	76	780.5
91	50	81	780.68
91	50	82	787.48
91	50	83	788.38
91	50	84	794.47
91	51	74	750.36
91	51	75	777.14
91	51	76	804.8
91	51	81	785.7
91	51	82	779.65
91	51	83	772.79
91	51	84	774.12
91	52	74	783.07
91	52	75	860.11
91	52	76	905.11
91	52	81	814.97
91	52	82	802.76
91	52	83	791.4
91	52	84	775.17
91	53	74	802.45
91	53	75	885.25
91	53	76	931.44
91	53	81	916.65
91	53	82	879.21
91	53	83	847.21
91	53	84	812.47
91	54	74	810.66
91	54	75	884.22
91	54	76	937.45
91	54	81	924.18
91	54	82	921.46
91	54	83	899.65
91	54	84	868.72
91	55	74	805.46
91	55	75	880.62
91	55	76	950.23
91	55	81	917.78
91	55	82	934.54
91	55	83	929.85
91	55	84	919.73
91	56	74	790.19
91	56	75	824.91
91	56	76	880.43
91	56	81	940.69
91	56	82	931.67
91	56	83	937.78
91	56	84	951.17
91	57	74	815.89
91	57	75	811.91
91	57	76	845.72
91	57	77	930.51
91	57	78	975.63
91	57	79	973.66
91	57	80	955.91
91	57	81	942.38
91	57	82	934.42
91	57	83	930.68
91	57	84	928.33
91	58	74	917.81
91	58	75	888.61
91	58	76	870.89
91	58	77	928.25
91	58	78	958.06
91	58	79	928.58
91	58	80	940.54
91	58	81	985.81
91	58	82	986.08
91	58	83	985.12
91	58	84	996.35
91	59	74	858.4
91	59	75	863.49
91	59	76	880.24
91	59	77	907.25
91	59	78	928.07
91	59	79	933.56
91	59	80	968.01
91	59	81	1024.7
91	59	82	1002
91	59	83	972.11
91	59	84	951.65
91	60	74	768.32
91	60	75	748.58
91	60	76	720.15
91	60	77	725.38
91	60	78	739.62
91	60	79	714.02
91	60	80	712.68
91	60	81	732.88
91	60	82	732.64
91	60	83	722.81
91	60	84	665.59
91	61	74	721.76
91	61	75	651
91	61	76	629.06
91	61	77	662.2
91	61	78	730.59
91	61	79	709.25
91	61	80	712.17
91	61	81	735.18
91	61	82	733.24
91	61	83	710.61
91	61	84	682.86
91	62	74	869.11
91	62	75	670.52
91	62	76	796.87
91	62	77	880.44
91	62	78	923.81
91	62	79	872.91
91	62	80	847.03
91	62	81	858.86
91	62	82	837.43
91	62	83	785.27
91	62	84	801.3
91	63	74	877.78
91	63	75	678.6
91	63	76	816.16
91	63	77	884.49
91	63	78	839.52
91	63	79	876.7
91	63	80	927.7
91	63	81	957.55
91	63	82	943.97
91	63	83	889.2
91	63	84	949.12
91	64	74	851.32
91	64	75	753.68
91	64	76	833.46
91	64	77	855.02
91	64	78	787.54
91	64	79	829.06
91	64	80	885.72
91	64	81	909.37
91	64	82	895.37
91	64	83	841.08
91	64	84	882.93
91	65	74	892.18
91	65	75	911.67
91	65	76	865.53
91	65	77	810.55
91	65	78	760.73
91	65	79	779.74
91	65	80	823.28
91	65	81	871.73
91	65	82	892.32
91	65	83	876.1
91	65	84	892.59
91	66	74	877.06
91	66	75	896.25
91	66	76	845.22
91	66	77	785.01
91	66	78	760.61
91	66	79	761.5
91	66	80	788.18
91	66	81	889.13
91	66	82	957.35
91	66	83	979.7
91	66	84	938.69
91	67	74	895.35
91	67	75	878
91	67	76	816.65
91	67	81	845.18
91	67	82	877.04
91	67	83	884.12
91	67	84	842.05
91	68	74	929.96
91	68	75	855.11
91	68	76	787.38
91	68	81	815.95
91	68	82	822.82
91	68	83	832.24
91	68	84	811.57
91	69	74	868.68
91	69	75	802.56
91	69	76	756.37
91	69	81	811.72
91	69	82	808.01
91	69	83	817.52
91	69	84	824.78
91	70	74	825.46
91	70	75	800.45
91	70	76	764.21
91	70	81	789.08
91	70	82	780.88
91	70	83	781.76
91	70	84	782.02
91	71	74	796.95
91	71	75	805.84
91	71	76	775.99
91	71	81	785.32
91	71	82	780.18
91	71	83	781
91	71	84	780.22
91	72	74	790.88
91	72	75	778.56
91	72	76	760.83
91	72	81	807.86
91	72	82	811.78
91	72	83	814.76
91	72	84	810.94
91	73	74	798.64
91	73	75	784.48
91	73	76	769.85
91	73	81	876.27
91	73	82	886.49
91	73	83	896.01
91	73	84	900.96
91	74	74	811.39
91	74	75	797.79
91	74	76	777.14
91	74	81	952.47
91	74	82	958.5
91	74	83	973.12
91	74	84	978.24
91	75	81	999.42
91	75	82	995
91	75	83	1018.8
91	75	84	1018.8
91	76	81	975.03
91	76	82	984.18
91	76	83	1011
91	76	84	1021.9
92	47	81	946.05
92	47	82	944.32
92	47	83	950.73
92	47	84	951.75
92	48	81	866.67
92	48	82	871.06
92	48	83	882.29
92	48	84	891.91
92	49	74	792.87
92	49	75	830.63
92	49	76	822.21
92	49	81	796.19
92	49	82	813.03
92	49	83	830.18
92	49	84	845.4
92	50	74	785.29
92	50	75	805.02
92	50	76	799.45
92	50	81	791.58
92	50	82	806.6
92	50	83	808.54
92	50	84	814.59
92	51	74	781.2
92	51	75	782.29
92	51	76	785.22
92	51	81	787.94
92	51	82	796.87
92	51	83	780.01
92	51	84	786.53
92	52	74	815.53
92	52	75	857.55
92	52	76	880.77
92	52	81	789.55
92	52	82	788.07
92	52	83	772.01
92	52	84	770.03
92	53	74	861.89
92	53	75	915.85
92	53	76	946.18
92	53	81	807.09
92	53	82	784.51
92	53	83	787.31
92	53	84	792.15
92	54	74	908.58
92	54	75	947.29
92	54	76	977.71
92	54	81	835.74
92	54	82	828.39
92	54	83	821.11
92	54	84	808.97
92	55	74	862.48
92	55	75	927.68
92	55	76	974.45
92	55	81	864.94
92	55	82	866.98
92	55	83	862.14
92	55	84	856.23
92	56	74	828.71
92	56	75	887.25
92	56	76	936.54
92	56	81	904.4
92	56	82	895.4
92	56	83	893.07
92	56	84	901.49
92	57	74	832.57
92	57	75	860.58
92	57	76	903.74
92	57	77	948.69
92	57	78	972.31
92	57	79	972.97
92	57	80	941.78
92	57	81	912.71
92	57	82	897.64
92	57	83	887.78
92	57	84	880.25
92	58	74	890.11
92	58	75	877.75
92	58	76	897.77
92	58	77	952.29
92	58	78	976.34
92	58	79	969.46
92	58	80	957.83
92	58	81	949.29
92	58	82	936.11
92	58	83	933.22
92	58	84	944.32
92	59	74	905.57
92	59	75	921.38
92	59	76	957.43
92	59	77	961.25
92	59	78	967.18
92	59	79	1001.4
92	59	80	1001.8
92	59	81	985.56
92	59	82	958.47
92	59	83	939.04
92	59	84	922.19
92	60	74	843.07
92	60	75	825.57
92	60	76	808.46
92	60	77	822.17
92	60	78	845.05
92	60	79	781.88
92	60	80	772.69
92	60	81	827.37
92	60	82	815.38
92	60	83	791.52
92	60	84	711.96
92	61	74	761.92
92	61	75	672.05
92	61	76	683.71
92	61	77	763.49
92	61	78	839.83
92	61	79	753.74
92	61	80	759.12
92	61	81	850.56
92	61	82	866.65
92	61	83	846.44
92	61	84	749.82
92	62	74	796.24
92	62	75	551.27
92	62	76	773.67
92	62	77	915.28
92	62	78	948.75
92	62	79	883.26
92	62	80	878.06
92	62	81	942.09
92	62	82	953.05
92	62	83	931.3
92	62	84	864.52
92	63	74	810.46
92	63	75	648.55
92	63	76	839.31
92	63	77	921.27
92	63	78	888.84
92	63	79	910.39
92	63	80	943.71
92	63	81	974.72
92	63	82	985.85
92	63	83	976.52
92	63	84	993.19
92	64	74	804.23
92	64	75	808.25
92	64	76	888.5
92	64	77	907
92	64	78	850.39
92	64	79	850.83
92	64	80	871.86
92	64	81	912.37
92	64	82	926
92	64	83	911.31
92	64	84	932.67
92	65	74	834.98
92	65	75	949.72
92	65	76	922.56
92	65	77	884.31
92	65	78	831.73
92	65	79	790.93
92	65	80	788.65
92	65	81	857.16
92	65	82	898.03
92	65	83	909.68
92	65	84	933.08
92	66	74	852.01
92	66	75	906.44
92	66	76	902.09
92	66	77	881.84
92	66	78	848.31
92	66	79	806.11
92	66	80	789.73
92	66	81	862.42
92	66	82	925.51
92	66	83	969.78
92	66	84	979.28
92	67	74	877.22
92	67	75	887.42
92	67	76	872.96
92	67	81	824.47
92	67	82	864.81
92	67	83	895.85
92	67	84	886.75
92	68	74	904.93
92	68	75	881.54
92	68	76	841.27
92	68	81	796.84
92	68	82	814.89
92	68	83	833.51
92	68	84	830.57
92	69	74	864.02
92	69	75	857.77
92	69	76	811.44
92	69	81	802.38
92	69	82	800.03
92	69	83	798.99
92	69	84	811.13
92	70	74	838.15
92	70	75	826.47
92	70	76	788.32
92	70	81	785.72
92	70	82	784.84
92	70	83	778.85
92	70	84	786.83
92	71	74	823.57
92	71	75	794.6
92	71	76	767.45
92	71	81	784.68
92	71	82	791.75
92	71	83	790.63
92	71	84	800.65
92	72	74	804.77
92	72	75	775.69
92	72	76	757.85
92	72	81	835.06
92	72	82	841.26
92	72	83	844.26
92	72	84	861.18
92	73	74	798.68
92	73	75	772.38
92	73	76	757.72
92	73	81	899.58
92	73	82	911.63
92	73	83	916.45
92	73	84	929.2
92	74	74	804.77
92	74	75	781.24
92	74	76	762.48
92	74	81	967.21
92	74	82	985.23
92	74	83	992.34
92	74	84	999.57
92	75	81	982.15
92	75	82	993.08
92	75	83	1026.3
92	75	84	1040.6
92	76	81	957.73
92	76	82	975.89
92	76	83	1012.5
92	76	84	1037.8
93	49	74	824.29
93	49	75	851.74
93	49	76	828.82
93	50	74	806.79
93	50	75	829.22
93	50	76	811.02
93	50	81	799.1
93	50	82	815.73
93	50	83	817.41
93	50	84	823.75
93	51	74	805.19
93	51	75	812.65
93	51	76	789.43
93	51	81	787.7
93	51	82	796.5
93	51	83	787.55
93	51	84	806.66
93	52	74	821.04
93	52	75	818.55
93	52	76	814.46
93	52	81	783.35
93	52	82	778.87
93	52	83	771.05
93	52	84	790.68
93	53	74	872.57
93	53	75	872.21
93	53	76	867.22
93	53	81	761.07
93	53	82	739.26
93	53	83	755.75
93	53	84	789.16
93	54	71	741.73
93	54	72	752.69
93	54	73	827.41
93	54	74	949.56
93	54	75	946.39
93	54	76	929.95
93	54	81	775.07
93	54	82	764.07
93	54	83	765.94
93	54	84	762.84
93	55	71	778.07
93	55	72	774.68
93	55	73	823.96
93	55	74	945.13
93	55	75	969.65
93	55	76	983.52
93	55	81	804.87
93	55	82	801.12
93	55	83	796.56
93	55	84	789.06
93	56	71	825.47
93	56	72	805.13
93	56	73	811.43
93	56	74	910.75
93	56	75	954.28
93	56	76	978.02
93	56	81	846.25
93	56	82	839.58
93	56	83	836.69
93	56	84	831.67
93	57	71	891.26
93	57	72	839.64
93	57	73	798.04
93	57	74	877.35
93	57	75	922.56
93	57	76	952.41
93	57	77	967.74
93	57	78	969.08
93	57	79	955.27
93	57	80	908.38
93	58	71	920.86
93	58	72	934.5
93	58	73	891.2
93	58	74	881.71
93	58	75	886.61
93	58	76	915.13
93	58	77	964.03
93	58	78	982.92
93	58	79	978.79
93	58	80	945.17
93	59	71	897.68
93	59	72	955.09
93	59	73	950.1
93	59	74	952.15
93	59	75	948.09
93	59	76	930.94
93	59	77	951.1
93	59	78	974
93	59	79	1015.8
93	59	80	998.99
93	60	71	849.41
93	60	72	928.42
93	60	73	875.7
93	60	74	872.68
93	60	75	876.96
93	60	76	855.98
93	60	77	851.82
93	60	78	844.05
93	60	79	776.3
93	60	80	778.32
93	61	74	676.86
93	61	75	741.77
93	61	76	782.79
93	61	77	819.93
93	61	78	836.78
93	61	79	742.79
93	61	80	759.99
93	62	71	861.23
93	62	72	981.33
93	62	73	883.98
93	62	74	820.1
93	62	75	745.81
93	62	76	835.42
93	62	77	920.87
93	62	78	953.56
93	62	79	882.37
93	62	80	884.71
93	63	71	822.78
93	63	72	930.09
93	63	73	921.37
93	63	74	882.95
93	63	75	836.59
93	63	76	889.18
93	63	77	913.83
93	63	78	893.63
93	63	79	911.85
93	63	80	936.39
93	64	71	818.28
93	64	72	843.76
93	64	73	872.16
93	64	74	889.94
93	64	75	911.45
93	64	76	923.82
93	64	77	915.91
93	64	78	875.19
93	64	79	869.64
93	64	80	869.62
93	65	71	833.56
93	65	72	933.72
93	65	73	902.19
93	65	74	890.34
93	65	75	933.52
93	65	76	932.96
93	65	77	919.48
93	65	78	889.88
93	65	79	826
93	65	80	792.27
93	66	71	844.43
93	66	72	949.99
93	66	73	937.7
93	66	74	930.23
93	66	75	938.05
93	66	76	938
93	67	71	843.24
93	67	72	947.92
93	67	73	954.33
93	67	74	943
93	67	75	927.99
93	67	76	925.21
93	67	81	803.65
93	67	82	832.36
93	67	83	871.54
93	67	84	899.67
93	68	71	819.45
93	68	72	962.69
93	68	73	952.28
93	68	74	920.66
93	68	75	903.99
93	68	76	899.6
93	68	81	788.21
93	68	82	802.63
93	68	83	812.67
93	68	84	833.54
93	69	71	739.23
93	69	72	903.61
93	69	73	899.38
93	69	74	864.18
93	69	75	863.39
93	69	76	851.05
93	69	81	801.16
93	69	82	800.43
93	69	83	785.56
93	69	84	794.57
93	70	74	834.55
93	70	75	831.48
93	70	76	817.41
93	70	81	786.58
93	70	82	786.83
93	70	83	776.04
93	70	84	793.07
93	71	74	827.09
93	71	75	805.46
93	71	76	790.2
93	71	81	781.85
93	71	82	789.94
93	71	83	793.06
93	71	84	820.79
93	72	74	823.63
93	72	75	833.13
93	72	76	813.75
93	72	81	858.9
93	72	82	869.11
93	72	83	876.4
93	72	84	906.06
93	73	74	826.07
93	73	75	832.4
93	73	76	815.33
93	73	81	927.52
93	73	82	941.5
93	73	83	944.29
93	73	84	962.01
93	74	74	840.65
93	74	75	816.36
93	74	76	804.25
94	49	74	837.65
94	49	75	855.39
94	49	76	837.97
94	50	71	879.2
94	50	72	823.15
94	50	73	816.18
94	50	74	816.92
94	50	75	825.34
94	50	76	814.54
94	51	71	851.89
94	51	72	825.7
94	51	73	812.6
94	51	74	802.28
94	51	75	804.65
94	51	76	789.87
94	52	71	840.57
94	52	72	838.02
94	52	73	827.71
94	52	74	820.38
94	52	75	823.07
94	52	76	812.89
94	53	69	655.86
94	53	70	747.8
94	53	71	854.59
94	53	72	848.96
94	53	73	849.21
94	53	74	861.82
94	53	75	859.1
94	53	76	851.98
94	54	69	608.44
94	54	70	673.81
94	54	71	811.38
94	54	72	815.71
94	54	73	857.31
94	54	74	924.39
94	54	75	913.83
94	54	76	908.76
94	54	78	881.88
94	54	79	841.83
94	54	80	788.38
94	55	69	588.73
94	55	70	659.4
94	55	71	813.83
94	55	72	801.54
94	55	73	843.05
94	55	74	941.63
94	55	75	967.12
94	55	76	982.6
94	55	78	935.01
94	55	79	859.98
94	55	80	805.66
94	56	69	623.22
94	56	70	697.86
94	56	71	832.43
94	56	72	816.85
94	56	73	834.84
94	56	74	928.2
94	56	75	969.48
94	56	76	985.26
94	56	78	951.37
94	56	79	928.34
94	56	80	860.93
94	57	71	875.46
94	57	72	855.6
94	57	73	838.97
94	57	74	900.73
94	57	75	947.04
94	57	76	970.59
94	57	77	957.62
94	57	78	962.66
94	57	79	962.24
94	57	80	893.47
94	58	71	919.22
94	58	72	935.31
94	58	73	915.25
94	58	74	908.09
94	58	75	921.3
94	58	76	945.46
94	58	77	970.16
94	58	78	983.05
94	58	79	988.62
94	58	80	937.7
94	59	71	922.77
94	59	72	964.65
94	59	73	964.15
94	59	74	970.15
94	59	75	965.21
94	59	76	938.52
94	59	77	939.83
94	59	78	966.92
94	59	79	1030.8
94	59	80	995.39
94	60	71	843.67
94	60	72	896.34
94	60	73	866.59
94	60	74	866.63
94	60	75	875.83
94	60	76	893.56
94	60	77	866.16
94	60	78	830.46
94	60	79	768.96
94	60	80	783.44
94	61	71	631.93
94	61	72	640.12
94	61	73	569.65
94	61	74	626.39
94	61	75	724.05
94	61	76	848.14
94	61	77	862.18
94	61	78	831.18
94	61	79	722.26
94	61	80	753.62
94	62	71	717.09
94	62	72	776.33
94	62	73	798.07
94	62	74	840.16
94	62	75	868.32
94	62	76	913.2
94	62	77	957.92
94	62	78	975.75
94	62	79	869.01
94	62	80	872.6
94	63	71	846.56
94	63	72	898.03
94	63	73	917.94
94	63	74	940.92
94	63	75	960.69
94	63	76	955.55
94	63	77	941.62
94	63	78	918.86
94	63	79	915.77
94	63	80	927.28
94	64	71	864.96
94	64	72	922.76
94	64	73	937.55
94	64	74	966.34
94	64	75	992.37
94	64	76	968.13
94	64	77	944.05
94	64	78	918.56
94	64	79	906.55
94	64	80	891.27
94	65	71	873.59
94	65	72	949.15
94	65	73	955.71
94	65	74	956.82
94	65	75	959.15
94	65	76	952.06
94	65	77	955.52
94	65	78	962.83
94	65	79	895.87
94	65	80	842.14
94	66	71	856.49
94	66	72	954.83
94	66	73	956.67
94	66	74	962.24
94	66	75	976.18
94	66	76	960.63
94	66	78	988.6
94	66	79	935.34
94	66	80	876.28
94	67	69	741.36
94	67	70	758.47
94	67	71	810.21
94	67	72	939.84
94	67	73	945.95
94	67	74	951.36
94	67	75	960.3
94	67	76	952.33
94	67	78	999.78
94	67	79	928.08
94	67	80	849.71
94	68	69	645.49
94	68	70	682.94
94	68	71	762.1
94	68	72	908.31
94	68	73	930.86
94	68	74	928.92
94	68	75	912.31
94	68	76	925.52
94	68	78	988.58
94	68	79	901.9
94	68	80	811.38
94	69	69	633.73
94	69	70	649.57
94	69	71	705.84
94	69	72	861.37
94	69	73	877.34
94	69	74	865.62
94	69	75	860.59
94	69	76	862.79
94	69	78	884.11
94	69	79	846.27
94	69	80	806.38
94	70	69	664.2
94	70	70	641.58
94	70	71	659.67
94	70	72	821.14
94	70	73	840.42
94	70	74	825.94
94	70	75	818.72
94	70	76	818.44
94	71	71	646.39
94	71	72	792.09
94	71	73	825.22
94	71	74	818.09
94	71	75	787.39
94	71	76	782.1
94	72	71	625.08
94	72	72	776.82
94	72	73	826.83
94	72	74	829.46
94	72	75	825.53
94	72	76	820.35
94	73	71	612.24
94	73	72	776.98
94	73	73	836.79
94	73	74	835.85
94	73	75	834.68
94	73	76	835.97
94	74	74	842.62
94	74	75	820.11
94	74	76	831.25
95	50	71	890.57
95	50	72	853.54
95	50	73	841.3
95	51	71	879.46
95	51	72	869.24
95	51	73	871
95	52	71	867.46
95	52	72	880.26
95	52	73	894.2
95	53	69	624.3
95	53	70	732.26
95	53	71	867.71
95	53	72	887.27
95	53	73	904.03
95	53	77	898.35
95	53	78	892.3
95	53	79	868.24
95	53	80	821.51
95	54	69	606.49
95	54	70	690.47
95	54	71	845.86
95	54	72	852.5
95	54	73	870.37
95	54	77	952.11
95	54	78	944.18
95	54	79	906.69
95	54	80	829.38
95	55	69	609.49
95	55	70	683.11
95	55	71	848.83
95	55	72	845.5
95	55	73	865.91
95	55	77	1024.8
95	55	78	990.72
95	55	79	931.45
95	55	80	843.99
95	56	69	653.95
95	56	70	720.29
95	56	71	859.28
95	56	72	854.55
95	56	73	865.81
95	56	77	981.02
95	56	78	984.11
95	56	79	986.15
95	56	80	911.75
95	57	69	725.19
95	57	70	755.87
95	57	71	884.22
95	57	72	874.72
[truncated: 7,412 more rows]
