# Supplementary material for: From mathematics to medicine: A practical primer on topological data analysis (TDA) and the development of related analytic tools for the functional discovery of latent structure in fMRI data
Source: PLoS One. 2021 Aug 12;16(8):e0255859. doi: 10.1371/journal.pone.0255859 (PMC8360597; doi:10.1371/journal.pone.0255859)
Supplement: S1 Data — The included archive of .csv files has one .csv file for each time index. Each .csv file contains a single matrix, which has one column for each of the spatial coordinates x, y, z and one column for the fMRI signal amplitude at voxel (x, y, z) at that time index. This is normalized scan data for a single patient from our study, described in the paper, with an ACC (anterior cingulate cortex) mask applied. This is the data we used, together with our software implementation of our workflow (available at https://github.com/regalski/Wayne-State-TDA), to produce the persistence diagrams, vineyards, and loop locations pictured in the figures and described in the Workflow section of our paper. (ZIP) [file pone.0255859.s004.zip › lea2002_145_121_121_time_158_rdACC.csv]

86	49	77	732.9
86	49	78	719.93
86	49	79	704.89
86	49	80	700.77
86	50	77	716.3
86	50	78	698.55
86	50	79	683.17
86	50	80	689.41
86	51	77	702.88
86	51	78	692.61
86	51	79	691.07
86	51	80	680.02
86	52	77	713.78
86	52	78	706.07
86	52	79	707.87
86	52	80	686.25
86	53	77	796.77
86	53	78	768.97
86	53	79	736.83
86	53	80	711.62
86	54	77	839.72
86	54	78	818.56
86	54	79	813.69
86	54	80	777.88
86	55	77	855.29
86	55	78	840.29
86	55	79	858.94
86	55	80	834.47
86	56	77	845.07
86	56	78	828.24
86	56	79	852.5
86	56	80	873.18
86	57	77	826.11
86	57	78	838.07
86	57	79	871.66
86	57	80	883.76
86	57	81	880.54
86	57	82	850.07
86	58	77	814.95
86	58	78	849.7
86	58	79	877.93
86	58	80	883.19
86	58	81	856.16
86	58	82	844.52
86	59	81	814.72
86	59	82	814.56
86	60	81	724.03
86	60	82	730.62
86	61	81	783.46
86	61	82	790.15
86	62	81	842.07
86	62	82	840.3
86	63	77	867.68
86	63	78	832.87
86	63	79	815.55
86	63	80	804.44
86	63	81	825.05
86	63	82	829.76
86	64	77	865.68
86	64	78	859.7
86	64	79	831.82
86	64	80	771.74
86	64	81	756.42
86	64	82	740.59
86	65	77	855.61
86	65	78	872.75
86	65	79	854.37
86	65	80	786.38
86	65	81	753.61
86	65	82	725.91
86	66	77	866.84
86	66	78	892.8
86	66	79	881.55
86	66	80	822.18
86	66	81	776.52
86	66	82	736.43
86	67	77	813.22
86	67	78	845.17
86	67	79	854.32
86	67	80	820.12
86	68	77	831.59
86	68	78	844.27
86	68	79	840.46
86	68	80	809.08
86	69	77	863.67
86	69	78	834.35
86	69	79	807.15
86	69	80	777.86
86	70	77	778.31
86	70	78	740.86
86	70	79	714.2
86	70	80	711.15
86	71	77	738.26
86	71	78	730.37
86	71	79	722.51
86	71	80	708.67
86	72	77	725.6
86	72	78	734.32
86	72	79	729.36
86	72	80	708.03
86	73	77	726.04
86	73	78	716.67
86	73	79	707.48
86	73	80	704.81
87	46	81	912.45
87	46	82	910.94
87	46	83	922.88
87	46	84	929.96
87	47	81	822.63
87	47	82	850.37
87	47	83	868
87	47	84	875.07
87	48	81	766.39
87	48	82	773.77
87	48	83	784.96
87	48	84	792.27
87	49	77	727.8
87	49	78	728.62
87	49	79	729.31
87	49	80	736.05
87	49	81	736.25
87	49	82	728.6
87	49	83	739.6
87	49	84	750.68
87	50	77	724.44
87	50	78	718.82
87	50	79	713.27
87	50	80	723.16
87	50	81	718
87	50	82	704.83
87	50	83	717.63
87	50	84	735.64
87	51	77	718.94
87	51	78	714.32
87	51	79	716.51
87	51	80	702.77
87	52	77	732.85
87	52	78	726.99
87	52	79	734.74
87	52	80	707.4
87	53	77	818.37
87	53	78	791.63
87	53	79	763.41
87	53	80	738.83
87	54	77	845.99
87	54	78	821.73
87	54	79	814.01
87	54	80	777.7
87	55	77	838.83
87	55	78	824.56
87	55	79	852.65
87	55	80	820.63
87	55	81	773.88
87	55	82	762.61
87	55	83	756.11
87	55	84	769.89
87	56	77	842.99
87	56	78	828.97
87	56	79	877.83
87	56	80	873.62
87	56	81	847.46
87	56	82	804.3
87	56	83	770
87	56	84	785.32
87	57	77	840.83
87	57	78	856.62
87	57	79	913.23
87	57	80	912.55
87	57	81	861.03
87	57	82	821.02
87	57	83	785.77
87	57	84	783.57
87	58	77	836.57
87	58	78	876.51
87	58	79	908.33
87	58	80	907.34
87	58	81	876.08
87	58	82	857.64
87	58	83	848.87
87	58	84	854.2
87	59	77	870.54
87	59	78	874.45
87	59	79	857.91
87	59	80	850.61
87	59	81	863.35
87	59	82	861.78
87	59	83	867.72
87	59	84	875.8
87	60	77	774.63
87	60	78	754.79
87	60	79	758.82
87	60	80	773.14
87	60	81	751.27
87	60	82	751.84
87	60	83	776.75
87	60	84	802.24
87	61	77	727.79
87	61	78	709.06
87	61	79	744.15
87	61	80	806.05
87	61	81	774.29
87	61	82	774.95
87	61	83	799.84
87	61	84	815.71
87	62	77	776.94
87	62	78	756.96
87	62	79	790.98
87	62	80	845.23
87	62	81	820.19
87	62	82	818.65
87	62	83	828.34
87	62	84	829.18
87	63	77	864.31
87	63	78	872.07
87	63	79	838.74
87	63	80	760.72
87	63	81	808.91
87	63	82	839.89
87	63	83	836.95
87	63	84	827.56
87	64	77	864.67
87	64	78	844.45
87	64	79	798.62
87	64	80	727.47
87	64	81	770.3
87	64	82	794.32
87	64	83	788.66
87	64	84	774.66
87	65	77	841.81
87	65	78	818.99
87	65	79	788.76
87	65	80	730.96
87	65	81	744.14
87	65	82	749.79
87	65	83	741.6
87	65	84	740.17
87	66	77	850.61
87	66	78	859.4
87	66	79	832.16
87	66	80	755.75
87	66	81	731.13
87	66	82	714.83
87	66	83	708.44
87	66	84	722.03
87	67	77	875.55
87	67	78	831.06
87	67	79	791.03
87	67	80	752.15
87	67	81	730.81
87	67	82	713.89
87	67	83	711.29
87	67	84	729.78
87	68	77	867.95
87	68	78	818.03
87	68	79	780.16
87	68	80	748.62
87	68	81	735.42
87	68	82	724.43
87	68	83	720.3
87	68	84	722.05
87	69	77	819.42
87	69	78	798.28
87	69	79	772.42
87	69	80	744.81
87	70	77	735.5
87	70	78	729.41
87	70	79	728.9
87	70	80	735.61
87	71	77	714.49
87	71	78	730.29
87	71	79	740.31
87	71	80	731.55
87	72	77	730.6
87	72	78	750.36
87	72	79	754.57
87	72	80	730.37
87	73	77	723.55
87	73	78	725.32
87	73	79	728.49
87	73	80	738.21
87	73	81	751.7
87	73	82	758.68
87	73	83	746.13
87	73	84	749.95
87	74	81	780.78
87	74	82	814.88
87	74	83	828.23
87	74	84	846.2
87	75	81	801.07
87	75	82	859.02
87	75	83	889.93
87	75	84	913.67
87	76	81	791.67
87	76	82	860.09
87	76	83	896.61
87	76	84	926.94
88	46	81	945.74
88	46	82	949.9
88	46	83	948.89
88	46	84	945.95
88	47	81	854.64
88	47	82	878.46
88	47	83	878.06
88	47	84	873.07
88	48	81	777.64
88	48	82	799.88
88	48	83	788.83
88	48	84	786.06
88	49	77	716.66
88	49	78	718.31
88	49	79	721.04
88	49	80	726.29
88	49	81	738.63
88	49	82	747.82
88	49	83	746.65
88	49	84	752.55
88	50	77	714.3
88	50	78	721.83
88	50	79	730.2
88	50	80	741.01
88	50	81	732.88
88	50	82	710.75
88	50	83	724.48
88	50	84	741.43
88	51	77	727.2
88	51	78	721.19
88	51	79	717.18
88	51	80	723.43
88	52	77	764.92
88	52	78	741.33
88	52	79	727.59
88	52	80	729.08
88	53	77	873.28
88	53	78	846.4
88	53	79	808.8
88	53	80	785.74
88	54	77	900.9
88	54	78	884.17
88	54	79	862.21
88	54	80	822.03
88	55	77	881.17
88	55	78	869.43
88	55	79	880.24
88	55	80	843.13
88	55	81	798.41
88	55	82	815.91
88	55	83	822.05
88	55	84	830.51
88	56	77	841.99
88	56	78	835.34
88	56	79	862.74
88	56	80	848.34
88	56	81	821.03
88	56	82	827.53
88	56	83	826.57
88	56	84	848.74
88	57	77	843.79
88	57	78	877.2
88	57	79	892.46
88	57	80	889.87
88	57	81	873.11
88	57	82	849.04
88	57	83	823.21
88	57	84	840.53
88	58	77	859.12
88	58	78	922.75
88	58	79	903.29
88	58	80	898.37
88	58	81	904.49
88	58	82	888.89
88	58	83	868.13
88	58	84	889.78
88	59	77	895.46
88	59	78	912.06
88	59	79	864.85
88	59	80	858.77
88	59	81	895.49
88	59	82	887.68
88	59	83	864.72
88	59	84	877.99
88	60	77	851.79
88	60	78	878.36
88	60	79	823.35
88	60	80	776.93
88	60	81	749.08
88	60	82	722.84
88	60	83	709.48
88	60	84	748.61
88	61	77	812.05
88	61	78	842.28
88	61	79	824.56
88	61	80	809
88	61	81	773.99
88	61	82	764.24
88	61	83	778.71
88	61	84	805.14
88	62	77	817.67
88	62	78	824.76
88	62	79	842.38
88	62	80	860.77
88	62	81	842.26
88	62	82	844.25
88	62	83	863.07
88	62	84	859
88	63	77	853.19
88	63	78	843.31
88	63	79	837.02
88	63	80	821.42
88	63	81	866.03
88	63	82	902.43
88	63	83	918.48
88	63	84	886.8
88	64	77	875.76
88	64	78	830.75
88	64	79	800.7
88	64	80	772.91
88	64	81	844.39
88	64	82	881.19
88	64	83	874.9
88	64	84	835.47
88	65	77	890.1
88	65	78	821.21
88	65	79	776.03
88	65	80	735.65
88	65	81	807.86
88	65	82	837.06
88	65	83	822.36
88	65	84	793.32
88	66	77	893.97
88	66	78	834.75
88	66	79	781.31
88	66	80	720.99
88	66	81	769.47
88	66	82	786.9
88	66	83	770.3
88	66	84	757.43
88	67	77	854.55
88	67	78	796.47
88	67	79	752.93
88	67	80	722.02
88	67	81	746.34
88	67	82	749.6
88	67	83	726.87
88	67	84	726.16
88	68	77	808.27
88	68	78	770.87
88	68	79	746.79
88	68	80	734.96
88	68	81	744.34
88	68	82	744.61
88	68	83	732.59
88	68	84	729.47
88	69	77	754.97
88	69	78	751.68
88	69	79	750.67
88	69	80	751.1
88	70	77	718.39
88	70	78	719.42
88	70	79	725.64
88	70	80	738.16
88	71	77	716.23
88	71	78	719.24
88	71	79	729.36
88	71	80	741.84
88	72	77	741.31
88	72	78	739.99
88	72	79	744.05
88	72	80	749.93
88	73	77	719.22
88	73	78	727.02
88	73	79	738.16
88	73	80	749.85
88	73	81	766.47
88	73	82	778.88
88	73	83	780.81
88	73	84	778.61
88	74	81	806.96
88	74	82	844.07
88	74	83	856.63
88	74	84	866.34
88	75	81	860.02
88	75	82	919.27
88	75	83	926
88	75	84	943.79
88	76	81	858.34
88	76	82	922.81
88	76	83	898.92
88	76	84	931.78
89	46	81	947.92
89	46	82	965.85
89	46	83	950.26
89	46	84	938.25
89	47	81	885.57
89	47	82	891.41
89	47	83	867.97
89	47	84	852.94
89	48	81	788.85
89	48	82	807.59
89	48	83	788.47
89	48	84	776.81
89	49	77	723.61
89	49	78	713.36
89	49	79	712.32
89	49	80	716.86
89	49	81	738.01
89	49	82	758.9
89	49	83	755.9
89	49	84	758.02
89	50	74	742.87
89	50	75	760.18
89	50	76	753.36
89	50	77	736.42
89	50	78	741.1
89	50	79	746.64
89	50	80	749.61
89	50	81	748.6
89	50	82	736.52
89	50	83	747.46
89	50	84	758.53
89	51	74	721.48
89	51	75	768.92
89	51	76	782.18
89	51	77	776.44
89	51	78	774.26
89	51	79	763.72
89	51	80	745.73
89	51	81	743.04
89	51	82	749.08
89	51	83	738.16
89	51	84	721.48
89	52	74	749.83
89	52	75	816.34
89	52	76	853.38
89	52	77	852.82
89	52	78	820.93
89	52	79	789.19
89	52	80	770
89	52	81	770.41
89	52	82	780.19
89	52	83	760.89
89	52	84	736.75
89	53	74	786.47
89	53	75	846.3
89	53	76	876.64
89	53	77	863.24
89	53	78	859.48
89	53	79	856.21
89	53	80	854.06
89	53	81	846.54
89	53	82	835.29
89	53	83	810.34
89	53	84	785.55
89	54	74	806.26
89	54	75	861.3
89	54	76	896.99
89	54	77	888.38
89	54	78	880.12
89	54	79	865.6
89	54	80	860.39
89	54	81	850.48
89	54	82	867.45
89	54	83	868.17
89	54	84	856.01
89	55	75	849.86
89	55	76	917.23
89	55	77	912.41
89	55	78	889.63
89	55	79	859.15
89	55	80	852.25
89	55	81	845.08
89	55	82	872.82
89	55	83	884.63
89	55	84	883.57
89	56	75	804.62
89	56	76	845.54
89	56	77	862.32
89	56	78	866.13
89	56	79	862.67
89	56	80	859.68
89	56	81	848.48
89	56	82	864.46
89	56	83	880.23
89	56	84	893.12
89	57	75	826.14
89	57	76	829.44
89	57	77	863.1
89	57	78	880.69
89	57	79	850.52
89	57	80	857.38
89	57	81	882.89
89	57	82	873.92
89	57	83	869.15
89	57	84	900
89	58	77	884.94
89	58	78	913.72
89	58	79	859.51
89	58	80	874.03
89	58	81	930.09
89	58	82	919.38
89	58	83	903.55
89	58	84	932.39
89	59	77	890.6
89	59	78	916.63
89	59	79	882.4
89	59	80	896.65
89	59	81	949.74
89	59	82	924.43
89	59	83	874.69
89	59	84	877.32
89	60	77	810.04
89	60	78	833.7
89	60	79	804.93
89	60	80	763.97
89	60	81	716.69
89	60	82	677.52
89	60	83	635.93
89	60	84	675.26
89	61	77	771.15
89	61	78	800.61
89	61	79	807.62
89	61	80	786.94
89	61	81	732.56
89	61	82	709.01
89	61	83	706.12
89	61	84	773.28
89	62	77	822.04
89	62	78	823.67
89	62	79	849.69
89	62	80	865.89
89	62	81	837.15
89	62	82	830.16
89	62	83	841.14
89	62	84	872.62
89	63	77	846.82
89	63	78	825.01
89	63	79	844.35
89	63	80	879.45
89	63	81	915.63
89	63	82	943.21
89	63	83	964.38
89	63	84	936.19
89	64	77	864
89	64	78	810.67
89	64	79	807.59
89	64	80	833.68
89	64	81	892.84
89	64	82	925.66
89	64	83	919.52
89	64	84	881.44
89	65	77	870.85
89	65	78	798.79
89	65	79	774.93
89	65	80	780.91
89	65	81	862.87
89	65	82	906.99
89	65	83	892.49
89	65	84	849.5
89	66	75	814.03
89	66	76	826.55
89	66	77	848.44
89	66	78	798.14
89	66	79	761.87
89	66	80	734.57
89	66	81	832.09
89	66	82	882.96
89	66	83	861.64
89	66	84	816.11
89	67	75	848.25
89	67	76	827.02
89	67	77	813.77
89	67	78	779.47
89	67	79	748.21
89	67	80	723.86
89	67	81	774.88
89	67	82	799.05
89	67	83	774.45
89	67	84	752.81
89	68	75	842.03
89	68	76	805.26
89	68	77	780.89
89	68	78	767.09
89	68	79	751.13
89	68	80	738.89
89	68	81	761.04
89	68	82	771.14
89	68	83	754.32
89	68	84	745.58
89	69	74	849.92
89	69	75	801.77
89	69	76	765.72
89	69	77	744.57
89	69	78	762.13
89	69	79	772.35
89	69	80	773.13
89	69	81	774.07
89	69	82	772.17
89	69	83	765.4
89	69	84	759.58
89	70	74	818.61
89	70	75	771.26
89	70	76	741.95
89	70	77	731.71
89	70	78	745.85
89	70	79	748.2
89	70	80	745.4
89	70	81	759.51
89	70	82	771.72
89	70	83	772.88
89	70	84	767.91
89	71	74	795.09
89	71	75	753.52
89	71	76	734.28
89	71	77	730.49
89	71	78	739.59
89	71	79	741.82
89	71	80	746.02
89	71	81	760.78
89	71	82	769.57
89	71	83	761.56
89	71	84	752.52
89	72	74	769.09
89	72	75	757.57
89	72	76	748.39
89	72	77	742.57
89	72	78	740.29
89	72	79	749.27
89	72	80	768.76
89	72	81	770.82
89	72	82	771.87
89	72	83	759.57
89	72	84	751.65
89	73	74	753.54
89	73	75	757.39
89	73	76	751.07
89	73	77	737.88
89	73	78	728.86
89	73	79	739.89
89	73	80	765.91
89	73	81	791.86
89	73	82	814.68
89	73	83	831.91
89	73	84	826.62
89	74	81	835.97
89	74	82	876.96
89	74	83	899.99
89	74	84	898.76
89	75	81	907.09
89	75	82	959.51
89	75	83	971.36
89	75	84	973.23
89	76	81	906.19
89	76	82	958.39
89	76	83	936.16
89	76	84	957.9
90	46	81	934.31
90	46	82	957.05
90	46	83	941.15
90	46	84	922.43
90	47	81	891.39
90	47	82	894.2
90	47	83	859.21
90	47	84	838.48
90	48	81	799.29
90	48	82	807.08
90	48	83	789.38
90	48	84	781.88
90	49	74	750.56
90	49	75	760.16
90	49	76	758.06
90	49	81	740.82
90	49	82	763.51
90	49	83	763.7
90	49	84	768.93
90	50	74	739.7
90	50	75	762.57
90	50	76	767.14
90	50	77	758.95
90	50	78	753.95
90	50	79	752.37
90	50	80	749.81
90	50	81	760.65
90	50	82	772.24
90	50	83	776.36
90	50	84	781.65
90	51	74	725.43
90	51	75	778.32
90	51	76	801.2
90	51	77	803.51
90	51	78	800.04
90	51	79	790.09
90	51	80	763.74
90	51	81	761.59
90	51	82	776.36
90	51	83	766.64
90	51	84	750.13
90	52	74	777.42
90	52	75	837.44
90	52	76	876.24
90	52	77	893.2
90	52	78	879.09
90	52	79	850.54
90	52	80	808.12
90	52	81	805.15
90	52	82	819.48
90	52	83	798.22
90	52	84	762.37
90	53	74	795.42
90	53	75	852.2
90	53	76	878.84
90	53	77	863.68
90	53	78	888.09
90	53	79	921.89
90	53	80	920.77
90	53	81	920.18
90	53	82	907.05
90	53	83	868.22
90	53	84	819.28
90	54	74	793.48
90	54	75	851.33
90	54	76	887.51
90	54	77	876.15
90	54	78	893.18
90	54	79	900.87
90	54	80	903.45
90	54	81	910.33
90	54	82	927.14
90	54	83	921.05
90	54	84	904.05
90	55	74	787.87
90	55	75	844.75
90	55	76	911.5
90	55	77	935.84
90	55	78	913.89
90	55	79	870.57
90	55	80	875.45
90	55	81	891.55
90	55	82	918.79
90	55	83	924.63
90	55	84	921
90	56	74	791.43
90	56	75	802.09
90	56	76	846.21
90	56	77	900.22
90	56	78	919.92
90	56	79	910.44
90	56	80	907.78
90	56	81	907.95
90	56	82	895.87
90	56	83	896.11
90	56	84	912.32
90	57	74	844.65
90	57	75	822.16
90	57	76	829.08
90	57	77	887.67
90	57	78	905.65
90	57	79	864.16
90	57	80	868.14
90	57	81	905.41
90	57	82	890.16
90	57	83	892.63
90	57	84	927.08
90	58	74	952.25
90	58	75	924.42
90	58	76	872.1
90	58	77	895.23
90	58	78	908.92
90	58	79	848.65
90	58	80	872.3
90	58	81	952.64
90	58	82	948.43
90	58	83	945.7
90	58	84	989.18
90	59	75	875.04
90	59	76	856.72
90	59	77	885.24
90	59	78	921.46
90	59	79	903.19
90	59	80	942.89
90	59	81	1012
90	59	82	975.16
90	59	83	911.99
90	59	84	927.43
90	60	75	778.33
90	60	76	741.82
90	60	77	741.74
90	60	78	763.27
90	60	79	755.23
90	60	80	736.84
90	60	81	681.61
90	60	82	644.6
90	60	83	610.05
90	60	84	628.44
90	61	77	692.77
90	61	78	727.04
90	61	79	755.11
90	61	80	746.5
90	61	81	672.72
90	61	82	616.2
90	61	83	553.74
90	61	84	665.52
90	62	75	816.5
90	62	76	817.57
90	62	77	826.97
90	62	78	840.57
90	62	79	852.83
90	62	80	856.2
90	62	81	802.96
90	62	82	738.94
90	62	83	648.42
90	62	84	772.93
90	63	75	722.36
90	63	76	793.42
90	63	77	853.92
90	63	78	826.33
90	63	79	862.67
90	63	80	911.03
90	63	81	930.34
90	63	82	911.16
90	63	83	843.05
90	63	84	906.4
90	64	75	699.27
90	64	76	792.65
90	64	77	858.42
90	64	78	796.99
90	64	79	820.9
90	64	80	874.96
90	64	81	898.12
90	64	82	888.55
90	64	83	842
90	64	84	873.18
90	65	74	862.06
90	65	75	805.79
90	65	76	828.4
90	65	77	844.6
90	65	78	769.5
90	65	79	774.74
90	65	80	824.11
90	65	81	872.87
90	65	82	894.55
90	65	83	878.79
90	65	84	867.16
90	66	74	854.4
90	66	75	850
90	66	76	833.45
90	66	77	803.67
90	66	78	755.19
90	66	79	752.11
90	66	80	782.67
90	66	81	885.19
90	66	82	943.52
90	66	83	930.23
90	66	84	862.57
90	67	74	878.95
90	67	75	849.78
90	67	76	808.46
90	67	77	772.49
90	67	78	755.14
90	67	79	754.28
90	67	80	759.65
90	67	81	803.35
90	67	82	828.4
90	67	83	828.75
90	67	84	777.74
90	68	74	915.46
90	68	75	828.12
90	68	76	776.21
90	68	77	753.63
90	68	78	764.69
90	68	79	769.94
90	68	80	766.27
90	68	81	775.35
90	68	82	785.41
90	68	83	791.4
90	68	84	771.72
90	69	74	861.95
90	69	75	799.62
90	69	76	763.67
90	69	77	749.73
90	69	78	778.09
90	69	79	796.49
90	69	80	798.77
90	69	81	800.15
90	69	82	798.74
90	69	83	790.57
90	69	84	800.05
90	70	74	821.29
90	70	75	786.19
90	70	76	756.07
90	70	77	741.74
90	70	78	768.46
90	70	79	774.72
90	70	80	760.31
90	70	81	765.32
90	70	82	770.41
90	70	83	776.44
90	70	84	784.89
90	71	74	793
90	71	75	778.65
90	71	76	751.46
90	71	77	736.32
90	71	78	755.2
90	71	79	760.4
90	71	80	751.63
90	71	81	758.51
90	71	82	766.27
90	71	83	782.06
90	71	84	781.44
90	72	74	785.44
90	72	75	774.24
90	72	76	752.78
90	72	77	731.4
90	72	78	741.17
90	72	79	758.22
90	72	80	783.52
90	72	81	781.39
90	72	82	783.15
90	72	83	802.24
90	72	84	791.7
90	73	74	797.16
90	73	75	787.23
90	73	76	768.75
90	73	81	829.85
90	73	82	857.73
90	73	83	887.71
90	73	84	880.7
90	74	81	884.66
90	74	82	925.33
90	74	83	958.05
90	74	84	946.1
90	75	81	945.9
90	75	82	982.84
90	75	83	1014.6
90	75	84	993.68
90	76	81	938.08
90	76	82	977.39
90	76	83	1004.1
90	76	84	989.75
91	47	81	882.02
91	47	82	887.59
91	47	83	887.8
91	47	84	883.32
91	48	81	810.53
91	48	82	808.29
91	48	83	807.39
91	48	84	811.61
91	49	74	763.87
91	49	75	786.14
91	49	76	785.96
91	49	81	756.28
91	49	82	765.42
91	49	83	772.5
91	49	84	784.53
91	50	74	752.09
91	50	75	778.25
91	50	76	777.54
91	50	81	765.73
91	50	82	788.53
91	50	83	789.41
91	50	84	796.51
91	51	74	742.47
91	51	75	779.32
91	51	76	793.95
91	51	81	776.68
91	51	82	784.62
91	51	83	784.77
91	51	84	790.13
91	52	74	802.08
91	52	75	854.21
91	52	76	880.21
91	52	81	820.05
91	52	82	805.82
91	52	83	793.44
91	52	84	776.19
91	53	74	834.49
91	53	75	880.36
91	53	76	897.57
91	53	81	927.7
91	53	82	868.23
91	53	83	822.23
91	53	84	781.51
91	54	74	838.72
91	54	75	879.33
91	54	76	900.58
91	54	81	925.19
91	54	82	924.5
91	54	83	902.7
91	54	84	869.78
91	55	74	808.5
91	55	75	861.67
91	55	76	913.25
91	55	81	914.85
91	55	82	941.58
91	55	83	935.93
91	55	84	918.88
91	56	74	797.21
91	56	75	827.99
91	56	76	873.56
91	56	81	960.75
91	56	82	936.73
91	56	83	929.85
91	56	84	938.27
91	57	74	831.96
91	57	75	828.99
91	57	76	848.78
91	57	77	915.47
91	57	78	951.51
91	57	79	952.54
91	57	80	946.81
91	57	81	944.32
91	57	82	922.37
91	57	83	916.65
91	57	84	930.36
91	58	74	929.79
91	58	75	897.58
91	58	76	862.88
91	58	77	902.18
91	58	78	928.98
91	58	79	911.63
91	58	80	928.67
91	58	81	978.97
91	58	82	965.27
91	58	83	963.3
91	58	84	992.55
91	59	74	873.61
91	59	75	882.71
91	59	76	861.43
91	59	77	892.36
91	59	78	934.07
91	59	79	931.52
91	59	80	958.93
91	59	81	1020.6
91	59	82	984.95
91	59	83	948.03
91	59	84	940.54
91	60	74	780.44
91	60	75	763.63
91	60	76	712.16
91	60	77	718.32
91	60	78	740.5
91	60	79	705.94
91	60	80	705.66
91	60	81	743.87
91	60	82	741.7
91	60	83	718.97
91	60	84	656.81
91	61	74	738
91	61	75	652.34
91	61	76	627.5
91	61	77	656.56
91	61	78	719.81
91	61	79	705.45
91	61	80	713.27
91	61	81	736.11
91	61	82	726.08
91	61	83	694.41
91	61	84	664.68
91	62	74	918.3
91	62	75	676.74
91	62	76	775.04
91	62	77	844.48
91	62	78	900.7
91	62	79	876.81
91	62	80	859.94
91	62	81	842.76
91	62	82	809.38
91	62	83	753.3
91	62	84	773.41
91	63	74	901.68
91	63	75	665.65
91	63	76	798.35
91	63	77	870.7
91	63	78	845.74
91	63	79	891.93
91	63	80	936.94
91	63	81	937.78
91	63	82	911.14
91	63	83	851.31
91	63	84	919.13
91	64	74	833.43
91	64	75	737.82
91	64	76	831.59
91	64	77	863.11
91	64	78	794.59
91	64	79	838.07
91	64	80	893.69
91	64	81	899.31
91	64	82	872.31
91	64	83	810.08
91	64	84	876.93
91	65	74	851.2
91	65	75	916.64
91	65	76	886.57
91	65	77	835.6
91	65	78	752.7
91	65	79	772.72
91	65	80	829.3
91	65	81	870.8
91	65	82	879.43
91	65	83	844.28
91	65	84	885.73
91	66	74	859.15
91	66	75	878.36
91	66	76	842.33
91	66	77	792.1
91	66	78	724.66
91	66	79	732.55
91	66	80	787.29
91	66	81	890.23
91	66	82	947.38
91	66	83	937.67
91	66	84	914.67
91	67	74	887.47
91	67	75	861.09
91	67	76	808.71
91	67	81	830.19
91	67	82	854.04
91	67	83	866.13
91	67	84	831.05
91	68	74	915.96
91	68	75	852.12
91	68	76	786.41
91	68	81	804.03
91	68	82	805.89
91	68	83	822.26
91	68	84	803.61
91	69	74	851.74
91	69	75	806.6
91	69	76	770.4
91	69	81	822.79
91	69	82	818.01
91	69	83	802.47
91	69	84	812.76
91	70	74	816.5
91	70	75	795.49
91	70	76	769.23
91	70	81	784.08
91	70	82	783.87
91	70	83	782.73
91	70	84	786.02
91	71	74	801.95
91	71	75	794.83
91	71	76	767.98
91	71	81	770.35
91	71	82	781.19
91	71	83	794
91	71	84	796.24
91	72	74	797.87
91	72	75	784.61
91	72	76	755.9
91	72	81	805.84
91	72	82	817.76
91	72	83	836.73
91	72	84	834.93
91	73	74	812.61
91	73	75	795.53
91	73	76	769.93
91	73	81	876.3
91	73	82	889.53
91	73	83	901.01
91	73	84	908.96
91	74	74	827.34
91	74	75	802.77
91	74	76	777.15
91	74	81	947.51
91	74	82	957.54
91	74	83	965.13
91	74	84	976.26
91	75	81	987.54
91	75	82	988.09
91	75	83	1016.9
91	75	84	1019.9
91	76	81	968.12
91	76	82	982.28
91	76	83	1018.1
91	76	84	1024
92	47	81	934.14
92	47	82	943.35
92	47	83	943.71
92	47	84	950.73
92	48	81	860.64
92	48	82	869.98
92	48	83	870.23
92	48	84	877.9
92	49	74	789.94
92	49	75	826.69
92	49	76	818.23
92	49	81	796.21
92	49	82	808.03
92	49	83	814.2
92	49	84	828.43
92	50	74	779.4
92	50	75	808.11
92	50	76	794.49
92	50	81	782.63
92	50	82	801.65
92	50	83	800.58
92	50	84	810.64
92	51	74	768.31
92	51	75	770.49
92	51	76	768.41
92	51	81	780.94
92	51	82	791.86
92	51	83	781.01
92	51	84	793.57
92	52	74	814.49
92	52	75	847.59
92	52	76	857.84
92	52	81	788.6
92	52	82	781.07
92	52	83	767.01
92	52	84	767.04
92	53	74	867.88
92	53	75	903.92
92	53	76	917.28
92	53	81	800.19
92	53	82	770.55
92	53	83	761.33
92	53	84	755.16
92	54	74	918.54
92	54	75	931.32
92	54	76	942.77
92	54	81	819.81
92	54	82	820.42
92	54	83	817.12
92	54	84	806.97
92	55	74	870.52
92	55	75	903.74
92	55	76	931.49
92	55	81	848.03
92	55	82	862.06
92	55	83	863.24
92	55	84	860.34
92	56	74	833.77
92	56	75	881.36
92	56	76	918.68
92	56	81	912.52
92	56	82	890.52
92	56	83	885.17
92	56	84	897.53
92	57	74	833.62
92	57	75	860.63
92	57	76	897.8
92	57	77	915.75
92	57	78	945.34
92	57	79	975.97
92	57	80	952.77
92	57	81	925.68
92	57	82	899.61
92	57	83	888.76
92	57	84	892.27
92	58	74	885.12
92	58	75	858.81
92	58	76	872.84
92	58	77	908.32
92	58	78	938.37
92	58	79	965.59
92	58	80	957.99
92	58	81	942.4
92	58	82	930.21
92	58	83	930.33
92	58	84	948.43
92	59	74	924.71
92	59	75	934.5
92	59	76	928.56
92	59	77	914.36
92	59	78	924.28
92	59	79	982.48
92	59	80	976.76
92	59	81	945.53
92	59	82	938.43
92	59	83	930.96
92	59	84	919.03
92	60	74	863.99
92	60	75	833.54
92	60	76	785.41
92	60	77	795.1
92	60	78	828.97
92	60	79	770.79
92	60	80	756.57
92	60	81	802.31
92	60	82	806.42
92	60	83	792.57
92	60	84	714.04
92	61	74	777.92
92	61	75	649.23
92	61	76	657.95
92	61	77	744.71
92	61	78	828.99
92	61	79	749.89
92	61	80	756.22
92	61	81	836.69
92	61	82	858.8
92	61	83	845.47
92	61	84	754.72
92	62	74	839.35
92	62	75	519.56
92	62	76	738.82
92	62	77	877.3
92	62	78	906.72
92	62	79	877.2
92	62	80	884.98
92	62	81	933.1
92	62	82	941.14
92	62	83	923.41
92	62	84	858.65
92	63	74	821.58
92	63	75	609.86
92	63	76	811.6
92	63	77	902.47
92	63	78	871
92	63	79	901.6
92	63	80	936.94
92	63	81	957.96
92	63	82	969.1
92	63	83	963.74
92	63	84	965.29
92	64	74	769.6
92	64	75	782.45
92	64	76	875.63
92	64	77	898.09
92	64	78	841.43
92	64	79	847.81
92	64	80	872.85
92	64	81	906.4
92	64	82	916.09
92	64	83	896.43
92	64	84	918.73
92	65	74	792.24
92	65	75	971.79
92	65	76	925.61
92	65	77	874.34
92	65	78	820.71
92	65	79	790.92
92	65	80	797.71
92	65	81	859.26
92	65	82	891.21
92	65	83	888.92
92	65	84	918.26
92	66	74	850.28
92	66	75	897.56
92	66	76	878.18
92	66	77	852.91
92	66	78	819.34
92	66	79	790.12
92	66	80	788.79
92	66	81	857.54
92	66	82	910.65
92	66	83	937.85
92	66	84	950.3
92	67	74	900.42
92	67	75	881.54
92	67	76	858.05
92	67	81	807.51
92	67	82	846.88
92	67	83	888.92
92	67	84	877.81
92	68	74	922.01
92	68	75	887.58
92	68	76	845.3
92	68	81	778.91
92	68	82	797.97
92	68	83	833.56
92	68	84	825.62
92	69	74	836.11
92	69	75	825.84
92	69	76	793.48
92	69	81	796.42
92	69	82	793.03
92	69	83	788.99
92	69	84	796.14
92	70	74	811.16
92	70	75	792.52
92	70	76	767.35
92	70	81	779.7
92	70	82	786.82
92	70	83	791.83
92	70	84	792.82
92	71	74	822.53
92	71	75	781.65
92	71	76	755.49
92	71	81	778.74
92	71	82	801.82
92	71	83	817.68
92	71	84	820.7
92	72	74	812.75
92	72	75	787.75
92	72	76	760.92
92	72	81	838.07
92	72	82	856.29
92	72	83	863.29
92	72	84	876.2
92	73	74	809.66
92	73	75	790.41
92	73	76	759.79
92	73	81	901.63
92	73	82	919.68
92	73	83	917.49
92	73	84	931.21
92	74	74	811.75
92	74	75	792.26
92	74	76	755.52
92	74	81	968.22
92	74	82	982.24
92	74	83	975.36
92	74	84	989.62
92	75	81	984.25
92	75	82	994.18
92	75	83	1011.4
92	75	84	1034.7
92	76	81	960.79
92	76	82	974.97
92	76	83	1006.5
92	76	84	1035.9
93	49	74	820.32
93	49	75	863.72
93	49	76	822.8
93	50	74	818.86
93	50	75	831.24
93	50	76	799.02
93	50	81	795.11
93	50	82	796.71
93	50	83	801.45
93	50	84	816.81
93	51	74	805.3
93	51	75	773.79
93	51	76	758.55
93	51	81	787.76
93	51	82	792.54
93	51	83	787.6
93	51	84	810.71
93	52	74	814.04
93	52	75	803.6
93	52	76	793.49
93	52	81	791.38
93	52	82	788.86
93	52	83	777.05
93	52	84	790.74
93	53	74	869.62
93	53	75	872.32
93	53	76	855.33
93	53	81	756.08
93	53	82	732.28
93	53	83	739.82
93	53	84	762.26
93	54	71	766.79
93	54	72	770.74
93	54	73	841.44
93	54	74	969.52
93	54	75	957.42
93	54	76	923.03
93	54	81	765.08
93	54	82	757.08
93	54	83	762.94
93	54	84	766.83
93	55	71	792.08
93	55	72	784.65
93	55	73	838.95
93	55	74	977.14
93	55	75	976.71
93	55	76	964.57
93	55	81	793.86
93	55	82	793.13
93	55	83	797.61
93	55	84	802.16
93	56	71	829.51
93	56	72	811.14
93	56	73	825.46
93	56	74	935.81
93	56	75	956.39
93	56	76	962.11
93	56	81	837.27
93	56	82	828.63
93	56	83	830.75
93	56	84	839.73
93	57	71	903.28
93	57	72	850.7
93	57	73	810.13
93	57	74	884.38
93	57	75	917.6
93	57	76	941.45
93	57	77	954.72
93	57	78	962
93	57	79	964.12
93	57	80	911.24
93	58	71	943.85
93	58	72	956.46
93	58	73	905.13
93	58	74	864.69
93	58	75	867.66
93	58	76	911.14
93	58	77	943.95
93	58	78	955.83
93	58	79	962.77
93	58	80	938.18
93	59	71	916.65
93	59	72	970.1
93	59	73	949.28
93	59	74	933.33
93	59	75	926.18
93	59	76	908.03
93	59	77	905.2
93	59	78	924.08
93	59	79	991.78
93	59	80	978.91
93	60	71	857.45
93	60	72	948.46
93	60	73	869.68
93	60	74	853.65
93	60	75	856.04
93	60	76	841.06
93	60	77	825.81
93	60	78	815.96
93	60	79	769.15
93	60	80	771.17
93	61	74	665.19
93	61	75	713.01
93	61	76	773.03
93	61	77	807.1
93	61	78	819.85
93	61	79	744.86
93	61	80	760.08
93	62	71	905.17
93	62	72	1056.4
93	62	73	927.15
93	62	74	819.11
93	62	75	691.79
93	62	76	804.46
93	62	77	892.86
93	62	78	921.43
93	62	79	878.23
93	62	80	883.6
93	63	71	838.85
93	63	72	953.18
93	63	73	949.4
93	63	74	885.04
93	63	75	797.73
93	63	76	864.28
93	63	77	895.9
93	63	78	877.69
93	63	79	901.01
93	63	80	927.59
93	64	71	831.39
93	64	72	837
93	64	73	873.35
93	64	74	881.02
93	64	75	887.49
93	64	76	904.89
93	64	77	899.99
93	64	78	859.21
93	64	79	859.61
93	64	80	864.59
93	65	71	831.6
93	65	72	923.7
93	65	73	874.12
93	65	74	853.28
93	65	75	912.57
93	65	76	918.05
93	65	77	902.52
93	65	78	864.87
93	65	79	816
93	65	80	794.3
93	66	71	834.46
93	66	72	917.98
93	66	73	911.76
93	66	74	912.33
93	66	75	916.14
93	66	76	907.09
93	67	71	836.26
93	67	72	901
93	67	73	943.44
93	67	74	953.08
93	67	75	919.07
93	67	76	909.31
93	67	81	781.62
93	67	82	819.39
93	67	83	885.59
93	67	84	892.73
93	68	71	825.48
93	68	72	932.67
93	68	73	965.31
93	68	74	961.72
93	68	75	912.07
93	68	76	906.65
93	68	81	764.22
93	68	82	784.68
93	68	83	828.73
93	68	84	832.59
93	69	71	742.25
93	69	72	882.66
93	69	73	909.5
93	69	74	888.29
93	69	75	841.51
93	69	76	820.14
93	69	81	778.18
93	69	82	780.47
93	69	83	782.61
93	69	84	782.62
93	70	74	841.6
93	70	75	807.53
93	70	76	789.45
93	70	81	774.54
93	70	82	781.82
93	70	83	795.04
93	70	84	797.07
93	71	74	815.1
93	71	75	799.5
93	71	76	788.22
93	71	81	780.93
93	71	82	803.02
93	71	83	830.15
93	71	84	836.86
93	72	74	833.69
93	72	75	841.23
93	72	76	818.82
93	72	81	856.9
93	72	82	882.12
93	72	83	890.43
93	72	84	908.06
93	73	74	831.08
93	73	75	837.44
93	73	76	815.36
93	73	81	931.57
93	73	82	950.54
93	73	83	939.31
93	73	84	953.01
93	74	74	814.62
93	74	75	805.39
93	74	76	789.27
94	49	74	829.62
94	49	75	858.33
94	49	76	834.97
94	50	71	872.22
94	50	72	842.16
94	50	73	821.2
94	50	74	820.92
94	50	75	839.28
94	50	76	821.5
94	51	71	849.97
94	51	72	817.76
94	51	73	819.65
94	51	74	823.3
94	51	75	818.62
94	51	76	783.86
94	52	71	846.62
94	52	72	826.02
94	52	73	825.69
94	52	74	825.32
94	52	75	822.99
94	52	76	810.79
94	53	69	617.85
94	53	70	729.79
94	53	71	863.55
94	53	72	845.96
94	53	73	843.23
94	53	74	850.8
94	53	75	847.02
94	53	76	842.89
94	54	69	600.48
94	54	70	672.88
94	54	71	802.5
94	54	72	829.86
94	54	73	865.42
94	54	74	913.42
94	54	75	898.81
94	54	76	891.74
94	54	78	866.87
94	54	79	840.82
94	54	80	791.41
94	55	69	600.79
94	55	70	669.44
94	55	71	810.82
94	55	72	813.5
94	55	73	850.05
94	55	74	938.69
94	55	75	987.22
94	55	76	984.65
94	55	78	914.93
94	55	79	883.98
94	55	80	822.72
94	56	69	634.24
94	56	70	704.85
94	56	71	843.38
94	56	72	824.84
94	56	73	839.92
94	56	74	929.3
94	56	75	968.61
94	56	76	969.37
94	56	78	943.49
94	56	79	958.46
94	56	80	868.01
94	57	71	880.5
94	57	72	859.65
94	57	73	845.05
94	57	74	901.8
94	57	75	928.13
94	57	76	940.73
94	57	77	932.76
94	57	78	952.71
94	57	79	970.17
94	57	80	891.42
94	58	71	939.16
94	58	72	961.16
94	58	73	931.09
94	58	74	901.02
94	58	75	908.32
94	58	76	940.5
94	58	77	949.18
94	58	78	956.06
94	58	79	964.67
94	58	80	928.76
94	59	71	936.84
94	59	72	976.8
94	59	73	956.43
94	59	74	947.42
94	59	75	943.4
94	59	76	927.65
94	59	77	910.99
94	59	78	929.09
94	59	79	1005.9
94	59	80	991.34
94	60	71	845.73
94	60	72	904.28
94	60	73	834.38
94	60	74	831.43
94	60	75	847.72
94	60	76	885.52
94	60	77	850.09
94	60	78	810.33
94	60	79	765.87
94	60	80	789.39
94	61	71	731.66
94	61	72	802.78
94	61	73	554.54
94	61	74	591.51
94	61	75	696.23
94	61	76	842.24
94	61	77	852.29
94	61	78	815.29
94	61	79	730.37
94	61	80	759.76
94	62	71	786.01
94	62	72	900.18
94	62	73	821.81
94	62	74	826.91
94	62	75	834.26
94	62	76	892.22
94	62	77	928.91
94	62	78	940.64
94	62	79	869.83
94	62	80	868.48
94	63	71	867.43
94	63	72	946.95
94	63	73	942.93
94	63	74	940.09
94	63	75	931.93
94	63	76	930.68
94	63	77	919.67
94	63	78	902.94
94	63	79	905.92
94	63	80	920.47
94	64	71	869.05
94	64	72	923.92
94	64	73	947.77
94	64	74	961.55
94	64	75	969.49
94	64	76	946.23
94	64	77	926.14
94	64	78	904.61
94	64	79	891.52
94	64	80	880.21
94	65	71	875.56
94	65	72	982.17
94	65	73	944.78
94	65	74	920.9
94	65	75	932.25
94	65	76	936.16
94	65	77	941.57
94	65	78	937.82
94	65	79	876.85
94	65	80	830.15
94	66	71	855.53
94	66	72	957.91
94	66	73	940.81
94	66	74	939.44
94	66	75	951.37
94	66	76	944.77
94	66	78	954.66
94	66	79	914.37
94	66	80	862.31
94	67	69	746.47
94	67	70	770.6
94	67	71	814.32
94	67	72	912
94	67	73	934.12
94	67	74	947.47
94	67	75	946.42
94	67	76	943.45
94	67	78	960.84
94	67	79	911.09
94	67	80	847.68
94	68	69	671.45
94	68	70	705.93
94	68	71	779.11
94	68	72	911.34
94	68	73	936.94
94	68	74	940
94	68	75	918.42
94	68	76	929.56
94	68	78	949.55
94	68	79	887.89
94	68	80	819.41
94	69	69	647.79
94	69	70	669.62
94	69	71	720.83
94	69	72	839.41
94	69	73	873.45
94	69	74	878.76
94	69	75	847.73
94	69	76	842.86
94	69	78	861.12
94	69	79	833.29
94	69	80	798.41
94	70	69	646.22
94	70	70	648.63
94	70	71	673.72
94	70	72	784.24
94	70	73	830.54
94	70	74	842.02
94	70	75	806.78
94	70	76	799.48
94	71	71	667.42
94	71	72	778.1
94	71	73	826.23
94	71	74	834.1
94	71	75	789.42
94	71	76	781.11
94	72	71	642.18
94	72	72	766.89
94	72	73	818.9
94	72	74	834.5
94	72	75	838.58
94	72	76	825.38
94	73	71	621.34
94	73	72	769.07
94	73	73	826.86
94	73	74	834.84
94	73	75	845.65
94	73	76	837.97
94	74	74	843.58
94	74	75	821.12
94	74	76	821.27
95	50	71	887.62
95	50	72	856.59
95	50	73	840.33
95	51	71	884.5
95	51	72	868.26
95	51	73	868
95	52	71	879.5
95	52	72	879.28
95	52	73	891.22
95	53	69	607.32
95	53	70	732.28
95	53	71	884.69
95	53	72	886.21
95	53	73	898.95
95	53	77	901.38
95	53	78	902.33
95	53	79	876.26
95	53	80	823.55
95	54	69	604.54
95	54	70	699.51
95	54	71	853.85
95	54	72	843.46
95	54	73	850.31
95	54	77	933.21
95	54	78	944.19
95	54	79	915.66
95	54	80	838.41
95	55	69	619.53
95	55	70	694.12
95	55	71	857.82
95	55	72	844.45
95	55	73	851.82
95	55	77	980.82
95	55	78	973.7
95	55	79	946.4
95	55	80	868.99
95	56	69	652.94
95	56	70	720.23
95	56	71	871.22
95	56	72	858.51
95	56	73	855.79
95	56	77	937.19
95	56	78	964.3
95	56	79	998.25
95	56	80	927.82
95	57	69	729.21
95	57	70	751.86
95	57	71	876.24
95	57	72	866.78
[truncated: 7,412 more rows]
