# Supplementary material for: From mathematics to medicine: A practical primer on topological data analysis (TDA) and the development of related analytic tools for the functional discovery of latent structure in fMRI data
Source: PLoS One. 2021 Aug 12;16(8):e0255859. doi: 10.1371/journal.pone.0255859 (PMC8360597; doi:10.1371/journal.pone.0255859)
Supplement: S1 Data — The included archive of .csv files has one .csv file for each time index. Each .csv file contains a single matrix, which has one column for each of the spatial coordinates x, y, z and one column for the fMRI signal amplitude at voxel (x, y, z) at that time index. This is normalized scan data for a single patient from our study, described in the paper, with an ACC (anterior cingulate cortex) mask applied. This is the data we used, together with our software implementation of our workflow (available at https://github.com/regalski/Wayne-State-TDA), to produce the persistence diagrams, vineyards, and loop locations pictured in the figures and described in the Workflow section of our paper. (ZIP) [file pone.0255859.s004.zip › lea2002_145_121_121_time_159_rdACC.csv]

86	49	77	722.97
86	49	78	721
86	49	79	717.96
86	49	80	712.83
86	50	77	716.32
86	50	78	701.59
86	50	79	685.27
86	50	80	690.52
86	51	77	699.87
86	51	78	690.66
86	51	79	691.16
86	51	80	680.1
86	52	77	705.84
86	52	78	696.15
86	52	79	702.94
86	52	80	693.35
86	53	77	786.75
86	53	78	753.97
86	53	79	722.9
86	53	80	730.74
86	54	77	828.7
86	54	78	811.6
86	54	79	812.74
86	54	80	789.95
86	55	77	843.31
86	55	78	840.31
86	55	79	865.93
86	55	80	839.51
86	56	77	857.08
86	56	78	835.26
86	56	79	853.54
86	56	80	862.2
86	57	77	840.12
86	57	78	845.16
86	57	79	887.71
86	57	80	900.74
86	57	81	882.5
86	57	82	845.08
86	58	77	822.03
86	58	78	853.76
86	58	79	899.01
86	58	80	912.29
86	58	81	872.26
86	58	82	850.65
86	59	81	834.78
86	59	82	825.6
86	60	81	739.11
86	60	82	736.75
86	61	81	784.58
86	61	82	791.24
86	62	81	832.07
86	62	82	832.33
86	63	77	859.81
86	63	78	824.02
86	63	79	817.68
86	63	80	830.55
86	63	81	824.13
86	63	82	815.82
86	64	77	846.66
86	64	78	848.67
86	64	79	835.81
86	64	80	800.72
86	64	81	772.37
86	64	82	742.56
86	65	77	832.66
86	65	78	863.81
86	65	79	856.39
86	65	80	792.41
86	65	81	761.66
86	65	82	734.99
86	66	77	857.91
86	66	78	896.79
86	66	79	887.52
86	66	80	803.19
86	66	81	773.56
86	66	82	751.47
86	67	77	800.15
86	67	78	854.1
86	67	79	877.26
86	67	80	830.13
86	68	77	815.63
86	68	78	853.29
86	68	79	860.49
86	68	80	798.17
86	69	77	843.56
86	69	78	842.3
86	69	79	824.17
86	69	80	757.92
86	70	77	759.33
86	70	78	751.93
86	70	79	740.29
86	70	80	719.24
86	71	77	741.28
86	71	78	740.4
86	71	79	729.55
86	71	80	700.73
86	72	77	749.57
86	72	78	742.27
86	72	79	723.31
86	72	80	693.03
86	73	77	751.05
86	73	78	727.64
86	73	79	708.44
86	73	80	704.8
87	46	81	918.48
87	46	82	898.01
87	46	83	908.95
87	46	84	912.04
87	47	81	836.76
87	47	82	851.47
87	47	83	860.09
87	47	84	860.15
87	48	81	769.34
87	48	82	771.75
87	48	83	779.95
87	48	84	784.29
87	49	77	722.86
87	49	78	723.67
87	49	79	724.33
87	49	80	729.06
87	49	81	731.27
87	49	82	727.65
87	49	83	736.65
87	49	84	745.73
87	50	77	714.47
87	50	78	711.88
87	50	79	708.37
87	50	80	709.26
87	50	81	708.08
87	50	82	703.89
87	50	83	715.68
87	50	84	729.7
87	51	77	716.94
87	51	78	711.34
87	51	79	708.55
87	51	80	694.84
87	52	77	741.92
87	52	78	729.07
87	52	79	719.8
87	52	80	701.51
87	53	77	821.4
87	53	78	787.68
87	53	79	743.52
87	53	80	734.97
87	54	77	845.99
87	54	78	819.79
87	54	79	797.09
87	54	80	771.76
87	55	77	836.9
87	55	78	832.61
87	55	79	847.7
87	55	80	815.68
87	55	81	767.95
87	55	82	763.66
87	55	83	759.12
87	55	84	755.88
87	56	77	860.98
87	56	78	846.96
87	56	79	900.9
87	56	80	881.67
87	56	81	818.5
87	56	82	800.32
87	56	83	785
87	56	84	782.27
87	57	77	860.82
87	57	78	866.67
87	57	79	942.25
87	57	80	945.52
87	57	81	876.04
87	57	82	835.02
87	57	83	797.75
87	57	84	790.54
87	58	77	849.62
87	58	78	878.55
87	58	79	934.36
87	58	80	943.37
87	58	81	904.17
87	58	82	873.77
87	58	83	852.02
87	58	84	856.3
87	59	77	857.5
87	59	78	883.41
87	59	79	877.99
87	59	80	871.74
87	59	81	881.37
87	59	82	871.76
87	59	83	871.69
87	59	84	876.79
87	60	77	767.68
87	60	78	757.86
87	60	79	763.89
87	60	80	777.15
87	60	81	755.29
87	60	82	760.91
87	60	83	799.81
87	60	84	817.34
87	61	77	735.93
87	61	78	708.14
87	61	79	738.24
87	61	80	807.14
87	61	81	781.4
87	61	82	789.02
87	61	83	826.83
87	61	84	838.69
87	62	77	796.94
87	62	78	749.96
87	62	79	777.98
87	62	80	847.17
87	62	81	829.2
87	62	82	833.71
87	62	83	855.37
87	62	84	852.19
87	63	77	859.42
87	63	78	859.16
87	63	79	833.8
87	63	80	770.78
87	63	81	817.98
87	63	82	849.96
87	63	83	858.03
87	63	84	843.6
87	64	77	848.64
87	64	78	843.41
87	64	79	802.59
87	64	80	722.43
87	64	81	777.25
87	64	82	802.26
87	64	83	776.63
87	64	84	767.64
87	65	77	829.88
87	65	78	828.07
87	65	79	796.83
87	65	80	717.96
87	65	81	750.07
87	65	82	764.7
87	65	83	740.57
87	65	84	740.18
87	66	77	858.65
87	66	78	868.43
87	66	79	835.17
87	66	80	741.73
87	66	81	735.06
87	66	82	735.73
87	66	83	724.4
87	66	84	729.03
87	67	77	895.52
87	67	78	852.06
87	67	79	803.04
87	67	80	740.09
87	67	81	732.72
87	67	82	725.8
87	67	83	714.24
87	67	84	719.76
87	68	77	866.95
87	68	78	833.11
87	68	79	800.25
87	68	80	753.67
87	68	81	744.45
87	68	82	737.46
87	68	83	726.32
87	68	84	721.05
87	69	77	782.45
87	69	78	797.3
87	69	79	795.45
87	69	80	764.87
87	70	77	720.47
87	70	78	728.36
87	70	79	740.89
87	70	80	753.66
87	71	77	719.53
87	71	78	733.32
87	71	79	742.33
87	71	80	735.6
87	72	77	750.56
87	72	78	759.31
87	72	79	751.53
87	72	80	720.4
87	73	77	743.52
87	73	78	739.27
87	73	79	730.45
87	73	80	727.22
87	73	81	758.75
87	73	82	778.73
87	73	83	765.14
87	73	84	767.95
87	74	81	784.84
87	74	82	836.95
87	74	83	846.33
87	74	84	852.3
87	75	81	804.08
87	75	82	879.02
87	75	83	903.01
87	75	84	907.73
87	76	81	803.72
87	76	82	878.17
87	76	83	900.74
87	76	84	918.02
88	46	81	950.8
88	46	82	941.97
88	46	83	935.96
88	46	84	932.03
88	47	81	868.77
88	47	82	876.57
88	47	83	867.14
88	47	84	859.15
88	48	81	778.61
88	48	82	788.87
88	48	83	782.82
88	48	84	781.07
88	49	77	720.71
88	49	78	734.34
88	49	79	739.04
88	49	80	722.31
88	49	81	727.68
88	49	82	740.89
88	49	83	744.7
88	49	84	750.59
88	50	77	711.33
88	50	78	723.89
88	50	79	730.29
88	50	80	711.09
88	50	81	707.95
88	50	82	714.81
88	50	83	728.52
88	50	84	740.47
88	51	77	735.22
88	51	78	734.2
88	51	79	731.19
88	51	80	712.46
88	52	77	797.91
88	52	78	774.36
88	52	79	752.64
88	52	80	736.17
88	53	77	887.3
88	53	78	859.43
88	53	79	810.86
88	53	80	790.8
88	54	77	892.9
88	54	78	878.18
88	54	79	855.23
88	54	80	825.04
88	55	77	863.18
88	55	78	859.46
88	55	79	875.26
88	55	80	847.15
88	55	81	808.44
88	55	82	809.98
88	55	83	810.14
88	55	84	811.55
88	56	77	873.99
88	56	78	871.36
88	56	79	879.8
88	56	80	861.37
88	56	81	829.04
88	56	82	832.57
88	56	83	830.62
88	56	84	839.72
88	57	77	867.77
88	57	78	893.22
88	57	79	914.49
88	57	80	911.86
88	57	81	887.04
88	57	82	857.96
88	57	83	829.14
88	57	84	848.49
88	58	77	861.13
88	58	78	902.73
88	58	79	920.31
88	58	80	923.4
88	58	81	913.53
88	58	82	893.96
88	58	83	871.22
88	58	84	891.84
88	59	77	907.42
88	59	78	899.07
88	59	79	882.92
88	59	80	877.84
88	59	81	890.45
88	59	82	882.57
88	59	83	866.61
88	59	84	874.91
88	60	77	848.78
88	60	78	857.39
88	60	79	819.38
88	60	80	778.93
88	60	81	740.09
88	60	82	719.91
88	60	83	723.6
88	60	84	757.74
88	61	77	807.14
88	61	78	838.39
88	61	79	827.68
88	61	80	814.16
88	61	81	775.23
88	61	82	768.5
88	61	83	790.93
88	61	84	818.23
88	62	77	827.73
88	62	78	853.82
88	62	79	865.41
88	62	80	875.75
88	62	81	854.36
88	62	82	853.43
88	62	83	869.24
88	62	84	866.08
88	63	77	865.29
88	63	78	852.42
88	63	79	845.1
88	63	80	832.46
88	63	81	878.11
88	63	82	911.55
88	63	83	916.6
88	63	84	880.86
88	64	77	877.74
88	64	78	842.73
88	64	79	811.67
88	64	80	766.9
88	64	81	839.42
88	64	82	873.2
88	64	83	847.89
88	64	84	812.43
88	65	77	883.1
88	65	78	834.23
88	65	79	787.03
88	65	80	727.62
88	65	81	798.84
88	65	82	832.07
88	65	83	808.39
88	65	84	780.35
88	66	77	907.96
88	66	78	834.73
88	66	79	777.26
88	66	80	721.91
88	66	81	769.43
88	66	82	792.9
88	66	83	780.33
88	66	84	759.47
88	67	77	862.59
88	67	78	801.43
88	67	79	756.85
88	67	80	720.94
88	67	81	741.29
88	67	82	748.57
88	67	83	731.86
88	67	84	722.17
88	68	77	802.29
88	68	78	769.86
88	68	79	746.77
88	68	80	730.96
88	68	81	744.37
88	68	82	749.66
88	68	83	735.64
88	68	84	729.51
88	69	77	731.97
88	69	78	733.66
88	69	79	737.64
88	69	80	744.11
88	70	77	720.34
88	70	78	709.37
88	70	79	717.62
88	70	80	754.18
88	71	77	725.25
88	71	78	722.26
88	71	79	732.39
88	71	80	751.9
88	72	77	742.33
88	72	78	756.99
88	72	79	759.06
88	72	80	744.01
88	73	77	711.24
88	73	78	735.02
88	73	79	745.17
88	73	80	739.92
88	73	81	765.51
88	73	82	786.88
88	73	83	783.79
88	73	84	788.58
88	74	81	812.03
88	74	82	860.16
88	74	83	857.76
88	74	84	866.44
88	75	81	870.02
88	75	82	940.29
88	75	83	923.08
88	75	84	927.85
88	76	81	871.45
88	76	82	953.95
88	76	83	903.99
88	76	84	918.84
89	46	81	938.99
89	46	82	950.92
89	46	83	931.29
89	46	84	921.27
89	47	81	889.69
89	47	82	887.52
89	47	83	855.05
89	47	84	837.01
89	48	81	794.84
89	48	82	800.56
89	48	83	783.43
89	48	84	775.8
89	49	77	725.66
89	49	78	729.38
89	49	79	734.34
89	49	80	729.93
89	49	81	741.09
89	49	82	757.97
89	49	83	755.98
89	49	84	756.11
89	50	74	715.94
89	50	75	745.19
89	50	76	749.31
89	50	77	742.37
89	50	78	747.11
89	50	79	749.69
89	50	80	734.65
89	50	81	739.64
89	50	82	752.56
89	50	83	751.5
89	50	84	752.57
89	51	74	724.6
89	51	75	769
89	51	76	786.2
89	51	77	783.47
89	51	78	779.28
89	51	79	769.7
89	51	80	749.71
89	51	81	740.04
89	51	82	740.09
89	51	83	737.18
89	51	84	733.52
89	52	74	766.9
89	52	75	846.37
89	52	76	880.33
89	52	77	858.81
89	52	78	828.92
89	52	79	806.21
89	52	80	789.08
89	52	81	774.52
89	52	82	767.28
89	52	83	758.96
89	52	84	750.81
89	53	74	781.59
89	53	75	858.4
89	53	76	893.69
89	53	77	864.34
89	53	78	864.6
89	53	79	870.31
89	53	80	861.15
89	53	81	845.58
89	53	82	830.32
89	53	83	808.36
89	53	84	792.6
89	54	74	781.36
89	54	75	850.41
89	54	76	897.07
89	54	77	878.49
89	54	78	875.21
89	54	79	869.65
89	54	80	866.42
89	54	81	856.52
89	54	82	854.48
89	54	83	850.18
89	54	84	848.01
89	55	75	832.93
89	55	76	898.25
89	55	77	889.44
89	55	78	872.68
89	55	79	855.24
89	55	80	861.35
89	55	81	862.17
89	55	82	865.89
89	55	83	868.68
89	55	84	869.62
89	56	75	805.67
89	56	76	866.59
89	56	77	872.35
89	56	78	872.14
89	56	79	867.72
89	56	80	871.74
89	56	81	872.51
89	56	82	874.49
89	56	83	878.25
89	56	84	882.12
89	57	75	830.23
89	57	76	841.47
89	57	77	869.1
89	57	78	886.66
89	57	79	858.48
89	57	80	867.33
89	57	81	893.8
89	57	82	884.83
89	57	83	873.09
89	57	84	896.92
89	58	77	869.93
89	58	78	907.7
89	58	79	873.55
89	58	80	888.11
89	58	81	928.17
89	58	82	924.49
89	58	83	914.67
89	58	84	926.51
89	59	77	891.65
89	59	78	906.68
89	59	79	912.44
89	59	80	923.62
89	59	81	934.64
89	59	82	916.3
89	59	83	885.58
89	59	84	867.27
89	60	77	807.12
89	60	78	817.76
89	60	79	805
89	60	80	769.05
89	60	81	705.74
89	60	82	663.64
89	60	83	629.16
89	60	84	662.52
89	61	77	773.33
89	61	78	804.74
89	61	79	810.75
89	61	80	787.09
89	61	81	731.76
89	61	82	704.26
89	61	83	697.37
89	61	84	767.39
89	62	77	848.04
89	62	78	866.64
89	62	79	871.67
89	62	80	867.88
89	62	81	845.24
89	62	82	832.33
89	62	83	828.31
89	62	84	860.67
89	63	77	862.89
89	63	78	844.09
89	63	79	853.46
89	63	80	882.56
89	63	81	925.76
89	63	82	948.31
89	63	83	945.41
89	63	84	909.21
89	64	77	871
89	64	78	822.64
89	64	79	809.56
89	64	80	816.66
89	64	81	885.83
89	64	82	918.64
89	64	83	900.48
89	64	84	857.4
89	65	77	867.83
89	65	78	809.78
89	65	79	774.92
89	65	80	756.9
89	65	81	845.86
89	65	82	893.99
89	65	83	882.52
89	65	84	836.54
89	66	75	848.19
89	66	76	845.67
89	66	77	843.47
89	66	78	803.15
89	66	79	761.86
89	66	80	725.53
89	66	81	815.02
89	66	82	868.88
89	66	83	867.61
89	66	84	818.11
89	67	75	875.35
89	67	76	842.1
89	67	77	802.76
89	67	78	786.43
89	67	79	755.15
89	67	80	720.77
89	67	81	761.79
89	67	82	786.97
89	67	83	779.41
89	67	84	756.8
89	68	75	854.03
89	68	76	810.28
89	68	77	772.88
89	68	78	772.09
89	68	79	753.14
89	68	80	727.88
89	68	81	749.04
89	68	82	765.15
89	68	83	761.35
89	68	84	756.63
89	69	74	867.91
89	69	75	817.75
89	69	76	780.7
89	69	77	755.54
89	69	78	761.14
89	69	79	756.38
89	69	80	746.14
89	69	81	760.08
89	69	82	771.18
89	69	83	772.44
89	69	84	776.63
89	70	74	823.66
89	70	75	777.28
89	70	76	751.94
89	70	77	745.68
89	70	78	739.84
89	70	79	740.22
89	70	80	757.43
89	70	81	759.55
89	70	82	763.78
89	70	83	777.95
89	70	84	774.99
89	71	74	786.17
89	71	75	754.56
89	71	76	742.3
89	71	77	745.53
89	71	78	742.64
89	71	79	745.89
89	71	80	762.11
89	71	81	756.84
89	71	82	755.62
89	71	83	763.6
89	71	84	751.57
89	72	74	768.18
89	72	75	765.62
89	72	76	762.42
89	72	77	759.61
89	72	78	770.31
89	72	79	771.29
89	72	80	758.82
89	72	81	755.89
89	72	82	754.94
89	72	83	753.7
89	72	84	742.78
89	73	74	764.58
89	73	75	768.42
89	73	76	760.07
89	73	77	739.87
89	73	78	751.85
89	73	79	758.88
89	73	80	757.9
89	73	81	784.85
89	73	82	808.65
89	73	83	816.9
89	73	84	817.58
89	74	81	840.04
89	74	82	881.04
89	74	83	876.07
89	74	84	879.82
89	75	81	922.1
89	75	82	974.55
89	75	83	938.47
89	75	84	937.33
89	76	81	921.28
89	76	82	989.5
89	76	83	928.26
89	76	84	931.97
90	46	81	920.33
90	46	82	939.05
90	46	83	915.16
90	46	84	899.46
90	47	81	891.5
90	47	82	886.3
90	47	83	841.31
90	47	84	816.6
90	48	81	808.24
90	48	82	809
90	48	83	790.33
90	48	84	783.87
90	49	74	753.6
90	49	75	771.25
90	49	76	765.15
90	49	81	755.89
90	49	82	774.56
90	49	83	769.76
90	49	84	769.01
90	50	74	737.76
90	50	75	764.62
90	50	76	770.15
90	50	77	765.95
90	50	78	754.95
90	50	79	752.4
90	50	80	757.88
90	50	81	772.7
90	50	82	794.26
90	50	83	777.39
90	50	84	761.7
90	51	74	733.54
90	51	75	778.42
90	51	76	807.29
90	51	77	816.63
90	51	78	803.13
90	51	79	793.1
90	51	80	780.72
90	51	81	771.56
90	51	82	762.31
90	51	83	752.61
90	51	84	750.14
90	52	74	780.45
90	52	75	852.47
90	52	76	895.26
90	52	77	900.22
90	52	78	883.1
90	52	79	859.59
90	52	80	831.21
90	52	81	813.24
90	52	82	794.52
90	52	83	776.24
90	52	84	753.4
90	53	74	786.45
90	53	75	859.22
90	53	76	897.83
90	53	77	879.73
90	53	78	894.25
90	53	79	925.12
90	53	80	919.91
90	53	81	911.2
90	53	82	897.98
90	53	83	849.16
90	53	84	787.31
90	54	74	780.51
90	54	75	848.36
90	54	76	897.55
90	54	77	890.25
90	54	78	897.28
90	54	79	899.94
90	54	80	909.48
90	54	81	918.36
90	54	82	922.15
90	54	83	910.06
90	54	84	896.05
90	55	74	801.86
90	55	75	845.73
90	55	76	900.46
90	55	77	934.83
90	55	78	911.96
90	55	79	866.77
90	55	80	888.65
90	55	81	913.68
90	55	82	922.86
90	55	83	920.68
90	55	84	916.08
90	56	74	808.46
90	56	75	816.1
90	56	76	865.23
90	56	77	897.32
90	56	78	908.07
90	56	79	903.63
90	56	80	912.92
90	56	81	926.02
90	56	82	912.94
90	56	83	905.19
90	56	84	901.43
90	57	74	854.78
90	57	75	834.25
90	57	76	846.08
90	57	77	887.65
90	57	78	901.62
90	57	79	858.17
90	57	80	867.15
90	57	81	916.36
90	57	82	915.1
90	57	83	913.6
90	57	84	909.08
90	58	74	952.27
90	58	75	923.37
90	58	76	858.03
90	58	77	891.17
90	58	78	917.91
90	58	79	857.78
90	58	80	878.49
90	58	81	953.77
90	58	82	974.54
90	58	83	983.84
90	58	84	975.36
90	59	75	875.2
90	59	76	872.86
90	59	77	900.34
90	59	78	929.49
90	59	79	939.13
90	59	80	971.72
90	59	81	1002.8
90	59	82	986.93
90	59	83	944.83
90	59	84	912.3
90	60	75	774.28
90	60	76	744.73
90	60	77	745.64
90	60	78	769.22
90	60	79	764.25
90	60	80	744.91
90	60	81	679.74
90	60	82	628.81
90	60	83	574.37
90	60	84	596.8
90	61	77	696.99
90	61	78	743.29
90	61	79	755.36
90	61	80	739.7
90	61	81	675.94
90	61	82	614.46
90	61	83	536.04
90	61	84	647.72
90	62	75	824.78
90	62	76	845.7
90	62	77	865.97
90	62	78	873.54
90	62	79	855.81
90	62	80	838.22
90	62	81	807.12
90	62	82	752.25
90	62	83	656.85
90	62	84	765.24
90	63	75	726.39
90	63	76	801.53
90	63	77	874.07
90	63	78	848.52
90	63	79	864.88
90	63	80	900.28
90	63	81	934.61
90	63	82	927.42
90	63	83	864.29
90	63	84	902.51
90	64	75	707.46
90	64	76	791.78
90	64	77	863.45
90	64	78	807.99
90	64	79	811.89
90	64	80	847.96
90	64	81	903.13
90	64	82	916.59
90	64	83	876.08
90	64	84	880.2
90	65	74	886.15
90	65	75	824.85
90	65	76	831.43
90	65	77	840.56
90	65	78	775.46
90	65	79	762.72
90	65	80	785.12
90	65	81	865.94
90	65	82	912.68
90	65	83	910.93
90	65	84	876.25
90	66	74	874.51
90	66	75	885.16
90	66	76	846.56
90	66	77	791.73
90	66	78	770.2
90	66	79	758.11
90	66	80	751.73
90	66	81	850.2
90	66	82	920.48
90	66	83	945.17
90	66	84	869.54
90	67	74	890.03
90	67	75	876.84
90	67	76	818.49
90	67	77	760.45
90	67	78	771.07
90	67	79	765.22
90	67	80	738.63
90	67	81	781.29
90	67	82	815.35
90	67	83	832.73
90	67	84	785.72
90	68	74	914.41
90	68	75	839.12
90	68	76	781.23
90	68	77	750.6
90	68	78	778.66
90	68	79	779.93
90	68	80	746.29
90	68	81	757.38
90	68	82	773.44
90	68	83	797.43
90	68	84	779.78
90	69	74	864.95
90	69	75	804.59
90	69	76	774.64
90	69	77	767.71
90	69	78	791.1
90	69	79	794.53
90	69	80	773.84
90	69	81	773.17
90	69	82	778.72
90	69	83	803.53
90	69	84	804.06
90	70	74	814.32
90	70	75	785.2
90	70	76	767.08
90	70	77	763.72
90	70	78	774.42
90	70	79	775.7
90	70	80	769.33
90	70	81	764.34
90	70	82	762.44
90	70	83	774.47
90	70	84	772.96
90	71	74	779.08
90	71	75	777.7
90	71	76	765.49
90	71	77	757.34
90	71	78	764.22
90	71	79	766.43
90	71	80	765.69
90	71	81	762.55
90	71	82	758.3
90	71	83	766.07
90	71	84	762.47
90	72	74	784.55
90	72	75	782.34
90	72	76	769.84
90	72	77	754.43
90	72	78	768.18
90	72	79	773.24
90	72	80	766.56
90	72	81	769.42
90	72	82	767.16
90	72	83	771.26
90	72	84	767.76
90	73	74	799.25
90	73	75	788.33
90	73	76	775.81
90	73	81	823.84
90	73	82	851.7
90	73	83	859.69
90	73	84	856.67
90	74	81	889.71
90	74	82	929.36
90	74	83	928.05
90	74	84	920.1
90	75	81	961.97
90	75	82	993.91
90	75	83	977.68
90	75	84	964.73
90	76	81	954.17
90	76	82	999.5
90	76	83	984.16
90	76	84	970.81
91	47	81	884.18
91	47	82	875.72
91	47	83	867.87
91	47	84	859.35
91	48	81	819.5
91	48	82	817.23
91	48	83	813.34
91	48	84	817.57
91	49	74	780.94
91	49	75	788.24
91	49	76	777.04
91	49	81	770.3
91	49	82	789.46
91	49	83	786.54
91	49	84	792.57
91	50	74	767.17
91	50	75	779.36
91	50	76	775.59
91	50	81	787.79
91	50	82	804.57
91	50	83	786.45
91	50	84	778.55
91	51	74	757.59
91	51	75	785.51
91	51	76	802.11
91	51	81	786.65
91	51	82	774.59
91	51	83	759.75
91	51	84	756.14
91	52	74	803.08
91	52	75	857.3
91	52	76	889.3
91	52	81	816.13
91	52	82	789.89
91	52	83	766.47
91	52	84	739.2
91	53	74	824.53
91	53	75	884.47
91	53	76	915.7
91	53	81	920.76
91	53	82	870.24
91	53	83	813.24
91	53	84	753.55
91	54	74	825.78
91	54	75	887.43
91	54	76	924.7
91	54	81	944.21
91	54	82	932.54
91	54	83	896.76
91	54	84	852.84
91	55	74	823.54
91	55	75	880.73
91	55	76	929.27
91	55	81	947.92
91	55	82	957.63
91	55	83	940
91	55	84	911.04
91	56	74	830.22
91	56	75	857.07
91	56	76	894.68
91	56	81	962.81
91	56	82	956.79
91	56	83	946.92
91	56	84	934.37
91	57	74	863.04
91	57	75	853.07
91	57	76	866.85
91	57	77	919.42
91	57	78	948.39
91	57	79	937.42
91	57	80	938.72
91	57	81	957.27
91	57	82	945.32
91	57	83	933.63
91	57	84	919.39
91	58	74	933.78
91	58	75	897.54
91	58	76	862.87
91	58	77	919.11
91	58	78	948.89
91	58	79	911.68
91	58	80	929.8
91	58	81	997.13
91	58	82	995.45
91	58	83	991.48
91	58	84	987.75
91	59	74	885.82
91	59	75	887.93
91	59	76	897.63
91	59	77	935.47
91	59	78	965.08
91	59	79	946.49
91	59	80	968.84
91	59	81	1034.5
91	59	82	1009.9
91	59	83	971.95
91	59	84	939.42
91	60	74	804.55
91	60	75	763.69
91	60	76	722.18
91	60	77	737.27
91	60	78	773.38
91	60	79	717.85
91	60	80	710.63
91	60	81	759.86
91	60	82	734.75
91	60	83	686.12
91	60	84	649.04
91	61	74	761.24
91	61	75	654.69
91	61	76	621.94
91	61	77	659.93
91	61	78	748.04
91	61	79	710.64
91	61	80	708.38
91	61	81	737.04
91	61	82	716.93
91	61	83	671.2
91	61	84	653.49
91	62	74	901.48
91	62	75	683.96
91	62	76	804.2
91	62	77	880.52
91	62	78	910.6
91	62	79	870.72
91	62	80	843.86
91	62	81	832.66
91	62	82	807.33
91	62	83	757.32
91	62	84	769.52
91	63	74	891.57
91	63	75	677.7
91	63	76	813.54
91	63	77	893.92
91	63	78	869.96
91	63	79	895.17
91	63	80	927.17
91	63	81	944
91	63	82	930.31
91	63	83	875.41
91	63	84	924.14
91	64	74	850.55
91	64	75	751.97
91	64	76	835.72
91	64	77	869.2
91	64	78	811.63
91	64	79	836.07
91	64	80	880.67
91	64	81	910.26
91	64	82	893.26
91	64	83	818.09
91	64	84	860.92
91	65	74	884.21
91	65	75	931.62
91	65	76	885.62
91	65	77	825.65
91	65	78	759.68
91	65	79	766.7
91	65	80	810.33
91	65	81	868.86
91	65	82	886.55
91	65	83	852.47
91	65	84	868.86
91	66	74	867.24
91	66	75	892.47
91	66	76	850.44
91	66	77	792.19
91	66	78	746.71
91	66	79	741.59
91	66	80	767.39
91	66	81	854.33
91	66	82	919.41
91	66	83	955.65
91	66	84	907.64
91	67	74	886.59
91	67	75	872.17
91	67	76	818.76
91	67	81	812.21
91	67	82	843.04
91	67	83	879.14
91	67	84	843.06
91	68	74	917.96
91	68	75	856.13
91	68	76	792.44
91	68	81	797.11
91	68	82	804.96
91	68	83	831.28
91	68	84	812.66
91	69	74	844.8
91	69	75	801.65
91	69	76	770.43
91	69	81	813.85
91	69	82	812.01
91	69	83	807.43
91	69	84	802.74
91	70	74	799.54
91	70	75	788.53
91	70	76	774.24
91	70	81	789.09
91	70	82	787.86
91	70	83	783.71
91	70	84	774.02
91	71	74	778.94
91	71	75	788.81
91	71	76	779.98
91	71	81	782.37
91	71	82	790.21
91	71	83	783
91	71	84	775.26
91	72	74	791.86
91	72	75	785.66
91	72	76	763.97
91	72	81	805.83
91	72	82	825.74
91	72	83	806.71
91	72	84	799.92
91	73	74	809.58
91	73	75	792.57
91	73	76	777
91	73	81	876.32
91	73	82	902.57
91	73	83	887.01
91	73	84	886.96
91	74	74	819.29
91	74	75	799.76
91	74	76	787.17
91	74	81	955.55
91	74	82	976.58
91	74	83	967.14
91	74	84	968.28
91	75	81	1008.7
91	75	82	1012.2
91	75	83	1016.9
91	75	84	1017
91	76	81	986.21
91	76	82	1005.4
91	76	83	1018.2
91	76	84	1019
92	47	81	946.23
92	47	82	949.38
92	47	83	939.69
92	47	84	944.7
92	48	81	871.61
92	48	82	885.9
92	48	83	885.17
92	48	84	888.89
92	49	74	801.02
92	49	75	808.74
92	49	76	788.25
92	49	81	812.23
92	49	82	834.03
92	49	83	838.21
92	49	84	844.47
92	50	74	793.52
92	50	75	795.2
92	50	76	775.53
92	50	81	785.68
92	50	82	798.7
92	50	83	805.63
92	50	84	811.69
92	51	74	786.41
92	51	75	789.69
92	51	76	782.6
92	51	81	771.93
92	51	82	786.85
92	51	83	776.01
92	51	84	779.62
92	52	74	818.45
92	52	75	849.64
92	52	76	861.9
92	52	81	771.65
92	52	82	783.08
92	52	83	762.01
92	52	84	745.04
92	53	74	864.87
92	53	75	908
92	53	76	929.38
92	53	81	808.28
92	53	82	792.6
92	53	83	766.36
92	53	84	732.17
92	54	74	909.51
92	54	75	946.35
92	54	76	972.84
92	54	81	852.87
92	54	82	845.46
92	54	83	820.13
92	54	84	782.97
92	55	74	858.56
92	55	75	930.8
92	55	76	981.53
92	55	81	889.11
92	55	82	886.15
92	55	83	870.34
92	55	84	846.44
92	56	74	856.83
92	56	75	913.47
92	56	76	953.81
92	56	81	915.64
92	56	82	909.64
92	56	83	900.26
92	56	84	892.57
92	57	74	876.67
92	57	75	892.68
92	57	76	907.86
92	57	77	941.81
92	57	78	968.37
92	57	79	979.96
92	57	80	950.75
92	57	81	922.66
92	57	82	896.58
92	57	83	877.74
92	57	84	867.29
92	58	74	900.12
92	58	75	860.88
92	58	76	863.91
92	58	77	933.35
92	58	78	974.39
92	58	79	976.72
92	58	80	965.15
92	58	81	956.52
92	58	82	934.3
92	58	83	926.43
92	58	84	933.55
92	59	74	925.85
92	59	75	938.62
92	59	76	949.68
92	59	77	969.46
92	59	78	988.39
92	59	79	1006.5
92	59	80	997.74
92	59	81	981.49
92	59	82	956.38
92	59	83	935.87
92	59	84	916.87
92	60	74	872.91
92	60	75	843.5
92	60	76	804.36
92	60	77	831.02
92	60	78	877.89
92	60	79	795.69
92	60	80	768.46
92	60	81	815.26
92	60	82	804.45
92	60	83	778.61
92	60	84	719.13
92	61	74	811.91
92	61	75	670.4
92	61	76	671.19
92	61	77	758.93
92	61	78	860.15
92	61	79	768.04
92	61	80	759.32
92	61	81	835.83
92	61	82	853.94
92	61	83	836.51
92	61	84	743.62
92	62	74	856.45
92	62	75	543.84
92	62	76	747.96
92	62	77	887.33
92	62	78	922.7
92	62	79	881.14
92	62	80	877.9
92	62	81	925.11
92	62	82	937.23
92	62	83	922.52
92	62	84	847.78
92	63	74	819.71
92	63	75	631.17
92	63	76	824.89
92	63	77	917.66
92	63	78	889.17
92	63	79	899.81
92	63	80	927.18
92	63	81	963.19
92	63	82	976.35
92	63	83	963.96
92	63	84	970.39
92	64	74	760.97
92	64	75	791.65
92	64	76	880.76
92	64	77	910.17
92	64	78	867.46
92	64	79	853.8
92	64	80	865.84
92	64	81	918.43
92	64	82	926.17
92	64	83	886.54
92	64	84	900.78
92	65	74	797.5
92	65	75	952.85
92	65	76	916.66
92	65	77	877.36
92	65	78	850.69
92	65	79	800.91
92	65	80	788.77
92	65	81	865.36
92	65	82	898.39
92	65	83	884.15
92	65	84	898.44
92	66	74	823.54
92	66	75	872.69
92	66	76	882.28
92	66	77	873.99
92	66	78	834.37
92	66	79	779.12
92	66	80	754.85
92	66	81	839.66
92	66	82	904.78
92	66	83	947.91
92	66	84	943.32
92	67	74	871.61
92	67	75	859.66
92	67	76	859.13
92	67	81	807.55
92	67	82	851.95
92	67	83	897.99
92	67	84	887.88
92	68	74	928.09
92	68	75	876.63
92	68	76	837.32
92	68	81	794.98
92	68	82	813.04
92	68	83	843.6
92	68	84	837.67
92	69	74	829.2
92	69	75	822.91
92	69	76	789.51
92	69	81	809.45
92	69	82	806.04
92	69	83	797.99
92	69	84	797.15
92	70	74	792.17
92	70	75	788.56
92	70	76	765.38
92	70	81	792.68
92	70	82	795.81
92	70	83	787.82
92	70	84	781.8
92	71	74	796.49
92	71	75	773.7
92	71	76	753.53
92	71	81	790.8
92	71	82	807.88
92	71	83	800.74
92	71	84	796.76
92	72	74	805.73
92	72	75	783.81
92	72	76	754
92	72	81	838.07
92	72	82	859.31
92	72	83	838.31
92	72	84	843.21
92	73	74	811.63
92	73	75	794.44
92	73	76	770.85
92	73	81	893.68
92	73	82	916.74
92	73	83	907.53
92	73	84	914.23
92	74	74	814.73
92	74	75	806.28
92	74	76	792.56
92	74	81	954.24
92	74	82	973.26
92	74	83	981.39
92	74	84	989.67
92	75	81	991.35
92	75	82	987.27
92	75	83	1013.5
92	75	84	1032.9
92	76	81	976.85
92	76	82	987.04
92	76	83	1011.6
92	76	84	1033
93	49	74	810.34
93	49	75	838.69
93	49	76	806.78
93	50	74	812.93
93	50	75	826.26
93	50	76	792.02
93	50	81	806.11
93	50	82	813.69
93	50	83	816.48
93	50	84	825.88
93	51	74	809.4
93	51	75	790.94
93	51	76	776.68
93	51	81	783.82
93	51	82	794.59
93	51	83	792.65
93	51	84	811.77
93	52	74	824.04
93	52	75	817.64
93	52	76	805.53
93	52	81	766.41
93	52	82	780.85
93	52	83	774.05
93	52	84	783.8
93	53	74	884.67
93	53	75	877.42
93	53	76	860.43
93	53	81	764.08
93	53	82	750.31
93	53	83	743.88
93	53	84	743.37
93	54	71	753.86
93	54	72	754.8
93	54	73	833.48
93	54	74	983.48
93	54	75	953.46
93	54	76	923.11
93	54	81	796.08
93	54	82	785.08
93	54	83	765.93
93	54	84	738.81
93	55	71	749.09
93	55	72	766.62
93	55	73	825.95
93	55	74	932.15
93	55	75	963.76
93	55	76	977.61
93	55	81	830.85
93	55	82	817.14
93	55	83	799.66
93	55	84	780.25
93	56	71	769.55
93	56	72	793.15
93	56	73	832.5
93	56	74	915.88
93	56	75	960.51
93	56	76	980.2
93	56	81	849.29
93	56	82	833.69
93	56	83	828.82
93	56	84	826.79
93	57	71	860.3
93	57	72	844.75
93	57	73	847.22
93	57	74	911.41
93	57	75	935.65
93	57	76	945.48
93	57	77	962.7
93	57	78	969.92
93	57	79	964.97
93	57	80	915.1
93	58	71	906.84
93	58	72	938.41
93	58	73	943.06
93	58	74	898.66
93	58	75	873.72
93	58	76	882.15
93	58	77	940.87
93	58	78	967.74
93	58	79	967.75
93	58	80	942.2
93	59	71	883.62
93	59	72	938.11
93	59	73	969.46
93	59	74	946.52
93	59	75	930.28
93	59	76	912.11
93	59	77	948.29
93	59	78	980.17
93	59	79	1012.8
93	59	80	992.82
93	60	71	836.49
93	60	72	916.49
93	60	73	911.65
93	60	74	880.62
93	60	75	855.13
93	60	76	836.15
93	60	77	851.79
93	60	78	864.88
93	60	79	797.01
93	60	80	784.02
93	61	74	753.53
93	61	75	719.25
93	61	76	753.27
93	61	77	807.26
93	61	78	852.91
93	61	79	766.92
93	61	80	768.17
93	62	71	913.1
93	62	72	1022.6
93	62	73	991.32
93	62	74	887.12
93	62	75	711.77
93	62	76	783.49
93	62	77	879.85
93	62	78	942.3
93	62	79	884.09
93	62	80	881.49
93	63	71	829.92
93	63	72	898.28
93	63	73	940.43
93	63	74	894.12
93	63	75	810.86
93	63	76	851.38
93	63	77	889.97
93	63	78	897.75
93	63	79	907.17
93	63	80	924.8
93	64	71	817.5
93	64	72	808.24
93	64	73	828.53
93	64	74	849.1
93	64	75	882.52
93	64	76	896.96
93	64	77	905.07
93	64	78	891.22
93	64	79	871.58
93	64	80	864.56
93	65	71	828.65
93	65	72	911.68
93	65	73	881.05
93	65	74	860.23
93	65	75	887.61
93	65	76	911.13
93	65	77	915.56
93	65	78	906.86
93	65	79	835
93	65	80	794.32
93	66	71	839.5
93	66	72	936.98
93	66	73	914.83
93	66	74	897.44
93	66	75	914.23
93	66	76	907.17
93	67	71	843.28
93	67	72	943.08
93	67	73	942.56
93	67	74	926.17
93	67	75	911.16
93	67	76	902.42
93	67	81	802.58
93	67	82	839.42
93	67	83	885.64
93	67	84	899.79
93	68	71	830.52
93	68	72	964.64
93	68	73	980.33
93	68	74	953.77
93	68	75	885.16
93	68	76	886.7
93	68	81	789.24
93	68	82	807.74
93	68	83	834.79
93	68	84	843.64
93	69	71	745.27
93	69	72	897.71
93	69	73	906.62
93	69	74	868.39
93	69	75	840.63
93	69	76	816.24
93	69	81	798.19
93	69	82	796.51
93	69	83	797.66
93	69	84	797.66
93	70	74	826.65
93	70	75	815.57
93	70	76	793.49
93	70	81	791.5
93	70	82	793.8
93	70	83	787.05
93	70	84	790.08
93	71	74	823.11
93	71	75	805.54
93	71	76	795.24
93	71	81	796
93	71	82	810.1
93	71	83	803.24
93	71	84	812.93
93	72	74	840.74
93	72	75	827.33
93	72	76	797.88
93	72	81	862.89
93	72	82	881.13
93	72	83	874.47
93	72	84	889.06
93	73	74	842.08
93	73	75	826.47
93	73	76	801.39
93	73	81	927.61
93	73	82	942.59
93	73	83	939.34
93	73	84	949.01
93	74	74	833.59
93	74	75	812.42
93	74	76	806.29
94	49	74	835.59
94	49	75	840.28
94	49	76	820.97
94	50	71	869.24
94	50	72	847.18
94	50	73	832.21
94	50	74	826.91
94	50	75	826.22
94	50	76	809.46
94	51	71	817.05
94	51	72	823.82
94	51	73	838.7
94	51	74	836.32
94	51	75	804.59
94	51	76	787.85
94	52	71	802.67
94	52	72	820.02
94	52	73	840.66
94	52	74	851.27
94	52	75	838.91
94	52	76	823.69
94	53	69	632.84
94	53	70	711.77
94	53	71	831.52
94	53	72	823.96
94	53	73	847.24
94	53	74	878.79
94	53	75	870.95
94	53	76	854.8
94	54	69	601.52
94	54	70	660.95
94	54	71	783.62
94	54	72	811.01
94	54	73	861.54
94	54	74	930.46
94	54	75	904.79
94	54	76	889.71
94	54	78	880.86
94	54	79	859.8
94	54	80	806.44
94	55	69	588.85
94	55	70	654.47
94	55	71	778.8
94	55	72	804.46
94	55	73	852.06
94	55	74	934.74
94	55	75	951.32
94	55	76	957.7
94	55	78	923.84
94	55	79	884.97
94	55	80	836.77
94	56	69	614.26
94	56	70	684.84
94	56	71	796.33
94	56	72	821.83
94	56	73	857.99
94	56	74	934.4
94	56	75	962.74
94	56	76	966.48
94	56	78	952.6
94	56	79	963.58
94	56	80	879.09
94	57	71	855.54
94	57	72	869.7
94	57	73	879.14
94	57	74	930.86
94	57	75	951.22
94	57	76	956.87
94	57	77	945.91
94	57	78	959.77
94	57	79	971.11
94	57	80	897.37
94	58	71	910.09
94	58	72	940.02
94	58	73	929.94
94	58	74	910.94
94	58	75	912.35
94	58	76	930.54
94	58	77	954.19
94	58	78	966.06
94	58	79	964.73
94	58	80	929.82
94	59	71	900.9
94	59	72	941.94
94	59	73	965.7
94	59	74	958.69
94	59	75	946.59
94	59	76	917.78
94	59	77	935.15
94	59	78	965.26
94	59	79	1013.9
94	59	80	990.29
94	60	71	812.79
94	60	72	868.22
94	60	73	866.17
94	60	74	849.22
94	60	75	842.62
94	60	76	860.48
94	60	77	855.01
94	60	78	836.19
94	60	79	781.78
94	60	80	795.34
94	61	71	747.39
94	61	72	812.45
94	61	73	626.42
94	61	74	626.63
94	61	75	683.4
94	61	76	808.34
94	61	77	841.39
94	61	78	834.39
94	61	79	743.48
94	61	80	764.9
94	62	71	798.93
94	62	72	884.04
94	62	73	859.56
94	62	74	856.67
94	62	75	830.2
94	62	76	876.24
94	62	77	926.9
94	62	78	965.53
94	62	79	874.66
94	62	80	864.36
94	63	71	858.3
94	63	72	914.87
94	63	73	947.93
94	63	74	945.26
94	63	75	925.16
94	63	76	919.82
94	63	77	917.72
94	63	78	922.01
94	63	79	922.08
94	63	80	929.67
94	64	71	838.13
94	64	72	904.07
94	64	73	934.99
94	64	74	948.75
94	64	75	957.6
94	64	76	940.33
94	64	77	930.23
94	64	78	925.66
94	64	79	908.48
94	64	80	891.14
94	65	71	866.52
94	65	72	962.18
94	65	73	946.84
94	65	74	927.97
94	65	75	922.35
94	65	76	937.25
94	65	77	951.61
94	65	78	962.8
94	65	79	892.84
94	65	80	839.17
94	66	71	861.57
94	66	72	954.98
94	66	73	948.96
94	66	74	945.63
94	66	75	953.56
94	66	76	935.92
94	66	78	976.71
94	66	79	931.4
94	66	80	879.33
94	67	69	736.59
94	67	70	774.73
94	67	71	827.42
94	67	72	930.16
94	67	73	944.29
94	67	74	943.59
94	67	75	938.53
94	67	76	932.56
94	67	78	970.91
94	67	79	921.1
94	67	80	859.66
94	68	69	652.4
94	68	70	703.93
94	68	71	790.12
94	68	72	939.37
94	68	73	944.01
94	68	74	921.08
94	68	75	882.54
94	68	76	917.61
94	68	78	947.51
94	68	79	890.88
94	68	80	827.44
94	69	69	637.85
94	69	70	670.67
94	69	71	735.82
94	69	72	879.44
94	69	73	892.57
94	69	74	872.9
94	69	75	846.86
94	69	76	842.93
94	69	78	868.13
94	69	79	850.31
94	69	80	819.45
94	70	69	658.23
94	70	70	660.68
94	70	71	692.78
94	70	72	833.34
94	70	73	858.66
94	70	74	844.1
94	70	75	815.84
94	70	76	807.52
94	71	71	684.46
94	71	72	826.1
94	71	73	857.25
94	71	74	838.1
94	71	75	793.45
94	71	76	795.12
94	72	71	658.27
94	72	72	806.96
94	72	73	848.97
94	72	74	837.54
94	72	75	832.63
94	72	76	820.41
94	73	71	634.45
94	73	72	795.15
94	73	73	847.93
94	73	74	834.83
94	73	75	836.62
94	73	76	830.97
94	74	74	835.55
94	74	75	815.13
94	74	76	827.29
95	50	71	882.67
95	50	72	873.64
95	50	73	850.36
95	51	71	848.54
95	51	72	872.28
95	51	73	888
95	52	71	828.54
95	52	72	870.3
95	52	73	905.24
95	53	69	601.35
95	53	70	697.3
95	53	71	846.66
95	53	72	868.15
95	53	73	901.86
95	53	77	892.41
95	53	78	901.35
95	53	79	876.28
95	53	80	810.59
95	54	69	605.58
95	54	70	677.55
95	54	71	822.84
95	54	72	841.42
95	54	73	862.26
95	54	77	917.3
95	54	78	949.21
95	54	79	925.63
95	54	80	832.44
95	55	69	616.57
95	55	70	678.13
95	55	71	836.8
95	55	72	847.41
95	55	73	865.72
95	55	77	978.89
95	55	78	975.67
95	55	79	942.35
95	55	80	859.99
95	56	69	637.94
95	56	70	698.17
95	56	71	853.16
95	56	72	864.47
95	56	73	878.77
95	56	77	946.37
95	56	78	971.48
95	56	79	999.35
95	56	80	912.88
95	57	69	737.23
95	57	70	740.85
95	57	71	843.26
95	57	72	871.84
[truncated: 7,412 more rows]
