# Supplementary material for: From mathematics to medicine: A practical primer on topological data analysis (TDA) and the development of related analytic tools for the functional discovery of latent structure in fMRI data
Source: PLoS One. 2021 Aug 12;16(8):e0255859. doi: 10.1371/journal.pone.0255859 (PMC8360597; doi:10.1371/journal.pone.0255859)
Supplement: S1 Data — The included archive of .csv files has one .csv file for each time index. Each .csv file contains a single matrix, which has one column for each of the spatial coordinates x, y, z and one column for the fMRI signal amplitude at voxel (x, y, z) at that time index. This is normalized scan data for a single patient from our study, described in the paper, with an ACC (anterior cingulate cortex) mask applied. This is the data we used, together with our software implementation of our workflow (available at https://github.com/regalski/Wayne-State-TDA), to produce the persistence diagrams, vineyards, and loop locations pictured in the figures and described in the Workflow section of our paper. (ZIP) [file pone.0255859.s004.zip › lea2002_145_121_121_time_15_rdACC.csv]

86	49	77	719.62
86	49	78	705.3
86	49	79	693.69
86	49	80	703.94
86	50	77	695.88
86	50	78	680.26
86	50	79	674.76
86	50	80	687.29
86	51	77	702.22
86	51	78	686.64
86	51	79	694.79
86	51	80	685.35
86	52	77	727.87
86	52	78	700.87
86	52	79	706.93
86	52	80	696.95
86	53	77	805.4
86	53	78	750.31
86	53	79	731.29
86	53	80	719.13
86	54	77	850.88
86	54	78	816.18
86	54	79	800.8
86	54	80	778.77
86	55	77	861.97
86	55	78	842.01
86	55	79	842.63
86	55	80	829.04
86	56	77	863.24
86	56	78	847.5
86	56	79	852.78
86	56	80	857.07
86	57	77	840.82
86	57	78	877.82
86	57	79	868.14
86	57	80	846.55
86	57	81	854.81
86	57	82	835.26
86	58	77	829.07
86	58	78	865.67
86	58	79	869.25
86	58	80	869.56
86	58	81	881.84
86	58	82	877.1
86	59	81	844.5
86	59	82	841.15
86	60	81	742.28
86	60	82	747.04
86	61	81	788.76
86	61	82	785.98
86	62	81	840.32
86	62	82	853.84
86	63	77	839.46
86	63	78	817.46
86	63	79	811.78
86	63	80	795.98
86	63	81	816.06
86	63	82	847.05
86	64	77	835.32
86	64	78	817.16
86	64	79	809.84
86	64	80	752.74
86	64	81	740.05
86	64	82	755.27
86	65	77	851.66
86	65	78	851.12
86	65	79	842.19
86	65	80	768.08
86	65	81	744.59
86	65	82	761.46
86	66	77	857.23
86	66	78	881.05
86	66	79	865.67
86	66	80	787.12
86	66	81	759.62
86	66	82	764.48
86	67	77	812.19
86	67	78	844.65
86	67	79	847.14
86	67	80	791.71
86	68	77	860.89
86	68	78	853.21
86	68	79	837.24
86	68	80	774.71
86	69	77	871.93
86	69	78	834.78
86	69	79	805.38
86	69	80	742.06
86	70	77	784.76
86	70	78	765.02
86	70	79	740.49
86	70	80	701.99
86	71	77	750.28
86	71	78	735.14
86	71	79	716.64
86	71	80	698.96
86	72	77	740.13
86	72	78	730.05
86	72	79	717.69
86	72	80	697.68
86	73	77	727.53
86	73	78	720.44
86	73	79	715.39
86	73	80	696.97
87	46	81	919.33
87	46	82	911.21
87	46	83	921.82
87	46	84	928.94
87	47	81	839.98
87	47	82	843.74
87	47	83	846.51
87	47	84	844.85
87	48	81	752.41
87	48	82	761.41
87	48	83	765.45
87	48	84	767.23
87	49	77	727.64
87	49	78	723.49
87	49	79	721.8
87	49	80	729.43
87	49	81	739.43
87	49	82	748.73
87	49	83	752.71
87	49	84	753.94
87	50	77	716.44
87	50	78	712.46
87	50	79	707.75
87	50	80	713.85
87	50	81	721.57
87	50	82	729.35
87	50	83	736.47
87	50	84	740.26
87	51	77	709.58
87	51	78	696.67
87	51	79	698.72
87	51	80	693.91
87	52	77	743.1
87	52	78	718.62
87	52	79	711.23
87	52	80	700.43
87	53	77	828.11
87	53	78	778.45
87	53	79	737.28
87	53	80	719.92
87	54	77	863.08
87	54	78	828.33
87	54	79	790.48
87	54	80	767.67
87	55	77	860.29
87	55	78	850.1
87	55	79	839.21
87	55	80	822.39
87	55	81	786.77
87	55	82	772.65
87	55	83	760.82
87	55	84	769.15
87	56	77	860.15
87	56	78	858.36
87	56	79	871.3
87	56	80	870.56
87	56	81	834.17
87	56	82	805.92
87	56	83	770.96
87	56	84	783.08
87	57	77	855.74
87	57	78	880.49
87	57	79	887.61
87	57	80	878.68
87	57	81	856.66
87	57	82	826.83
87	57	83	781.41
87	57	84	787.45
87	58	77	850.04
87	58	78	883.64
87	58	79	892.54
87	58	80	892.42
87	58	81	907.72
87	58	82	906.87
87	58	83	877.46
87	58	84	860.43
87	59	77	856.8
87	59	78	868.73
87	59	79	853.45
87	59	80	840.21
87	59	81	869.38
87	59	82	879.3
87	59	83	874.95
87	59	84	867.04
87	60	77	771.42
87	60	78	773.72
87	60	79	765.41
87	60	80	748.57
87	60	81	744.18
87	60	82	749.21
87	60	83	790.16
87	60	84	813.09
87	61	77	724.33
87	61	78	730.93
87	61	79	740.97
87	61	80	779.02
87	61	81	769.49
87	61	82	765.11
87	61	83	798.66
87	61	84	812.01
87	62	77	777.6
87	62	78	767.37
87	62	79	770.2
87	62	80	815.02
87	62	81	830.02
87	62	82	849.17
87	62	83	846.46
87	62	84	840.14
87	63	77	879.28
87	63	78	833.81
87	63	79	803.23
87	63	80	790.47
87	63	81	829.54
87	63	82	879.72
87	63	83	843.08
87	63	84	818.17
87	64	77	853.45
87	64	78	807.71
87	64	79	768.96
87	64	80	738.51
87	64	81	759.28
87	64	82	800.14
87	64	83	768.56
87	64	84	754.5
87	65	77	837.5
87	65	78	819.7
87	65	79	796.02
87	65	80	734.38
87	65	81	736.99
87	65	82	767.6
87	65	83	748.15
87	65	84	739.25
87	66	77	843.67
87	66	78	847.85
87	66	79	813.38
87	66	80	731.6
87	66	81	715.12
87	66	82	732.25
87	66	83	717.83
87	66	84	713.71
87	67	77	844.68
87	67	78	810.41
87	67	79	753.64
87	67	80	710.84
87	67	81	697.39
87	67	82	702.6
87	67	83	691.37
87	67	84	693.28
87	68	77	867.49
87	68	78	818.24
87	68	79	766.91
87	68	80	720.49
87	68	81	703.65
87	68	82	703.54
87	68	83	696.92
87	68	84	695.53
87	69	77	826.66
87	69	78	794.11
87	69	79	760.66
87	69	80	720.57
87	70	77	738.17
87	70	78	735.19
87	70	79	732.03
87	70	80	713.62
87	71	77	735.83
87	71	78	732.92
87	71	79	724.78
87	71	80	709.23
87	72	77	750.21
87	72	78	743.69
87	72	79	728.53
87	72	80	710.13
87	73	77	750.66
87	73	78	741.06
87	73	79	727.36
87	73	80	714.85
87	73	81	732.74
87	73	82	771.93
87	73	83	763.69
87	73	84	754.51
87	74	81	765.86
87	74	82	826.85
87	74	83	850.13
87	74	84	870.47
87	75	81	788.22
87	75	82	880.76
87	75	83	902.27
87	75	84	922.97
87	76	81	786.02
87	76	82	901.67
87	76	83	921.19
87	76	84	941.16
88	46	81	945.3
88	46	82	937.58
88	46	83	940.75
88	46	84	944.04
88	47	81	864.86
88	47	82	867.8
88	47	83	865.93
88	47	84	860.85
88	48	81	766.73
88	48	82	781.3
88	48	83	786.77
88	48	84	781.33
88	49	77	739.15
88	49	78	735.73
88	49	79	739.58
88	49	80	739.99
88	49	81	744.43
88	49	82	764.4
88	49	83	772.22
88	49	84	769.26
88	50	77	730.85
88	50	78	739.35
88	50	79	745.49
88	50	80	737.47
88	50	81	736.85
88	50	82	748.12
88	50	83	757.94
88	50	84	765.49
88	51	77	733.87
88	51	78	720.05
88	51	79	713.14
88	51	80	713.55
88	52	77	783.88
88	52	78	755.56
88	52	79	734.85
88	52	80	724.72
88	53	77	868.09
88	53	78	835.81
88	53	79	786.69
88	53	80	760.28
88	54	77	889.01
88	54	78	863.25
88	54	79	817.82
88	54	80	792.64
88	55	77	882.23
88	55	78	862.51
88	55	79	851.46
88	55	80	837.59
88	55	81	809.74
88	55	82	818.53
88	55	83	840.03
88	55	84	823.64
88	56	77	867.11
88	56	78	846.47
88	56	79	872.25
88	56	80	877.45
88	56	81	841.64
88	56	82	831.5
88	56	83	840.03
88	56	84	851.68
88	57	77	867.22
88	57	78	856.9
88	57	79	870.22
88	57	80	879.37
88	57	81	854.27
88	57	82	832.01
88	57	83	821.28
88	57	84	860.93
88	58	77	867.77
88	58	78	888.64
88	58	79	887.95
88	58	80	888.1
88	58	81	890.85
88	58	82	893.75
88	58	83	891.23
88	58	84	904.89
88	59	77	875.62
88	59	78	891.33
88	59	79	867.11
88	59	80	841.92
88	59	81	857.35
88	59	82	864.8
88	59	83	865.41
88	59	84	868.51
88	60	77	837.15
88	60	78	821.21
88	60	79	788.35
88	60	80	742.69
88	60	81	725.13
88	60	82	719.19
88	60	83	756.57
88	60	84	787.21
88	61	77	805.02
88	61	78	794.61
88	61	79	787.74
88	61	80	791.09
88	61	81	758.75
88	61	82	749.19
88	61	83	813.72
88	61	84	840.07
88	62	77	832.98
88	62	78	815.03
88	62	79	813.08
88	62	80	838.43
88	62	81	837.88
88	62	82	848.51
88	62	83	872.35
88	62	84	876.58
88	63	77	918.53
88	63	78	853.3
88	63	79	809.34
88	63	80	819.57
88	63	81	865.3
88	63	82	912.03
88	63	83	883.5
88	63	84	858.7
88	64	77	886.53
88	64	78	813.57
88	64	79	753.17
88	64	80	763.97
88	64	81	818.94
88	64	82	883.04
88	64	83	834.05
88	64	84	795.55
88	65	77	864
88	65	78	810.77
88	65	79	754.73
88	65	80	734.7
88	65	81	784.51
88	65	82	853.35
88	65	83	826.23
88	65	84	800.63
88	66	77	857.34
88	66	78	820.62
88	66	79	766.15
88	66	80	722.57
88	66	81	753.55
88	66	82	809.01
88	66	83	790.82
88	66	84	770.48
88	67	77	825.26
88	67	78	769.55
88	67	79	714.14
88	67	80	706.25
88	67	81	721.9
88	67	82	747.16
88	67	83	739.37
88	67	84	729.34
88	68	77	813.22
88	68	78	773.33
88	68	79	738.23
88	68	80	698.37
88	68	81	706.4
88	68	82	736.66
88	68	83	739.86
88	68	84	738.11
88	69	77	785.27
88	69	78	764.29
88	69	79	744.46
88	69	80	704.96
88	70	77	743.38
88	70	78	728.04
88	70	79	712.71
88	70	80	717.29
88	71	77	735.61
88	71	78	720.46
88	71	79	705.23
88	71	80	718.27
88	72	77	739.81
88	72	78	730.05
88	72	79	718.44
88	72	80	727.26
88	73	77	740.72
88	73	78	736.82
88	73	79	730.38
88	73	80	735.1
88	73	81	751.08
88	73	82	774.2
88	73	83	780.99
88	73	84	780.06
88	74	81	799
88	74	82	861.79
88	74	83	876.96
88	74	84	888.05
88	75	81	855.78
88	75	82	949.21
88	75	83	936.55
88	75	84	942.74
88	76	81	875.02
88	76	82	983.14
88	76	83	935.4
88	76	84	937.85
89	46	81	938.4
89	46	82	950.12
89	46	83	935.24
89	46	84	911.44
89	47	81	884.62
89	47	82	883.3
89	47	83	858.89
89	47	84	828.23
89	48	81	789.52
89	48	82	786.24
89	48	83	771.51
89	48	84	756.98
89	49	77	751.61
89	49	78	741.29
89	49	79	739.69
89	49	80	750.04
89	49	81	755.47
89	49	82	762.6
89	49	83	768.57
89	49	84	773.3
89	50	74	743.9
89	50	75	750.11
89	50	76	753.68
89	50	77	738.08
89	50	78	742.92
89	50	79	769.35
89	50	80	756.67
89	50	81	750.77
89	50	82	758.57
89	50	83	769.17
89	50	84	778.45
89	51	74	763.52
89	51	75	786.35
89	51	76	799.08
89	51	77	773.44
89	51	78	759.28
89	51	79	747.88
89	51	80	732.8
89	51	81	726.6
89	51	82	737.14
89	51	83	745.3
89	51	84	754.01
89	52	74	805.3
89	52	75	856.44
89	52	76	878.46
89	52	77	842.84
89	52	78	815.73
89	52	79	790.98
89	52	80	767.6
89	52	81	753.27
89	52	82	762.63
89	52	83	764.76
89	52	84	755.21
89	53	74	825.64
89	53	75	880.43
89	53	76	901.37
89	53	77	890
89	53	78	881.56
89	53	79	863.31
89	53	80	831.9
89	53	81	807.38
89	53	82	809.94
89	53	83	807.48
89	53	84	794.21
89	54	74	827.82
89	54	75	886.41
89	54	76	908.67
89	54	77	893.6
89	54	78	880.27
89	54	79	859.74
89	54	80	843.9
89	54	81	830.97
89	54	82	836.33
89	54	83	847.23
89	54	84	852.88
89	55	75	875.04
89	55	76	915.6
89	55	77	896.74
89	55	78	866.45
89	55	79	857
89	55	80	855.93
89	55	81	849.7
89	55	82	862.4
89	55	83	878.46
89	55	84	876.04
89	56	75	840.49
89	56	76	902.32
89	56	77	884.64
89	56	78	833.63
89	56	79	858.01
89	56	80	869.89
89	56	81	864.02
89	56	82	868.24
89	56	83	882.56
89	56	84	883.79
89	57	75	847.06
89	57	76	885.42
89	57	77	877.99
89	57	78	839.24
89	57	79	833.04
89	57	80	832.5
89	57	81	846.59
89	57	82	851.27
89	57	83	861.84
89	57	84	891.39
89	58	77	883.65
89	58	78	885.91
89	58	79	861.65
89	58	80	856.28
89	58	81	905.67
89	58	82	928.62
89	58	83	928.82
89	58	84	952.44
89	59	77	872.73
89	59	78	891.38
89	59	79	872.78
89	59	80	862.66
89	59	81	898.19
89	59	82	900.39
89	59	83	872.7
89	59	84	874.05
89	60	77	825.14
89	60	78	801.64
89	60	79	772.29
89	60	80	749.82
89	60	81	721.83
89	60	82	693.15
89	60	83	690.41
89	60	84	730.97
89	61	77	808.52
89	61	78	794.17
89	61	79	777.12
89	61	80	760.75
89	61	81	714.28
89	61	82	690.53
89	61	83	732.45
89	61	84	792.58
89	62	77	853.62
89	62	78	839.43
89	62	79	831.21
89	62	80	842.11
89	62	81	823.97
89	62	82	821.47
89	62	83	855.68
89	62	84	886.49
89	63	77	902.39
89	63	78	862.49
89	63	79	841.86
89	63	80	875.89
89	63	81	897.99
89	63	82	928.35
89	63	83	935.06
89	63	84	913.97
89	64	77	865.04
89	64	78	802.49
89	64	79	764.25
89	64	80	808.33
89	64	81	856.67
89	64	82	910.51
89	64	83	895.05
89	64	84	856.82
89	65	77	848.6
89	65	78	791.15
89	65	79	749.74
89	65	80	775.98
89	65	81	834.32
89	65	82	900.09
89	65	83	889.92
89	65	84	856.75
89	66	75	878.79
89	66	76	879.84
89	66	77	838.42
89	66	78	793.55
89	66	79	756.3
89	66	80	758.5
89	66	81	810.49
89	66	82	872.81
89	66	83	860.81
89	66	84	826.89
89	67	75	891.98
89	67	76	852.4
89	67	77	787.36
89	67	78	745.51
89	67	79	714.22
89	67	80	727.85
89	67	81	757.7
89	67	82	791.97
89	67	83	782.69
89	67	84	764.95
89	68	75	856.68
89	68	76	816.28
89	68	77	763.11
89	68	78	754.08
89	68	79	748.67
89	68	80	721.15
89	68	81	730.59
89	68	82	760.53
89	68	83	767.64
89	68	84	763.94
89	69	74	808.83
89	69	75	794.38
89	69	76	778.89
89	69	77	753.48
89	69	78	762.6
89	69	79	769.3
89	69	80	729.62
89	69	81	735.27
89	69	82	758.25
89	69	83	768.77
89	69	84	769.94
89	70	74	814.61
89	70	75	790.25
89	70	76	752.55
89	70	77	740.07
89	70	78	730.56
89	70	79	721.91
89	70	80	740.85
89	70	81	756.72
89	70	82	766.48
89	70	83	769.85
89	70	84	767.46
89	71	74	786.65
89	71	75	768.6
89	71	76	741.1
89	71	77	742.87
89	71	78	737.85
89	71	79	730.4
89	71	80	741.31
89	71	81	748.85
89	71	82	754.05
89	71	83	752.18
89	71	84	746.52
89	72	74	752.63
89	72	75	747.03
89	72	76	737.89
89	72	77	747.08
89	72	78	751.01
89	72	79	748.18
89	72	80	751.11
89	72	81	754.4
89	72	82	757.87
89	72	83	754.59
89	72	84	751.8
89	73	74	757.4
89	73	75	753.97
89	73	76	744.29
89	73	77	740.29
89	73	78	740.42
89	73	79	746.14
89	73	80	763.98
89	73	81	779.42
89	73	82	798.38
89	73	83	812.97
89	73	84	821.02
89	74	81	841.91
89	74	82	886.98
89	74	83	900.64
89	74	84	908.08
89	75	81	912.08
89	75	82	969.7
89	75	83	959.76
89	75	84	961.14
89	76	81	926.63
89	76	82	984.54
89	76	83	962.87
89	76	84	961.65
90	46	81	929.76
90	46	82	944.47
90	46	83	928.46
90	46	84	903.54
90	47	81	894.47
90	47	82	884.43
90	47	83	857.38
90	47	84	823.54
90	48	81	792.37
90	48	82	784.64
90	48	83	771.43
90	48	84	755.28
90	49	74	766.18
90	49	75	752.92
90	49	76	752.88
90	49	81	750.44
90	49	82	762.63
90	49	83	768.66
90	49	84	774.28
90	50	74	769.65
90	50	75	762.01
90	50	76	753.52
90	50	77	732.5
90	50	78	741.47
90	50	79	767.17
90	50	80	756.5
90	50	81	758.19
90	50	82	771.45
90	50	83	777.25
90	50	84	780.23
90	51	74	771.08
90	51	75	796.26
90	51	76	821.51
90	51	77	805.23
90	51	78	793.11
90	51	79	777.07
90	51	80	766.72
90	51	81	761.28
90	51	82	765.67
90	51	83	761.78
90	51	84	754.69
90	52	74	783.66
90	52	75	854.42
90	52	76	910.52
90	52	77	899.88
90	52	78	877.01
90	52	79	852.31
90	52	80	831.28
90	52	81	811.99
90	52	82	794.95
90	52	83	775.69
90	52	84	753.14
90	53	74	799.62
90	53	75	851.89
90	53	76	884.66
90	53	77	889.91
90	53	78	906.22
90	53	79	946.79
90	53	80	920.55
90	53	81	892.1
90	53	82	859.9
90	53	83	828.15
90	53	84	797.04
90	54	74	802.03
90	54	75	851.54
90	54	76	885.71
90	54	77	876.96
90	54	78	880.67
90	54	79	896.94
90	54	80	901.31
90	54	81	906.55
90	54	82	890.54
90	54	83	880.44
90	54	84	874.47
90	55	74	813.38
90	55	75	853.57
90	55	76	905.19
90	55	77	901.66
90	55	78	891.7
90	55	79	885.2
90	55	80	894.4
90	55	81	900.79
90	55	82	899.71
90	55	83	899.38
90	55	84	907.59
90	56	74	833.53
90	56	75	835.08
90	56	76	883.79
90	56	77	914.22
90	56	78	921.97
90	56	79	919.57
90	56	80	916.4
90	56	81	903.12
90	56	82	894.94
90	56	83	891.45
90	56	84	901.22
90	57	74	882.76
90	57	75	871.88
90	57	76	879.2
90	57	77	884.42
90	57	78	883.67
90	57	79	868.36
90	57	80	861.52
90	57	81	877.17
90	57	82	880.74
90	57	83	887.9
90	57	84	898.2
90	58	74	935.41
90	58	75	942.04
90	58	76	910.41
90	58	77	897.03
90	58	78	901.82
90	58	79	877.81
90	58	80	878.96
90	58	81	944.85
90	58	82	978.09
90	58	83	973.23
90	58	84	986.21
90	59	75	933.74
90	59	76	904.06
90	59	77	881.04
90	59	78	887.22
90	59	79	896.44
90	59	80	914
90	59	81	958.9
90	59	82	961.65
90	59	83	914.98
90	59	84	907.42
90	60	75	790.96
90	60	76	754.31
90	60	77	716.13
90	60	78	712.57
90	60	79	737.61
90	60	80	762.18
90	60	81	729.22
90	60	82	698.81
90	60	83	673.74
90	60	84	690.61
90	61	77	708.07
90	61	78	718.21
90	61	79	726.55
90	61	80	723.89
90	61	81	673.56
90	61	82	631.6
90	61	83	625.97
90	61	84	686.71
90	62	75	851.48
90	62	76	824.57
90	62	77	833.29
90	62	78	836.44
90	62	79	830.82
90	62	80	829.89
90	62	81	793.53
90	62	82	766.89
90	62	83	776.46
90	62	84	829.98
90	63	75	830.21
90	63	76	827.21
90	63	77	887
90	63	78	872.63
90	63	79	874.17
90	63	80	913.32
90	63	81	906.11
90	63	82	906.97
90	63	83	913.15
90	63	84	930.4
90	64	75	815.27
90	64	76	826.79
90	64	77	844.66
90	64	78	796.13
90	64	79	779.08
90	64	80	840.39
90	64	81	862.69
90	64	82	881.28
90	64	83	882.54
90	64	84	885.09
90	65	74	821.9
90	65	75	858.78
90	65	76	857.81
90	65	77	820.22
90	65	78	764.26
90	65	79	742.73
90	65	80	806.84
90	65	81	852.92
90	65	82	899.77
90	65	83	906.31
90	65	84	889.89
90	66	74	866.4
90	66	75	888.13
90	66	76	870.91
90	66	77	793.96
90	66	78	751.06
90	66	79	737.89
90	66	80	786.96
90	66	81	848.06
90	66	82	909
90	66	83	909.99
90	66	84	873.46
90	67	74	890.08
90	67	75	881.85
90	67	76	837.24
90	67	77	750.35
90	67	78	726
90	67	79	723.52
90	67	80	761.61
90	67	81	794.82
90	67	82	823.27
90	67	83	812.63
90	67	84	795.75
90	68	74	879.68
90	68	75	834.8
90	68	76	791.8
90	68	77	749.83
90	68	78	754.25
90	68	79	769.63
90	68	80	773.16
90	68	81	772.31
90	68	82	777.71
90	68	83	784.8
90	68	84	784.5
90	69	74	821.53
90	69	75	779.92
90	69	76	757.49
90	69	77	761.78
90	69	78	781.03
90	69	79	797.89
90	69	80	778.91
90	69	81	769.39
90	69	82	767.72
90	69	83	784.52
90	69	84	790.46
90	70	74	804.93
90	70	75	786.06
90	70	76	762.22
90	70	77	745.75
90	70	78	745.64
90	70	79	744.93
90	70	80	752.79
90	70	81	761.7
90	70	82	768.7
90	70	83	779.43
90	70	84	778.75
90	71	74	787.6
90	71	75	780.25
90	71	76	763.24
90	71	77	753.67
90	71	78	753.86
90	71	79	751.82
90	71	80	747.37
90	71	81	751.67
90	71	82	757.15
90	71	83	770.35
90	71	84	770.45
90	72	74	777.98
90	72	75	770
90	72	76	762.9
90	72	77	766.87
90	72	78	774.26
90	72	79	775.67
90	72	80	761.61
90	72	81	764.96
90	72	82	773.44
90	72	83	784.47
90	72	84	786.7
90	73	74	790.89
90	73	75	786.17
90	73	76	773.18
90	73	81	829.54
90	73	82	846.85
90	73	83	858.98
90	73	84	863.16
90	74	81	901.11
90	74	82	925.55
90	74	83	936.47
90	74	84	939
90	75	81	961.62
90	75	82	983.23
90	75	83	990.47
90	75	84	990.92
90	76	81	961.72
90	76	82	985.49
90	76	83	995.75
90	76	84	1001.2
91	47	81	904.9
91	47	82	890.39
91	47	83	882.61
91	47	84	870.64
91	48	81	815.87
91	48	82	798.41
91	48	83	798.36
91	48	84	802.11
91	49	74	821.93
91	49	75	798.05
91	49	76	784.94
91	49	81	769.08
91	49	82	775.59
91	49	83	784.73
91	49	84	790.48
91	50	74	795.65
91	50	75	783.9
91	50	76	774.33
91	50	81	764.33
91	50	82	786.51
91	50	83	790.67
91	50	84	785.7
91	51	74	785.61
91	51	75	799.76
91	51	76	816.6
91	51	81	765.35
91	51	82	773.95
91	51	83	772.41
91	51	84	765.69
91	52	74	815.18
91	52	75	863.39
91	52	76	905.41
91	52	81	806.03
91	52	82	787.41
91	52	83	766.43
91	52	84	749.04
91	53	74	832.86
91	53	75	893.83
91	53	76	939.61
91	53	81	889.65
91	53	82	840.65
91	53	83	799.64
91	53	84	771.69
91	54	74	841.46
91	54	75	898.14
91	54	76	933.55
91	54	81	924.97
91	54	82	894.76
91	54	83	868.65
91	54	84	838.89
91	55	74	853.77
91	55	75	896.98
91	55	76	935.42
91	55	81	934.12
91	55	82	918.89
91	55	83	902.33
91	55	84	905.32
91	56	74	856.84
91	56	75	882.66
91	56	76	910.76
91	56	81	933.15
91	56	82	915.4
91	56	83	904.14
91	56	84	922.72
91	57	74	865.94
91	57	75	868.62
91	57	76	890.81
91	57	77	922.56
91	57	78	949.54
91	57	79	941.24
91	57	80	927.41
91	57	81	910.04
91	57	82	902.55
91	57	83	903.6
91	57	84	916.26
91	58	74	916.17
91	58	75	903.43
91	58	76	911.26
91	58	77	935.56
91	58	78	961.68
91	58	79	952.44
91	58	80	948.58
91	58	81	966.43
91	58	82	985.35
91	58	83	985.99
91	58	84	993.39
91	59	74	924.74
91	59	75	935.72
91	59	76	925.61
91	59	77	921.83
91	59	78	931.23
91	59	79	939.97
91	59	80	951.21
91	59	81	968.7
91	59	82	965.01
91	59	83	949.11
91	59	84	921.27
91	60	74	797
91	60	75	774.37
91	60	76	752.28
91	60	77	738.06
91	60	78	734.64
91	60	79	748.11
91	60	80	767.59
91	60	81	779.3
91	60	82	768.71
91	60	83	748.47
91	60	84	702.65
91	61	74	773.65
91	61	75	650.64
91	61	76	660.59
91	61	77	713.35
91	61	78	736.62
91	61	79	726.43
91	61	80	712.69
91	61	81	739.3
91	61	82	713.02
91	61	83	650.08
91	61	84	627.23
91	62	74	949
91	62	75	696.41
91	62	76	748.75
91	62	77	853.99
91	62	78	866.52
91	62	79	849.4
91	62	80	837.04
91	62	81	850.97
91	62	82	833.5
91	62	83	794.9
91	62	84	808.3
91	63	74	876.81
91	63	75	809.19
91	63	76	835.47
91	63	77	896.77
91	63	78	886.41
91	63	79	901.4
91	63	80	945.35
91	63	81	942.02
91	63	82	928.66
91	63	83	905.35
91	63	84	934.65
91	64	74	801.04
91	64	75	853.95
91	64	76	872.38
91	64	77	855.38
91	64	78	798.88
91	64	79	795.32
91	64	80	852.22
91	64	81	873.15
91	64	82	876.19
91	64	83	844.13
91	64	84	859.76
91	65	74	827.94
91	65	75	910.71
91	65	76	895.04
91	65	77	823.76
91	65	78	762.11
91	65	79	747.91
91	65	80	809.83
91	65	81	860.68
91	65	82	904.06
91	65	83	887.16
91	65	84	879.97
91	66	74	877
91	66	75	905.79
91	66	76	878.1
91	66	77	796.53
91	66	78	742.13
91	66	79	734.3
91	66	80	794.56
91	66	81	863.15
91	66	82	932.02
91	66	83	928.41
91	66	84	896.48
91	67	74	883.65
91	67	75	886.65
91	67	76	847.63
91	67	81	814.97
91	67	82	847.59
91	67	83	846.63
91	67	84	830.46
91	68	74	879.4
91	68	75	854.76
91	68	76	812.74
91	68	81	803.26
91	68	82	791.73
91	68	83	806.28
91	68	84	809.58
91	69	74	828.24
91	69	75	795.69
91	69	76	775.8
91	69	81	801.78
91	69	82	772.92
91	69	83	787.5
91	69	84	800.47
91	70	74	810.8
91	70	75	796.9
91	70	76	781.64
91	70	81	763.14
91	70	82	766.33
91	70	83	770.78
91	70	84	774.77
91	71	74	794.54
91	71	75	797.81
91	71	76	785.16
91	71	81	750.38
91	71	82	764.99
91	71	83	776.97
91	71	84	783.53
91	72	74	780.35
91	72	75	780.65
91	72	76	776.58
91	72	81	775.62
91	72	82	796.51
91	72	83	812.78
91	72	84	820.73
91	73	74	793.04
91	73	75	787.52
91	73	76	775.31
91	73	81	865.88
91	73	82	885.48
91	73	83	898.92
91	73	84	906.43
91	74	74	806.87
91	74	75	793.35
91	74	76	775.4
91	74	81	943.64
91	74	82	953.35
91	74	83	970.68
91	74	84	979.3
91	75	81	990.87
91	75	82	991.65
91	75	83	1014.9
91	75	84	1028.4
91	76	81	979.33
91	76	82	993.61
91	76	83	1022.7
91	76	84	1035.9
92	47	81	965.14
92	47	82	952.31
92	47	83	940.03
92	47	84	938.86
92	48	81	874.76
92	48	82	862.68
92	48	83	864.03
92	48	84	876.07
92	49	74	818.17
92	49	75	827.83
92	49	76	817.57
92	49	81	806.79
92	49	82	813.69
92	49	83	825.95
92	49	84	831.48
92	50	74	807.35
92	50	75	813.38
92	50	76	803.9
92	50	81	781.4
92	50	82	802.21
92	50	83	810.92
92	50	84	804.3
92	51	74	809.37
92	51	75	808.04
92	51	76	804.86
92	51	81	763.67
92	51	82	777.47
92	51	83	787.93
92	51	84	793.03
92	52	74	847.35
92	52	75	861.81
92	52	76	872.26
92	52	81	771.75
92	52	82	771.26
92	52	83	763.94
92	52	84	753.63
92	53	74	890.3
92	53	75	926.37
92	53	76	947.64
92	53	81	813.58
92	53	82	788.21
92	53	83	763.51
92	53	84	743.32
92	54	74	910.78
92	54	75	950.65
92	54	76	971.92
92	54	81	861.58
92	54	82	837.6
92	54	83	810.78
92	54	84	779.28
92	55	74	893.55
92	55	75	937.23
92	55	76	965.9
92	55	81	904.29
92	55	82	895.91
92	55	83	887.03
92	55	84	858.06
92	56	74	892.97
92	56	75	941.79
92	56	76	951.51
92	56	81	920.14
92	56	82	918.16
92	56	83	916.81
92	56	84	898.48
92	57	74	873.49
92	57	75	899.39
92	57	76	917.65
92	57	77	937.19
92	57	78	955.42
92	57	79	950.34
92	57	80	933.44
92	57	81	903.31
92	57	82	901.07
92	57	83	906.54
92	57	84	895.16
92	58	74	892.8
92	58	75	875.53
92	58	76	909.24
92	58	77	948.66
92	58	78	981.19
92	58	79	988.38
92	58	80	987.18
92	58	81	937.35
92	58	82	922.4
92	58	83	925.16
92	58	84	940.04
92	59	74	974.15
92	59	75	951.37
92	59	76	944.76
92	59	77	949.84
92	59	78	967.59
92	59	79	986.98
92	59	80	984.48
92	59	81	938.95
92	59	82	914.97
92	59	83	903.88
92	59	84	891.57
92	60	74	870.52
92	60	75	848.85
92	60	76	830.15
92	60	77	819.43
92	60	78	816.77
92	60	79	784.67
92	60	80	753.9
92	60	81	829.18
92	60	82	853.64
92	60	83	826.07
92	60	84	758.12
92	61	74	797.87
92	61	75	663.76
92	61	76	717.19
92	61	77	816.72
92	61	78	810.19
92	61	79	758.27
92	61	80	712.27
92	61	81	858.34
92	61	82	919.24
92	61	83	870.05
92	61	84	754.33
92	62	74	864.95
92	62	75	572.85
92	62	76	723.03
92	62	77	912.85
92	62	78	886.88
92	62	79	861.34
92	62	80	838.65
92	62	81	954.95
92	62	82	1001.1
92	62	83	951.26
92	62	84	893.75
92	63	74	846.46
92	63	75	774.74
92	63	76	841.43
92	63	77	923.26
92	63	78	894.07
92	63	79	906.83
92	63	80	956.28
92	63	81	991.13
92	63	82	1002.6
92	63	83	970.35
92	63	84	973.54
92	64	74	765.95
92	64	75	869.42
92	64	76	906.01
92	64	77	891.66
92	64	78	823.56
92	64	79	806.95
92	64	80	836.55
92	64	81	891.8
92	64	82	927.66
92	64	83	900.1
92	64	84	909.41
92	65	74	767.14
92	65	75	916.77
92	65	76	926.66
92	65	77	869.48
92	65	78	800.01
92	65	79	764.83
92	65	80	781.58
92	65	81	849.83
92	65	82	909.93
92	65	83	912.55
92	65	84	925.39
92	66	74	863.81
92	66	75	913.68
92	66	76	897.67
92	66	77	846.45
92	66	78	796.43
92	66	79	768.79
92	66	80	778.73
92	66	81	837.91
92	66	82	907.82
92	66	83	941.17
92	66	84	945.87
92	67	74	893.76
92	67	75	899.91
92	67	76	875.08
92	67	81	795.71
92	67	82	850.81
92	67	83	890.4
92	67	84	892.49
92	68	74	895.5
92	68	75	879.92
92	68	76	853.92
92	68	81	781.52
92	68	82	802.92
92	68	83	830.18
92	68	84	833.48
92	69	74	855.4
92	69	75	831.23
92	69	76	817.03
92	69	81	786.65
92	69	82	786.66
92	69	83	792.11
92	69	84	794.56
92	70	74	827.32
92	70	75	811.61
92	70	76	795.33
92	70	81	768.14
92	70	82	796.83
92	70	83	776.74
92	70	84	770.9
92	71	74	809.92
92	71	75	800.18
92	71	76	786.85
92	71	81	765.29
92	71	82	791.48
92	71	83	790.85
92	71	84	800.65
92	72	74	800.64
92	72	75	800.2
92	72	76	789.35
92	72	81	808.28
92	72	82	815
92	72	83	837.02
92	72	84	858.94
92	73	74	805.58
92	73	75	794.74
92	73	76	776.77
92	73	81	885.42
92	73	82	898.87
92	73	83	910.86
92	73	84	922.77
92	74	74	810.64
92	74	75	788.26
92	74	76	769.56
92	74	81	955.65
92	74	82	969.44
92	74	83	985.19
92	74	84	995.53
92	75	81	986.94
92	75	82	1000.7
92	75	83	1032.2
92	75	84	1052.9
92	76	81	966.74
92	76	82	981.91
92	76	83	1019.4
92	76	84	1046.8
93	49	74	823.67
93	49	75	844.95
93	49	76	828.09
93	50	74	817.03
93	50	75	826.49
93	50	76	813.77
93	50	81	809.89
93	50	82	793.02
93	50	83	807.32
93	50	84	827.51
93	51	74	819.45
93	51	75	807.27
93	51	76	794.77
93	51	81	793.04
93	51	82	785.31
93	51	83	796.74
93	51	84	812.56
93	52	74	848.59
93	52	75	834.77
93	52	76	820.83
93	52	81	775.04
93	52	82	772.44
93	52	83	779.47
93	52	84	793.27
93	53	74	900.5
93	53	75	904.25
93	53	76	895.13
93	53	81	753.21
93	53	82	746.04
93	53	83	747.47
93	53	84	764.8
93	54	71	714.71
93	54	72	797.22
93	54	73	863.37
93	54	74	942.98
93	54	75	957.58
93	54	76	949.25
93	54	81	764.18
93	54	82	753.19
93	54	83	751.68
93	54	84	761.82
93	55	71	726.16
93	55	72	801.64
93	55	73	853.48
93	55	74	927.51
93	55	75	963.64
93	55	76	977.06
93	55	81	809.49
93	55	82	803.6
93	55	83	799.66
93	55	84	803.93
93	56	71	783.7
93	56	72	833.57
93	56	73	838.17
93	56	74	937.52
93	56	75	986.44
93	56	76	976.39
93	56	81	846.16
93	56	82	836.37
93	56	83	831.12
93	56	84	833.4
93	57	71	867.08
93	57	72	877.71
93	57	73	829.16
93	57	74	904.04
93	57	75	946.68
93	57	76	943.31
93	57	77	943.9
93	57	78	939.44
93	57	79	898.58
93	57	80	868.35
93	58	71	900.53
93	58	72	941.69
93	58	73	887.1
93	58	74	898.26
93	58	75	906.07
93	58	76	922.56
93	58	77	945.97
93	58	78	961.21
93	58	79	952.4
93	58	80	949.08
93	59	71	886.65
93	59	72	976.92
93	59	73	981.18
93	59	74	985.65
93	59	75	966.63
93	59	76	937.29
93	59	77	927.5
93	59	78	943.69
93	59	79	968.34
93	59	80	965.41
93	60	71	833.3
93	60	72	894.23
93	60	73	872.37
93	60	74	869.66
93	60	75	924.11
93	60	76	872.93
93	60	77	840.03
93	60	78	835.81
93	60	79	791.26
93	60	80	744.11
93	61	74	712.23
93	61	75	765.61
93	61	76	813.35
93	61	77	866.11
93	61	78	820.17
93	61	79	771.06
93	61	80	731.73
93	62	71	813.69
93	62	72	892.87
93	62	73	854.55
93	62	74	796.82
93	62	75	687.18
93	62	76	811.23
93	62	77	948.43
93	62	78	879.38
93	62	79	862.45
93	62	80	864.59
93	63	71	821.11
93	63	72	889.67
93	63	73	920.85
93	63	74	919.17
93	63	75	840.99
93	63	76	875.61
93	63	77	932.59
93	63	78	880.79
93	63	79	896.03
93	63	80	949.91
93	64	71	830.49
93	64	72	848.71
93	64	73	867.5
93	64	74	864.35
93	64	75	906.92
93	64	76	919.72
93	64	77	905.7
93	64	78	846.85
93	64	79	824.07
93	64	80	816.27
93	65	71	796.68
93	65	72	865.14
93	65	73	854.15
93	65	74	806.48
93	65	75	917.09
93	65	76	933.05
93	65	77	901.57
93	65	78	851.32
93	65	79	801.02
93	65	80	760.91
93	66	71	799.17
93	66	72	904.16
93	66	73	932.02
93	66	74	912.09
93	66	75	930.06
93	66	76	919.65
93	67	71	806.29
93	67	72	903.52
93	67	73	945.92
93	67	74	938.69
93	67	75	925.82
93	67	76	910.31
93	67	81	764.02
93	67	82	819.92
93	67	83	882.84
93	67	84	903.37
93	68	71	793.94
93	68	72	907.49
93	68	73	949.77
93	68	74	929.52
93	68	75	903.82
93	68	76	892.2
93	68	81	758.66
93	68	82	797.88
93	68	83	826.38
93	68	84	837.83
93	69	71	727.36
93	69	72	855.09
93	69	73	917.36
93	69	74	882.57
93	69	75	855.26
93	69	76	841.05
93	69	81	773.14
93	69	82	791.08
93	69	83	787.6
93	69	84	787.58
93	70	74	835.72
93	70	75	818.5
93	70	76	795.3
93	70	81	756.8
93	70	82	781.92
93	70	83	778.55
93	70	84	776.25
93	71	74	816.97
93	71	75	806.79
93	71	76	786.7
93	71	81	769.33
93	71	82	790.38
93	71	83	801.01
93	71	84	815.05
93	72	74	837.83
93	72	75	833.14
93	72	76	813.47
93	72	81	849.08
93	72	82	852.79
93	72	83	871.48
93	72	84	893.37
93	73	74	842.19
93	73	75	822.43
93	73	76	795.2
93	73	81	916.06
93	73	82	947.32
93	73	83	942.71
93	73	84	946.94
93	74	74	836.96
93	74	75	802.92
93	74	76	781.15
94	49	74	845.96
94	49	75	845.97
94	49	76	820.33
94	50	71	863.68
94	50	72	848.28
94	50	73	837.95
94	50	74	830.87
94	50	75	820.5
94	50	76	798.19
94	51	71	846.89
94	51	72	855.11
94	51	73	845.23
94	51	74	831.87
94	51	75	799.96
94	51	76	772.44
94	52	71	817.55
94	52	72	833.81
94	52	73	841.26
94	52	74	857.06
94	52	75	830.53
94	52	76	796.62
94	53	69	640.54
94	53	70	664.23
94	53	71	796.67
94	53	72	834.4
94	53	73	859.64
94	53	74	886.06
94	53	75	876.19
94	53	76	850.62
94	54	69	620
94	54	70	623.82
94	54	71	754.32
94	54	72	821.54
94	54	73	870.13
94	54	74	921.59
94	54	75	926.98
94	54	76	911.77
94	54	78	849.32
94	54	79	828.9
94	54	80	791.74
94	55	69	615.75
94	55	70	616.42
94	55	71	730.93
94	55	72	799.2
94	55	73	849.43
94	55	74	943.81
94	55	75	975.27
94	55	76	971.21
94	55	78	903.19
94	55	79	866.25
94	55	80	818.53
94	56	69	663.46
94	56	70	671.55
94	56	71	769.45
94	56	72	831.65
94	56	73	861.44
94	56	74	964.42
94	56	75	998.2
94	56	76	979.69
94	56	78	937.49
94	56	79	931.75
94	56	80	873.49
94	57	71	835.74
94	57	72	868.24
94	57	73	853.99
94	57	74	938.69
94	57	75	986.17
94	57	76	984.91
94	57	77	957.58
94	57	78	941.54
94	57	79	933.64
94	57	80	889.04
94	58	71	877.82
94	58	72	898.18
94	58	73	874.9
94	58	74	931.27
94	58	75	978.63
94	58	76	989.79
94	58	77	975.17
94	58	78	958.42
94	58	79	958.96
94	58	80	948.07
94	59	71	927.28
94	59	72	989.26
94	59	73	978.2
94	59	74	1005.3
94	59	75	1033.9
94	59	76	982.75
94	59	77	940.19
94	59	78	912.17
94	59	79	943.97
94	59	80	950.88
94	60	71	820.41
94	60	72	844.52
94	60	73	824.33
94	60	74	839.88
94	60	75	881.32
94	60	76	884.03
94	60	77	843.53
94	60	78	756.48
94	60	79	743.75
94	60	80	744.37
94	61	71	617.87
94	61	72	600.03
94	61	73	613.28
94	61	74	663.21
94	61	75	769.76
94	61	76	852.07
94	61	77	866.58
94	61	78	794.55
94	61	79	747.66
94	61	80	720.63
94	62	71	706.3
94	62	72	719.95
94	62	73	741.25
94	62	74	792.21
94	62	75	862.72
94	62	76	912.72
94	62	77	937.94
94	62	78	895.2
94	62	79	866.6
94	62	80	847.84
94	63	71	817.39
94	63	72	858.96
94	63	73	920.7
94	63	74	979.2
94	63	75	1005.5
94	63	76	983.45
94	63	77	936
94	63	78	895.23
94	63	79	903.91
94	63	80	943.16
94	64	71	839.08
94	64	72	905
94	64	73	961.05
94	64	74	996.42
94	64	75	1010.5
94	64	76	977.16
94	64	77	927.09
94	64	78	879.63
94	64	79	857.05
94	64	80	832.27
94	65	71	803.63
94	65	72	922.24
94	65	73	959.9
94	65	74	954.65
94	65	75	974.92
94	65	76	962.92
94	65	77	933.07
94	65	78	908.92
94	65	79	866.51
94	65	80	810.38
94	66	71	826.44
94	66	72	921.55
94	66	73	958.09
94	66	74	968.55
94	66	75	979.26
94	66	76	963.48
94	66	78	945.16
94	66	79	919.13
94	66	80	857.77
94	67	69	744.61
94	67	70	802.29
94	67	71	803.27
94	67	72	901.12
94	67	73	944.84
94	67	74	945.61
94	67	75	966.21
94	67	76	965.89
94	67	78	951.19
94	67	79	911.05
94	67	80	827.3
94	68	69	639.78
94	68	70	695.69
94	68	71	766.82
94	68	72	895.46
94	68	73	934.22
94	68	74	911.6
94	68	75	932.12
94	68	76	945.12
94	68	78	935.72
94	68	79	890.16
94	68	80	804.72
94	69	69	634.76
94	69	70	663.49
94	69	71	704.76
94	69	72	822.76
94	69	73	876.84
94	69	74	871.63
94	69	75	883.97
94	69	76	884
94	69	78	867.74
94	69	79	849.98
94	69	80	799.7
94	70	69	649.74
94	70	70	640.41
94	70	71	656.45
94	70	72	768.08
94	70	73	828.93
94	70	74	815.34
94	70	75	828.85
94	70	76	825
94	71	71	639.57
94	71	72	753
94	71	73	822.55
94	71	74	803
94	71	75	800.6
94	71	76	795.88
94	72	71	624.7
94	72	72	739.74
94	72	73	842.61
94	72	74	853.73
94	72	75	823.93
94	72	76	799
94	73	71	614.98
94	73	72	721.84
94	73	73	841.02
94	73	74	862.67
94	73	75	840.67
94	73	76	817.31
94	74	74	859.34
94	74	75	833.76
94	74	76	819.17
95	50	71	906.56
95	50	72	874.84
95	50	73	853.55
95	51	71	871.75
95	51	72	869.25
95	51	73	868.98
95	52	71	855.76
95	52	72	883.08
95	52	73	902.69
95	53	69	625.63
95	53	70	661.08
95	53	71	833.27
95	53	72	877.26
95	53	73	900
95	53	77	901.08
95	53	78	885.6
95	53	79	868.3
95	53	80	814.26
95	54	69	630.39
95	54	70	630.68
95	54	71	775.56
95	54	72	833.64
95	54	73	857.19
95	54	77	944.39
95	54	78	930.99
95	54	79	906.56
95	54	80	828.74
95	55	69	635.45
95	55	70	629.78
95	55	71	795.9
95	55	72	844.69
95	55	73	851.33
95	55	77	986.44
95	55	78	971.17
95	55	79	945.24
95	55	80	867.07
95	56	69	668.6
95	56	70	666
95	56	71	806.12
95	56	72	859.14
95	56	73	861.2
95	56	77	971.1
95	56	78	975.03
95	56	79	1003
95	56	80	928.46
95	57	69	741.79
95	57	70	750.49
95	57	71	822.45
95	57	72	875.87
[truncated: 7,412 more rows]
