# Supplementary material for: From mathematics to medicine: A practical primer on topological data analysis (TDA) and the development of related analytic tools for the functional discovery of latent structure in fMRI data
Source: PLoS One. 2021 Aug 12;16(8):e0255859. doi: 10.1371/journal.pone.0255859 (PMC8360597; doi:10.1371/journal.pone.0255859)
Supplement: S1 Data — The included archive of .csv files has one .csv file for each time index. Each .csv file contains a single matrix, which has one column for each of the spatial coordinates x, y, z and one column for the fMRI signal amplitude at voxel (x, y, z) at that time index. This is normalized scan data for a single patient from our study, described in the paper, with an ACC (anterior cingulate cortex) mask applied. This is the data we used, together with our software implementation of our workflow (available at https://github.com/regalski/Wayne-State-TDA), to produce the persistence diagrams, vineyards, and loop locations pictured in the figures and described in the Workflow section of our paper. (ZIP) [file pone.0255859.s004.zip › lea2002_145_121_121_time_160_rdACC.csv]

86	49	77	701.04
86	49	78	719.08
86	49	79	731.03
86	49	80	715.9
86	50	77	707.35
86	50	78	701.64
86	50	79	693.36
86	50	80	700.63
86	51	77	704.86
86	51	78	696.71
86	51	79	698.25
86	51	80	693.18
86	52	77	721.9
86	52	78	710.24
86	52	79	710.01
86	52	80	700.45
86	53	77	806.73
86	53	78	771.97
86	53	79	722.97
86	53	80	718.87
86	54	77	837.68
86	54	78	812.65
86	54	79	816.8
86	54	80	789.02
86	55	77	841.34
86	55	78	824.33
86	55	79	871.93
86	55	80	844.55
86	56	77	847.08
86	56	78	832.28
86	56	79	859.58
86	56	80	867.21
86	57	77	825.13
86	57	78	839.24
86	57	79	874.76
86	57	80	884.72
86	57	81	872.47
86	57	82	828.08
86	58	77	807.1
86	58	78	839.81
86	58	79	879.08
86	58	80	893.38
86	58	81	866.35
86	58	82	839.77
86	59	81	836.83
86	59	82	822.65
86	60	81	735.19
86	60	82	729.88
86	61	81	794.69
86	61	82	801.34
86	62	81	850.08
86	62	82	851.35
86	63	77	851.95
86	63	78	822.17
86	63	79	817.8
86	63	80	817.67
86	63	81	819.22
86	63	82	815.88
86	64	77	848.63
86	64	78	839.65
86	64	79	826.8
86	64	80	807.7
86	64	81	778.33
86	64	82	740.53
86	65	77	839.7
86	65	78	847.87
86	65	79	840.42
86	65	80	804.44
86	65	81	769.71
86	65	82	734.06
86	66	77	849.97
86	66	78	881.77
86	66	79	872.48
86	66	80	807.21
86	66	81	778.6
86	66	82	752.5
86	67	77	799.09
86	67	78	840.04
86	67	79	857.21
86	67	80	821.14
86	68	77	825.68
86	68	78	848.31
86	68	79	849.53
86	68	80	801.25
86	69	77	866.45
86	69	78	846.25
86	69	79	819.18
86	69	80	765.99
86	70	77	773.36
86	70	78	745
86	70	79	722.39
86	70	80	707.33
86	71	77	738.3
86	71	78	731.43
86	71	79	721.6
86	71	80	698.78
86	72	77	731.54
86	72	78	735.22
86	72	79	727.26
86	72	80	700.04
86	73	77	730.05
86	73	78	722.62
86	73	79	716.4
86	73	80	713.78
87	46	81	919.52
87	46	82	899.09
87	46	83	900.02
87	46	84	907.12
87	47	81	821.89
87	47	82	829.58
87	47	83	843.17
87	47	84	852.24
87	48	81	771.29
87	48	82	772.73
87	48	83	780.95
87	48	84	787.31
87	49	77	715.93
87	49	78	732.72
87	49	79	747.35
87	49	80	742.06
87	49	81	740.29
87	49	82	736.7
87	49	83	742.7
87	49	84	748.78
87	50	77	722.51
87	50	78	724.95
87	50	79	724.47
87	50	80	720.35
87	50	81	717.16
87	50	82	712.96
87	50	83	718.73
87	50	84	725.75
87	51	77	718.94
87	51	78	715.37
87	51	79	714.59
87	51	80	706.9
87	52	77	732.99
87	52	78	722.15
87	52	79	715.86
87	52	80	709.62
87	53	77	826.43
87	53	78	791.73
87	53	79	737.64
87	53	80	731.12
87	54	77	849.99
87	54	78	825.85
87	54	79	812.17
87	54	80	772.81
87	55	77	834.97
87	55	78	829.66
87	55	79	871.75
87	55	80	822.73
87	55	81	743.03
87	55	82	742.71
87	55	83	740.13
87	55	84	753.87
87	56	77	851.98
87	56	78	841.96
87	56	79	907.97
87	56	80	886.72
87	56	81	815.54
87	56	82	776.34
87	56	83	744
87	56	84	759.21
87	57	77	847.81
87	57	78	870.72
87	57	79	933.27
87	57	80	926.48
87	57	81	851.04
87	57	82	801.02
87	57	83	753.73
87	57	84	760.51
87	58	77	833.66
87	58	78	886.59
87	58	79	924.38
87	58	80	927.4
87	58	81	890.25
87	58	82	857.9
87	58	83	830.17
87	58	84	837.4
87	59	77	872.47
87	59	78	868.36
87	59	79	871.06
87	59	80	881.87
87	59	81	895.4
87	59	82	880.74
87	59	83	868.67
87	59	84	864.77
87	60	77	766.73
87	60	78	735.92
87	60	79	762.95
87	60	80	803.16
87	60	81	758.31
87	60	82	749.98
87	60	83	778.87
87	60	84	787.43
87	61	77	722.07
87	61	78	684.23
87	61	79	735.34
87	61	80	830.22
87	61	81	784.5
87	61	82	783.1
87	61	83	814.82
87	61	84	824.67
87	62	77	795.93
87	62	78	736.96
87	62	79	771.98
87	62	80	861.11
87	62	81	840.22
87	62	82	838.76
87	62	83	840.39
87	62	84	838.21
87	63	77	878.52
87	63	78	850.24
87	63	79	821.86
87	63	80	772.84
87	63	81	834.05
87	63	82	860.03
87	63	83	828.1
87	63	84	817.65
87	64	77	864.62
87	64	78	833.36
87	64	79	793.56
87	64	80	739.39
87	64	81	789.19
87	64	82	808.21
87	64	83	778.6
87	64	84	764.61
87	65	77	826.94
87	65	78	814.14
87	65	79	789.89
87	65	80	734.96
87	65	81	759
87	65	82	769.6
87	65	83	756.54
87	65	84	747.19
87	66	77	837.7
87	66	78	859.46
87	66	79	834.18
87	66	80	742.71
87	66	81	740.99
87	66	82	745.64
87	66	83	742.35
87	66	84	737.03
87	67	77	879.48
87	67	78	827.07
87	67	79	776.04
87	67	80	727.02
87	67	81	735.62
87	67	82	738.71
87	67	83	722.18
87	67	84	721.75
87	68	77	874.95
87	68	78	813.2
87	68	79	766.34
87	68	80	731.72
87	68	81	739.48
87	68	82	744.5
87	68	83	737.34
87	68	84	732.05
87	69	77	818.48
87	69	78	794.32
87	69	79	767.48
87	69	80	739.94
87	70	77	738.43
87	70	78	717.31
87	70	79	711.89
87	70	80	730.71
87	71	77	719.57
87	71	78	718.34
87	71	79	720.36
87	71	80	722.64
87	72	77	736.53
87	72	78	743.26
87	72	79	737.5
87	72	80	717.43
87	73	77	727.48
87	73	78	723.22
87	73	79	720.4
87	73	80	727.24
87	73	81	744.81
87	73	82	756.79
87	73	83	757.15
87	73	84	762.94
87	74	81	773.9
87	74	82	812.02
87	74	83	826.43
87	74	84	839.39
87	75	81	799.09
87	75	82	860.03
87	75	83	879.08
87	75	84	892.78
87	76	81	800.77
87	76	82	870.26
87	76	83	890.87
87	76	84	907.09
88	46	81	942.86
88	46	82	934.05
88	46	83	923.03
88	46	84	921.11
88	47	81	872.9
88	47	82	872.69
88	47	83	853.23
88	47	84	844.24
88	48	81	779.59
88	48	82	780.86
88	48	83	779.8
88	48	84	783.07
88	49	77	741.76
88	49	78	747.36
88	49	79	746.05
88	49	80	728.33
88	49	81	730.73
88	49	82	740.96
88	49	83	748.75
88	49	84	755.64
88	50	77	728.35
88	50	78	731.96
88	50	79	733.39
88	50	80	716.17
88	50	81	719.02
88	50	82	734.87
88	50	83	737.56
88	50	84	740.5
88	51	77	728.24
88	51	78	729.22
88	51	79	733.21
88	51	80	709.49
88	52	77	752.9
88	52	78	751.38
88	52	79	755.68
88	52	80	724.25
88	53	77	866.32
88	53	78	845.47
88	53	79	806.92
88	53	80	768.86
88	54	77	894.89
88	54	78	881.19
88	54	79	863.24
88	54	80	822.04
88	55	77	867.2
88	55	78	868.5
88	55	79	893.28
88	55	80	860.16
88	55	81	809.47
88	55	82	823.05
88	55	83	823.22
88	55	84	820.6
88	56	77	846.99
88	56	78	842.39
88	56	79	883.86
88	56	80	876.39
88	56	81	845.04
88	56	82	840.61
88	56	83	827.66
88	56	84	835.7
88	57	77	855.75
88	57	78	883.23
88	57	79	906.53
88	57	80	899.85
88	57	81	866.97
88	57	82	840.89
88	57	83	815.08
88	57	84	839.45
88	58	77	869.14
88	58	78	926.71
88	58	79	918.34
88	58	80	910.43
88	58	81	902.57
88	58	82	884.03
88	58	83	858.31
88	58	84	879.9
88	59	77	911.38
88	59	78	910.07
88	59	79	890.99
88	59	80	893.9
88	59	81	916.41
88	59	82	896.47
88	59	83	863.51
88	59	84	866.83
88	60	77	853.76
88	60	78	856.42
88	60	79	820.41
88	60	80	786.92
88	60	81	739.1
88	60	82	711.98
88	60	83	712.71
88	60	84	745.87
88	61	77	810.22
88	61	78	824.49
88	61	79	816.81
88	61	80	814.32
88	61	81	764.47
88	61	82	756.76
88	61	83	785.14
88	61	84	811.33
88	62	77	831.78
88	62	78	831.89
88	62	79	846.44
88	62	80	873.73
88	62	81	848.46
88	62	82	847.61
88	62	83	861.41
88	62	84	856.16
88	63	77	881.39
88	63	78	836.52
88	63	79	831.18
88	63	80	841.49
88	63	81	883.19
88	63	82	907.66
88	63	83	889.72
88	63	84	857.92
88	64	77	896.72
88	64	78	827.71
88	64	79	792.65
88	64	80	770.89
88	64	81	837.45
88	64	82	869.22
88	64	83	846.88
88	64	84	811.38
88	65	77	893.11
88	65	78	820.25
88	65	79	769.03
88	65	80	724.59
88	65	81	801.83
88	65	82	840.07
88	65	83	824.42
88	65	84	789.37
88	66	77	886.96
88	66	78	827.71
88	66	79	776.2
88	66	80	713.83
88	66	81	784.38
88	66	82	819.89
88	66	83	803.35
88	66	84	769.5
88	67	77	852.64
88	67	78	789.38
88	67	79	742.76
88	67	80	711.86
88	67	81	753.23
88	67	82	768.54
88	67	83	736.85
88	67	84	719.18
88	68	77	806.31
88	68	78	759.85
88	68	79	729.75
88	68	80	717.96
88	68	81	742.4
88	68	82	754.7
88	68	83	739.68
88	68	84	734.54
88	69	77	742.97
88	69	78	732.63
88	69	79	727.62
88	69	80	728.12
88	70	77	721.29
88	70	78	715.33
88	70	79	719.59
88	70	80	740.19
88	71	77	717.27
88	71	78	721.28
88	71	79	729.42
88	71	80	739.97
88	72	77	726.35
88	72	78	741.99
88	72	79	746.06
88	72	80	735.08
88	73	77	722.25
88	73	78	732.02
88	73	79	740.18
88	73	80	747.99
88	73	81	764.55
88	73	82	779.87
88	73	83	790.78
88	73	84	788.55
88	74	81	812.11
88	74	82	847.25
88	74	83	852.89
88	74	84	858.55
88	75	81	869.02
88	75	82	921.31
88	75	83	906.16
88	75	84	916.92
88	76	81	874.55
88	76	82	944.1
88	76	83	904.07
88	76	84	920.91
89	46	81	929.07
89	46	82	939.99
89	46	83	928.31
89	46	84	920.28
89	47	81	894.82
89	47	82	892.63
89	47	83	850.12
89	47	84	825.09
89	48	81	793.83
89	48	82	795.53
89	48	83	782.39
89	48	84	777.78
89	49	77	731.71
89	49	78	724.41
89	49	79	724.37
89	49	80	724
89	49	81	736.17
89	49	82	752.04
89	49	83	756.05
89	49	84	760.19
89	50	74	702.01
89	50	75	744.21
89	50	76	752.26
89	50	77	741.32
89	50	78	744.12
89	50	79	746.74
89	50	80	734.7
89	50	81	742.69
89	50	82	760.6
89	50	83	755.54
89	50	84	750.62
89	51	74	727.72
89	51	75	770.07
89	51	76	785.21
89	51	77	782.51
89	51	78	781.3
89	51	79	772.68
89	51	80	745.69
89	51	81	738.04
89	51	82	748.1
89	51	83	741.19
89	51	84	731.55
89	52	74	778.97
89	52	75	828.4
89	52	76	857.28
89	52	77	863.8
89	52	78	838.92
89	52	79	815.22
89	52	80	782.16
89	52	81	764.64
89	52	82	774.37
89	52	83	764.03
89	52	84	745.87
89	53	74	791.71
89	53	75	853.51
89	53	76	889.74
89	53	77	876.44
89	53	78	877.72
89	53	79	882.41
89	53	80	855.23
89	53	81	831.62
89	53	82	840.34
89	53	83	820.39
89	53	84	786.64
89	54	74	787.46
89	54	75	858.51
89	54	76	908.15
89	54	77	893.6
89	54	78	891.3
89	54	79	886.69
89	54	80	865.45
89	54	81	845.56
89	54	82	869.52
89	54	83	871.2
89	54	84	855.01
89	55	75	844
89	55	76	914.27
89	55	77	905.47
89	55	78	889.73
89	55	79	873.33
89	55	80	865.45
89	55	81	858.26
89	55	82	884.95
89	55	83	892.73
89	55	84	881.66
89	56	75	815.72
89	56	76	870.63
89	56	77	871.37
89	56	78	868.15
89	56	79	870.78
89	56	80	880.79
89	56	81	888.55
89	56	82	895.53
89	56	83	896.27
89	56	84	892.13
89	57	75	831.33
89	57	76	851.51
89	57	77	867.11
89	57	78	874.64
89	57	79	853.44
89	57	80	858.28
89	57	81	873.71
89	57	82	873.75
89	57	83	876.02
89	57	84	903.85
89	58	77	876.93
89	58	78	899.68
89	58	79	868.59
89	58	80	879.19
89	58	81	912.26
89	58	82	910.6
89	58	83	901.8
89	58	84	923.62
89	59	77	891.7
89	59	78	898.74
89	59	79	917.47
89	59	80	940.59
89	59	81	959.53
89	59	82	925.18
89	59	83	870.48
89	59	84	866.22
89	60	77	807.21
89	60	78	809.82
89	60	79	800.08
89	60	80	768.13
89	60	81	708.8
89	60	82	666.76
89	60	83	634.4
89	60	84	680.78
89	61	77	768.5
89	61	78	783.87
89	61	79	788.88
89	61	80	769.25
89	61	81	712.97
89	61	82	691.5
89	61	83	697.62
89	61	84	763.49
89	62	77	840.04
89	62	78	828.62
89	62	79	837.64
89	62	80	846.88
89	62	81	819.34
89	62	82	811.5
89	62	83	820.48
89	62	84	849.72
89	63	77	867.96
89	63	78	823.17
89	63	79	835.57
89	63	80	880.68
89	63	81	909.89
89	63	82	925.41
89	63	83	923.44
89	63	84	899.23
89	64	77	882
89	64	78	807.61
89	64	79	794.53
89	64	80	819.63
89	64	81	873.81
89	64	82	899.61
89	64	83	883.44
89	64	84	846.35
89	65	77	877.82
89	65	78	791.76
89	65	79	758.92
89	65	80	760.89
89	65	81	844.85
89	65	82	892.99
89	65	83	877.56
89	65	84	829.58
89	66	75	840.36
89	66	76	836.8
89	66	77	836.51
89	66	78	781.16
89	66	79	748.85
89	66	80	731.5
89	66	81	840.95
89	66	82	900.8
89	66	83	877.58
89	66	84	818.12
89	67	75	875.45
89	67	76	841.18
89	67	77	801.74
89	67	78	766.39
89	67	79	742.09
89	67	80	731.68
89	67	81	783.7
89	67	82	809.89
89	67	83	777.37
89	67	84	752.78
89	68	75	857.04
89	68	76	814.3
89	68	77	774.88
89	68	78	758.1
89	68	79	744.15
89	68	80	737.87
89	68	81	761.05
89	68	82	773.16
89	68	83	756.37
89	68	84	751.67
89	69	74	869.91
89	69	75	802.73
89	69	76	762.68
89	69	77	748.5
89	69	78	757.16
89	69	79	757.41
89	69	80	751.15
89	69	81	760.08
89	69	82	767.19
89	69	83	771.47
89	69	84	773.67
89	70	74	821.71
89	70	75	766.3
89	70	76	740.94
89	70	77	739.66
89	70	78	747.83
89	70	79	751.23
89	70	80	755.46
89	70	81	756.59
89	70	82	761.83
89	70	83	779.02
89	70	84	783.06
89	71	74	777.26
89	71	75	744.6
89	71	76	732.32
89	71	77	733.57
89	71	78	744.68
89	71	79	752.96
89	71	80	758.19
89	71	81	755.91
89	71	82	756.66
89	71	83	765.65
89	71	84	763.61
89	72	74	748.26
89	72	75	745.66
89	72	76	737.46
89	72	77	726.66
89	72	78	749.33
89	72	79	762.31
89	72	80	761.88
89	72	81	760.96
89	72	82	761.01
89	72	83	758.82
89	72	84	754.91
89	73	74	744.62
89	73	75	751.45
89	73	76	741.08
89	73	77	715.86
89	73	78	740.84
89	73	79	761.87
89	73	80	774.89
89	73	81	797.84
89	73	82	818.62
89	73	83	837.89
89	73	84	825.55
89	74	81	849.12
89	74	82	884.11
89	74	83	893.15
89	74	84	883.88
89	75	81	921.1
89	75	82	959.59
89	75	83	935.58
89	75	84	938.43
89	76	81	920.37
89	76	82	976.61
89	76	83	940.35
89	76	84	952.04
90	46	81	917.36
90	46	82	937.06
90	46	83	928.17
90	46	84	917.49
90	47	81	889.61
90	47	82	891.4
90	47	83	850.4
90	47	84	820.72
90	48	81	802.18
90	48	82	800.93
90	48	83	792.29
90	48	84	787.86
90	49	74	739.65
90	49	75	748.34
90	49	76	750.23
90	49	81	743.95
90	49	82	758.6
90	49	83	765.82
90	49	84	770.08
90	50	74	723.82
90	50	75	744.67
90	50	76	756.16
90	50	77	755.94
90	50	78	750.95
90	50	79	750.43
90	50	80	751.94
90	50	81	763.76
90	50	82	782.28
90	50	83	769.42
90	50	84	756.75
90	51	74	715.66
90	51	75	770.53
90	51	76	797.39
90	51	77	803.75
90	51	78	799.21
90	51	79	792.1
90	51	80	776.7
90	51	81	770.52
90	51	82	769.26
90	51	83	756.58
90	51	84	743.15
90	52	74	769.48
90	52	75	836.51
90	52	76	882.28
90	52	77	906.24
90	52	78	890.11
90	52	79	861.63
90	52	80	829.3
90	52	81	812.33
90	52	82	800.56
90	52	83	786.26
90	52	84	768.43
90	53	74	793.49
90	53	75	852.23
90	53	76	885.82
90	53	77	879.79
90	53	78	906.42
90	53	79	944.36
90	53	80	924.05
90	53	81	906.21
90	53	82	883.9
90	53	83	858.09
90	53	84	829.33
90	54	74	797.55
90	54	75	854.38
90	54	76	896.59
90	54	77	888.34
90	54	78	910.37
90	54	79	928.01
90	54	80	910.52
90	54	81	900.38
90	54	82	910.16
90	54	83	911.06
90	54	84	907.06
90	55	74	805.85
90	55	75	861.71
90	55	76	928.42
90	55	77	943.82
90	55	78	923.03
90	55	79	887.98
90	55	80	883.84
90	55	81	890.8
90	55	82	917.92
90	55	83	924.74
90	55	84	917.16
90	56	74	809.5
90	56	75	821.1
90	56	76	869.25
90	56	77	901.42
90	56	78	914.23
90	56	79	907.83
90	56	80	910.07
90	56	81	921.1
90	56	82	923.01
90	56	83	914.28
90	56	84	896.53
90	57	74	850.92
90	57	75	829.35
90	57	76	843.09
90	57	77	886.62
90	57	78	898.59
90	57	79	860.18
90	57	80	859.16
90	57	81	889.31
90	57	82	892.03
90	57	83	894.57
90	57	84	889.09
90	58	74	933.29
90	58	75	908.33
90	58	76	864.95
90	58	77	892.11
90	58	78	905.91
90	58	79	856.91
90	58	80	872.67
90	58	81	929.91
90	58	82	942.66
90	58	83	946.97
90	58	84	960.53
90	59	75	871.36
90	59	76	870.99
90	59	77	894.44
90	59	78	916.53
90	59	79	942.06
90	59	80	984.56
90	59	81	1013.6
90	59	82	975.71
90	59	83	914.67
90	59	84	915.18
90	60	75	775.23
90	60	76	740.63
90	60	77	735.54
90	60	78	750.16
90	60	79	763.27
90	60	80	751.98
90	60	81	695.86
90	60	82	646.02
90	60	83	589.7
90	60	84	621.15
90	61	77	677.21
90	61	78	715.53
90	61	79	736.6
90	61	80	723.9
90	61	81	661.16
90	61	82	606.71
90	61	83	545.34
90	61	84	643.92
90	62	75	813.06
90	62	76	825.83
90	62	77	840.97
90	62	78	844.51
90	62	79	823.8
90	62	80	808.23
90	62	81	768.27
90	62	82	719.57
90	62	83	644.28
90	62	84	748.56
90	63	75	734.42
90	63	76	802.64
90	63	77	865.22
90	63	78	823.71
90	63	79	841.09
90	63	80	882.52
90	63	81	907.88
90	63	82	895.67
90	63	83	831.54
90	63	84	885.62
90	64	75	715.64
90	64	76	800.91
90	64	77	866.48
90	64	78	791.99
90	64	79	801.88
90	64	80	852.96
90	64	81	890.14
90	64	82	889.64
90	64	83	841.16
90	64	84	856.21
90	65	74	850.23
90	65	75	811.91
90	65	76	835.47
90	65	77	849.53
90	65	78	765.42
90	65	79	760.7
90	65	80	809.13
90	65	81	871.01
90	65	82	899.8
90	65	83	879.08
90	65	84	854.35
90	66	74	874.62
90	66	75	873.32
90	66	76	841.68
90	66	77	795.78
90	66	78	751.22
90	66	79	750.12
90	66	80	786.78
90	66	81	882.22
90	66	82	940.44
90	66	83	927.11
90	66	84	856.5
90	67	74	895.1
90	67	75	875.91
90	67	76	818.53
90	67	77	758.41
90	67	78	746
90	67	79	754.16
90	67	80	776.6
90	67	81	814.24
90	67	82	832.3
90	67	83	818.71
90	67	84	779.69
90	68	74	901.37
90	68	75	842.13
90	68	76	783.24
90	68	77	743.57
90	68	78	754.64
90	68	79	769.93
90	68	80	780.32
90	68	81	783.41
90	68	82	787.48
90	68	83	787.47
90	68	84	775.83
90	69	74	855.94
90	69	75	789.56
90	69	76	755.61
90	69	77	751.69
90	69	78	778.11
90	69	79	796.57
90	69	80	796.9
90	69	81	792.18
90	69	82	793.7
90	69	83	801.5
90	69	84	802.06
90	70	74	815.34
90	70	75	778.22
90	70	76	754.09
90	70	77	747.69
90	70	78	770.37
90	70	79	780.67
90	70	80	776.36
90	70	81	770.37
90	70	82	767.48
90	70	83	780.51
90	70	84	781.03
90	71	74	788.16
90	71	75	778.75
90	71	76	754.53
90	71	77	739.37
90	71	78	761.24
90	71	79	772.46
90	71	80	771.74
90	71	81	773.59
90	71	82	772.32
90	71	83	778.07
90	71	84	776.51
90	72	74	791.67
90	72	75	771.44
90	72	76	745.9
90	72	77	722.46
90	72	78	756.19
90	72	79	778.26
90	72	80	788.6
90	72	81	802.45
90	72	82	806.17
90	72	83	792.28
90	72	84	786.81
90	73	74	800.35
90	73	75	783.43
90	73	76	755.87
90	73	81	845.83
90	73	82	868.68
90	73	83	879.67
90	73	84	864.65
90	74	81	899.77
90	74	82	930.38
90	74	83	944.06
90	74	84	925.11
90	75	81	964.04
90	75	82	989.97
90	75	83	985.73
90	75	84	969.79
90	76	81	951.25
90	76	82	987.61
90	76	83	988.25
90	76	84	981.86
91	47	81	880.34
91	47	82	880.85
91	47	83	880.93
91	47	84	880.37
91	48	81	804.46
91	48	82	794.18
91	48	83	811.29
91	48	84	827.54
91	49	74	766.01
91	49	75	781.33
91	49	76	776.12
91	49	81	751.32
91	49	82	750.49
91	49	83	772.59
91	49	84	789.61
91	50	74	749.26
91	50	75	767.46
91	50	76	766.63
91	50	81	773.85
91	50	82	788.61
91	50	83	773.48
91	50	84	761.59
91	51	74	731.71
91	51	75	777.69
91	51	76	792.27
91	51	81	782.63
91	51	82	769.56
91	51	83	756.73
91	51	84	751.15
91	52	74	800.09
91	52	75	854.4
91	52	76	883.4
91	52	81	814.22
91	52	82	780.95
91	52	83	769.51
91	52	84	758.22
91	53	74	837.57
91	53	75	880.57
91	53	76	900.82
91	53	81	900.82
91	53	82	845.26
91	53	83	817.26
91	53	84	795.59
91	54	74	841.84
91	54	75	883.54
91	54	76	906.83
91	54	81	923.23
91	54	82	910.58
91	54	83	888.82
91	54	84	857.9
91	55	74	814.58
91	55	75	881.78
91	55	76	939.29
91	55	81	920.99
91	55	82	939.68
91	55	83	930.07
91	55	84	904.19
91	56	74	817.24
91	56	75	845.15
91	56	76	881.8
91	56	81	924.87
91	56	82	939.84
91	56	83	937.98
91	56	84	926.48
91	57	74	852.12
91	57	75	839.15
91	57	76	844.91
91	57	77	910.38
91	57	78	947.27
91	57	79	938.31
91	57	80	927.62
91	57	81	927.22
91	57	82	920.27
91	57	83	911.6
91	57	84	899.42
91	58	74	927.76
91	58	75	890.51
91	58	76	857.86
91	58	77	918.05
91	58	78	954.81
91	58	79	914.73
91	58	80	925.94
91	58	81	980.29
91	58	82	965.63
91	58	83	956.67
91	58	84	968.96
91	59	74	891.03
91	59	75	898.14
91	59	76	887.82
91	59	77	923.57
91	59	78	963.09
91	59	79	957.45
91	59	80	983.75
91	59	81	1038.4
91	59	82	991.78
91	59	83	942.88
91	59	84	931.3
91	60	74	803.67
91	60	75	780.74
91	60	76	719.19
91	60	77	718.21
91	60	78	746.26
91	60	79	736.77
91	60	80	746.6
91	60	81	772.85
91	60	82	744.81
91	60	83	699.28
91	60	84	650.26
91	61	74	741.48
91	61	75	655.04
91	61	76	607.38
91	61	77	630.29
91	61	78	713.26
91	61	79	715.84
91	61	80	720.48
91	61	81	729.97
91	61	82	716.78
91	61	83	688.99
91	61	84	642.31
91	62	74	893.67
91	62	75	646.18
91	62	76	763.36
91	62	77	848.56
91	62	78	913.5
91	62	79	861.62
91	62	80	821.77
91	62	81	803.56
91	62	82	788.28
91	62	83	755.34
91	62	84	751.63
91	63	74	885.46
91	63	75	675.76
91	63	76	802.73
91	63	77	873.14
91	63	78	840.18
91	63	79	862.4
91	63	80	897.4
91	63	81	916.22
91	63	82	896.48
91	63	83	828.52
91	63	84	904.15
91	64	74	825.66
91	64	75	762.12
91	64	76	838.85
91	64	77	863.29
91	64	78	789.68
91	64	79	816.08
91	64	80	867.64
91	64	81	895.2
91	64	82	874.2
91	64	83	795.1
91	64	84	850.92
91	65	74	845.23
91	65	75	918.59
91	65	76	884.66
91	65	77	831.69
91	65	78	760.65
91	65	79	774.68
91	65	80	823.35
91	65	81	874.92
91	65	82	886.66
91	65	83	842.65
91	65	84	865
91	66	74	873.33
91	66	75	896.58
91	66	76	851.54
91	66	77	796.27
91	66	78	759.76
91	66	79	768.63
91	66	80	809.49
91	66	81	894.43
91	66	82	949.44
91	66	83	956.62
91	66	84	913.61
91	67	74	899.71
91	67	75	883.26
91	67	76	820.82
91	67	81	848.23
91	67	82	868.05
91	67	83	872.15
91	67	84	834.06
91	68	74	911.96
91	68	75	867.14
91	68	76	794.47
91	68	81	813.19
91	68	82	809.03
91	68	83	822.3
91	68	84	805.71
91	69	74	846.86
91	69	75	805.7
91	69	76	764.47
91	69	81	800.91
91	69	82	789.01
91	69	83	805.39
91	69	84	812.73
91	70	74	808.58
91	70	75	795.57
91	70	76	769.26
91	70	81	788.1
91	70	82	786.85
91	70	83	784.69
91	70	84	778.03
91	71	74	792.94
91	71	75	801.8
91	71	76	776.98
91	71	81	793.4
91	71	82	804.22
91	71	83	787
91	71	84	781.27
91	72	74	809.85
91	72	75	789.71
91	72	76	755.05
91	72	81	824.82
91	72	82	840.72
91	72	83	812.69
91	72	84	815.92
91	73	74	813.55
91	73	75	798.61
91	73	76	767.08
91	73	81	887.35
91	73	82	897.61
91	73	83	886.01
91	73	84	886.95
91	74	74	804.24
91	74	75	804.74
91	74	76	780.18
91	74	81	957.6
91	74	82	953.63
91	74	83	961.15
91	74	84	958.3
91	75	81	1005.8
91	75	82	992.26
91	75	83	1014
91	75	84	1012.1
91	76	81	988.3
91	76	82	994.49
91	76	83	1007.3
91	76	84	1016.1
92	47	81	947.32
92	47	82	952.41
92	47	83	937.66
92	47	84	946.68
92	48	81	859.58
92	48	82	864.81
92	48	83	874.11
92	48	84	891.88
92	49	74	794.09
92	49	75	825.8
92	49	76	807.27
92	49	81	783.24
92	49	82	793.03
92	49	83	821.23
92	49	84	842.5
92	50	74	780.63
92	50	75	811.29
92	50	76	789.57
92	50	81	790.73
92	50	82	795.75
92	50	83	797.68
92	50	84	800.74
92	51	74	766.51
92	51	75	790.88
92	51	76	781.79
92	51	81	777.93
92	51	82	786.84
92	51	83	775.01
92	51	84	777.66
92	52	74	830.41
92	52	75	860.69
92	52	76	861.97
92	52	81	764.69
92	52	82	774.08
92	52	83	762.01
92	52	84	756.04
92	53	74	883.86
92	53	75	911.07
92	53	76	917.48
92	53	81	794.38
92	53	82	769.64
92	53	83	759.39
92	53	84	755.19
92	54	74	915.47
92	54	75	933.37
92	54	76	945.9
92	54	81	838.94
92	54	82	826.49
92	54	83	805.14
92	54	84	776.97
92	55	74	849.61
92	55	75	908.86
92	55	76	949.57
92	55	81	875.19
92	55	82	874.23
92	55	83	859.44
92	55	84	837.55
92	56	74	846.89
92	56	75	888.58
92	56	76	909.94
92	56	81	895.76
92	56	82	898.76
92	56	83	899.35
92	56	84	897.61
92	57	74	873.72
92	57	75	875.73
92	57	76	876.93
92	57	77	905.87
92	57	78	938.4
92	57	79	962.96
92	57	80	943.73
92	57	81	924.63
92	57	82	901.55
92	57	83	887.72
92	57	84	882.32
92	58	74	900.13
92	58	75	861.94
92	58	76	876.97
92	58	77	924.37
92	58	78	956.42
92	58	79	967.85
92	58	80	964.31
92	58	81	958.63
92	58	82	928.4
92	58	83	917.54
92	58	84	935.66
92	59	74	933.98
92	59	75	942.74
92	59	76	942.8
92	59	77	945.57
92	59	78	959.49
92	59	79	1001.6
92	59	80	999.72
92	59	81	969.45
92	59	82	937.34
92	59	83	913.79
92	59	84	907.71
92	60	74	878.83
92	60	75	850.46
92	60	76	809.32
92	60	77	800.95
92	60	78	814.8
92	60	79	786.59
92	60	80	785.34
92	60	81	826.2
92	60	82	812.48
92	60	83	782.66
92	60	84	702.21
92	61	74	805.9
92	61	75	661.58
92	61	76	673.42
92	61	77	735.14
92	61	78	797.31
92	61	79	752.19
92	61	80	767.41
92	61	81	846.96
92	61	82	864.08
92	61	83	847.55
92	61	84	734.52
92	62	74	839.56
92	62	75	482.13
92	62	76	716.11
92	62	77	876.35
92	62	78	919.68
92	62	79	874.07
92	62	80	871.82
92	62	81	931.12
92	62	82	942.32
92	62	83	924.64
92	62	84	839.92
92	63	74	810.84
92	63	75	589.47
92	63	76	799.17
92	63	77	899.86
92	63	78	871.33
92	63	79	885.02
92	63	80	916.41
92	63	81	960.43
92	63	82	963.6
92	63	83	930.18
92	63	84	952.5
92	64	74	755.34
92	64	75	789.84
92	64	76	873.89
92	64	77	894.26
92	64	78	836.49
92	64	79	834.78
92	64	80	857.83
92	64	81	912.47
92	64	82	921.26
92	64	83	883.66
92	64	84	895.84
92	65	74	792.76
92	65	75	983.91
92	65	76	931.7
92	65	77	870.39
92	65	78	817.66
92	65	79	785.91
92	65	80	790.82
92	65	81	862.46
92	65	82	897.56
92	65	83	891.38
92	65	84	900.62
92	66	74	852.8
92	66	75	912.81
92	66	76	887.37
92	66	77	855.06
92	66	78	824.4
92	66	79	793.13
92	66	80	784.92
92	66	81	848.79
92	66	82	905.91
92	66	83	947.98
92	66	84	949.35
92	67	74	906.8
92	67	75	891.79
92	67	76	863.21
92	67	81	811.59
92	67	82	856.02
92	67	83	900.07
92	67	84	884.95
92	68	74	938.17
92	68	75	894.68
92	68	76	847.34
92	68	81	787.05
92	68	82	811.12
92	68	83	846.65
92	68	84	835.72
92	69	74	857.29
92	69	75	854.97
92	69	76	808.55
92	69	81	791.48
92	69	82	791.04
92	69	83	804.99
92	69	84	805.16
92	70	74	814.19
92	70	75	818.6
92	70	76	784.41
92	70	81	776.65
92	70	82	785.8
92	70	83	788.81
92	70	84	786.79
92	71	74	797.45
92	71	75	791.76
92	71	76	769.57
92	71	81	778.86
92	71	82	801.95
92	71	83	798.79
92	71	84	801.82
92	72	74	803.71
92	72	75	797.87
92	72	76	769.07
92	72	81	837.08
92	72	82	854.33
92	72	83	837.33
92	72	84	857.23
92	73	74	795.6
92	73	75	799.47
92	73	76	773.91
92	73	81	907.73
92	73	82	919.79
92	73	83	900.57
92	73	84	914.25
92	74	74	782.71
92	74	75	797.3
92	74	76	779.6
92	74	81	982.26
92	74	82	986.28
92	74	83	972.42
92	74	84	975.72
92	75	81	1000.5
92	75	82	993.37
92	75	83	1008.6
92	75	84	1028
92	76	81	978.92
92	76	82	983.12
92	76	83	1000.6
92	76	84	1029
93	49	74	829.37
93	49	75	866.67
93	49	76	823.77
93	50	74	819
93	50	75	848.28
93	50	76	810.03
93	50	81	803.12
93	50	82	804.66
93	50	83	802.52
93	50	84	814.94
93	51	74	818.51
93	51	75	817.08
93	51	76	784.8
93	51	81	784.88
93	51	82	789.63
93	51	83	789.7
93	51	84	809.83
93	52	74	836.04
93	52	75	823.69
93	52	76	800.57
93	52	81	770.44
93	52	82	776.84
93	52	83	777.06
93	52	84	789.86
93	53	74	893.72
93	53	75	877.53
93	53	76	850.54
93	53	81	760.09
93	53	82	733.33
93	53	83	735.95
93	53	84	750.47
93	54	71	747.92
93	54	72	786.86
93	54	73	867.51
93	54	74	984.45
93	54	75	953.49
93	54	76	914.19
93	54	81	784.09
93	54	82	766.09
93	54	83	752.92
93	54	84	730.8
93	55	71	776.09
93	55	72	799.59
93	55	73	851.95
93	55	74	959.17
93	55	75	962.82
93	55	76	962.66
93	55	81	818.83
93	55	82	808.15
93	55	83	793.7
93	55	84	775.34
93	56	71	828.59
93	56	72	831.16
93	56	73	846.54
93	56	74	948.94
93	56	75	962.62
93	56	76	960.29
93	56	81	852.32
93	56	82	841.74
93	56	83	839.88
93	56	84	841.84
93	57	71	913.32
93	57	72	887.81
93	57	73	845.32
93	57	74	934.44
93	57	75	941.7
93	57	76	928.52
93	57	77	955.68
93	57	78	961.84
93	57	79	953.82
93	57	80	915.96
93	58	71	934.83
93	58	72	957.37
93	58	73	919.99
93	58	74	888.64
93	58	75	869.77
93	58	76	883.16
93	58	77	941.78
93	58	78	968.64
93	58	79	971.73
93	58	80	947.21
93	59	71	897.59
93	59	72	951.12
93	59	73	963.65
93	59	74	954.71
93	59	75	943.37
93	59	76	911.19
93	59	77	929.39
93	59	78	955.26
93	59	79	1003.7
93	59	80	988.73
93	60	71	837.52
93	60	72	923.53
93	60	73	903.62
93	60	74	890.59
93	60	75	882.21
93	60	76	856.23
93	60	77	834.77
93	60	78	818.8
93	60	79	780.86
93	60	80	781.88
93	61	74	725.86
93	61	75	736.49
93	61	76	783.52
93	61	77	800.43
93	61	78	800.98
93	61	79	745.99
93	61	80	770.25
93	62	71	900.03
93	62	72	1039.7
93	62	73	951.49
93	62	74	844.13
93	62	75	691.76
93	62	76	796.53
93	62	77	880.84
93	62	78	912.18
93	62	79	877.95
93	62	80	892.38
93	63	71	832.99
93	63	72	928.37
93	63	73	939.46
93	63	74	875.2
93	63	75	774
93	63	76	840.49
93	63	77	883.05
93	63	78	878.8
93	63	79	898.33
93	63	80	926.01
93	64	71	818.61
93	64	72	827.48
93	64	73	855.72
93	64	74	860.18
93	64	75	864.56
93	64	76	886.03
93	64	77	891.14
93	64	78	862.24
93	64	79	857.55
93	64	80	862.53
93	65	71	839.7
93	65	72	957.65
93	65	73	908.98
93	65	74	875.17
93	65	75	917.66
93	65	76	922.22
93	65	77	903.6
93	65	78	862.85
93	65	79	813
93	65	80	789.34
93	66	71	842.54
93	66	72	954.98
93	66	73	930.89
93	66	74	917.55
93	66	75	933.33
93	66	76	913.26
93	67	71	831.3
93	67	72	926.16
93	67	73	942.67
93	67	74	941.26
93	67	75	933.24
93	67	76	908.52
93	67	81	781.55
93	67	82	826.45
93	67	83	897.68
93	67	84	903.85
93	68	71	814.56
93	68	72	962.61
93	68	73	970.36
93	68	74	948.83
93	68	75	916.24
93	68	76	898.76
93	68	81	769.26
93	68	82	799.79
93	68	83	851.85
93	68	84	851.68
93	69	71	736.29
93	69	72	893.77
93	69	73	903.74
93	69	74	872.49
93	69	75	853.75
93	69	76	838.33
93	69	81	789.21
93	69	82	799.55
93	69	83	812.71
93	69	84	801.71
93	70	74	828.7
93	70	75	820.61
93	70	76	808.52
93	70	81	779.47
93	70	82	786.79
93	70	83	795.05
93	70	84	795.08
93	71	74	807.11
93	71	75	806.58
93	71	76	796.25
93	71	81	776.07
93	71	82	791.18
93	71	83	803.33
93	71	84	819.99
93	72	74	816.8
93	72	75	830.43
93	72	76	807.95
93	72	81	855.88
93	72	82	870.13
93	72	83	880.5
93	72	84	902.07
93	73	74	822.09
93	73	75	832.51
93	73	76	809.42
93	73	81	934.66
93	73	82	944.63
93	73	83	936.36
93	73	84	949.01
93	74	74	831.56
93	74	75	821.45
93	74	76	804.32
94	49	74	845.56
94	49	75	863.23
94	49	76	830.96
94	50	71	865.26
94	50	72	843.19
94	50	73	835.23
94	50	74	838.9
94	50	75	850.17
94	50	76	818.42
94	51	71	847.12
94	51	72	822.88
94	51	73	834.75
94	51	74	842.35
94	51	75	828.56
94	51	76	787.84
94	52	71	843.72
94	52	72	821.02
94	52	73	826.64
94	52	74	835.22
94	52	75	833.83
94	52	76	813.6
94	53	69	610.83
94	53	70	716.75
94	53	71	860.48
94	53	72	830.96
94	53	73	837.26
94	53	74	860.77
94	53	75	856.87
94	53	76	838.71
94	54	69	592.56
94	54	70	671.02
94	54	71	813.74
94	54	72	835.16
94	54	73	880.65
94	54	74	941.49
94	54	75	905.78
94	54	76	876.69
94	54	78	873.85
94	54	79	870.79
94	54	80	810.47
94	55	69	590.92
94	55	70	665.51
94	55	71	818.79
94	55	72	819.42
94	55	73	857.06
94	55	74	948.8
94	55	75	953.41
94	55	76	950.75
94	55	78	939.76
94	55	79	910.97
94	55	80	836.83
94	56	69	629.28
94	56	70	691.83
94	56	71	837.28
94	56	72	833.82
94	56	73	854.06
94	56	74	938.51
94	56	75	957.87
94	56	76	955.59
94	56	78	949.72
94	56	79	958.69
94	56	80	885.17
94	57	71	871.58
94	57	72	881.75
94	57	73	877.22
94	57	74	924.92
94	57	75	942.31
94	57	76	942.01
94	57	77	933.05
94	57	78	948.83
94	57	79	961.04
94	57	80	904.33
94	58	71	918.02
94	58	72	937.87
94	58	73	908.79
94	58	74	907.86
94	58	75	911.37
94	58	76	921.58
94	58	77	944.2
94	58	78	958.06
94	58	79	962.78
94	58	80	933.88
94	59	71	914.97
94	59	72	952.08
94	59	73	952.98
94	59	74	956.97
94	59	75	946.79
94	59	76	913.92
94	59	77	920.31
94	59	78	945.43
94	59	79	1005
94	59	80	986.24
94	60	71	826.84
94	60	72	890.16
94	60	73	854.96
94	60	74	845.01
94	60	75	849.52
94	60	76	868.44
94	60	77	844.94
94	60	78	813.06
94	60	79	773.69
94	60	80	785.29
94	61	71	685.12
94	61	72	758.11
94	61	73	559.3
94	61	74	591.75
94	61	75	688.58
94	61	76	819.44
94	61	77	832.49
94	61	78	802.49
94	61	79	736.59
94	61	80	769.04
94	62	71	753.86
94	62	72	853.89
94	62	73	799.3
94	62	74	822.42
94	62	75	836.14
94	62	76	877.25
94	62	77	909.9
94	62	78	927.42
94	62	79	876.49
94	62	80	896.24
94	63	71	856.18
94	63	72	920.78
94	63	73	928.92
94	63	74	934.42
94	63	75	924.39
94	63	76	915.95
94	63	77	902.78
94	63	78	891.09
94	63	79	910.23
94	63	80	934.87
94	64	71	853.21
94	64	72	926.22
94	64	73	956.22
94	64	74	961.95
94	64	75	953.72
94	64	76	930.43
94	64	77	911.32
94	64	78	895.71
94	64	79	897.44
94	64	80	893.08
94	65	71	859.48
94	65	72	970.2
94	65	73	960.9
94	65	74	939.04
94	65	75	924.45
94	65	76	922.34
94	65	77	927.66
94	65	78	930.79
94	65	79	880.83
94	65	80	838.18
94	66	71	838.62
94	66	72	938.05
94	66	73	942.1
94	66	74	944.83
94	66	75	950.75
94	66	76	934.06
94	66	78	934.76
94	66	79	896.43
94	66	80	849.36
94	67	69	742.71
94	67	70	760.86
94	67	71	793.53
94	67	72	892.32
94	67	73	925.46
94	67	74	940.71
94	67	75	939.64
94	67	76	931.68
94	67	78	952.98
94	67	79	903.11
94	67	80	839.63
94	68	69	665.36
94	68	70	701.92
94	68	71	770.13
94	68	72	909.39
94	68	73	935.09
94	68	74	927.16
94	68	75	893.65
94	68	76	912.65
94	68	78	961.48
94	68	79	899.87
94	68	80	824.48
94	69	69	651.92
94	69	70	669.72
94	69	71	713.8
94	69	72	844.47
94	69	73	878.68
94	69	74	879.04
94	69	75	847
94	69	76	843
94	69	78	862.14
94	69	79	840.34
94	69	80	811.48
94	70	69	668.25
94	70	70	649.73
94	70	71	660.84
94	70	72	788.44
94	70	73	833.79
94	70	74	840.18
94	70	75	811.9
94	70	76	806.56
94	71	71	639.49
94	71	72	777.11
94	71	73	818.27
94	71	74	816.11
94	71	75	784.49
94	71	76	788.12
94	72	71	618.37
94	72	72	765.03
94	72	73	820.04
94	72	74	828.59
94	72	75	834.67
94	72	76	826.44
94	73	71	607.56
94	73	72	766.24
94	73	73	831
94	73	74	838.81
94	73	75	852.59
94	73	76	844.97
94	74	74	852.52
94	74	75	846.14
94	74	76	843.31
95	50	71	883.72
95	50	72	853.68
95	50	73	848.38
95	51	71	870.58
95	51	72	859.31
95	51	73	868
95	52	71	858.58
95	52	72	867.32
95	52	73	884.26
95	53	69	616.37
95	53	70	709.32
95	53	71	853.64
95	53	72	878.08
95	53	73	894.78
95	53	77	880.44
95	53	78	886.38
95	53	79	869.3
95	53	80	825.64
95	54	69	624.62
95	54	70	696.59
95	54	71	828.83
95	54	72	856.37
95	54	73	876.2
95	54	77	895.4
95	54	78	923.22
95	54	79	911.6
95	54	80	837.47
95	55	69	632.62
95	55	70	701.14
95	55	71	846.79
95	55	72	846.37
95	55	73	861.63
95	55	77	981.95
95	55	78	988.65
95	55	79	964.31
95	55	80	865.99
95	56	69	647.93
95	56	70	714.11
95	56	71	871.1
95	56	72	853.43
95	56	73	854.76
95	56	77	939.54
95	56	78	971.66
95	56	79	1011.4
95	56	80	923.95
95	57	69	742.24
95	57	70	744.83
95	57	71	865.28
95	57	72	867.9
[truncated: 7,412 more rows]
