# Supplementary material for: From mathematics to medicine: A practical primer on topological data analysis (TDA) and the development of related analytic tools for the functional discovery of latent structure in fMRI data
Source: PLoS One. 2021 Aug 12;16(8):e0255859. doi: 10.1371/journal.pone.0255859 (PMC8360597; doi:10.1371/journal.pone.0255859)
Supplement: S1 Data — The included archive of .csv files has one .csv file for each time index. Each .csv file contains a single matrix, which has one column for each of the spatial coordinates x, y, z and one column for the fMRI signal amplitude at voxel (x, y, z) at that time index. This is normalized scan data for a single patient from our study, described in the paper, with an ACC (anterior cingulate cortex) mask applied. This is the data we used, together with our software implementation of our workflow (available at https://github.com/regalski/Wayne-State-TDA), to produce the persistence diagrams, vineyards, and loop locations pictured in the figures and described in the Workflow section of our paper. (ZIP) [file pone.0255859.s004.zip › lea2002_145_121_121_time_161_rdACC.csv]

86	49	77	711.11
86	49	78	708.15
86	49	79	704.11
86	49	80	699.96
86	50	77	702.37
86	50	78	689.68
86	50	79	677.45
86	50	80	686.75
86	51	77	694.86
86	51	78	683.76
86	51	79	685.33
86	51	80	684.26
86	52	77	708.97
86	52	78	696.32
86	52	79	700.08
86	52	80	696.55
86	53	77	799.71
86	53	78	761.96
86	53	79	731.03
86	53	80	727
86	54	77	841.66
86	54	78	810.69
86	54	79	814.85
86	54	80	794.1
86	55	77	847.36
86	55	78	832.35
86	55	79	872.93
86	55	80	852.59
86	56	77	845.09
86	56	78	832.3
86	56	79	881.62
86	56	80	891.23
86	57	77	826.14
86	57	78	839.33
86	57	79	877.81
86	57	80	888.7
86	57	81	879.43
86	57	82	840.09
86	58	77	811.18
86	58	78	843.87
86	58	79	875.16
86	58	80	890.48
86	58	81	873.44
86	58	82	849.89
86	59	81	848.89
86	59	82	829.69
86	60	81	755.27
86	60	82	751.01
86	61	81	794.81
86	61	82	795.43
86	62	81	842.08
86	62	82	837.38
86	63	77	863.08
86	63	78	798.32
86	63	79	783.93
86	63	80	811.78
86	63	81	822.3
86	63	82	826.94
86	64	77	857.61
86	64	78	834.62
86	64	79	817.78
86	64	80	793.67
86	64	81	773.28
86	64	82	748.49
86	65	77	841.75
86	65	78	858.94
86	65	79	853.45
86	65	80	796.47
86	65	81	773.76
86	65	82	756.13
86	66	77	848.04
86	66	78	892.76
86	66	79	888.45
86	66	80	807.22
86	66	81	793.64
86	66	82	786.54
86	67	77	803.03
86	67	78	828.97
86	67	79	838.15
86	67	80	808.15
86	68	77	827.73
86	68	78	827.33
86	68	79	822.57
86	68	80	798.34
86	69	77	868.35
86	69	78	830.19
86	69	79	800.19
86	69	80	766.06
86	70	77	781.38
86	70	78	754.07
86	70	79	725.49
86	70	80	688.43
86	71	77	747.32
86	71	78	732.46
86	71	79	714.64
86	71	80	685.84
86	72	77	740.51
86	72	78	729.16
86	72	79	716.21
86	72	80	695.04
86	73	77	736.06
86	73	78	729.59
86	73	79	724.36
86	73	80	712.77
87	46	81	927.55
87	46	82	899.16
87	46	83	910.09
87	46	84	915.2
87	47	81	825.02
87	47	82	826.69
87	47	83	836.25
87	47	84	841.32
87	48	81	759.24
87	48	82	758.71
87	48	83	767.95
87	48	84	778.33
87	49	77	702.99
87	49	78	718.77
87	49	79	732.38
87	49	80	731.07
87	49	81	730.31
87	49	82	723.74
87	49	83	735.75
87	49	84	749.84
87	50	77	702.54
87	50	78	710.01
87	50	79	720.57
87	50	80	730.44
87	50	81	730.24
87	50	82	714.03
87	50	83	723.78
87	50	84	736.8
87	51	77	705.93
87	51	78	708.4
87	51	79	724.63
87	51	80	705.96
87	52	77	730.06
87	52	78	725.23
87	52	79	733.92
87	52	80	706.73
87	53	77	830.46
87	53	78	797.78
87	53	79	748.75
87	53	80	741.27
87	54	77	865.99
87	54	78	831.91
87	54	79	807.25
87	54	80	779.87
87	55	77	854.03
87	55	78	833.7
87	55	79	862.81
87	55	80	829.78
87	55	81	768.1
87	55	82	762.75
87	55	83	754.14
87	55	84	761.86
87	56	77	846.98
87	56	78	843.96
87	56	79	920.03
87	56	80	903.77
87	56	81	823.57
87	56	82	782.37
87	56	83	748
87	56	84	766.16
87	57	77	837.79
87	57	78	859.77
87	57	79	930.28
87	57	80	933.44
87	57	81	872.04
87	57	82	818.02
87	57	83	761.71
87	57	84	753.47
87	58	77	832.71
87	58	78	871.64
87	58	79	916.41
87	58	80	926.42
87	58	81	897.34
87	58	82	867.03
87	58	83	839.32
87	58	84	834.49
87	59	77	864.43
87	59	78	869.32
87	59	79	877.13
87	59	80	884.99
87	59	81	885.43
87	59	82	878.73
87	59	83	879.65
87	59	84	872.76
87	60	77	770.78
87	60	78	748.98
87	60	79	776.02
87	60	80	815.17
87	60	81	774.34
87	60	82	771.04
87	60	83	801.93
87	60	84	804.53
87	61	77	725.22
87	61	78	697.31
87	61	79	741.43
87	61	80	829.3
87	61	81	790.61
87	61	82	790.18
87	61	83	823.8
87	61	84	831.64
87	62	77	789.93
87	62	78	741.96
87	62	79	766.98
87	62	80	846.05
87	62	81	832.23
87	62	82	833.81
87	62	83	845.42
87	62	84	844.22
87	63	77	861.63
87	63	78	842.33
87	63	79	814.92
87	63	80	769.89
87	63	81	821.12
87	63	82	852.1
87	63	83	842.18
87	63	84	830.69
87	64	77	861.59
87	64	78	826.32
87	64	79	786.53
87	64	80	739.35
87	64	81	792.13
87	64	82	817.15
87	64	83	787.58
87	64	84	765.58
87	65	77	840.01
87	65	78	810.22
87	65	79	783.95
87	65	80	735.95
87	65	81	765.93
87	65	82	781.5
87	65	83	753.51
87	65	84	740.21
87	66	77	845.75
87	66	78	856.49
87	66	79	833.19
87	66	80	746.69
87	66	81	743.92
87	66	82	748.54
87	66	83	734.31
87	66	84	733.03
87	67	77	880.44
87	67	78	822.07
87	67	79	773.04
87	67	80	737.95
87	67	81	732.53
87	67	82	730.62
87	67	83	731.12
87	67	84	737.73
87	68	77	875.94
87	68	78	804.28
87	68	79	754.44
87	68	80	731.77
87	68	81	731.52
87	68	82	731.53
87	68	83	728.37
87	68	84	729.06
87	69	77	824.52
87	69	78	785.34
87	69	79	753.52
87	69	80	732
87	70	77	747.39
87	70	78	736.27
87	70	79	733.88
87	70	80	739.76
87	71	77	740.61
87	71	78	733.37
87	71	79	728.38
87	71	80	726.69
87	72	77	775.5
87	72	78	747.2
87	72	79	722.46
87	72	80	709.46
87	73	77	759.45
87	73	78	727.16
87	73	79	707.36
87	73	80	713.26
87	73	81	743.86
87	73	82	766.84
87	73	83	772.16
87	73	84	762.94
87	74	81	788.97
87	74	82	844.09
87	74	83	850.53
87	74	84	850.49
87	75	81	832.09
87	75	82	907.03
87	75	83	909.16
87	75	84	914.83
87	76	81	822.83
87	76	82	896.35
87	76	83	915
87	76	84	931.17
88	46	81	943.91
88	46	82	933.12
88	46	83	927.1
88	46	84	925.18
88	47	81	861.04
88	47	82	859.81
88	47	83	851.31
88	47	84	845.32
88	48	81	774.56
88	48	82	768.85
88	48	83	766.79
88	48	84	770.08
88	49	77	687.81
88	49	78	727.39
88	49	79	755.05
88	49	80	737.36
88	49	81	732.78
88	49	82	733.02
88	49	83	739.81
88	49	84	749.68
88	50	77	698.37
88	50	78	718.03
88	50	79	735.49
88	50	80	731.25
88	50	81	733.09
88	50	82	733.94
88	50	83	741.6
88	50	84	751.54
88	51	77	737.25
88	51	78	735.23
88	51	79	733.22
88	51	80	715.53
88	52	77	806.89
88	52	78	781.41
88	52	79	758.73
88	52	80	727.34
88	53	77	876.35
88	53	78	855.5
88	53	79	814.99
88	53	80	784.92
88	54	77	897.88
88	54	78	884.21
88	54	79	863.26
88	54	80	834.04
88	55	77	893.21
88	55	78	873.53
88	55	79	891.3
88	55	80	869.17
88	55	81	829.51
88	55	82	827.12
88	55	83	824.3
88	55	84	826.64
88	56	77	866.99
88	56	78	857.42
88	56	79	900.92
88	56	80	892.42
88	56	81	853.04
88	56	82	840.65
88	56	83	826.71
88	56	84	845.68
88	57	77	851.74
88	57	78	875.25
88	57	79	916.57
88	57	80	914.84
88	57	81	879.9
88	57	82	848.81
88	57	83	815.02
88	57	84	827.41
88	58	77	844.15
88	58	78	896.69
88	58	79	918.36
88	58	80	919.46
88	58	81	901.61
88	58	82	885.1
88	58	83	868.4
88	58	84	875.96
88	59	77	884.33
88	59	78	895.08
88	59	79	895.06
88	59	80	895.96
88	59	81	897.36
88	59	82	890.36
88	59	83	886.41
88	59	84	876.75
88	60	77	849.75
88	60	78	849.45
88	60	79	828.43
88	60	80	803.92
88	60	81	751.1
88	60	82	733.05
88	60	83	751.83
88	60	84	761.99
88	61	77	820.3
88	61	78	822.59
88	61	79	821.93
88	61	80	828.48
88	61	81	782.71
88	61	82	777.02
88	61	83	811.36
88	61	84	821.42
88	62	77	832.83
88	62	78	831.95
88	62	79	848.47
88	62	80	876.71
88	62	81	862.56
88	62	82	865.79
88	62	83	880.57
88	62	84	867.24
88	63	77	848.48
88	63	78	835.63
88	63	79	829.27
88	63	80	819.53
88	63	81	882.27
88	63	82	919.78
88	63	83	909.84
88	63	84	873.99
88	64	77	868.7
88	64	78	820.69
88	64	79	790.62
88	64	80	771.88
88	64	81	859.48
88	64	82	899.23
88	64	83	856.88
88	64	84	810.34
88	65	77	888.12
88	65	78	810.26
88	65	79	765.03
88	65	80	740.56
88	65	81	823.82
88	65	82	859.08
88	65	83	814.45
88	65	84	774.4
88	66	77	879.96
88	66	78	815.69
88	66	79	770.15
88	66	80	728.74
88	66	81	785.34
88	66	82	810.88
88	66	83	779.38
88	66	84	752.54
88	67	77	856.68
88	67	78	798.34
88	67	79	752.68
88	67	80	722.78
88	67	81	749.18
88	67	82	761.51
88	67	83	746.84
88	67	84	734.2
88	68	77	821.33
88	68	78	771.84
88	68	79	735.73
88	68	80	722.96
88	68	81	736.43
88	68	82	744.75
88	68	83	737.73
88	68	84	734.58
88	69	77	768.97
88	69	78	733.61
88	69	79	717.59
88	69	80	729.12
88	70	77	731.24
88	70	78	719.28
88	70	79	723.56
88	70	80	749.2
88	71	77	725.28
88	71	78	719.3
88	71	79	725.45
88	71	80	750.04
88	72	77	749.38
88	72	78	727.99
88	72	79	721.07
88	72	80	741.16
88	73	77	746.27
88	73	78	713.02
88	73	79	707.19
88	73	80	741.06
88	73	81	767.58
88	73	82	792.86
88	73	83	814.76
88	73	84	803.52
88	74	81	815.19
88	74	82	866.33
88	74	83	884.02
88	74	84	880.66
88	75	81	884.03
88	75	82	957.33
88	75	83	941.24
88	75	84	941.98
88	76	81	889.66
88	76	82	968.24
88	76	83	930.14
88	76	84	933.97
89	46	81	943.14
89	46	82	948.05
89	46	83	930.33
89	46	84	919.3
89	47	81	876.95
89	47	82	873.75
89	47	83	853.2
89	47	84	839.16
89	48	81	782.82
89	48	82	779.5
89	48	83	772.35
89	48	84	768.76
89	49	77	724.76
89	49	78	743.44
89	49	79	755.39
89	49	80	734.06
89	49	81	735.25
89	49	82	741.12
89	49	83	747.12
89	49	84	753.27
89	50	74	727.08
89	50	75	754.22
89	50	76	755.21
89	50	77	740.28
89	50	78	750.13
89	50	79	759.79
89	50	80	752.75
89	50	81	753.74
89	50	82	757.65
89	50	83	760.57
89	50	84	763.66
89	51	74	752.84
89	51	75	787.15
89	51	76	795.23
89	51	77	780.54
89	51	78	778.32
89	51	79	772.66
89	51	80	753.67
89	51	81	744.05
89	51	82	749.1
89	51	83	743.2
89	51	84	732.59
89	52	74	786.03
89	52	75	851.42
89	52	76	880.23
89	52	77	855.78
89	52	78	830.91
89	52	79	807.24
89	52	80	780.24
89	52	81	766.75
89	52	82	773.47
89	52	83	764.1
89	52	84	749.93
89	53	74	784.82
89	53	75	862.61
89	53	76	906.79
89	53	77	874.54
89	53	78	864.83
89	53	79	860.51
89	53	80	855.32
89	53	81	843.67
89	53	82	838.36
89	53	83	819.42
89	53	84	798.69
89	54	74	772.57
89	54	75	855.61
89	54	76	916.23
89	54	77	893.71
89	54	78	886.39
89	54	79	880.74
89	54	80	875.49
89	54	81	863.6
89	54	82	862.55
89	54	83	859.21
89	54	84	853.01
89	55	75	845.06
89	55	76	915.29
89	55	77	906.51
89	55	78	894.78
89	55	79	887.42
89	55	80	884.55
89	55	81	877.34
89	55	82	880.02
89	55	83	883.78
89	55	84	887.71
89	56	75	818.77
89	56	76	864.67
89	56	77	869.4
89	56	78	874.16
89	56	79	891.83
89	56	80	899.84
89	56	81	895.59
89	56	82	894.56
89	56	83	897.29
89	56	84	908.14
89	57	75	842.42
89	57	76	851.54
89	57	77	868.12
89	57	78	882.61
89	57	79	876.4
89	57	80	885.23
89	57	81	897.62
89	57	82	886.66
89	57	83	878.95
89	57	84	901.77
89	58	77	881.92
89	58	78	906.65
89	58	79	886.64
89	58	80	899.27
89	58	81	925.35
89	58	82	920.71
89	58	83	911.92
89	58	84	923.73
89	59	77	877.74
89	59	78	903.79
89	59	79	920.5
89	59	80	941.56
89	59	81	949.43
89	59	82	927.05
89	59	83	897.37
89	59	84	874.16
89	60	77	807.29
89	60	78	810.87
89	60	79	811.15
89	60	80	784.21
89	60	81	712.85
89	60	82	677.88
89	60	83	671.63
89	60	84	688.04
89	61	77	776.67
89	61	78	783
89	61	79	803
89	61	80	796.4
89	61	81	730.17
89	61	82	712.74
89	61	83	733.87
89	61	84	779.59
89	62	77	830.04
89	62	78	832.59
89	62	79	856.62
89	62	80	877.87
89	62	81	849.43
89	62	82	846.68
89	62	83	860.65
89	62	84	873.77
89	63	77	849.02
89	63	78	826.25
89	63	79	841.68
89	63	80	876.79
89	63	81	930.02
89	63	82	965.5
89	63	83	965.47
89	63	84	921.24
89	64	77	863.99
89	64	78	807.59
89	64	79	798.5
89	64	80	823.6
89	64	81	898.8
89	64	82	936.58
89	64	83	898.4
89	64	84	850.31
89	65	77	869.81
89	65	78	789.74
89	65	79	760.91
89	65	80	774.88
89	65	81	864.84
89	65	82	912.99
89	65	83	870.6
89	65	84	820.62
89	66	75	846.52
89	66	76	843.92
89	66	77	842.54
89	66	78	776.17
89	66	79	744.84
89	66	80	746.46
89	66	81	840.87
89	66	82	894.72
89	66	83	859.55
89	66	84	804.13
89	67	75	878.55
89	67	76	847.26
89	67	77	802.72
89	67	78	766.34
89	67	79	744.02
89	67	80	736.59
89	67	81	783.61
89	67	82	811.82
89	67	83	791.32
89	67	84	758.77
89	68	75	868.04
89	68	76	822.32
89	68	77	769.87
89	68	78	760.11
89	68	79	749.16
89	68	80	740.86
89	68	81	760.05
89	68	82	772.17
89	68	83	762.4
89	68	84	753.72
89	69	74	869.9
89	69	75	825.72
89	69	76	781.66
89	69	77	744.47
89	69	78	754.17
89	69	79	755.44
89	69	80	759.16
89	69	81	758.09
89	69	82	757.21
89	69	83	755.5
89	69	84	766.72
89	70	74	808.76
89	70	75	777.33
89	70	76	751.93
89	70	77	736.64
89	70	78	739.81
89	70	79	745.25
89	70	80	762.49
89	70	81	758.63
89	70	82	757.89
89	70	83	774.09
89	70	84	779.13
89	71	74	760.35
89	71	75	745.64
89	71	76	736.34
89	71	77	733.61
89	71	78	731.73
89	71	79	739.02
89	71	80	763.27
89	71	81	762.97
89	71	82	762.71
89	71	83	765.69
89	71	84	755.65
89	72	74	767.35
89	72	75	753.71
89	72	76	741.49
89	72	77	730.7
89	72	78	729.35
89	72	79	736.33
89	72	80	762.94
89	72	81	772.02
89	72	82	776.08
89	72	83	758.95
89	72	84	743.04
89	73	74	763.67
89	73	75	747.48
89	73	76	739.08
89	73	77	737.85
89	73	78	725.83
89	73	79	732.86
89	73	80	774.88
89	73	81	802.83
89	73	82	828.6
89	73	83	851.88
89	73	84	842.52
89	74	81	853.2
89	74	82	896.19
89	74	83	918.23
89	74	84	910.94
89	75	81	927.11
89	75	82	980.63
89	75	83	968.69
89	75	84	961.53
89	76	81	927.47
89	76	82	995.72
89	76	83	966.44
89	76	84	962.11
90	46	81	938.38
90	46	82	952.06
90	46	83	932.18
90	46	84	914.53
90	47	81	879.73
90	47	82	879.49
90	47	83	853.5
90	47	84	833.84
90	48	81	792.12
90	48	82	794.85
90	48	83	788.24
90	48	84	784.85
90	49	74	737.69
90	49	75	753.44
90	49	76	751.32
90	49	81	744.02
90	49	82	754.64
90	49	83	761.87
90	49	84	770.15
90	50	74	734.87
90	50	75	761.71
90	50	76	763.18
90	50	77	748.94
90	50	78	755.94
90	50	79	765.46
90	50	80	775.01
90	50	81	777.81
90	50	82	776.3
90	50	83	774.45
90	50	84	773.8
90	51	74	757.77
90	51	75	795.63
90	51	76	807.48
90	51	77	794.87
90	51	78	796.29
90	51	79	798.11
90	51	80	789.68
90	51	81	778.49
90	51	82	770.21
90	51	83	765.55
90	51	84	758.16
90	52	74	787.51
90	52	75	855.54
90	52	76	890.29
90	52	77	881.25
90	52	78	875.12
90	52	79	859.68
90	52	80	826.39
90	52	81	814.43
90	52	82	811.6
90	52	83	799.27
90	52	84	776.46
90	53	74	789.52
90	53	75	857.25
90	53	76	895.8
90	53	77	875.84
90	53	78	888.59
90	53	79	914.59
90	53	80	922.19
90	53	81	926.23
90	53	82	913.82
90	53	83	879.03
90	53	84	827.35
90	54	74	777.59
90	54	75	843.41
90	54	76	897.63
90	54	77	889.43
90	54	78	901.46
90	54	79	914.08
90	54	80	921.56
90	54	81	923.41
90	54	82	921.17
90	54	83	910.07
90	54	84	901.06
90	55	74	781.84
90	55	75	834.69
90	55	76	904.38
90	55	77	930.8
90	55	78	927.1
90	55	79	907.18
90	55	80	907.04
90	55	81	910.93
90	55	82	917.98
90	55	83	920.79
90	55	84	932.24
90	56	74	804.53
90	56	75	810.11
90	56	76	848.26
90	56	77	889.52
90	56	78	914.38
90	56	79	924.02
90	56	80	928.21
90	56	81	933.17
90	56	82	921.08
90	56	83	918.37
90	56	84	934.64
90	57	74	858.05
90	57	75	833.44
90	57	76	838.1
90	57	77	889.59
90	57	78	912.56
90	57	79	883.19
90	57	80	889.18
90	57	81	931.27
90	57	82	919.96
90	57	83	908.54
90	57	84	907.09
90	58	74	941.31
90	58	75	921.28
90	58	76	881.88
90	58	77	909.05
90	58	78	927.9
90	58	79	876.04
90	58	80	895.86
90	58	81	970.04
90	58	82	972.77
90	58	83	963.11
90	58	84	965.71
90	59	75	867.52
90	59	76	864.13
90	59	77	881.54
90	59	78	906.57
90	59	79	934
90	59	80	986.39
90	59	81	1028.3
90	59	82	997.48
90	59	83	936.51
90	59	84	924.05
90	60	75	778.17
90	60	76	753.54
90	60	77	745.44
90	60	78	752.1
90	60	79	771.28
90	60	80	760.05
90	60	81	683.99
90	60	82	639.23
90	60	83	606.02
90	60	84	633.51
90	61	77	696.44
90	61	78	722.78
90	61	79	754.85
90	61	80	749.1
90	61	81	660.38
90	61	82	602.97
90	61	83	557.64
90	61	84	658.12
90	62	75	809.34
90	62	76	815.95
90	62	77	832.97
90	62	78	851.47
90	62	79	853.78
90	62	80	854.25
90	62	81	794.43
90	62	82	740.88
90	62	83	675.72
90	62	84	771.87
90	63	75	736.45
90	63	76	800.76
90	63	77	870.37
90	63	78	835.89
90	63	79	857.31
90	63	80	906.76
90	63	81	939.14
90	63	82	943.92
90	63	83	903.78
90	63	84	924.73
90	64	75	725.82
90	64	76	803.04
90	64	77	869.52
90	64	78	801.98
90	64	79	811.87
90	64	80	863.95
90	64	81	899.15
90	64	82	899.68
90	64	83	852.24
90	64	84	856.23
90	65	74	880.32
90	65	75	844.98
90	65	76	845.5
90	65	77	844.5
90	65	78	765.38
90	65	79	761.68
90	65	80	813.14
90	65	81	861.08
90	65	82	886.93
90	65	83	872.22
90	65	84	849.44
90	66	74	874.73
90	66	75	885.48
90	66	76	855.79
90	66	77	803.84
90	66	78	740.23
90	66	79	737.13
90	66	80	786.84
90	66	81	871.23
90	66	82	934.41
90	66	83	945.05
90	66	84	867.47
90	67	74	890.18
90	67	75	873.97
90	67	76	823.57
90	67	77	765.36
90	67	78	735.93
90	67	79	743.11
90	67	80	775.57
90	67	81	815.19
90	67	82	842.25
90	67	83	841.69
90	67	84	787.67
90	68	74	914.33
90	68	75	837.14
90	68	76	781.26
90	68	77	742.55
90	68	78	749.61
90	68	79	765.92
90	68	80	781.34
90	68	81	786.44
90	68	82	794.51
90	68	83	797.5
90	68	84	776.89
90	69	74	852.94
90	69	75	803.53
90	69	76	770.58
90	69	77	748.67
90	69	78	779.12
90	69	79	799.61
90	69	80	797.96
90	69	81	788.19
90	69	82	782.68
90	69	83	788.46
90	69	84	798.06
90	70	74	800.36
90	70	75	790.23
90	70	76	771.09
90	70	77	751.67
90	70	78	767.33
90	70	79	775.65
90	70	80	775.38
90	70	81	770.39
90	70	82	765.51
90	70	83	763.54
90	70	84	770.1
90	71	74	770.23
90	71	75	782.8
90	71	76	767.57
90	71	77	747.4
90	71	78	754.25
90	71	79	759.5
90	71	80	766.79
90	71	81	767.63
90	71	82	766.34
90	71	83	765.08
90	71	84	765.54
90	72	74	789.78
90	72	75	769.54
90	72	76	746.96
90	72	77	728.49
90	72	78	745.21
90	72	79	760.28
90	72	80	776.64
90	72	81	782.48
90	72	82	786.19
90	72	83	792.3
90	72	84	779.87
90	73	74	810.44
90	73	75	777.52
90	73	76	749.93
90	73	81	845.82
90	73	82	872.66
90	73	83	887.65
90	73	84	876.62
90	74	81	911.82
90	74	82	949.41
90	74	83	963.06
90	74	84	944.12
90	75	81	972.11
90	75	82	1007
90	75	83	1013.8
90	75	84	983.84
90	76	81	951.34
90	76	82	1000.7
90	76	83	1018.3
90	76	84	997.92
91	47	81	880.51
91	47	82	883.97
91	47	83	880
91	47	84	872.4
91	48	81	811.42
91	48	82	818.12
91	48	83	812.24
91	48	84	811.51
91	49	74	756.08
91	49	75	774.42
91	49	76	769.19
91	49	81	765.35
91	49	82	779.52
91	49	83	778.63
91	49	84	783.66
91	50	74	747.35
91	50	75	771.56
91	50	76	764.67
91	50	81	794.91
91	50	82	781.65
91	50	83	780.51
91	50	84	784.63
91	51	74	765.83
91	51	75	792.88
91	51	76	794.42
91	51	81	791.6
91	51	82	763.53
91	51	83	760.71
91	51	84	763.16
91	52	74	806.1
91	52	75	867.5
91	52	76	887.49
91	52	81	814.3
91	52	82	787.02
91	52	83	774.54
91	52	84	762.23
91	53	74	829.61
91	53	75	883.68
91	53	76	904.95
91	53	81	932.87
91	53	82	876.28
91	53	83	833.28
91	53	84	789.63
91	54	74	834.9
91	54	75	875.65
91	54	76	901.95
91	54	81	953.24
91	54	82	934.62
91	54	83	900.87
91	54	84	858.96
91	55	74	820.62
91	55	75	866.83
91	55	76	915.31
91	55	81	945.05
91	55	82	955.73
91	55	83	939.15
91	55	84	910.34
91	56	74	823.26
91	56	75	840.23
91	56	76	864.93
91	56	81	950.93
91	56	82	951.9
91	56	83	946.05
91	56	84	936.58
91	57	74	854.2
91	57	75	840.23
91	57	76	837.97
91	57	77	912.34
91	57	78	958.15
91	57	79	952.19
91	57	80	947.53
91	57	81	960.16
91	57	82	946.22
91	57	83	927.57
91	57	84	899.44
91	58	74	924.74
91	58	75	887.47
91	58	76	863.85
91	58	77	925.98
91	58	78	963.73
91	58	79	923.78
91	58	80	937.07
91	58	81	1006.4
91	58	82	992.81
91	58	83	972.85
91	58	84	968.16
91	59	74	882.24
91	59	75	879.36
91	59	76	886.02
91	59	77	901.68
91	59	78	910.09
91	59	79	924.41
91	59	80	975.67
91	59	81	1053.3
91	59	82	1013.7
91	59	83	962.8
91	59	84	941.19
91	60	74	805.78
91	60	75	769.79
91	60	76	737.2
91	60	77	731.16
91	60	78	740.14
91	60	79	730.68
91	60	80	734.57
91	60	81	751.84
91	60	82	740.87
91	60	83	720.44
91	60	84	664.49
91	61	74	764.72
91	61	75	661.39
91	61	76	636.82
91	61	77	661.66
91	61	78	732.49
91	61	79	727.04
91	61	80	726.58
91	61	81	731.9
91	61	82	720.62
91	61	83	696.78
91	61	84	656.12
91	62	74	899.85
91	62	75	669.4
91	62	76	776.52
91	62	77	856.6
91	62	78	927.39
91	62	79	887.53
91	62	80	853.69
91	62	81	844.46
91	62	82	818.23
91	62	83	770.37
91	62	84	767.75
91	63	74	886.36
91	63	75	694.81
91	63	76	817.91
91	63	77	898.35
91	63	78	865.4
91	63	79	885.63
91	63	80	919.64
91	63	81	943.44
91	63	82	932.65
91	63	83	877.62
91	63	84	932.16
91	64	74	829.78
91	64	75	773.26
91	64	76	854.97
91	64	77	885.38
91	64	78	806.73
91	64	79	829.08
91	64	80	878.62
91	64	81	898.15
91	64	82	875.15
91	64	83	796.1
91	64	84	848.91
91	65	74	864.24
91	65	75	937.56
91	65	76	900.71
91	65	77	836.74
91	65	78	753.63
91	65	79	764.65
91	65	80	821.38
91	65	81	858.99
91	65	82	865.77
91	65	83	822.83
91	65	84	851.14
91	66	74	868.42
91	66	75	903.69
91	66	76	860.65
91	66	77	793.36
91	66	78	719.82
91	66	79	730.68
91	66	80	794.6
91	66	81	876.53
91	66	82	934.47
91	66	83	953.6
91	66	84	907.59
91	67	74	890.82
91	67	75	877.35
91	67	76	823.87
91	67	81	839.24
91	67	82	859.05
91	67	83	879.16
91	67	84	839.06
91	68	74	915.95
91	68	75	854.15
91	68	76	794.51
91	68	81	811.28
91	68	82	805.1
91	68	83	823.32
91	68	84	803.76
91	69	74	829.92
91	69	75	800.75
91	69	76	775.5
91	69	81	796.98
91	69	82	790.01
91	69	83	789.35
91	69	84	790.71
91	70	74	790.62
91	70	75	799.61
91	70	76	787.28
91	70	81	775.1
91	70	82	775.84
91	70	83	778.67
91	70	84	773.03
91	71	74	786.94
91	71	75	811.78
91	71	76	795.98
91	71	81	772.43
91	71	82	783.24
91	71	83	792
91	71	84	783.29
91	72	74	800.84
91	72	75	787.75
91	72	76	762.12
91	72	81	800.81
91	72	82	817.7
91	72	83	827.67
91	72	84	818.91
91	73	74	821.52
91	73	75	793.65
91	73	76	761.15
91	73	81	884.37
91	73	82	900.65
91	73	83	907.01
91	73	84	898.95
91	74	74	835.18
91	74	75	806.72
91	74	76	769.19
91	74	81	975.64
91	74	82	981.67
91	74	83	981.16
91	74	84	973.32
91	75	81	1021.9
91	75	82	1014.3
91	75	83	1018.1
91	75	84	1018.1
91	76	81	986.39
91	76	82	995.59
91	76	83	1016.3
91	76	84	1027.2
92	47	81	949.41
92	47	82	955.44
92	47	83	936.64
92	47	84	938.66
92	48	81	870.55
92	48	82	885.73
92	48	83	873.05
92	48	84	874.87
92	49	74	776.17
92	49	75	807.85
92	49	76	796.29
92	49	81	805.26
92	49	82	825.04
92	49	83	825.24
92	49	84	829.54
92	50	74	768.74
92	50	75	792.38
92	50	76	777.61
92	50	81	801.78
92	50	82	812.81
92	50	83	804.72
92	50	84	806.8
92	51	74	784.62
92	51	75	788.08
92	51	76	773.99
92	51	81	785.92
92	51	82	787.83
92	51	83	776.01
92	51	84	780.71
92	52	74	821.36
92	52	75	868.74
92	52	76	872.04
92	52	81	771.74
92	52	82	772.09
92	52	83	759.01
92	52	84	748.04
92	53	74	867.85
92	53	75	917.14
92	53	76	927.59
92	53	81	801.47
92	53	82	783.69
92	53	83	763.41
92	53	84	741.2
92	54	74	914.43
92	54	75	936.4
92	54	76	946.96
92	54	81	857
92	54	82	828.52
92	54	83	806.14
92	54	84	783.97
92	55	74	891.65
92	55	75	926.92
92	55	76	945.61
92	55	81	905.27
92	55	82	872.32
92	55	83	854.54
92	55	84	841.66
92	56	74	868.95
92	56	75	900.69
92	56	76	912.08
92	56	81	923.88
92	56	82	899.88
92	56	83	890.45
92	56	84	889.66
92	57	74	862.77
92	57	75	872.79
92	57	76	878.99
92	57	77	895.93
92	57	78	935.42
92	57	79	979.96
92	57	80	957.71
92	57	81	924.61
92	57	82	903.52
92	57	83	887.7
92	57	84	868.34
92	58	74	899.14
92	58	75	858.01
92	58	76	864.04
92	58	77	906.4
92	58	78	948.45
92	58	79	983.97
92	58	80	972.47
92	58	81	951.74
92	58	82	934.5
92	58	83	923.64
92	58	84	925.78
92	59	74	929.12
92	59	75	942.86
92	59	76	947.93
92	59	77	941.68
92	59	78	944.59
92	59	79	990.6
92	59	80	1000.7
92	59	81	983.41
92	59	82	951.29
92	59	83	926.71
92	59	84	912.56
92	60	74	882.75
92	60	75	860.42
92	60	76	824.27
92	60	77	813.88
92	60	78	827.72
92	60	79	794.5
92	60	80	784.23
92	60	81	815.15
92	60	82	812.52
92	60	83	799.7
92	60	84	718.29
92	61	74	832.9
92	61	75	681.76
92	61	76	690.66
92	61	77	749.36
92	61	78	811.47
92	61	79	766.34
92	61	80	775.51
92	61	81	847.1
92	61	82	868.23
92	61	83	855.59
92	61	84	746.42
92	62	74	870.67
92	62	75	523.41
92	62	76	753.25
92	62	77	896.37
92	62	78	907.66
92	62	79	890.01
92	62	80	899.73
92	62	81	955.12
92	62	82	959.41
92	62	83	934.75
92	62	84	852.05
92	63	74	842.96
92	63	75	636.78
92	63	76	827.46
92	63	77	916.06
92	63	78	864.49
92	63	79	899.23
92	63	80	940.65
92	63	81	967.67
92	63	82	974.85
92	63	83	958.4
92	63	84	969.6
92	64	74	777.71
92	64	75	812.04
92	64	76	894.02
92	64	77	914.35
92	64	78	839.53
92	64	79	844.77
92	64	80	872.82
92	64	81	916.5
92	64	82	921.35
92	64	83	876.77
92	64	84	896.9
92	65	74	793.02
92	65	75	951.98
92	65	76	941.75
92	65	77	898.42
92	65	78	826.64
92	65	79	786.9
92	65	80	788.88
92	65	81	867.56
92	65	82	895.74
92	65	83	866.62
92	65	84	884.8
92	66	74	842.06
92	66	75	891.94
92	66	76	879.46
92	66	77	851.13
92	66	78	807.42
92	66	79	776.14
92	66	80	776.98
92	66	81	860.91
92	66	82	917.04
92	66	83	936.05
92	66	84	928.37
92	67	74	893
92	67	75	885.91
92	67	76	859.3
92	67	81	826.63
92	67	82	864.09
92	67	83	891.14
92	67	84	883.01
92	68	74	930.25
92	68	75	906.72
92	68	76	857.37
92	68	81	802.13
92	68	82	815.2
92	68	83	838.69
92	68	84	835.77
92	69	74	823.38
92	69	75	848.04
92	69	76	813.59
92	69	81	800.52
92	69	82	797.04
92	69	83	797.99
92	69	84	793.17
92	70	74	793.2
92	70	75	817.64
92	70	76	792.44
92	70	81	779.63
92	70	82	787.78
92	70	83	789.79
92	70	84	783.77
92	71	74	815.42
92	71	75	807.81
92	71	76	781.61
92	71	81	776.92
92	71	82	801.01
92	71	83	807.85
92	71	84	804.87
92	72	74	813.69
92	72	75	804.93
92	72	76	771.15
92	72	81	836.09
92	72	82	856.36
92	72	83	854.35
92	72	84	855.24
92	73	74	814.57
92	73	75	805.51
92	73	76	770.98
92	73	81	908.78
92	73	82	928.85
92	73	83	924.61
92	73	84	921.26
92	74	74	818.69
92	74	75	809.32
92	74	76	776.65
92	74	81	988.28
92	74	82	1004.3
92	74	83	1000.5
92	74	84	994.77
92	75	81	1004.6
92	75	82	1020.5
92	75	83	1022.8
92	75	84	1041.1
92	76	81	972.98
92	76	82	998.2
92	76	83	1014.7
92	76	84	1045.1
93	49	74	800.4
93	49	75	848.65
93	49	76	822.75
93	50	74	801.07
93	50	75	832.3
93	50	76	809.03
93	50	81	804.13
93	50	82	813.64
93	50	83	814.56
93	50	84	822.01
93	51	74	826.61
93	51	75	818.22
93	51	76	787.93
93	51	81	788.95
93	51	82	792.68
93	51	83	792.74
93	51	84	810.88
93	52	74	826.05
93	52	75	819.74
93	52	76	805.61
93	52	81	776.47
93	52	82	772.83
93	52	83	771.06
93	52	84	780.92
93	53	74	869.77
93	53	75	872.63
93	53	76	854.65
93	53	81	767.09
93	53	82	746.35
93	53	83	736.01
93	53	84	728.57
93	54	71	761.98
93	54	72	764.92
93	54	73	823.55
93	54	74	961.41
93	54	75	952.53
93	54	76	919.28
93	54	81	796.1
93	54	82	763.1
93	54	83	746.92
93	54	84	735.78
93	55	71	781.1
93	55	72	808.57
93	55	73	862.94
93	55	74	961.18
93	55	75	980.87
93	55	76	975.71
93	55	81	838.82
93	55	82	797.17
93	55	83	780.75
93	55	84	781.43
93	56	71	817.63
93	56	72	841.17
93	56	73	858.57
93	56	74	931.01
93	56	75	954.73
93	56	76	957.38
93	56	81	864.34
93	56	82	832.79
93	56	83	825.94
93	56	84	833.9
93	57	71	869.35
93	57	72	843.87
93	57	73	814.41
93	57	74	887.47
93	57	75	916.75
93	57	76	927.56
93	57	77	927.65
93	57	78	937.76
93	57	79	960.67
93	57	80	926.82
93	58	71	940.82
93	58	72	981.32
93	58	73	907.92
93	58	74	884.61
93	58	75	883.82
93	58	76	917.17
93	58	77	921.7
93	58	78	941.55
93	58	79	982.71
93	58	80	961.23
93	59	71	915.57
93	59	72	983.13
93	59	73	956.83
93	59	74	943.89
93	59	75	935.47
93	59	76	917.27
93	59	77	916.48
93	59	78	935.34
93	59	79	999.72
93	59	80	998.64
93	60	71	836.56
93	60	72	916.57
93	60	73	912.6
93	60	74	890.57
93	60	75	870.29
93	60	76	842.32
93	60	77	821.76
93	60	78	812.72
93	60	79	787.71
93	60	80	793.73
93	61	74	755.2
93	61	75	728.73
93	61	76	763.76
93	61	77	787.6
93	61	78	799.05
93	61	79	755.06
93	61	80	778.34
93	62	71	877.97
93	62	72	1064.8
93	62	73	1015.7
93	62	74	898.14
93	62	75	700.74
93	62	76	801.57
93	62	77	885.83
93	62	78	913.05
93	62	79	890.81
93	62	80	907.27
93	63	71	829.06
93	63	72	949.46
93	63	73	982.49
93	63	74	923.29
93	63	75	811.14
93	63	76	857.59
93	63	77	884.12
93	63	78	862.86
93	63	79	900.49
93	63	80	938.22
93	64	71	835.72
93	64	72	815.72
93	64	73	855.91
93	64	74	880.27
93	64	75	910.6
93	64	76	906.1
93	64	77	894.22
93	64	78	852.26
93	64	79	859.52
93	64	80	872.49
93	65	71	846.75
93	65	72	932.63
93	65	73	896.91
93	65	74	875.11
93	65	75	929.7
93	65	76	932.3
93	65	77	912.65
93	65	78	869.84
93	65	79	819
93	65	80	795.37
93	66	71	858.57
93	66	72	946.98
93	66	73	932.95
93	66	74	923.65
93	66	75	942.42
93	66	76	920.35
93	67	71	864.32
93	67	72	939.24
93	67	73	958.79
93	67	74	956.34
93	67	75	940.33
93	67	76	914.63
93	67	81	819.52
93	67	82	849.48
93	67	83	871.73
93	67	84	893.91
93	68	71	837.6
93	68	72	975.59
93	68	73	990.38
93	68	74	968.89
93	68	75	922.33
93	68	76	903.81
93	68	81	804.28
93	68	82	821.85
93	68	83	831.9
93	68	84	851.73
93	69	71	740.31
93	69	72	895.82
93	69	73	904.86
93	69	74	866.59
93	69	75	859.87
93	69	76	835.42
93	69	81	808.22
93	69	82	812.58
93	69	83	812.76
93	69	84	808.76
93	70	74	824.75
93	70	75	826.65
93	70	76	804.56
93	70	81	790.43
93	70	82	798.77
93	70	83	797.05
93	70	84	798.09
93	71	74	840.12
93	71	75	815.62
93	71	76	795.27
93	71	81	782.15
93	71	82	804.26
93	71	83	802.42
93	71	84	814.06
93	72	74	845.85
93	72	75	837.53
93	72	76	800.01
93	72	81	867.87
93	72	82	888.14
93	72	83	877.54
93	72	84	886.07
93	73	74	844.1
93	73	75	838.54
93	73	76	803.45
93	73	81	940.71
93	73	82	959.68
93	73	83	945.39
93	73	84	947.01
93	74	74	838.53
93	74	75	827.48
93	74	76	806.34
94	49	74	826.53
94	49	75	844.17
94	49	76	825.96
94	50	71	889.28
94	50	72	835.2
94	50	73	826.24
94	50	74	829.9
94	50	75	833.11
94	50	76	811.38
94	51	71	849.2
94	51	72	830.94
94	51	73	837.8
94	51	74	837.37
94	51	75	810.53
94	51	76	783.83
94	52	71	837.77
94	52	72	845.02
94	52	73	846.61
94	52	74	835.16
94	52	75	812.75
94	52	76	804.5
94	53	69	638.82
94	53	70	736.74
94	53	71	869.45
94	53	72	864.95
94	53	73	860.28
94	53	74	860.76
94	53	75	846.79
94	53	76	840.62
94	54	69	603.59
94	54	70	673.09
94	54	71	805.86
94	54	72	832.31
94	54	73	870.77
94	54	74	930.52
94	54	75	915.76
94	54	76	898.67
94	54	78	863.84
94	54	79	852.77
94	54	80	815.51
94	55	69	587.98
94	55	70	661.54
94	55	71	809.77
94	55	72	825.38
94	55	73	863.07
94	55	74	949.85
94	55	75	975.51
94	55	76	977.81
94	55	78	920.67
94	55	79	885.97
94	55	80	836.89
94	56	69	626.3
94	56	70	696.82
94	56	71	835.23
94	56	72	842.8
94	56	73	862.14
94	56	74	938.61
94	56	75	967.99
94	56	76	967.7
94	56	78	930.84
94	56	79	936.81
94	56	80	880.25
94	57	71	853.62
94	57	72	864.8
94	57	73	864.31
94	57	74	913.99
94	57	75	937.4
94	57	76	945.15
94	57	77	922.19
94	57	78	932.89
94	57	79	962.97
94	57	80	913.28
94	58	71	924.95
94	58	72	961.72
94	58	73	923.64
94	58	74	913.78
94	58	75	921.4
94	58	76	944.62
94	58	77	936.22
94	58	78	944.07
94	58	79	981.84
94	58	80	955.94
94	59	71	927.04
94	59	72	971.23
94	59	73	961.25
94	59	74	960.24
94	59	75	950.98
94	59	76	921.05
94	59	77	907.47
94	59	78	925.59
94	59	79	1004.1
94	59	80	1001.2
94	60	71	822.9
94	60	72	876.11
94	60	73	870.75
94	60	74	861.81
94	60	75	859.42
94	60	76	867.4
94	60	77	832.87
94	60	78	797.92
94	60	79	776.6
94	60	80	803.24
94	61	71	692.86
94	61	72	797.77
94	61	73	641.19
94	61	74	639.88
94	61	75	700.76
94	61	76	817.53
94	61	77	821.59
94	61	78	789.6
94	61	79	733.7
94	61	80	770.18
94	62	71	754.78
94	62	72	886.75
94	62	73	857.05
94	62	74	855.17
94	62	75	828.08
94	62	76	873.27
94	62	77	903.89
94	62	78	925.31
94	62	79	875.32
94	62	80	888.12
94	63	71	854.05
94	63	72	933.7
94	63	73	949.92
94	63	74	950.59
94	63	75	934.63
94	63	76	919.08
94	63	77	901.83
94	63	78	887.16
94	63	79	904.39
94	63	80	929.07
94	64	71	849.3
94	64	72	910.38
94	64	73	933.44
94	64	74	958.16
94	64	75	986.84
94	64	76	945.52
94	64	77	912.41
94	64	78	888.76
94	64	79	889.4
94	64	80	889.02
94	65	71	867.45
94	65	72	993.21
94	65	73	955.96
94	65	74	939.11
94	65	75	967.55
94	65	76	948.43
94	65	77	935.7
94	65	78	925.77
94	65	79	874.82
94	65	80	835.19
94	66	71	856.66
94	66	72	961.12
94	66	73	938.25
94	66	74	936.02
94	66	75	966.94
94	66	76	950.2
94	66	78	954.81
94	66	79	917.46
94	66	80	871.38
94	67	69	735.83
94	67	70	776.98
94	67	71	818.63
94	67	72	899.48
94	67	73	917.63
94	67	74	930.83
94	67	75	945.76
94	67	76	940.8
94	67	78	958.05
94	67	79	911.11
94	67	80	853.61
94	68	69	654.31
94	68	70	705.92
94	68	71	783.14
94	68	72	916.42
94	68	73	937.16
94	68	74	930.24
94	68	75	908.77
94	68	76	919.7
94	68	78	941.44
94	68	79	885.86
94	68	80	821.51
94	69	69	644.98
94	69	70	671.77
94	69	71	718.79
94	69	72	841.5
94	69	73	860.8
94	69	74	854.18
94	69	75	859.14
94	69	76	848.07
94	69	78	872.15
94	69	79	853.36
94	69	80	819.51
94	70	69	673.27
94	70	70	655.78
94	70	71	657.9
94	70	72	776.53
94	70	73	812.91
94	70	74	819.27
94	70	75	819.97
94	70	76	809.59
94	71	71	625.53
94	71	72	766.12
94	71	73	828.29
94	71	74	843.12
94	71	75	795.52
94	71	76	791.13
94	72	71	611.46
94	72	72	767.1
94	72	73	828.12
94	72	74	831.63
94	72	75	818.72
94	72	76	807.47
94	73	71	605.66
94	73	72	777.33
94	73	73	840.07
94	73	74	829.8
94	73	75	826.56
94	73	76	820.96
94	74	74	846.48
94	74	75	824.15
94	74	76	829.34
95	50	71	892.77
95	50	72	859.73
95	50	73	846.41
95	51	71	879.62
95	51	72	871.33
95	51	73	879
95	52	71	863.62
95	52	72	878.35
95	52	73	899.27
95	53	69	622.4
95	53	70	714.35
95	53	71	861.61
95	53	72	882.02
95	53	73	906.69
95	53	77	912.47
95	53	78	881.4
95	53	79	859.32
95	53	80	839.68
95	54	69	621.67
95	54	70	679.63
95	54	71	821.81
95	54	72	850.33
95	54	73	875.15
95	54	77	939.5
95	54	78	926.24
95	54	79	899.58
95	54	80	845.51
95	55	69	621.66
95	55	70	675.14
95	55	71	841.77
95	55	72	849.32
95	55	73	863.54
95	55	77	991.02
95	55	78	968.62
95	55	79	928.26
95	55	80	853.99
95	56	69	647.93
95	56	70	705.05
95	56	71	876.03
95	56	72	868.39
95	56	73	863.74
95	56	77	944.72
95	56	78	954.85
95	56	79	983.55
95	56	80	923.01
95	57	69	741.26
95	57	70	748.82
95	57	71	875.3
95	57	72	881.97
[truncated: 7,412 more rows]
