# Supplementary material for: From mathematics to medicine: A practical primer on topological data analysis (TDA) and the development of related analytic tools for the functional discovery of latent structure in fMRI data
Source: PLoS One. 2021 Aug 12;16(8):e0255859. doi: 10.1371/journal.pone.0255859 (PMC8360597; doi:10.1371/journal.pone.0255859)
Supplement: S1 Data — The included archive of .csv files has one .csv file for each time index. Each .csv file contains a single matrix, which has one column for each of the spatial coordinates x, y, z and one column for the fMRI signal amplitude at voxel (x, y, z) at that time index. This is normalized scan data for a single patient from our study, described in the paper, with an ACC (anterior cingulate cortex) mask applied. This is the data we used, together with our software implementation of our workflow (available at https://github.com/regalski/Wayne-State-TDA), to produce the persistence diagrams, vineyards, and loop locations pictured in the figures and described in the Workflow section of our paper. (ZIP) [file pone.0255859.s004.zip › lea2002_145_121_121_time_162_rdACC.csv]

86	49	77	720.19
86	49	78	714.23
86	49	79	706.18
86	49	80	703.02
86	50	77	725.39
86	50	78	708.73
86	50	79	688.55
86	50	80	683.86
86	51	77	716.85
86	51	78	706.8
86	51	79	701.42
86	51	80	688.35
86	52	77	724.03
86	52	78	716.41
86	52	79	717.15
86	52	80	701.65
86	53	77	805.7
86	53	78	778.96
86	53	79	737.1
86	53	80	726.13
86	54	77	843.64
86	54	78	827.74
86	54	79	825.91
86	54	80	796.17
86	55	77	859.38
86	55	78	851.38
86	55	79	881.92
86	55	80	852.63
86	56	77	872.1
86	56	78	865.32
86	56	79	880.66
86	56	80	881.24
86	57	77	847.15
86	57	78	872.41
86	57	79	890.87
86	57	80	888.68
86	57	81	874.39
86	57	82	847.09
86	58	77	824.26
86	58	78	867.93
86	58	79	889.23
86	58	80	888.57
86	58	81	862.54
86	58	82	855.01
86	59	81	831.95
86	59	82	829.74
86	60	81	737.36
86	60	82	741.14
86	61	81	797.93
86	61	82	803.52
86	62	81	855.09
86	62	82	847.4
86	63	77	862.22
86	63	78	829.47
86	63	79	823.05
86	63	80	830.9
86	63	81	825.38
86	63	82	816.01
86	64	77	855.58
86	64	78	839.6
86	64	79	818.77
86	64	80	785.65
86	64	81	765.24
86	64	82	742.46
86	65	77	845.8
86	65	78	854
86	65	79	838.48
86	65	80	783.5
86	65	81	752.81
86	65	82	728.21
86	66	77	863.11
86	66	78	900.74
86	66	79	887.41
86	66	80	807.24
86	66	81	766.68
86	66	82	739.57
86	67	77	809.96
86	67	78	857.91
86	67	79	869.1
86	67	80	804.16
86	68	77	832.77
86	68	78	856.35
86	68	79	853.6
86	68	80	802.43
86	69	77	872.24
86	69	78	846.14
86	69	79	817.2
86	69	80	772.13
86	70	77	789.41
86	70	78	756.14
86	70	79	722.58
86	70	80	684.52
86	71	77	746.34
86	71	78	735.49
86	71	79	720.68
86	71	80	689.89
86	72	77	730.48
86	72	78	733.11
86	72	79	723.15
86	72	80	697.04
86	73	77	741.06
86	73	78	727.56
86	73	79	711.32
86	73	80	692.75
87	46	81	932.59
87	46	82	920.24
87	46	83	926.16
87	46	84	929.27
87	47	81	824.15
87	47	82	836.8
87	47	83	856.33
87	47	84	867.41
87	48	81	762.19
87	48	82	760.69
87	48	83	777.94
87	48	84	792.35
87	49	77	721.06
87	49	78	722.82
87	49	79	725.4
87	49	80	723.07
87	49	81	723.33
87	49	82	721.79
87	49	83	737.8
87	49	84	752.89
87	50	77	720.58
87	50	78	712.08
87	50	79	699.68
87	50	80	688.54
87	50	81	688.32
87	50	82	705.09
87	50	83	721.83
87	50	84	736.85
87	51	77	727.93
87	51	78	716.42
87	51	79	705.67
87	51	80	691.02
87	52	77	756.12
87	52	78	740.31
87	52	79	721.98
87	52	80	706.84
87	53	77	838.49
87	53	78	801.83
87	53	79	744.86
87	53	80	733.41
87	54	77	858.99
87	54	78	832.97
87	54	79	808.33
87	54	80	777.93
87	55	77	846.1
87	55	78	841.75
87	55	79	864.86
87	55	80	824.84
87	55	81	765.17
87	55	82	758.8
87	55	83	750.15
87	55	84	750.85
87	56	77	868.98
87	56	78	877.95
87	56	79	913.1
87	56	80	880.81
87	56	81	814.61
87	56	82	784.39
87	56	83	759
87	56	84	764.1
87	57	77	856.78
87	57	78	888.82
87	57	79	940.3
87	57	80	932.41
87	57	81	868.04
87	57	82	826.02
87	57	83	788.69
87	57	84	759.44
87	58	77	835.75
87	58	78	884.68
87	58	79	924.44
87	58	80	929.45
87	58	81	902.43
87	58	82	880.17
87	58	83	865.47
87	58	84	852.59
87	59	77	863.39
87	59	78	881.28
87	59	79	866.21
87	59	80	863.12
87	59	81	892.46
87	59	82	890.71
87	59	83	890.63
87	59	84	890.74
87	60	77	785.83
87	60	78	764.05
87	60	79	767.09
87	60	80	782.18
87	60	81	770.36
87	60	82	770.11
87	60	83	787.99
87	60	84	810.63
87	61	77	755.36
87	61	78	719.4
87	61	79	748.52
87	61	80	810.39
87	61	81	794.71
87	61	82	797.25
87	61	83	813.79
87	61	84	827.62
87	62	77	811.92
87	62	78	765.95
87	62	79	787.97
87	62	80	845.99
87	62	81	839.25
87	62	82	837.86
87	62	83	833.45
87	62	84	833.24
87	63	77	871.73
87	63	78	856.41
87	63	79	823.98
87	63	80	764.95
87	63	81	818.2
87	63	82	838.17
87	63	83	815.25
87	63	84	813.74
87	64	77	856.56
87	64	78	829.28
87	64	79	792.5
87	64	80	747.3
87	64	81	792.08
87	64	82	804.1
87	64	83	774.55
87	64	84	763.56
87	65	77	827.07
87	65	78	812.3
87	65	79	791.01
87	65	80	741.95
87	65	81	763.86
87	65	82	771.41
87	65	83	756.47
87	65	84	753.22
87	66	77	844.8
87	66	78	869.52
87	66	79	840.21
87	66	80	738.67
87	66	81	736.85
87	66	82	740.45
87	66	83	745.26
87	66	84	749.04
87	67	77	882.41
87	67	78	835.07
87	67	79	787.05
87	67	80	737.88
87	67	81	723.43
87	67	82	717.53
87	67	83	723.07
87	67	84	729.71
87	68	77	879.94
87	68	78	824.36
87	68	79	780.53
87	68	80	740.82
87	68	81	726.55
87	68	82	718.56
87	68	83	714.39
87	68	84	711.06
87	69	77	827.55
87	69	78	811.37
87	69	79	783.55
87	69	80	744.07
87	70	77	744.35
87	70	78	737.22
87	70	79	733.87
87	70	80	737.81
87	71	77	729.65
87	71	78	738.39
87	71	79	740.41
87	71	80	729.73
87	72	77	755.47
87	72	78	762.15
87	72	79	750.43
87	72	80	718.49
87	73	77	754.41
87	73	78	736.11
87	73	79	721.32
87	73	80	720.27
87	73	81	743.92
87	73	82	758.89
87	73	83	756.17
87	73	84	770.94
87	74	81	777.03
87	74	82	822.16
87	74	83	836.63
87	74	84	862.58
87	75	81	805.1
87	75	82	875.03
87	75	83	902.23
87	75	84	926.89
87	76	81	793.88
87	76	82	872.43
87	76	83	925.12
87	76	84	944.24
88	46	81	949.97
88	46	82	937.19
88	46	83	944.17
88	46	84	943.26
88	47	81	866.17
88	47	82	862.92
88	47	83	866.4
88	47	84	867.41
88	48	81	778.53
88	48	82	797.84
88	48	83	784.78
88	48	84	782.08
88	49	77	740.87
88	49	78	730.41
88	49	79	718.05
88	49	80	704.38
88	49	81	723.83
88	49	82	751.09
88	49	83	744.86
88	49	84	747.73
88	50	77	719.4
88	50	78	712.09
88	50	79	704.58
88	50	80	692.33
88	50	81	696.16
88	50	82	709
88	50	83	722.64
88	50	84	735.57
88	51	77	743.27
88	51	78	730.25
88	51	79	715.24
88	51	80	704.56
88	52	77	813.89
88	52	78	784.43
88	52	79	750.78
88	52	80	736.43
88	53	77	900.37
88	53	78	869.53
88	53	79	814.05
88	53	80	793.98
88	54	77	907.87
88	54	78	890.22
88	54	79	862.28
88	54	80	826.04
88	55	77	869.22
88	55	78	868.57
88	55	79	886.32
88	55	80	848.18
88	55	81	798.54
88	55	82	818.2
88	55	83	826.39
88	55	84	826.68
88	56	77	858.99
88	56	78	866.45
88	56	79	890.98
88	56	80	863.45
88	56	81	816.05
88	56	82	832.69
88	56	83	837.75
88	56	84	846.66
88	57	77	857.72
88	57	78	895.27
88	57	79	919.6
88	57	80	904.83
88	57	81	863.83
88	57	82	844.73
88	57	83	825.95
88	57	84	828.38
88	58	77	857.16
88	58	78	918.67
88	58	79	920.38
88	58	80	914.49
88	58	81	907.65
88	58	82	897.17
88	58	83	885.49
88	58	84	889.02
88	59	77	885.29
88	59	78	908.08
88	59	79	872.12
88	59	80	873.02
88	59	81	915.32
88	59	82	915.26
88	59	83	900.3
88	59	84	893.67
88	60	77	851.73
88	60	78	863.48
88	60	79	819.46
88	60	80	781.91
88	60	81	756.11
88	60	82	742.11
88	60	83	743.95
88	60	84	774.12
88	61	77	819.39
88	61	78	837.69
88	61	79	824.05
88	61	80	813.64
88	61	81	783.95
88	61	82	782.28
88	61	83	802.58
88	61	84	822.51
88	62	77	815.89
88	62	78	841.01
88	62	79	855.5
88	62	80	867.69
88	62	81	856.66
88	62	82	858.97
88	62	83	864.74
88	62	84	857.32
88	63	77	887.58
88	63	78	864.73
88	63	79	845.35
88	63	80	823.56
88	63	81	869.35
88	63	82	892.89
88	63	83	878.96
88	63	84	859.05
88	64	77	905.68
88	64	78	854.68
88	64	79	809.6
88	64	80	767.88
88	64	81	844.51
88	64	82	877.25
88	64	83	850.87
88	64	84	820.3
88	65	77	895.13
88	65	78	836.28
88	65	79	786.03
88	65	80	736.53
88	65	81	817.81
88	65	82	849.08
88	65	83	823.48
88	65	84	795.43
88	66	77	884.96
88	66	78	828.67
88	66	79	788.1
88	66	80	742.66
88	66	81	793.3
88	66	82	812.87
88	66	83	796.4
88	66	84	772.57
88	67	77	860.73
88	67	78	810.3
88	67	79	768.59
88	67	80	732.7
88	67	81	741.13
88	67	82	746.47
88	67	83	753.83
88	67	84	741.21
88	68	77	821.35
88	68	78	792.83
88	68	79	759.72
88	68	80	717.95
88	68	81	720.45
88	68	82	724.8
88	68	83	732.78
88	68	84	728.62
88	69	77	758.96
88	69	78	770.58
88	69	79	753.56
88	69	80	706.13
88	70	77	730.19
88	70	78	740.24
88	70	79	739.53
88	70	80	729.22
88	71	77	721.3
88	71	78	735.32
88	71	79	743.48
88	71	80	742.1
88	72	77	725.4
88	72	78	743.99
88	72	79	752.07
88	72	80	748.23
88	73	77	733.29
88	73	78	729.02
88	73	79	730.2
88	73	80	741.13
88	73	81	762.62
88	73	82	779.85
88	73	83	782.75
88	73	84	788.49
88	74	81	806.26
88	74	82	850.42
88	74	83	862.15
88	74	84	877.76
88	75	81	867.03
88	75	82	935.35
88	75	83	941.32
88	75	84	958.04
88	76	81	867.77
88	76	82	937.38
88	76	83	931.21
88	76	84	952.03
89	46	81	940.21
89	46	82	942.12
89	46	83	940.35
89	46	84	934.32
89	47	81	891.07
89	47	82	877.86
89	47	83	854.28
89	47	84	840.24
89	48	81	791.81
89	48	82	795.46
89	48	83	776.3
89	48	84	765.75
89	49	77	736.81
89	49	78	738.47
89	49	79	733.42
89	49	80	718.13
89	49	81	731.33
89	49	82	755.19
89	49	83	746.19
89	49	84	742.35
89	50	74	714.15
89	50	75	742.24
89	50	76	743.16
89	50	77	731.23
89	50	78	735.14
89	50	79	734.84
89	50	80	722.8
89	50	81	730.79
89	50	82	746.69
89	50	83	741.61
89	50	84	739.7
89	51	74	729.96
89	51	75	773.22
89	51	76	782.24
89	51	77	764.58
89	51	78	765.34
89	51	79	760.64
89	51	80	745.65
89	51	81	741.05
89	51	82	743.11
89	51	83	734.21
89	51	84	724.63
89	52	74	781.1
89	52	75	864.45
89	52	76	889.18
89	52	77	846.77
89	52	78	826.91
89	52	79	813.26
89	52	80	796.32
89	52	81	782.86
89	52	82	777.56
89	52	83	760.17
89	52	84	739.99
89	53	74	790.94
89	53	75	874.72
89	53	76	911.84
89	53	77	878.64
89	53	78	879.95
89	53	79	884.6
89	53	80	876.4
89	53	81	862.71
89	53	82	849.39
89	53	83	815.44
89	53	84	782.73
89	54	74	783.67
89	54	75	861.72
89	54	76	914.31
89	54	77	898.82
89	54	78	893.48
89	54	79	884.79
89	54	80	878.52
89	54	81	866.64
89	54	82	874.59
89	54	83	870.22
89	54	84	859.02
89	55	75	845.13
89	55	76	908.3
89	55	77	900.54
89	55	78	885.83
89	55	79	869.52
89	55	80	866.65
89	55	81	857.43
89	55	82	881.09
89	55	83	894.83
89	55	84	898.75
89	56	75	808.82
89	56	76	851.72
89	56	77	864.42
89	56	78	872.17
89	56	79	882.88
89	56	80	873.9
89	56	81	849.63
89	56	82	876.6
89	56	83	900.31
89	56	84	916.15
89	57	75	831.51
89	57	76	840.58
89	57	77	864.13
89	57	78	880.59
89	57	79	869.36
89	57	80	869.18
89	57	81	869.53
89	57	82	874.58
89	57	83	879.88
89	57	84	904.69
89	58	77	881.92
89	58	78	905.63
89	58	79	879.68
89	58	80	890.36
89	58	81	920.43
89	58	82	923.82
89	58	83	923.05
89	58	84	935.84
89	59	77	883.79
89	59	78	914.84
89	59	79	914.53
89	59	80	930.54
89	59	81	958.33
89	59	82	942.93
89	59	83	912.27
89	59	84	895.11
89	60	77	802.37
89	60	78	804.93
89	60	79	803.23
89	60	80	776.29
89	60	81	717.91
89	60	82	689
89	60	83	675.87
89	60	84	713.3
89	61	77	769.84
89	61	78	776.13
89	61	79	796.13
89	61	80	783.56
89	61	81	726.38
89	61	82	713.98
89	61	83	731.12
89	61	84	788.7
89	62	77	831.05
89	62	78	837.57
89	62	79	853.59
89	62	80	859.86
89	62	81	830.52
89	62	82	827.85
89	62	83	840.82
89	62	84	867.82
89	63	77	871.09
89	63	78	847.33
89	63	79	860.79
89	63	80	886.91
89	63	81	910.15
89	63	82	922.6
89	63	83	921.5
89	63	84	911.26
89	64	77	883.99
89	64	78	829.56
89	64	79	814.46
89	64	80	819.58
89	64	81	876.79
89	64	82	908.56
89	64	83	895.36
89	64	84	864.26
89	65	77	872.8
89	65	78	805.73
89	65	79	772.91
89	65	80	763.88
89	65	81	849.83
89	65	82	896.99
89	65	83	881.64
89	65	84	838.66
89	66	75	837.68
89	66	76	829.04
89	66	77	825.58
89	66	78	793.18
89	66	79	768.83
89	66	80	755.43
89	66	81	839.8
89	66	82	883.63
89	66	83	865.52
89	66	84	816.14
89	67	75	874.65
89	67	76	834.34
89	67	77	800.7
89	67	78	786.3
89	67	79	764.96
89	67	80	741.5
89	67	81	769.52
89	67	82	786.74
89	67	83	795.28
89	67	84	770.75
89	68	75	859.04
89	68	76	808.34
89	68	77	779.86
89	68	78	780.12
89	68	79	763.17
89	68	80	730.85
89	68	81	737.05
89	68	82	746.19
89	68	83	760.42
89	68	84	757.77
89	69	74	868.89
89	69	75	794.7
89	69	76	752.63
89	69	77	744.43
89	69	78	768.18
89	69	79	762.47
89	69	80	720.17
89	69	81	730.09
89	69	82	740.22
89	69	83	748.53
89	69	84	760.77
89	70	74	822.81
89	70	75	768.35
89	70	76	742.93
89	70	77	741.61
89	70	78	751.8
89	70	79	751.26
89	70	80	738.52
89	70	81	741.67
89	70	82	748.95
89	70	83	768.16
89	70	84	775.21
89	71	74	788.43
89	71	75	755.68
89	71	76	742.37
89	71	77	741.65
89	71	78	746.78
89	71	79	751.09
89	71	80	752.35
89	71	81	750.03
89	71	82	752.75
89	71	83	765.74
89	71	84	760.69
89	72	74	769.44
89	72	75	753.75
89	72	76	744.52
89	72	77	739.75
89	72	78	750.38
89	72	79	758.36
89	72	80	763
89	72	81	759.09
89	72	82	760.15
89	72	83	764.07
89	72	84	753.17
89	73	74	764.71
89	73	75	754.51
89	73	76	746.09
89	73	77	740.84
89	73	78	736.82
89	73	79	743.86
89	73	80	762.88
89	73	81	789.82
89	73	82	812.57
89	73	83	821.88
89	73	84	819.49
89	74	81	843.28
89	74	82	882.27
89	74	83	892.31
89	74	84	897
89	75	81	921.12
89	75	82	973.67
89	75	83	979.8
89	75	84	986.63
89	76	81	920.56
89	76	82	972.83
89	76	83	954.53
89	76	84	973.18
90	46	81	930.41
90	46	82	941.07
90	46	83	934.19
90	46	84	919.56
90	47	81	889.84
90	47	82	882.59
90	47	83	847.6
90	47	84	815.96
90	48	81	801.07
90	48	82	791.78
90	48	83	777.19
90	48	84	766.84
90	49	74	752.74
90	49	75	759.53
90	49	76	754.41
90	49	81	745.08
90	49	82	753.68
90	49	83	750.93
90	49	84	750.23
90	50	74	740.93
90	50	75	746.76
90	50	76	746.19
90	50	77	738.94
90	50	78	746.94
90	50	79	752.48
90	50	80	754.07
90	50	81	765.86
90	50	82	786.32
90	50	83	769.47
90	50	84	752.86
90	51	74	729.89
90	51	75	765.74
90	51	76	783.58
90	51	77	779.99
90	51	78	786.38
90	51	79	790.12
90	51	80	777.66
90	51	81	774.46
90	51	82	776.16
90	51	83	757.52
90	51	84	738.17
90	52	74	770.55
90	52	75	858.58
90	52	76	898.31
90	52	77	883.27
90	52	78	876.12
90	52	79	863.72
90	52	80	833.48
90	52	81	822.52
90	52	82	815.64
90	52	83	791.29
90	52	84	753.49
90	53	74	777.55
90	53	75	860.27
90	53	76	903.79
90	53	77	886.9
90	53	78	907.75
90	53	79	940.82
90	53	80	932.33
90	53	81	927.24
90	53	82	917.75
90	53	83	871.97
90	53	84	807.37
90	54	74	771.63
90	54	75	845.44
90	54	76	901.67
90	54	77	897.52
90	54	78	911.56
90	54	79	920.15
90	54	80	923.59
90	54	81	930.44
90	54	82	939.18
90	54	83	924.07
90	54	84	894.07
90	55	74	787.83
90	55	75	847.67
90	55	76	917.34
90	55	77	928.79
90	55	78	910.18
90	55	79	881.39
90	55	80	895.24
90	55	81	911.05
90	55	82	932.05
90	55	83	932.84
90	55	84	927.32
90	56	74	798.56
90	56	75	808.12
90	56	76	852.28
90	56	77	890.62
90	56	78	912.53
90	56	79	922.22
90	56	80	913.35
90	56	81	899.25
90	56	82	904.15
90	56	83	913.46
90	56	84	930.74
90	57	74	846.18
90	57	75	825.53
90	57	76	836.1
90	57	77	882.57
90	57	78	899.54
90	57	79	874.21
90	57	80	874.19
90	57	81	896.22
90	57	82	908.9
90	57	83	921.51
90	57	84	932.1
90	58	74	944.33
90	58	75	919.24
90	58	76	878.81
90	58	77	896.98
90	58	78	906.9
90	58	79	867.17
90	58	80	888.04
90	58	81	945.17
90	58	82	962.89
90	58	83	975.25
90	58	84	992.88
90	59	75	871.69
90	59	76	865.27
90	59	77	889.64
90	59	78	924.6
90	59	79	946.93
90	59	80	984.22
90	59	81	1008.1
90	59	82	979.25
90	59	83	932.35
90	59	84	934.92
90	60	75	787.12
90	60	76	751.44
90	60	77	743.34
90	60	78	749.04
90	60	79	767.3
90	60	80	756.11
90	60	81	685.12
90	60	82	640.44
90	60	83	598.34
90	60	84	633.87
90	61	77	695.66
90	61	78	714.02
90	61	79	750.1
90	61	80	743.3
90	61	81	663.6
90	61	82	615.22
90	61	83	576.94
90	61	84	669.32
90	62	75	819.62
90	62	76	834.08
90	62	77	847.96
90	62	78	852.44
90	62	79	852.77
90	62	80	843.27
90	62	81	784.59
90	62	82	739.2
90	62	83	688.15
90	62	84	779.19
90	63	75	709.48
90	63	76	794.87
90	63	77	865.53
90	63	78	834.08
90	63	79	872.52
90	63	80	920.01
90	63	81	923.41
90	63	82	904.18
90	63	83	855.03
90	63	84	907.85
90	64	75	688
90	64	76	789.18
90	64	77	860.55
90	64	78	797.98
90	64	79	819.86
90	64	80	868.95
90	64	81	889.16
90	64	82	884.72
90	64	83	852.32
90	64	84	869.24
90	65	74	877.4
90	65	75	821.04
90	65	76	833.53
90	65	77	839.47
90	65	78	767.34
90	65	79	766.65
90	65	80	802.15
90	65	81	854.15
90	65	82	884.05
90	65	83	886.36
90	65	84	869.53
90	66	74	888.85
90	66	75	881.64
90	66	76	839.91
90	66	77	788.89
90	66	78	762.25
90	66	79	758.14
90	66	80	769.89
90	66	81	855.24
90	66	82	916.37
90	66	83	934.99
90	66	84	876.44
90	67	74	916.25
90	67	75	882.03
90	67	76	819.6
90	67	77	764.32
90	67	78	758.86
90	67	79	761.05
90	67	80	763.54
90	67	81	793.14
90	67	82	812.21
90	67	83	822.67
90	67	84	794.65
90	68	74	940.28
90	68	75	847.15
90	68	76	785.28
90	68	77	752.52
90	68	78	761.59
90	68	79	769.92
90	68	80	767.36
90	68	81	764.47
90	68	82	767.54
90	68	83	782.53
90	68	84	780.95
90	69	74	860.93
90	69	75	795.5
90	69	76	755.56
90	69	77	741.65
90	69	78	768.12
90	69	79	780.65
90	69	80	772.02
90	69	81	768.2
90	69	82	769.66
90	69	83	785.43
90	69	84	797.07
90	70	74	814.39
90	70	75	776.24
90	70	76	754.1
90	70	77	750.65
90	70	78	761.29
90	70	79	766.63
90	70	80	765.41
90	70	81	760.42
90	70	82	760.54
90	70	83	776.58
90	70	84	783.17
90	71	74	795.31
90	71	75	769.85
90	71	76	756.6
90	71	77	757.42
90	71	78	758.27
90	71	79	761.53
90	71	80	765.84
90	71	81	758.67
90	71	82	758.36
90	71	83	779.08
90	71	84	782.57
90	72	74	804.9
90	72	75	769.64
90	72	76	751.02
90	72	77	747.52
90	72	78	761.22
90	72	79	769.29
90	72	80	771.68
90	72	81	765.51
90	72	82	765.2
90	72	83	792.32
90	72	84	791.92
90	73	74	815.53
90	73	75	785.62
90	73	76	761.99
90	73	81	830.81
90	73	82	853.64
90	73	83	863.62
90	73	84	868.6
90	74	81	900.87
90	74	82	935.44
90	74	83	935.07
90	74	84	939.13
90	75	81	969.19
90	75	82	999.11
90	75	83	1004.8
90	75	84	1004.9
90	76	81	955.43
90	76	82	990.83
90	76	83	994.42
90	76	84	998.98
91	47	81	881.67
91	47	82	884.1
91	47	83	881.06
91	47	84	871.42
91	48	81	811.38
91	48	82	806.06
91	48	83	813.2
91	48	84	817.48
91	49	74	770.15
91	49	75	785.51
91	49	76	777.27
91	49	81	765.37
91	49	82	768.56
91	49	83	778.67
91	49	84	787.7
91	50	74	760.43
91	50	75	765.66
91	50	76	758.72
91	50	81	786.97
91	50	82	798.69
91	50	83	784.55
91	50	84	775.67
91	51	74	755.95
91	51	75	765.06
91	51	76	775.58
91	51	81	787.58
91	51	82	787.5
91	51	83	774.69
91	51	84	771.17
91	52	74	810.1
91	52	75	855.59
91	52	76	886.59
91	52	81	813.39
91	52	82	806.09
91	52	83	790.58
91	52	84	771.25
91	53	74	830.65
91	53	75	879.79
91	53	76	911.07
91	53	81	909.93
91	53	82	877.3
91	53	83	839.3
91	53	84	795.67
91	54	74	826.95
91	54	75	876.75
91	54	76	913.08
91	54	81	936.26
91	54	82	930.66
91	54	83	901.93
91	54	84	862.03
91	55	74	817.66
91	55	75	879.89
91	55	76	932.33
91	55	81	938.12
91	55	82	955.77
91	55	83	942.22
91	55	84	913.49
91	56	74	807.27
91	56	75	841.31
91	56	76	885.05
91	56	81	944.99
91	56	82	959.96
91	56	83	957.12
91	56	84	946.68
91	57	74	833.27
91	57	75	833.31
91	57	76	855.04
91	57	77	913.3
91	57	78	945.04
91	57	79	940.07
91	57	80	930.43
91	57	81	931.11
91	57	82	942.17
91	57	83	944.54
91	57	84	937.47
91	58	74	920.73
91	58	75	896.44
91	58	76	869.84
91	58	77	914.92
91	58	78	936.65
91	58	79	908.83
91	58	80	923.2
91	58	81	975.6
91	58	82	984.99
91	58	83	989.04
91	58	84	996.36
91	59	74	874.45
91	59	75	885.58
91	59	76	884.21
91	59	77	909.79
91	59	78	938.1
91	59	79	950.37
91	59	80	983.58
91	59	81	1033.1
91	59	82	999.61
91	59	83	961.72
91	59	84	943.07
91	60	74	784.9
91	60	75	774.84
91	60	76	733.22
91	60	77	736.11
91	60	78	753.02
91	60	79	726.6
91	60	80	721.55
91	60	81	739.83
91	60	82	718.92
91	60	83	685.6
91	60	84	648.71
91	61	74	722.96
91	61	75	668.74
91	61	76	641.26
91	61	77	669.02
91	61	78	732.71
91	61	79	724.23
91	61	80	727.68
91	61	81	731.82
91	61	82	718.47
91	61	83	695.58
91	61	84	662.94
91	62	74	860.03
91	62	75	668.61
91	62	76	784.69
91	62	77	861.63
91	62	78	904.29
91	62	79	894.43
91	62	80	881.6
91	62	81	848.36
91	62	82	821.18
91	62	83	788.39
91	62	84	785.86
91	63	74	873.25
91	63	75	661.86
91	63	76	806.1
91	63	77	878.57
91	63	78	833.62
91	63	79	879.87
91	63	80	929.87
91	63	81	935.66
91	63	82	918.82
91	63	83	875.73
91	63	84	936.17
91	64	74	853.89
91	64	75	741.41
91	64	76	834.1
91	64	77	862.47
91	64	78	784.77
91	64	79	829.09
91	64	80	891.59
91	64	81	903.1
91	64	82	874.09
91	64	83	804.11
91	64	84	867.9
91	65	74	890.26
91	65	75	926.53
91	65	76	884.75
91	65	77	830.79
91	65	78	757.61
91	65	79	778.63
91	65	80	834.4
91	65	81	870.05
91	65	82	873.89
91	65	83	839.01
91	65	84	879.28
91	66	74	902.52
91	66	75	898.8
91	66	76	858.76
91	66	77	805.45
91	66	78	750.87
91	66	79	747.72
91	66	80	782.7
91	66	81	869.63
91	66	82	931.5
91	66	83	964.57
91	66	84	933.56
91	67	74	916.94
91	67	75	879.43
91	67	76	828.93
91	67	81	827.26
91	67	82	853.05
91	67	83	871.17
91	67	84	852.07
91	68	74	921.95
91	68	75	859.16
91	68	76	800.54
91	68	81	800.36
91	68	82	802.17
91	68	83	816.34
91	68	84	814.81
91	69	74	848.98
91	69	75	814.8
91	69	76	772.53
91	69	81	792.04
91	69	82	793.01
91	69	83	797.3
91	69	84	806.69
91	70	74	809.66
91	70	75	784.65
91	70	76	764.3
91	70	81	772.11
91	70	82	772.83
91	70	83	781.65
91	70	84	789.03
91	71	74	797.93
91	71	75	768.77
91	71	76	761.98
91	71	81	771.46
91	71	82	774.25
91	71	83	786
91	71	84	796.31
91	72	74	816.83
91	72	75	776.8
91	72	76	756.19
91	72	81	795.8
91	72	82	803.68
91	72	83	809.65
91	72	84	824.91
91	73	74	827.49
91	73	75	793.69
91	73	76	768.22
91	73	81	884.39
91	73	82	890.7
91	73	83	878.01
91	73	84	890.95
91	74	74	824.13
91	74	75	802.7
91	74	76	774.2
91	74	81	974.68
91	74	82	974.71
91	74	83	955.17
91	74	84	964.34
91	75	81	1004
91	75	82	1001.4
91	75	83	1022.2
91	75	84	1033.2
91	76	81	976.48
91	76	82	984.69
91	76	83	1020.4
91	76	84	1036.3
92	47	81	946.5
92	47	82	944.47
92	47	83	950.62
92	47	84	960.64
92	48	81	862.52
92	48	82	872.65
92	48	83	885.98
92	48	84	894.86
92	49	74	790.24
92	49	75	824.91
92	49	76	812.31
92	49	81	793.28
92	49	82	815.04
92	49	83	832.26
92	49	84	843.57
92	50	74	780.85
92	50	75	803.47
92	50	76	788.64
92	50	81	792.83
92	50	82	803.86
92	50	83	804.77
92	50	84	807.85
92	51	74	784.72
92	51	75	773.28
92	51	76	771.18
92	51	81	784.92
92	51	82	798.81
92	51	83	790.01
92	51	84	798.75
92	52	74	839.32
92	52	75	841.78
92	52	76	857.11
92	52	81	773.79
92	52	82	787.09
92	52	83	778.01
92	52	84	775.05
92	53	74	883.84
92	53	75	900.22
92	53	76	917.69
92	53	81	781.57
92	53	82	770.73
92	53	83	766.44
92	53	84	762.21
92	54	74	910.4
92	54	75	934.42
92	54	76	951.02
92	54	81	841.06
92	54	82	829.56
92	54	83	817.15
92	54	84	799.96
92	55	74	883.69
92	55	75	927.98
92	55	76	957.64
92	55	81	895.35
92	55	82	885.4
92	55	83	869.64
92	55	84	847.76
92	56	74	849.02
92	56	75	900.8
92	56	76	942.21
92	56	81	913.01
92	56	82	916
92	56	83	906.54
92	56	84	889.7
92	57	74	840.82
92	57	75	871.84
92	57	76	911.06
92	57	77	943.99
92	57	78	964.45
92	57	79	968.96
92	57	80	942.69
92	57	81	917.58
92	57	82	905.48
92	57	83	896.68
92	57	84	893.36
92	58	74	887.15
92	58	75	874.07
92	58	76	876.11
92	58	77	934.42
92	58	78	968.48
92	58	79	973.1
92	58	80	957.63
92	58	81	939.85
92	58	82	930.59
92	58	83	932.75
92	58	84	945.89
92	59	74	921.26
92	59	75	935.98
92	59	76	939.05
92	59	77	945.79
92	59	78	958.7
92	59	79	1000.6
92	59	80	991.69
92	59	81	953.37
92	59	82	941.24
92	59	83	929.62
92	59	84	912.4
92	60	74	859.67
92	60	75	839.39
92	60	76	800.22
92	60	77	809.81
92	60	78	837.64
92	60	79	783.4
92	60	80	769.12
92	60	81	811.09
92	60	82	802.55
92	60	83	777.75
92	60	84	704.38
92	61	74	761.89
92	61	75	667.94
92	61	76	667.89
92	61	77	739.58
92	61	78	821.63
92	61	79	755.49
92	61	80	773.61
92	61	81	868.23
92	61	82	881.37
92	61	83	855.63
92	61	84	757.31
92	62	74	790.78
92	62	75	535.7
92	62	76	725.4
92	62	77	861.4
92	62	78	903.64
92	62	79	882.95
92	62	80	907.65
92	62	81	982.13
92	62	82	982.5
92	62	83	950.86
92	62	84	870.18
92	63	74	810.09
92	63	75	635.09
92	63	76	830.75
92	63	77	915.25
92	63	78	862.65
92	63	79	886.44
92	63	80	925.88
92	63	81	960.9
92	63	82	975.09
92	63	83	971.62
92	63	84	972.7
92	64	74	811.08
92	64	75	809.23
92	64	76	905.15
92	64	77	923.43
92	64	78	851.56
92	64	79	844.75
92	64	80	863.8
92	64	81	907.53
92	64	82	923.43
92	64	83	903.88
92	64	84	921.96
92	65	74	839.28
92	65	75	987.04
92	65	76	944.8
92	65	77	898.45
92	65	78	852.62
92	65	79	803.89
92	65	80	795.94
92	65	81	860.66
92	65	82	896.92
92	65	83	901.85
92	65	84	923.98
92	66	74	887.32
92	66	75	892.06
92	66	76	902.56
92	66	77	897.21
92	66	78	839.45
92	66	79	793.15
92	66	80	778.05
92	66	81	839.03
92	66	82	903.17
92	66	83	962.12
92	66	84	966.4
92	67	74	913.19
92	67	75	866.03
92	67	76	871.38
92	67	81	806.67
92	67	82	853.16
92	67	83	899.21
92	67	84	897.08
92	68	74	901.33
92	68	75	874.77
92	68	76	845.39
92	68	81	789.2
92	68	82	812.27
92	68	83	838.74
92	68	84	841.82
92	69	74	853.47
92	69	75	852.11
92	69	76	804.63
92	69	81	799.55
92	69	82	797.04
92	69	83	797.99
92	69	84	804.18
92	70	74	819.21
92	70	75	800.68
92	70	76	766.46
92	70	81	770.6
92	70	82	773.77
92	70	83	787.78
92	70	84	795.76
92	71	74	801.38
92	71	75	753.86
92	71	76	738.65
92	71	81	762.97
92	71	82	778.08
92	71	83	801.9
92	71	84	815.93
92	72	74	820.67
92	72	75	787.99
92	72	76	766.22
92	72	81	832.09
92	72	82	842.38
92	72	83	843.38
92	72	84	864.26
92	73	74	821.55
92	73	75	794.54
92	73	76	772.04
92	73	81	906.83
92	73	82	921.9
92	73	83	907.65
92	73	84	925.28
92	74	74	808.67
92	74	75	788.35
92	74	76	766.69
92	74	81	983.3
92	74	82	1002.3
92	74	83	981.48
92	74	84	995.82
92	75	81	998.65
92	75	82	1009.6
92	75	83	1036.9
92	75	84	1059.3
92	76	81	973.04
92	76	82	986.28
92	76	83	1024.7
92	76	84	1057.2
93	49	74	819.42
93	49	75	868.63
93	49	76	834.74
93	50	74	809.13
93	50	75	846.32
93	50	76	819.03
93	50	81	798.14
93	50	82	815.62
93	50	83	813.59
93	50	84	821.07
93	51	74	807.71
93	51	75	793.37
93	51	76	783.05
93	51	81	783.01
93	51	82	796.72
93	51	83	795.79
93	51	84	819.94
93	52	74	830.05
93	52	75	809.79
93	52	76	807.65
93	52	81	769.5
93	52	82	776.82
93	52	83	778.07
93	52	84	798.98
93	53	74	884.82
93	53	75	879.74
93	53	76	864.75
93	53	81	753.1
93	53	82	733.37
93	53	83	739.08
93	53	84	757.67
93	54	71	776.05
93	54	72	768.98
93	54	73	833.59
93	54	74	960.37
93	54	75	969.56
93	54	76	935.36
93	54	81	787.1
93	54	82	768.1
93	54	83	760.91
93	54	84	750.77
93	55	71	812.11
93	55	72	784.54
93	55	73	824.94
93	55	74	966.19
93	55	75	974.93
93	55	76	974.75
93	55	81	834.81
93	55	82	814.18
93	55	83	796.8
93	55	84	776.53
93	56	71	849.67
93	56	72	816.18
93	56	73	823.61
93	56	74	947.07
93	56	75	964.84
93	56	76	968.47
93	56	81	861.36
93	56	82	849.84
93	56	83	833
93	56	84	810.96
93	57	71	898.37
93	57	72	858.92
93	57	73	828.5
93	57	74	911.5
93	57	75	936.8
93	57	76	950.59
93	57	77	959.63
93	57	78	962.68
93	57	79	959.52
93	57	80	917.68
93	58	71	944.81
93	58	72	965.28
93	58	73	904.85
93	58	74	867.59
93	58	75	878.88
93	58	76	931.18
93	58	77	953.61
93	58	78	969.46
93	58	79	979.7
93	58	80	949.24
93	59	71	913.54
93	59	72	969.14
93	59	73	956.01
93	59	74	938.08
93	59	75	930.56
93	59	76	917.35
93	59	77	934.58
93	59	78	962.43
93	59	79	1009.7
93	59	80	990.56
93	60	71	843.59
93	60	72	921.6
93	60	73	878.57
93	60	74	862.54
93	60	75	863.38
93	60	76	854.4
93	60	77	844.74
93	60	78	834.63
93	60	79	785.56
93	60	80	784.58
93	61	74	670.53
93	61	75	724.97
93	61	76	790
93	61	77	815.77
93	61	78	819.12
93	61	79	750.13
93	61	80	772.42
93	62	71	909.9
93	62	72	1059.9
93	62	73	913.84
93	62	74	809.15
93	62	75	710.72
93	62	76	814.6
93	62	77	894.82
93	62	78	922.93
93	62	79	877.67
93	62	80	895.16
93	63	71	873.12
93	63	72	978.56
93	63	73	946.52
93	63	74	879.37
93	63	75	797.28
93	63	76	855.69
93	63	77	892.19
93	63	78	884.91
93	63	79	899.65
93	63	80	922.42
93	64	71	844.83
93	64	72	839.96
93	64	73	885.1
93	64	74	890.35
93	64	75	877.64
93	64	76	897.17
93	64	77	906.3
93	64	78	884.27
93	64	79	871.49
93	64	80	868.46
93	65	71	837.8
93	65	72	933.6
93	65	73	897.84
93	65	74	875.05
93	65	75	912.75
93	65	76	930.38
93	65	77	927.69
93	65	78	905.83
93	65	79	842
93	65	80	804.39
93	66	71	853.61
93	66	72	953.98
93	66	73	951.01
93	66	74	944.76
93	66	75	925.51
93	66	76	918.44
93	67	71	870.34
93	67	72	957.32
93	67	73	980.91
93	67	74	970.43
93	67	75	921.41
93	67	76	913.73
93	67	81	785.49
93	67	82	826.52
93	67	83	891.78
93	67	84	909.96
93	68	71	831.64
93	68	72	973.56
93	68	73	970.41
93	68	74	934.95
93	68	75	899.41
93	68	76	902.86
93	68	81	781.3
93	68	82	802.9
93	68	83	834.96
93	68	84	851.78
93	69	71	741.33
93	69	72	887.87
93	69	73	905.98
93	69	74	885.7
93	69	75	864.99
93	69	76	835.51
93	69	81	801.24
93	69	82	804.62
93	69	83	803.81
93	69	84	804.81
93	70	74	843.79
93	70	75	835.7
93	70	76	803.59
93	70	81	781.39
93	70	82	780.76
93	70	83	790.06
93	70	84	799.1
93	71	74	805.13
93	71	75	810.66
93	71	76	793.29
93	71	81	768.22
93	71	82	776.34
93	71	83	804.52
93	71	84	823.13
93	72	74	843.91
93	72	75	840.63
93	72	76	812.08
93	72	81	856.86
93	72	82	873.15
93	72	83	890.57
93	72	84	904.08
93	73	74	847.1
93	73	75	840.58
93	73	76	819.48
93	73	81	934.75
93	73	82	952.72
93	73	83	951.42
93	73	84	966.01
93	74	74	820.5
93	74	75	821.52
93	74	76	819.36
94	49	74	846.5
94	49	75	865.12
94	49	76	844.96
94	50	71	872.29
94	50	72	820.22
94	50	73	834.26
94	50	74	844.89
94	50	75	845.05
94	50	76	824.34
94	51	71	845.28
94	51	72	831
94	51	73	819.86
94	51	74	806.4
94	51	75	802.5
94	51	76	774.82
94	52	71	836.82
94	52	72	831.02
94	52	73	817.59
94	52	74	812.11
94	52	75	813.67
94	52	76	812.4
94	53	69	639.81
94	53	70	737.72
94	53	71	858.41
94	53	72	827.95
94	53	73	829.3
94	53	74	850.74
94	53	75	850.71
94	53	76	849.53
94	54	69	580.63
94	54	70	664.16
94	54	71	823.98
94	54	72	813.46
94	54	73	852.88
94	54	74	923.56
94	54	75	912.75
94	54	76	896.65
94	54	78	878.83
94	54	79	856.76
94	54	80	800.54
94	55	69	566.04
94	55	70	652.58
94	55	71	834.76
94	55	72	801.34
94	55	73	839.07
94	55	74	955.91
94	55	75	966.61
94	55	76	965.86
94	55	78	935.59
94	55	79	884.97
94	55	80	832.94
94	56	69	638.32
94	56	70	697.8
94	56	71	851.18
94	56	72	821.79
94	56	73	840.21
94	56	74	952.72
94	56	75	967.12
94	56	76	962.81
94	56	78	947.96
94	56	79	942.93
94	56	80	879.33
94	57	71	876.67
94	57	72	866.86
94	57	73	861.39
94	57	74	928.05
94	57	75	948.5
94	57	76	954.29
94	57	77	945.33
94	57	78	954.94
94	57	79	965.91
94	57	80	903.24
94	58	71	935.88
94	58	72	956.57
94	58	73	922.48
94	58	74	903.7
94	58	75	922.43
94	58	76	967.66
94	58	77	969.23
94	58	78	972.07
94	58	79	981.89
94	58	80	943
94	59	71	938.1
94	59	72	973.37
94	59	73	965.53
94	59	74	956.52
94	59	75	953.17
94	59	76	939.18
94	59	77	933.63
94	59	78	955.76
94	59	79	1021.1
94	59	80	1004.1
94	60	71	842.96
94	60	72	887.05
94	60	73	864.54
94	60	74	849.6
94	60	75	856.32
94	60	76	896.36
94	60	77	863.79
94	60	78	823.79
94	60	79	781.51
94	60	80	801.19
94	61	71	668.59
94	61	72	708.43
94	61	73	586.07
94	61	74	611
94	61	75	701.94
94	61	76	862.63
94	61	77	866.7
94	61	78	819.7
94	61	79	737.81
94	61	80	768.32
94	62	71	750.7
94	62	72	834.6
94	62	73	821.8
94	62	74	835.93
94	62	75	850.02
94	62	76	927.29
94	62	77	957.88
94	62	78	956.21
94	62	79	877.14
94	62	80	878
94	63	71	868.93
94	63	72	932.61
94	63	73	946.91
94	63	74	944.76
94	63	75	932.86
94	63	76	932.22
94	63	77	927.88
94	63	78	928.23
94	63	79	924.54
94	63	80	931.27
94	64	71	874.38
94	64	72	942.53
94	64	73	964.66
94	64	74	969.36
94	64	75	958.96
94	64	76	939.62
94	64	77	934.51
94	64	78	934.81
94	64	79	918.36
94	64	80	898.95
94	65	71	858.41
94	65	72	952.22
94	65	73	957.02
94	65	74	942.18
94	65	75	928.65
94	65	76	955.53
94	65	77	970.75
94	65	78	969.76
94	65	79	904.81
94	65	80	852.2
94	66	71	849.7
94	66	72	941.19
94	66	73	953.39
94	66	74	958.22
94	66	75	952.13
94	66	76	953.34
94	66	78	971.86
94	66	79	919.49
94	66	80	862.41
94	67	69	750.95
94	67	70	788.11
94	67	71	837.74
94	67	72	923.64
94	67	73	945.8
94	67	74	953.95
94	67	75	941.87
94	67	76	944.91
94	67	78	971.11
94	67	79	914.12
94	67	80	848.58
94	68	69	664.27
94	68	70	722.91
94	68	71	804.15
94	68	72	922.45
94	68	73	938.24
94	68	74	927.32
94	68	75	895.88
94	68	76	925.74
94	68	78	956.4
94	68	79	895.85
94	68	80	828.54
94	69	69	657.04
94	69	70	686.82
94	69	71	737.78
94	69	72	854.54
94	69	73	877.92
94	69	74	874.32
94	69	75	857.28
94	69	76	847.14
94	69	78	869.16
94	69	79	843.38
94	69	80	809.54
94	70	69	690.29
94	70	70	672.83
94	70	71	678.95
94	70	72	796.63
94	70	73	832.03
94	70	74	838.35
94	70	75	828.03
94	70	76	809.63
94	71	71	667.56
94	71	72	778.13
94	71	73	816.31
94	71	74	822.13
94	71	75	807.56
94	71	76	797.14
94	72	71	657.55
94	72	72	782.17
94	72	73	829.19
94	72	74	836.67
94	72	75	835.77
94	72	76	818.51
94	73	71	645.77
94	73	72	790.41
94	73	73	845.13
94	73	74	846.79
94	73	75	841.54
94	73	76	832.96
94	74	74	854.45
94	74	75	830.16
94	74	76	838.36
95	50	71	898.81
95	50	72	840.78
95	50	73	854.44
95	51	71	881.66
95	51	72	874.35
95	51	73	870
95	52	71	862.66
95	52	72	884.37
95	52	73	884.29
95	53	69	616.43
95	53	70	717.37
95	53	71	862.59
95	53	72	872.96
95	53	73	889.61
95	53	77	914.5
95	53	78	902.43
95	53	79	870.34
95	53	80	808.73
95	54	69	606.71
95	54	70	686.67
95	54	71	840.8
95	54	72	852.29
95	54	73	869.09
95	54	77	929.59
95	54	78	941.25
95	54	79	910.55
95	54	80	819.54
95	55	69	619.7
95	55	70	690.15
95	55	71	861.76
95	55	72	856.28
95	55	73	869.44
95	55	77	998.08
95	55	78	991.6
95	55	79	953.21
95	55	80	852.99
95	56	69	674.92
95	56	70	733.99
95	56	71	889.97
95	56	72	869.35
95	56	73	865.72
95	56	77	957.89
95	56	78	976.03
95	56	79	989.65
95	56	80	904.08
95	57	69	747.28
95	57	70	764.81
95	57	71	889.32
95	57	72	869.03
[truncated: 7,412 more rows]
