# Supplementary material for: From mathematics to medicine: A practical primer on topological data analysis (TDA) and the development of related analytic tools for the functional discovery of latent structure in fMRI data
Source: PLoS One. 2021 Aug 12;16(8):e0255859. doi: 10.1371/journal.pone.0255859 (PMC8360597; doi:10.1371/journal.pone.0255859)
Supplement: S1 Data — The included archive of .csv files has one .csv file for each time index. Each .csv file contains a single matrix, which has one column for each of the spatial coordinates x, y, z and one column for the fMRI signal amplitude at voxel (x, y, z) at that time index. This is normalized scan data for a single patient from our study, described in the paper, with an ACC (anterior cingulate cortex) mask applied. This is the data we used, together with our software implementation of our workflow (available at https://github.com/regalski/Wayne-State-TDA), to produce the persistence diagrams, vineyards, and loop locations pictured in the figures and described in the Workflow section of our paper. (ZIP) [file pone.0255859.s004.zip › lea2002_145_121_121_time_163_rdACC.csv]

86	49	77	722.26
86	49	78	701.3
86	49	79	682.25
86	49	80	695.08
86	50	77	727.42
86	50	78	694.77
86	50	79	655.64
86	50	80	662.97
86	51	77	711.84
86	51	78	694.85
86	51	79	688.5
86	51	80	680.43
86	52	77	710.09
86	52	78	705.49
86	52	79	719.22
86	52	80	703.75
86	53	77	800.68
86	53	78	769.96
86	53	79	733.17
86	53	80	724.26
86	54	77	845.61
86	54	78	819.78
86	54	79	817.97
86	54	80	788.24
86	55	77	856.41
86	55	78	837.4
86	55	79	873.92
86	55	80	843.67
86	56	77	850.1
86	56	78	831.34
86	56	79	870.7
86	56	80	876.26
86	57	77	824.16
86	57	78	846.5
86	57	79	881.92
86	57	80	893.66
86	57	81	887.36
86	57	82	854.1
86	58	77	804.33
86	58	78	852.98
86	58	79	880.31
86	58	80	890.67
86	58	81	878.63
86	58	82	864.13
86	59	81	831.01
86	59	82	833.78
86	60	81	722.44
86	60	82	726.27
86	61	81	779.04
86	61	82	789.61
86	62	81	843.09
86	62	82	844.42
86	63	77	859.35
86	63	78	812.62
86	63	79	800.17
86	63	80	812.01
86	63	81	815.47
86	63	82	816.07
86	64	77	868.55
86	64	78	844.58
86	64	79	818.75
86	64	80	775.63
86	64	81	762.19
86	64	82	746.43
86	65	77	865.85
86	65	78	865.06
86	65	79	841.51
86	65	80	768.53
86	65	81	744.86
86	65	82	728.28
86	66	77	863.18
86	66	78	892.72
86	66	79	874.37
86	66	80	781.25
86	66	81	748.72
86	66	82	730.61
86	67	77	813.9
86	67	78	846.84
86	67	79	854.04
86	67	80	792.17
86	68	77	835.82
86	68	78	846.37
86	68	79	839.64
86	68	80	784.51
86	69	77	875.13
86	69	78	842.09
86	69	79	809.22
86	69	80	757.2
86	70	77	767.43
86	70	78	747.2
86	70	79	726.68
86	70	80	697.61
86	71	77	741.37
86	71	78	723.52
86	71	79	705.72
86	71	80	691.94
86	72	77	752.45
86	72	78	723.05
86	72	79	703.1
86	72	80	696.04
86	73	77	743.06
86	73	78	726.54
86	73	79	715.28
86	73	80	705.74
87	46	81	919.63
87	46	82	891.31
87	46	83	917.23
87	46	84	934.35
87	47	81	828.28
87	47	82	822.91
87	47	83	832.41
87	47	84	845.5
87	48	81	762.14
87	48	82	758.68
87	48	83	778.94
87	48	84	797.37
87	49	77	719.12
87	49	78	705.87
87	49	79	695.43
87	49	80	714.08
87	49	81	728.34
87	49	82	738.84
87	49	83	754.84
87	49	84	765.95
87	50	77	730.61
87	50	78	717.15
87	50	79	697.78
87	50	80	696.63
87	50	81	710.4
87	50	82	746.16
87	50	83	748.88
87	50	84	746.9
87	51	77	728.92
87	51	78	717.45
87	51	79	711.71
87	51	80	703.08
87	52	77	737.19
87	52	78	723.39
87	52	79	723.04
87	52	80	713.95
87	53	77	827.52
87	53	78	783.88
87	53	79	722.97
87	53	80	720.56
87	54	77	863.99
87	54	78	832.03
87	54	79	806.41
87	54	80	768.98
87	55	77	856.17
87	55	78	848.79
87	55	79	875.91
87	55	80	821.89
87	55	81	736.24
87	55	82	747.85
87	55	83	756.16
87	55	84	763.85
87	56	77	858.98
87	56	78	846.95
87	56	79	893.17
87	56	80	868.86
87	56	81	804.65
87	56	82	791.41
87	56	83	782
87	56	84	783.05
87	57	77	845.77
87	57	78	868.87
87	57	79	922.32
87	57	80	917.37
87	57	81	855.05
87	57	82	818.02
87	57	83	782.68
87	57	84	771.4
87	58	77	828.8
87	58	78	886.72
87	58	79	922.46
87	58	80	922.48
87	58	81	890.51
87	58	82	867.3
87	58	83	848.62
87	58	84	840.69
87	59	77	871.36
87	59	78	886.23
87	59	79	878.28
87	59	80	872.25
87	59	81	886.48
87	59	82	881.69
87	59	83	884.6
87	59	84	875.73
87	60	77	788.88
87	60	78	775.11
87	60	79	767.15
87	60	80	762.19
87	60	81	746.38
87	60	82	754.18
87	60	83	793.05
87	60	84	812.73
87	61	77	753.5
87	61	78	731.48
87	61	79	747.61
87	61	80	793.47
87	61	81	774.81
87	61	82	780.33
87	61	83	810.78
87	61	84	831.6
87	62	77	825.92
87	62	78	777.95
87	62	79	794.97
87	62	80	847.92
87	62	81	832.27
87	62	82	830.92
87	62	83	837.47
87	62	84	842.25
87	63	77	879.84
87	63	78	847.5
87	63	79	807.04
87	63	80	745.01
87	63	81	798.27
87	63	82	834.24
87	63	83	835.33
87	63	84	828.78
87	64	77	869.54
87	64	78	822.23
87	64	79	773.47
87	64	80	717.26
87	64	81	779.02
87	64	82	814.04
87	64	83	793.52
87	64	84	778.53
87	65	77	841.14
87	65	78	803.38
87	65	79	769.07
87	65	80	707.95
87	65	81	749.79
87	65	82	777.31
87	65	83	764.44
87	65	84	761.23
87	66	77	841.85
87	66	78	852.56
87	66	79	818.22
87	66	80	704.65
87	66	81	716.78
87	66	82	736.36
87	66	83	741.22
87	66	84	752.04
87	67	77	878.37
87	67	78	819.08
87	67	79	767.05
87	67	80	716.82
87	67	81	717.34
87	67	82	719.44
87	67	83	725.01
87	67	84	736.69
87	68	77	876.93
87	68	78	803.44
87	68	79	754.62
87	68	80	728.87
87	68	81	722.58
87	68	82	719.6
87	68	83	730.41
87	68	84	733.06
87	69	77	826.58
87	69	78	788.39
87	69	79	759.58
87	69	80	736.13
87	70	77	738.31
87	70	78	731.17
87	70	79	729.86
87	70	80	724.86
87	71	77	729.69
87	71	78	734.41
87	71	79	733.43
87	71	80	721.77
87	72	77	769.44
87	72	78	758.1
87	72	79	739.39
87	72	80	719.52
87	73	77	750.38
87	73	78	730.05
87	73	79	718.28
87	73	80	725.29
87	73	81	753.97
87	73	82	771.95
87	73	83	762.18
87	73	84	761.93
87	74	81	775.09
87	74	82	819.23
87	74	83	834.73
87	74	84	853.68
87	75	81	793.1
87	75	82	862.03
87	75	83	895.3
87	75	84	919.94
87	76	81	786.94
87	76	82	870.52
87	76	83	907.25
87	76	84	931.32
88	46	81	946.03
88	46	82	942.26
88	46	83	951.24
88	46	84	953.34
88	47	81	859.3
88	47	82	860.04
88	47	83	858.48
88	47	84	857.49
88	48	81	769.5
88	48	82	777.83
88	48	83	779.76
88	48	84	786.09
88	49	77	728.92
88	49	78	724.44
88	49	79	720.06
88	49	80	714.4
88	49	81	726.88
88	49	82	746.15
88	49	83	752.91
88	49	84	761.77
88	50	77	716.42
88	50	78	723.16
88	50	79	729.68
88	50	80	725.41
88	50	81	733.23
88	50	82	751.06
88	50	83	755.68
88	50	84	758.6
88	51	77	745.29
88	51	78	737.26
88	51	79	725.25
88	51	80	716.6
88	52	77	819.88
88	52	78	774.46
88	52	79	731.82
88	52	80	729.51
88	53	77	875.39
88	53	78	833.56
88	53	79	776.11
88	53	80	786.03
88	54	77	894.86
88	54	78	870.23
88	54	79	835.29
88	54	80	818.05
88	55	77	892.24
88	55	78	875.6
88	55	79	877.34
88	55	80	845.19
88	55	81	797.57
88	55	82	818.27
88	55	83	828.47
88	55	84	828.72
88	56	77	867.99
88	56	78	853.47
88	56	79	877.04
88	56	80	866.48
88	56	81	836.05
88	56	82	845.74
88	56	83	846.8
88	56	84	854.64
88	57	77	852.7
88	57	78	869.28
88	57	79	898.64
88	57	80	895.82
88	57	81	865.76
88	57	82	843.66
88	57	83	822.89
88	57	84	848.34
88	58	77	846.16
88	58	78	897.65
88	58	79	908.41
88	58	80	905.52
88	58	81	894.69
88	58	82	879.24
88	58	83	860.58
88	58	84	882.09
88	59	77	903.25
88	59	78	920.09
88	59	79	890.19
88	59	80	879.08
88	59	81	897.28
88	59	82	889.15
88	59	83	872.2
88	59	84	872.59
88	60	77	848.71
88	60	78	857.51
88	60	79	820.49
88	60	80	780.91
88	60	81	743.12
88	60	82	724.18
88	60	83	729.07
88	60	84	758.25
88	61	77	812.47
88	61	78	816.8
88	61	79	812.18
88	61	80	811.8
88	61	81	779.19
88	61	82	771.53
88	61	83	784.79
88	61	84	810.6
88	62	77	861.94
88	62	78	824.07
88	62	79	839.53
88	62	80	877.67
88	62	81	864.76
88	62	82	860.15
88	62	83	859.9
88	62	84	857.4
88	63	77	894.67
88	63	78	833.84
88	63	79	819.43
88	63	80	820.59
88	63	81	863.44
88	63	82	894.01
88	63	83	899.08
88	63	84	873.11
88	64	77	892.66
88	64	78	815.66
88	64	79	777.57
88	64	80	759.87
88	64	81	841.54
88	64	82	886.26
88	64	83	870.86
88	64	84	834.26
88	65	77	879.13
88	65	78	801.3
88	65	79	752.04
88	65	80	719.5
88	65	81	807.8
88	65	82	854.09
88	65	83	838.51
88	65	84	809.45
88	66	77	901.95
88	66	78	820.65
88	66	79	762.04
88	66	80	708.58
88	66	81	770.26
88	66	82	806.86
88	66	83	799.43
88	66	84	784.61
88	67	77	858.77
88	67	78	790.26
88	67	79	744.51
88	67	80	719.62
88	67	81	743.07
88	67	82	754.44
88	67	83	742.82
88	67	84	737.22
88	68	77	814.37
88	68	78	764.82
88	68	79	732.7
88	68	80	724.95
88	68	81	733.48
88	68	82	737.85
88	68	83	738.82
88	68	84	736.66
88	69	77	779.96
88	69	78	744.56
88	69	79	724.54
88	69	80	724.14
88	70	77	746.14
88	70	78	730.19
88	70	79	721.5
88	70	80	723.23
88	71	77	729.32
88	71	78	732.34
88	71	79	732.51
88	71	80	726.17
88	72	77	727.43
88	72	78	745.99
88	72	79	748.07
88	72	80	733.31
88	73	77	738.31
88	73	78	734.02
88	73	79	735.22
88	73	80	748.19
88	73	81	765.66
88	73	82	784.84
88	73	83	798.73
88	73	84	800.46
88	74	81	809.34
88	74	82	853.5
88	74	83	869.28
88	74	84	881.87
88	75	81	866.03
88	75	82	937.37
88	75	83	935.4
88	75	84	952.11
88	76	81	856.88
88	76	82	934.53
88	76	83	931.29
88	76	84	946.09
89	46	81	952.29
89	46	82	966.19
89	46	83	959.37
89	46	84	948.34
89	47	81	885.2
89	47	82	887.97
89	47	83	867.36
89	47	84	852.31
89	48	81	791.8
89	48	82	801.43
89	48	83	784.26
89	48	84	774.73
89	49	77	735.86
89	49	78	720.5
89	49	79	717.44
89	49	80	724.2
89	49	81	738.41
89	49	82	757.26
89	49	83	755.26
89	49	84	757.43
89	50	74	726.22
89	50	75	761.25
89	50	76	758.1
89	50	77	729.18
89	50	78	736.14
89	50	79	745.89
89	50	80	741.85
89	50	81	746.83
89	50	82	754.73
89	50	83	763.65
89	50	84	770.74
89	51	74	729.08
89	51	75	785.29
89	51	76	795.26
89	51	77	768.61
89	51	78	770.36
89	51	79	764.61
89	51	80	741.62
89	51	81	737.05
89	51	82	747.12
89	51	83	745.23
89	51	84	740.67
89	52	74	779.17
89	52	75	864.48
89	52	76	902.13
89	52	77	871.75
89	52	78	832.9
89	52	79	792.27
89	52	80	768.39
89	52	81	762.98
89	52	82	768.66
89	52	83	762.24
89	52	84	757.05
89	53	74	794.06
89	53	75	862.82
89	53	76	894.89
89	53	77	871.74
89	53	78	863.07
89	53	79	855.7
89	53	80	854.49
89	53	81	852.75
89	53	82	827.41
89	53	83	810.47
89	53	84	803.78
89	54	74	791.77
89	54	75	850.82
89	54	76	893.39
89	54	77	883.93
89	54	78	875.57
89	54	79	858.84
89	54	80	863.55
89	54	81	865.67
89	54	82	870.63
89	54	83	870.24
89	54	84	862.02
89	55	75	856.2
89	55	76	924.32
89	55	77	909.57
89	55	78	880.88
89	55	79	848.61
89	55	80	856.75
89	55	81	865.52
89	55	82	888.15
89	55	83	896.88
89	55	84	889.8
89	56	75	814.87
89	56	76	875.76
89	56	77	874.45
89	56	78	867.18
89	56	79	866.94
89	56	80	875.95
89	56	81	878.67
89	56	82	893.64
89	56	83	902.33
89	56	84	904.16
89	57	75	821.6
89	57	76	848.61
89	57	77	859.14
89	57	78	862.56
89	57	79	852.32
89	57	80	864.13
89	57	81	885.45
89	57	82	881.49
89	57	83	879.81
89	57	84	920.61
89	58	77	860.91
89	58	78	877.61
89	58	79	860.72
89	58	80	879.44
89	58	81	917.52
89	58	82	912.93
89	58	83	903.17
89	58	84	936.95
89	59	77	881.84
89	59	78	903.89
89	59	79	907.57
89	59	80	924.51
89	59	81	946.23
89	59	82	922.8
89	59	83	882.16
89	59	84	876.05
89	60	77	808.46
89	60	78	812.99
89	60	79	807.3
89	60	80	779.36
89	60	81	716.96
89	60	82	677.12
89	60	83	649.1
89	60	84	680.56
89	61	77	773.01
89	61	78	778.26
89	61	79	798.26
89	61	80	797.71
89	61	81	741.58
89	61	82	717.22
89	61	83	711.36
89	61	84	767.8
89	62	77	845.05
89	62	78	824.54
89	62	79	850.57
89	62	80	883.85
89	62	81	862.61
89	62	82	851.02
89	62	83	841.99
89	62	84	864.87
89	63	77	873.15
89	63	78	823.41
89	63	79	834.9
89	63	80	878.03
89	63	81	916.28
89	63	82	938.7
89	63	83	944.53
89	63	84	920.27
89	64	77	876.99
89	64	78	805.53
89	64	79	789.43
89	64	80	813.55
89	64	81	879.78
89	64	82	919.53
89	64	83	911.32
89	64	84	877.22
89	65	77	866.79
89	65	78	787.71
89	65	79	753.9
89	65	80	754.87
89	65	81	844.82
89	65	82	901.99
89	65	83	896.68
89	65	84	856.7
89	66	75	850.84
89	66	76	851.17
89	66	77	851.61
89	66	78	792.19
89	66	79	749.82
89	66	80	727.4
89	66	81	823.73
89	66	82	884.55
89	66	83	882.49
89	66	84	837.15
89	67	75	863.75
89	67	76	841.42
89	67	77	813.68
89	67	78	773.26
89	67	79	742.9
89	67	80	730.41
89	67	81	773.43
89	67	82	796.66
89	67	83	781.24
89	67	84	760.74
89	68	75	849.04
89	68	76	816.36
89	68	77	787.85
89	68	78	763.12
89	68	79	744.18
89	68	80	736.85
89	68	81	751.05
89	68	82	760.2
89	68	83	756.45
89	68	84	752.81
89	69	74	872.89
89	69	75	812.68
89	69	76	783.61
89	69	77	783.4
89	69	78	771.19
89	69	79	754.5
89	69	80	741.18
89	69	81	745.1
89	69	82	755.23
89	69	83	770.57
89	69	84	772.81
89	70	74	828.86
89	70	75	776.37
89	70	76	758.93
89	70	77	769.59
89	70	78	754.79
89	70	79	739.28
89	70	80	726.56
89	70	81	745.71
89	70	82	763.01
89	70	83	772.23
89	70	84	775.28
89	71	74	781.52
89	71	75	748.72
89	71	76	744.39
89	71	77	759.69
89	71	78	749.82
89	71	79	739.15
89	71	80	728.43
89	71	81	746.09
89	71	82	757.8
89	71	83	757.78
89	71	84	752.73
89	72	74	750.52
89	72	75	739.8
89	72	76	743.55
89	72	77	754.79
89	72	78	759.4
89	72	79	758.38
89	72	80	745.06
89	72	81	747.15
89	72	82	752.22
89	72	83	750.2
89	72	84	743.31
89	73	74	751.75
89	73	75	742.54
89	73	76	740.09
89	73	77	740.83
89	73	78	745.81
89	73	79	752.85
89	73	80	765.87
89	73	81	788.81
89	73	82	812.55
89	73	83	839.87
89	73	84	839.46
89	74	81	845.35
89	74	82	887.34
89	74	83	912.39
89	74	84	915.06
89	75	81	922.12
89	75	82	981.71
89	75	83	976.91
89	75	84	983.72
89	76	81	907.66
89	76	82	969.94
89	76	83	967.63
89	76	84	979.25
90	46	81	942.43
90	46	82	961.07
90	46	83	954.21
90	46	84	932.6
90	47	81	888.95
90	47	82	895.69
90	47	83	865.69
90	47	84	841.07
90	48	81	804.01
90	48	82	810.71
90	48	83	794.14
90	48	84	782.83
90	49	74	741.78
90	49	75	765.62
90	49	76	755.49
90	49	81	745.15
90	49	82	760.72
90	49	83	762.98
90	49	84	768.3
90	50	74	741.99
90	50	75	756.8
90	50	76	753.2
90	50	77	737.93
90	50	78	741.94
90	50	79	748.51
90	50	80	748.14
90	50	81	752.91
90	50	82	760.34
90	50	83	771.5
90	50	84	784.91
90	51	74	740
90	51	75	772.84
90	51	76	789.67
90	51	77	785.11
90	51	78	791.46
90	51	79	792.12
90	51	80	764.64
90	51	81	755.43
90	51	82	763.11
90	51	83	754.49
90	51	84	734.18
90	52	74	778.58
90	52	75	847.61
90	52	76	892.33
90	52	77	896.28
90	52	78	888.13
90	52	79	862.76
90	52	80	809.57
90	52	81	794.61
90	52	82	802.68
90	52	83	786.31
90	52	84	756.52
90	53	74	791.59
90	53	75	852.28
90	53	76	890.78
90	53	77	888.95
90	53	78	905.92
90	53	79	933.05
90	53	80	908.47
90	53	81	896.25
90	53	82	886.67
90	53	83	866.91
90	53	84	836.4
90	54	74	792.67
90	54	75	844.46
90	54	76	886.71
90	54	77	890.61
90	54	78	903.65
90	54	79	910.22
90	54	80	909.63
90	54	81	918.46
90	54	82	933.2
90	54	83	930.08
90	54	84	913.07
90	55	74	811.81
90	55	75	861.65
90	55	76	919.3
90	55	77	927.78
90	55	78	905.25
90	55	79	866.59
90	55	80	884.43
90	55	81	915.17
90	55	82	941.11
90	55	83	942.89
90	55	84	928.4
90	56	74	808.6
90	56	75	823.12
90	56	76	868.3
90	56	77	901.71
90	56	78	909.69
90	56	79	897.41
90	56	80	902.49
90	56	81	914.32
90	56	82	917.22
90	56	83	916.55
90	56	84	913.85
90	57	74	842.31
90	57	75	831.62
90	57	76	846.11
90	57	77	882.54
90	57	78	889.51
90	57	79	855.22
90	57	80	864.2
90	57	81	911.17
90	57	82	918.83
90	57	83	923.48
90	57	84	931.11
90	58	74	944.35
90	58	75	927.19
90	58	76	873.74
90	58	77	879.92
90	58	78	885.89
90	58	79	846.31
90	58	80	873.22
90	58	81	949.3
90	58	82	967
90	58	83	970.38
90	58	84	989.06
90	59	75	862.85
90	59	76	853.41
90	59	77	874.74
90	59	78	906.64
90	59	79	927.87
90	59	80	971.05
90	59	81	1009.9
90	59	82	986.02
90	59	83	934.19
90	59	84	934.8
90	60	75	776.07
90	60	76	752.35
90	60	77	750.24
90	60	78	761.98
90	60	79	776.32
90	60	80	763.18
90	60	81	693.25
90	60	82	647.65
90	60	83	602.67
90	60	84	629.22
90	61	77	706.88
90	61	78	730.26
90	61	79	768.35
90	61	80	767.5
90	61	81	689.81
90	61	82	632.48
90	61	83	572.23
90	61	84	676.53
90	62	75	818.9
90	62	76	832.2
90	62	77	848.96
90	62	78	857.4
90	62	79	873.76
90	62	80	883.28
90	62	81	832.74
90	62	82	774.51
90	62	83	690.58
90	62	84	793.5
90	63	75	785.51
90	63	76	836.98
90	63	77	878.68
90	63	78	836.27
90	63	79	855.73
90	63	80	898.25
90	63	81	931.68
90	63	82	930.43
90	63	83	881.27
90	63	84	921.96
90	64	75	787.18
90	64	76	841.31
90	64	77	874.58
90	64	78	801.98
90	64	79	804.86
90	64	80	847.95
90	64	81	889.17
90	64	82	895.77
90	64	83	860.4
90	64	84	879.26
90	65	74	880.49
90	65	75	866.1
90	65	76	862.56
90	65	77	847.43
90	65	78	772.29
90	65	79	759.63
90	65	80	791.16
90	65	81	849.22
90	65	82	884.18
90	65	83	887.51
90	65	84	877.62
90	66	74	883.96
90	66	75	896.8
90	66	76	857.02
90	66	77	802.94
90	66	78	762.26
90	66	79	745.15
90	66	80	749.94
90	66	81	848.26
90	66	82	924.33
90	66	83	954.93
90	66	84	889.4
90	67	74	885.33
90	67	75	877.09
90	67	76	829.64
90	67	77	777.28
90	67	78	754.79
90	67	79	744.99
90	67	80	746.52
90	67	81	792.08
90	67	82	824.16
90	67	83	840.65
90	67	84	793.63
90	68	74	882.24
90	68	75	832.16
90	68	76	792.29
90	68	77	768.49
90	68	78	761.56
90	68	79	759.92
90	68	80	759.38
90	68	81	764.49
90	68	82	775.57
90	68	83	797.56
90	68	84	780.01
90	69	74	851.93
90	69	75	797.47
90	69	76	771.53
90	69	77	771.63
90	69	78	787.13
90	69	79	790.68
90	69	80	775.08
90	69	81	768.22
90	69	82	772.64
90	69	83	803.39
90	69	84	810.07
90	70	74	817.41
90	70	75	783.26
90	70	76	765.1
90	70	77	767.63
90	70	78	774.24
90	70	79	767.61
90	70	80	748.43
90	70	81	759.44
90	70	82	772.58
90	70	83	780.61
90	70	84	789.24
90	71	74	790.39
90	71	75	776.91
90	71	76	764.64
90	71	77	767.45
90	71	78	764.29
90	71	79	753.56
90	71	80	737.89
90	71	81	754.71
90	71	82	769.38
90	71	83	774.09
90	71	84	781.61
90	72	74	790.01
90	72	75	771.74
90	72	76	764.09
90	72	77	772.55
90	72	78	768.23
90	72	79	763.31
90	72	80	756.72
90	72	81	759.54
90	72	82	761.21
90	72	83	782.34
90	72	84	782.98
90	73	74	794.62
90	73	75	772.72
90	73	76	761.05
90	73	81	823.79
90	73	82	854.62
90	73	83	887.6
90	73	84	878.58
90	74	81	896.92
90	74	82	939.46
90	74	83	971.07
90	74	84	954.13
90	75	81	967.26
90	75	82	1002.2
90	75	83	1023.9
90	75	84	1010.9
90	76	81	944.51
90	76	82	986.94
90	76	83	1016.5
90	76	84	1012
91	47	81	879.83
91	47	82	875.23
91	47	83	874.13
91	47	84	871.45
91	48	81	804.35
91	48	82	797.01
91	48	83	806.15
91	48	84	817.45
91	49	74	764.22
91	49	75	788.6
91	49	76	774.35
91	49	81	745.39
91	49	82	750.59
91	49	83	773.71
91	49	84	794.74
91	50	74	753.52
91	50	75	770.76
91	50	76	761.76
91	50	81	754.03
91	50	82	763.74
91	50	83	780.58
91	50	84	798.71
91	51	74	741.06
91	51	75	773.25
91	51	76	781.73
91	51	81	767.55
91	51	82	763.47
91	51	83	763.68
91	51	84	765.18
91	52	74	800.11
91	52	75	845.69
91	52	76	875.69
91	52	81	808.47
91	52	82	792.15
91	52	83	783.61
91	52	84	773.26
91	53	74	837.69
91	53	75	875.9
91	53	76	904.2
91	53	81	901.99
91	53	82	863.32
91	53	83	846.32
91	53	84	832.71
91	54	74	850.01
91	54	75	884.86
91	54	76	910.21
91	54	81	932.27
91	54	82	931.7
91	54	83	914.99
91	54	84	882.09
91	55	74	841.7
91	55	75	890.94
91	55	76	928.35
91	55	81	930.19
91	55	82	954.82
91	55	83	946.3
91	55	84	918.64
91	56	74	824.29
91	56	75	854.39
91	56	76	891.18
91	56	81	920.05
91	56	82	933.02
91	56	83	938.19
91	56	84	935.78
91	57	74	843.35
91	57	75	845.39
91	57	76	865.1
91	57	77	918.25
91	57	78	942.92
91	57	79	922.96
91	57	80	910.34
91	57	81	918.05
91	57	82	939.12
91	57	83	947.52
91	57	84	939.5
91	58	74	938.71
91	58	75	916.41
91	58	76	883.83
91	58	77	908.85
91	58	78	929.57
91	58	79	900.88
91	58	80	905.34
91	58	81	947.76
91	58	82	976.17
91	58	83	990.22
91	58	84	995.57
91	59	74	883.65
91	59	75	882.79
91	59	76	870.4
91	59	77	897.9
91	59	78	939.1
91	59	79	947.33
91	59	80	966.5
91	59	81	986.03
91	59	82	985.52
91	59	83	971.64
91	59	84	948.95
91	60	74	796.01
91	60	75	764.89
91	60	76	732.23
91	60	77	742.05
91	60	78	767.9
91	60	79	758.51
91	60	80	755.52
91	60	81	758.82
91	60	82	751.98
91	60	83	731.75
91	60	84	662.94
91	61	74	750.2
91	61	75	660.08
91	61	76	652.7
91	61	77	682.39
91	61	78	744.94
91	61	79	765.43
91	61	80	781.78
91	61	81	775.75
91	61	82	750.32
91	61	83	709.37
91	61	84	673.75
91	62	74	903.22
91	62	75	704.83
91	62	76	807.85
91	62	77	878.67
91	62	78	933.19
91	62	79	946.34
91	62	80	943.52
91	62	81	902.26
91	62	82	852.13
91	62	83	783.41
91	62	84	793.97
91	63	74	899.15
91	63	75	721.91
91	63	76	840.29
91	63	77	906.79
91	63	78	862.83
91	63	79	890.1
91	63	80	928.11
91	63	81	950.89
91	63	82	939
91	63	83	884.83
91	63	84	948.18
91	64	74	848.01
91	64	75	788.55
91	64	76	865.23
91	64	77	886.56
91	64	78	806.82
91	64	79	823.09
91	64	80	868.57
91	64	81	909.04
91	64	82	899.04
91	64	83	828.12
91	64	84	884.9
91	65	74	874.28
91	65	75	951.5
91	65	76	903.8
91	65	77	837.84
91	65	78	764.58
91	65	79	765.61
91	65	80	806.43
91	65	81	867.12
91	65	82	888
91	65	83	857.2
91	65	84	891.42
91	66	74	877.61
91	66	75	922.9
91	66	76	865.86
91	66	77	790.54
91	66	78	737.92
91	66	79	727.76
91	66	80	754.8
91	66	81	852.72
91	66	82	928.53
91	66	83	973.54
91	66	84	941.53
91	67	74	887.06
91	67	75	889.52
91	67	76	833.99
91	67	81	820.27
91	67	82	857.05
91	67	83	885.18
91	67	84	843.07
91	68	74	891.95
91	68	75	852.17
91	68	76	804.57
91	68	81	802.44
91	68	82	808.24
91	68	83	832.36
91	68	84	805.86
91	69	74	835.04
91	69	75	803.85
91	69	76	768.56
91	69	81	800.1
91	69	82	798.01
91	69	83	816.26
91	69	84	813.67
91	70	74	802.7
91	70	75	790.68
91	70	76	767.32
91	70	81	779.12
91	70	82	780.82
91	70	83	785.63
91	70	84	787.03
91	71	74	789.93
91	71	75	791.76
91	71	76	777.98
91	71	81	770.49
91	71	82	783.27
91	71	83	786
91	71	84	791.33
91	72	74	790.82
91	72	75	784.85
91	72	76	774.26
91	72	81	785.78
91	72	82	810.66
91	72	83	825.63
91	72	84	827.9
91	73	74	795.46
91	73	75	788.74
91	73	76	778.3
91	73	81	861.42
91	73	82	882.74
91	73	83	905.01
91	73	84	909.94
91	74	74	799.08
91	74	75	791.68
91	74	76	778.21
91	74	81	951.72
91	74	82	958.76
91	74	83	983.18
91	74	84	992.36
91	75	81	1008.2
91	75	82	999.52
91	75	83	1031.2
91	75	84	1048.3
91	76	81	985.57
91	76	82	989.8
91	76	83	1023.5
91	76	84	1043.3
92	47	81	946.59
92	47	82	944.49
92	47	83	951.59
92	47	84	954.62
92	48	81	863.5
92	48	82	867.57
92	48	83	889.92
92	48	84	898.86
92	49	74	789.32
92	49	75	817.96
92	49	76	803.33
92	49	81	786.3
92	49	82	803.04
92	49	83	838.27
92	49	84	855.61
92	50	74	769.96
92	50	75	802.56
92	50	76	786.68
92	50	81	781.89
92	50	82	794.91
92	50	83	809.81
92	50	84	823.9
92	51	74	751.83
92	51	75	787.48
92	51	76	781.37
92	51	81	772.91
92	51	82	786.8
92	51	83	788.01
92	51	84	800.8
92	52	74	818.28
92	52	75	849.83
92	52	76	859.17
92	52	81	769.84
92	52	82	783.1
92	52	83	780.01
92	52	84	778.05
92	53	74	883.83
92	53	75	909.29
92	53	76	920.79
92	53	81	796.67
92	53	82	791.78
92	53	83	787.47
92	53	84	786.23
92	54	74	932.36
92	54	75	949.45
92	54	76	958.08
92	54	81	840.13
92	54	82	836.59
92	54	83	823.16
92	54	84	800.96
92	55	74	890.73
92	55	75	936.04
92	55	76	958.68
92	55	81	873.44
92	55	82	875.49
92	55	83	865.74
92	55	84	846.87
92	56	74	852.08
92	56	75	900.9
92	56	76	940.35
92	56	81	883.13
92	56	82	893.12
92	56	83	896.63
92	56	84	896.74
92	57	74	844.87
92	57	75	872.89
92	57	76	922.12
92	57	77	932.05
92	57	78	951.48
92	57	79	974.95
92	57	80	933.67
92	57	81	894.56
92	57	82	898.45
92	57	83	901.66
92	57	84	899.38
92	58	74	898.16
92	58	75	885.14
92	58	76	921.17
92	58	77	930.45
92	58	78	944.51
92	58	79	970.23
92	58	80	952.79
92	58	81	922.96
92	58	82	930.69
92	58	83	939.86
92	58	84	949.01
92	59	74	915.39
92	59	75	935.1
92	59	76	946.18
92	59	77	938.9
92	59	78	945.8
92	59	79	993.67
92	59	80	991.67
92	59	81	950.34
92	59	82	947.2
92	59	83	945.54
92	59	84	926.24
92	60	74	863.59
92	60	75	839.35
92	60	76	816.17
92	60	77	827.74
92	60	78	860.56
92	60	79	825.3
92	60	80	807
92	60	81	823.04
92	60	82	823.58
92	60	83	813.8
92	60	84	731.46
92	61	74	822.88
92	61	75	670.12
92	61	76	694.13
92	61	77	774.79
92	61	78	856.79
92	61	79	808.65
92	61	80	814.71
92	61	81	870.37
92	61	82	886.52
92	61	83	869.66
92	61	84	772.21
92	62	74	876.88
92	62	75	576.98
92	62	76	775.54
92	62	77	906.42
92	62	78	933.61
92	62	79	927.88
92	62	80	943.57
92	62	81	982.14
92	62	82	978.59
92	62	83	947.98
92	62	84	879.31
92	63	74	844.22
92	63	75	638.4
92	63	76	833.04
92	63	77	921.45
92	63	78	867.81
92	63	79	890.64
92	63	80	927.12
92	63	81	965.14
92	63	82	976.34
92	63	83	960.84
92	63	84	982.81
92	64	74	782.44
92	64	75	795.43
92	64	76	885.28
92	64	77	905.52
92	64	78	837.6
92	64	79	835.74
92	64	80	857.79
92	64	81	906.56
92	64	82	926.52
92	64	83	909
92	64	84	936.02
92	65	74	811.54
92	65	75	997.1
92	65	76	936.85
92	65	77	868.47
92	65	78	829.6
92	65	79	795.89
92	65	80	792.99
92	65	81	855.77
92	65	82	899.09
92	65	83	914.08
92	65	84	935.17
92	66	74	835.59
92	66	75	916.19
92	66	76	883.65
92	66	77	844.28
92	66	78	822.48
92	66	79	799.16
92	66	80	792.11
92	66	81	844.16
92	66	82	910.3
92	66	83	979.18
92	66	84	977.42
92	67	74	876.38
92	67	75	885.16
92	67	76	857.46
92	67	81	805.71
92	67	82	849.23
92	67	83	904.29
92	67	84	890.14
92	68	74	924.41
92	68	75	885.82
92	68	76	844.41
92	68	81	780.27
92	68	82	799.35
92	68	83	836.78
92	68	84	829.87
92	69	74	842.56
92	69	75	845.18
92	69	76	804.67
92	69	81	786.58
92	69	82	790.05
92	69	83	805.98
92	69	84	807.19
92	70	74	805.23
92	70	75	804.72
92	70	76	776.49
92	70	81	777.58
92	70	82	784.75
92	70	83	787.77
92	70	84	790.75
92	71	74	800.34
92	71	75	773.91
92	71	76	753.69
92	71	81	778.03
92	71	82	797.14
92	71	83	797.96
92	71	84	806.98
92	72	74	776.65
92	72	75	775.05
92	72	76	752.29
92	72	81	821.1
92	72	82	842.4
92	72	83	851.4
92	72	84	868.28
92	73	74	775.52
92	73	75	790.57
92	73	76	774.1
92	73	81	883.88
92	73	82	904.96
92	73	83	915.69
92	73	84	934.3
92	74	74	795.65
92	74	75	814.37
92	74	76	804.73
92	74	81	960.31
92	74	82	975.34
92	74	83	985.51
92	74	84	1004.9
92	75	81	996.75
92	75	82	994.65
92	75	83	1022
92	75	84	1053.4
92	76	81	976.11
92	76	82	981.35
92	76	83	1012.8
92	76	84	1050.2
93	49	74	807.45
93	49	75	836.6
93	49	76	808.72
93	50	74	794.2
93	50	75	825.34
93	50	76	797.03
93	50	81	794.15
93	50	82	807.6
93	50	83	822.63
93	50	84	838.14
93	51	74	780.82
93	51	75	796.51
93	51	76	778.18
93	51	81	781.07
93	51	82	790.76
93	51	83	802.84
93	51	84	831
93	52	74	824.05
93	52	75	830.84
93	52	76	814.69
93	52	81	779.53
93	52	82	782.81
93	52	83	789.07
93	52	84	807.04
93	53	74	891.87
93	53	75	892.84
93	53	76	869.86
93	53	81	768.11
93	53	82	757.4
93	53	83	756.14
93	53	84	758.77
93	54	71	761.11
93	54	72	757.04
93	54	73	825.62
93	54	74	971.33
93	54	75	964.59
93	54	76	931.44
93	54	81	783.11
93	54	82	778.11
93	54	83	764.91
93	54	84	742.76
93	55	71	777.11
93	55	72	791.51
93	55	73	841.94
93	55	74	953.2
93	55	75	968.99
93	55	76	968.8
93	55	81	808.8
93	55	82	807.19
93	55	83	794.85
93	55	84	775.62
93	56	71	823.71
93	56	72	833.19
93	56	73	845.65
93	56	74	935.14
93	56	75	956.95
93	56	76	957.56
93	56	81	829.38
93	56	82	830.89
93	56	83	832.06
93	56	84	829.02
93	57	71	909.39
93	57	72	876.98
93	57	73	831.59
93	57	74	911.53
93	57	75	931.85
93	57	76	936.63
93	57	77	941.61
93	57	78	954.6
93	57	79	968.37
93	57	80	912.54
93	58	71	949.79
93	58	72	966.24
93	58	73	904.78
93	58	74	894.56
93	58	75	890.93
93	58	76	912.19
93	58	77	952.53
93	58	78	971.36
93	58	79	976.68
93	58	80	943.26
93	59	71	914.51
93	59	72	957.14
93	59	73	935.19
93	59	74	943.27
93	59	75	939.66
93	59	76	901.44
93	59	77	925.68
93	59	78	952.52
93	59	79	991.69
93	59	80	975.47
93	60	71	836.63
93	60	72	900.64
93	60	73	876.55
93	60	74	884.51
93	60	75	887.46
93	60	76	849.48
93	60	77	841.73
93	60	78	838.55
93	60	79	790.42
93	60	80	784.44
93	61	74	745.87
93	61	75	770.21
93	61	76	797.24
93	61	77	816.94
93	61	78	829.18
93	61	79	763.2
93	61	80	777.51
93	62	71	852.84
93	62	72	1036
93	62	73	974.01
93	62	74	902.16
93	62	75	780.71
93	62	76	838.64
93	62	77	903.81
93	62	78	937.8
93	62	79	902.53
93	62	80	912.04
93	63	71	821.19
93	63	72	934.65
93	63	73	961.56
93	63	74	921.45
93	63	75	834.42
93	63	76	878.8
93	63	77	905.26
93	63	78	881.97
93	63	79	895.81
93	63	80	915.63
93	64	71	815.95
93	64	72	790.2
93	64	73	847.28
93	64	74	872.43
93	64	75	889.68
93	64	76	912.24
93	64	77	912.38
93	64	78	871.29
93	64	79	859.45
93	64	80	855.43
93	65	71	822.85
93	65	72	926.58
93	65	73	888.77
93	65	74	869
93	65	75	932.79
93	65	76	937.47
93	65	77	919.73
93	65	78	891.82
93	65	79	833
93	65	80	797.41
93	66	71	837.65
93	66	72	950.98
93	66	73	923.07
93	66	74	913.87
93	66	75	958.6
93	66	76	939.52
93	67	71	853.36
93	67	72	944.4
93	67	73	949.02
93	67	74	943.52
93	67	75	949.5
93	67	76	931.83
93	67	81	790.46
93	67	82	823.55
93	67	83	888.83
93	67	84	909.02
93	68	71	839.68
93	68	72	974.53
93	68	73	980.43
93	68	74	955
93	68	75	910.5
93	68	76	909.91
93	68	81	762.31
93	68	82	783.95
93	68	83	820.02
93	68	84	843.83
93	69	71	761.35
93	69	72	885.93
93	69	73	895.1
93	69	74	872.8
93	69	75	861.11
93	69	76	849.6
93	69	81	780.25
93	69	82	789.66
93	69	83	792.86
93	69	84	806.86
93	70	74	832.84
93	70	75	820.74
93	70	76	813.63
93	70	81	778.36
93	70	82	789.74
93	70	83	787.06
93	70	84	799.1
93	71	74	837.14
93	71	75	790.7
93	71	76	790.31
93	71	81	783.3
93	71	82	802.42
93	71	83	804.61
93	71	84	820.2
93	72	74	834.96
93	72	75	826.72
93	72	76	809.14
93	72	81	851.86
93	72	82	869.16
93	72	83	881.61
93	72	84	904.08
93	73	74	831.11
93	73	75	832.61
93	73	76	813.51
93	73	81	917.8
93	73	82	933.76
93	73	83	936.44
93	73	84	957.01
93	74	74	830.47
93	74	75	820.55
93	74	76	809.38
94	49	74	814.47
94	49	75	840.07
94	49	76	818.95
94	50	71	894.31
94	50	72	838.23
94	50	73	812.27
94	50	74	806.88
94	50	75	829.99
94	50	76	805.3
94	51	71	856.36
94	51	72	836.06
94	51	73	814.91
94	51	74	797.42
94	51	75	800.47
94	51	76	781.81
94	52	71	842.87
94	52	72	841.02
94	52	73	828.56
94	52	74	822.05
94	52	75	828.59
94	52	76	810.31
94	53	69	647.79
94	53	70	741.7
94	53	71	875.37
94	53	72	849.95
94	53	73	848.32
94	53	74	866.72
94	53	75	867.63
94	53	76	847.44
94	54	69	599.67
94	54	70	676.23
94	54	71	826.1
94	54	72	823.61
94	54	73	859.99
94	54	74	929.59
94	54	75	915.73
94	54	76	895.63
94	54	78	866.82
94	54	79	849.75
94	54	80	801.57
94	55	69	576.11
94	55	70	655.61
94	55	71	817.74
94	55	72	827.3
94	55	73	865.08
94	55	74	946.96
94	55	75	970.71
94	55	76	973.91
94	55	78	933.5
94	55	79	891.97
94	55	80	818
94	56	69	617.34
94	56	70	681.79
94	56	71	828.13
94	56	72	848.78
94	56	73	871.28
94	56	74	942.82
94	56	75	967.25
94	56	76	965.92
94	56	78	940.08
94	56	79	955.05
94	56	80	864.41
94	57	71	866.71
94	57	72	876.91
94	57	73	872.48
94	57	74	926.11
94	57	75	946.59
94	57	76	949.43
94	57	77	933.47
94	57	78	948
94	57	79	968.84
94	57	80	898.19
94	58	71	927.82
94	58	72	947.43
94	58	73	917.33
94	58	74	921.62
94	58	75	934.45
94	58	76	953.7
94	58	77	975.25
94	58	78	981.08
94	58	79	970.94
94	58	80	934.06
94	59	71	926.17
94	59	72	951.51
94	59	73	943.8
94	59	74	953.79
94	59	75	951.36
94	59	76	921.31
94	59	77	929.79
94	59	78	949.93
94	59	79	987.21
94	59	80	965.08
94	60	71	814.02
94	60	72	852.99
94	60	73	842.33
94	60	74	852.4
94	60	75	867.21
94	60	76	882.32
94	60	77	852.72
94	60	78	811.66
94	60	79	752.42
94	60	80	767.15
94	61	71	629.32
94	61	72	679.1
94	61	73	581.95
94	61	74	632.12
94	61	75	733.12
94	61	76	852.73
94	61	77	849.8
94	61	78	804.8
94	61	79	715.92
94	61	80	742.46
94	62	71	707.62
94	62	72	802.46
94	62	73	818.54
94	62	74	863.68
94	62	75	882.97
94	62	76	919.31
94	62	77	943.87
94	62	78	961.1
94	62	79	884.97
94	62	80	880.88
94	63	71	841.8
94	63	72	900.53
94	63	73	935.91
94	63	74	957.92
94	63	75	960.1
94	63	76	943.35
94	63	77	923.94
94	63	78	907.31
94	63	79	910.69
94	63	80	916.46
94	64	71	862.46
94	64	72	897.68
94	64	73	929.88
94	64	74	957.56
94	64	75	980.08
94	64	76	950.72
94	64	77	929.6
94	64	78	912.85
94	64	79	898.32
94	64	80	877.89
94	65	71	865.38
94	65	72	956.24
94	65	73	938.09
94	65	74	930.25
94	65	75	952.75
94	65	76	949.62
94	65	77	956.8
94	65	78	964.74
94	65	79	890.8
94	65	80	830.22
94	66	71	850.75
94	66	72	955.27
94	66	73	946.54
94	66	74	951.41
94	66	75	984.32
94	66	76	965.48
94	66	78	973.92
94	66	79	925.52
94	66	80	873.43
94	67	69	751.06
94	67	70	775.24
94	67	71	818.84
94	67	72	931.8
94	67	73	949.97
94	67	74	958.06
94	67	75	972.98
94	67	76	966.03
94	67	78	967.18
94	67	79	910.13
94	67	80	846.56
94	68	69	678.23
94	68	70	716.91
94	68	71	790.16
94	68	72	935.48
94	68	73	954.31
94	68	74	944.39
94	68	75	917.99
94	68	76	949.79
94	68	78	943.37
94	68	79	870.84
94	68	80	795.57
94	69	69	654.1
94	69	70	675.87
94	69	71	725.76
94	69	72	841.57
94	69	73	869.03
94	69	74	872.46
94	69	75	868.42
94	69	76	876.21
94	69	78	861.17
94	69	79	819.41
94	69	80	776.58
94	70	69	658.3
94	70	70	649.88
94	70	71	669.01
94	70	72	775.73
94	70	73	816.15
94	70	74	827.43
94	70	75	820.09
94	70	76	828.67
94	71	71	669.59
94	71	72	803.13
94	71	73	837.33
94	71	74	826.13
94	71	75	776.59
94	71	76	795.15
94	72	71	642.65
94	72	72	790.24
94	72	73	838.26
94	72	74	835.71
94	72	75	824.81
94	72	76	832.54
94	73	71	615.88
94	73	72	778.5
94	73	73	842.2
94	73	74	841.78
94	73	75	843.51
94	73	76	850.96
94	74	74	848.42
94	74	75	836.17
94	74	76	849.38
95	50	71	904.86
95	50	72	849.83
95	50	73	829.46
95	51	71	890.7
95	51	72	882.37
95	51	73	861
95	52	71	866.7
95	52	72	892.39
95	52	73	886.31
95	53	69	631.45
95	53	70	724.39
95	53	71	856.56
95	53	72	879.89
95	53	73	895.53
95	53	77	876.53
95	53	78	878.46
95	53	79	865.36
95	53	80	829.77
95	54	69	614.75
95	54	70	693.71
95	54	71	853.79
95	54	72	841.24
95	54	73	852.04
95	54	77	912.69
95	54	78	929.27
95	54	79	913.52
95	54	80	841.57
95	55	69	607.74
95	55	70	681.16
95	55	71	867.74
95	55	72	850.24
95	55	73	858.35
95	55	77	1004.1
95	55	78	990.58
95	55	79	953.16
95	55	80	858.99
95	56	69	639.92
95	56	70	695.93
95	56	71	867.91
95	56	72	873.31
95	56	73	875.7
95	56	77	960.07
95	56	78	973.21
95	56	79	991.75
95	56	80	901.15
95	57	69	725.3
95	57	70	742.8
95	57	71	865.34
95	57	72	882.09
[truncated: 7,412 more rows]
