# Supplementary material for: From mathematics to medicine: A practical primer on topological data analysis (TDA) and the development of related analytic tools for the functional discovery of latent structure in fMRI data
Source: PLoS One. 2021 Aug 12;16(8):e0255859. doi: 10.1371/journal.pone.0255859 (PMC8360597; doi:10.1371/journal.pone.0255859)
Supplement: S1 Data — The included archive of .csv files has one .csv file for each time index. Each .csv file contains a single matrix, which has one column for each of the spatial coordinates x, y, z and one column for the fMRI signal amplitude at voxel (x, y, z) at that time index. This is normalized scan data for a single patient from our study, described in the paper, with an ACC (anterior cingulate cortex) mask applied. This is the data we used, together with our software implementation of our workflow (available at https://github.com/regalski/Wayne-State-TDA), to produce the persistence diagrams, vineyards, and loop locations pictured in the figures and described in the Workflow section of our paper. (ZIP) [file pone.0255859.s004.zip › lea2002_145_121_121_time_164_rdACC.csv]

86	49	77	712.33
86	49	78	714.37
86	49	79	702.32
86	49	80	671.14
86	50	77	724.44
86	50	78	701.81
86	50	79	677.73
86	50	80	664.08
86	51	77	716.83
86	51	78	707.9
86	51	79	698.59
86	51	80	666.51
86	52	77	724.15
86	52	78	722.58
86	52	79	715.29
86	52	80	671.85
86	53	77	808.66
86	53	78	765.96
86	53	79	713.24
86	53	80	679.39
86	54	77	854.59
86	54	78	821.82
86	54	79	799.02
86	54	80	748.31
86	55	77	871.43
86	55	78	853.42
86	55	79	860.91
86	55	80	808.7
86	56	77	864.11
86	56	78	864.35
86	56	79	874.74
86	56	80	854.27
86	57	77	844.17
86	57	78	875.59
86	57	79	885.97
86	57	80	859.64
86	57	81	821.32
86	57	82	776.1
86	58	77	831.41
86	58	78	875.04
86	58	79	887.38
86	58	80	862.76
86	58	81	805.72
86	58	82	783.25
86	59	81	773.06
86	59	82	757.83
86	60	81	683.52
86	60	82	670.4
86	61	81	753.16
86	61	82	749.7
86	62	81	810.1
86	62	82	797.45
86	63	77	858.49
86	63	78	804.77
86	63	79	799.3
86	63	80	807.13
86	63	81	778.55
86	63	82	758.13
86	64	77	852.53
86	64	78	851.55
86	64	79	824.74
86	64	80	769.61
86	64	81	727.14
86	64	82	696.39
86	65	77	844.9
86	65	78	880.12
86	65	79	853.54
86	65	80	779.56
86	65	81	732.91
86	65	82	694.35
86	66	77	873.24
86	66	78	901.71
86	66	79	878.34
86	66	80	814.27
86	66	81	761.76
86	66	82	713.64
86	67	77	820.84
86	67	78	861.77
86	67	79	859.99
86	67	80	819.18
86	68	77	837.87
86	68	78	862.4
86	68	79	848.68
86	68	80	799.6
86	69	77	866.02
86	69	78	853.04
86	69	79	820.23
86	69	80	760.27
86	70	77	783.46
86	70	78	767.27
86	70	79	739.77
86	70	80	690.7
86	71	77	747.39
86	71	78	748.55
86	71	79	733.76
86	71	80	699
86	72	77	736.41
86	72	78	748
86	72	79	737.05
86	72	80	706.04
86	73	77	727.07
86	73	78	746.51
86	73	79	736.24
86	73	80	702.72
87	46	81	858.66
87	46	82	840.39
87	46	83	891.3
87	46	84	934.43
87	47	81	756.41
87	47	82	745.02
87	47	83	806.49
87	47	84	853.58
87	48	81	695.09
87	48	82	675.66
87	48	83	726.94
87	48	84	767.39
87	49	77	709.18
87	49	78	718.92
87	49	79	714.45
87	49	80	692.08
87	49	81	662.36
87	49	82	643.89
87	49	83	695.89
87	49	84	738
87	50	77	717.65
87	50	78	705.21
87	50	79	687.88
87	50	80	666.72
87	50	81	646.48
87	50	82	629.23
87	50	83	685.93
87	50	84	731.95
87	51	77	718.92
87	51	78	716.47
87	51	79	712.75
87	51	80	665.15
87	52	77	736.26
87	52	78	741.47
87	52	79	742.1
87	52	80	676.07
87	53	77	825.55
87	53	78	784.93
87	53	79	738.09
87	53	80	690.71
87	54	77	868.99
87	54	78	834.09
87	54	79	809.49
87	54	80	746.04
87	55	77	879.23
87	55	78	869.84
87	55	79	881.96
87	55	80	803.94
87	55	81	727.31
87	55	82	676.9
87	55	83	677.17
87	55	84	737.84
87	56	77	875.98
87	56	78	891.95
87	56	79	937.23
87	56	80	868.91
87	56	81	783.68
87	56	82	711.44
87	56	83	688
87	56	84	745
87	57	77	869.75
87	57	78	906.92
87	57	79	951.34
87	57	80	905.34
87	57	81	831.05
87	57	82	765.02
87	57	83	720.66
87	57	84	731.37
87	58	77	865.84
87	58	78	909.76
87	58	79	930.49
87	58	80	900.51
87	58	81	844.6
87	58	82	798.43
87	58	83	769.77
87	58	84	794.78
87	59	77	885.32
87	59	78	888.19
87	59	79	878.35
87	59	80	856.38
87	59	81	813.51
87	59	82	780.67
87	59	83	763.58
87	59	84	814.71
87	60	77	799.93
87	60	78	777.17
87	60	79	785.22
87	60	80	767.2
87	60	81	693.4
87	60	82	668.25
87	60	83	663.11
87	60	84	747.83
87	61	77	764.65
87	61	78	731.57
87	61	79	769.7
87	61	80	800.56
87	61	81	744.92
87	61	82	724.4
87	61	83	718.76
87	61	84	782.57
87	62	77	819.91
87	62	78	764.95
87	62	79	799.97
87	62	80	840.86
87	62	81	809.28
87	62	82	783.97
87	62	83	758.5
87	62	84	798.26
87	63	77	864.94
87	63	78	831.59
87	63	79	797.1
87	63	80	762.07
87	63	81	790.34
87	63	82	779.32
87	63	83	747.41
87	63	84	779.83
87	64	77	865.51
87	64	78	827.19
87	64	79	779.44
87	64	80	727.22
87	64	81	750.97
87	64	82	743.99
87	64	83	721.5
87	64	84	728.5
87	65	77	859.2
87	65	78	825.46
87	65	79	780.13
87	65	80	717.95
87	65	81	716.73
87	65	82	706.21
87	65	83	692.41
87	65	84	705.25
87	66	77	878.9
87	66	78	852.59
87	66	79	798.23
87	66	80	718.63
87	66	81	691.71
87	66	82	674.26
87	66	83	664.17
87	66	84	692.04
87	67	77	885.34
87	67	78	832.08
87	67	79	781.05
87	67	80	719.75
87	67	81	696.24
87	67	82	673.36
87	67	83	648.95
87	67	84	684.68
87	68	77	855.93
87	68	78	820.52
87	68	79	781.71
87	68	80	730.92
87	68	81	702.62
87	68	82	675.63
87	68	83	648.44
87	68	84	670.07
87	69	77	792.61
87	69	78	798.41
87	69	79	779.62
87	69	80	744.2
87	70	77	734.27
87	70	78	739.12
87	70	79	744.85
87	70	80	745.9
87	71	77	738.73
87	71	78	742.44
87	71	79	740.46
87	71	80	727.82
87	72	77	769.4
87	72	78	765.05
87	72	79	742.36
87	72	80	712.55
87	73	77	739.34
87	73	78	749
87	73	79	742.24
87	73	80	724.3
87	73	81	724.03
87	73	82	711
87	73	83	683.19
87	73	84	721.93
87	74	81	746.15
87	74	82	751.3
87	74	83	747.82
87	74	84	799.78
87	75	81	760.11
87	75	82	780.03
87	75	83	797.38
87	75	84	858
87	76	81	754.99
87	76	82	779.61
87	76	83	811.38
87	76	84	886.39
88	46	81	852.09
88	46	82	835.34
88	46	83	910.31
88	46	84	958.41
88	47	81	777.43
88	47	82	762.16
88	47	83	827.57
88	47	84	867.58
88	48	81	702.47
88	48	82	682.82
88	48	83	736.75
88	48	84	779.09
88	49	77	705.97
88	49	78	720.46
88	49	79	714.06
88	49	80	689.43
88	49	81	664.93
88	49	82	648.22
88	49	83	704.96
88	49	84	749.81
88	50	77	722.45
88	50	78	715.23
88	50	79	701.77
88	50	80	682.49
88	50	81	659.3
88	50	82	638.12
88	50	83	697.72
88	50	84	745.64
88	51	77	748.3
88	51	78	727.28
88	51	79	708.26
88	51	80	684.63
88	52	77	792.87
88	52	78	765.49
88	52	79	737.87
88	52	80	704.6
88	53	77	915.41
88	53	78	853.59
88	53	79	788.18
88	53	80	750.09
88	54	77	934.86
88	54	78	894.25
88	54	79	852.31
88	54	80	790.05
88	55	77	896.25
88	55	78	889.64
88	55	79	902.36
88	55	80	821.2
88	55	81	748.6
88	55	82	713.34
88	55	83	735.56
88	55	84	808.76
88	56	77	856.98
88	56	78	861.5
88	56	79	908.1
88	56	80	842.5
88	56	81	766.05
88	56	82	720.78
88	56	83	732.85
88	56	84	826.62
88	57	77	868.69
88	57	78	885.3
88	57	79	915.68
88	57	80	878.81
88	57	81	826.69
88	57	82	768.58
88	57	83	744.83
88	57	84	803.3
88	58	77	895.17
88	58	78	913.62
88	58	79	908.43
88	58	80	883.55
88	58	81	849.73
88	58	82	806.31
88	58	83	783.67
88	58	84	841.15
88	59	77	921.2
88	59	78	899.09
88	59	79	869.26
88	59	80	848.15
88	59	81	825.24
88	59	82	793.04
88	59	83	765.1
88	59	84	828.51
88	60	77	875.7
88	60	78	856.54
88	60	79	821.52
88	60	80	774.9
88	60	81	709.12
88	60	82	656.25
88	60	83	613.19
88	60	84	719.38
88	61	77	838.56
88	61	78	831.9
88	61	79	833.3
88	61	80	820.96
88	61	81	767.43
88	61	82	716.79
88	61	83	668.01
88	61	84	765.69
88	62	77	844.99
88	62	78	836.13
88	62	79	865.56
88	62	80	878.66
88	62	81	845.86
88	62	82	797.33
88	62	83	740.07
88	62	84	803.48
88	63	77	868.77
88	63	78	838.94
88	63	79	832.51
88	63	80	820.63
88	63	81	829.52
88	63	82	818.12
88	63	83	786.2
88	63	84	813.18
88	64	77	877.64
88	64	78	822.64
88	64	79	793.55
88	64	80	771.86
88	64	81	807.57
88	64	82	805.28
88	64	83	778.85
88	64	84	780.21
88	65	77	883.14
88	65	78	815.32
88	65	79	769.04
88	65	80	732.48
88	65	81	768.79
88	65	82	770.09
88	65	83	752.53
88	65	84	749.48
88	66	77	894.95
88	66	78	831.63
88	66	79	769.99
88	66	80	707.5
88	66	81	726.21
88	66	82	724.86
88	66	83	716.45
88	66	84	721.64
88	67	77	840.81
88	67	78	798.21
88	67	79	758.42
88	67	80	715.55
88	67	81	705.02
88	67	82	692.41
88	67	83	680.81
88	67	84	700.24
88	68	77	794.39
88	68	78	781.81
88	68	79	757.68
88	68	80	721.95
88	68	81	703.51
88	68	82	684.9
88	68	83	665.87
88	68	84	686.69
88	69	77	759.96
88	69	78	775.53
88	69	79	760.51
88	69	80	727.15
88	70	77	735.1
88	70	78	749.14
88	70	79	749.47
88	70	80	744.24
88	71	77	727.34
88	71	78	739.36
88	71	79	744.53
88	71	80	743.24
88	72	77	728.45
88	72	78	738.99
88	72	79	741.08
88	72	80	735.38
88	73	77	710.32
88	73	78	729.02
88	73	79	741.23
88	73	80	746.26
88	73	81	732.7
88	73	82	717.83
88	73	83	692.72
88	73	84	744.42
88	74	81	773.42
88	74	82	777.59
88	74	83	767.41
88	74	84	824.98
88	75	81	823.03
88	75	82	845.39
88	75	83	840.48
88	75	84	894.17
88	76	81	827.98
88	76	82	850.67
88	76	83	835.36
88	76	84	896.15
89	46	81	860.36
89	46	82	859.26
89	46	83	924.39
89	46	84	964.36
89	47	81	802.32
89	47	82	792.08
89	47	83	846.43
89	47	84	873.39
89	48	81	713.78
89	48	82	699.4
89	48	83	744.22
89	48	84	782.72
89	49	77	746.91
89	49	78	741.53
89	49	79	721.47
89	49	80	688.27
89	49	81	668.49
89	49	82	658.33
89	49	83	709.34
89	49	84	755.52
89	50	74	738.29
89	50	75	762.27
89	50	76	759.05
89	50	77	752.14
89	50	78	750.15
89	50	79	736.94
89	50	80	711.9
89	50	81	681.88
89	50	82	657.77
89	50	83	710.69
89	50	84	754.79
89	51	74	735.19
89	51	75	776.37
89	51	76	786.27
89	51	77	783.65
89	51	78	772.39
89	51	79	752.59
89	51	80	729.6
89	51	81	695.06
89	51	82	662.12
89	51	83	697.24
89	51	84	732.71
89	52	74	769.23
89	52	75	846.51
89	52	76	867.08
89	52	77	849.74
89	52	78	813.9
89	52	79	785.29
89	52	80	765.47
89	52	81	729.09
89	52	82	693.75
89	52	83	716.31
89	52	84	746.1
89	53	74	779.18
89	53	75	858.92
89	53	76	883.94
89	53	77	868.84
89	53	78	866.19
89	53	79	856.8
89	53	80	830.57
89	53	81	788.8
89	53	82	744.43
89	53	83	756.5
89	53	84	784.82
89	54	74	782.87
89	54	75	859.93
89	54	76	899.46
89	54	77	893.04
89	54	78	884.66
89	54	79	865.89
89	54	80	827.58
89	54	81	786.71
89	54	82	764.66
89	54	83	793.25
89	54	84	839.02
89	55	75	863.27
89	55	76	921.34
89	55	77	909.6
89	55	78	880.93
89	55	79	858.7
89	55	80	821.85
89	55	81	780.6
89	55	82	761.22
89	55	83	803.93
89	55	84	877.84
89	56	75	828.92
89	56	76	878.81
89	56	77	864.48
89	56	78	856.19
89	56	79	866.99
89	56	80	837.01
89	56	81	791.71
89	56	82	750.67
89	56	83	795.35
89	56	84	899.17
89	57	75	841.69
89	57	76	864.65
89	57	77	873.14
89	57	78	869.54
89	57	79	849.29
89	57	80	842.08
89	57	81	831.36
89	57	82	784.4
89	57	83	797.75
89	57	84	893.53
89	58	77	896.91
89	58	78	900.59
89	58	79	858.76
89	58	80	861.52
89	58	81	866.61
89	58	82	822.04
89	58	83	820.29
89	58	84	901.06
89	59	77	889.89
89	59	78	897.94
89	59	79	893.6
89	59	80	886.48
89	59	81	865.13
89	59	82	813.68
89	59	83	781.06
89	59	84	834
89	60	77	824.54
89	60	78	811.04
89	60	79	811.38
89	60	80	771.44
89	60	81	701.02
89	60	82	630.25
89	60	83	571.34
89	60	84	654.82
89	61	77	805.19
89	61	78	791.39
89	61	79	821.39
89	61	80	804.87
89	61	81	749.79
89	61	82	683.46
89	61	83	607.61
89	61	84	736.9
89	62	77	862.05
89	62	78	840.51
89	62	79	875.54
89	62	80	883.84
89	62	81	849.7
89	62	82	790.19
89	62	83	716.16
89	62	84	819.92
89	63	77	869.22
89	63	78	839.49
89	63	79	858
89	63	80	871.14
89	63	81	862.41
89	63	82	845.79
89	63	83	831.56
89	63	84	870.29
89	64	77	866.99
89	64	78	811.51
89	64	79	809.4
89	64	80	822.53
89	64	81	847.76
89	64	82	839.5
89	64	83	806.28
89	64	84	828.17
89	65	77	858.77
89	65	78	785.7
89	65	79	769.89
89	65	80	776.86
89	65	81	825.81
89	65	82	829.99
89	65	83	799.72
89	65	84	806.74
89	66	75	850.01
89	66	76	845.29
89	66	77	835.65
89	66	78	786.2
89	66	79	756.81
89	66	80	743.36
89	66	81	795.65
89	66	82	808.47
89	66	83	791.46
89	66	84	784.16
89	67	75	865.85
89	67	76	827.5
89	67	77	798.66
89	67	78	775.22
89	67	79	751.83
89	67	80	732.32
89	67	81	738.34
89	67	82	734.59
89	67	83	724.19
89	67	84	729.72
89	68	75	838.05
89	68	76	800.38
89	68	77	776.84
89	68	78	775.13
89	68	79	757.19
89	68	80	731.84
89	68	81	718.06
89	68	82	705.21
89	68	83	692.48
89	68	84	714.86
89	69	74	841.88
89	69	75	792.66
89	69	76	774.59
89	69	77	774.36
89	69	78	788.2
89	69	79	770.52
89	69	80	735.2
89	69	81	718.1
89	69	82	700.25
89	69	83	678.6
89	69	84	715.86
89	70	74	783.91
89	70	75	756.39
89	70	76	750.92
89	70	77	755.56
89	70	78	766.78
89	70	79	762.3
89	70	80	745.59
89	70	81	719.75
89	70	82	699.07
89	70	83	676.3
89	70	84	718.35
89	71	74	740.61
89	71	75	738.77
89	71	76	742.41
89	71	77	748.73
89	71	78	759.87
89	71	79	760.22
89	71	80	750.52
89	71	81	720.16
89	71	82	695.84
89	71	83	672.83
89	71	84	708.78
89	72	74	723.61
89	72	75	751.85
89	72	76	759.58
89	72	77	758.84
89	72	78	766.42
89	72	79	761.4
89	72	80	750.12
89	72	81	721.22
89	72	82	699.29
89	72	83	679.33
89	72	84	713.44
89	73	74	739.79
89	73	75	758.57
89	73	76	751.1
89	73	77	736.82
89	73	78	749.8
89	73	79	759.84
89	73	80	764.86
89	73	81	748.8
89	73	82	735.52
89	73	83	725.86
89	73	84	785.43
89	74	81	798.43
89	74	82	799.42
89	74	83	794.47
89	74	84	852.12
89	75	81	873.13
89	75	82	888.75
89	75	83	882.02
89	75	84	917.82
89	76	81	874.75
89	76	82	891.05
89	76	83	860.72
89	76	84	915.32
90	46	81	861.46
90	46	82	877.07
90	46	83	938.22
90	46	84	952.63
90	47	81	818.06
90	47	82	813.78
90	47	83	860.79
90	47	84	874.19
90	48	81	725.96
90	48	82	714.63
90	48	83	756.09
90	48	84	790.82
90	49	74	752.82
90	49	75	770.71
90	49	76	770.58
90	49	81	672.21
90	49	82	666.76
90	49	83	712.04
90	49	84	756.38
90	50	74	743.04
90	50	75	758.85
90	50	76	762.21
90	50	77	762.93
90	50	78	756.93
90	50	79	742.54
90	50	80	721.2
90	50	81	699.97
90	50	82	680.36
90	50	83	720.53
90	50	84	755.96
90	51	74	745.12
90	51	75	770.95
90	51	76	789.77
90	51	77	797.24
90	51	78	794.54
90	51	79	783.13
90	51	80	762.61
90	51	81	725.39
90	51	82	682.05
90	51	83	707.46
90	51	84	737.19
90	52	74	787.61
90	52	75	854.65
90	52	76	880.35
90	52	77	880.3
90	52	78	868.14
90	52	79	845.81
90	52	80	820.66
90	52	81	778.7
90	52	82	731.72
90	52	83	744.33
90	52	84	760.55
90	53	74	793.62
90	53	75	872.3
90	53	76	882.76
90	53	77	845
90	53	78	883.09
90	53	79	914.28
90	53	80	897.62
90	53	81	864.27
90	53	82	826.6
90	53	83	821.84
90	53	84	822.42
90	54	74	781.7
90	54	75	868.49
90	54	76	892.75
90	54	77	855.71
90	54	78	880.75
90	54	79	889.28
90	54	80	866.66
90	54	81	842.49
90	54	82	824.21
90	54	83	853.08
90	54	84	903.08
90	55	74	783.8
90	55	75	865.63
90	55	76	924.26
90	55	77	922.76
90	55	78	885.32
90	55	79	841.8
90	55	80	832.63
90	55	81	819.3
90	55	82	803.17
90	55	83	849.94
90	55	84	926.48
90	56	74	784.63
90	56	75	825.13
90	56	76	878.31
90	56	77	897.81
90	56	78	891.84
90	56	79	874.6
90	56	80	860.64
90	56	81	838.4
90	56	82	783.28
90	56	83	823.64
90	56	84	921.95
90	57	74	832.44
90	57	75	837.72
90	57	76	859.11
90	57	77	897.51
90	57	78	887.48
90	57	79	837.23
90	57	80	838.21
90	57	81	851.13
90	57	82	816.76
90	57	83	844.45
90	57	84	922.11
90	58	74	947.37
90	58	75	924.14
90	58	76	873.67
90	58	77	906.86
90	58	78	899.88
90	58	79	841.44
90	58	80	859.41
90	58	81	897.43
90	58	82	857.11
90	58	83	867.52
90	58	84	957.23
90	59	75	855.01
90	59	76	850.54
90	59	77	878.84
90	59	78	904.68
90	59	79	924.8
90	59	80	943.88
90	59	81	940.62
90	59	82	849.8
90	59	83	799.03
90	59	84	882.67
90	60	75	757.01
90	60	76	745.25
90	60	77	753.14
90	60	78	758.93
90	60	79	784.34
90	60	80	750.25
90	60	81	666.38
90	60	82	595.85
90	60	83	545.99
90	60	84	620.58
90	61	77	727.1
90	61	78	731.51
90	61	79	783.6
90	61	80	758.7
90	61	81	676.03
90	61	82	612.73
90	61	83	560.53
90	61	84	630.73
90	62	75	814.18
90	62	76	867.33
90	62	77	874.96
90	62	78	841.37
90	62	79	874.74
90	62	80	859.3
90	62	81	793.9
90	62	82	727.83
90	62	83	661.02
90	62	84	741.82
90	63	75	730.54
90	63	76	841.1
90	63	77	875.83
90	63	78	838.45
90	63	79	869.95
90	63	80	882.49
90	63	81	868.95
90	63	82	826.68
90	63	83	772.52
90	63	84	891.07
90	64	75	721.36
90	64	76	832.44
90	64	77	857.61
90	64	78	800.98
90	64	79	823.85
90	64	80	850.94
90	64	81	855.18
90	64	82	818.81
90	64	83	758.48
90	64	84	847.27
90	65	74	894.57
90	65	75	851.17
90	65	76	854.59
90	65	77	832.4
90	65	78	759.25
90	65	79	777.61
90	65	80	816.16
90	65	81	843.29
90	65	82	829.3
90	65	83	789.65
90	65	84	847.72
90	66	74	920.07
90	66	75	878.96
90	66	76	836.14
90	66	77	788
90	66	78	739.28
90	66	79	754.16
90	66	80	794
90	66	81	846.27
90	66	82	859.29
90	66	83	837.87
90	66	84	852.37
90	67	74	929.41
90	67	75	865.16
90	67	76	809.67
90	67	77	770.24
90	67	78	752.72
90	67	79	754.93
90	67	80	756.49
90	67	81	761.03
90	67	82	753.11
90	67	83	736.63
90	67	84	746.61
90	68	74	916.19
90	68	75	830.17
90	68	76	786.31
90	68	77	769.46
90	68	78	777.54
90	68	79	769.91
90	68	80	747.4
90	68	81	725.52
90	68	82	712.61
90	68	83	704.6
90	68	84	732.06
90	69	74	841.93
90	69	75	796.44
90	69	76	778.5
90	69	77	780.61
90	69	78	799.14
90	69	79	793.72
90	69	80	771.15
90	69	81	741.23
90	69	82	722.61
90	69	83	711.36
90	69	84	753.08
90	70	74	795.43
90	70	75	782.27
90	70	76	765.11
90	70	77	762.61
90	70	78	780.2
90	70	79	781.58
90	70	80	766.45
90	70	81	727.47
90	70	82	700.61
90	70	83	689.65
90	70	84	726.31
90	71	74	772.47
90	71	75	772.96
90	71	76	757.68
90	71	77	755.47
90	71	78	774.3
90	71	79	776.59
90	71	80	764.94
90	71	81	723.75
90	71	82	694.4
90	71	83	682.09
90	71	84	721.64
90	72	74	770.13
90	72	75	758.84
90	72	76	763.15
90	72	77	774.58
90	72	78	790.25
90	72	79	787.33
90	72	80	768.76
90	72	81	731.57
90	72	82	702.22
90	72	83	688.36
90	72	84	735.03
90	73	74	779.72
90	73	75	771.82
90	73	76	767.11
90	73	81	783.78
90	73	82	772.6
90	73	83	773.58
90	73	84	819.55
90	74	81	845.98
90	74	82	843.49
90	74	83	850.07
90	74	84	889.14
90	75	81	913.33
90	75	82	909.24
90	75	83	916.93
90	75	84	946
90	76	81	901.6
90	76	82	901.06
90	76	83	896.59
90	76	84	941.1
91	47	81	804.99
91	47	82	804.35
91	47	83	863.19
91	47	84	895.48
91	48	81	732.31
91	48	82	725.95
91	48	83	775.1
91	48	84	820.42
91	49	74	764.29
91	49	75	791.69
91	49	76	780.43
91	49	81	674.41
91	49	82	677.63
91	49	83	728.75
91	49	84	777.78
91	50	74	752.61
91	50	75	766.86
91	50	76	763.8
91	50	81	692.09
91	50	82	695.78
91	50	83	730.61
91	50	84	763.75
91	51	74	763.18
91	51	75	764.44
91	51	76	777.89
91	51	81	723.53
91	51	82	689.44
91	51	83	714.66
91	51	84	753.19
91	52	74	808.12
91	52	75	859.79
91	52	76	877.78
91	52	81	784.55
91	52	82	721.22
91	52	83	736.65
91	52	84	757.28
91	53	74	835.73
91	53	75	901.01
91	53	76	899.32
91	53	81	869.04
91	53	82	814.33
91	53	83	802.33
91	53	84	793.75
91	54	74	846.07
91	54	75	908.96
91	54	76	909.33
91	54	81	873.29
91	54	82	830.74
91	54	83	846.04
91	54	84	877.15
91	55	74	821.74
91	55	75	893
91	55	76	934.37
91	55	81	863.26
91	55	82	827.87
91	55	83	867.37
91	55	84	932.79
91	56	74	805.31
91	56	75	853.47
91	56	76	903.3
91	56	81	865.11
91	56	82	820.08
91	56	83	868.26
91	56	84	952.88
91	57	74	830.43
91	57	75	849.47
91	57	76	884.16
91	57	77	936.21
91	57	78	951.8
91	57	79	939.84
91	57	80	897.24
91	57	81	858
91	57	82	826.07
91	57	83	858.49
91	57	84	929.53
91	58	74	933.69
91	58	75	918.37
91	58	76	889.82
91	58	77	931.79
91	58	78	938.49
91	58	79	911.93
91	58	80	903.47
91	58	81	902.92
91	58	82	862.35
91	58	83	885.4
91	58	84	971.77
91	59	74	872.86
91	59	75	877.01
91	59	76	876.6
91	59	77	905.01
91	59	78	923.11
91	59	79	919.29
91	59	80	946.41
91	59	81	967.92
91	59	82	867.44
91	59	83	845.57
91	59	84	916.83
91	60	74	778.13
91	60	75	738.94
91	60	76	708.24
91	60	77	738
91	60	78	763.78
91	60	79	754.43
91	60	80	729.49
91	60	81	678.81
91	60	82	644.03
91	60	83	633.91
91	60	84	676.16
91	61	74	729.44
91	61	75	630.43
91	61	76	627.14
91	61	77	683.76
91	61	78	748.16
91	61	79	782.62
91	61	80	763.89
91	61	81	695.68
91	61	82	681.16
91	61	83	665.16
91	61	84	660.56
91	62	74	887.4
91	62	75	714.05
91	62	76	828.01
91	62	77	881.71
91	62	78	893.08
91	62	79	937.24
91	62	80	912.43
91	62	81	827.16
91	62	82	794.08
91	62	83	761.44
91	62	84	764.08
91	63	74	878.04
91	63	75	700.96
91	63	76	852.48
91	63	77	884
91	63	78	834.05
91	63	79	887.34
91	63	80	907.34
91	63	81	893.11
91	63	82	862.17
91	63	83	825.93
91	63	84	913.19
91	64	74	843.12
91	64	75	767.7
91	64	76	863.36
91	64	77	859.65
91	64	78	792.87
91	64	79	841.1
91	64	80	870.54
91	64	81	869.99
91	64	82	826.98
91	64	83	765.12
91	64	84	852.89
91	65	74	915.29
91	65	75	954.47
91	65	76	882.84
91	65	77	822.88
91	65	78	761.56
91	65	79	797.59
91	65	80	833.45
91	65	81	849.18
91	65	82	826.12
91	65	83	778.38
91	65	84	858.56
91	66	74	913.7
91	66	75	895.01
91	66	76	846.97
91	66	77	792.63
91	66	78	723.97
91	66	79	747.81
91	66	80	792.91
91	66	81	847.82
91	66	82	862.56
91	66	83	852.52
91	66	84	895.51
91	67	74	920.18
91	67	75	872.61
91	67	76	822.04
91	67	81	789.29
91	67	82	778.06
91	67	83	763.19
91	67	84	803.08
91	68	74	919.94
91	68	75	863.18
91	68	76	804.6
91	68	81	762.52
91	68	82	734.31
91	68	83	718.39
91	68	84	762.91
91	69	74	837.1
91	69	75	807.89
91	69	76	775.59
91	69	81	777.16
91	69	82	744.01
91	69	83	712.22
91	69	84	752.65
91	70	74	806.74
91	70	75	797.72
91	70	76	766.33
91	70	81	755.12
91	70	82	715.81
91	70	83	676.61
91	70	84	724.03
91	71	74	807.92
91	71	75	795.74
91	71	76	762.98
91	71	81	748.51
91	71	82	709.28
91	71	83	672
91	71	84	729.35
91	72	74	808.81
91	72	75	763.9
91	72	76	755.33
91	72	81	768.77
91	72	82	733.64
91	72	83	698.61
91	72	84	763.9
91	73	74	809.43
91	73	75	771.78
91	73	76	765.37
91	73	81	838.44
91	73	82	807.78
91	73	83	779.01
91	73	84	843.94
91	74	74	809.03
91	74	75	789.67
91	74	76	770.23
91	74	81	914.76
91	74	82	881.8
91	74	83	855.19
91	74	84	920.38
91	75	81	955.29
91	75	82	919.61
91	75	83	894.29
91	75	84	972.36
91	76	81	933.65
91	76	82	910.9
91	76	83	896.6
91	76	84	967.43
92	47	81	857.68
92	47	82	881.52
92	47	83	954.57
92	47	84	978.6
92	48	81	787.47
92	48	82	802.49
92	48	83	867.86
92	48	84	901.85
92	49	74	790.39
92	49	75	827.02
92	49	76	799.34
92	49	81	719.31
92	49	82	724.04
92	49	83	794.29
92	49	84	839.64
92	50	74	771.08
92	50	75	796.65
92	50	76	776.72
92	50	81	700.94
92	50	82	698.96
92	50	83	757.86
92	50	84	799.95
92	51	74	784.93
92	51	75	763.68
92	51	76	763.56
92	51	81	701.91
92	51	82	682.79
92	51	83	730.01
92	51	84	785.85
92	52	74	818.24
92	52	75	848.88
92	52	76	861.24
92	52	81	722.89
92	52	82	678.11
92	52	83	720.01
92	52	84	767.05
92	53	74	870.82
92	53	75	916.37
92	53	76	920.89
92	53	81	758.76
92	53	82	707.82
92	53	83	735.49
92	53	84	762.24
92	54	74	927.32
92	54	75	954.47
92	54	76	951.15
92	54	81	796.19
92	54	82	747.62
92	54	83	772.17
92	54	84	807.96
92	55	74	893.77
92	55	75	926.1
92	55	76	951.72
92	55	81	825.52
92	55	82	773.57
92	55	83	805.84
92	55	84	869.98
92	56	74	860.14
92	56	75	908.01
92	56	76	943.48
92	56	81	840.25
92	56	82	783.25
92	56	83	826.73
92	56	84	911.78
92	57	74	848.92
92	57	75	893.94
92	57	76	940.18
92	57	77	954.11
92	57	78	973.51
92	57	79	985.95
92	57	80	910.65
92	57	81	843.53
92	57	82	791.42
92	57	83	818.64
92	57	84	893.4
92	58	74	881.17
92	58	75	899.2
92	58	76	939.24
92	58	77	965.47
92	58	78	976.54
92	58	79	977.36
92	58	80	928.95
92	58	81	879.08
92	58	82	825.79
92	58	83	847.96
92	58	84	930.12
92	59	74	915.53
92	59	75	938.22
92	59	76	948.3
92	59	77	945.01
92	59	78	953.9
92	59	79	970.71
92	59	80	953.65
92	59	81	919.3
92	59	82	844.15
92	59	83	838.46
92	59	84	899.08
92	60	74	866.51
92	60	75	840.31
92	60	76	791.13
92	60	77	819.66
92	60	78	846.47
92	60	79	820.2
92	60	80	782.89
92	60	81	739.98
92	60	82	708.62
92	60	83	710.84
92	60	84	737.54
92	61	74	800.88
92	61	75	691.29
92	61	76	676.37
92	61	77	766.01
92	61	78	841.95
92	61	79	828.8
92	61	80	816.8
92	61	81	797.5
92	61	82	782.66
92	61	83	777.7
92	61	84	778.11
92	62	74	838.99
92	62	75	627.27
92	62	76	776.69
92	62	77	880.45
92	62	78	932.59
92	62	79	951.82
92	62	80	950.49
92	62	81	923.15
92	62	82	877.68
92	62	83	851.09
92	62	84	863.44
92	63	74	803.35
92	63	75	677.71
92	63	76	855.33
92	63	77	899.65
92	63	78	857.97
92	63	79	908.85
92	63	80	923.35
92	63	81	904.38
92	63	82	873.59
92	63	83	862.06
92	63	84	937.91
92	64	74	763.81
92	64	75	793.63
92	64	76	895.41
92	64	77	890.61
92	64	78	820.63
92	64	79	852.72
92	64	80	865.78
92	64	81	859.6
92	64	82	830.61
92	64	83	805.11
92	64	84	879.08
92	65	74	847.8
92	65	75	967.17
92	65	76	906.9
92	65	77	861.5
92	65	78	813.57
92	65	79	805.88
92	65	80	811.05
92	65	81	824.87
92	65	82	810.27
92	65	83	794.32
92	65	84	875.35
92	66	74	864.85
92	66	75	900.31
92	66	76	881.75
92	66	77	856.35
92	66	78	813.51
92	66	79	776.17
92	66	80	773.17
92	66	81	811.28
92	66	82	820.44
92	66	83	826.25
92	66	84	909.44
92	67	74	884.58
92	67	75	881.28
92	67	76	868.55
92	67	81	773.75
92	67	82	769.3
92	67	83	764.36
92	67	84	847.21
92	68	74	903.49
92	68	75	887.86
92	68	76	854.44
92	68	81	755.34
92	68	82	735.43
92	68	83	720.83
92	68	84	792.92
92	69	74	841.64
92	69	75	826.24
92	69	76	791.7
92	69	81	773.62
92	69	82	743.05
92	69	83	708.98
92	69	84	750.2
92	70	74	820.24
92	70	75	786.76
92	70	76	763.52
92	70	81	750.55
92	70	82	716.74
92	70	83	674.75
92	70	84	730.73
92	71	74	824.3
92	71	75	766.97
92	71	76	754.73
92	71	81	744.09
92	71	82	714.21
92	71	83	672.01
92	71	84	749.04
92	72	74	823.63
92	72	75	772.11
92	72	76	765.37
92	72	81	798.1
92	72	82	768.43
92	72	83	725.42
92	72	84	810.29
92	73	74	827.49
92	73	75	782.6
92	73	76	767.17
92	73	81	861.93
92	73	82	830.01
92	73	83	788.73
92	73	84	876.32
92	74	74	831.63
92	74	75	799.39
92	74	76	764.77
92	74	81	931.33
92	74	82	891.36
92	74	83	854.54
92	74	84	945.92
92	75	81	955.85
92	75	82	920.74
92	75	83	885.09
92	75	84	989.56
92	76	81	931.17
92	76	82	904.43
92	76	83	882.8
92	76	84	980.31
93	49	74	834.47
93	49	75	858.58
93	49	76	813.7
93	50	74	805.27
93	50	75	826.35
93	50	76	801.03
93	50	81	711.16
93	50	82	711.57
93	50	83	777.66
93	50	84	826.2
93	51	74	800.92
93	51	75	763.66
93	51	76	765.3
93	51	81	703.13
93	51	82	692.81
93	51	83	752.89
93	51	84	814.05
93	52	74	816.06
93	52	75	798.88
93	52	76	794.73
93	52	81	705.56
93	52	82	678.8
93	52	83	730.07
93	52	84	793.1
93	53	74	867.92
93	53	75	860.95
93	53	76	847.97
93	53	81	707.11
93	53	82	651.42
93	53	83	695.21
93	53	84	755.87
93	54	71	758.17
93	54	72	786.1
93	54	73	869.66
93	54	74	952.29
93	54	75	934.63
93	54	76	909.52
93	54	81	730.12
93	54	82	676.12
93	54	83	714.9
93	54	84	751.74
93	55	71	804.12
93	55	72	787.48
93	55	73	858.93
93	55	74	973.21
93	55	75	978.04
93	55	76	974.84
93	55	81	757.79
93	55	82	703.2
93	55	83	738.9
93	55	84	786.71
93	56	71	877.75
93	56	72	810.2
93	56	73	841.68
93	56	74	955.2
93	56	75	964.06
93	56	76	971.65
93	56	81	779.4
93	56	82	712.94
93	56	83	759.12
93	56	84	829.08
93	57	71	948.41
93	57	72	854.03
93	57	73	823.68
93	57	74	905.56
93	57	75	928.9
93	57	76	951.66
93	57	77	976.59
93	57	78	978.52
93	57	79	970.22
93	57	80	885.4
93	58	71	974.78
93	58	72	940.19
93	58	73	871.71
93	58	74	856.54
93	58	75	882.98
93	58	76	931.2
93	58	77	980.44
93	58	78	986.27
93	58	79	980.66
93	58	80	917.27
93	59	71	941.48
93	59	72	957.15
93	59	73	915.38
93	59	74	929.45
93	59	75	923.75
93	59	76	898.52
93	59	77	938.77
93	59	78	966.6
93	59	79	993.67
93	59	80	945.38
93	60	71	881.67
93	60	72	924.68
93	60	73	840.52
93	60	74	862.48
93	60	75	858.54
93	60	76	831.57
93	60	77	844.71
93	60	78	843.47
93	60	79	803.27
93	60	80	793.29
93	61	74	693.21
93	61	75	744.45
93	61	76	789.49
93	61	77	824.1
93	61	78	834.25
93	61	79	790.27
93	61	80	812.6
93	62	71	890.77
93	62	72	994.14
93	62	73	916.18
93	62	74	851.17
93	62	75	793.69
93	62	76	863.68
93	62	77	920.8
93	62	78	939.68
93	62	79	916.38
93	62	80	931.93
93	63	71	874.26
93	63	72	963.75
93	63	73	949.59
93	63	74	892.53
93	63	75	852.55
93	63	76	896.9
93	63	77	898.33
93	63	78	875.02
93	63	79	916.97
93	63	80	925.84
93	64	71	852.06
93	64	72	863.43
93	64	73	868.47
93	64	74	883.51
93	64	75	903.72
93	64	76	920.32
93	64	77	900.46
93	64	78	858.3
93	64	79	873.42
93	64	80	865.4
93	65	71	860.9
93	65	72	964.55
93	65	73	918.7
93	65	74	914.94
93	65	75	946.84
93	65	76	940.55
93	65	77	918.77
93	65	78	882.81
93	65	79	833
93	65	80	803.44
93	66	71	863.68
93	66	72	977.98
93	66	73	949.13
93	66	74	948.97
93	66	75	963.69
93	66	76	954.61
93	67	71	857.38
93	67	72	960.49
93	67	73	959.14
93	67	74	957.6
93	67	75	950.58
93	67	76	941.94
93	67	81	745.43
93	67	82	732.58
93	67	83	738.87
93	67	84	859.08
93	68	71	821.72
93	68	72	970.5
93	68	73	961.46
93	68	74	943.06
93	68	75	912.59
93	68	76	906.96
93	68	81	742.33
93	68	82	719.01
93	68	83	705.08
93	68	84	806.87
93	69	71	746.37
93	69	72	891.98
93	69	73	884.22
93	69	74	860.9
93	69	75	838.23
93	69	76	841.69
93	69	81	762.26
93	69	82	733.7
93	69	83	705.91
93	69	84	759.91
93	70	74	814.89
93	70	75	794.78
93	70	76	802.67
93	70	81	745.32
93	70	82	713.73
93	70	83	682.06
93	70	84	744.11
93	71	74	796.15
93	71	75	773.74
93	71	76	778.33
93	71	81	735.37
93	71	82	709.51
93	71	83	680.7
93	71	84	761.27
93	72	74	833.02
93	72	75	824.82
93	72	76	801.21
93	72	81	814.85
93	72	82	795.17
93	72	83	769.64
93	72	84	854.09
93	73	74	845.12
93	73	75	833.65
93	73	76	806.54
93	73	81	883.84
93	73	82	853.81
93	73	83	818.47
93	73	84	911.01
93	74	74	840.44
93	74	75	815.58
93	74	76	803.4
94	49	74	835.44
94	49	75	850.01
94	49	76	820.95
94	50	71	871.33
94	50	72	823.24
94	50	73	803.29
94	50	74	807.88
94	50	75	828.94
94	50	76	814.26
94	51	71	865.43
94	51	72	855.12
94	51	73	823.96
94	51	74	802.44
94	51	75	788.44
94	51	76	790.8
94	52	71	856.91
94	52	72	855.03
94	52	73	843.54
94	52	74	831
94	52	75	812.51
94	52	76	803.21
94	53	69	619.78
94	53	70	748.68
94	53	71	852.34
94	53	72	838.94
94	53	73	856.34
94	53	74	864.71
94	53	75	842.56
94	53	76	836.35
94	54	69	586.71
94	54	70	684.3
94	54	71	805.22
94	54	72	821.76
94	54	73	857.11
94	54	74	891.62
94	54	75	879.72
94	54	76	890.61
94	54	78	868.81
94	54	79	818.73
94	54	80	759.6
94	55	69	585.17
94	55	70	685.65
94	55	71	817.73
94	55	72	793.26
94	55	73	846.08
94	55	74	939.02
94	55	75	964.8
94	55	76	971.96
94	55	78	926.41
94	55	79	857.96
94	55	80	775.06
94	56	69	645.36
94	56	70	736.78
94	56	71	875.09
94	56	72	809.77
94	56	73	852.36
94	56	74	957.92
94	56	75	977.38
94	56	76	972.03
94	56	78	957.2
94	56	79	932.16
94	56	80	824.49
94	57	71	900.75
94	57	72	864.96
94	57	73	874.56
94	57	74	943.18
94	57	75	955.68
94	57	76	954.56
94	57	77	948.61
94	57	78	968.06
94	57	79	958.78
94	57	80	867.14
94	58	71	955.75
94	58	72	941.28
94	58	73	904.18
94	58	74	905.54
94	58	75	918.48
94	58	76	939.74
94	58	77	969.26
94	58	78	978.08
94	58	79	977
94	58	80	909.12
94	59	71	957.24
94	59	72	962.66
94	59	73	935.07
94	59	74	961.06
94	59	75	952.55
94	59	76	920.45
94	59	77	927.95
94	59	78	963.1
94	59	79	1017.3
94	59	80	939.03
94	60	71	862.08
94	60	72	885.93
94	60	73	832.13
94	60	74	861.19
94	60	75	872.11
94	60	76	884.29
94	60	77	855.65
94	60	78	825.52
94	60	79	778.33
94	60	80	789.1
94	61	71	650.06
94	61	72	662.76
94	61	73	552.83
94	61	74	639.24
94	61	75	747.29
94	61	76	868.83
94	61	77	862.9
94	61	78	821.91
94	61	79	738.03
94	61	80	781.6
94	62	71	736.54
94	62	72	807.31
94	62	73	807.29
94	62	74	858.43
94	62	75	896.91
94	62	76	944.32
94	62	77	975.87
94	62	78	959.99
94	62	79	876.8
94	62	80	884.75
94	63	71	873.68
94	63	72	929.45
94	63	73	931.9
94	63	74	944.09
94	63	75	952.33
94	63	76	952.49
94	63	77	934.99
94	63	78	914.38
94	63	79	926.85
94	63	80	920.66
94	64	71	898.55
94	64	72	959.84
94	64	73	944.1
94	64	74	948.77
94	64	75	957.2
94	64	76	951.82
94	64	77	934.69
94	64	78	913.9
94	64	79	909.28
94	64	80	879.83
94	65	71	885.34
94	65	72	965.25
94	65	73	942.15
94	65	74	933.33
94	65	75	937.85
94	65	76	955.71
94	65	77	965.84
94	65	78	955.73
94	65	79	886.79
94	65	80	829.23
94	66	71	865.79
94	66	72	955.34
94	66	73	944.68
94	66	74	955.61
94	66	75	978.51
94	66	76	984.63
94	66	78	972.97
94	66	79	924.55
94	66	80	849.46
94	67	69	760.18
94	67	70	769.37
94	67	71	832.95
94	67	72	937.96
94	67	73	934.14
94	67	74	948.18
94	67	75	970.1
94	67	76	975.14
94	67	78	991.25
94	67	79	908.13
94	67	80	820.53
94	68	69	643.18
94	68	70	691.9
94	68	71	791.17
94	68	72	929.5
94	68	73	910.39
94	68	74	905.47
94	68	75	910.11
94	68	76	931.83
94	68	78	994.33
94	68	79	873.84
94	68	80	782.61
94	69	69	635.17
94	69	70	670.92
94	69	71	744.75
94	69	72	861.6
94	69	73	861.15
94	69	74	854.6
94	69	75	838.56
94	69	76	865.28
94	69	78	876.18
94	69	79	827.43
94	69	80	786.61
94	70	69	677.32
94	70	70	672.93
94	70	71	708.07
94	70	72	808.83
94	70	73	821.28
94	70	74	812.51
94	70	75	792.15
94	70	76	819.71
94	71	71	683.63
94	71	72	812.14
94	71	73	799.35
94	71	74	777.14
94	71	75	762.62
94	71	76	787.16
94	72	71	660.74
94	72	72	806.31
94	72	73	820.33
94	72	74	815.75
94	72	75	816.86
94	72	76	811.57
94	73	71	647.99
94	73	72	809.58
94	73	73	836.27
94	73	74	831.76
94	73	75	833.48
94	73	76	829.96
94	74	74	824.38
94	74	75	820.18
94	74	76	841.4
95	50	71	873.91
95	50	72	836.87
95	50	73	822.49
95	51	71	872.74
95	51	72	872.39
95	51	73	866
95	52	71	867.74
95	52	72	885.41
95	52	73	894.33
95	53	69	634.48
95	53	70	758.41
95	53	71	863.54
95	53	72	872.83
95	53	73	898.44
95	53	77	898.56
95	53	78	888.48
95	53	79	832.38
95	53	80	754.81
95	54	69	606.8
95	54	70	720.75
95	54	71	842.78
95	54	72	835.2
95	54	73	851.98
95	54	77	957.79
95	54	78	938.28
95	54	79	869.49
95	54	80	770.6
95	55	69	606.79
95	55	70	718.17
95	55	71	861.73
95	55	72	825.19
95	55	73	846.25
95	55	77	1008.2
95	55	78	988.55
95	55	79	923.12
95	55	80	816.99
95	56	69	670.92
95	56	70	763.87
95	56	71	907.85
95	56	72	843.27
95	56	73	856.69
95	56	77	955.25
95	56	78	986.4
95	56	79	974.85
95	56	80	873.21
95	57	69	750.31
95	57	70	784.79
95	57	71	889.36
95	57	72	874.15
[truncated: 7,412 more rows]
