# Supplementary material for: From mathematics to medicine: A practical primer on topological data analysis (TDA) and the development of related analytic tools for the functional discovery of latent structure in fMRI data
Source: PLoS One. 2021 Aug 12;16(8):e0255859. doi: 10.1371/journal.pone.0255859 (PMC8360597; doi:10.1371/journal.pone.0255859)
Supplement: S1 Data — The included archive of .csv files has one .csv file for each time index. Each .csv file contains a single matrix, which has one column for each of the spatial coordinates x, y, z and one column for the fMRI signal amplitude at voxel (x, y, z) at that time index. This is normalized scan data for a single patient from our study, described in the paper, with an ACC (anterior cingulate cortex) mask applied. This is the data we used, together with our software implementation of our workflow (available at https://github.com/regalski/Wayne-State-TDA), to produce the persistence diagrams, vineyards, and loop locations pictured in the figures and described in the Workflow section of our paper. (ZIP) [file pone.0255859.s004.zip › lea2002_145_121_121_time_165_rdACC.csv]

86	49	77	676.4
86	49	78	687.45
86	49	79	695.39
86	49	80	706.2
86	50	77	679.47
86	50	78	665.86
86	50	79	657.83
86	50	80	673.2
86	51	77	675.82
86	51	78	670.95
86	51	79	673.68
86	51	80	677.59
86	52	77	692.22
86	52	78	692.66
86	52	79	697.36
86	52	80	682.95
86	53	77	778.64
86	53	78	749.95
86	53	79	722.3
86	53	80	682.52
86	54	77	826.57
86	54	78	799.87
86	54	79	801.08
86	54	80	745.38
86	55	77	848.45
86	55	78	827.45
86	55	79	852.91
86	55	80	805.74
86	56	77	843.11
86	56	78	832.37
86	56	79	858.78
86	56	80	860.29
86	57	77	812.18
86	57	78	811.67
86	57	79	868.02
86	57	80	871.62
86	57	81	849.28
86	57	82	824.11
86	58	77	793.48
86	58	78	790.1
86	58	79	860.46
86	58	80	866.86
86	58	81	816.82
86	58	82	830.38
86	59	81	770.12
86	59	82	798.87
86	60	81	707.6
86	60	82	719.53
86	61	81	762.28
86	61	82	778.8
86	62	81	806.1
86	62	82	822.47
86	63	77	860.62
86	63	78	796.92
86	63	79	780.42
86	63	80	773.24
86	63	81	787.63
86	63	82	802.19
86	64	77	870.5
86	64	78	830.53
86	64	79	809.72
86	64	80	798.59
86	64	81	753.1
86	64	82	730.36
86	65	77	879.95
86	65	78	853.18
86	65	79	836.57
86	65	80	818.59
86	65	81	735.96
86	65	82	700.42
86	66	77	892.31
86	66	78	875.69
86	66	79	852.3
86	66	80	822.28
86	66	81	732.8
86	66	82	697.68
86	67	77	816.78
86	67	78	830.71
86	67	79	835.93
86	67	80	827.19
86	68	77	830.91
86	68	78	823.42
86	68	79	808.71
86	68	80	779.69
86	69	77	866.92
86	69	78	804.99
86	69	79	766.24
86	69	80	735.34
86	70	77	782.48
86	70	78	714.34
86	70	79	691.87
86	70	80	711.8
86	71	77	737.41
86	71	78	707.58
86	71	79	696.8
86	71	80	694.05
86	72	77	718.38
86	72	78	713.95
86	72	79	703
86	72	80	688.05
86	73	77	721.07
86	73	78	701.49
86	73	79	694.2
86	73	80	696.7
87	46	81	920.7
87	46	82	933.46
87	46	83	929.37
87	46	84	931.5
87	47	81	799.54
87	47	82	821.13
87	47	83	840.57
87	47	84	847.67
87	48	81	737.04
87	48	82	738.64
87	48	83	760.93
87	48	84	775.41
87	49	77	675.25
87	49	78	698.97
87	49	79	711.48
87	49	80	718.08
87	49	81	710.38
87	49	82	707.94
87	49	83	727.94
87	49	84	744.06
87	50	77	691.68
87	50	78	696.28
87	50	79	697.98
87	50	80	704.82
87	50	81	704.56
87	50	82	704.29
87	50	83	717.98
87	50	84	731.01
87	51	77	688.91
87	51	78	694.5
87	51	79	697.79
87	51	80	684.21
87	52	77	698.33
87	52	78	708.55
87	52	79	716.16
87	52	80	688.18
87	53	77	795.58
87	53	78	778.98
87	53	79	763.2
87	53	80	718.85
87	54	77	835.99
87	54	78	813.15
87	54	79	808.57
87	54	80	772.09
87	55	77	840.3
87	55	78	822.88
87	55	79	850.02
87	55	80	817.99
87	55	81	781.38
87	55	82	751.95
87	55	83	750.18
87	55	84	778.83
87	56	77	836.98
87	56	78	830.95
87	56	79	898.3
87	56	80	865.96
87	56	81	822.72
87	56	82	773.46
87	56	83	758.01
87	56	84	786.94
87	57	77	828.74
87	57	78	829.97
87	57	79	920.36
87	57	80	907.3
87	57	81	862.05
87	57	82	823.03
87	57	83	797.64
87	57	84	788.33
87	58	77	819.89
87	58	78	817.8
87	58	79	888.52
87	58	80	883.53
87	58	81	839.68
87	58	82	839.56
87	58	83	850.92
87	58	84	844.88
87	59	77	837.28
87	59	78	804.14
87	59	79	807.43
87	59	80	802.51
87	59	81	772.54
87	59	82	804.66
87	59	83	845.56
87	59	84	855.7
87	60	77	770.98
87	60	78	708.24
87	60	79	756.28
87	60	80	777.21
87	60	81	723.42
87	60	82	722.31
87	60	83	738.17
87	60	84	785.93
87	61	77	759.79
87	61	78	688.65
87	61	79	750.8
87	61	80	806.64
87	61	81	781.02
87	61	82	780.48
87	61	83	793.75
87	61	84	837.55
87	62	77	827.91
87	62	78	747.95
87	62	79	778.97
87	62	80	819.8
87	62	81	829.3
87	62	82	835.02
87	62	83	843.53
87	62	84	859.28
87	63	77	868.05
87	63	78	824.67
87	63	79	789.16
87	63	80	758.13
87	63	81	805.41
87	63	82	833.39
87	63	83	849.48
87	63	84	843.87
87	64	77	859.48
87	64	78	811.15
87	64	79	772.41
87	64	80	744.18
87	64	81	781.91
87	64	82	797.93
87	64	83	806.47
87	64	84	794.48
87	65	77	842.27
87	65	78	800.54
87	65	79	774.19
87	65	80	750.94
87	65	81	756.66
87	65	82	760.12
87	65	83	774.38
87	65	84	760.26
87	66	77	839.95
87	66	78	822.62
87	66	79	794.24
87	66	80	757.61
87	66	81	736.64
87	66	82	728.17
87	66	83	743.13
87	66	84	730.04
87	67	77	869.3
87	67	78	796.09
87	67	79	766.05
87	67	80	750.68
87	67	81	731.15
87	67	82	715.27
87	67	83	707.9
87	67	84	708.66
87	68	77	852.93
87	68	78	771.61
87	68	79	747.81
87	68	80	745.97
87	68	81	723.65
87	68	82	711.67
87	68	83	709.46
87	68	84	705.07
87	69	77	784.65
87	69	78	739.43
87	69	79	729.65
87	69	80	734.26
87	70	77	728.23
87	70	78	703.08
87	70	79	696.85
87	70	80	704.95
87	71	77	722.77
87	71	78	710.46
87	71	79	700.48
87	71	80	694.86
87	72	77	745.37
87	72	78	727
87	72	79	708.32
87	72	80	696.58
87	73	77	752.3
87	73	78	709.95
87	73	79	699.2
87	73	80	711.32
87	73	81	721.09
87	73	82	731.06
87	73	83	743.2
87	73	84	766.92
87	74	81	753.22
87	74	82	789.37
87	74	83	831.92
87	74	84	864.87
87	75	81	776.12
87	75	82	834.04
87	75	83	903.45
87	75	84	933.05
87	76	81	767.04
87	76	82	835.69
87	76	83	922.51
87	76	84	949.47
88	46	81	913.15
88	46	82	929.41
88	46	83	946.38
88	46	84	948.49
88	47	81	808.56
88	47	82	828.27
88	47	83	848.65
88	47	84	851.67
88	48	81	746.44
88	48	82	751.81
88	48	83	755.74
88	48	84	765.1
88	49	77	689.02
88	49	78	716.49
88	49	79	725.06
88	49	80	718.45
88	49	81	722.98
88	49	82	725.29
88	49	83	730.01
88	49	84	742.86
88	50	77	683.47
88	50	78	710.29
88	50	79	722.87
88	50	80	722.57
88	50	81	725.37
88	50	82	727.18
88	50	83	733.76
88	50	84	740.67
88	51	77	711.32
88	51	78	725.29
88	51	79	727.28
88	51	80	704.66
88	52	77	773.87
88	52	78	765.51
88	52	79	753.92
88	52	80	718.69
88	53	77	853.43
88	53	78	830.63
88	53	79	810.24
88	53	80	780.15
88	54	77	867.85
88	54	78	851.26
88	54	79	842.33
88	54	80	815.05
88	55	77	846.26
88	55	78	841.67
88	55	79	860.38
88	55	80	837.21
88	55	81	816.64
88	55	82	801.41
88	55	83	813.64
88	55	84	854.8
88	56	77	837.98
88	56	78	830.53
88	56	79	868.16
88	56	80	852.53
88	56	81	828.05
88	56	82	796.82
88	56	83	810.89
88	56	84	877.6
88	57	77	840.67
88	57	78	840.31
88	57	79	892.71
88	57	80	886.8
88	57	81	862.61
88	57	82	837.5
88	57	83	832.76
88	57	84	866.26
88	58	77	843.18
88	58	78	841.6
88	58	79	886.45
88	58	80	880.58
88	58	81	856.77
88	58	82	858.38
88	58	83	871.76
88	58	84	893.21
88	59	77	858.16
88	59	78	814.1
88	59	79	828.33
88	59	80	824.21
88	59	81	805.2
88	59	82	825.94
88	59	83	850
88	59	84	870.43
88	60	77	832.68
88	60	78	791.57
88	60	79	807.55
88	60	80	780.9
88	60	81	714.13
88	60	82	701.32
88	60	83	699.31
88	60	84	765.51
88	61	77	817.64
88	61	78	783
88	61	79	815.43
88	61	80	819.12
88	61	81	775.67
88	61	82	763.05
88	61	83	756.23
88	61	84	824.78
88	62	77	839.05
88	62	78	792.19
88	62	79	829.59
88	62	80	854.64
88	62	81	851.96
88	62	82	842.51
88	62	83	831.23
88	62	84	872.56
88	63	77	862.86
88	63	78	806.05
88	63	79	806.59
88	63	80	812.66
88	63	81	856.6
88	63	82	874.24
88	63	83	879.32
88	63	84	891.24
88	64	77	868.62
88	64	78	805.62
88	64	79	777.53
88	64	80	768.86
88	64	81	832.61
88	64	82	866.29
88	64	83	885.84
88	64	84	862.17
88	65	77	863.15
88	65	78	801.33
88	65	79	759.04
88	65	80	740.45
88	65	81	800.77
88	65	82	837.1
88	65	83	863.56
88	65	84	823.5
88	66	77	853.95
88	66	78	796.61
88	66	79	754.93
88	66	80	729.42
88	66	81	766.17
88	66	82	793.85
88	66	83	818.48
88	66	84	779.68
88	67	77	835.86
88	67	78	761.17
88	67	79	733.34
88	67	80	730.47
88	67	81	731.97
88	67	82	739.38
88	67	83	748.79
88	67	84	734.25
88	68	77	797.42
88	68	78	734.8
88	68	79	724.67
88	68	80	735.95
88	68	81	710.54
88	68	82	712.95
88	68	83	735.92
88	68	84	730.73
88	69	77	730.96
88	69	78	711.51
88	69	79	718.48
88	69	80	734.16
88	70	77	705.05
88	70	78	692.1
88	70	79	690.45
88	70	80	697.25
88	71	77	700.36
88	71	78	695.38
88	71	79	696.56
88	71	80	701.3
88	72	77	710.48
88	72	78	709.99
88	72	79	715.08
88	72	80	720.46
88	73	77	720.34
88	73	78	692.03
88	73	79	695.24
88	73	80	717.33
88	73	81	732.74
88	73	82	752.82
88	73	83	777.7
88	73	84	796.39
88	74	81	777.49
88	74	82	818.68
88	74	83	855.55
88	74	84	882.08
88	75	81	829.03
88	75	82	886.42
88	75	83	936.56
88	75	84	956.23
88	76	81	817.09
88	76	82	883.82
88	76	83	943.43
88	76	84	964.22
89	46	81	918.43
89	46	82	931.33
89	46	83	948.41
89	46	84	946.38
89	47	81	827.45
89	47	82	835.2
89	47	83	842.51
89	47	84	843.46
89	48	81	762.77
89	48	82	767.37
89	48	83	755.18
89	48	84	756.7
89	49	77	686.95
89	49	78	718.55
89	49	79	727.49
89	49	80	719.34
89	49	81	735.57
89	49	82	745.4
89	49	83	736.41
89	49	84	742.6
89	50	74	726.36
89	50	75	752.28
89	50	76	723
89	50	77	698.09
89	50	78	718.16
89	50	79	727.99
89	50	80	726.95
89	50	81	744.93
89	50	82	757.81
89	50	83	753.72
89	50	84	756.83
89	51	74	722.31
89	51	75	768.44
89	51	76	762.29
89	51	77	743.68
89	51	78	761.41
89	51	79	765.57
89	51	80	743.58
89	51	81	742.06
89	51	82	746.13
89	51	83	724.25
89	51	84	712.75
89	52	74	790.3
89	52	75	874.53
89	52	76	871.03
89	52	77	827.72
89	52	78	836.89
89	52	79	830.3
89	52	80	786.55
89	52	81	774.2
89	52	82	781.85
89	52	83	750.38
89	52	84	729.16
89	53	74	808.3
89	53	75	892.03
89	53	76	891.99
89	53	77	836.94
89	53	78	860.31
89	53	79	871.9
89	53	80	851.66
89	53	81	847.84
89	53	82	860.46
89	53	83	818.53
89	53	84	782.87
89	54	74	803.97
89	54	75	881.03
89	54	76	899.54
89	54	77	858.15
89	54	78	866.75
89	54	79	870.93
89	54	80	848.61
89	54	81	843.75
89	54	82	866.7
89	54	83	863.26
89	54	84	859.02
89	55	75	859.34
89	55	76	897.36
89	55	77	873.64
89	55	78	861.98
89	55	79	859.79
89	55	80	842.95
89	55	81	841.69
89	55	82	857.28
89	55	83	877.98
89	55	84	910.89
89	56	75	835.97
89	56	76	879.85
89	56	77	841.5
89	56	78	836.2
89	56	79	853.04
89	56	80	857.06
89	56	81	856.74
89	56	82	841.71
89	56	83	875.36
89	56	84	940.18
89	57	75	853.78
89	57	76	872.68
89	57	77	840.15
89	57	78	837.52
89	57	79	861.25
89	57	80	866.03
89	57	81	864.27
89	57	82	866.32
89	57	83	891.68
89	57	84	947.45
89	58	77	848.9
89	58	78	842.57
89	58	79	872.8
89	58	80	877.6
89	58	81	873.69
89	58	82	892.15
89	58	83	917.42
89	58	84	955.18
89	59	77	854.94
89	59	78	823.99
89	59	79	863.63
89	59	80	871.45
89	59	81	855.03
89	59	82	866.55
89	59	83	876.95
89	59	84	885.95
89	60	77	815.62
89	60	78	767.1
89	60	79	788.45
89	60	80	756.52
89	60	81	683.07
89	60	82	672.37
89	60	83	672.57
89	60	84	710.08
89	61	77	811.36
89	61	78	771.51
89	61	79	805.52
89	61	80	794.03
89	61	81	739.99
89	61	82	722.7
89	61	83	715.86
89	61	84	815
89	62	77	864.06
89	62	78	820.49
89	62	79	856.52
89	62	80	872.83
89	62	81	855.8
89	62	82	834.37
89	62	83	810.33
89	62	84	901.97
89	63	77	851.29
89	63	78	789.57
89	63	79	825.11
89	63	80	867.26
89	63	81	905.54
89	63	82	913.89
89	63	83	906.59
89	63	84	939.3
89	64	77	855.99
89	64	78	779.48
89	64	79	784.37
89	64	80	810.5
89	64	81	867.75
89	64	82	899.48
89	64	83	918.25
89	64	84	903.13
89	65	77	863.76
89	65	78	777.68
89	65	79	752.89
89	65	80	756.85
89	65	81	828.8
89	65	82	880.99
89	65	83	920.76
89	65	84	878.79
89	66	75	834.17
89	66	76	850.41
89	66	77	835.68
89	66	78	767.22
89	66	79	726.8
89	66	80	717.33
89	66	81	791.58
89	66	82	849.39
89	66	83	898.43
89	66	84	848.17
89	67	75	857.95
89	67	76	831.58
89	67	77	792.65
89	67	78	739.18
89	67	79	726.77
89	67	80	734.23
89	67	81	742.25
89	67	82	761.51
89	67	83	794.15
89	67	84	774.71
89	68	75	834.05
89	68	76	798.41
89	68	77	757.83
89	68	78	725.14
89	68	79	730.2
89	68	80	741.83
89	68	81	712.06
89	68	82	717.22
89	68	83	759.5
89	68	84	758.91
89	69	74	765.88
89	69	75	774.64
89	69	76	756.57
89	69	77	735.33
89	69	78	727.21
89	69	79	733.55
89	69	80	736.21
89	69	81	693.11
89	69	82	699.26
89	69	83	755.63
89	69	84	763.91
89	70	74	735.96
89	70	75	755.41
89	70	76	734.92
89	70	77	710.54
89	70	78	708.77
89	70	79	703.31
89	70	80	701.62
89	70	81	703.79
89	70	82	719.12
89	70	83	748.37
89	70	84	767.43
89	71	74	726.7
89	71	75	744.81
89	71	76	724.43
89	71	77	700.77
89	71	78	704.92
89	71	79	704.28
89	71	80	707.6
89	71	81	712.22
89	71	82	722.89
89	71	83	743.87
89	71	84	755.82
89	72	74	709.7
89	72	75	737.89
89	72	76	724.61
89	72	77	706.88
89	72	78	717.45
89	72	79	731.42
89	72	80	742.18
89	72	81	723.28
89	72	82	728.36
89	72	83	757.45
89	72	84	764.57
89	73	74	724.84
89	73	75	746.6
89	73	76	733.11
89	73	77	713.81
89	73	78	705.79
89	73	79	713.83
89	73	80	733.85
89	73	81	751.79
89	73	82	783.5
89	73	83	828.85
89	73	84	852.4
89	74	81	801.51
89	74	82	847.5
89	74	83	901.55
89	74	84	918.18
89	75	81	870.14
89	75	82	921.79
89	75	83	979.13
89	75	84	975.92
89	76	81	852.85
89	76	82	912.16
89	76	83	966.81
89	76	84	995.4
90	46	81	933.48
90	46	82	941.08
90	46	83	942.23
90	46	84	928.67
90	47	81	852.17
90	47	82	850.88
90	47	83	832.89
90	47	84	829.31
90	48	81	779.9
90	48	82	780.56
90	48	83	768.04
90	48	84	774.81
90	49	74	749.87
90	49	75	770.81
90	49	76	728.66
90	49	81	744.28
90	49	82	758.8
90	49	83	747.1
90	49	84	755.45
90	50	74	735.1
90	50	75	760.89
90	50	76	731.22
90	50	77	708.92
90	50	78	724.93
90	50	79	729.57
90	50	80	728.27
90	50	81	758.02
90	50	82	784.38
90	50	83	762.56
90	50	84	757.01
90	51	74	719.23
90	51	75	780.05
90	51	76	776.87
90	51	77	763.36
90	51	78	781.63
90	51	79	787.14
90	51	80	771.59
90	51	81	774.36
90	51	82	772
90	51	83	739.43
90	51	84	726.2
90	52	74	802.65
90	52	75	892.68
90	52	76	893.37
90	52	77	864.32
90	52	78	892.15
90	52	79	884.85
90	52	80	843.75
90	52	81	826.79
90	52	82	818.75
90	52	83	780.34
90	52	84	750.58
90	53	74	819.65
90	53	75	899.31
90	53	76	890.75
90	53	77	834.06
90	53	78	882.25
90	53	79	915.51
90	53	80	905.76
90	53	81	910.28
90	53	82	927.52
90	53	83	873.78
90	53	84	818.44
90	54	74	807.74
90	54	75	881.52
90	54	76	890.79
90	54	77	844.8
90	54	78	878.84
90	54	79	895.35
90	54	80	867.7
90	54	81	874.51
90	54	82	915.22
90	54	83	907.08
90	54	84	893.08
90	55	74	803.79
90	55	75	876.62
90	55	76	915.22
90	55	77	899.75
90	55	78	886.39
90	55	79	872
90	55	80	841.83
90	55	81	852.42
90	55	82	900.24
90	55	83	910.99
90	55	84	918.56
90	56	74	800.67
90	56	75	841.14
90	56	76	875.33
90	56	77	857.91
90	56	78	862.99
90	56	79	874.8
90	56	80	877.78
90	56	81	890.48
90	56	82	896.35
90	56	83	906.73
90	56	84	925.06
90	57	74	844.58
90	57	75	857.81
90	57	76	870.12
90	57	77	852.49
90	57	78	856.45
90	57	79	874.24
90	57	80	872.22
90	57	81	878.08
90	57	82	911.69
90	57	83	932.42
90	57	84	944.12
90	58	74	951.39
90	58	75	938.1
90	58	76	891.59
90	58	77	864.8
90	58	78	857.88
90	58	79	883.57
90	58	80	886.59
90	58	81	895.56
90	58	82	943.23
90	58	83	974.66
90	58	84	997.41
90	59	75	888.18
90	59	76	874.68
90	59	77	847.94
90	59	78	839.71
90	59	79	894.74
90	59	80	911.71
90	59	81	907.38
90	59	82	922.57
90	59	83	924.86
90	59	84	930.55
90	60	75	828.96
90	60	76	803.16
90	60	77	754.04
90	60	78	700.87
90	60	79	721.36
90	60	80	696.32
90	60	81	645.51
90	60	82	658.06
90	60	83	666.31
90	60	84	663.93
90	61	77	753.32
90	61	78	703.75
90	61	79	738.85
90	61	80	726.9
90	61	81	690.25
90	61	82	687.99
90	61	83	685.83
90	61	84	703.93
90	62	75	872.46
90	62	76	907.46
90	62	77	892.96
90	62	78	842.34
90	62	79	864.73
90	62	80	860.31
90	62	81	837.06
90	62	82	815.14
90	62	83	795.45
90	62	84	829.13
90	63	75	751.57
90	63	76	849.21
90	63	77	850.99
90	63	78	779.64
90	63	79	828.16
90	63	80	873.73
90	63	81	912.21
90	63	82	921.94
90	63	83	923.76
90	63	84	974.18
90	64	75	714.55
90	64	76	835.57
90	64	77	838.65
90	64	78	743.98
90	64	79	781.84
90	64	80	829.94
90	64	81	861.19
90	64	82	873.85
90	64	83	878.56
90	64	84	924.29
90	65	74	866.66
90	65	75	820.23
90	65	76	866.63
90	65	77	839.37
90	65	78	731.21
90	65	79	740.59
90	65	80	775.17
90	65	81	816.36
90	65	82	856.43
90	65	83	897.79
90	65	84	914.81
90	66	74	885.18
90	66	75	877.12
90	66	76	849.25
90	66	77	797.05
90	66	78	722.29
90	66	79	703.17
90	66	80	719.05
90	66	81	793.29
90	66	82	869.25
90	66	83	941.81
90	66	84	908.33
90	67	74	883.48
90	67	75	859.22
90	67	76	803.71
90	67	77	755.2
90	67	78	718.66
90	67	79	721.88
90	67	80	740.46
90	67	81	761.98
90	67	82	792.06
90	67	83	830.61
90	67	84	802.59
90	68	74	860.15
90	68	75	811.18
90	68	76	764.33
90	68	77	735.43
90	68	78	727.51
90	68	79	742.91
90	68	80	754.42
90	68	81	743.55
90	68	82	753.64
90	68	83	785.63
90	68	84	776.12
90	69	74	786.92
90	69	75	783.41
90	69	76	765.48
90	69	77	750.58
90	69	78	752.15
90	69	79	749.76
90	69	80	741.21
90	69	81	729.24
90	69	82	738.59
90	69	83	775.33
90	69	84	780.08
90	70	74	762.46
90	70	75	784.29
90	70	76	754.12
90	70	77	728.59
90	70	78	737.16
90	70	79	731.56
90	70	80	722.48
90	70	81	729.49
90	70	82	741.64
90	70	83	759.68
90	70	84	771.38
90	71	74	757.55
90	71	75	783.01
90	71	76	742.71
90	71	77	713.5
90	71	78	728.32
90	71	79	728.62
90	71	80	724.99
90	71	81	732.8
90	71	82	744.43
90	71	83	761.1
90	71	84	771.68
90	72	74	748.24
90	72	75	751.94
90	72	76	734.21
90	72	77	718.62
90	72	78	732.26
90	72	79	744.35
90	72	80	749.8
90	72	81	740.6
90	72	82	749.23
90	72	83	777.38
90	72	84	784.09
90	73	74	756.81
90	73	75	761.92
90	73	76	747.17
90	73	81	786.77
90	73	82	821.57
90	73	83	874.55
90	73	84	884.53
90	74	81	843.03
90	74	82	891.51
90	74	83	956.08
90	74	84	961.15
90	75	81	905.4
90	75	82	952.31
90	75	83	1023
90	75	84	1017.1
90	76	81	875.69
90	76	82	927.17
90	76	83	991.68
90	76	84	1011.2
91	47	81	872.15
91	47	82	882.48
91	47	83	881.25
91	47	84	887.5
91	48	81	800.27
91	48	82	805.89
91	48	83	822.05
91	48	84	838.39
91	49	74	762.35
91	49	75	774.79
91	49	76	737.5
91	49	81	750.44
91	49	82	760.66
91	49	83	783.79
91	49	84	801.82
91	50	74	748.7
91	50	75	763.96
91	50	76	730.85
91	50	81	752.15
91	50	82	769.82
91	50	83	765.65
91	50	84	774.79
91	51	74	733.3
91	51	75	775.62
91	51	76	767.05
91	51	81	754.5
91	51	82	748.41
91	51	83	738.64
91	51	84	754.2
91	52	74	829.12
91	52	75	899.88
91	52	76	889.88
91	52	81	789.64
91	52	82	774.28
91	52	83	763.68
91	52	84	763.29
91	53	74	861.77
91	53	75	923.12
91	53	76	901.45
91	53	81	874.1
91	53	82	870.35
91	53	83	838.35
91	53	84	809.79
91	54	74	856.13
91	54	75	911.07
91	54	76	898.46
91	54	81	883.3
91	54	82	910.78
91	54	83	896.1
91	54	84	881.21
91	55	74	838.78
91	55	75	911.05
91	55	76	931.39
91	55	81	882.33
91	55	82	923.91
91	55	83	924.45
91	55	84	920.94
91	56	74	825.32
91	56	75	868.54
91	56	76	888.43
91	56	81	908.17
91	56	82	927.13
91	56	83	931.32
91	56	84	931.98
91	57	74	849.5
91	57	75	863.55
91	57	76	878.22
91	57	77	883.17
91	57	78	916.68
91	57	79	961.72
91	57	80	921.15
91	57	81	898.95
91	57	82	933.02
91	57	83	936.46
91	57	84	925.56
91	58	74	932.68
91	58	75	925.34
91	58	76	906.81
91	58	77	898.72
91	58	78	920.4
91	58	79	956.98
91	58	80	928.6
91	58	81	911.07
91	58	82	953.53
91	58	83	971.59
91	58	84	980.98
91	59	74	876.07
91	59	75	878.23
91	59	76	857.79
91	59	77	855.12
91	59	78	870.12
91	59	79	900.26
91	59	80	908.32
91	59	81	908.8
91	59	82	927.36
91	59	83	940.49
91	59	84	943.72
91	60	74	807.24
91	60	75	782.99
91	60	76	729.26
91	60	77	710.94
91	60	78	699.66
91	60	79	723.34
91	60	80	715.46
91	60	81	686.8
91	60	82	720.09
91	60	83	740.07
91	60	84	737.39
91	61	74	796.68
91	61	75	730.78
91	61	76	704.58
91	61	77	696.12
91	61	78	699.39
91	61	79	749.82
91	61	80	758.99
91	61	81	740.61
91	61	82	785.01
91	61	83	798.95
91	61	84	759.38
91	62	74	900.59
91	62	75	787.27
91	62	76	895.18
91	62	77	901.75
91	62	78	861.98
91	62	79	895.15
91	62	80	895.35
91	62	81	875.06
91	62	82	906.03
91	62	83	909.46
91	62	84	866.2
91	63	74	871.94
91	63	75	736.02
91	63	76	881.67
91	63	77	863.22
91	63	78	759.27
91	63	79	822.57
91	63	80	871.58
91	63	81	914.33
91	63	82	951.34
91	63	83	974.04
91	63	84	989.2
91	64	74	841.24
91	64	75	767.85
91	64	76	864.48
91	64	77	826.74
91	64	78	712.91
91	64	79	772.1
91	64	80	822.52
91	64	81	867.93
91	64	82	899.93
91	64	83	923.13
91	64	84	952.89
91	65	74	912.31
91	65	75	917.44
91	65	76	866.89
91	65	77	795.93
91	65	78	702.53
91	65	79	735.57
91	65	80	776.47
91	65	81	820.24
91	65	82	872.23
91	65	83	928.56
91	65	84	951.69
91	66	74	898.79
91	66	75	904.12
91	66	76	827.08
91	66	77	750.71
91	66	78	675.03
91	66	79	698.85
91	66	80	735.01
91	66	81	785.92
91	66	82	869.59
91	66	83	972.49
91	66	84	955.48
91	67	74	888.29
91	67	75	880.7
91	67	76	798.1
91	67	81	748.3
91	67	82	795.06
91	67	83	862.21
91	67	84	854.08
91	68	74	873.94
91	68	75	849.19
91	68	76	778.64
91	68	81	732.6
91	68	82	753.38
91	68	83	800.41
91	68	84	805.96
91	69	74	814.16
91	69	75	790.94
91	69	76	760.63
91	69	81	732.23
91	69	82	746.01
91	69	83	780.18
91	69	84	789.63
91	70	74	788.78
91	70	75	799.76
91	70	76	764.35
91	70	81	716.13
91	70	82	728.8
91	70	83	765.59
91	70	84	783.03
91	71	74	781.92
91	71	75	808.73
91	71	76	766.98
91	71	81	725.54
91	71	82	741.3
91	71	83	780
91	71	84	799.37
91	72	74	778.8
91	72	75	755.95
91	72	76	743.41
91	72	81	765.76
91	72	82	785.62
91	72	83	819.58
91	72	84	833.89
91	73	74	780.4
91	73	75	767.82
91	73	76	760.45
91	73	81	825.47
91	73	82	851.82
91	73	83	908.01
91	73	84	926.94
91	74	74	776.97
91	74	75	788.65
91	74	76	776.24
91	74	81	885.8
91	74	82	914.84
91	74	83	986.2
91	74	84	1007.4
91	75	81	925.41
91	75	82	951.7
91	75	83	1024.4
91	75	84	1049.4
91	76	81	891.74
91	76	82	925
91	76	83	996.69
91	76	84	1027.5
92	47	81	937.77
92	47	82	968.55
92	47	83	978.55
92	47	84	984.57
92	48	81	844.44
92	48	82	875.4
92	48	83	910.8
92	48	84	919.84
92	49	74	781.47
92	49	75	798.07
92	49	76	753.36
92	49	81	759.33
92	49	82	791.05
92	49	83	844.31
92	49	84	860.68
92	50	74	768.19
92	50	75	772.74
92	50	76	729.76
92	50	81	757.99
92	50	82	781.01
92	50	83	786.91
92	50	84	803
92	51	74	753.04
92	51	75	749.88
92	51	76	738.76
92	51	81	749.9
92	51	82	765.78
92	51	83	766.01
92	51	84	795.89
92	52	74	847.2
92	52	75	883.93
92	52	76	864.31
92	52	81	746.93
92	52	82	760.11
92	52	83	761.01
92	52	84	781.06
92	53	74	908.81
92	53	75	956.44
92	53	76	925
92	53	81	772.86
92	53	82	783.86
92	53	83	776.52
92	53	84	777.25
92	54	74	934.29
92	54	75	976.5
92	54	76	946.21
92	54	81	804.26
92	54	82	830.66
92	54	83	821.18
92	54	84	814.96
92	55	74	891.81
92	55	75	947.16
92	55	76	940.76
92	55	81	829.6
92	55	82	861.66
92	55	83	862.94
92	55	84	864.08
92	56	74	863.2
92	56	75	915.12
92	56	76	920.61
92	56	81	860.37
92	56	82	878.37
92	56	83	888.82
92	56	84	896.82
92	57	74	857.97
92	57	75	889.99
92	57	76	905.25
92	57	77	881.17
92	57	78	904.53
92	57	79	939.95
92	57	80	890.63
92	57	81	870.51
92	57	82	890.39
92	57	83	897.62
92	57	84	893.42
92	58	74	873.18
92	58	75	880.27
92	58	76	905.31
92	58	77	890.5
92	58	78	911.57
92	58	79	953.48
92	58	80	914.11
92	58	81	892.19
92	58	82	919.88
92	58	83	933.07
92	58	84	937.24
92	59	74	937.67
92	59	75	943.34
92	59	76	926.43
92	59	77	888.12
92	59	78	895
92	59	79	931.75
92	59	80	911.63
92	59	81	891.26
92	59	82	915.11
92	59	83	928.37
92	59	84	931.93
92	60	74	892.43
92	60	75	847.28
92	60	76	787.08
92	60	77	776.59
92	60	78	766.39
92	60	79	743.11
92	60	80	727.77
92	60	81	721.93
92	60	82	772.65
92	60	83	814.89
92	60	84	836.63
92	61	74	820.87
92	61	75	706.47
92	61	76	716.6
92	61	77	754.23
92	61	78	761.11
92	61	79	748.95
92	61	80	761.9
92	61	81	775.64
92	61	82	858.8
92	61	83	904.74
92	61	84	885.01
92	62	74	813.1
92	62	75	668.55
92	62	76	882.83
92	62	77	907.47
92	62	78	860.57
92	62	79	881.75
92	62	80	892.41
92	62	81	895.16
92	62	82	950.77
92	62	83	981.2
92	62	84	947.58
92	63	74	810.47
92	63	75	733.02
92	63	76	906.61
92	63	77	883.85
92	63	78	786.13
92	63	79	837.06
92	63	80	875.59
92	63	81	908.61
92	63	82	941.84
92	63	83	971.28
92	63	84	979.01
92	64	74	806.18
92	64	75	838.82
92	64	76	911.54
92	64	77	865.69
92	64	78	763.66
92	64	79	790.71
92	64	80	818.77
92	64	81	853.63
92	64	82	891.69
92	64	83	930.23
92	64	84	957.13
92	65	74	853.06
92	65	75	955.23
92	65	76	906.95
92	65	77	848.53
92	65	78	771.55
92	65	79	761.88
92	65	80	772.11
92	65	81	798.97
92	65	82	855.45
92	65	83	923.55
92	65	84	962.53
92	66	74	880.11
92	66	75	907.44
92	66	76	857.84
92	66	77	813.43
92	66	78	760.53
92	66	79	755.18
92	66	80	756.24
92	66	81	766.4
92	66	82	843.57
92	66	83	942.32
92	66	84	978.47
92	67	74	899.77
92	67	75	895.4
92	67	76	848.63
92	67	81	733.79
92	67	82	785.37
92	67	83	859.43
92	67	84	899.27
92	68	74	899.57
92	68	75	898.91
92	68	76	847.46
92	68	81	719.42
92	68	82	748.51
92	68	83	802.87
92	68	84	835.97
92	69	74	839.73
92	69	75	852.31
92	69	76	795.74
92	69	81	727.65
92	69	82	747.05
92	69	83	783.98
92	69	84	792.22
92	70	74	798.25
92	70	75	797.81
92	70	76	770.55
92	70	81	712.53
92	70	82	728.73
92	70	83	769.74
92	70	84	790.72
92	71	74	774.26
92	71	75	747.02
92	71	76	757.77
92	71	81	721.15
92	71	82	741.27
92	71	83	792.07
92	71	84	823.1
92	72	74	775.6
92	72	75	752.17
92	72	76	756.44
92	72	81	784.11
92	72	82	813.45
92	72	83	865.44
92	72	84	889.31
92	73	74	779.46
92	73	75	780.64
92	73	76	771.23
92	73	81	846.98
92	73	82	873.07
92	73	83	936.77
92	73	84	962.33
92	74	74	783.6
92	74	75	812.41
92	74	76	788.81
92	74	81	908.35
92	74	82	926.38
92	74	83	1002.6
92	74	84	1032
92	75	81	922.95
92	75	82	939.84
92	75	83	1018.2
92	75	84	1055.7
92	76	81	897.23
92	76	82	917.51
92	76	83	991.84
92	76	84	1033.4
93	49	74	816.5
93	49	75	835.56
93	49	76	767.69
93	50	74	802.34
93	50	75	811.37
93	50	76	754.03
93	50	81	766.17
93	50	82	795.55
93	50	83	809.7
93	50	84	829.27
93	51	74	778.02
93	51	75	746.8
93	51	76	724.43
93	51	81	758.19
93	51	82	782.85
93	51	83	788.93
93	51	84	830.11
93	52	74	831.06
93	52	75	821.93
93	52	76	767.77
93	52	81	744.59
93	52	82	768.78
93	52	83	771.08
93	52	84	808.15
93	53	74	897.97
93	53	75	893.05
93	53	76	826.07
93	53	81	732.12
93	53	82	749.44
93	53	83	739.27
93	53	84	757.97
93	54	71	753.24
93	54	72	741.16
93	54	73	862.69
93	54	74	965.26
93	54	75	951.66
93	54	76	886.61
93	54	81	749.12
93	54	82	766.12
93	54	83	754.9
93	54	84	747.73
93	55	71	797.13
93	55	72	789.46
93	55	73	871.93
93	55	74	964.22
93	55	75	988.1
93	55	76	951.89
93	55	81	778.78
93	55	82	788.21
93	55	83	784.95
93	55	84	779.8
93	56	71	871.79
93	56	72	826.21
93	56	73	856.72
93	56	74	927.27
93	56	75	976.18
93	56	76	957.73
93	56	81	814.42
93	56	82	805.99
93	56	83	818.18
93	56	84	828.14
93	57	71	955.44
93	57	72	856.09
93	57	73	831.77
93	57	74	881.59
93	57	75	935.94
93	57	76	937.7
93	57	77	890.57
93	57	78	924.44
93	57	79	957.07
93	57	80	880.26
93	58	71	999.77
93	58	72	957.15
93	58	73	901.64
93	58	74	871.51
93	58	75	886.04
93	58	76	902.22
93	58	77	887.36
93	58	78	922.18
93	58	79	974.64
93	58	80	909.29
93	59	71	975.45
93	59	72	968.16
93	59	73	915.56
93	59	74	936.64
93	59	75	931.85
93	59	76	906.6
93	59	77	881.87
93	59	78	905.69
93	59	79	954.65
93	59	80	918.3
93	60	71	903.7
93	60	72	919.71
93	60	73	814.5
93	60	74	860.45
93	60	75	860.63
93	60	76	837.65
93	60	77	791.7
93	60	78	759.38
93	60	79	719.12
93	60	80	725.14
93	61	74	704.54
93	61	75	750.69
93	61	76	800.73
93	61	77	784.27
93	61	78	753.32
93	61	79	713.34
93	61	80	745.68
93	62	71	874.7
93	62	72	944.26
93	62	73	899.35
93	62	74	840.18
93	62	75	806.67
93	62	76	912.71
93	62	77	911.79
93	62	78	873.55
93	62	79	870.24
93	62	80	882.82
93	63	71	867.33
93	63	72	944.84
93	63	73	942.62
93	63	74	894.62
93	63	75	872.69
93	63	76	921
93	63	77	883.41
93	63	78	827.08
93	63	79	865.13
93	63	80	888.05
93	64	71	875.17
93	64	72	902.67
93	64	73	882.66
93	64	74	894.59
93	64	75	917.76
93	64	76	930.39
93	64	77	879.54
93	64	78	810.32
93	64	79	826.39
93	64	80	833.36
93	65	71	895.94
93	65	72	964.53
93	65	73	888.63
93	65	74	887.88
93	65	75	931.88
93	65	76	942.64
93	65	77	893.81
93	65	78	822.8
93	65	79	801
93	65	80	787.46
93	66	71	893.72
93	66	72	958.98
93	66	73	929.19
93	66	74	937.08
93	66	75	952.78
93	66	76	934.7
93	67	71	881.41
93	67	72	950.57
93	67	73	953.25
93	67	74	952.69
93	67	75	949.67
93	67	76	933.04
93	67	81	737.4
93	67	82	758.61
93	67	83	816.92
93	67	84	907.14
93	68	71	876.76
93	68	72	1009.5
93	68	73	955.48
93	68	74	927.12
93	68	75	921.67
93	68	76	921.02
93	68	81	723.35
93	68	82	741.06
93	68	83	786.14
93	68	84	842.92
93	69	71	780.39
93	69	72	921.03
93	69	73	877.34
93	69	74	851.01
93	69	75	842.35
93	69	76	821.79
93	69	81	728.28
93	69	82	749.74
93	69	83	785.96
93	69	84	785.96
93	70	74	810.94
93	70	75	793.82
93	70	76	785.7
93	70	81	716.28
93	70	82	733.71
93	70	83	770.07
93	70	84	785.11
93	71	74	796.15
93	71	75	766.78
93	71	76	781.34
93	71	81	717.44
93	71	82	740.59
93	71	83	786.79
93	71	84	824.34
93	72	74	808.07
93	72	75	802.92
93	72	76	795.27
93	72	81	792.84
93	72	82	833.18
93	72	83	905.68
93	72	84	934.09
93	73	74	811.12
93	73	75	812.68
93	73	76	804.57
93	73	81	858.89
93	73	82	892.85
93	73	83	965.49
93	73	84	989.01
93	74	74	812.41
93	74	75	810.61
93	74	76	812.43
94	49	74	836.41
94	49	75	841.96
94	49	76	782.95
94	50	71	882.35
94	50	72	852.26
94	50	73	843.31
94	50	74	835.87
94	50	75	828.88
94	50	76	769.22
94	51	71	848.51
94	51	72	828.18
94	51	73	821.01
94	51	74	808.47
94	51	75	793.41
94	51	76	734.78
94	52	71	838.96
94	52	72	830.03
94	52	73	831.51
94	52	74	830.95
94	52	75	826.43
94	52	76	765.11
94	53	69	628.77
94	53	70	773.67
94	53	71	853.3
94	53	72	832.94
94	53	73	851.35
94	53	74	870.69
94	53	75	863.48
94	53	76	807.26
94	54	69	595.75
94	54	70	697.37
94	54	71	779.34
94	54	72	778.91
94	54	73	856.22
94	54	74	921.66
94	54	75	907.7
94	54	76	866.59
94	54	78	864.8
94	54	79	826.72
94	54	80	749.64
94	55	69	587.23
94	55	70	695.68
94	55	71	802.71
94	55	72	793.22
94	55	73	874.08
94	55	74	967.07
94	55	75	984.9
94	55	76	953.01
94	55	78	931.33
94	55	79	885.96
94	55	80	794.12
94	56	69	618.38
94	56	70	741.77
94	56	71	875.04
94	56	72	825.75
94	56	73	872.43
94	56	74	953.03
94	56	75	989.51
94	56	76	960.14
94	56	78	951.32
94	56	79	957.28
94	56	80	862.57
94	57	71	930.79
94	57	72	852.01
94	57	73	851.64
94	57	74	906.24
94	57	75	958.77
94	57	76	949.7
94	57	77	887.75
94	57	78	944.11
94	57	79	980.71
94	57	80	892.1
94	58	71	994.68
94	58	72	952.13
94	58	73	912.03
94	58	74	912.47
94	58	75	932.5
94	58	76	928.78
94	58	77	896.27
94	58	78	932.09
94	58	79	986.05
94	58	80	916.18
94	59	71	990.3
94	59	72	961.8
94	59	73	914.35
94	59	74	944.34
94	59	75	943.75
94	59	76	917.58
94	59	77	877.11
94	59	78	906.26
94	59	79	971.35
94	59	80	926.97
94	60	71	873.13
94	60	72	863.88
94	60	73	788.92
94	60	74	837.98
94	60	75	863.01
94	60	76	879.25
94	60	77	798.58
94	60	78	742.39
94	60	79	692.24
94	60	80	729.05
94	61	71	653.79
94	61	72	640.42
94	61	73	544.72
94	61	74	657.36
94	61	75	769.47
94	61	76	880.93
94	61	77	811.01
94	61	78	741.01
94	61	79	677.14
94	61	80	734.74
94	62	71	758.46
94	62	72	820.17
94	62	73	826.03
94	62	74	878.19
94	62	75	917.85
94	62	76	964.34
94	62	77	940.86
94	62	78	897.88
94	62	79	862.62
94	62	80	876.63
94	63	71	894.55
94	63	72	945.36
94	63	73	939.9
94	63	74	958.26
94	63	75	972.56
94	63	76	970.62
94	63	77	915.05
94	63	78	875.46
94	63	79	895
94	63	80	906.86
94	64	71	904.63
94	64	72	953.99
94	64	73	929.33
94	64	74	953.97
94	64	75	974.32
94	64	76	967.92
94	64	77	911.78
94	64	78	863.95
94	64	79	877.25
94	64	80	869.76
94	65	71	917.31
94	65	72	972.26
94	65	73	932.21
94	65	74	930.4
94	65	75	945.95
94	65	76	968.81
94	65	77	927.89
94	65	78	871.71
94	65	79	862.77
94	65	80	838.24
94	66	71	885.83
94	66	72	942.41
94	66	73	936.82
94	66	74	951.8
94	66	75	970.7
94	66	76	976.77
94	66	78	907.02
94	66	79	909.58
94	66	80	875.48
94	67	69	778.3
94	67	70	775.5
94	67	71	825.05
94	67	72	907.12
94	67	73	928.31
94	67	74	946.3
94	67	75	962.21
94	67	76	971.26
94	67	78	912.32
94	67	79	894.14
94	67	80	852.51
94	68	69	674.14
94	68	70	697.9
94	68	71	792.18
94	68	72	919.53
94	68	73	913.46
94	68	74	911.55
94	68	75	922.22
94	68	76	945.88
94	68	78	893.29
94	68	79	856.83
94	68	80	813.64
94	69	69	649.23
94	69	70	654.97
94	69	71	738.74
94	69	72	874.63
94	69	73	852.26
94	69	74	840.75
94	69	75	838.69
94	69	76	834.34
94	69	78	816.19
94	69	79	806.45
94	69	80	784.64
94	70	69	660.34
94	70	70	634.98
94	70	71	697.13
94	70	72	842.93
94	70	73	819.4
94	70	74	803.59
94	70	75	796.22
94	70	76	791.75
94	71	71	698.66
94	71	72	842.15
94	71	73	823.37
94	71	74	803.15
94	71	75	781.66
94	71	76	791.17
94	72	71	673.84
94	72	72	829.38
94	72	73	825.4
94	72	74	814.79
94	72	75	814.91
94	72	76	812.6
94	73	71	657.09
94	73	72	827.67
94	73	73	833.34
94	73	74	820.75
94	73	75	822.45
94	73	76	826.95
94	74	74	825.35
94	74	75	813.19
94	74	76	834.42
95	50	71	879.96
95	50	72	849.92
95	50	73	855.51
95	51	71	876.78
95	51	72	860.41
95	51	73	869
95	52	71	872.78
95	52	72	867.44
95	52	73	879.34
95	53	69	608.5
95	53	70	775.44
95	53	71	876.51
95	53	72	866.77
95	53	73	879.36
95	53	77	855.59
95	53	78	905.51
95	53	79	855.4
95	53	80	779.86
95	54	69	599.84
95	54	70	723.8
95	54	71	817.77
95	54	72	816.16
95	54	73	843.93
95	54	77	898.88
95	54	78	946.3
95	54	79	900.47
95	54	80	811.64
95	55	69	604.83
95	55	70	713.18
95	55	71	826.72
95	55	72	829.15
95	55	73	882.16
95	55	77	952.28
95	55	78	1005.5
95	55	79	963.07
95	55	80	857.99
95	56	69	631.91
95	56	70	743.8
95	56	71	876.79
95	56	72	857.23
95	56	73	894.67
95	56	77	900.42
95	56	78	990.58
95	56	79	994.95
95	56	80	898.28
95	57	69	719.33
95	57	70	789.78
95	57	71	906.38
95	57	72	865.21
[truncated: 7,412 more rows]
