# Supplementary material for: From mathematics to medicine: A practical primer on topological data analysis (TDA) and the development of related analytic tools for the functional discovery of latent structure in fMRI data
Source: PLoS One. 2021 Aug 12;16(8):e0255859. doi: 10.1371/journal.pone.0255859 (PMC8360597; doi:10.1371/journal.pone.0255859)
Supplement: S1 Data — The included archive of .csv files has one .csv file for each time index. Each .csv file contains a single matrix, which has one column for each of the spatial coordinates x, y, z and one column for the fMRI signal amplitude at voxel (x, y, z) at that time index. This is normalized scan data for a single patient from our study, described in the paper, with an ACC (anterior cingulate cortex) mask applied. This is the data we used, together with our software implementation of our workflow (available at https://github.com/regalski/Wayne-State-TDA), to produce the persistence diagrams, vineyards, and loop locations pictured in the figures and described in the Workflow section of our paper. (ZIP) [file pone.0255859.s004.zip › lea2002_145_121_121_time_166_rdACC.csv]

86	49	77	709.47
86	49	78	714.52
86	49	79	716.46
86	49	80	713.27
86	50	77	701.49
86	50	78	687.9
86	50	79	678.92
86	50	80	678.31
86	51	77	697.81
86	51	78	692
86	51	79	684.76
86	51	80	662.67
86	52	77	715.28
86	52	78	709.75
86	52	79	697.42
86	52	80	670.05
86	53	77	800.62
86	53	78	752.95
86	53	79	714.37
86	53	80	695.65
86	54	77	843.55
86	54	78	818.91
86	54	79	806.13
86	54	80	755.45
86	55	77	858.48
86	55	78	858.47
86	55	79	873.9
86	55	80	816.78
86	56	77	858.12
86	56	78	869.39
86	56	79	891.82
86	56	80	879.3
86	57	77	840.18
86	57	78	871.76
86	57	79	899.08
86	57	80	891.6
86	57	81	876.24
86	57	82	835.12
86	58	77	827.56
86	58	78	868.15
86	58	79	899.53
86	58	80	890.95
86	58	81	860.91
86	58	82	860.5
86	59	81	818.18
86	59	82	849.92
86	60	81	755.68
86	60	82	787.66
86	61	81	811.39
86	61	82	830.89
86	62	81	853.11
86	62	82	856.5
86	63	77	872.76
86	63	78	822.07
86	63	79	815.55
86	63	80	815.36
86	63	81	840.72
86	63	82	838.25
86	64	77	868.48
86	64	78	834.5
86	64	79	811.71
86	64	80	790.57
86	64	81	776.05
86	64	82	771.33
86	65	77	855
86	65	78	859.24
86	65	79	836.6
86	65	80	800.62
86	65	81	783.01
86	65	82	769.5
86	66	77	852.38
86	66	78	902.68
86	66	79	871.27
86	66	80	814.3
86	66	81	803.84
86	66	82	780.71
86	67	77	800.71
86	67	78	845.64
86	67	79	825.88
86	67	80	787.2
86	68	77	833.96
86	68	78	850.44
86	68	79	816.75
86	68	80	761.77
86	69	77	865.81
86	69	78	837.94
86	69	79	785.25
86	69	80	727.4
86	70	77	767.51
86	70	78	736.41
86	70	79	699.97
86	70	80	669.89
86	71	77	725.43
86	71	78	726.61
86	71	79	703.84
86	71	80	677.11
86	72	77	711.35
86	72	78	733.89
86	72	79	713.95
86	72	80	692.05
86	73	77	719.07
86	73	78	747.46
86	73	79	731.15
86	73	80	713.69
87	46	81	933.73
87	46	82	935.54
87	46	83	934.44
87	46	84	924.58
87	47	81	849.67
87	47	82	857.24
87	47	83	855.65
87	47	84	845.75
87	48	81	768.99
87	48	82	766.62
87	48	83	774.93
87	48	84	777.43
87	49	77	718.31
87	49	78	717.02
87	49	79	727.5
87	49	80	743.09
87	49	81	734.4
87	49	82	735.99
87	49	83	741.99
87	49	84	746.11
87	50	77	702.72
87	50	78	706.34
87	50	79	711.08
87	50	80	709.91
87	50	81	718.64
87	50	82	731.36
87	50	83	732.03
87	50	84	734.06
87	51	77	720.91
87	51	78	712.52
87	51	79	698.83
87	51	80	675.27
87	52	77	772.4
87	52	78	736.63
87	52	79	703.22
87	52	80	682.29
87	53	77	848.61
87	53	78	778.03
87	53	79	727.31
87	53	80	731
87	54	77	863.99
87	54	78	822.21
87	54	79	796.65
87	54	80	768.15
87	55	77	850.37
87	55	78	848.93
87	55	79	863.07
87	55	80	813.04
87	55	81	777.45
87	55	82	762
87	55	83	763.19
87	55	84	769.82
87	56	77	841.98
87	56	78	860.94
87	56	79	913.37
87	56	80	872.01
87	56	81	835.76
87	56	82	795.48
87	56	83	781.01
87	56	84	777.89
87	57	77	849.73
87	57	78	887.02
87	57	79	934.37
87	57	80	905.26
87	57	81	869.05
87	57	82	822.03
87	57	83	789.62
87	57	84	763.3
87	58	77	854.94
87	58	78	891.84
87	58	79	916.54
87	58	80	905.56
87	58	81	886.77
87	58	82	867.69
87	58	83	855.07
87	58	84	832.97
87	59	77	861.25
87	59	78	857.1
87	59	79	859.5
87	59	80	870.64
87	59	81	866.57
87	59	82	872.64
87	59	83	879.54
87	59	84	863.68
87	60	77	793.03
87	60	78	772.3
87	60	79	791.35
87	60	80	791.22
87	60	81	767.44
87	60	82	791.38
87	60	83	818.23
87	60	84	834.03
87	61	77	772.93
87	61	78	734.74
87	61	79	783.89
87	61	80	819.73
87	61	81	818.12
87	61	82	833.55
87	61	83	848.74
87	61	84	855.53
87	62	77	813.91
87	62	78	751.94
87	62	79	804.97
87	62	80	846.74
87	62	81	867.31
87	62	82	870.07
87	62	83	867.56
87	62	84	863.29
87	63	77	866.15
87	63	78	854.76
87	63	79	817.22
87	63	80	799.18
87	63	81	857.49
87	63	82	867.46
87	63	83	860.56
87	63	84	848.92
87	64	77	855.46
87	64	78	824.1
87	64	79	788.38
87	64	80	773.13
87	64	81	808.86
87	64	82	814.88
87	64	83	810.44
87	64	84	788.45
87	65	77	835.33
87	65	78	809.62
87	65	79	782.25
87	65	80	759.94
87	65	81	788.59
87	65	82	790.02
87	65	83	778.35
87	65	84	762.27
87	66	77	822.99
87	66	78	841.65
87	66	79	795.25
87	66	80	747.59
87	66	81	776.57
87	66	82	773.08
87	66	83	750.08
87	66	84	741.05
87	67	77	862.26
87	67	78	820.09
87	67	79	773.06
87	67	80	729.61
87	67	81	744.05
87	67	82	736.18
87	67	83	715.84
87	67	84	719.64
87	68	77	857.92
87	68	78	809.69
87	68	79	762.9
87	68	80	720.02
87	68	81	735.68
87	68	82	730.7
87	68	83	708.48
87	68	84	707.07
87	69	77	807.68
87	69	78	791.45
87	69	79	750.68
87	69	80	712.32
87	70	77	744.19
87	70	78	750.03
87	70	79	724.84
87	70	80	703
87	71	77	727.81
87	71	78	754.48
87	71	79	736.51
87	71	80	713.91
87	72	77	739.34
87	72	78	767.95
87	72	79	746.29
87	72	80	723.61
87	73	77	760.27
87	73	78	763.89
87	73	79	742.16
87	73	80	729.34
87	73	81	766.14
87	73	82	777.11
87	73	83	770.21
87	73	84	760.92
87	74	81	797.28
87	74	82	835.44
87	74	83	863.02
87	74	84	862.97
87	75	81	820.12
87	75	82	879.04
87	75	83	929.53
87	75	84	931.1
87	76	81	823.1
87	76	82	889.78
87	76	83	948.64
87	76	84	957.55
88	46	81	964.21
88	46	82	963.48
88	46	83	956.45
88	46	84	935.57
88	47	81	888.69
88	47	82	896.39
88	47	83	881.74
88	47	84	855.75
88	48	81	794.41
88	48	82	788.8
88	48	83	780.72
88	48	84	775.11
88	49	77	716.08
88	49	78	718.51
88	49	79	730.07
88	49	80	745.47
88	49	81	749.03
88	49	82	750.35
88	49	83	748.07
88	49	84	748.9
88	50	77	706.5
88	50	78	710.36
88	50	79	712.96
88	50	80	710.65
88	50	81	731.44
88	50	82	746.24
88	50	83	740.79
88	50	84	738.71
88	51	77	741.34
88	51	78	728.31
88	51	79	717.29
88	51	80	708.7
88	52	77	815.86
88	52	78	774.54
88	52	79	747.97
88	52	80	737.77
88	53	77	890.46
88	53	78	837.66
88	53	79	802.31
88	53	80	801.21
88	54	77	915.84
88	54	78	870.27
88	54	79	836.34
88	54	80	814.06
88	55	77	903.28
88	55	78	876.71
88	55	79	858.4
88	55	80	831.22
88	55	81	814.67
88	55	82	811.49
88	55	83	827.72
88	55	84	851.84
88	56	77	855.98
88	56	78	855.55
88	56	79	870.22
88	56	80	860.56
88	56	81	850.06
88	56	82	838.86
88	56	83	849.94
88	56	84	881.58
88	57	77	860.65
88	57	78	881.33
88	57	79	901.75
88	57	80	893.79
88	57	81	877.54
88	57	82	851.43
88	57	83	843.7
88	57	84	862.22
88	58	77	873.19
88	58	78	892.58
88	58	79	910.48
88	58	80	909.61
88	58	81	906.81
88	58	82	892.45
88	58	83	890.85
88	58	84	903.27
88	59	77	870.12
88	59	78	849.1
88	59	79	879.4
88	59	80	896.27
88	59	81	902.16
88	59	82	891.83
88	59	83	887.89
88	59	84	892.35
88	60	77	859.66
88	60	78	834.59
88	60	79	824.57
88	60	80	796.89
88	60	81	764.14
88	60	82	764.38
88	60	83	777.42
88	60	84	807.64
88	61	77	848.72
88	61	78	830.1
88	61	79	831.55
88	61	80	834.28
88	61	81	837.91
88	61	82	833.31
88	61	83	833.44
88	61	84	855.87
88	62	77	851.1
88	62	78	826.25
88	62	79	850.62
88	62	80	879.62
88	62	81	918.06
88	62	82	902.69
88	62	83	885.4
88	62	84	881.64
88	63	77	862.96
88	63	78	835.15
88	63	79	827.67
88	63	80	839.7
88	63	81	909.68
88	63	82	917.35
88	63	83	912.43
88	63	84	881.3
88	64	77	855.6
88	64	78	811.6
88	64	79	789.5
88	64	80	799.85
88	64	81	875.64
88	64	82	892.31
88	64	83	893.84
88	64	84	834.13
88	65	77	848.16
88	65	78	798.35
88	65	79	764.04
88	65	80	764.42
88	65	81	843.76
88	65	82	864.1
88	65	83	867.59
88	65	84	808.53
88	66	77	850.95
88	66	78	814.59
88	66	79	756.88
88	66	80	732.34
88	66	81	813.13
88	66	82	830.84
88	66	83	829.5
88	66	84	783.71
88	67	77	848.9
88	67	78	811.13
88	67	79	754.25
88	67	80	717.39
88	67	81	755.92
88	67	82	764.35
88	67	83	760.78
88	67	84	747.26
88	68	77	819.44
88	68	78	791.79
88	68	79	746.65
88	68	80	713.94
88	68	81	737.56
88	68	82	743
88	68	83	738.96
88	68	84	741.77
88	69	77	761.96
88	69	78	757.48
88	69	79	735.46
88	69	80	716.16
88	70	77	742
88	70	78	743.05
88	70	79	730.42
88	70	80	722.27
88	71	77	730.37
88	71	78	744.4
88	71	79	739.59
88	71	80	734.37
88	72	77	723.5
88	72	78	747.99
88	72	79	748.09
88	72	80	744.53
88	73	77	734.36
88	73	78	738.03
88	73	79	739.25
88	73	80	747.4
88	73	81	776.77
88	73	82	793.81
88	73	83	799.69
88	73	84	781.36
88	74	81	826.57
88	74	82	864.76
88	74	83	888.68
88	74	84	879.19
88	75	81	882.03
88	75	82	934.44
88	75	83	959.64
88	75	84	958.3
88	76	81	894.2
88	76	82	943.96
88	76	83	934.51
88	76	84	961.28
89	46	81	975.51
89	46	82	974.39
89	46	83	957.43
89	46	84	928.4
89	47	81	910.57
89	47	82	911.31
89	47	83	882.59
89	47	84	849.54
89	48	81	808.76
89	48	82	803.33
89	48	83	780.13
89	48	84	765.69
89	49	77	726
89	49	78	727.58
89	49	79	734.52
89	49	80	744.41
89	49	81	758.65
89	49	82	762.48
89	49	83	752.48
89	49	84	748.68
89	50	74	740.43
89	50	75	749.3
89	50	76	739.95
89	50	77	733.05
89	50	78	734.17
89	50	79	733.04
89	50	80	728.99
89	50	81	751.98
89	50	82	765.85
89	50	83	755.76
89	50	84	748.87
89	51	74	737.43
89	51	75	789.52
89	51	76	781.3
89	51	77	773.72
89	51	78	773.43
89	51	79	761.55
89	51	80	743.56
89	51	81	746.06
89	51	82	744.14
89	51	83	727.27
89	51	84	715.78
89	52	74	772.37
89	52	75	853.56
89	52	76	857.98
89	52	77	847.71
89	52	78	835.88
89	52	79	816.32
89	52	80	796.63
89	52	81	785.31
89	52	82	772.94
89	52	83	751.45
89	52	84	738.22
89	53	74	777.41
89	53	75	869.13
89	53	76	883.04
89	53	77	871.04
89	53	78	874.43
89	53	79	872.99
89	53	80	876.74
89	53	81	861.88
89	53	82	836.48
89	53	83	808.55
89	53	84	793.91
89	54	74	772.07
89	54	75	865.13
89	54	76	901.62
89	54	77	906.26
89	54	78	885.84
89	54	79	865.98
89	54	80	865.64
89	54	81	864.79
89	54	82	872.73
89	54	83	872.28
89	54	84	877.02
89	55	75	842.41
89	55	76	906.38
89	55	77	933.67
89	55	78	885.03
89	55	79	852.88
89	55	80	858.05
89	55	81	870.78
89	55	82	893.35
89	55	83	907.03
89	55	84	922.94
89	56	75	809.02
89	56	76	840.89
89	56	77	864.53
89	56	78	863.22
89	56	79	863.1
89	56	80	875.12
89	56	81	890.78
89	56	82	908.75
89	56	83	927.38
89	56	84	950.19
89	57	75	830.87
89	57	76	833.72
89	57	77	860.16
89	57	78	868.49
89	57	79	864.21
89	57	80	885.98
89	57	81	901.18
89	57	82	907.23
89	57	83	926.61
89	57	84	954.37
89	58	77	874.9
89	58	78	878.54
89	58	79	884.84
89	58	80	913.68
89	58	81	931.78
89	58	82	932.26
89	58	83	950.54
89	58	84	986.29
89	59	77	863.98
89	59	78	861.04
89	59	79	911.66
89	59	80	931.42
89	59	81	930.93
89	59	82	907.42
89	59	83	899.85
89	59	84	926.89
89	60	77	834.71
89	60	78	813.16
89	60	79	810.53
89	60	80	778.6
89	60	81	736.13
89	60	82	715.49
89	60	83	709.81
89	60	84	758.34
89	61	77	839.53
89	61	78	827.64
89	61	79	824.65
89	61	80	818.18
89	61	81	823.2
89	61	82	802.94
89	61	83	794.11
89	61	84	869.11
89	62	77	875.06
89	62	78	865.46
89	62	79	873.5
89	62	80	898.82
89	62	81	945.89
89	62	82	922.54
89	62	83	897.51
89	62	84	921.02
89	63	77	860.35
89	63	78	830.65
89	63	79	855.22
89	63	80	902.37
89	63	81	974.67
89	63	82	979.99
89	63	83	967.62
89	63	84	915.32
89	64	77	850.99
89	64	78	797.45
89	64	79	806.33
89	64	80	845.48
89	64	81	933.74
89	64	82	954.45
89	64	83	957.21
89	64	84	872.08
89	65	77	845.75
89	65	78	780.66
89	65	79	764.88
89	65	80	794.85
89	65	81	904.79
89	65	82	935.99
89	65	83	937.8
89	65	84	845.83
89	66	75	828.33
89	66	76	852.54
89	66	77	835.72
89	66	78	784.23
89	66	79	739.79
89	66	80	754.29
89	66	81	879.51
89	66	82	908.3
89	66	83	900.4
89	66	84	819.17
89	67	75	873.04
89	67	76	847.67
89	67	77	818.63
89	67	78	794.13
89	67	79	746.71
89	67	80	734.14
89	67	81	798.16
89	67	82	818.43
89	67	83	827.11
89	67	84	778.69
89	68	75	843.05
89	68	76	814.43
89	68	77	793.83
89	68	78	791.14
89	68	79	753.21
89	68	80	732.82
89	68	81	763.06
89	68	82	775.23
89	68	83	777.53
89	68	84	770.95
89	69	74	836.87
89	69	75	778.63
89	69	76	753.55
89	69	77	752.3
89	69	78	769.22
89	69	79	754.58
89	69	80	741.22
89	69	81	752.11
89	69	82	756.27
89	69	83	751.66
89	69	84	774.95
89	70	74	795
89	70	75	770.43
89	70	76	751.91
89	70	77	745.52
89	70	78	752.76
89	70	79	738.33
89	70	80	733.65
89	70	81	752.83
89	70	82	765.18
89	70	83	775.44
89	70	84	779.5
89	71	74	765.78
89	71	75	767.85
89	71	76	747.46
89	71	77	738.81
89	71	78	747.97
89	71	79	740.35
89	71	80	741.68
89	71	81	756.28
89	71	82	761.93
89	71	83	762.91
89	71	84	756.86
89	72	74	754.79
89	72	75	760.94
89	72	76	734.65
89	72	77	725.93
89	72	78	749.47
89	72	79	753.44
89	72	80	758.24
89	72	81	766.35
89	72	82	766.43
89	72	83	762.58
89	72	84	753.7
89	73	74	751.88
89	73	75	741.63
89	73	76	731.11
89	73	77	729.8
89	73	78	731.78
89	73	79	751.82
89	73	80	773.85
89	73	81	798.78
89	73	82	821.47
89	73	83	840.85
89	73	84	824.37
89	74	81	857.58
89	74	82	892.57
89	74	83	912.63
89	74	84	900.24
89	75	81	938.15
89	75	82	976.83
89	75	83	982.24
89	75	84	976.02
89	76	81	943.94
89	76	82	984.27
89	76	83	973.91
89	76	84	987.47
90	46	81	970.51
90	46	82	964.08
90	46	83	938.24
90	46	84	912.7
90	47	81	912.28
90	47	82	898.97
90	47	83	847.98
90	47	84	829.43
90	48	81	811.84
90	48	82	807.49
90	48	83	788.99
90	48	84	779.8
90	49	74	755.91
90	49	75	741.9
90	49	76	749.75
90	49	81	760.34
90	49	82	769.84
90	49	83	765.15
90	49	84	764.53
90	50	74	746.15
90	50	75	746.94
90	50	76	755.23
90	50	77	757.92
90	50	78	755.93
90	50	79	754.6
90	50	80	756.34
90	50	81	779.07
90	50	82	787.4
90	50	83	766.59
90	50	84	761.06
90	51	74	755.34
90	51	75	782.16
90	51	76	793.96
90	51	77	799.48
90	51	78	804.71
90	51	79	796.15
90	51	80	771.57
90	51	81	765.33
90	51	82	750.95
90	51	83	736.41
90	51	84	738.21
90	52	74	790.68
90	52	75	852.72
90	52	76	870.39
90	52	77	878.33
90	52	78	887.15
90	52	79	863.89
90	52	80	828.84
90	52	81	815.89
90	52	82	803.79
90	52	83	779.36
90	52	84	763.61
90	53	74	786.69
90	53	75	872.33
90	53	76	886.74
90	53	77	881.11
90	53	78	904.42
90	53	79	923.75
90	53	80	936.9
90	53	81	941.3
90	53	82	943.45
90	53	83	872.72
90	53	84	822.46
90	54	74	767.78
90	54	75	866.54
90	54	76	899.83
90	54	77	902.89
90	54	78	896.94
90	54	79	891.42
90	54	80	908.74
90	54	81	932.54
90	54	82	964.23
90	54	83	923.09
90	54	84	891.08
90	55	74	762.78
90	55	75	844.6
90	55	76	908.18
90	55	77	953.74
90	55	78	894.46
90	55	79	861.21
90	55	80	884.02
90	55	81	921.55
90	55	82	967.3
90	55	83	946.04
90	55	84	929.64
90	56	74	758.7
90	56	75	804.14
90	56	76	846.35
90	56	77	891.01
90	56	78	904.15
90	56	79	910.99
90	56	80	915.92
90	56	81	935.55
90	56	82	962.42
90	56	83	955.81
90	56	84	951.16
90	57	74	817.71
90	57	75	823.9
90	57	76	838.13
90	57	77	874.46
90	57	78	882.42
90	57	79	877.26
90	57	80	903.23
90	57	81	929.03
90	57	82	932.63
90	57	83	944.39
90	57	84	963.13
90	58	74	937.41
90	58	75	899.05
90	58	76	869.52
90	58	77	885.74
90	58	78	879.87
90	58	79	872.7
90	58	80	928.78
90	58	81	973.69
90	58	82	981.34
90	58	83	1003.8
90	58	84	1032.6
90	59	75	879.34
90	59	76	873.82
90	59	77	880.04
90	59	78	893.75
90	59	79	933.67
90	59	80	968.54
90	59	81	988.15
90	59	82	975.34
90	59	83	961.7
90	59	84	968.42
90	60	75	793.91
90	60	76	780.07
90	60	77	766.94
90	60	78	743.81
90	60	79	732.38
90	60	80	711.38
90	60	81	687.64
90	60	82	693.27
90	60	83	697.64
90	60	84	715.29
90	61	77	759.54
90	61	78	750.99
90	61	79	748.1
90	61	80	721.1
90	61	81	694.47
90	61	82	687.25
90	61	83	697.13
90	61	84	768.13
90	62	75	873.74
90	62	76	885.58
90	62	77	884.95
90	62	78	877.3
90	62	79	866.71
90	62	80	836.33
90	62	81	818.22
90	62	82	798.46
90	62	83	797.88
90	62	84	858.44
90	63	75	713.6
90	63	76	842.32
90	63	77	864.14
90	63	78	848.83
90	63	79	885.37
90	63	80	916.98
90	63	81	955.48
90	63	82	954.19
90	63	83	945
90	63	84	945.29
90	64	75	660.73
90	64	76	831.7
90	64	77	847.68
90	64	78	792.98
90	64	79	833.83
90	64	80	875.94
90	64	81	924.2
90	64	82	921.9
90	64	83	913.64
90	64	84	907.3
90	65	74	879.74
90	65	75	772.29
90	65	76	853.66
90	65	77	834.34
90	65	78	752.17
90	65	79	775.57
90	65	80	826.18
90	65	81	906.43
90	65	82	927.55
90	65	83	932.94
90	65	84	897.9
90	66	74	903.29
90	66	75	897.28
90	66	76	857.37
90	66	77	801.11
90	66	78	744.31
90	66	79	738.17
90	66	80	793.11
90	66	81	913.3
90	66	82	951.21
90	66	83	956.74
90	66	84	878.3
90	67	74	913.56
90	67	75	884.28
90	67	76	824.75
90	67	77	786.16
90	67	78	761.59
90	67	79	739.82
90	67	80	756.43
90	67	81	832.93
90	67	82	847.01
90	67	83	838.59
90	67	84	781.57
90	68	74	909.11
90	68	75	815.19
90	68	76	784.35
90	68	77	777.4
90	68	78	786.49
90	68	79	762.9
90	68	80	754.45
90	68	81	785.58
90	68	82	796.67
90	68	83	803.66
90	68	84	777.18
90	69	74	846.92
90	69	75	782.38
90	69	76	757.45
90	69	77	767.56
90	69	78	809.15
90	69	79	802.8
90	69	80	784.27
90	69	81	758.25
90	69	82	776.57
90	69	83	803.29
90	69	84	797.09
90	70	74	791.48
90	70	75	782.3
90	70	76	756.12
90	70	77	755.57
90	70	78	784.11
90	70	79	762.54
90	70	80	745.5
90	70	81	757.52
90	70	82	775.68
90	70	83	791.72
90	70	84	778.45
90	71	74	756.63
90	71	75	781.06
90	71	76	754.75
90	71	77	748.52
90	71	78	769.34
90	71	79	750.66
90	71	80	744.04
90	71	81	771.84
90	71	82	784.45
90	71	83	787.1
90	71	84	772.71
90	72	74	767.36
90	72	75	764.04
90	72	76	746.27
90	72	77	743.65
90	72	78	771.27
90	72	79	770.37
90	72	80	775.85
90	72	81	800.63
90	72	82	802.25
90	72	83	794.4
90	72	84	782.15
90	73	74	784.9
90	73	75	769.02
90	73	76	747.23
90	73	81	850.76
90	73	82	876.55
90	73	83	899.53
90	73	84	869.5
90	74	81	911.08
90	74	82	948.54
90	74	83	979.08
90	74	84	941.16
90	75	81	978.47
90	75	82	1015.4
90	75	83	1037
90	75	84	1001.1
90	76	81	972.77
90	76	82	1015.3
90	76	83	1027.8
90	76	84	1007.2
91	47	81	919.31
91	47	82	917.61
91	47	83	899.32
91	47	84	884.53
91	48	81	829.23
91	48	82	823.84
91	48	83	823
91	48	84	825.35
91	49	74	767.42
91	49	75	754.88
91	49	76	773.58
91	49	81	766.46
91	49	82	773.69
91	49	83	778.83
91	49	84	789.87
91	50	74	756.78
91	50	75	746.06
91	50	76	763.89
91	50	81	786.2
91	50	82	791.86
91	50	83	770.68
91	50	84	770.83
91	51	74	769.42
91	51	75	761.81
91	51	76	784.2
91	51	81	773.47
91	51	82	761.38
91	51	83	748.62
91	51	84	766.21
91	52	74	811.13
91	52	75	844.98
91	52	76	865.98
91	52	81	803.72
91	52	82	785.35
91	52	83	767.72
91	52	84	768.31
91	53	74	833.81
91	53	75	895.23
91	53	76	912.57
91	53	81	907.15
91	53	82	878.37
91	53	83	827.37
91	53	84	791.83
91	54	74	836.18
91	54	75	908.18
91	54	76	935.58
91	54	81	929.32
91	54	82	926.82
91	54	83	885.15
91	54	84	851.27
91	55	74	816.82
91	55	75	885.1
91	55	76	931.4
91	55	81	943.4
91	55	82	956.96
91	55	83	932.52
91	55	84	911.09
91	56	74	782.34
91	56	75	840.62
91	56	76	889.55
91	56	81	974.23
91	56	82	968.19
91	56	83	959.39
91	56	84	952.09
91	57	74	797.58
91	57	75	831.63
91	57	76	869.29
91	57	77	931.13
91	57	78	968.56
91	57	79	986.61
91	57	80	971.05
91	57	81	952.89
91	57	82	926.97
91	57	83	931.43
91	57	84	943.59
91	58	74	913.66
91	58	75	882.3
91	58	76	874.8
91	58	77	934.66
91	58	78	950.32
91	58	79	951.03
91	58	80	969.74
91	58	81	979.23
91	58	82	969.71
91	58	83	990.77
91	58	84	1020.2
91	59	74	869.28
91	59	75	883.44
91	59	76	911.99
91	59	77	946.22
91	59	78	950.12
91	59	79	945.22
91	59	80	968.24
91	59	81	985.69
91	59	82	972.27
91	59	83	969.41
91	59	84	966.6
91	60	74	786.36
91	60	75	758.04
91	60	76	715.27
91	60	77	757.89
91	60	78	756.54
91	60	79	712.26
91	60	80	721.44
91	60	81	729.79
91	60	82	751.14
91	60	83	744.22
91	60	84	719.61
91	61	74	737.92
91	61	75	676.13
91	61	76	630.02
91	61	77	706.49
91	61	78	751.62
91	61	79	737.02
91	61	80	744.09
91	61	81	745.54
91	61	82	769.85
91	61	83	751.75
91	61	84	721.19
91	62	74	851.77
91	62	75	755.49
91	62	76	841.34
91	62	77	880.79
91	62	78	889.88
91	62	79	889.05
91	62	80	875.27
91	62	81	855.96
91	62	82	868.98
91	62	83	853.49
91	62	84	829.31
91	63	74	834.83
91	63	75	722.07
91	63	76	871.85
91	63	77	864.44
91	63	78	832.49
91	63	79	898.81
91	63	80	934.81
91	63	81	961.55
91	63	82	980.51
91	63	83	980.14
91	63	84	965.21
91	64	74	837.35
91	64	75	778.99
91	64	76	876.61
91	64	77	844.82
91	64	78	795.96
91	64	79	862.11
91	64	80	903.49
91	64	81	934.88
91	64	82	938.87
91	64	83	934.14
91	64	84	938.88
91	65	74	945.32
91	65	75	943.42
91	65	76	879.94
91	65	77	824.98
91	65	78	774.51
91	65	79	813.54
91	65	80	860.5
91	65	81	922.31
91	65	82	944.35
91	65	83	953.75
91	65	84	943.83
91	66	74	915.88
91	66	75	932.23
91	66	76	866.18
91	66	77	807.8
91	66	78	749.08
91	66	79	756.89
91	66	80	821.11
91	66	81	936.02
91	66	82	987.63
91	66	83	1001.5
91	66	84	942.45
91	67	74	913.41
91	67	75	897.78
91	67	76	813.16
91	67	81	856.32
91	67	82	884.06
91	67	83	888.22
91	67	84	828.08
91	68	74	914.94
91	68	75	849.2
91	68	76	764.67
91	68	81	800.69
91	68	82	820.46
91	68	83	833.43
91	68	84	799.01
91	69	74	844.22
91	69	75	789.99
91	69	76	754.66
91	69	81	775.29
91	69	82	792.01
91	69	83	820.14
91	69	84	808.61
91	70	74	790.82
91	70	75	791.8
91	70	76	762.37
91	70	81	776.14
91	70	82	792.79
91	70	83	807.56
91	70	84	779.04
91	71	74	760.91
91	71	75	792.72
91	71	76	765.98
91	71	81	793.57
91	71	82	808.32
91	71	83	812
91	71	84	790.39
91	72	74	782.79
91	72	75	754
91	72	76	752.48
91	72	81	821.75
91	72	82	831.61
91	72	83	830.56
91	72	84	826.89
91	73	74	807.37
91	73	75	769.86
91	73	76	749.52
91	73	81	887.49
91	73	82	906.87
91	73	83	923.01
91	73	84	906.93
91	74	74	816.92
91	74	75	789.63
91	74	76	748.25
91	74	81	958.84
91	74	82	981.89
91	74	83	1004.2
91	74	84	982.42
91	75	81	1014.5
91	75	82	1034.8
91	75	83	1050.4
91	75	84	1039.5
91	76	81	986.83
91	76	82	1021.1
91	76	83	1046.8
91	76	84	1043.6
92	47	81	992.86
92	47	82	997.58
92	47	83	985.52
92	47	84	963.55
92	48	81	894.41
92	48	82	903.32
92	48	83	904.74
92	48	84	897.83
92	49	74	783.54
92	49	75	762.13
92	49	76	782.38
92	49	81	799.35
92	49	82	818.05
92	49	83	828.32
92	49	84	836.71
92	50	74	779.3
92	50	75	749.82
92	50	76	760.8
92	50	81	799.04
92	50	82	804.07
92	50	83	773.95
92	50	84	783.05
92	51	74	777.14
92	51	75	747.08
92	51	76	752.95
92	51	81	784.89
92	51	82	780.77
92	51	83	761.01
92	51	84	793.94
92	52	74	820.16
92	52	75	843.97
92	52	76	825.37
92	52	81	781.98
92	52	82	771.12
92	52	83	758.01
92	52	84	778.06
92	53	74	884.8
92	53	75	929.51
92	53	76	910.1
92	53	81	820.95
92	53	82	796.91
92	53	83	769.55
92	53	84	761.26
92	54	74	944.25
92	54	75	970.53
92	54	76	959.27
92	54	81	851.32
92	54	82	837.69
92	54	83	814.19
92	54	84	792.96
92	55	74	902.86
92	55	75	929.22
92	55	76	941.8
92	55	81	880.68
92	55	82	873.74
92	55	83	866.04
92	55	84	856.19
92	56	74	849.26
92	56	75	911.23
92	56	76	930.75
92	56	81	921.49
92	56	82	898.49
92	56	83	905.91
92	56	84	909.87
92	57	74	815.02
92	57	75	880.04
92	57	76	910.31
92	57	77	926.23
92	57	78	948.56
92	57	79	961.95
92	57	80	945.62
92	57	81	919.48
92	57	82	883.36
92	57	83	884.6
92	57	84	894.45
92	58	74	854.19
92	58	75	861.33
92	58	76	885.38
92	58	77	937.52
92	58	78	950.6
92	58	79	958.61
92	58	80	960.27
92	58	81	952.3
92	58	82	929.98
92	58	83	938.17
92	58	84	958.35
92	59	74	899.8
92	59	75	911.46
92	59	76	931.55
92	59	77	953.22
92	59	78	975.11
92	59	79	990.79
92	59	80	973.61
92	59	81	963.22
92	59	82	950.06
92	59	83	939.29
92	59	84	926.77
92	60	74	867.35
92	60	75	831.24
92	60	76	790.03
92	60	77	816.52
92	60	78	801.31
92	60	79	747.01
92	60	80	759.66
92	60	81	782.87
92	60	82	801.69
92	60	83	791.93
92	60	84	751.71
92	61	74	819.86
92	61	75	731.65
92	61	76	686.84
92	61	77	767.44
92	61	78	792.27
92	61	79	752.1
92	61	80	786
92	61	81	826.77
92	61	82	873.95
92	61	83	854.78
92	61	84	769.91
92	62	74	812.21
92	62	75	696.83
92	62	76	758.98
92	62	77	855.49
92	62	78	904.55
92	62	79	897.69
92	62	80	910.33
92	62	81	927.17
92	62	82	960.86
92	62	83	942.32
92	62	84	866.71
92	63	74	810.6
92	63	75	753.32
92	63	76	862.9
92	63	77	870.04
92	63	78	858.29
92	63	79	910.27
92	63	80	949.83
92	63	81	981.85
92	63	82	1004.1
92	63	83	1008.5
92	63	84	980.11
92	64	74	823.55
92	64	75	838.02
92	64	76	903.67
92	64	77	873.78
92	64	78	832.7
92	64	79	856.69
92	64	80	893.76
92	64	81	934.66
92	64	82	957.78
92	64	83	968.34
92	64	84	965.19
92	65	74	884.32
92	65	75	947.29
92	65	76	900
92	65	77	865.55
92	65	78	829.53
92	65	79	810.87
92	65	80	842.16
92	65	81	898.07
92	65	82	945.62
92	65	83	977.78
92	65	84	983.71
92	66	74	879.37
92	66	75	913.56
92	66	76	866.94
92	66	77	847.5
92	66	78	831.56
92	66	79	811.19
92	66	80	834.3
92	66	81	899.53
92	66	82	971.7
92	66	83	1019.4
92	66	84	1007.5
92	67	74	887.96
92	67	75	890.53
92	67	76	839.72
92	67	81	839.83
92	67	82	888.44
92	67	83	919.51
92	67	84	901.34
92	68	74	898.65
92	68	75	865.96
92	68	76	814.48
92	68	81	799.49
92	68	82	827.58
92	68	83	849.91
92	68	84	837.02
92	69	74	854.82
92	69	75	816.38
92	69	76	789.78
92	69	81	794.68
92	69	82	803.05
92	69	83	813.98
92	69	84	808.23
92	70	74	815.26
92	70	75	777.85
92	70	76	767.58
92	70	81	788.51
92	70	82	792.71
92	70	83	798.73
92	70	84	786.7
92	71	74	785.23
92	71	75	749.07
92	71	76	752.81
92	71	81	801.21
92	71	82	809.34
92	71	83	815.12
92	71	84	811.15
92	72	74	799.58
92	72	75	766.22
92	72	76	761.52
92	72	81	843.11
92	72	82	860.47
92	72	83	869.47
92	72	84	877.32
92	73	74	810.44
92	73	75	786.67
92	73	76	764.29
92	73	81	912.03
92	73	82	928.12
92	73	83	936.81
92	73	84	939.35
92	74	74	816.58
92	74	75	804.43
92	74	76	762.85
92	74	81	984.37
92	74	82	995.4
92	74	83	1006.6
92	74	84	1007
92	75	81	1002.1
92	75	82	1028.9
92	75	83	1057.3
92	75	84	1066.8
92	76	81	974.3
92	76	82	1008.6
92	76	83	1045.9
92	76	84	1070.4
93	49	74	818.52
93	49	75	804.54
93	49	76	782.67
93	50	74	824.41
93	50	75	805.39
93	50	76	779.04
93	50	81	820.17
93	50	82	816.53
93	50	83	778.74
93	50	84	802.33
93	51	74	804.13
93	51	75	787.94
93	51	76	772.55
93	51	81	800.25
93	51	82	795.89
93	51	83	770.98
93	51	84	818.17
93	52	74	809.06
93	52	75	807.98
93	52	76	784.81
93	52	81	780.62
93	52	82	774.77
93	52	83	763.08
93	52	84	807.21
93	53	74	859.02
93	53	75	881.16
93	53	76	842.18
93	53	81	765.12
93	53	82	747.46
93	53	83	739.34
93	53	84	771.07
93	54	71	750.3
93	54	72	736.22
93	54	73	848.73
93	54	74	931.22
93	54	75	964.69
93	54	76	908.69
93	54	81	781.13
93	54	82	763.13
93	54	83	754.89
93	54	84	752.71
93	55	71	783.13
93	55	72	732.43
93	55	73	837.92
93	55	74	935.23
93	55	75	967.16
93	55	76	950.93
93	55	81	809.77
93	55	82	787.22
93	55	83	785
93	55	84	780.9
93	56	71	849.83
93	56	72	762.22
93	56	73	827.76
93	56	74	911.33
93	56	75	955.29
93	56	76	956.82
93	56	81	847.45
93	56	82	810.04
93	56	83	817.24
93	56	84	818.19
93	57	71	946.46
93	57	72	827.15
93	57	73	827.86
93	57	74	873.62
93	57	75	923.99
93	57	76	946.74
93	57	77	954.54
93	57	78	960.36
93	57	79	948.92
93	57	80	906.12
93	58	71	993.76
93	58	72	934.11
93	58	73	890.57
93	58	74	849.49
93	58	75	882.09
93	58	76	920.23
93	58	77	964.28
93	58	78	965.08
93	58	79	964.62
93	58	80	938.3
93	59	71	977.43
93	59	72	979.17
93	59	73	963.74
93	59	74	950.82
93	59	75	929.94
93	59	76	917.68
93	59	77	939.96
93	59	78	978.78
93	59	79	1018.6
93	59	80	974.21
93	60	71	927.74
93	60	72	938.75
93	60	73	882.47
93	60	74	863.42
93	60	75	854.71
93	60	76	854.74
93	60	77	838.68
93	60	78	796.3
93	60	79	729.97
93	60	80	787
93	61	74	683.88
93	61	75	749.93
93	61	76	812.97
93	61	77	818.44
93	61	78	785.39
93	61	79	721.4
93	61	80	805.77
93	62	71	853.64
93	62	72	896.38
93	62	73	868.53
93	62	74	814.18
93	62	75	797.66
93	62	76	837.75
93	62	77	892.78
93	62	78	905.43
93	62	79	881.1
93	62	80	922.71
93	63	71	866.4
93	63	72	940.94
93	63	73	934.65
93	63	74	904.7
93	63	75	892.83
93	63	76	904.1
93	63	77	895.48
93	63	78	890.13
93	63	79	920.29
93	63	80	955.26
93	64	71	892.28
93	64	72	937.91
93	64	73	916.85
93	64	74	939.67
93	64	75	942.8
93	64	76	930.46
93	64	77	902.62
93	64	78	873.34
93	64	79	859.36
93	64	80	880.33
93	65	71	886.99
93	65	72	965.51
93	65	73	921.56
93	65	74	926.82
93	65	75	939.93
93	65	76	922.72
93	65	77	908.85
93	65	78	877.79
93	65	79	813
93	65	80	820.49
93	66	71	897.76
93	66	72	980.97
93	66	73	953.25
93	66	74	960.19
93	66	75	959.88
93	66	76	913.78
93	67	71	902.43
93	67	72	985.65
93	67	73	966.37
93	67	74	957.78
93	67	75	940.76
93	67	76	902.15
93	67	81	802.37
93	67	82	851.64
93	67	83	904.97
93	67	84	946.2
93	68	71	853.8
93	68	72	981.45
93	68	73	958.51
93	68	74	924.17
93	68	75	891.76
93	68	76	881.07
93	68	81	789.37
93	68	82	809.12
93	68	83	835.2
93	68	84	864.97
93	69	71	773.42
93	69	72	918.08
93	69	73	914.46
93	69	74	882.11
93	69	75	839.47
93	69	76	823.88
93	69	81	804.29
93	69	82	804.77
93	69	83	800
93	69	84	795.01
93	70	74	845.99
93	70	75	807.86
93	70	76	794.74
93	70	81	791.25
93	70	82	777.7
93	70	83	771.07
93	70	84	800.12
93	71	74	814.16
93	71	75	792.82
93	71	76	781.36
93	71	81	792.52
93	71	82	783.67
93	71	83	786.88
93	71	84	837.41
93	72	74	825.13
93	72	75	834.02
93	72	76	792.34
93	72	81	853.83
93	72	82	882.19
93	72	83	907.71
93	72	84	920.1
93	73	74	829.13
93	73	75	836.72
93	73	76	793.6
93	73	81	930.93
93	73	82	948.89
93	73	83	961.52
93	73	84	976.01
93	74	74	831.38
93	74	75	818.64
93	74	76	789.45
94	49	74	835.38
94	49	75	828.91
94	49	76	796.95
94	50	71	890.36
94	50	72	861.27
94	50	73	845.32
94	50	74	842.86
94	50	75	832.82
94	50	76	793.18
94	51	71	863.59
94	51	72	853.24
94	51	73	840.06
94	51	74	827.49
94	51	75	813.38
94	51	76	795.77
94	52	71	843.01
94	52	72	834.03
94	52	73	839.49
94	52	74	839.89
94	52	75	833.35
94	52	76	810.02
94	53	69	631.76
94	53	70	788.65
94	53	71	835.27
94	53	72	811.94
94	53	73	843.37
94	53	74	867.68
94	53	75	878.4
94	53	76	846.17
94	54	69	603.78
94	54	70	738.44
94	54	71	810.46
94	54	72	798.06
94	54	73	848.34
94	54	74	903.69
94	54	75	946.69
94	54	76	906.57
94	54	78	904.79
94	54	79	846.7
94	54	80	788.67
94	55	69	611.3
94	55	70	734.72
94	55	71	808.7
94	55	72	766.18
94	55	73	840.09
94	55	74	922.13
94	55	75	978
94	55	76	971.07
94	55	78	925.24
94	55	79	862.96
94	55	80	809.17
94	56	69	669.4
94	56	70	768.76
94	56	71	845.99
94	56	72	783.74
94	56	73	846.5
94	56	74	926.13
94	56	75	980.64
94	56	76	971.25
94	56	78	975.44
94	56	79	944.4
94	56	80	869.65
94	57	71	932.83
94	57	72	848.06
94	57	73	862.73
94	57	74	908.31
94	57	75	955.86
94	57	76	959.84
94	57	77	953.89
94	57	78	983.17
94	57	79	961.64
94	57	80	889.05
94	58	71	996.61
94	58	72	929.99
94	58	73	893.87
94	58	74	872.39
94	58	75	904.53
94	58	76	936.82
94	58	77	969.29
94	58	78	981.09
94	58	79	979.11
94	58	80	929.25
94	59	71	1012.4
94	59	72	981.94
94	59	73	959.62
94	59	74	971.61
94	59	75	944.94
94	59	76	920.71
94	59	77	934.27
94	59	78	983.43
94	59	79	1032.4
94	59	80	984.92
94	60	71	941.19
94	60	72	929.82
94	60	73	861.71
94	60	74	859.78
94	60	75	867.91
94	60	76	887.21
94	60	77	843.5
94	60	78	774.25
94	60	79	687.15
94	60	80	807
94	61	71	679.52
94	61	72	641.08
94	61	73	565.6
94	61	74	633.48
94	61	75	766.65
94	61	76	893.03
94	61	77	851.11
94	61	78	760.11
94	61	79	649.25
94	61	80	799.89
94	62	71	775.38
94	62	72	810.02
94	62	73	804.78
94	62	74	842.94
94	62	75	893.79
94	62	76	941.36
94	62	77	951.85
94	62	78	903.77
94	62	79	837.45
94	62	80	899.51
94	63	71	909.42
94	63	72	947.28
94	63	73	928.89
94	63	74	969.42
94	63	75	982.8
94	63	76	959.76
94	63	77	943.1
94	63	78	930.53
94	63	79	935.16
94	63	80	953.06
94	64	71	958.71
94	64	72	1006.1
94	64	73	964.55
94	64	74	1002.2
94	64	75	1000.4
94	64	76	965.02
94	64	77	947.87
94	64	78	927
94	64	79	897.21
94	64	80	894.7
94	65	71	930.27
94	65	72	993.28
94	65	73	957.27
94	65	74	951.47
94	65	75	947.06
94	65	76	954.9
94	65	77	958.93
94	65	78	933.7
94	65	79	859.76
94	65	80	843.25
94	66	71	907.87
94	66	72	976.48
94	66	73	973.97
94	66	74	986
94	66	75	985.89
94	66	76	955.91
94	66	78	987.07
94	66	79	947.61
94	66	80	892.51
94	67	69	696.42
94	67	70	784.62
94	67	71	874.16
94	67	72	953.28
94	67	73	970.48
94	67	74	975.42
94	67	75	966.32
94	67	76	944.37
94	67	78	990.38
94	67	79	916.15
94	67	80	856.48
94	68	69	634.09
94	68	70	699.89
94	68	71	818.18
94	68	72	929.56
94	68	73	940.54
94	68	74	918.63
94	68	75	900.34
94	68	76	914.92
94	68	78	965.26
94	68	79	861.82
94	68	80	809.67
94	69	69	643.29
94	69	70	665.02
94	69	71	755.72
94	69	72	863.67
94	69	73	893.38
94	69	74	875.89
94	69	75	842.83
94	69	76	837.41
94	69	78	885.2
94	69	79	824.47
94	69	80	793.68
94	70	69	674.35
94	70	70	645.04
94	70	71	706.19
94	70	72	820.03
94	70	73	856.52
94	70	74	844.67
94	70	75	813.28
94	70	76	803.79
94	71	71	674.7
94	71	72	814.16
94	71	73	832.39
94	71	74	823.16
94	71	75	803.69
94	71	76	794.18
94	72	71	668.93
94	72	72	821.46
94	72	73	831.48
94	72	74	840.83
94	72	75	851.95
94	72	76	813.63
94	73	71	672.2
94	73	72	836.75
94	73	73	838.41
94	73	74	840.74
94	73	75	850.42
94	73	76	823.95
94	74	74	836.32
94	74	75	810.2
94	74	76	823.44
95	50	71	897.01
95	50	72	872.97
95	50	73	849.54
95	51	71	890.82
95	51	72	885.43
95	51	73	873
95	52	71	882.82
95	52	72	890.46
95	52	73	894.36
95	53	69	652.53
95	53	70	809.46
95	53	71	877.49
95	53	72	885.7
95	53	73	899.27
95	53	77	915.62
95	53	78	933.53
95	53	79	880.42
95	53	80	823.9
95	54	69	622.88
95	54	70	766.84
95	54	71	846.75
95	54	72	850.11
95	54	73	858.87
95	54	77	976.98
95	54	78	1021.3
95	54	79	928.44
95	54	80	825.67
95	55	69	628.87
95	55	70	761.19
95	55	71	846.7
95	55	72	830.11
95	55	73	856.06
95	55	77	1026.3
95	55	78	1045.5
95	55	79	953.02
95	55	80	843.99
95	56	69	688.91
95	56	70	795.74
95	56	71	874.72
95	56	72	837.19
95	56	73	861.65
95	56	77	969.6
95	56	78	1027.8
95	56	79	992.04
95	56	80	911.34
95	57	69	757.35
95	57	70	835.77
95	57	71	932.4
95	57	72	875.28
[truncated: 7,412 more rows]
