# Supplementary material for: From mathematics to medicine: A practical primer on topological data analysis (TDA) and the development of related analytic tools for the functional discovery of latent structure in fMRI data
Source: PLoS One. 2021 Aug 12;16(8):e0255859. doi: 10.1371/journal.pone.0255859 (PMC8360597; doi:10.1371/journal.pone.0255859)
Supplement: S1 Data — The included archive of .csv files has one .csv file for each time index. Each .csv file contains a single matrix, which has one column for each of the spatial coordinates x, y, z and one column for the fMRI signal amplitude at voxel (x, y, z) at that time index. This is normalized scan data for a single patient from our study, described in the paper, with an ACC (anterior cingulate cortex) mask applied. This is the data we used, together with our software implementation of our workflow (available at https://github.com/regalski/Wayne-State-TDA), to produce the persistence diagrams, vineyards, and loop locations pictured in the figures and described in the Workflow section of our paper. (ZIP) [file pone.0255859.s004.zip › lea2002_145_121_121_time_167_rdACC.csv]

86	49	77	715.55
86	49	78	707.6
86	49	79	706.53
86	49	80	712.33
86	50	77	703.51
86	50	78	681.94
86	50	79	670.02
86	50	80	678.42
86	51	77	700.8
86	51	78	684.05
86	51	79	675.85
86	51	80	681.75
86	52	77	722.34
86	52	78	705.83
86	52	79	694.49
86	52	80	697.15
86	53	77	813.6
86	53	78	768.95
86	53	79	733.44
86	53	80	723.78
86	54	77	852.53
86	54	78	824.96
86	54	79	820.19
86	54	80	775.52
86	55	77	858.5
86	55	78	854.49
86	55	79	887.9
86	55	80	831.82
86	56	77	853.13
86	56	78	858.41
86	56	79	902.86
86	56	80	891.32
86	57	77	835.19
86	57	78	863.84
86	57	79	916.13
86	57	80	911.58
86	57	81	886.21
86	57	82	841.12
86	58	77	822.64
86	58	78	860.21
86	58	79	914.61
86	58	80	911.05
86	58	81	868
86	58	82	859.62
86	59	81	819.24
86	59	82	842.96
86	60	81	738.77
86	60	82	765.79
86	61	81	797.51
86	61	82	813.98
86	62	81	856.11
86	62	82	854.52
86	63	77	895.89
86	63	78	812.22
86	63	79	816.67
86	63	80	833.48
86	63	81	849.8
86	63	82	841.31
86	64	77	889.45
86	64	78	839.48
86	64	79	817.7
86	64	80	801.55
86	64	81	779
86	64	82	761.3
86	65	77	868.04
86	65	78	870.3
86	65	79	842.63
86	65	80	795.65
86	65	81	767.06
86	65	82	747.57
86	66	77	873.44
86	66	78	927.66
86	66	79	887.23
86	66	80	803.31
86	66	81	780.89
86	66	82	760.74
86	67	77	840.65
86	67	78	880.57
86	67	79	856.82
86	67	80	808.21
86	68	77	866.01
86	68	78	868.46
86	68	79	838.78
86	68	80	790.86
86	69	77	896.7
86	69	78	847.88
86	69	79	804.27
86	69	80	761.47
86	70	77	815.53
86	70	78	765.48
86	70	79	732.06
86	70	80	712.98
86	71	77	766.45
86	71	78	744.64
86	71	79	722.88
86	71	80	704.16
86	72	77	744.32
86	72	78	741.84
86	72	79	723.9
86	72	80	707.05
86	73	77	751.08
86	73	78	745.43
86	73	79	730.11
86	73	80	722.67
87	46	81	931.77
87	46	82	920.61
87	46	83	914.51
87	46	84	911.66
87	47	81	837.8
87	47	82	845.35
87	47	83	844.73
87	47	84	843.84
87	48	81	758.94
87	48	82	757.6
87	48	83	758.92
87	48	84	766.46
87	49	77	718.38
87	49	78	712.07
87	49	79	714.53
87	49	80	727.09
87	49	81	726.42
87	49	82	729.03
87	49	83	729.04
87	49	84	736.16
87	50	77	716.75
87	50	78	710.41
87	50	79	706.18
87	50	80	708
87	50	81	720.72
87	50	82	733.42
87	50	83	726.08
87	50	84	726.11
87	51	77	719.9
87	51	78	712.55
87	51	79	704.87
87	51	80	694.33
87	52	77	746.47
87	52	78	735.71
87	52	79	721.28
87	52	80	702.4
87	53	77	860.64
87	53	78	816.08
87	53	79	770.43
87	53	80	741.14
87	54	77	877.99
87	54	78	843.26
87	54	79	818.73
87	54	80	789.21
87	55	77	844.43
87	55	78	842.97
87	55	79	866.12
87	55	80	830.09
87	55	81	795.52
87	55	82	771.05
87	55	83	760.19
87	55	84	757.81
87	56	77	859.98
87	56	78	863.94
87	56	79	914.43
87	56	80	873.06
87	56	81	830.8
87	56	82	798.51
87	56	83	778.01
87	56	84	763.83
87	57	77	855.71
87	57	78	871.07
87	57	79	924.39
87	57	80	903.23
87	57	81	869.06
87	57	82	826.03
87	57	83	788.6
87	57	84	761.27
87	58	77	843.98
87	58	78	868.88
87	58	79	909.57
87	58	80	904.59
87	58	81	883.86
87	58	82	859.82
87	58	83	843.22
87	58	84	820.07
87	59	77	862.21
87	59	78	863.06
87	59	79	870.57
87	59	80	874.77
87	59	81	860.6
87	59	82	860.62
87	59	83	868.51
87	59	84	850.66
87	60	77	816.08
87	60	78	791.36
87	60	79	800.41
87	60	80	798.24
87	60	81	774.47
87	60	82	788.45
87	60	83	813.29
87	60	84	826.13
87	61	77	797.08
87	61	78	755.82
87	61	79	791.98
87	61	80	823.81
87	61	81	818.23
87	61	82	828.63
87	61	83	842.73
87	61	84	845.5
87	62	77	830.9
87	62	78	777.94
87	62	79	821.97
87	62	80	864.68
87	62	81	875.33
87	62	82	873.12
87	62	83	864.58
87	62	84	844.31
87	63	77	914.26
87	63	78	873.84
87	63	79	844.28
87	63	80	827.24
87	63	81	873.56
87	63	82	879.53
87	63	83	858.63
87	63	84	817.96
87	64	77	897.43
87	64	78	843.06
87	64	79	803.35
87	64	80	778.09
87	64	81	803.8
87	64	82	801.82
87	64	83	783.41
87	64	84	758.42
87	65	77	858.4
87	65	78	821.7
87	65	79	789.31
87	65	80	755.94
87	65	81	767.52
87	65	82	758.92
87	65	83	740.32
87	65	84	729.29
87	66	77	863.04
87	66	78	869.68
87	66	79	819.27
87	66	80	752.57
87	66	81	757.5
87	66	82	743.98
87	66	83	718.04
87	66	84	716.05
87	67	77	883.23
87	67	78	842.1
87	67	79	802.06
87	67	80	759.54
87	67	81	750.96
87	67	82	734.09
87	67	83	711.79
87	67	84	718.62
87	68	77	870.92
87	68	78	823.77
87	68	79	788.99
87	68	80	751.07
87	68	81	738.72
87	68	82	729.73
87	68	83	726.51
87	68	84	718.08
87	69	77	817.71
87	69	78	799.48
87	69	79	770.71
87	69	80	740.39
87	70	77	751.15
87	70	78	739.98
87	70	79	736.83
87	70	80	737.05
87	71	77	718.85
87	71	78	732.51
87	71	79	741.53
87	71	80	743.95
87	72	77	715.31
87	72	78	746.9
87	72	79	754.25
87	72	80	748.64
87	73	77	744.23
87	73	78	753.84
87	73	79	753.12
87	73	80	752.35
87	73	81	771.2
87	73	82	769.16
87	73	83	747.22
87	73	84	750.92
87	74	81	803.34
87	74	82	828.51
87	74	83	833.12
87	74	84	834.06
87	75	81	827.13
87	75	82	877.04
87	75	83	903.6
87	75	84	896.16
87	76	81	828.15
87	76	82	884.87
87	76	83	924.77
87	76	84	922.62
88	46	81	958.27
88	46	82	942.55
88	46	83	929.52
88	46	84	926.64
88	47	81	862.82
88	47	82	864.5
88	47	83	850.82
88	47	84	843.84
88	48	81	773.39
88	48	82	766.79
88	48	83	756.71
88	48	84	763.11
88	49	77	716.13
88	49	78	716.54
88	49	79	722.07
88	49	80	732.5
88	49	81	736.08
88	49	82	736.42
88	49	83	729.12
88	49	84	734.95
88	50	77	717.52
88	50	78	718.43
88	50	79	723.06
88	50	80	730.73
88	50	81	741.51
88	50	82	750.3
88	50	83	734.83
88	50	84	728.74
88	51	77	749.35
88	51	78	737.32
88	51	79	727.31
88	51	80	718.73
88	52	77	815.85
88	52	78	779.57
88	52	79	753.01
88	52	80	732.86
88	53	77	895.48
88	53	78	853.69
88	53	79	817.37
88	53	80	788.27
88	54	77	913.83
88	54	78	882.29
88	54	79	854.36
88	54	80	830.06
88	55	77	892.29
88	55	78	876.74
88	55	79	872.42
88	55	80	853.23
88	55	81	835.7
88	55	82	816.56
88	55	83	820.81
88	55	84	838.88
88	56	77	870.98
88	56	78	864.58
88	56	79	879.28
88	56	80	860.58
88	56	81	839.06
88	56	82	827.91
88	56	83	830.98
88	56	84	854.56
88	57	77	857.63
88	57	78	869.35
88	57	79	898.79
88	57	80	885.77
88	57	81	864.47
88	57	82	839.35
88	57	83	823.64
88	57	84	828.19
88	58	77	854.2
88	58	78	874.56
88	58	79	902.5
88	58	80	900.64
88	58	81	895.85
88	58	82	877.52
88	58	83	863.94
88	58	84	860.34
88	59	77	891.07
88	59	78	884.11
88	59	79	881.46
88	59	80	893.33
88	59	81	904.12
88	59	82	887.73
88	59	83	872.79
88	59	84	861.27
88	60	77	858.65
88	60	78	854.62
88	60	79	829.6
88	60	80	806.89
88	60	81	788.14
88	60	82	781.45
88	60	83	785.54
88	60	84	799.77
88	61	77	832.81
88	61	78	839.21
88	61	79	837.68
88	61	80	838.44
88	61	81	836.15
88	61	82	835.57
88	61	83	837.66
88	61	84	834.97
88	62	77	845.16
88	62	78	843.31
88	62	79	869.65
88	62	80	888.6
88	62	81	912.16
88	62	82	906.87
88	62	83	894.57
88	62	84	863.72
88	63	77	898.05
88	63	78	874.26
88	63	79	853.76
88	63	80	853.73
88	63	81	923.76
88	63	82	933.47
88	63	83	923.55
88	63	84	872.37
88	64	77	902.58
88	64	78	853.58
88	64	79	811.48
88	64	80	800.84
88	64	81	872.67
88	64	82	886.32
88	64	83	882.83
88	64	84	820.09
88	65	77	889.17
88	65	78	832.37
88	65	79	785.04
88	65	80	764.39
88	65	81	828.75
88	65	82	842.11
88	65	83	836.62
88	65	84	782.56
88	66	77	893.94
88	66	78	844.57
88	66	79	791.82
88	66	80	752.26
88	66	81	801.09
88	66	82	804.83
88	66	83	790.52
88	66	84	752.75
88	67	77	861.94
88	67	78	822.09
88	67	79	781.16
88	67	80	751.31
88	67	81	772.86
88	67	82	767.32
88	67	83	749.77
88	67	84	732.27
88	68	77	823.46
88	68	78	803.78
88	68	79	775.63
88	68	80	749.94
88	68	81	751.59
88	68	82	752.04
88	68	83	755.01
88	68	84	737.8
88	69	77	777.95
88	69	78	786.46
88	69	79	770.43
88	69	80	746.17
88	70	77	745.95
88	70	78	753
88	70	79	747.39
88	70	80	745.28
88	71	77	730.39
88	71	78	739.42
88	71	79	744.62
88	71	80	751.44
88	72	77	725.53
88	72	78	738.99
88	72	79	749.09
88	72	80	757.6
88	73	77	729.38
88	73	78	728.03
88	73	79	741.27
88	73	80	761.47
88	73	81	787.81
88	73	82	796.8
88	73	83	784.67
88	73	84	773.33
88	74	81	831.65
88	74	82	861.85
88	74	83	862.81
88	74	84	858.3
88	75	81	881.04
88	75	82	930.46
88	75	83	940.72
88	75	84	932.36
88	76	81	886.3
88	76	82	933.11
88	76	83	922.58
88	76	84	934.34
89	46	81	969.58
89	46	82	955.46
89	46	83	928.45
89	46	84	918.42
89	47	81	881.7
89	47	82	870.42
89	47	83	840.67
89	47	84	826.61
89	48	81	788.75
89	48	82	779.3
89	48	83	755.09
89	48	84	753.67
89	49	77	731.05
89	49	78	741.61
89	49	79	737.55
89	49	80	735.48
89	49	81	746.73
89	49	82	748.55
89	49	83	734.55
89	49	84	739.76
89	50	74	727.5
89	50	75	759.31
89	50	76	751.9
89	50	77	743
89	50	78	739.18
89	50	79	739.09
89	50	80	747.04
89	50	81	761.03
89	50	82	766.9
89	50	83	751.8
89	50	84	749.91
89	51	74	732.55
89	51	75	781.59
89	51	76	791.32
89	51	77	786.75
89	51	78	769.45
89	51	79	757.53
89	51	80	747.54
89	51	81	757.07
89	51	82	765.14
89	51	83	737.28
89	51	84	723.82
89	52	74	742.43
89	52	75	840.59
89	52	76	868.93
89	52	77	866.7
89	52	78	830.88
89	52	79	800.33
89	52	80	780.71
89	52	81	785.43
89	52	82	794.04
89	52	83	758.52
89	52	84	737.28
89	53	74	756.53
89	53	75	871.24
89	53	76	905.09
89	53	77	894.14
89	53	78	877.54
89	53	79	864.09
89	53	80	860.83
89	53	81	852.93
89	53	82	851.5
89	53	83	806.58
89	53	84	778.95
89	54	74	765.17
89	54	75	878.24
89	54	76	923.7
89	54	77	915.37
89	54	78	898.93
89	54	79	884.03
89	54	80	883.67
89	54	81	877.83
89	54	82	872.77
89	54	83	859.29
89	54	84	855.02
89	55	75	854.48
89	55	76	921.4
89	55	77	923.7
89	55	78	901.08
89	55	79	883.98
89	55	80	889.15
89	55	81	889.86
89	55	82	884.42
89	55	83	886.08
89	55	84	893.98
89	56	75	818.07
89	56	76	861.94
89	56	77	882.55
89	56	78	880.23
89	56	79	874.15
89	56	80	888.17
89	56	81	892.82
89	56	82	891.78
89	56	83	901.4
89	56	84	912.2
89	57	75	831.97
89	57	76	844.76
89	57	77	865.17
89	57	78	873.47
89	57	79	878.17
89	57	80	890.93
89	57	81	891.09
89	57	82	884.14
89	57	83	893.54
89	57	84	913.29
89	58	77	867.89
89	58	78	876.52
89	58	79	894.88
89	58	80	911.77
89	58	81	919.87
89	58	82	915.37
89	58	83	916.67
89	58	84	917.4
89	59	77	882.03
89	59	78	887.09
89	59	79	912.69
89	59	80	935.4
89	59	81	942.83
89	59	82	918.3
89	59	83	887.74
89	59	84	866.84
89	60	77	825.79
89	60	78	827.21
89	60	79	818.6
89	60	80	794.68
89	60	81	760.18
89	60	82	724.61
89	60	83	699.04
89	60	84	736.61
89	61	77	808.7
89	61	78	828.77
89	61	79	832.78
89	61	80	825.34
89	61	81	816.4
89	61	82	793.18
89	61	83	779.36
89	61	84	824.21
89	62	77	869.06
89	62	78	873.43
89	62	79	892.47
89	62	80	909.82
89	62	81	935.98
89	62	82	917.71
89	62	83	890.68
89	62	84	893.07
89	63	77	885.42
89	63	78	860.73
89	63	79	867.33
89	63	80	903.49
89	63	81	985.8
89	63	82	985.08
89	63	83	960.65
89	63	84	914.33
89	64	77	890.99
89	64	78	841.43
89	64	79	827.3
89	64	80	849.45
89	64	81	946.73
89	64	82	958.42
89	64	83	934.17
89	64	84	861.04
89	65	77	888.74
89	65	78	827.65
89	65	79	796.88
89	65	80	807.84
89	65	81	910.78
89	65	82	932.99
89	65	83	913.84
89	65	84	828.87
89	66	75	802.49
89	66	76	858.66
89	66	77	874.75
89	66	78	824.24
89	66	79	785.78
89	66	80	788.26
89	66	81	879.44
89	66	82	902.22
89	66	83	887.37
89	66	84	801.18
89	67	75	855.14
89	67	76	842.75
89	67	77	829.61
89	67	78	811.09
89	67	79	780.65
89	67	80	770.05
89	67	81	815.07
89	67	82	818.36
89	67	83	798.06
89	67	84	751.68
89	68	75	838.05
89	68	76	807.45
89	68	77	792.82
89	68	78	803.15
89	68	79	784.22
89	68	80	768.81
89	68	81	780.07
89	68	82	778.24
89	68	83	769.55
89	68	84	741
89	69	74	818.86
89	69	75	780.61
89	69	76	763.52
89	69	77	769.26
89	69	78	800.23
89	69	79	793.61
89	69	80	774.23
89	69	81	761.12
89	69	82	760.29
89	69	83	765.7
89	69	84	746
89	70	74	763.05
89	70	75	748.45
89	70	76	742.91
89	70	77	749.49
89	70	78	772.74
89	70	79	761.34
89	70	80	748.68
89	70	81	761.87
89	70	82	766.24
89	70	83	761.51
89	70	84	755.57
89	71	74	728.87
89	71	75	734.89
89	71	76	737.48
89	71	77	742.84
89	71	78	757.01
89	71	79	748.42
89	71	80	742.76
89	71	81	759.34
89	71	82	761.98
89	71	83	750.96
89	71	84	734.9
89	72	74	724.87
89	72	75	748.98
89	72	76	749.68
89	72	77	747.98
89	72	78	752.49
89	72	79	749.46
89	72	80	750.3
89	72	81	758.42
89	72	82	759.5
89	72	83	755.7
89	72	84	726.83
89	73	74	726.92
89	73	75	745.66
89	73	76	744.12
89	73	77	738.79
89	73	78	733.77
89	73	79	743.81
89	73	80	764.84
89	73	81	793.77
89	73	82	817.44
89	73	83	837.84
89	73	84	817.34
89	74	81	849.66
89	74	82	883.65
89	74	83	910.71
89	74	84	894.3
89	75	81	926.15
89	75	82	960.87
89	75	83	982.35
89	75	84	967.12
89	76	81	924.04
89	76	82	960.38
89	76	83	961
89	76	84	971.54
90	46	81	964.53
90	46	82	953.09
90	46	83	926.25
90	46	84	911.73
90	47	81	894.39
90	47	82	882.07
90	47	83	840.08
90	47	84	824.55
90	48	81	806.79
90	48	82	801.41
90	48	83	774.94
90	48	84	767.79
90	49	74	750.96
90	49	75	769.99
90	49	76	755.83
90	49	81	761.41
90	49	82	770.89
90	49	83	756.21
90	49	84	756.6
90	50	74	746.21
90	50	75	762.99
90	50	76	763.24
90	50	77	765.92
90	50	78	759.92
90	50	79	754.63
90	50	80	760.4
90	50	81	785.12
90	50	82	799.42
90	50	83	777.62
90	50	84	771.12
90	51	74	749.46
90	51	75	778.26
90	51	76	806.06
90	51	77	817.6
90	51	78	794.79
90	51	79	784.15
90	51	80	775.55
90	51	81	781.29
90	51	82	780.9
90	51	83	752.38
90	51	84	742.22
90	52	74	763.71
90	52	75	843.75
90	52	76	888.41
90	52	77	905.35
90	52	78	878.16
90	52	79	845.94
90	52	80	826.93
90	52	81	826.98
90	52	82	821.83
90	52	83	783.38
90	52	84	758.64
90	53	74	771.72
90	53	75	882.35
90	53	76	913.73
90	53	77	904.17
90	53	78	899.59
90	53	79	908.98
90	53	80	942.04
90	53	81	945.31
90	53	82	931.37
90	53	83	865.66
90	53	84	812.49
90	54	74	768.82
90	54	75	889.57
90	54	76	925.87
90	54	77	910.98
90	54	78	904.03
90	54	79	902.49
90	54	80	931.77
90	54	81	950.57
90	54	82	965.24
90	54	83	919.09
90	54	84	881.09
90	55	74	744.77
90	55	75	850.58
90	55	76	918.15
90	55	77	943.73
90	55	78	911.53
90	55	79	892.42
90	55	80	916.22
90	55	81	939.67
90	55	82	947.37
90	55	83	922.09
90	55	84	902.72
90	56	74	754.74
90	56	75	805.15
90	56	76	855.36
90	56	77	912.1
90	56	78	924.3
90	56	79	931.19
90	56	80	958.06
90	56	81	956.63
90	56	82	905.49
90	56	83	898.9
90	56	84	905.27
90	57	74	817.84
90	57	75	822
90	57	76	842.13
90	57	77	889.44
90	57	78	904.4
90	57	79	908.27
90	57	80	939.24
90	57	81	955.98
90	57	82	924.56
90	57	83	920.36
90	57	84	927.13
90	58	74	920.43
90	58	75	904
90	58	76	887.45
90	58	77	888.68
90	58	78	890.86
90	58	79	907.83
90	58	80	953.96
90	58	81	989.83
90	58	82	979.46
90	58	83	973.93
90	58	84	969.75
90	59	75	863.5
90	59	76	874.96
90	59	77	869.14
90	59	78	888.79
90	59	79	956.61
90	59	80	1000.4
90	59	81	1016.9
90	59	82	983.11
90	59	83	938.54
90	59	84	907.29
90	60	75	748.85
90	60	76	751.97
90	60	77	748.84
90	60	78	740.75
90	60	79	744.39
90	60	80	736.45
90	60	81	720.76
90	60	82	686.48
90	60	83	657.96
90	60	84	665.64
90	61	77	728.77
90	61	78	739.24
90	61	79	746.35
90	61	80	740.3
90	61	81	727.69
90	61	82	683.5
90	61	83	657.43
90	61	84	712.33
90	62	75	830.02
90	62	76	870.71
90	62	77	889.95
90	62	78	887.27
90	62	79	885.7
90	62	80	872.35
90	62	81	863.37
90	62	82	802.77
90	62	83	758.32
90	62	84	822.76
90	63	75	696.62
90	63	76	850.44
90	63	77	887.29
90	63	78	863.02
90	63	79	891.59
90	63	80	931.22
90	63	81	992.75
90	63	82	944.44
90	63	83	893.25
90	63	84	939.41
90	64	75	640.91
90	64	76	837.83
90	64	77	872.71
90	64	78	811.98
90	64	79	844.82
90	64	80	887.94
90	64	81	940.21
90	64	82	916.94
90	64	83	881.72
90	64	84	892.32
90	65	74	890.83
90	65	75	763.35
90	65	76	854.69
90	65	77	853.3
90	65	78	775.13
90	65	79	795.55
90	65	80	837.19
90	65	81	904.5
90	65	82	918.67
90	65	83	914.08
90	65	84	880.99
90	66	74	892.4
90	66	75	868.44
90	66	76	852.49
90	66	77	820.16
90	66	78	784.32
90	66	79	773.18
90	66	80	810.16
90	66	81	915.32
90	66	82	954.18
90	66	83	956.68
90	66	84	871.26
90	67	74	899.63
90	67	75	870.34
90	67	76	827.78
90	67	77	799.12
90	67	78	788.52
90	67	79	774.76
90	67	80	782.41
90	67	81	833.88
90	67	82	841.97
90	67	83	826.57
90	67	84	782.55
90	68	74	905.06
90	68	75	819.2
90	68	76	794.36
90	68	77	789.37
90	68	78	800.46
90	68	79	788.9
90	68	80	777.47
90	68	81	789.61
90	68	82	787.71
90	68	83	779.69
90	68	84	761.24
90	69	74	824.91
90	69	75	783.35
90	69	76	771.42
90	69	77	781.54
90	69	78	819.16
90	69	79	813.84
90	69	80	793.33
90	69	81	777.27
90	69	82	773.55
90	69	83	779.26
90	69	84	768.09
90	70	74	776.5
90	70	75	758.32
90	70	76	751.13
90	70	77	759.55
90	70	78	790.07
90	70	79	779.52
90	70	80	762.53
90	70	81	758.54
90	70	82	762.71
90	70	83	767.75
90	70	84	765.52
90	71	74	751.71
90	71	75	743.11
90	71	76	740.78
90	71	77	750.55
90	71	78	773.35
90	71	79	764.69
90	71	80	755.09
90	71	81	763.88
90	71	82	770.47
90	71	83	773.11
90	71	84	759.75
90	72	74	753.47
90	72	75	743.14
90	72	76	752.33
90	72	77	763.68
90	72	78	780.29
90	72	79	778.38
90	72	80	776.89
90	72	81	793.67
90	72	82	798.26
90	72	83	792.42
90	72	84	757.2
90	73	74	766.99
90	73	75	758.11
90	73	76	758.29
90	73	81	842.75
90	73	82	865.53
90	73	83	883.51
90	73	84	850.48
90	74	81	903.14
90	74	82	930.57
90	74	83	948.09
90	74	84	919.16
90	75	81	974.55
90	75	82	987.45
90	75	83	989.08
90	75	84	968.17
90	76	81	954.86
90	76	82	981.39
90	76	83	989.85
90	76	84	981.28
91	47	81	891.48
91	47	82	891.74
91	47	83	881.38
91	47	84	868.55
91	48	81	824.2
91	48	82	814.78
91	48	83	801.95
91	48	84	801.32
91	49	74	763.49
91	49	75	778.97
91	49	76	771.66
91	49	81	776.48
91	49	82	772.73
91	49	83	763.87
91	49	84	771.91
91	50	74	762.87
91	50	75	764.16
91	50	76	767.93
91	50	81	786.26
91	50	82	789.9
91	50	83	772.71
91	50	84	773.87
91	51	74	772.54
91	51	75	771.99
91	51	76	800.36
91	51	81	777.45
91	51	82	764.35
91	51	83	748.6
91	51	84	760.22
91	52	74	796.13
91	52	75	845.08
91	52	76	890.07
91	52	81	805.81
91	52	82	788.41
91	52	83	767.75
91	52	84	765.32
91	53	74	811.85
91	53	75	902.33
91	53	76	930.7
91	53	81	914.21
91	53	82	890.39
91	53	83	837.39
91	53	84	797.88
91	54	74	811.24
91	54	75	920.28
91	54	76	943.71
91	54	81	934.33
91	54	82	941.86
91	54	83	898.21
91	54	84	861.34
91	55	74	780.86
91	55	75	874.16
91	55	76	924.42
91	55	81	939.46
91	55	82	948.01
91	55	83	923.59
91	55	84	902.24
91	56	74	773.36
91	56	75	833.7
91	56	76	892.68
91	56	81	972.29
91	56	82	925.25
91	56	83	918.46
91	56	84	916.19
91	57	74	812.66
91	57	75	831.71
91	57	76	871.35
91	57	77	949.08
91	57	78	982.44
91	57	79	998.49
91	57	80	978.96
91	57	81	961.84
91	57	82	939.92
91	57	83	925.41
91	57	84	915.62
91	58	74	914.64
91	58	75	889.27
91	58	76	875.79
91	58	77	929.59
91	58	78	956.24
91	58	79	977.08
91	58	80	979.87
91	58	81	986.39
91	58	82	982.9
91	58	83	978.96
91	58	84	977.38
91	59	74	872.49
91	59	75	881.66
91	59	76	909.18
91	59	77	916.33
91	59	78	939.13
91	59	79	987.18
91	59	80	1008.2
91	59	81	1014.6
91	59	82	982.19
91	59	83	953.33
91	59	84	926.48
91	60	74	776.47
91	60	75	742.09
91	60	76	722.28
91	60	77	759.84
91	60	78	769.42
91	60	79	741.17
91	60	80	753.41
91	60	81	769.78
91	60	82	743.2
91	60	83	703.38
91	60	84	661.84
91	61	74	707.17
91	61	75	629.47
91	61	76	604.46
91	61	77	698.85
91	61	78	757.84
91	61	79	729.21
91	61	80	755.19
91	61	81	784.47
91	61	82	757.7
91	61	83	709.54
91	61	84	678.01
91	62	74	851.95
91	62	75	753.71
91	62	76	797.5
91	62	77	862.83
91	62	78	898.77
91	62	79	880.96
91	62	80	890.18
91	62	81	906.86
91	62	82	868.93
91	62	83	814.51
91	62	84	806.42
91	63	74	838.72
91	63	75	698.12
91	63	76	879.04
91	63	77	892.65
91	63	78	847.71
91	63	79	898.04
91	63	80	952.05
91	63	81	1010.8
91	63	82	976.68
91	63	83	933.25
91	63	84	968.22
91	64	74	837.46
91	64	75	733.14
91	64	76	885.74
91	64	77	870.91
91	64	78	807.01
91	64	79	857.11
91	64	80	904.47
91	64	81	949.82
91	64	82	931.82
91	64	83	903.14
91	64	84	922.87
91	65	74	974.34
91	65	75	949.39
91	65	76	861.98
91	65	77	819.03
91	65	78	782.49
91	65	79	810.52
91	65	80	849.52
91	65	81	901.37
91	65	82	919.46
91	65	83	924.93
91	65	84	919.97
91	66	74	921.98
91	66	75	905.34
91	66	76	864.29
91	66	77	816.89
91	66	78	760.13
91	66	79	779.94
91	66	80	827.21
91	66	81	909.12
91	66	82	955.66
91	66	83	981.44
91	66	84	928.43
91	67	74	905.53
91	67	75	878.87
91	67	76	841.21
91	67	81	839.33
91	67	82	867.07
91	67	83	881.23
91	67	84	838.09
91	68	74	912.93
91	68	75	854.2
91	68	76	810.7
91	68	81	796.77
91	68	82	811.53
91	68	83	820.45
91	68	84	797.06
91	69	74	837.28
91	69	75	788.04
91	69	76	777.69
91	69	81	794.35
91	69	82	794.01
91	69	83	794.09
91	69	84	785.59
91	70	74	795.86
91	70	75	773.84
91	70	76	772.39
91	70	81	775.14
91	70	82	778.78
91	70	83	784.54
91	70	84	775.04
91	71	74	778.91
91	71	75	769.7
91	71	76	769.97
91	71	81	779.6
91	71	82	786.33
91	71	83	795
91	71	84	781.41
91	72	74	780.78
91	72	75	735.05
91	72	76	745.55
91	72	81	815.73
91	72	82	820.59
91	72	83	822.54
91	72	84	801.88
91	73	74	794.33
91	73	75	745.9
91	73	76	749.6
91	73	81	884.51
91	73	82	898.91
91	73	83	911.01
91	73	84	884.93
91	74	74	807.87
91	74	75	771.61
91	74	76	757.26
91	74	81	956.88
91	74	82	971.93
91	74	83	986.22
91	74	84	960.45
91	75	81	1004.7
91	75	82	1005.9
91	75	83	1001.5
91	75	84	999.58
91	76	81	980.92
91	76	82	994.21
91	76	83	997.87
91	76	84	1004.7
92	47	81	966.95
92	47	82	965.61
92	47	83	951.5
92	47	84	947.53
92	48	81	880.38
92	48	82	882.24
92	48	83	875.68
92	48	84	870.82
92	49	74	773.62
92	49	75	784.18
92	49	76	792.4
92	49	81	797.36
92	49	82	807.05
92	49	83	814.34
92	49	84	814.74
92	50	74	776.41
92	50	75	772.91
92	50	76	777.84
92	50	81	798.09
92	50	82	796.12
92	50	83	783
92	50	84	785.1
92	51	74	803.25
92	51	75	764.28
92	51	76	761.14
92	51	81	783.89
92	51	82	775.76
92	51	83	764.01
92	51	84	789.98
92	52	74	832.12
92	52	75	835.02
92	52	76	833.44
92	52	81	780.03
92	52	82	772.12
92	52	83	758.01
92	52	84	775.06
92	53	74	867.79
92	53	75	919.59
92	53	76	910.2
92	53	81	832.05
92	53	82	814.95
92	53	83	775.58
92	53	84	762.28
92	54	74	892.21
92	54	75	971.55
92	54	76	961.33
92	54	81	863.39
92	54	82	856.73
92	54	83	830.2
92	54	84	808.95
92	55	74	867.9
92	55	75	929.28
92	55	76	946.84
92	55	81	886.76
92	55	82	880.83
92	55	83	870.14
92	55	84	860.3
92	56	74	850.32
92	56	75	908.34
92	56	76	939.88
92	56	81	920.61
92	56	82	888.61
92	56	83	888.01
92	56	84	892.91
92	57	74	837.07
92	57	75	881.09
92	57	76	913.38
92	57	77	944.29
92	57	78	962.59
92	57	79	973.94
92	57	80	947.6
92	57	81	924.46
92	57	82	904.33
92	57	83	894.58
92	57	84	882.47
92	58	74	840.2
92	58	75	850.4
92	58	76	878.44
92	58	77	924.55
92	58	78	950.63
92	58	79	973.74
92	58	80	963.43
92	58	81	953.41
92	58	82	942.08
92	58	83	940.28
92	58	84	943.46
92	59	74	893.94
92	59	75	900.58
92	59	76	912.68
92	59	77	945.33
92	59	78	976.21
92	59	79	1008.8
92	59	80	997.59
92	59	81	978.18
92	59	82	952.02
92	59	83	935.21
92	59	84	916.61
92	60	74	873.27
92	60	75	837.2
92	60	76	789.99
92	60	77	837.45
92	60	78	829.23
92	60	79	759.91
92	60	80	781.54
92	60	81	818.82
92	60	82	808.72
92	60	83	774.98
92	60	84	712.79
92	61	74	841.86
92	61	75	741.83
92	61	76	681.08
92	61	77	777.66
92	61	78	811.43
92	61	79	732.25
92	61	80	787.1
92	61	81	862.91
92	61	82	880.09
92	61	83	843.81
92	61	84	749.8
92	62	74	867.31
92	62	75	723.12
92	62	76	708.13
92	62	77	834.52
92	62	78	919.52
92	62	79	878.63
92	62	80	916.25
92	62	81	975.17
92	62	82	979.96
92	62	83	943.43
92	62	84	862.84
92	63	74	831.73
92	63	75	745.63
92	63	76	857.19
92	63	77	887.24
92	63	78	874.45
92	63	79	913.48
92	63	80	963.06
92	63	81	1017.1
92	63	82	1012.3
92	63	83	998.72
92	63	84	986.22
92	64	74	806.92
92	64	75	799.21
92	64	76	918.8
92	64	77	901.87
92	64	78	850.73
92	64	79	866.68
92	64	80	901.74
92	64	81	949.69
92	64	82	953.87
92	64	83	950.45
92	64	84	944.25
92	65	74	887.58
92	65	75	916.36
92	65	76	903.04
92	65	77	881.58
92	65	78	850.5
92	65	79	817.86
92	65	80	837.22
92	65	81	885.17
92	65	82	918.8
92	65	83	941.02
92	65	84	945.89
92	66	74	882.63
92	66	75	882.69
92	66	76	878.03
92	66	77	865.57
92	66	78	842.59
92	66	79	819.2
92	66	80	830.36
92	66	81	872.65
92	66	82	926.83
92	66	83	969.45
92	66	84	971.52
92	67	74	890.16
92	67	75	867.65
92	67	76	865.8
92	67	81	825.87
92	67	82	868.51
92	67	83	905.58
92	67	84	897.4
92	68	74	910.73
92	68	75	856
92	68	76	853.51
92	68	81	800.56
92	68	82	824.66
92	68	83	845.96
92	68	84	835.07
92	69	74	862.91
92	69	75	803.45
92	69	76	815.82
92	69	81	818.72
92	69	82	813.06
92	69	83	803.98
92	69	84	788.24
92	70	74	826.28
92	70	75	772.89
92	70	76	793.6
92	70	81	791.48
92	70	82	790.7
92	70	83	790.71
92	70	84	779.69
92	71	74	800.19
92	71	75	760.12
92	71	76	783.85
92	71	81	781.27
92	71	82	790.4
92	71	83	802.18
92	71	84	799.21
92	72	74	795.56
92	72	75	776.28
92	72	76	793.59
92	72	81	831.12
92	72	82	839.49
92	72	83	845.49
92	72	84	843.34
92	73	74	803.41
92	73	75	777.7
92	73	76	786.36
92	73	81	907.08
92	73	82	917.17
92	73	83	924.85
92	73	84	914.37
92	74	74	822.56
92	74	75	774.45
92	74	76	770.9
92	74	81	991.39
92	74	82	999.42
92	74	83	1008.6
92	74	84	991.07
92	75	81	1014.2
92	75	82	1015
92	75	83	1019.4
92	75	84	1035
92	76	81	987.36
92	76	82	993.66
92	76	83	999.93
92	76	84	1031.5
93	49	74	814.55
93	49	75	816.51
93	49	76	785.66
93	50	74	805.48
93	50	75	804.41
93	50	76	776.04
93	50	81	807.18
93	50	82	807.5
93	50	83	799.77
93	50	84	811.4
93	51	74	804.23
93	51	75	767.09
93	51	76	752.67
93	51	81	793.31
93	51	82	791.94
93	51	83	788.03
93	51	84	822.23
93	52	74	817.07
93	52	75	803.03
93	52	76	784.85
93	52	81	777.65
93	52	82	778.76
93	52	83	772.09
93	52	84	802.27
93	53	74	853.07
93	53	75	873.27
93	53	76	847.28
93	53	81	773.13
93	53	82	757.49
93	53	83	725.4
93	53	84	740.17
93	54	71	748.37
93	54	72	783.28
93	54	73	845.76
93	54	74	904.18
93	54	75	947.73
93	54	76	914.77
93	54	81	790.14
93	54	82	770.13
93	54	83	752.89
93	54	84	747.7
93	55	71	777.14
93	55	72	768.4
93	55	73	840.92
93	55	74	917.25
93	55	75	955.21
93	55	76	955.98
93	55	81	815.75
93	55	82	787.23
93	55	83	780.04
93	55	84	769.99
93	56	71	833.87
93	56	72	782.24
93	56	73	829.8
93	56	74	898.4
93	56	75	944.4
93	56	76	965.91
93	56	81	842.47
93	56	82	804.09
93	56	83	796.3
93	56	84	790.25
93	57	71	896.48
93	57	72	820.2
93	57	73	819.95
93	57	74	855.65
93	57	75	914.04
93	57	76	951.77
93	57	77	969.52
93	57	78	971.28
93	57	79	959.77
93	57	80	912.98
93	58	71	924.75
93	58	72	891.06
93	58	73	859.5
93	58	74	813.46
93	58	75	869.14
93	58	76	919.24
93	58	77	952.19
93	58	78	962.99
93	58	79	972.6
93	58	80	947.32
93	59	71	907.4
93	59	72	910.18
93	59	73	907.92
93	59	74	913.01
93	59	75	915.04
93	59	76	916.77
93	59	77	955.06
93	59	78	992.86
93	59	79	1028.6
93	59	80	990.12
93	60	71	875.77
93	60	72	883.79
93	60	73	848.44
93	60	74	854.4
93	60	75	855.79
93	60	76	862.82
93	60	77	873.66
93	60	78	836.22
93	60	79	750.83
93	60	80	798.85
93	61	74	688.21
93	61	75	742.17
93	61	76	811.21
93	61	77	840.61
93	61	78	809.46
93	61	79	709.47
93	61	80	802.86
93	62	71	893.57
93	62	72	939.49
93	62	73	878.7
93	62	74	806.19
93	62	75	775.64
93	62	76	804.79
93	62	77	887.76
93	62	78	918.3
93	62	79	861.96
93	62	80	927.6
93	63	71	873.47
93	63	72	949.03
93	63	73	930.68
93	63	74	886.78
93	63	75	874.97
93	63	76	907.21
93	63	77	907.55
93	63	78	901.19
93	63	79	926.45
93	63	80	962.46
93	64	71	868.39
93	64	72	913.15
93	64	73	896.04
93	64	74	914.76
93	64	75	926.84
93	64	76	953.53
93	64	77	926.7
93	64	78	891.35
93	64	79	886.33
93	64	80	899.3
93	65	71	889.04
93	65	72	965.48
93	65	73	913.49
93	65	74	896.77
93	65	75	904.97
93	65	76	937.8
93	65	77	933.9
93	65	78	904.78
93	65	79	841
93	65	80	832.51
93	66	71	896.79
93	66	72	980.97
93	66	73	940.32
93	66	74	926.29
93	66	75	919.97
93	66	76	915.87
93	67	71	888.45
93	67	72	981.73
93	67	73	955.48
93	67	74	939.86
93	67	75	922.84
93	67	76	909.25
93	67	81	797.34
93	67	82	829.67
93	67	83	869.01
93	67	84	906.26
93	68	71	841.83
93	68	72	996.42
93	68	73	963.53
93	68	74	939.23
93	68	75	911.84
93	68	76	903.12
93	68	81	797.39
93	68	82	803.17
93	68	83	811.25
93	68	84	836.02
93	69	71	766.44
93	69	72	933.14
93	69	73	900.58
93	69	74	873.21
93	69	75	847.59
93	69	76	846.97
93	69	81	837.31
93	69	82	820.81
93	69	83	791.05
93	69	84	767.06
93	70	74	831.03
93	70	75	801.91
93	70	76	815.77
93	70	81	809.21
93	70	82	791.68
93	70	83	772.07
93	70	84	771.12
93	71	74	807.17
93	71	75	771.86
93	71	76	800.38
93	71	81	779.59
93	71	82	775.75
93	71	83	780.97
93	71	84	810.47
93	72	74	824.18
93	72	75	821.12
93	72	76	824.41
93	72	81	842.82
93	72	82	857.2
93	72	83	874.74
93	72	84	901.1
93	73	74	827.13
93	73	75	821.75
93	73	76	819.63
93	73	81	920.98
93	73	82	933.94
93	73	83	944.54
93	73	84	953.01
93	74	74	825.35
93	74	75	792.67
93	74	76	797.47
94	49	74	827.35
94	49	75	833.85
94	49	76	800.94
94	50	71	871.38
94	50	72	870.28
94	50	73	818.34
94	50	74	817.86
94	50	75	824.76
94	50	76	795.14
94	51	71	831.67
94	51	72	847.3
94	51	73	816.12
94	51	74	808.51
94	51	75	799.35
94	51	76	776.76
94	52	71	812.06
94	52	72	841.03
94	52	73	834.46
94	52	74	835.84
94	52	75	835.27
94	52	76	809.92
94	53	69	623.75
94	53	70	746.63
94	53	71	819.23
94	53	72	836.93
94	53	73	849.39
94	53	74	863.66
94	53	75	873.32
94	53	76	846.09
94	54	69	599.82
94	54	70	720.51
94	54	71	800.58
94	54	72	792.21
94	54	73	836.45
94	54	74	879.73
94	54	75	909.67
94	54	76	895.54
94	54	78	891.78
94	54	79	842.69
94	54	80	785.7
94	55	69	598.36
94	55	70	716.76
94	55	71	802.68
94	55	72	774.14
94	55	73	834.09
94	55	74	906.18
94	55	75	957.1
94	55	76	966.12
94	55	78	933.16
94	55	79	868.96
94	55	80	800.23
94	56	69	635.42
94	56	70	740.74
94	56	71	833.94
94	56	72	787.73
94	56	73	835.58
94	56	74	905.24
94	56	75	959.77
94	56	76	974.36
94	56	78	992.56
94	56	79	958.51
94	56	80	866.73
94	57	71	902.87
94	57	72	828.11
94	57	73	834.81
94	57	74	874.37
94	57	75	935.95
94	57	76	965.98
94	57	77	977.04
94	57	78	1000.2
94	57	79	981.58
94	57	80	915
94	58	71	952.55
94	58	72	897.84
94	58	73	857.72
94	58	74	829.31
94	58	75	901.55
94	58	76	953.86
94	58	77	977.3
94	58	78	986.1
94	58	79	991.16
94	58	80	963.31
94	59	71	953.44
94	59	72	933.09
94	59	73	914.9
94	59	74	918.88
94	59	75	927.13
94	59	76	930.84
94	59	77	958.43
94	59	78	1000.6
94	59	79	1048.5
94	59	80	1010.9
94	60	71	885.25
94	60	72	885.76
94	60	73	833.5
94	60	74	832.57
94	60	75	855.81
94	60	76	898.17
94	60	77	878.43
94	60	78	816.12
94	60	79	720.06
94	60	80	813.95
94	61	71	728.25
94	61	72	689.75
94	61	73	554.48
94	61	74	600.6
94	61	75	736.83
94	61	76	902.13
94	61	77	872.21
94	61	78	783.22
94	61	79	654.36
94	61	80	797.03
94	62	71	793.3
94	62	72	818.88
94	62	73	772.52
94	62	74	782.69
94	62	75	845.73
94	62	76	949.38
94	62	77	959.84
94	62	78	913.66
94	62	79	831.28
94	62	80	917.39
94	63	71	896.3
94	63	72	932.19
94	63	73	913.88
94	63	74	930.59
94	63	75	961.03
94	63	76	975.89
94	63	77	949.15
94	63	78	928.61
94	63	79	938.31
94	63	80	963.26
94	64	71	922.8
94	64	72	978.3
94	64	73	956.77
94	64	74	986.38
94	64	75	996.56
94	64	76	981.12
94	64	77	956.96
94	64	78	937.05
94	64	79	931.17
94	64	80	922.64
94	65	71	927.24
94	65	72	987.29
94	65	73	935.33
94	65	74	918.54
94	65	75	920.16
94	65	76	956.99
94	65	77	972.98
94	65	78	959.68
94	65	79	907.75
94	65	80	876.27
94	66	71	906.92
94	66	72	967.56
94	66	73	934.11
94	66	74	936.19
94	66	75	944.08
94	66	76	940.05
94	66	78	993.13
94	66	79	972.64
94	66	80	908.53
94	67	69	694.54
94	67	70	773.75
94	67	71	862.26
94	67	72	940.44
94	67	73	929.65
94	67	74	938.53
94	67	75	946.44
94	67	76	932.49
94	67	78	1000.5
94	67	79	957.16
94	67	80	881.46
94	68	69	646.05
94	68	70	695.89
94	68	71	813.19
94	68	72	937.58
94	68	73	920.61
94	68	74	916.71
94	68	75	922.45
94	68	76	921.97
94	68	78	985.22
94	68	79	910.81
94	68	80	840.7
94	69	69	634.36
94	69	70	659.07
94	69	71	759.71
94	69	72	882.7
94	69	73	866.5
94	69	74	859.03
94	69	75	856.97
94	69	76	855.48
94	69	78	882.21
94	69	79	847.5
94	69	80	820.71
94	70	69	640.37
94	70	70	645.09
94	70	71	720.24
94	70	72	842.13
94	70	73	833.65
94	70	74	821.76
94	70	75	810.34
94	70	76	818.82
94	71	71	708.73
94	71	72	843.17
94	71	73	833.4
94	71	74	808.16
94	71	75	775.72
94	71	76	802.18
94	72	71	686.03
94	72	72	831.53
94	72	73	836.55
94	72	74	835.87
94	72	75	834
94	72	76	832.66
94	73	71	671.31
94	73	72	824.84
94	73	73	839.48
94	73	74	840.72
94	73	75	840.4
94	73	76	841.95
94	74	74	827.29
94	74	75	802.2
94	74	76	831.47
95	50	71	881.06
95	50	72	856.01
95	50	73	822.57
95	51	71	855.86
95	51	72	857.45
95	51	73	837
95	52	71	837.86
95	52	72	871.48
95	52	73	873.38
95	53	69	621.55
95	53	70	753.48
95	53	71	844.46
95	53	72	882.64
95	53	73	898.19
95	53	77	916.65
95	53	78	925.56
95	53	79	879.44
95	53	80	825.95
95	54	69	614.92
95	54	70	742.88
95	54	71	823.74
95	54	72	811.07
95	54	73	838.81
95	54	77	958.08
95	54	78	993.33
95	54	79	916.41
95	54	80	825.7
95	55	69	624.91
95	55	70	748.2
95	55	71	833.69
95	55	72	807.06
95	55	73	834.97
95	55	77	1015.4
95	55	78	1021.5
95	55	79	953.97
95	55	80	864.99
95	56	69	669.9
95	56	70	770.68
95	56	71	861.66
95	56	72	828.15
95	56	73	843.64
95	56	77	976.77
95	56	78	1023.9
95	56	79	1001.1
95	56	80	925.41
95	57	69	764.36
95	57	70	829.75
95	57	71	907.42
95	57	72	849.34
[truncated: 7,412 more rows]
