# Supplementary material for: From mathematics to medicine: A practical primer on topological data analysis (TDA) and the development of related analytic tools for the functional discovery of latent structure in fMRI data
Source: PLoS One. 2021 Aug 12;16(8):e0255859. doi: 10.1371/journal.pone.0255859 (PMC8360597; doi:10.1371/journal.pone.0255859)
Supplement: S1 Data — The included archive of .csv files has one .csv file for each time index. Each .csv file contains a single matrix, which has one column for each of the spatial coordinates x, y, z and one column for the fMRI signal amplitude at voxel (x, y, z) at that time index. This is normalized scan data for a single patient from our study, described in the paper, with an ACC (anterior cingulate cortex) mask applied. This is the data we used, together with our software implementation of our workflow (available at https://github.com/regalski/Wayne-State-TDA), to produce the persistence diagrams, vineyards, and loop locations pictured in the figures and described in the Workflow section of our paper. (ZIP) [file pone.0255859.s004.zip › lea2002_145_121_121_time_168_rdACC.csv]

86	49	77	695.62
86	49	78	684.67
86	49	79	684.61
86	49	80	691.39
86	50	77	684.54
86	50	78	661.99
86	50	79	660.11
86	50	80	676.54
86	51	77	684.79
86	51	78	674.1
86	51	79	672.93
86	51	80	673.84
86	52	77	701.4
86	52	78	701.92
86	52	79	692.56
86	52	80	680.25
86	53	77	790.59
86	53	78	737.95
86	53	79	699.5
86	53	80	693.91
86	54	77	831.5
86	54	78	788
86	54	79	762.24
86	54	80	740.59
86	55	77	833.52
86	55	78	819.51
86	55	79	826.89
86	55	80	794.86
86	56	77	832.13
86	56	78	829.43
86	56	79	859.9
86	56	80	851.33
86	57	77	839.2
86	57	78	850.93
86	57	79	886.18
86	57	80	871.56
86	57	81	846.17
86	57	82	815.13
86	58	77	847.71
86	58	78	864.26
86	58	79	893.68
86	58	80	867.15
86	58	81	827.1
86	58	82	835.74
86	59	81	765.29
86	59	82	815.01
86	60	81	701.85
86	60	82	731.92
86	61	81	765.63
86	61	82	792.07
86	62	81	841.12
86	62	82	848.55
86	63	77	846.02
86	63	78	760.37
86	63	79	780.8
86	63	80	795.59
86	63	81	808.89
86	63	82	816.37
86	64	77	851.43
86	64	78	800.45
86	64	79	780.68
86	64	80	769.53
86	64	81	761.96
86	64	82	746.26
86	65	77	847.09
86	65	78	824.36
86	65	79	800.66
86	65	80	772.68
86	65	81	747.1
86	65	82	720.64
86	66	77	859.51
86	66	78	886.65
86	66	79	849.2
86	66	80	793.32
86	66	81	749.93
86	66	82	720.78
86	67	77	827.59
86	67	78	860.51
86	67	79	824.77
86	67	80	780.22
86	68	77	842.05
86	68	78	843.48
86	68	79	807.82
86	68	80	764.95
86	69	77	874.6
86	69	78	818.83
86	69	79	777.28
86	69	80	745.54
86	70	77	777.56
86	70	78	720.55
86	70	79	708.16
86	70	80	708.07
86	71	77	749.47
86	71	78	718.67
86	71	79	707.92
86	71	80	702.21
86	72	77	758.29
86	72	78	740.79
86	72	79	716.85
86	72	80	704.05
86	73	77	726.08
86	73	78	718.41
86	73	79	709.07
86	73	80	708.66
87	46	81	894.81
87	46	82	893.69
87	46	83	902.58
87	46	84	919.73
87	47	81	790.93
87	47	82	810.46
87	47	83	844.81
87	47	84	855.92
87	48	81	736.89
87	48	82	743.58
87	48	83	757.92
87	48	84	773.48
87	49	77	708.44
87	49	78	702.12
87	49	79	706.55
87	49	80	716.1
87	49	81	701.44
87	49	82	700.08
87	49	83	717.08
87	49	84	740.22
87	50	77	700.79
87	50	78	690.47
87	50	79	687.28
87	50	80	690.09
87	50	81	668.8
87	50	82	664.49
87	50	83	705.13
87	50	84	737.16
87	51	77	688.9
87	51	78	680.57
87	51	79	675.91
87	51	80	673.39
87	52	77	685.53
87	52	78	686.79
87	52	79	682.34
87	52	80	676.51
87	53	77	819.67
87	53	78	765.13
87	53	79	723.54
87	53	80	709.29
87	54	77	856.99
87	54	78	808.32
87	54	79	776.81
87	54	80	749.26
87	55	77	813.5
87	55	78	815.02
87	55	79	829.17
87	55	80	792.14
87	55	81	758.59
87	55	82	720.1
87	55	83	728.2
87	55	84	749.8
87	56	77	829.97
87	56	78	836.94
87	56	79	875.5
87	56	80	844.11
87	56	81	806.83
87	56	82	745.53
87	56	83	732.01
87	56	84	732.78
87	57	77	839.7
87	57	78	857.12
87	57	79	903.41
87	57	80	872.19
87	57	81	837.06
87	57	82	793.03
87	57	83	764.58
87	57	84	734.23
87	58	77	845.03
87	58	78	868.92
87	58	79	891.6
87	58	80	869.62
87	58	81	843.94
87	58	82	828.95
87	58	83	818.37
87	58	84	798.17
87	59	77	879.17
87	59	78	867.01
87	59	79	834.65
87	59	80	824.89
87	59	81	813.62
87	59	82	824.6
87	59	83	836.49
87	59	84	832.65
87	60	77	795.13
87	60	78	758.43
87	60	79	764.48
87	60	80	758.25
87	60	81	738.49
87	60	82	745.52
87	60	83	758.35
87	60	84	782.23
87	61	77	743.22
87	61	78	699.91
87	61	79	755.07
87	61	80	784.89
87	61	81	781.33
87	61	82	789.71
87	61	83	802.71
87	61	84	811.48
87	62	77	801.9
87	62	78	742.94
87	62	79	802.96
87	62	80	839.62
87	62	81	849.34
87	62	82	848.18
87	62	83	847.61
87	62	84	836.32
87	63	77	858.37
87	63	78	816.93
87	63	79	788.34
87	63	80	783.3
87	63	81	830.63
87	63	82	832.6
87	63	83	830.71
87	63	84	827
87	64	77	859.4
87	64	78	812.01
87	64	79	764.32
87	64	80	753.05
87	64	81	804.74
87	64	82	796.77
87	64	83	773.39
87	64	84	774.4
87	65	77	836.46
87	65	78	790.78
87	65	79	755.38
87	65	80	741.93
87	65	81	771.45
87	65	82	755.83
87	65	83	728.28
87	65	84	741.3
87	66	77	830.09
87	66	78	811.72
87	66	79	769.28
87	66	80	735.55
87	66	81	734.43
87	66	82	716.89
87	66	83	695
87	66	84	715.05
87	67	77	853.19
87	67	78	789.1
87	67	79	757.06
87	67	80	730.48
87	67	81	717.86
87	67	82	700
87	67	83	678.73
87	67	84	698.61
87	68	77	844.92
87	68	78	777.85
87	68	79	752.08
87	68	80	731.12
87	68	81	724.75
87	68	82	702.77
87	68	83	671.53
87	68	84	700.08
87	69	77	779.75
87	69	78	769.5
87	69	79	747.75
87	69	80	730.45
87	70	77	735.11
87	70	78	721.93
87	70	79	718.82
87	70	80	716.1
87	71	77	731.89
87	71	78	723.53
87	71	79	716.55
87	71	80	711
87	72	77	761.27
87	72	78	748.85
87	72	79	721.22
87	72	80	711.67
87	73	77	754.2
87	73	78	728.78
87	73	79	719.08
87	73	80	723.37
87	73	81	737.25
87	73	82	717.22
87	73	83	689.23
87	73	84	733.91
87	74	81	773.4
87	74	82	777.58
87	74	83	774.22
87	74	84	815.16
87	75	81	812.13
87	75	82	841.04
87	75	83	860.68
87	75	84	888.21
87	76	81	802.2
87	76	82	843.95
87	76	83	882.9
87	76	84	919.7
88	46	81	895.33
88	46	82	903.62
88	46	83	934.6
88	46	84	943.72
88	47	81	813.96
88	47	82	828.62
88	47	83	867.91
88	47	84	868.92
88	48	81	745.36
88	48	82	747.78
88	48	83	765.7
88	48	84	779.12
88	49	77	714.18
88	49	78	714.56
88	49	79	713.07
88	49	80	712.52
88	49	81	701.13
88	49	82	700.48
88	49	83	720.17
88	49	84	742.99
88	50	77	706.54
88	50	78	700.49
88	50	79	698.16
88	50	80	695.82
88	50	81	670.58
88	50	82	667.36
88	50	83	706.87
88	50	84	739.78
88	51	77	720.37
88	51	78	707.34
88	51	79	697.32
88	51	80	688.77
88	52	77	760.85
88	52	78	739.59
88	52	79	721.06
88	52	80	702.95
88	53	77	852.5
88	53	78	811.72
88	53	79	780.43
88	53	80	759.33
88	54	77	885.83
88	54	78	850.3
88	54	79	821.38
88	54	80	792.06
88	55	77	856.31
88	55	78	851.77
88	55	79	847.44
88	55	80	818.24
88	55	81	791.73
88	55	82	758.63
88	55	83	788.89
88	55	84	826.92
88	56	77	856.98
88	56	78	852.61
88	56	79	861.34
88	56	80	851.61
88	56	81	822.06
88	56	82	763.95
88	56	83	779.03
88	56	84	823.54
88	57	77	866.62
88	57	78	867.36
88	57	79	869.82
88	57	80	860.76
88	57	81	836.4
88	57	82	789.27
88	57	83	788.57
88	57	84	815.15
88	58	77	873.21
88	58	78	881.54
88	58	79	868.52
88	58	80	862.67
88	58	81	851.89
88	58	82	824.6
88	58	83	826.03
88	58	84	852.4
88	59	77	891.03
88	59	78	872.11
88	59	79	839.53
88	59	80	848.39
88	59	81	857.08
88	59	82	838.62
88	59	83	835.69
88	59	84	858.19
88	60	77	847.63
88	60	78	823.65
88	60	79	798.63
88	60	80	774.88
88	60	81	753.15
88	60	82	736.52
88	60	83	738.66
88	60	84	775.9
88	61	77	811.89
88	61	78	803.31
88	61	79	805.8
88	61	80	800.6
88	61	81	792.39
88	61	82	770.83
88	61	83	765.88
88	61	84	804.06
88	62	77	841.21
88	62	78	834.37
88	62	79	848.68
88	62	80	860.58
88	62	81	877.26
88	62	82	839.05
88	62	83	817.73
88	62	84	839.8
88	63	77	857.15
88	63	78	820.36
88	63	79	804.84
88	63	80	814.76
88	63	81	872.85
88	63	82	857.58
88	63	83	841.67
88	63	84	855.43
88	64	77	857.56
88	64	78	799.56
88	64	79	766.45
88	64	80	775.83
88	64	81	854.7
88	64	82	858.34
88	64	83	849.82
88	64	84	828.04
88	65	77	848.17
88	65	78	785.38
88	65	79	739.05
88	65	80	742.36
88	65	81	824.74
88	65	82	833.11
88	65	83	825.65
88	65	84	797.58
88	66	77	840.94
88	66	78	779.55
88	66	79	723.77
88	66	80	715.18
88	66	81	782.04
88	66	82	784.83
88	66	83	773.55
88	66	84	760.78
88	67	77	820.99
88	67	78	748.04
88	67	79	721.08
88	67	80	716.23
88	67	81	736.81
88	67	82	731.28
88	67	83	718.76
88	67	84	720.29
88	68	77	793.48
88	68	78	733.77
88	68	79	727.62
88	68	80	723.94
88	68	81	721.62
88	68	82	710.09
88	68	83	695.06
88	68	84	714.84
88	69	77	751.95
88	69	78	739.43
88	69	79	739.4
88	69	80	733.18
88	70	77	735.9
88	70	78	724.96
88	70	79	719.36
88	70	80	718.29
88	71	77	736.41
88	71	78	727.44
88	71	79	718.65
88	71	80	718.5
88	72	77	751.55
88	72	78	742.99
88	72	79	732.1
88	72	80	727.68
88	73	77	743.39
88	73	78	733.03
88	73	79	727.28
88	73	80	734.54
88	73	81	755.85
88	73	82	743.79
88	73	83	722.66
88	73	84	761.3
88	74	81	800.72
88	74	82	805.93
88	74	83	796.94
88	74	84	838.41
88	75	81	868.04
88	75	82	894.48
88	75	83	898.8
88	75	84	923.42
88	76	81	867.41
88	76	82	896.25
88	76	83	896.66
88	76	84	919.4
89	46	81	896.66
89	46	82	912.53
89	46	83	949.48
89	46	84	939.44
89	47	81	834.82
89	47	82	843.53
89	47	83	866.74
89	47	84	856.68
89	48	81	753.74
89	48	82	751.27
89	48	83	760.05
89	48	84	774.66
89	49	77	723.1
89	49	78	722.64
89	49	79	714.57
89	49	80	707.54
89	49	81	697.81
89	49	82	697.62
89	49	83	715.63
89	49	84	743.84
89	50	74	740.57
89	50	75	750.33
89	50	76	733.85
89	50	77	721.95
89	50	78	710.19
89	50	79	709.15
89	50	80	707.09
89	50	81	684.07
89	50	82	681.94
89	50	83	716.83
89	50	84	745.96
89	51	74	738.67
89	51	75	769.66
89	51	76	763.33
89	51	77	752.79
89	51	78	738.47
89	51	79	728.5
89	51	80	714.52
89	51	81	693.07
89	51	82	685.15
89	51	83	699.29
89	51	84	709.86
89	52	74	779.5
89	52	75	863.61
89	52	76	850.89
89	52	77	827.68
89	52	78	812.87
89	52	79	782.35
89	52	80	747.79
89	52	81	730.54
89	52	82	720.13
89	52	83	718.59
89	52	84	723.34
89	53	74	794.65
89	53	75	886.34
89	53	76	882.14
89	53	77	859.24
89	53	78	849.66
89	53	79	837.19
89	53	80	824.91
89	53	81	807.97
89	53	82	795.53
89	53	83	776.61
89	53	84	774
89	54	74	796.27
89	54	75	881.34
89	54	76	897.78
89	54	77	882.48
89	54	78	865.02
89	54	79	851.08
89	54	80	846.71
89	54	81	827.87
89	54	82	812.81
89	54	83	833.31
89	54	84	858.02
89	55	75	869.54
89	55	76	906.41
89	55	77	904.73
89	55	78	862.13
89	55	79	846.07
89	55	80	852.25
89	55	81	838.95
89	55	82	811.48
89	55	83	849.13
89	55	84	883.03
89	56	75	835.12
89	56	76	866.98
89	56	77	868.58
89	56	78	857.24
89	56	79	856.2
89	56	80	877.23
89	56	81	864.86
89	56	82	809.82
89	56	83	834.42
89	56	84	874.21
89	57	75	833.06
89	57	76	849.79
89	57	77	869.17
89	57	78	862.44
89	57	79	844.13
89	57	80	862.88
89	57	81	856
89	57	82	816.06
89	57	83	844.48
89	57	84	896.21
89	58	77	889.89
89	58	78	879.5
89	58	79	843.92
89	58	80	864.85
89	58	81	867.95
89	58	82	843.48
89	58	83	864.79
89	58	84	908.51
89	59	77	882.08
89	59	78	876.14
89	59	79	871.73
89	59	80	895.37
89	59	81	901.73
89	59	82	862.17
89	59	83	845.64
89	59	84	858.78
89	60	77	825.87
89	60	78	815.27
89	60	79	796.67
89	60	80	770.75
89	60	81	735.24
89	60	82	692.73
89	60	83	674.27
89	60	84	696.87
89	61	77	792.88
89	61	78	800.9
89	61	79	799.91
89	61	80	785.49
89	61	81	773.61
89	61	82	716.43
89	61	83	698.61
89	61	84	782.31
89	62	77	846.06
89	62	78	852.41
89	62	79	865.45
89	62	80	879.81
89	62	81	906.07
89	62	82	826.88
89	62	83	793.85
89	62	84	880.12
89	63	77	851.48
89	63	78	807.81
89	63	79	829.44
89	63	80	868.61
89	63	81	922.93
89	63	82	904.18
89	63	83	897.68
89	63	84	931.35
89	64	77	848.99
89	64	78	781.4
89	64	79	782.27
89	64	80	814.43
89	64	81	880.71
89	64	82	884.39
89	64	83	880.13
89	64	84	865
89	65	77	842.72
89	65	78	774.63
89	65	79	742.87
89	65	80	763.83
89	65	81	852.77
89	65	82	872.99
89	65	83	874.88
89	65	84	835.91
89	66	75	808.66
89	66	76	848.79
89	66	77	821.79
89	66	78	756.25
89	66	79	708.77
89	66	80	734.22
89	66	81	855.36
89	66	82	883.14
89	66	83	880.34
89	66	84	822.19
89	67	75	844.24
89	67	76	826.83
89	67	77	788.59
89	67	78	739.05
89	67	79	720.58
89	67	80	730.96
89	67	81	769.98
89	67	82	777.28
89	67	83	780.02
89	67	84	760.66
89	68	75	823.06
89	68	76	794.47
89	68	77	762.81
89	68	78	735.16
89	68	79	739.23
89	68	80	739.8
89	68	81	733.07
89	68	82	727.25
89	68	83	723.58
89	68	84	737.04
89	69	74	838.86
89	69	75	789.59
89	69	76	764.5
89	69	77	753.23
89	69	78	753.24
89	69	79	756.64
89	69	80	755.24
89	69	81	743.13
89	69	82	719.3
89	69	83	695.73
89	69	84	734.04
89	70	74	810.1
89	70	75	781.47
89	70	76	761.9
89	70	77	750.47
89	70	78	743.73
89	70	79	729.36
89	70	80	723.72
89	70	81	731.91
89	70	82	716.3
89	70	83	695.58
89	70	84	737.64
89	71	74	786.96
89	71	75	781.93
89	71	76	764.5
89	71	77	751.88
89	71	78	741.06
89	71	79	722.48
89	71	80	717.84
89	71	81	729.41
89	71	82	717.03
89	71	83	701
89	71	84	732.94
89	72	74	759.96
89	72	75	779.03
89	72	76	763.71
89	72	77	757.02
89	72	78	754.51
89	72	79	746.49
89	72	80	743.36
89	72	81	736.48
89	72	82	724.57
89	72	83	715.83
89	72	84	735.97
89	73	74	748.97
89	73	75	762.69
89	73	76	749.12
89	73	77	745.78
89	73	78	751.75
89	73	79	744.8
89	73	80	750.83
89	73	81	773.76
89	73	82	777.42
89	73	83	778.83
89	73	84	809.31
89	74	81	826.74
89	74	82	840.73
89	74	83	845.79
89	74	84	869.37
89	75	81	904.16
89	75	82	921.91
89	75	83	922.45
89	75	84	922.22
89	76	81	909.13
89	76	82	927.49
89	76	83	921.09
89	76	84	931.61
90	46	81	908.56
90	46	82	925.09
90	46	83	952.26
90	46	84	938.77
90	47	81	850.51
90	47	82	859.17
90	47	83	876.18
90	47	84	859.67
90	48	81	762.73
90	48	82	759.34
90	48	83	766.89
90	48	84	785.78
90	49	74	769
90	49	75	751.08
90	49	76	737.92
90	49	81	702.48
90	49	82	703.93
90	49	83	717.27
90	49	84	753.68
90	50	74	757.27
90	50	75	753.03
90	50	76	748.26
90	50	77	741.91
90	50	78	729.92
90	50	79	724.66
90	50	80	727.47
90	50	81	720.17
90	50	82	722.44
90	50	83	740.65
90	50	84	764.17
90	51	74	749.57
90	51	75	786.37
90	51	76	791.15
90	51	77	784.72
90	51	78	767.88
90	51	79	758.16
90	51	80	748.53
90	51	81	732.26
90	51	82	719.85
90	51	83	713.35
90	51	84	731.23
90	52	74	794.75
90	52	75	870.79
90	52	76	874.43
90	52	77	870.37
90	52	78	866.17
90	52	79	832.98
90	52	80	792.02
90	52	81	773.07
90	52	82	752.87
90	52	83	739.4
90	52	84	747.67
90	53	74	812.76
90	53	75	893.36
90	53	76	886.71
90	53	77	870.22
90	53	78	875.75
90	53	79	878.21
90	53	80	886.18
90	53	81	864.33
90	53	82	841.29
90	53	83	833.59
90	53	84	819.51
90	54	74	809.86
90	54	75	887.6
90	54	76	890.91
90	54	77	876.08
90	54	78	862.13
90	54	79	859.56
90	54	80	889.81
90	54	81	875.59
90	54	82	857.25
90	54	83	882.1
90	54	84	897.09
90	55	74	801.76
90	55	75	880.56
90	55	76	921.11
90	55	77	935.71
90	55	78	854.6
90	55	79	822.62
90	55	80	869.41
90	55	81	871.79
90	55	82	851.43
90	55	83	884.14
90	55	84	908.8
90	56	74	786.77
90	56	75	836.16
90	56	76	871.38
90	56	77	892.2
90	56	78	874.45
90	56	79	873.38
90	56	80	906.21
90	56	81	896.7
90	56	82	849.56
90	56	83	852.99
90	56	84	874.38
90	57	74	807.97
90	57	75	831.09
90	57	76	852.14
90	57	77	877.41
90	57	78	872.37
90	57	79	867.28
90	57	80	895.26
90	57	81	895.94
90	57	82	860.49
90	57	83	871.33
90	57	84	898.14
90	58	74	925.45
90	58	75	903.96
90	58	76	889.38
90	58	77	903.62
90	58	78	880.86
90	58	79	861.96
90	58	80	907.14
90	58	81	926.96
90	58	82	899.57
90	58	83	912.06
90	58	84	941.93
90	59	75	867.67
90	59	76	865.09
90	59	77	880.23
90	59	78	887.82
90	59	79	905.54
90	59	80	966.21
90	59	81	994.67
90	59	82	930.89
90	59	83	898.38
90	59	84	900.17
90	60	75	773.8
90	60	76	750.88
90	60	77	753.74
90	60	78	742.69
90	60	79	728.41
90	60	80	734.52
90	60	81	725.89
90	60	82	683.69
90	60	83	658.29
90	60	84	658
90	61	77	690.99
90	61	78	694.48
90	61	79	709.59
90	61	80	713.5
90	61	81	705.9
90	61	82	655.76
90	61	83	630.73
90	61	84	667.53
90	62	75	835.3
90	62	76	844.83
90	62	77	827.95
90	62	78	820.23
90	62	79	861.69
90	62	80	851.36
90	62	81	837.53
90	62	82	762.09
90	62	83	727.75
90	62	84	783.07
90	63	75	756.65
90	63	76	877.55
90	63	77	849.45
90	63	78	802.2
90	63	79	844.8
90	63	80	886.46
90	63	81	931.02
90	63	82	890.7
90	63	83	886.49
90	63	84	952.52
90	64	75	701.09
90	64	76	872.97
90	64	77	842.75
90	64	78	773.98
90	64	79	800.81
90	64	80	843.93
90	64	81	893.22
90	64	82	871.99
90	64	83	865.8
90	64	84	896.33
90	65	74	853.91
90	65	75	803.42
90	65	76	864.72
90	65	77	823.27
90	65	78	749.09
90	65	79	754.53
90	65	80	793.2
90	65	81	860.57
90	65	82	863.8
90	65	83	868.22
90	65	84	879.09
90	66	74	886.52
90	66	75	866.6
90	66	76	837.6
90	66	77	782.21
90	66	78	723.34
90	66	79	711.19
90	66	80	773.21
90	66	81	889.33
90	66	82	900.14
90	66	83	900.62
90	66	84	883.23
90	67	74	899.71
90	67	75	859.41
90	67	76	805.82
90	67	77	767.08
90	67	78	741.45
90	67	79	736.7
90	67	80	765.38
90	67	81	813.82
90	67	82	802.92
90	67	83	786.55
90	67	84	779.53
90	68	74	904.02
90	68	75	803.21
90	68	76	773.38
90	68	77	770.34
90	68	78	777.44
90	68	79	776.89
90	68	80	772.49
90	68	81	768.64
90	68	82	751.74
90	68	83	737.72
90	68	84	748.29
90	69	74	847.91
90	69	75	782.32
90	69	76	760.4
90	69	77	772.52
90	69	78	805.17
90	69	79	794.88
90	69	80	785.39
90	69	81	780.28
90	69	82	759.53
90	69	83	741.22
90	69	84	762.09
90	70	74	814.53
90	70	75	791.33
90	70	76	769.13
90	70	77	767.53
90	70	78	780.03
90	70	79	760.49
90	70	80	750.55
90	70	81	754.57
90	70	82	742.74
90	70	83	730.79
90	70	84	745.6
90	71	74	796.79
90	71	75	805.16
90	71	76	778.82
90	71	77	764.57
90	71	78	760.37
90	71	79	739.72
90	71	80	733.14
90	71	81	741.92
90	71	82	736.49
90	71	83	729.11
90	71	84	747.78
90	72	74	782.59
90	72	75	787.24
90	72	76	765.4
90	72	77	764.71
90	72	78	781.3
90	72	79	763.4
90	72	80	754.93
90	72	81	758.7
90	72	82	749.27
90	72	83	743.44
90	72	84	771.26
90	73	74	777.09
90	73	75	776.21
90	73	76	753.35
90	73	81	818.73
90	73	82	822.51
90	73	83	821.49
90	73	84	842.46
90	74	81	885.19
90	74	82	896.59
90	74	83	894.09
90	74	84	904.17
90	75	81	942.62
90	75	82	953.51
90	75	83	951.13
90	75	84	952.22
90	76	81	932.94
90	76	82	949.5
90	76	83	949.94
90	76	84	958.34
91	47	81	842.64
91	47	82	867.86
91	47	83	912.45
91	47	84	905.58
91	48	81	776.16
91	48	82	786.72
91	48	83	817.9
91	48	84	832.29
91	49	74	784.56
91	49	75	757.06
91	49	76	748.73
91	49	81	718.5
91	49	82	728.76
91	49	83	758.91
91	49	84	789.95
91	50	74	774.96
91	50	75	755.26
91	50	76	753.98
91	50	81	724.32
91	50	82	733.95
91	50	83	757.75
91	50	84	784.91
91	51	74	771.65
91	51	75	785.18
91	51	76	796.52
91	51	81	718.42
91	51	82	714.32
91	51	83	733.58
91	51	84	766.23
91	52	74	821.14
91	52	75	866.17
91	52	76	875.17
91	52	81	738.89
91	52	82	727.48
91	52	83	745.79
91	52	84	768.34
91	53	74	854.89
91	53	75	914.44
91	53	76	908.83
91	53	81	833.27
91	53	82	819.41
91	53	83	817.41
91	53	84	810.92
91	54	74	867.3
91	54	75	929.39
91	54	76	923.84
91	54	81	868.35
91	54	82	860.9
91	54	83	868.27
91	54	84	868.4
91	55	74	854.9
91	55	75	925.21
91	55	76	951.44
91	55	81	879.53
91	55	82	868.05
91	55	83	887.67
91	55	84	899.39
91	56	74	817.37
91	56	75	877.78
91	56	76	921.8
91	56	81	901.35
91	56	82	852.31
91	56	83	873.53
91	56	84	894.29
91	57	74	800.74
91	57	75	843.79
91	57	76	893.41
91	57	77	960.04
91	57	78	961.32
91	57	79	952.37
91	57	80	935.86
91	57	81	905.78
91	57	82	864.87
91	57	83	878.38
91	57	84	895.64
91	58	74	897.63
91	58	75	884.24
91	58	76	893.78
91	58	77	965.52
91	58	78	953.16
91	58	79	932.13
91	58	80	941
91	58	81	933.55
91	58	82	896.08
91	58	83	916.14
91	58	84	947.59
91	59	74	875.7
91	59	75	874.88
91	59	76	885.38
91	59	77	931.44
91	59	78	932.13
91	59	79	928.14
91	59	80	975.07
91	59	81	989.46
91	59	82	911.1
91	59	83	912.26
91	59	84	931.37
91	60	74	787.59
91	60	75	752.14
91	60	76	716.3
91	60	77	760.78
91	60	78	753.3
91	60	79	720.09
91	60	80	744.38
91	60	81	754.77
91	60	82	728.26
91	60	83	713.54
91	60	84	703.06
91	61	74	704.41
91	61	75	627.82
91	61	76	580.9
91	61	77	661.22
91	61	78	695.07
91	61	79	693.41
91	61	80	719.29
91	61	81	736.4
91	61	82	737.55
91	61	83	703.33
91	61	84	668.82
91	62	74	811.14
91	62	75	754.93
91	62	76	825.66
91	62	77	841.86
91	62	78	852.67
91	62	79	873.86
91	62	80	865.1
91	62	81	855.76
91	62	82	844.88
91	62	83	799.53
91	62	84	770.53
91	63	74	818.62
91	63	75	738.17
91	63	76	882.23
91	63	77	849.87
91	63	78	815.93
91	63	79	853.28
91	63	80	897.28
91	63	81	943
91	63	82	912.85
91	63	83	903.35
91	63	84	952.23
91	64	74	809.58
91	64	75	760.28
91	64	76	879.87
91	64	77	832
91	64	78	780.05
91	64	79	808.12
91	64	80	858.45
91	64	81	914.77
91	64	82	888.76
91	64	83	881.15
91	64	84	914.87
91	65	74	917.35
91	65	75	936.36
91	65	76	870.03
91	65	77	811.08
91	65	78	759.46
91	65	79	764.5
91	65	80	807.55
91	65	81	868.43
91	65	82	872.58
91	65	83	881.11
91	65	84	908.11
91	66	74	900.07
91	66	75	895.45
91	66	76	843.4
91	66	77	785.98
91	66	78	731.18
91	66	79	730.98
91	66	80	780.32
91	66	81	859.22
91	66	82	889.69
91	66	83	912.41
91	66	84	928.4
91	67	74	905.65
91	67	75	882.96
91	67	76	813.27
91	67	81	795.35
91	67	82	813.07
91	67	83	822.24
91	67	84	830.09
91	68	74	946.93
91	68	75	899.21
91	68	76	789.73
91	68	81	756.85
91	68	82	757.6
91	68	83	761.47
91	68	84	783.11
91	69	74	859.34
91	69	75	820.09
91	69	76	771.72
91	69	81	773.42
91	69	82	757.01
91	69	83	749.05
91	69	84	783.57
91	70	74	807.9
91	70	75	797.88
91	70	76	777.41
91	70	81	760.15
91	70	82	747.77
91	70	83	742.52
91	70	84	761.04
91	71	74	786.91
91	71	75	805.69
91	71	76	784.97
91	71	81	759.62
91	71	82	755.35
91	71	83	751
91	71	84	767.43
91	72	74	785.77
91	72	75	770.09
91	72	76	740.62
91	72	81	800.72
91	72	82	788.57
91	72	83	777.52
91	72	84	810.87
91	73	74	790.3
91	73	75	767.95
91	73	76	732.67
91	73	81	858.54
91	73	82	850.95
91	73	83	845.01
91	73	84	874.93
91	74	74	796.81
91	74	75	785.59
91	74	76	747.28
91	74	81	920.92
91	74	82	917.97
91	74	83	916.23
91	74	84	940.47
91	75	81	962.78
91	75	82	956.96
91	75	83	956.57
91	75	84	986.66
91	76	81	951.01
91	76	82	951.31
91	76	83	950.95
91	76	84	983.73
92	47	81	891.04
92	47	82	927.64
92	47	83	978.48
92	47	84	980.51
92	48	81	810.35
92	48	82	845.16
92	48	83	901.62
92	48	84	906.81
92	49	74	806.69
92	49	75	786.24
92	49	76	782.42
92	49	81	723.38
92	49	82	761.05
92	49	83	825.35
92	49	84	844.78
92	50	74	794.53
92	50	75	772
92	50	76	768.88
92	50	81	735.14
92	50	82	748.17
92	50	83	775.05
92	50	84	807.16
92	51	74	799.35
92	51	75	782.48
92	51	76	773.33
92	51	81	727.88
92	51	82	729.75
92	51	83	756.01
92	51	84	798.03
92	52	74	848.08
92	52	75	866.07
92	52	76	853.51
92	52	81	722.08
92	52	82	718.13
92	52	83	750.01
92	52	84	786.06
92	53	74	909.78
92	53	75	949.66
92	53	76	923.3
92	53	81	769.14
92	53	82	758
92	53	83	763.6
92	53	84	777.29
92	54	74	969.18
92	54	75	1010.6
92	54	76	970.39
92	54	81	804.45
92	54	82	796.76
92	54	83	804.21
92	54	84	805.95
92	55	74	933.94
92	55	75	958.34
92	55	76	963.88
92	55	81	829.85
92	55	82	816.91
92	55	83	838.24
92	55	84	849.4
92	56	74	877.38
92	56	75	927.45
92	56	76	944.02
92	56	81	853.73
92	56	82	805.73
92	56	83	850.1
92	56	84	886.95
92	57	74	820.12
92	57	75	890.14
92	57	76	921.44
92	57	77	939.35
92	57	78	946.62
92	57	79	938.94
92	57	80	907.58
92	57	81	870.43
92	57	82	833.3
92	57	83	856.56
92	57	84	877.49
92	58	74	841.21
92	58	75	869.46
92	58	76	899.51
92	58	77	949.58
92	58	78	940.66
92	58	79	928.86
92	58	80	919.59
92	58	81	899.53
92	58	82	863.17
92	58	83	888.39
92	58	84	925.58
92	59	74	907.08
92	59	75	919.69
92	59	76	926.8
92	59	77	932.44
92	59	78	944.31
92	59	79	951.87
92	59	80	957.57
92	59	81	938.15
92	59	82	867.97
92	59	83	893.12
92	59	84	935.45
92	60	74	889.19
92	60	75	847.16
92	60	76	800.94
92	60	77	832.37
92	60	78	802.14
92	60	79	736.82
92	60	80	764.43
92	60	81	782.76
92	60	82	771.75
92	60	83	788.02
92	60	84	799.88
92	61	74	815.85
92	61	75	713.01
92	61	76	658.31
92	61	77	771.88
92	61	78	764.59
92	61	79	688.4
92	61	80	745.19
92	61	81	796.04
92	61	82	842.23
92	61	83	841.85
92	61	84	799.7
92	62	74	797.42
92	62	75	731.4
92	62	76	814.27
92	62	77	880.54
92	62	78	900.5
92	62	79	874.56
92	62	80	886.16
92	62	81	905.18
92	62	82	944.05
92	62	83	925.54
92	62	84	870.97
92	63	74	781.85
92	63	75	752.94
92	63	76	897.48
92	63	77	883.44
92	63	78	858.61
92	63	79	872.68
92	63	80	905.3
92	63	81	938.32
92	63	82	926.58
92	63	83	928.94
92	63	84	949.32
92	64	74	773.28
92	64	75	805.41
92	64	76	917.93
92	64	77	871.95
92	64	78	823.77
92	64	79	824.66
92	64	80	859.73
92	64	81	903.72
92	64	82	888.96
92	64	83	896.57
92	64	84	919.31
92	65	74	856.84
92	65	75	919.42
92	65	76	889.09
92	65	77	855.61
92	65	78	813.48
92	65	79	772.86
92	65	80	801.28
92	65	81	851.27
92	65	82	861.98
92	65	83	888.25
92	65	84	917.07
92	66	74	858.9
92	66	75	896.81
92	66	76	877.13
92	66	77	855.65
92	66	78	820.62
92	66	79	774.21
92	66	80	779.43
92	66	81	811.77
92	66	82	856.96
92	66	83	906.52
92	66	84	944.54
92	67	74	880.35
92	67	75	891.77
92	67	76	861.88
92	67	81	760.91
92	67	82	802.58
92	67	83	848.65
92	67	84	893.47
92	68	74	939.81
92	68	75	915.05
92	68	76	846.53
92	68	81	734.63
92	68	82	753.74
92	68	83	787
92	68	84	838.12
92	69	74	869
92	69	75	860.51
92	69	76	806.86
92	69	81	763.75
92	69	82	745.06
92	69	83	748.98
92	69	84	795.25
92	70	74	815.29
92	70	75	812.93
92	70	76	791.63
92	70	81	756.46
92	70	82	739.68
92	70	83	741.7
92	70	84	777.67
92	71	74	779.15
92	71	75	770.18
92	71	76	790.89
92	71	81	753.33
92	71	82	753.47
92	71	83	760.23
92	71	84	791.27
92	72	74	806.54
92	72	75	804.34
92	72	76	777.66
92	72	81	821.12
92	72	82	817.52
92	72	83	812.51
92	72	84	847.36
92	73	74	815.38
92	73	75	811.73
92	73	76	767.42
92	73	81	880.13
92	73	82	874.23
92	73	83	868.89
92	73	84	904.38
92	74	74	809.54
92	74	75	794.47
92	74	76	757.94
92	74	81	938.4
92	74	82	930.44
92	74	83	929.66
92	74	84	965.12
92	75	81	969.25
92	75	82	958.12
92	75	83	955.54
92	75	84	1005.1
92	76	81	956.42
92	76	82	945.74
92	76	83	940.97
92	76	84	998.59
93	49	74	833.57
93	49	75	825.49
93	49	76	790.64
93	50	74	821.55
93	50	75	806.43
93	50	76	777.04
93	50	81	739.19
93	50	82	763.48
93	50	83	795.81
93	50	84	828.46
93	51	74	802.34
93	51	75	770.23
93	51	76	752.8
93	51	81	737.37
93	51	82	747.98
93	51	83	775.08
93	51	84	817.28
93	52	74	818.07
93	52	75	819.07
93	52	76	806.89
93	52	81	724.68
93	52	82	733.75
93	52	83	765.09
93	52	84	805.33
93	53	74	868.12
93	53	75	896.37
93	53	76	872.39
93	53	81	718.14
93	53	82	704.51
93	53	83	711.47
93	53	84	753.28
93	54	71	759.43
93	54	72	756.34
93	54	73	872.8
93	54	74	955.14
93	54	75	984.76
93	54	76	935.85
93	54	81	732.14
93	54	82	716.14
93	54	83	728.88
93	54	84	745.69
93	55	71	784.14
93	55	72	743.37
93	55	73	868.92
93	55	74	957.26
93	55	75	982.27
93	55	76	960.02
93	55	81	758.74
93	55	82	732.24
93	55	83	755.09
93	55	84	768.08
93	56	71	846.91
93	56	72	766.25
93	56	73	857.83
93	56	74	937.46
93	56	75	960.51
93	56	76	958
93	56	81	785.49
93	56	82	732.14
93	56	83	770.36
93	56	84	799.31
93	57	71	950.5
93	57	72	820.26
93	57	73	842.04
93	57	74	897.68
93	57	75	928.09
93	57	76	947.81
93	57	77	957.5
93	57	78	957.2
93	57	79	931.62
93	57	80	876.84
93	58	71	999.74
93	58	72	906.02
93	58	73	865.43
93	58	74	844.44
93	58	75	894.2
93	58	76	939.25
93	58	77	979.11
93	58	78	951.89
93	58	79	931.59
93	58	80	899.33
93	59	71	968.37
93	59	72	939.19
93	59	73	920.11
93	59	74	934.2
93	59	75	936.13
93	59	76	931.85
93	59	77	926.15
93	59	78	952.95
93	59	79	973.6
93	59	80	936.03
93	60	71	906.81
93	60	72	917.82
93	60	73	889.42
93	60	74	912.37
93	60	75	891.88
93	60	76	868.91
93	60	77	859.65
93	60	78	811.14
93	60	79	740.68
93	60	80	779.7
93	61	74	727.55
93	61	75	768.41
93	61	76	796.46
93	61	77	837.77
93	61	78	773.52
93	61	79	664.54
93	61	80	764.94
93	62	71	945.5
93	62	72	947.61
93	62	73	896.87
93	62	74	826.2
93	62	75	813.62
93	62	76	858.82
93	62	77	919.75
93	62	78	911.17
93	62	79	854.82
93	62	80	903.48
93	63	71	885.53
93	63	72	948.13
93	63	73	953.72
93	63	74	884.87
93	63	75	878.11
93	63	76	925.31
93	63	77	910.62
93	63	78	890.24
93	63	79	886.61
93	63	80	904.67
93	64	71	856.5
93	64	72	887.39
93	64	73	861.22
93	64	74	896.84
93	64	75	921.88
93	64	76	954.6
93	64	77	905.78
93	64	78	865.37
93	64	79	848.3
93	64	80	854.26
93	65	71	884.09
93	65	72	938.46
93	65	73	873.42
93	65	74	902.71
93	65	75	934.02
93	65	76	938.89
93	65	77	907.94
93	65	78	859.77
93	65	79	794
93	65	80	796.53
93	66	71	904.83
93	66	72	972.97
93	66	73	912.38
93	66	74	936.4
93	66	75	956.06
93	66	76	946.96
93	67	71	906.47
93	67	72	988.81
93	67	73	944.6
93	67	74	952.95
93	67	75	953.93
93	67	76	936.36
93	67	81	739.31
93	67	82	758.7
93	67	83	827.06
93	67	84	922.32
93	68	71	864.87
93	68	72	990.4
93	68	73	965.56
93	68	74	948.29
93	68	75	929.93
93	68	76	910.17
93	68	81	725.4
93	68	82	732.23
93	68	83	780.31
93	68	84	860.06
93	69	71	793.46
93	69	72	939.19
93	69	73	912.7
93	69	74	886.31
93	69	75	867.71
93	69	76	853.06
93	69	81	767.32
93	69	82	740.85
93	69	83	743.1
93	69	84	780.11
93	70	74	843.08
93	70	75	826.95
93	70	76	818.81
93	70	81	758.17
93	70	82	732.67
93	70	83	734.08
93	70	84	774.13
93	71	74	822.18
93	71	75	802.9
93	71	76	801.4
93	71	81	734.67
93	71	82	732.83
93	71	83	753.07
93	71	84	805.54
93	72	74	831.24
93	72	75	824.22
93	72	76	800.47
93	72	81	817.81
93	72	82	827.21
93	72	83	847.78
93	72	84	890.11
93	73	74	828.14
93	73	75	818.79
93	73	76	792.65
93	73	81	887.02
93	73	82	891.98
93	73	83	904.57
93	73	84	933.01
93	74	74	818.32
93	74	75	783.7
93	74	76	776.49
94	49	74	854.32
94	49	75	847.8
94	49	76	798.94
94	50	71	856.4
94	50	72	837.3
94	50	73	839.35
94	50	74	852.85
94	50	75	841.71
94	50	76	790.1
94	51	71	850.74
94	51	72	852.36
94	51	73	847.17
94	51	74	824.54
94	51	75	792.32
94	51	76	764.75
94	52	71	840.11
94	52	72	847.03
94	52	73	845.44
94	52	74	835.78
94	52	75	825.18
94	52	76	802.82
94	53	69	638.73
94	53	70	792.62
94	53	71	837.2
94	53	72	824.93
94	53	73	847.41
94	53	74	866.64
94	53	75	875.24
94	53	76	853
94	54	69	595.86
94	54	70	741.58
94	54	71	806.7
94	54	72	802.35
94	54	73	861.56
94	54	74	909.76
94	54	75	932.66
94	54	76	911.52
94	54	78	867.77
94	54	79	803.67
94	54	80	747.73
94	55	69	580.42
94	55	70	732.79
94	55	71	811.67
94	55	72	775.1
94	55	73	860.1
94	55	74	935.24
94	55	75	981.19
94	55	76	954.17
94	55	78	912.07
94	55	79	845.96
94	55	80	776.29
94	56	69	637.44
94	56	70	773.73
94	56	71	861.89
94	56	72	781.72
94	56	73	867.65
94	56	74	945.34
94	56	75	977.9
94	56	76	957.47
94	56	78	966.67
94	56	79	926.63
94	56	80	842.81
94	57	71	931.91
94	57	72	829.17
94	57	73	875.9
94	57	74	936.43
94	57	75	954.04
94	57	76	953.12
94	57	77	958.18
94	57	78	985.29
94	57	79	958.51
94	57	80	892.96
94	58	71	989.48
94	58	72	914.69
94	58	73	887.57
94	58	74	880.23
94	58	75	940.58
94	58	76	972.9
94	58	77	991.32
94	58	78	980.1
94	58	79	963.21
94	58	80	931.37
94	59	71	1003.5
94	59	72	960.23
94	59	73	939.17
94	59	74	946.16
94	59	75	949.32
94	59	76	935.97
94	59	77	920.59
94	59	78	961.76
94	59	79	993.56
94	59	80	946.81
94	60	71	939.31
94	60	72	925.7
94	60	73	876.29
94	60	74	896.37
94	60	75	900.7
94	60	76	900.13
94	60	77	845.36
94	60	78	786.99
94	60	79	729.97
94	60	80	795.9
94	61	71	812.99
94	61	72	719.41
94	61	73	592.37
94	61	74	632.72
94	61	75	789.01
94	61	76	896.23
94	61	77	845.31
94	61	78	735.32
94	61	79	622.47
94	61	80	772.17
94	62	71	836.22
94	62	72	821.73
94	62	73	785.27
94	62	74	832.45
94	62	75	891.67
94	62	76	935.39
94	62	77	954.84
94	62	78	903.55
94	62	79	819.1
94	62	80	909.27
94	63	71	906.17
94	63	72	933.11
94	63	73	929.88
94	63	74	959.76
94	63	75	973.27
94	63	76	965.03
94	63	77	945.21
94	63	78	916.68
94	63	79	895.46
94	63	80	903.45
94	64	71	914.88
94	64	72	953.45
94	64	73	929.99
94	64	74	994.58
94	64	75	1001.7
94	64	76	981.21
94	64	77	940.05
94	64	78	909.1
94	64	79	889.13
94	64	80	867.57
94	65	71	928.2
94	65	72	973.3
94	65	73	925.4
94	65	74	951.61
94	65	75	963.26
94	65	76	974.08
94	65	77	948.02
94	65	78	907.67
94	65	79	854.74
94	65	80	835.28
94	66	71	926.96
94	66	72	981.63
94	66	73	942.26
94	66	74	969.39
94	66	75	988.27
94	66	76	988.19
94	66	78	958.18
94	66	79	910.67
94	66	80	869.56
94	67	69	697.65
94	67	70	771.88
94	67	71	896.37
94	67	72	974.6
94	67	73	953.82
94	67	74	970.65
94	67	75	984.55
94	67	76	982.61
94	67	78	964.52
94	67	79	904.16
94	67	80	849.43
94	68	69	640
94	68	70	695.88
94	68	71	841.2
94	68	72	948.61
94	68	73	938.69
94	68	74	930.79
94	68	75	932.56
94	68	76	949.01
94	68	78	940.19
94	68	79	866.8
94	68	80	807.74
94	69	69	632.42
94	69	70	648.12
94	69	71	775.7
94	69	72	889.73
94	69	73	893.61
94	69	74	877.17
94	69	75	866.11
94	69	76	882.55
94	69	78	863.22
94	69	79	825.52
94	69	80	801.74
94	70	69	663.39
94	70	70	627.14
94	70	71	723.3
94	70	72	840.23
94	70	73	856.77
94	70	74	839.84
94	70	75	824.4
94	70	76	834.86
94	71	71	726.76
94	71	72	837.17
94	71	73	844.42
94	71	74	829.17
94	71	75	812.76
94	71	76	803.19
94	72	71	711.12
94	72	72	837.6
94	72	73	840.62
94	72	74	840.91
94	72	75	838.05
94	72	76	819.69
94	73	71	693.42
94	73	72	842.92
94	73	73	841.55
94	73	74	840.71
94	73	75	838.37
94	73	76	829.95
94	74	74	827.25
94	74	75	803.21
94	74	76	827.49
95	50	71	876.11
95	50	72	847.06
95	50	73	844.59
95	51	71	873.9
95	51	72	864.47
95	51	73	871
95	52	71	868.9
95	52	72	881.5
95	52	73	899.4
95	53	69	648.58
95	53	70	812.5
95	53	71	875.44
95	53	72	890.58
95	53	73	918.1
95	53	77	895.68
95	53	78	893.59
95	53	79	838.47
95	53	80	785.99
95	54	69	615.97
95	54	70	778.92
95	54	71	846.73
95	54	72	848.03
95	54	73	871.76
95	54	77	950.17
95	54	78	966.35
95	54	79	883.39
95	54	80	806.73
95	55	69	605.96
95	55	70	767.21
95	55	71	847.67
95	55	72	825.02
95	55	73	856.87
95	55	77	969.48
95	55	78	992.45
95	55	79	928.92
95	55	80	849.99
95	56	69	659.9
95	56	70	802.62
95	56	71	883.6
95	56	72	826.11
95	56	73	861.62
95	56	77	930.95
95	56	78	982.13
95	56	79	958.24
95	56	80	907.47
95	57	69	741.38
95	57	70	834.74
95	57	71	915.44
95	57	72	860.4
[truncated: 7,412 more rows]
