# Supplementary material for: From mathematics to medicine: A practical primer on topological data analysis (TDA) and the development of related analytic tools for the functional discovery of latent structure in fMRI data
Source: PLoS One. 2021 Aug 12;16(8):e0255859. doi: 10.1371/journal.pone.0255859 (PMC8360597; doi:10.1371/journal.pone.0255859)
Supplement: S1 Data — The included archive of .csv files has one .csv file for each time index. Each .csv file contains a single matrix, which has one column for each of the spatial coordinates x, y, z and one column for the fMRI signal amplitude at voxel (x, y, z) at that time index. This is normalized scan data for a single patient from our study, described in the paper, with an ACC (anterior cingulate cortex) mask applied. This is the data we used, together with our software implementation of our workflow (available at https://github.com/regalski/Wayne-State-TDA), to produce the persistence diagrams, vineyards, and loop locations pictured in the figures and described in the Workflow section of our paper. (ZIP) [file pone.0255859.s004.zip › lea2002_145_121_121_time_169_rdACC.csv]

86	49	77	701.69
86	49	78	707.75
86	49	79	710.68
86	49	80	710.45
86	50	77	703.56
86	50	78	683.03
86	50	79	673.2
86	50	80	678.65
86	51	77	704.78
86	51	78	684.15
86	51	79	673.02
86	51	80	667.92
86	52	77	705.46
86	52	78	702
86	52	79	687.63
86	52	80	669.35
86	53	77	797.57
86	53	78	749.94
86	53	79	705.57
86	53	80	685.04
86	54	77	845.48
86	54	78	807.05
86	54	79	774.3
86	54	80	732.66
86	55	77	855.55
86	55	78	843.54
86	55	79	846.89
86	55	80	787.89
86	56	77	856.14
86	56	78	854.45
86	56	79	873.94
86	56	80	838.35
86	57	77	837.21
86	57	78	863.01
86	57	79	885.23
86	57	80	861.54
86	57	81	830.13
86	57	82	798.13
86	58	77	813.79
86	58	78	863.32
86	58	79	884.76
86	58	80	861.24
86	58	81	820.19
86	58	82	814.86
86	59	81	761.35
86	59	82	805.05
86	60	81	683.93
86	60	82	742.05
86	61	81	737.74
86	61	82	779.16
86	62	81	828.12
86	62	82	833.57
86	63	77	846.16
86	63	78	765.52
86	63	79	792.92
86	63	80	813.71
86	63	81	806.97
86	63	82	807.43
86	64	77	867.4
86	64	78	833.43
86	64	79	812.67
86	64	80	795.51
86	64	81	781.91
86	64	82	768.23
86	65	77	861.14
86	65	78	863.42
86	65	79	830.69
86	65	80	789.71
86	65	81	773.15
86	65	82	750.72
86	66	77	853.58
86	66	78	920.63
86	66	79	867.16
86	66	80	789.34
86	66	81	774.97
86	66	82	747.81
86	67	77	803.53
86	67	78	862.44
86	67	79	850.71
86	67	80	823.23
86	68	77	814.1
86	68	78	847.5
86	68	79	828.86
86	68	80	787.03
86	69	77	875.49
86	69	78	855.78
86	69	79	797.29
86	69	80	730.61
86	70	77	781.58
86	70	78	753.62
86	70	79	727.25
86	70	80	702.16
86	71	77	749.49
86	71	78	740.7
86	71	79	716.97
86	71	80	687.27
86	72	77	765.26
86	72	78	766.73
86	72	79	721.79
86	72	80	684.06
86	73	77	752.08
86	73	78	753.38
86	73	79	723.03
86	73	80	704.64
87	46	81	919.84
87	46	82	921.76
87	46	83	918.65
87	46	84	913.81
87	47	81	826.06
87	47	82	840.57
87	47	83	843.89
87	47	84	839.01
87	48	81	760.85
87	48	82	769.57
87	48	83	778.92
87	48	84	781.5
87	49	77	733.51
87	49	78	724.17
87	49	79	723.58
87	49	80	729.1
87	49	81	723.46
87	49	82	728.13
87	49	83	740.13
87	49	84	747.27
87	50	77	710.82
87	50	78	693.54
87	50	79	685.39
87	50	80	688.19
87	50	81	696.88
87	50	82	711.56
87	50	83	727.18
87	50	84	735.21
87	51	77	695.89
87	51	78	691.6
87	51	79	689.95
87	51	80	685.46
87	52	77	692.6
87	52	78	715.87
87	52	79	719.4
87	52	80	701.62
87	53	77	811.7
87	53	78	775.18
87	53	79	741.65
87	53	80	730.44
87	54	77	858.99
87	54	78	817.38
87	54	79	787.89
87	54	80	757.32
87	55	77	828.57
87	55	78	828.06
87	55	79	842.22
87	55	80	792.19
87	55	81	754.66
87	55	82	730.14
87	55	83	733.21
87	55	84	746.79
87	56	77	841.97
87	56	78	848.94
87	56	79	879.57
87	56	80	844.16
87	56	81	807.87
87	56	82	760.55
87	56	83	753.01
87	56	84	762.73
87	57	77	844.69
87	57	78	869.17
87	57	79	901.43
87	57	80	872.16
87	57	81	835.06
87	57	82	783.03
87	57	83	761.57
87	57	84	763.2
87	58	77	835.07
87	58	78	878.96
87	58	79	896.62
87	58	80	875.64
87	58	81	848.03
87	58	82	820.08
87	58	83	810.52
87	58	84	815.26
87	59	77	865.14
87	59	78	863.97
87	59	79	843.72
87	59	80	840.02
87	59	81	832.65
87	59	82	840.59
87	59	83	854.47
87	59	84	856.63
87	60	77	788.18
87	60	78	770.49
87	60	79	768.55
87	60	80	753.26
87	60	81	718.51
87	60	82	757.58
87	60	83	796.41
87	60	84	814.33
87	61	77	727.36
87	61	78	709.99
87	61	79	755.17
87	61	80	772.98
87	61	81	744.43
87	61	82	780.78
87	61	83	816.7
87	61	84	835.46
87	62	77	794.89
87	62	78	744.93
87	62	79	818.96
87	62	80	853.56
87	62	81	832.36
87	62	82	837.23
87	62	83	843.64
87	62	84	845.34
87	63	77	859.47
87	63	78	841.01
87	63	79	817.4
87	63	80	804.36
87	63	81	824.7
87	63	82	824.67
87	63	83	820.79
87	63	84	809.05
87	64	77	858.38
87	64	78	842.97
87	64	79	788.29
87	64	80	764.01
87	64	81	811.69
87	64	82	802.71
87	64	83	777.36
87	64	84	760.37
87	65	77	828.53
87	65	78	815.85
87	65	79	769.44
87	65	80	743.93
87	65	81	789.38
87	65	82	769.73
87	65	83	731.25
87	65	84	733.32
87	66	77	835.14
87	66	78	852.75
87	66	79	793.29
87	66	80	739.53
87	66	81	760.36
87	66	82	731.79
87	66	83	684.95
87	66	84	719.05
87	67	77	850.16
87	67	78	822.11
87	67	79	784.06
87	67	80	756.41
87	67	81	762.77
87	67	82	725.91
87	67	83	673.67
87	67	84	708.59
87	68	77	844.91
87	68	78	794.94
87	68	79	766.18
87	68	80	744.17
87	68	81	745.78
87	68	82	715.8
87	68	83	671.55
87	68	84	699.09
87	69	77	792.78
87	69	78	775.52
87	69	79	743.78
87	69	80	714.52
87	70	77	742.07
87	70	78	737.89
87	70	79	733.81
87	70	80	725.15
87	71	77	731.93
87	71	78	740.55
87	71	79	735.58
87	71	80	722.04
87	72	77	765.24
87	72	78	770.79
87	72	79	739.18
87	72	80	713.7
87	73	77	774.16
87	73	78	774.73
87	73	79	747.04
87	73	80	727.39
87	73	81	736.31
87	73	82	733.27
87	73	83	727.24
87	73	84	755.91
87	74	81	767.47
87	74	82	779.65
87	74	83	786.32
87	74	84	827.26
87	75	81	801.14
87	75	82	826.04
87	75	83	840.75
87	75	84	887.27
87	76	81	806.26
87	76	82	836.04
87	76	83	866.03
87	76	84	904.77
88	46	81	920.39
88	46	82	930.7
88	46	83	951.67
88	46	84	939.79
88	47	81	839.09
88	47	82	845.74
88	47	83	859.99
88	47	84	851.01
88	48	81	764.33
88	48	82	765.77
88	48	83	783.68
88	48	84	791.12
88	49	77	736.23
88	49	78	735.59
88	49	79	734.08
88	49	80	732.54
88	49	81	721.18
88	49	82	722.55
88	49	83	744.22
88	49	84	757.03
88	50	77	728.57
88	50	78	725.56
88	50	79	719.25
88	50	80	709.9
88	50	81	708.65
88	50	82	715.42
88	50	83	731.91
88	50	84	741.81
88	51	77	741.38
88	51	78	733.35
88	51	79	722.33
88	51	80	705.8
88	52	77	788.84
88	52	78	769.62
88	52	79	749.11
88	52	80	723.03
88	53	77	861.52
88	53	78	820.75
88	53	79	789.5
88	53	80	771.39
88	54	77	893.82
88	54	78	862.32
88	54	79	836.39
88	54	80	803.06
88	55	77	871.32
88	55	78	876.81
88	55	79	877.46
88	55	80	828.25
88	55	81	797.77
88	55	82	780.7
88	55	83	797.98
88	55	84	824.97
88	56	77	862.98
88	56	78	858.63
88	56	79	864.4
88	56	80	855.64
88	56	81	841.07
88	56	82	803.99
88	56	83	818.07
88	56	84	867.52
88	57	77	862.6
88	57	78	868.38
88	57	79	867.86
88	57	80	865.75
88	57	81	850.33
88	57	82	809.2
88	57	83	803.51
88	57	84	835.11
88	58	77	866.22
88	58	78	885.52
88	58	79	869.55
88	58	80	866.7
88	58	81	860.93
88	58	82	837.67
88	58	83	836.12
88	58	84	860.46
88	59	77	888.99
88	59	78	855.12
88	59	79	826.6
88	59	80	845.46
88	59	81	871.04
88	59	82	865.51
88	59	83	865.58
88	59	84	879.11
88	60	77	859.61
88	60	78	832.68
88	60	79	788.66
88	60	80	759.88
88	60	81	735.16
88	60	82	739.59
88	60	83	757.78
88	60	84	794.02
88	61	77	815.98
88	61	78	827.41
88	61	79	804.93
88	61	80	781.77
88	61	81	755.63
88	61	82	766.09
88	61	83	785.09
88	61	84	818.15
88	62	77	834.26
88	62	78	849.44
88	62	79	870.71
88	62	80	872.56
88	62	81	862.36
88	62	82	851.23
88	62	83	844.9
88	62	84	849.88
88	63	77	862.25
88	63	78	848.47
88	63	79	835.92
88	63	80	836.8
88	63	81	874.93
88	63	82	864.69
88	63	83	847.79
88	63	84	838.5
88	64	77	871.54
88	64	78	836.54
88	64	79	794.43
88	64	80	793.83
88	64	81	875.73
88	64	82	868.35
88	64	83	841.81
88	64	84	800
88	65	77	866.18
88	65	78	824.4
88	65	79	762.05
88	65	80	757.33
88	65	81	855.73
88	65	82	844.12
88	65	83	806.68
88	65	84	771.61
88	66	77	869.94
88	66	78	822.53
88	66	79	759.71
88	66	80	739.1
88	66	81	814
88	66	82	791.82
88	66	83	744.57
88	66	84	746.81
88	67	77	838.03
88	67	78	793
88	67	79	750.99
88	67	80	737.15
88	67	81	778.76
88	67	82	751.25
88	67	83	702.75
88	67	84	714.3
88	68	77	796.5
88	68	78	766.76
88	68	79	741.6
88	68	80	729.93
88	68	81	749.65
88	68	82	729.14
88	68	83	696.11
88	68	84	716.88
88	69	77	754.95
88	69	78	751.41
88	69	79	729.38
88	69	80	714.19
88	70	77	739.85
88	70	78	734.91
88	70	79	724.33
88	70	80	721.31
88	71	77	736.43
88	71	78	730.46
88	71	79	726.68
88	71	80	727.57
88	72	77	742.57
88	72	78	735.99
88	72	79	733.1
88	72	80	729.75
88	73	77	745.41
88	73	78	742.03
88	73	79	743.29
88	73	80	745.6
88	73	81	751.89
88	73	82	753.78
88	73	83	755.64
88	73	84	783.27
88	74	81	797.8
88	74	82	812.02
88	74	83	818.07
88	74	84	854.51
88	75	81	871.04
88	75	82	886.5
88	75	83	877.88
88	75	84	919.49
88	76	81	877.52
88	76	82	885.4
88	76	83	864.73
88	76	84	921.47
89	46	81	925.73
89	46	82	938.6
89	46	83	965.5
89	46	84	939.46
89	47	81	854.95
89	47	82	854.65
89	47	83	861.82
89	47	84	846.76
89	48	81	774.73
89	48	82	771.24
89	48	83	778.01
89	48	84	778.64
89	49	77	739.15
89	49	78	745.67
89	49	79	729.6
89	49	80	718.61
89	49	81	720.9
89	49	82	724.69
89	49	83	739.7
89	49	84	750.93
89	50	74	738.64
89	50	75	753.34
89	50	76	745.8
89	50	77	745.91
89	50	78	750.19
89	50	79	739.2
89	50	80	722.14
89	50	81	724.12
89	50	82	727.98
89	50	83	740.87
89	50	84	754
89	51	74	744.79
89	51	75	767.74
89	51	76	776.35
89	51	77	779.82
89	51	78	772.49
89	51	79	755.48
89	51	80	732.5
89	51	81	725.07
89	51	82	720.15
89	51	83	721.31
89	51	84	727.9
89	52	74	772.57
89	52	75	848.64
89	52	76	865.84
89	52	77	858.67
89	52	78	821.87
89	52	79	789.36
89	52	80	761.87
89	52	81	745.65
89	52	82	736.23
89	52	83	732.66
89	52	84	736.4
89	53	74	782.77
89	53	75	867.44
89	53	76	878.19
89	53	77	862.34
89	53	78	844.78
89	53	79	830.28
89	53	80	820
89	53	81	807.01
89	53	82	794.55
89	53	83	785.63
89	53	84	782.04
89	54	74	784.37
89	54	75	862.45
89	54	76	880.86
89	54	77	868.59
89	54	78	862.11
89	54	79	854.13
89	54	80	844.74
89	54	81	830.9
89	54	82	822.84
89	54	83	835.32
89	54	84	848.02
89	55	75	868.61
89	55	76	909.43
89	55	77	899.77
89	55	78	877.18
89	55	79	865.16
89	55	80	855.35
89	55	81	847.04
89	55	82	842.55
89	55	83	868.18
89	55	84	893.07
89	56	75	838.17
89	56	76	872.02
89	56	77	866.61
89	56	78	854.25
89	56	79	850.26
89	56	80	873.28
89	56	81	880.9
89	56	82	868.86
89	56	83	890.44
89	56	84	919.22
89	57	75	831.15
89	57	76	842.83
89	57	77	864.18
89	57	78	858.42
89	57	79	838.09
89	57	80	865.83
89	57	81	876.91
89	57	82	860.97
89	57	83	874.41
89	57	84	901.13
89	58	77	886.88
89	58	78	881.48
89	58	79	839.96
89	58	80	866.93
89	58	81	882.04
89	58	82	872.59
89	58	83	880.91
89	58	84	904.62
89	59	77	881.13
89	59	78	859.19
89	59	79	843.76
89	59	80	876.34
89	59	81	903.62
89	59	82	885.05
89	59	83	868.53
89	59	84	875.73
89	60	77	833.95
89	60	78	810.33
89	60	79	773.75
89	60	80	750.83
89	60	81	726.29
89	60	82	693.85
89	60	83	685.51
89	60	84	732.13
89	61	77	800.05
89	61	78	812.03
89	61	79	789.04
89	61	80	761.65
89	61	81	739.81
89	61	82	713.67
89	61	83	717.86
89	61	84	804.42
89	62	77	861.07
89	62	78	883.38
89	62	79	900.42
89	62	80	889.8
89	62	81	884.17
89	62	82	845.06
89	62	83	834.02
89	62	84	894.17
89	63	77	864.55
89	63	78	839.89
89	63	79	856.55
89	63	80	882.72
89	63	81	928.06
89	63	82	908.28
89	63	83	894.71
89	63	84	890.36
89	64	77	865.99
89	64	78	815.37
89	64	79	809.23
89	64	80	842.4
89	64	81	927.7
89	64	82	921.37
89	64	83	899.09
89	64	84	847.95
89	65	77	872.71
89	65	78	817.61
89	65	79	773.87
89	65	80	797.82
89	65	81	913.76
89	65	82	915.98
89	65	83	887.91
89	65	84	820.95
89	66	75	803.82
89	66	76	858.91
89	66	77	847.82
89	66	78	788.26
89	66	79	742.76
89	66	80	764.19
89	66	81	880.29
89	66	82	888.05
89	66	83	858.31
89	66	84	801.2
89	67	75	883.34
89	67	76	841.91
89	67	77	803.57
89	67	78	770.01
89	67	79	742.52
89	67	80	747.87
89	67	81	800.89
89	67	82	794.21
89	67	83	767.97
89	67	84	744.65
89	68	75	863.06
89	68	76	799.49
89	68	77	764.8
89	68	78	764.17
89	68	79	749.24
89	68	80	740.79
89	68	81	754.07
89	68	82	741.26
89	68	83	718.6
89	68	84	730.09
89	69	74	831.85
89	69	75	811.57
89	69	76	763.48
89	69	77	750.19
89	69	78	769.25
89	69	79	748.67
89	69	80	734.25
89	69	81	740.13
89	69	82	725.31
89	69	83	703.76
89	69	84	745.09
89	70	74	795.15
89	70	75	776.49
89	70	76	755.9
89	70	77	750.45
89	70	78	753.72
89	70	79	732.38
89	70	80	723.75
89	70	81	737.95
89	70	82	730.35
89	70	83	716.65
89	70	84	757.72
89	71	74	766.04
89	71	75	756.97
89	71	76	758.52
89	71	77	753.92
89	71	78	744.11
89	71	79	725.55
89	71	80	722.93
89	71	81	739.47
89	71	82	732.07
89	71	83	719.05
89	71	84	752.99
89	72	74	743.05
89	72	75	773.07
89	72	76	764.74
89	72	77	756.07
89	72	78	749.54
89	72	79	734.51
89	72	80	736.42
89	72	81	745.55
89	72	82	734.64
89	72	83	718.95
89	72	84	740.1
89	73	74	743.01
89	73	75	765.72
89	73	76	755.13
89	73	77	747.77
89	73	78	745.74
89	73	79	750.79
89	73	80	762.82
89	73	81	776.74
89	73	82	788.39
89	73	83	801.83
89	73	84	815.28
89	74	81	828.82
89	74	82	850.8
89	74	83	868.87
89	74	84	880.43
89	75	81	916.17
89	75	82	926.95
89	75	83	917.56
89	75	84	939.32
89	76	81	922.23
89	76	82	929.6
89	76	83	907.18
89	76	84	948.68
90	46	81	935.58
90	46	82	946.1
90	46	83	954.28
90	46	84	917.8
90	47	81	871.62
90	47	82	869.26
90	47	83	855.27
90	47	84	831.78
90	48	81	790.67
90	48	82	789.26
90	48	83	778.84
90	48	84	777.77
90	49	74	769.05
90	49	75	762.18
90	49	76	750
90	49	81	729.54
90	49	82	743.97
90	49	83	741.32
90	49	84	752.75
90	50	74	761.32
90	50	75	761.08
90	50	76	755.27
90	50	77	754.91
90	50	78	758.92
90	50	79	744.69
90	50	80	729.53
90	50	81	747.23
90	50	82	754.46
90	50	83	748.68
90	50	84	757.22
90	51	74	748.69
90	51	75	764.47
90	51	76	789.25
90	51	77	800.84
90	51	78	793.96
90	51	79	778.17
90	51	80	761.51
90	51	81	756.23
90	51	82	747.8
90	51	83	740.32
90	51	84	745.24
90	52	74	797.78
90	52	75	861.83
90	52	76	888.45
90	52	77	894.38
90	52	78	862.18
90	52	79	831.02
90	52	80	810.11
90	52	81	788.16
90	52	82	770.91
90	52	83	759.41
90	52	84	755.69
90	53	74	798.79
90	53	75	882.38
90	53	76	888.7
90	53	77	875.28
90	53	78	867.92
90	53	79	868.44
90	53	80	875.32
90	53	81	870.34
90	53	82	868.22
90	53	83	829.53
90	53	84	798.53
90	54	74	761.9
90	54	75	857.62
90	54	76	869.95
90	54	77	854.17
90	54	78	857.22
90	54	79	860.63
90	54	80	879.84
90	54	81	887.62
90	54	82	893.26
90	54	83	879.1
90	54	84	871.1
90	55	74	766.75
90	55	75	851.54
90	55	76	900.07
90	55	77	919.7
90	55	78	866.67
90	55	79	833.83
90	55	80	861.61
90	55	81	880.92
90	55	82	887.49
90	55	83	895.19
90	55	84	901.88
90	56	74	776.8
90	56	75	829.17
90	56	76	867.4
90	56	77	884.3
90	56	78	869.61
90	56	79	861.58
90	56	80	890.35
90	56	81	898.78
90	56	82	879.63
90	56	83	883.08
90	56	84	896.48
90	57	74	821.1
90	57	75	834.18
90	57	76	849.14
90	57	77	877.38
90	57	78	872.34
90	57	79	857.29
90	57	80	890.27
90	57	81	907.89
90	57	82	893.43
90	57	83	903.3
90	57	84	919.14
90	58	74	922.47
90	58	75	895.91
90	58	76	873.31
90	58	77	913.55
90	58	78	891.85
90	58	79	856.1
90	58	80	903.33
90	58	81	938.09
90	58	82	929.68
90	58	83	937.2
90	58	84	953.1
90	59	75	873.83
90	59	76	867.23
90	59	77	876.33
90	59	78	880.86
90	59	79	897.48
90	59	80	955.04
90	59	81	995.44
90	59	82	968.66
90	59	83	929.22
90	59	84	919.04
90	60	75	778.75
90	60	76	764.78
90	60	77	765.63
90	60	78	752.64
90	60	79	730.43
90	60	80	723.59
90	60	81	710.02
90	60	82	669.9
90	60	83	649.61
90	60	84	667.35
90	61	77	706.21
90	61	78	715.72
90	61	79	709.84
90	61	80	689.7
90	61	81	668.12
90	61	82	620.01
90	61	83	610.03
90	61	84	681.73
90	62	75	823.58
90	62	76	849.96
90	62	77	870.95
90	62	78	887.2
90	62	79	923.67
90	62	80	879.38
90	62	81	825.69
90	62	82	740.4
90	62	83	710.18
90	62	84	803.39
90	63	75	742.68
90	63	76	869.66
90	63	77	871.6
90	63	78	839.39
90	63	79	877.01
90	63	80	896.7
90	63	81	915.28
90	63	82	854.95
90	63	83	838.74
90	63	84	939.63
90	64	75	658.27
90	64	76	856.1
90	64	77	854.78
90	64	78	796.98
90	64	79	824.81
90	64	80	861.93
90	64	81	909.23
90	64	82	874.03
90	64	83	853.88
90	64	84	899.34
90	65	74	835
90	65	75	763.48
90	65	76	863.75
90	65	77	851.24
90	65	78	786.05
90	65	79	782.51
90	65	80	816.21
90	65	81	883.64
90	65	82	882.92
90	65	83	875.37
90	65	84	871.18
90	66	74	876.63
90	66	75	874.76
90	66	76	851.72
90	66	77	800.27
90	66	78	741.35
90	66	79	733.2
90	66	80	777.27
90	66	81	871.35
90	66	82	903.1
90	66	83	912.56
90	66	84	857.2
90	67	74	889.79
90	67	75	897.47
90	67	76	816.86
90	67	77	767.04
90	67	78	743.38
90	67	79	744.65
90	67	80	765.35
90	67	81	803.77
90	67	82	808.87
90	67	83	798.53
90	67	84	782.5
90	68	74	886.98
90	68	75	834.22
90	68	76	769.4
90	68	77	754.31
90	68	78	773.41
90	68	79	775.89
90	68	80	769.51
90	68	81	760.66
90	68	82	748.77
90	68	83	736.76
90	68	84	753.35
90	69	74	831.9
90	69	75	799.29
90	69	76	760.37
90	69	77	762.5
90	69	78	800.18
90	69	79	783.92
90	69	80	769.46
90	69	81	768.29
90	69	82	755.51
90	69	83	743.19
90	69	84	762.1
90	70	74	795.55
90	70	75	776.35
90	70	76	759.14
90	70	77	763.5
90	70	78	784.98
90	70	79	763.47
90	70	80	751.58
90	70	81	756.59
90	70	82	747.77
90	70	83	734.82
90	70	84	746.67
90	71	74	777.87
90	71	75	770.22
90	71	76	761.86
90	71	77	764.6
90	71	78	769.38
90	71	79	746.75
90	71	80	739.19
90	71	81	754.96
90	71	82	751.51
90	71	83	740.12
90	71	84	745.82
90	72	74	765.7
90	72	75	777.34
90	72	76	766.46
90	72	77	770.74
90	72	78	786.31
90	72	79	753.42
90	72	80	746.97
90	72	81	784.73
90	72	82	784.28
90	72	83	770.46
90	72	84	766.31
90	73	74	773.18
90	73	75	778.31
90	73	76	762.41
90	73	81	824.72
90	73	82	842.49
90	73	83	850.46
90	73	84	840.43
90	74	81	872.24
90	74	82	900.62
90	74	83	922.1
90	74	84	909.18
90	75	81	927.69
90	75	82	954.58
90	75	83	968.18
90	75	84	959.27
90	76	81	926.03
90	76	82	959.61
90	76	83	976.03
90	76	84	972.4
91	47	81	873.8
91	47	82	879.99
91	47	83	885.51
91	47	84	877.6
91	48	81	805.12
91	48	82	805.67
91	48	83	805.85
91	48	84	814.26
91	49	74	793.63
91	49	75	779.15
91	49	76	765.81
91	49	81	740.53
91	49	82	752.79
91	49	83	760.95
91	49	84	775.99
91	50	74	783.04
91	50	75	768.36
91	50	76	763.02
91	50	81	755.38
91	50	82	761.99
91	50	83	760.78
91	50	84	768.95
91	51	74	770.77
91	51	75	756.37
91	51	76	785.67
91	51	81	765.4
91	51	82	755.29
91	51	83	749.57
91	51	84	764.24
91	52	74	833.15
91	52	75	875.27
91	52	76	888.27
91	52	81	790.97
91	52	82	766.55
91	52	83	756.82
91	52	84	763.35
91	53	74	849.93
91	53	75	917.55
91	53	76	912.95
91	53	81	867.32
91	53	82	834.42
91	53	83	802.42
91	53	84	778.96
91	54	74	808.36
91	54	75	893.49
91	54	76	898.96
91	54	81	897.37
91	54	82	886.94
91	54	83	860.32
91	54	84	838.46
91	55	74	803.94
91	55	75	874.26
91	55	76	913.46
91	55	81	898.6
91	55	82	905.1
91	55	83	893.74
91	55	84	885.54
91	56	74	803.39
91	56	75	853.86
91	56	76	891.92
91	56	81	909.41
91	56	82	877.37
91	56	83	892.6
91	56	84	907.39
91	57	74	822.81
91	57	75	849.87
91	57	76	878.47
91	57	77	929
91	57	78	958.2
91	57	79	967.25
91	57	80	950.77
91	57	81	925.73
91	57	82	889.82
91	57	83	905.35
91	57	84	923.67
91	58	74	914.61
91	58	75	898.2
91	58	76	899.77
91	58	77	964.46
91	58	78	964.08
91	58	79	948.18
91	58	80	957.14
91	58	81	953.7
91	58	82	923.26
91	58	83	939.32
91	58	84	964.79
91	59	74	876.91
91	59	75	881.09
91	59	76	886.57
91	59	77	904.55
91	59	78	904.14
91	59	79	904.1
91	59	80	953.98
91	59	81	985.35
91	59	82	948.02
91	59	83	939.18
91	59	84	941.25
91	60	74	786.7
91	60	75	754.19
91	60	76	712.31
91	60	77	755.73
91	60	78	764.18
91	60	79	736
91	60	80	749.35
91	60	81	753.76
91	60	82	731.31
91	60	83	706.7
91	60	84	687.28
91	61	74	727.65
91	61	75	611.17
91	61	76	524.34
91	61	77	656.58
91	61	78	728.29
91	61	79	709.6
91	61	80	722.4
91	61	81	729.33
91	61	82	712.39
91	61	83	675.12
91	61	84	655.64
91	62	74	819.32
91	62	75	741.15
91	62	76	771.83
91	62	77	861.9
91	62	78	915.56
91	62	79	909.77
91	62	80	897.01
91	62	81	877.66
91	62	82	829.83
91	62	83	776.56
91	62	84	770.65
91	63	74	814.51
91	63	75	726.23
91	63	76	872.42
91	63	77	877.08
91	63	78	855.15
91	63	79	889.51
91	63	80	910.52
91	63	81	927.22
91	63	82	900.02
91	63	83	889.46
91	63	84	954.24
91	64	74	781.69
91	64	75	728.43
91	64	76	891.99
91	64	77	851.09
91	64	78	796.1
91	64	79	835.12
91	64	80	872.42
91	64	81	911.71
91	64	82	889.7
91	64	83	879.16
91	64	84	925.86
91	65	74	899.37
91	65	75	909.33
91	65	76	870.07
91	65	77	819.12
91	65	78	775.44
91	65	79	781.48
91	65	80	821.57
91	65	81	881.5
91	65	82	878.69
91	65	83	881.29
91	65	84	901.25
91	66	74	894.16
91	66	75	904.56
91	66	76	848.5
91	66	77	789.06
91	66	78	735.24
91	66	79	749.03
91	66	80	795.42
91	66	81	861.31
91	66	82	901.72
91	66	83	929.39
91	66	84	896.37
91	67	74	887.77
91	67	75	883.04
91	67	76	810.33
91	67	81	811.36
91	67	82	837.07
91	67	83	849.25
91	67	84	830.1
91	68	74	912.93
91	68	75	869.22
91	68	76	771.77
91	68	81	774.93
91	68	82	779.67
91	68	83	781.49
91	68	84	787.16
91	69	74	833.4
91	69	75	784.14
91	69	76	761.76
91	69	81	778.48
91	69	82	774.01
91	69	83	772.01
91	69	84	781.55
91	70	74	793.94
91	70	75	764.92
91	70	76	760.43
91	70	81	775.16
91	70	82	767.76
91	70	83	760.5
91	70	84	764.04
91	71	74	791.9
91	71	75	795.67
91	71	76	765.97
91	71	81	782.65
91	71	82	776.36
91	71	83	766
91	71	84	764.44
91	72	74	788.76
91	72	75	777.14
91	72	76	749.7
91	72	81	821.71
91	72	82	818.55
91	72	83	805.5
91	72	84	798.87
91	73	74	794.27
91	73	75	777.99
91	73	76	753.74
91	73	81	869.56
91	73	82	881.99
91	73	83	887.01
91	73	84	870.92
91	74	74	805.76
91	74	75	794.58
91	74	76	769.29
91	74	81	923.96
91	74	82	950.02
91	74	83	975.24
91	74	84	949.49
91	75	81	973.9
91	75	82	983.04
91	75	83	994.64
91	75	84	990.73
91	76	81	967.1
91	76	82	984.41
91	76	83	1002
91	76	84	1003.8
92	47	81	948.14
92	47	82	952.66
92	47	83	952.45
92	47	84	949.49
92	48	81	869.32
92	48	82	878.08
92	48	83	881.55
92	48	84	879.81
92	49	74	808.77
92	49	75	797.29
92	49	76	789.44
92	49	81	777.4
92	49	82	800.06
92	49	83	821.37
92	49	84	820.81
92	50	74	799.64
92	50	75	783.09
92	50	76	785.92
92	50	81	780.19
92	50	82	780.22
92	50	83	778.09
92	50	84	787.21
92	51	74	805.45
92	51	75	775.68
92	51	76	788.53
92	51	81	779.88
92	51	82	771.74
92	51	83	763.01
92	51	84	787.07
92	52	74	859.04
92	52	75	882.12
92	52	76	868.57
92	52	81	782.13
92	52	82	771.13
92	52	83	760.01
92	52	84	778.07
92	53	74	903.77
92	53	75	959.73
92	53	76	918.41
92	53	81	801.24
92	53	82	775.04
92	53	83	757.63
92	53	84	754.3
92	54	74	917.14
92	54	75	974.6
92	54	76	938.45
92	54	81	828.52
92	54	82	814.79
92	54	83	800.22
92	54	84	786.95
92	55	74	892.98
92	55	75	933.4
92	55	76	942.92
92	55	81	852.93
92	55	82	851
92	55	83	844.34
92	55	84	836.51
92	56	74	868.45
92	56	75	917.56
92	56	76	931.15
92	56	81	869.86
92	56	82	842.85
92	56	83	861.2
92	56	84	882.99
92	57	74	852.17
92	57	75	901.19
92	57	76	912.5
92	57	77	909.41
92	57	78	932.64
92	57	79	940.94
92	57	80	915.56
92	57	81	891.4
92	57	82	862.27
92	57	83	870.54
92	57	84	885.51
92	58	74	876.22
92	58	75	875.53
92	58	76	884.58
92	58	77	929.6
92	58	78	934.69
92	58	79	934.99
92	58	80	932.75
92	58	81	922.64
92	58	82	897.27
92	58	83	904.49
92	58	84	925.69
92	59	74	914.21
92	59	75	918.81
92	59	76	922.92
92	59	77	925.55
92	59	78	932.42
92	59	79	937.9
92	59	80	947.55
92	59	81	953.11
92	59	82	922.92
92	59	83	920.04
92	59	84	929.3
92	60	74	895.11
92	60	75	853.13
92	60	76	793.89
92	60	77	821.3
92	60	78	807.06
92	60	79	756.72
92	60	80	784.32
92	60	81	806.71
92	60	82	797.79
92	60	83	782.07
92	60	84	753.96
92	61	74	860.84
92	61	75	713.19
92	61	76	589.55
92	61	77	728.09
92	61	78	762.75
92	61	79	701.55
92	61	80	760.29
92	61	81	813.18
92	61	82	831.38
92	61	83	801.89
92	61	84	734.6
92	62	74	833.53
92	62	75	714.69
92	62	76	694.42
92	62	77	832.57
92	62	78	908.48
92	62	79	880.5
92	62	80	914.08
92	62	81	944.19
92	62	82	939.14
92	62	83	893.65
92	62	84	820.11
92	63	74	785.98
92	63	75	732.25
92	63	76	844.77
92	63	77	873.63
92	63	78	870.77
92	63	79	879.89
92	63	80	915.53
92	63	81	948.56
92	63	82	952.83
92	63	83	948.16
92	63	84	942.42
92	64	74	740.65
92	64	75	778.61
92	64	76	930.06
92	64	77	890.04
92	64	78	834.8
92	64	79	837.65
92	64	80	869.72
92	64	81	909.76
92	64	82	917.04
92	64	83	921.68
92	64	84	931.37
92	65	74	836.1
92	65	75	922.48
92	65	76	916.14
92	65	77	878.63
92	65	78	830.46
92	65	79	788.85
92	65	80	813.34
92	65	81	863.37
92	65	82	886.15
92	65	83	904.48
92	65	84	920.25
92	66	74	858.16
92	66	75	919.94
92	66	76	888.22
92	66	77	861.72
92	66	78	826.64
92	66	79	790.22
92	66	80	800.49
92	66	81	837.9
92	66	82	894.09
92	66	83	931.59
92	66	84	933.56
92	67	74	883.54
92	67	75	902.9
92	67	76	860.97
92	67	81	802.95
92	67	82	848.65
92	67	83	878.73
92	67	84	877.53
92	68	74	933.89
92	68	75	897.1
92	68	76	835.56
92	68	81	777.71
92	68	82	798.82
92	68	83	815.05
92	68	84	820.17
92	69	74	861.09
92	69	75	812.58
92	69	76	790.89
92	69	81	784.78
92	69	82	784.06
92	69	83	785.98
92	69	84	790.26
92	70	74	810.3
92	70	75	769.97
92	70	76	764.66
92	70	81	778.43
92	70	82	775.67
92	70	83	775.69
92	70	84	785.66
92	71	74	791.11
92	71	75	768.23
92	71	76	756.93
92	71	81	778.39
92	71	82	783.53
92	71	83	788.29
92	71	84	802.32
92	72	74	820.52
92	72	75	806.4
92	72	76	769.74
92	72	81	844.13
92	72	82	844.54
92	72	83	837.54
92	72	84	843.37
92	73	74	826.35
92	73	75	816.77
92	73	76	775.48
92	73	81	898.18
92	73	82	908.28
92	73	83	910.93
92	73	84	900.4
92	74	74	805.52
92	74	75	797.49
92	74	76	772.98
92	74	81	949.42
92	74	82	979.46
92	74	83	1007.7
92	74	84	974.16
92	75	81	979.35
92	75	82	1000.2
92	75	83	1023.7
92	75	84	1011.3
92	76	81	970.49
92	76	82	992.82
92	76	83	1017
92	76	84	1022.7
93	49	74	830.6
93	49	75	826.47
93	49	76	798.62
93	50	74	820.62
93	50	75	811.45
93	50	76	793.04
93	50	81	791.2
93	50	82	797.46
93	50	83	796.84
93	50	84	808.53
93	51	74	811.44
93	51	75	782.37
93	51	76	767.92
93	51	81	786.43
93	51	82	782.02
93	51	83	775.13
93	51	84	808.34
93	52	74	824.07
93	52	75	820.12
93	52	76	803.93
93	52	81	786.71
93	52	82	785.74
93	52	83	778.09
93	52	84	807.39
93	53	74	861.17
93	53	75	889.48
93	53	76	853.5
93	53	81	763.14
93	53	82	742.53
93	53	83	727.54
93	53	84	751.38
93	54	71	786.49
93	54	72	766.4
93	54	73	848.83
93	54	74	924.1
93	54	75	979.8
93	54	76	905.94
93	54	81	768.15
93	54	82	749.15
93	54	83	740.88
93	54	84	746.67
93	55	71	804.15
93	55	72	765.34
93	55	73	856.91
93	55	74	941.27
93	55	75	981.33
93	55	76	964.07
93	55	81	794.73
93	55	82	778.25
93	55	83	775.14
93	55	84	771.17
93	56	71	841.95
93	56	72	791.26
93	56	73	859.87
93	56	74	930.53
93	56	75	966.62
93	56	76	962.09
93	56	81	820.51
93	56	82	795.19
93	56	83	797.42
93	56	84	799.37
93	57	71	944.53
93	57	72	858.31
93	57	73	862.13
93	57	74	897.71
93	57	75	937.14
93	57	76	942.84
93	57	77	934.48
93	57	78	938.12
93	57	79	924.47
93	57	80	882.7
93	58	71	982.72
93	58	72	942.98
93	58	73	911.36
93	58	74	867.41
93	58	75	902.25
93	58	76	933.26
93	58	77	972.02
93	58	78	951.8
93	58	79	936.57
93	58	80	914.34
93	59	71	953.34
93	59	72	960.19
93	59	73	947.29
93	59	74	939.38
93	59	75	932.23
93	59	76	926.93
93	59	77	937.25
93	59	78	954.04
93	59	79	968.58
93	59	80	943.95
93	60	71	893.85
93	60	72	913.86
93	60	73	894.39
93	60	74	905.34
93	60	75	886.96
93	60	76	868.99
93	60	77	856.63
93	60	78	820.05
93	60	79	760.53
93	60	80	810.56
93	61	74	700.88
93	61	75	741.65
93	61	76	786.7
93	61	77	804.94
93	61	78	759.59
93	61	79	672.61
93	61	80	783.03
93	62	71	934.44
93	62	72	955.72
93	62	73	890.04
93	62	74	832.21
93	62	75	811.61
93	62	76	812.86
93	62	77	881.74
93	62	78	898.05
93	62	79	860.68
93	62	80	924.37
93	63	71	884.6
93	63	72	944.22
93	63	73	927.75
93	63	74	884.95
93	63	75	871.24
93	63	76	892.41
93	63	77	894.69
93	63	78	886.3
93	63	79	882.78
93	63	80	920.88
93	64	71	863.61
93	64	72	878.63
93	64	73	823.41
93	64	74	868.92
93	64	75	900.91
93	64	76	943.67
93	64	77	908.86
93	64	78	870.39
93	64	79	852.27
93	64	80	871.23
93	65	71	881.14
93	65	72	938.43
93	65	73	905.35
93	65	74	903.65
93	65	75	920.06
93	65	76	940.97
93	65	77	926.98
93	65	78	881.76
93	65	79	808
93	65	80	810.56
93	66	71	897.87
93	66	72	965.97
93	66	73	937.44
93	66	74	940.51
93	66	75	948.15
93	66	76	925.04
93	67	71	900.49
93	67	72	964.89
93	67	73	943.71
93	67	74	954.04
93	67	75	951.01
93	67	76	915.46
93	67	81	791.28
93	67	82	832.73
93	67	83	877.11
93	67	84	911.37
93	68	71	852.91
93	68	72	976.37
93	68	73	978.58
93	68	74	948.35
93	68	75	914.01
93	68	76	908.22
93	68	81	777.42
93	68	82	796.28
93	68	83	819.37
93	68	84	841.11
93	69	71	784.48
93	69	72	928.24
93	69	73	915.82
93	69	74	878.42
93	69	75	843.83
93	69	76	842.15
93	69	81	792.33
93	69	82	788.89
93	69	83	782.15
93	69	84	775.16
93	70	74	823.13
93	70	75	796.99
93	70	76	800.85
93	70	81	785.14
93	70	82	778.65
93	70	83	776.08
93	70	84	783.14
93	71	74	798.19
93	71	75	776.94
93	71	76	781.41
93	71	81	767.74
93	71	82	776.91
93	71	83	795.16
93	71	84	830.61
93	72	74	832.29
93	72	75	825.32
93	72	76	803.54
93	72	81	852.81
93	72	82	860.22
93	72	83	870.81
93	72	84	898.11
93	73	74	846.15
93	73	75	841.82
93	73	76	808.68
93	73	81	918.07
93	73	82	930.02
93	73	83	938.59
93	73	84	943.01
93	74	74	834.29
93	74	75	812.73
93	74	76	793.51
94	49	74	852.29
94	49	75	849.75
94	49	76	813.94
94	50	71	879.42
94	50	72	862.31
94	50	73	843.37
94	50	74	855.84
94	50	75	854.65
94	50	76	807.06
94	51	71	865.82
94	51	72	849.42
94	51	73	852.22
94	51	74	851.56
94	51	75	834.29
94	51	76	783.74
94	52	71	851.16
94	52	72	845.03
94	52	73	853.41
94	52	74	850.73
94	52	75	840.1
94	52	76	812.73
94	53	69	659.72
94	53	70	808.6
94	53	71	864.16
94	53	72	856.93
94	53	73	856.43
94	53	74	863.63
94	53	75	870.17
94	53	76	849.91
94	54	69	624.9
94	54	70	748.65
94	54	71	816.82
94	54	72	815.5
94	54	73	854.68
94	54	74	902.79
94	54	75	943.64
94	54	76	900.5
94	54	78	884.76
94	54	79	834.66
94	54	80	785.77
94	55	69	597.48
94	55	70	728.83
94	55	71	807.65
94	55	72	785.06
94	55	73	861.1
94	55	74	940.29
94	55	75	997.29
94	55	76	977.22
94	55	78	929.98
94	55	79	858.95
94	55	80	784.34
94	56	69	662.46
94	56	70	776.72
94	56	71	850.84
94	56	72	801.7
94	56	73	872.72
94	56	74	946.44
94	56	75	994.02
94	56	76	974.58
94	56	78	952.79
94	56	79	909.75
94	56	80	840.89
94	57	71	919.95
94	57	72	864.22
94	57	73	876.98
94	57	74	911.5
94	57	75	958.13
94	57	76	947.26
94	57	77	928.32
94	57	78	955.34
94	57	79	937.44
94	57	80	889.91
94	58	71	999.41
94	58	72	954.54
94	58	73	923.42
94	58	74	891.15
94	58	75	933.61
94	58	76	962.94
94	58	77	993.33
94	58	78	977.1
94	58	79	958.27
94	58	80	934.43
94	59	71	1012.6
94	59	72	981.37
94	59	73	953.45
94	59	74	954.43
94	59	75	937.52
94	59	76	924.11
94	59	77	937.75
94	59	78	962.93
94	59	79	985.63
94	59	80	953.76
94	60	71	903.37
94	60	72	901.65
94	60	73	865.08
94	60	74	896.16
94	60	75	886.6
94	60	76	891.09
94	60	77	860.28
94	60	78	807.85
94	60	79	752.88
94	60	80	829.85
94	61	71	795.72
94	61	72	745.07
94	61	73	618.25
94	61	74	605.84
94	61	75	748.18
94	61	76	897.33
94	61	77	842.42
94	61	78	741.42
94	61	79	630.58
94	61	80	790.31
94	62	71	831.15
94	62	72	837.59
94	62	73	782.01
94	62	74	821.2
94	62	75	886.61
94	62	76	943.41
94	62	77	944.83
94	62	78	904.44
94	62	79	847.93
94	62	80	926.15
94	63	71	926.05
94	63	72	945.03
94	63	73	919.87
94	63	74	950.93
94	63	75	965.5
94	63	76	958.16
94	63	77	940.26
94	63	78	920.76
94	63	79	911.62
94	63	80	936.65
94	64	71	911.97
94	64	72	940.6
94	64	73	903.21
94	64	74	965.79
94	64	75	978.79
94	64	76	962.31
94	64	77	941.15
94	64	78	921.15
94	64	79	901.09
94	64	80	896.51
94	65	71	914.17
94	65	72	971.32
94	65	73	956.46
94	65	74	950.68
94	65	75	947.36
94	65	76	965.18
94	65	77	975.07
94	65	78	941.65
94	65	79	857.73
94	65	80	838.29
94	66	71	908
94	66	72	968.7
94	66	73	962.4
94	66	74	967.58
94	66	75	965.45
94	66	76	949.33
94	66	78	952.23
94	66	79	915.7
94	66	80	875.58
94	67	69	689.77
94	67	70	783.01
94	67	71	874.47
94	67	72	938.76
94	67	73	940.99
94	67	74	964.77
94	67	75	967.66
94	67	76	941.72
94	67	78	953.59
94	67	79	922.17
94	67	80	870.41
94	68	69	630.96
94	68	70	709.88
94	68	71	827.21
94	68	72	923.64
94	68	73	932.76
94	68	74	929.87
94	68	75	926.68
94	68	76	943.06
94	68	78	950.15
94	68	79	895.79
94	68	80	839.77
94	69	69	620.48
94	69	70	666.17
94	69	71	773.68
94	69	72	873.76
94	69	73	880.73
94	69	74	874.31
94	69	75	866.25
94	69	76	876.62
94	69	78	872.23
94	69	79	837.54
94	69	80	813.77
94	70	69	652.41
94	70	70	651.19
94	70	71	729.36
94	70	72	828.33
94	70	73	834.89
94	70	74	827.92
94	70	75	819.47
94	70	76	826.9
94	71	71	731.8
94	71	72	843.18
94	71	73	829.44
94	71	74	809.18
94	71	75	792.79
94	71	76	801.2
94	72	71	719.21
94	72	72	851.67
94	72	73	836.69
94	72	74	834.95
94	72	75	839.09
94	72	76	826.72
94	73	71	699.52
94	73	72	855.01
94	73	73	847.62
94	73	74	850.7
94	73	75	857.34
94	73	76	839.94
94	74	74	846.22
94	74	75	814.22
94	74	76	822.51
95	50	71	876.16
95	50	72	851.11
95	50	73	852.62
95	51	71	875.95
95	51	72	865.5
95	51	73	882
95	52	71	869.94
95	52	72	879.53
95	52	73	905.42
95	53	69	653.61
95	53	70	807.53
95	53	71	874.41
95	53	72	890.51
95	53	73	915.02
95	53	77	912.71
95	53	78	916.61
95	53	79	852.49
95	53	80	805.03
95	54	69	640.01
95	54	70	775.96
95	54	71	844.72
95	54	72	849.98
95	54	73	865.7
95	54	77	946.27
95	54	78	973.36
95	54	79	893.36
95	54	80	815.77
95	55	69	634
95	55	70	762.22
95	55	71	840.66
95	55	72	832.97
95	55	73	865.78
95	55	77	998.54
95	55	78	1013.4
95	55	79	940.88
95	55	80	853.99
95	56	69	686.89
95	56	70	798.56
95	56	71	875.54
95	56	72	843.07
95	56	73	879.6
95	56	77	954.12
95	56	78	1004.3
95	56	79	964.34
95	56	80	884.54
95	57	69	757.4
95	57	70	831.73
95	57	71	905.46
95	57	72	872.46
[truncated: 7,412 more rows]
