# Supplementary material for: From mathematics to medicine: A practical primer on topological data analysis (TDA) and the development of related analytic tools for the functional discovery of latent structure in fMRI data
Source: PLoS One. 2021 Aug 12;16(8):e0255859. doi: 10.1371/journal.pone.0255859 (PMC8360597; doi:10.1371/journal.pone.0255859)
Supplement: S1 Data — The included archive of .csv files has one .csv file for each time index. Each .csv file contains a single matrix, which has one column for each of the spatial coordinates x, y, z and one column for the fMRI signal amplitude at voxel (x, y, z) at that time index. This is normalized scan data for a single patient from our study, described in the paper, with an ACC (anterior cingulate cortex) mask applied. This is the data we used, together with our software implementation of our workflow (available at https://github.com/regalski/Wayne-State-TDA), to produce the persistence diagrams, vineyards, and loop locations pictured in the figures and described in the Workflow section of our paper. (ZIP) [file pone.0255859.s004.zip › lea2002_145_121_121_time_16_rdACC.csv]

86	49	77	731.69
86	49	78	720.37
86	49	79	707.76
86	49	80	710
86	50	77	728.9
86	50	78	712.31
86	50	79	690.86
86	50	80	691.41
86	51	77	722.21
86	51	78	709.69
86	51	79	685.87
86	51	80	679.43
86	52	77	725.93
86	52	78	707.96
86	52	79	699
86	52	80	692.05
86	53	77	780.39
86	53	78	736.31
86	53	79	728.35
86	53	80	718.26
86	54	77	850.86
86	54	78	819.23
86	54	79	796.86
86	54	80	775.84
86	55	77	875.99
86	55	78	855.04
86	55	79	855.62
86	55	80	840.08
86	56	77	880.24
86	56	78	859.52
86	56	79	880.82
86	56	80	888.09
86	57	77	855.83
86	57	78	876.9
86	57	79	889.19
86	57	80	885.53
86	57	81	863.77
86	57	82	833.27
86	58	77	841.15
86	58	78	873.72
86	58	79	889.32
86	58	80	898.65
86	58	81	882.93
86	58	82	866.22
86	59	81	853.56
86	59	82	837.19
86	60	81	766.36
86	60	82	752.17
86	61	81	781.88
86	61	82	770.07
86	62	81	835.33
86	62	82	833.86
86	63	77	876.59
86	63	78	847.61
86	63	79	833.91
86	63	80	820.09
86	63	81	826.15
86	63	82	839.11
86	64	77	857.29
86	64	78	836.14
86	64	79	822.83
86	64	80	764.72
86	64	81	755
86	64	82	772.23
86	65	77	854.71
86	65	78	857.18
86	65	79	849.22
86	65	80	780.11
86	65	81	753.64
86	65	82	758.54
86	66	77	850.3
86	66	78	882.03
86	66	79	872.63
86	66	80	796.13
86	66	81	764.66
86	66	82	758.51
86	67	77	808.12
86	67	78	850.59
86	67	79	858.08
86	67	80	798.72
86	68	77	843.94
86	68	78	844.23
86	68	79	848.27
86	68	80	799.8
86	69	77	855.82
86	69	78	824.72
86	69	79	805.4
86	69	80	763.13
86	70	77	780.79
86	70	78	761.09
86	70	79	734.58
86	70	80	710.08
86	71	77	742.3
86	71	78	733.17
86	71	79	729.68
86	71	80	695.01
86	72	77	733.1
86	72	78	730.99
86	72	79	725.64
86	72	80	692.69
86	73	77	728.54
86	73	78	723.41
86	73	79	715.34
86	73	80	695.96
87	46	81	918.36
87	46	82	911.28
87	46	83	923.89
87	46	84	937.01
87	47	81	829.11
87	47	82	835.85
87	47	83	848.59
87	47	84	859.93
87	48	81	753.36
87	48	82	746.39
87	48	83	755.45
87	48	84	773.25
87	49	77	731.7
87	49	78	725.54
87	49	79	721.83
87	49	80	732.44
87	49	81	735.45
87	49	82	724.78
87	49	83	732.75
87	49	84	749.99
87	50	77	730.48
87	50	78	720.52
87	50	79	711.85
87	50	80	716.94
87	50	81	720.65
87	50	82	711.42
87	50	83	715.52
87	50	84	728.32
87	51	77	735.58
87	51	78	719.7
87	51	79	700.76
87	51	80	698.98
87	52	77	753.17
87	52	78	731.7
87	52	79	720.29
87	52	80	706.54
87	53	77	808.14
87	53	78	766.5
87	53	79	749.39
87	53	80	728.06
87	54	77	859.08
87	54	78	828.39
87	54	79	789.56
87	54	80	762.73
87	55	77	871.36
87	55	78	861.15
87	55	79	845.26
87	55	80	826.44
87	55	81	784.84
87	55	82	760.69
87	55	83	737.83
87	55	84	754.14
87	56	77	883.14
87	56	78	871.35
87	56	79	889.36
87	56	80	891.61
87	56	81	835.21
87	56	82	792.94
87	56	83	755.96
87	56	84	770.03
87	57	77	856.73
87	57	78	877.54
87	57	79	904.63
87	57	80	912.65
87	57	81	858.66
87	57	82	814.83
87	57	83	779.39
87	57	84	784.42
87	58	77	852.09
87	58	78	884.69
87	58	79	907.56
87	58	80	921.45
87	58	81	901.81
87	58	82	882
87	58	83	857.61
87	58	84	839.53
87	59	77	872.77
87	59	78	881.69
87	59	79	873.52
87	59	80	876.34
87	59	81	876.41
87	59	82	864.28
87	59	83	854.93
87	59	84	851.02
87	60	77	802.48
87	60	78	798.79
87	60	79	795.48
87	60	80	803.58
87	60	81	773.2
87	60	82	753.28
87	60	83	780.22
87	60	84	808.18
87	61	77	737.47
87	61	78	743.02
87	61	79	752.07
87	61	80	791.1
87	61	81	776.59
87	61	82	768.18
87	61	83	805.64
87	61	84	824.99
87	62	77	778.6
87	62	78	776.36
87	62	79	783.2
87	62	80	822.96
87	62	81	819.04
87	62	82	821.23
87	62	83	834.48
87	62	84	838.15
87	63	77	898.39
87	63	78	859.9
87	63	79	830.29
87	63	80	812.53
87	63	81	821.61
87	63	82	850.79
87	63	83	829.16
87	63	84	811.22
87	64	77	870.43
87	64	78	831.67
87	64	79	790.93
87	64	80	746.46
87	64	81	773.23
87	64	82	841.09
87	64	83	787.53
87	64	84	753.48
87	65	77	840.57
87	65	78	825.78
87	65	79	801.08
87	65	80	740.38
87	65	81	746.92
87	65	82	783.5
87	65	83	742.12
87	65	84	720.26
87	66	77	835.72
87	66	78	846.88
87	66	79	815.39
87	66	80	737.58
87	66	81	720.05
87	66	82	737.16
87	66	83	714.78
87	66	84	705.71
87	67	77	850.64
87	67	78	828.41
87	67	79	778.64
87	67	80	716.77
87	67	81	698.29
87	67	82	709.51
87	67	83	705.32
87	67	84	706.26
87	68	77	857.49
87	68	78	821.33
87	68	79	791
87	68	80	747.54
87	68	81	725.69
87	68	82	717.58
87	68	83	718.94
87	68	84	721.53
87	69	77	809.69
87	69	78	786.13
87	69	79	771.69
87	69	80	747.63
87	70	77	722.13
87	70	78	720.14
87	70	79	725.02
87	70	80	729.67
87	71	77	721.87
87	71	78	725.94
87	71	79	737.81
87	71	80	721.27
87	72	77	733.17
87	72	78	734.64
87	72	79	735.49
87	72	80	712.16
87	73	77	724.62
87	73	78	723
87	73	79	715.31
87	73	80	707.87
87	73	81	715.79
87	73	82	740.98
87	73	83	753.7
87	73	84	760.5
87	74	81	762.92
87	74	82	824.92
87	74	83	825.23
87	74	84	834.57
87	75	81	797.23
87	75	82	888.76
87	75	83	879.34
87	75	84	887.02
87	76	81	805.08
87	76	82	911.75
87	76	83	907.32
87	76	84	916.23
88	46	81	950.36
88	46	82	941.65
88	46	83	945.82
88	46	84	951.11
88	47	81	865.99
88	47	82	864.91
88	47	83	866.02
88	47	84	866.94
88	48	81	765.7
88	48	82	759.29
88	48	83	761.75
88	48	84	769.34
88	49	77	731.2
88	49	78	727.75
88	49	79	730.58
88	49	80	741.02
88	49	81	744.48
88	49	82	740.47
88	49	83	739.27
88	49	84	737.3
88	50	77	734.87
88	50	78	731.41
88	50	79	734.59
88	50	80	740.55
88	50	81	743.92
88	50	82	735.18
88	50	83	730.98
88	50	84	727.53
88	51	77	756.88
88	51	78	740.07
88	51	79	721.15
88	51	80	725.59
88	52	77	802.88
88	52	78	776.59
88	52	79	754.9
88	52	80	742.8
88	53	77	862.12
88	53	78	831.84
88	53	79	810.75
88	53	80	782.34
88	54	77	887
88	54	78	865.26
88	54	79	828.83
88	54	80	801.65
88	55	77	882.24
88	55	78	868.54
88	55	79	853.48
88	55	80	837.6
88	55	81	813.77
88	55	82	813.61
88	55	83	827.11
88	55	84	825.68
88	56	77	872.11
88	56	78	854.5
88	56	79	870.31
88	56	80	875.48
88	56	81	849.64
88	56	82	840.55
88	56	83	840.08
88	56	84	850.66
88	57	77	849.2
88	57	78	864.92
88	57	79	878.26
88	57	80	890.36
88	57	81	873.2
88	57	82	846.93
88	57	83	821.22
88	57	84	848.9
88	58	77	856.78
88	58	78	895.62
88	58	79	895.98
88	58	80	894.13
88	58	81	896.89
88	58	82	895.82
88	58	83	891.32
88	58	84	893.95
88	59	77	891.57
88	59	78	904.34
88	59	79	878.17
88	59	80	849.98
88	59	81	860.31
88	59	82	864.69
88	59	83	867.31
88	59	84	866.43
88	60	77	845.13
88	60	78	836.24
88	60	79	808.38
88	60	80	760.68
88	60	81	736.13
88	60	82	723.26
88	60	83	756.69
88	60	84	787.33
88	61	77	797.1
88	61	78	805.71
88	61	79	816.87
88	61	80	826.25
88	61	81	785.99
88	61	82	764.44
88	61	83	805.93
88	61	84	830.16
88	62	77	806.04
88	62	78	820.09
88	62	79	846.11
88	62	80	883.41
88	62	81	851.98
88	62	82	828.69
88	62	83	850.52
88	62	84	861.66
88	63	77	879.62
88	63	78	855.41
88	63	79	843.42
88	63	80	863.61
88	63	81	866.38
88	63	82	875.15
88	63	83	864.62
88	63	84	851.76
88	64	77	872.51
88	64	78	827.55
88	64	79	786.15
88	64	80	789.96
88	64	81	832.97
88	64	82	897.06
88	64	83	847.04
88	64	84	804.5
88	65	77	858
88	65	78	820.79
88	65	79	775.73
88	65	80	757.67
88	65	81	804.5
88	65	82	872.35
88	65	83	827.26
88	65	84	785.65
88	66	77	854.34
88	66	78	824.6
88	66	79	776.1
88	66	80	742.49
88	66	81	768.5
88	66	82	819
88	66	83	783.84
88	66	84	750.51
88	67	77	839.31
88	67	78	782.51
88	67	79	722.05
88	67	80	715.17
88	67	81	722.85
88	67	82	742.12
88	67	83	729.36
88	67	84	715.35
88	68	77	817.24
88	68	78	781.32
88	68	79	752.21
88	68	80	735.36
88	68	81	737.43
88	68	82	749.71
88	68	83	746.91
88	68	84	746.15
88	69	77	774.27
88	69	78	763.26
88	69	79	755.43
88	69	80	740.96
88	70	77	717.33
88	70	78	709
88	70	79	708.68
88	70	80	727.31
88	71	77	722.63
88	71	78	720.48
88	71	79	731.26
88	71	80	750.34
88	72	77	732.84
88	72	78	734.05
88	72	79	742.44
88	72	80	756.34
88	73	77	720.73
88	73	78	726.82
88	73	79	726.39
88	73	80	744.16
88	73	81	754.11
88	73	82	761.19
88	73	83	780.98
88	73	84	791.03
88	74	81	799.07
88	74	82	852.87
88	74	83	865.09
88	74	84	876.16
88	75	81	849.79
88	75	82	934.23
88	75	83	922.63
88	75	84	923.8
88	76	81	861.12
88	76	82	953.28
88	76	83	926.47
88	76	84	919.91
89	46	81	940.47
89	46	82	950.19
89	46	83	942.26
89	46	84	924.46
89	47	81	893.75
89	47	82	891.41
89	47	83	871.97
89	47	84	845.3
89	48	81	793.51
89	48	82	790.21
89	48	83	778.47
89	48	84	766.96
89	49	77	734.66
89	49	78	730.32
89	49	79	733.71
89	49	80	744.11
89	49	81	750.55
89	49	82	754.67
89	49	83	756.64
89	49	84	757.38
89	50	74	738.97
89	50	75	743.13
89	50	76	750.63
89	50	77	751.03
89	50	78	748.93
89	50	79	747.4
89	50	80	745.72
89	50	81	743.82
89	50	82	739.61
89	50	83	743.2
89	50	84	750.49
89	51	74	747.64
89	51	75	767.43
89	51	76	788.1
89	51	77	792.47
89	51	78	780.3
89	51	79	746.86
89	51	80	734.78
89	51	81	725.6
89	51	82	712.15
89	51	83	712.32
89	51	84	728.04
89	52	74	783.36
89	52	75	828.46
89	52	76	866.42
89	52	77	859.83
89	52	78	836.73
89	52	79	796.99
89	52	80	780.68
89	52	81	771.38
89	52	82	756.72
89	52	83	747.83
89	52	84	741.27
89	53	74	800.76
89	53	75	862.53
89	53	76	924.42
89	53	77	902.1
89	53	78	883.68
89	53	79	866.41
89	53	80	850.99
89	53	81	836.42
89	53	82	813.96
89	53	83	796.51
89	53	84	784.25
89	54	74	800.92
89	54	75	859.51
89	54	76	915.75
89	54	77	904.71
89	54	78	893.36
89	54	79	869.79
89	54	80	856.94
89	54	81	849.01
89	54	82	833.36
89	54	83	828.24
89	54	84	838.88
89	55	75	841.11
89	55	76	891.61
89	55	77	888.78
89	55	78	871.5
89	55	79	860.1
89	55	80	860.03
89	55	81	860.79
89	55	82	861.47
89	55	83	869.51
89	55	84	874.09
89	56	75	811.54
89	56	76	848.36
89	56	77	838.66
89	56	78	816.64
89	56	79	850.07
89	56	80	868.94
89	56	81	872.06
89	56	82	876.28
89	56	83	883.58
89	56	84	884.8
89	57	75	821.16
89	57	76	844.45
89	57	77	853
89	57	78	858.22
89	57	79	838
89	57	80	830.45
89	57	81	861.5
89	57	82	871.18
89	57	83	870.78
89	57	84	887.31
89	58	77	879.65
89	58	78	908.88
89	58	79	876.69
89	58	80	861.36
89	58	81	910.75
89	58	82	933.73
89	58	83	934.94
89	58	84	942.55
89	59	77	892.78
89	59	78	914.43
89	59	79	895.82
89	59	80	879.64
89	59	81	901.09
89	59	82	897.27
89	59	83	874.59
89	59	84	869
89	60	77	832.23
89	60	78	821.7
89	60	79	798.36
89	60	80	777.9
89	60	81	728.88
89	60	82	686.27
89	60	83	682.64
89	60	84	724.23
89	61	77	797.69
89	61	78	792.3
89	61	79	797.25
89	61	80	812.91
89	61	81	729.48
89	61	82	674.77
89	61	83	713.7
89	61	84	775.69
89	62	77	823.63
89	62	78	824.41
89	62	79	843.19
89	62	80	891.11
89	62	81	838.07
89	62	82	801.65
89	62	83	840.85
89	62	84	873.54
89	63	77	855.45
89	63	78	846.57
89	63	79	854.97
89	63	80	909
89	63	81	909.12
89	63	82	911.45
89	63	83	926.09
89	63	84	908.99
89	64	77	847.04
89	64	78	800.46
89	64	79	775.22
89	64	80	830.3
89	64	81	866.65
89	64	82	906.48
89	64	83	888.01
89	64	84	855.78
89	65	77	850.59
89	65	78	792.13
89	65	79	749.74
89	65	80	793.98
89	65	81	847.31
89	65	82	904.08
89	65	83	876.96
89	65	84	835.79
89	66	75	869.95
89	66	76	867.96
89	66	77	851.45
89	66	78	792.56
89	66	79	748.29
89	66	80	771.47
89	66	81	821.42
89	66	82	874.72
89	66	83	841.78
89	66	84	796.9
89	67	75	894.08
89	67	76	854.48
89	67	77	797.35
89	67	78	750.47
89	67	79	714.16
89	67	80	728.76
89	67	81	753.61
89	67	82	782.89
89	67	83	759.65
89	67	84	736.93
89	68	75	860.68
89	68	76	810.3
89	68	77	776.1
89	68	78	761.09
89	68	79	749.68
89	68	80	733.14
89	68	81	743.59
89	68	82	768.55
89	68	83	758.67
89	68	84	753.99
89	69	74	833.83
89	69	75	794.37
89	69	76	763.87
89	69	77	764.45
89	69	78	770.61
89	69	79	774.33
89	69	80	738.63
89	69	81	744.28
89	69	82	767.27
89	69	83	763.8
89	69	84	763.98
89	70	74	800.66
89	70	75	786.28
89	70	76	761.55
89	70	77	739.05
89	70	78	736.55
89	70	79	735.92
89	70	80	721.88
89	70	81	737.76
89	70	82	763.54
89	70	83	761.92
89	70	84	758.53
89	71	74	780.74
89	71	75	766.64
89	71	76	743.12
89	71	77	742.91
89	71	78	738.9
89	71	79	733.47
89	71	80	731.39
89	71	81	742.91
89	71	82	756.09
89	71	83	754.22
89	71	84	750.57
89	72	74	769.71
89	72	75	748.08
89	72	76	724.92
89	72	77	741.13
89	72	78	744.04
89	72	79	742.2
89	72	80	743.17
89	72	81	751.47
89	72	82	758.94
89	72	83	760.72
89	72	84	760.93
89	73	74	757.44
89	73	75	749.01
89	73	76	727.3
89	73	77	701.28
89	73	78	714.41
89	73	79	743.13
89	73	80	750.98
89	73	81	769.41
89	73	82	793.35
89	73	83	817.96
89	73	84	830.98
89	74	81	836.99
89	74	82	874.06
89	74	83	894.72
89	74	84	905.14
89	75	81	910.08
89	75	82	952.74
89	75	83	946.87
89	75	84	946.24
89	76	81	918.72
89	76	82	970.65
89	76	83	947.96
89	76	84	935.72
90	46	81	924.79
90	46	82	942.47
90	46	83	924.47
90	46	84	899.58
90	47	81	898.58
90	47	82	891.52
90	47	83	861.48
90	47	84	826.65
90	48	81	796.31
90	48	82	799.57
90	48	83	788.38
90	48	84	774.27
90	49	74	756.23
90	49	75	759.01
90	49	76	761.97
90	49	81	755.5
90	49	82	771.67
90	49	83	771.71
90	49	84	768.36
90	50	74	745.71
90	50	75	743.06
90	50	76	746.53
90	50	77	744.5
90	50	78	746.47
90	50	79	749.2
90	50	80	755.56
90	50	81	763.24
90	50	82	768.47
90	50	83	762.28
90	50	84	757.28
90	51	74	747.19
90	51	75	775.37
90	51	76	811.61
90	51	77	818.35
90	51	78	803.19
90	51	79	767.08
90	51	80	760.7
90	51	81	750.25
90	51	82	735.62
90	51	83	723.75
90	51	84	725.7
90	52	74	779.7
90	52	75	849.45
90	52	76	911.54
90	52	77	915.89
90	52	78	890.02
90	52	79	843.35
90	52	80	825.37
90	52	81	812.08
90	52	82	783.99
90	52	83	758.71
90	52	84	738.17
90	53	74	809.65
90	53	75	866.91
90	53	76	911.65
90	53	77	915.96
90	53	78	916.39
90	53	79	933.02
90	53	80	918.69
90	53	81	906.11
90	53	82	864.82
90	53	83	825.09
90	53	84	791.06
90	54	74	802.07
90	54	75	850.56
90	54	76	894.75
90	54	77	893.06
90	54	78	895.76
90	54	79	895.01
90	54	80	903.35
90	54	81	920.58
90	54	82	891.55
90	54	83	871.44
90	54	84	869.47
90	55	74	792.37
90	55	75	825.55
90	55	76	881.15
90	55	77	895.65
90	55	78	894.77
90	55	79	882.41
90	55	80	893.59
90	55	81	907.92
90	55	82	903.77
90	55	83	896.43
90	55	84	898.67
90	56	74	810.57
90	56	75	796.09
90	56	76	837.81
90	56	77	875.32
90	56	78	900.13
90	56	79	907.77
90	56	80	911.55
90	56	81	907.2
90	56	82	902.01
90	56	83	897.54
90	56	84	894.32
90	57	74	854.89
90	57	75	818.98
90	57	76	841.2
90	57	77	865.4
90	57	78	884.64
90	57	79	859.38
90	57	80	850.53
90	57	81	884.12
90	57	82	895.67
90	57	83	900.87
90	57	84	894.2
90	58	74	910.43
90	58	75	881
90	58	76	881.34
90	58	77	889.97
90	58	78	905.82
90	58	79	881.94
90	58	80	882.14
90	58	81	946.98
90	58	82	978.2
90	58	83	972.36
90	58	84	973.39
90	59	75	879.9
90	59	76	888.2
90	59	77	887.14
90	59	78	893.26
90	59	79	910.37
90	59	80	929.83
90	59	81	963.66
90	59	82	957.42
90	59	83	904.82
90	59	84	894.29
90	60	75	748.9
90	60	76	731.22
90	60	77	718.03
90	60	78	728.52
90	60	79	752.63
90	60	80	772.25
90	60	81	733.35
90	60	82	692.02
90	60	83	657.06
90	60	84	676.96
90	61	77	714.3
90	61	78	723.45
90	61	79	736.8
90	61	80	750.09
90	61	81	674.78
90	61	82	608.85
90	61	83	611.27
90	61	84	674.91
90	62	75	847.76
90	62	76	824.69
90	62	77	840.29
90	62	78	833.41
90	62	79	833.81
90	62	80	855.91
90	62	81	796.69
90	62	82	750.2
90	62	83	761.89
90	62	84	813.29
90	63	75	781.23
90	63	76	779.33
90	63	77	874.15
90	63	78	862.82
90	63	79	875.38
90	63	80	932.56
90	63	81	914.38
90	63	82	901.22
90	63	83	903.39
90	63	84	918.51
90	64	75	797.45
90	64	76	804.92
90	64	77	838.69
90	64	78	798.13
90	64	79	788.07
90	64	80	858.39
90	64	81	865.7
90	64	82	867.33
90	64	83	869.62
90	64	84	878.1
90	65	74	850.98
90	65	75	861.84
90	65	76	848.84
90	65	77	814.19
90	65	78	765.22
90	65	79	749.71
90	65	80	825.85
90	65	81	858.98
90	65	82	888.89
90	65	83	884.45
90	65	84	869.99
90	66	74	871.52
90	66	75	875.29
90	66	76	851.03
90	66	77	784.02
90	66	78	747.07
90	66	79	738.9
90	66	80	802.01
90	66	81	853.08
90	66	82	901.96
90	66	83	886.93
90	66	84	849.43
90	67	74	906.16
90	67	75	856.91
90	67	76	798.27
90	67	77	744.31
90	67	78	730.93
90	67	79	730.46
90	67	80	753.58
90	67	81	782.77
90	67	82	810.23
90	67	83	793.61
90	67	84	774.73
90	68	74	899.64
90	68	75	827.81
90	68	76	770.82
90	68	77	747.8
90	68	78	760.23
90	68	79	773.63
90	68	80	762.18
90	68	81	765.34
90	68	82	779.74
90	68	83	770.83
90	68	84	763.56
90	69	74	834.52
90	69	75	796.89
90	69	76	765.47
90	69	77	765.76
90	69	78	786.03
90	69	79	802.93
90	69	80	770.98
90	69	81	766.4
90	69	82	773.7
90	69	83	768.48
90	69	84	769.46
90	70	74	792.96
90	70	75	781.08
90	70	76	762.23
90	70	77	747.73
90	70	78	752.59
90	70	79	757.91
90	70	80	754.82
90	70	81	752.72
90	70	82	757.73
90	70	83	753.46
90	70	84	757.82
90	71	74	771.68
90	71	75	774.3
90	71	76	762.27
90	71	77	744.7
90	71	78	741.88
90	71	79	740.85
90	71	80	746.42
90	71	81	750.71
90	71	82	760.17
90	71	83	761.35
90	71	84	759.49
90	72	74	770.09
90	72	75	772.1
90	72	76	762.96
90	72	77	749.91
90	72	78	749.28
90	72	79	750.69
90	72	80	754.66
90	72	81	764.99
90	72	82	780.45
90	72	83	786.49
90	72	84	783.76
90	73	74	791.98
90	73	75	784.26
90	73	76	767.24
90	73	81	810.53
90	73	82	839.83
90	73	83	854.96
90	73	84	865.13
90	74	81	896.16
90	74	82	916.58
90	74	83	929.47
90	74	84	933.01
90	75	81	972.69
90	75	82	978.29
90	75	83	979.52
90	75	84	973.97
90	76	81	962.8
90	76	82	988.61
90	76	83	974.83
90	76	84	965.27
91	47	81	900.06
91	47	82	891.52
91	47	83	877.67
91	47	84	857.67
91	48	81	813.83
91	48	82	809.35
91	48	83	807.31
91	48	84	806.08
91	49	74	772
91	49	75	773.14
91	49	76	773.02
91	49	81	772.1
91	49	82	780.62
91	49	83	784.77
91	49	84	782.52
91	50	74	762.74
91	50	75	768
91	50	76	769.37
91	50	81	775.39
91	50	82	783.55
91	50	83	778.7
91	50	84	763.74
91	51	74	761.73
91	51	75	789.95
91	51	76	821.76
91	51	81	761.32
91	51	82	755.92
91	51	83	743.4
91	51	84	727.7
91	52	74	780.19
91	52	75	857.49
91	52	76	919.51
91	52	81	796.12
91	52	82	775.48
91	52	83	751.47
91	52	84	731.06
91	53	74	836.9
91	53	75	893.94
91	53	76	931.74
91	53	81	877.71
91	53	82	834.66
91	53	83	795.66
91	53	84	769.73
91	54	74	837.51
91	54	75	886.25
91	54	76	915.68
91	54	81	917.98
91	54	82	884.8
91	54	83	859.7
91	54	84	845.95
91	55	74	812.81
91	55	75	863.03
91	55	76	914.44
91	55	81	923.18
91	55	82	911.94
91	55	83	898.4
91	55	84	888.47
91	56	74	797.85
91	56	75	837.74
91	56	76	896.88
91	56	81	921.21
91	56	82	912.46
91	56	83	906.2
91	56	84	901.82
91	57	74	828.01
91	57	75	825.7
91	57	76	873.87
91	57	77	913.51
91	57	78	944.42
91	57	79	936.13
91	57	80	919.31
91	57	81	904.99
91	57	82	903.5
91	57	83	904.57
91	57	84	899.29
91	58	74	904.16
91	58	75	869.4
91	58	76	897.25
91	58	77	929.49
91	58	78	948.6
91	58	79	942.49
91	58	80	944.71
91	58	81	968.59
91	58	82	983.53
91	58	83	972.18
91	58	84	976.59
91	59	74	893.95
91	59	75	909.93
91	59	76	923.8
91	59	77	924.94
91	59	78	917.24
91	59	79	932.94
91	59	80	951.13
91	59	81	973.59
91	59	82	962.92
91	59	83	927.03
91	59	84	906.16
91	60	74	788.11
91	60	75	759.42
91	60	76	740.29
91	60	77	736.01
91	60	78	752.52
91	60	79	754.02
91	60	80	753.56
91	60	81	774.29
91	60	82	763.77
91	60	83	726.63
91	60	84	690.88
91	61	74	760.89
91	61	75	642.99
91	61	76	658.03
91	61	77	719.71
91	61	78	749.84
91	61	79	731.63
91	61	80	707.8
91	61	81	734.23
91	61	82	705.87
91	61	83	647.88
91	61	84	629.05
91	62	74	903.19
91	62	75	680.63
91	62	76	750.91
91	62	77	876.03
91	62	78	876.42
91	62	79	852.3
91	62	80	836.96
91	62	81	846.87
91	62	82	821.45
91	62	83	768.93
91	62	84	772.41
91	63	74	859.71
91	63	75	764.25
91	63	76	807.66
91	63	77	918.98
91	63	78	895.62
91	63	79	904.63
91	63	80	951.59
91	63	81	942.25
91	63	82	917.83
91	63	83	873.46
91	63	84	894.66
91	64	74	817.16
91	64	75	846.09
91	64	76	863.51
91	64	77	855.47
91	64	78	808.93
91	64	79	810.32
91	64	80	870.19
91	64	81	872.1
91	64	82	856.14
91	64	83	843.14
91	64	84	862.75
91	65	74	854.96
91	65	75	920.69
91	65	76	893.08
91	65	77	815.81
91	65	78	770.09
91	65	79	766.89
91	65	80	829.85
91	65	81	863.74
91	65	82	887.17
91	65	83	878.34
91	65	84	881.11
91	66	74	863.09
91	66	75	877.9
91	66	76	858.21
91	66	77	792.62
91	66	78	752.18
91	66	79	751.35
91	66	80	811.66
91	66	81	866.24
91	66	82	921.05
91	66	83	920.38
91	66	84	898.46
91	67	74	890.76
91	67	75	859.74
91	67	76	811.69
91	67	81	802.99
91	67	82	832.59
91	67	83	852.64
91	67	84	840.46
91	68	74	898.4
91	68	75	845.77
91	68	76	789.77
91	68	81	788.34
91	68	82	788.81
91	68	83	803.3
91	68	84	797.63
91	69	74	843.3
91	69	75	811.74
91	69	76	779.84
91	69	81	792.85
91	69	82	774.93
91	69	83	773.46
91	69	84	773.45
91	70	74	805.84
91	70	75	792.93
91	70	76	774.66
91	70	81	775.14
91	70	82	747.32
91	70	83	737.75
91	70	84	740.77
91	71	74	781.54
91	71	75	787.8
91	71	76	783.16
91	71	81	770.4
91	71	82	761.01
91	71	83	762.97
91	71	84	764.55
91	72	74	763.34
91	72	75	775.7
91	72	76	784.66
91	72	81	790.6
91	72	82	801.49
91	72	83	808.76
91	72	84	811.72
91	73	74	783.01
91	73	75	783.56
91	73	76	782.39
91	73	81	852.91
91	73	82	875.53
91	73	83	880.92
91	73	84	889.42
91	74	74	793.82
91	74	75	790.34
91	74	76	781.41
91	74	81	940.68
91	74	82	951.39
91	74	83	958.69
91	74	84	963.32
91	75	81	1010
91	75	82	1004.7
91	75	83	1010.9
91	75	84	1009.5
91	76	81	987.42
91	76	82	1010.7
91	76	83	1001.8
91	76	84	996.02
92	47	81	954.23
92	47	82	950.34
92	47	83	935
92	47	84	931.83
92	48	81	864.73
92	48	82	865.6
92	48	83	856.97
92	48	84	856.07
92	49	74	787.25
92	49	75	794.89
92	49	76	787.59
92	49	81	797.81
92	49	82	804.69
92	49	83	809.96
92	49	84	810.52
92	50	74	788.46
92	50	75	792.47
92	50	76	787.94
92	50	81	777.45
92	50	82	782.26
92	50	83	784.97
92	50	84	776.35
92	51	74	797.48
92	51	75	797.24
92	51	76	802.05
92	51	81	768.66
92	51	82	777.46
92	51	83	771.93
92	51	84	746.08
92	52	74	815.31
92	52	75	851.85
92	52	76	879.32
92	52	81	765.8
92	52	82	767.26
92	52	83	755.94
92	52	84	735.63
92	53	74	883.29
92	53	75	915.44
92	53	76	929.74
92	53	81	785.68
92	53	82	770.26
92	53	83	755.54
92	53	84	746.33
92	54	74	907.74
92	54	75	940.68
92	54	76	953.98
92	54	81	830.65
92	54	82	814.63
92	54	83	799.79
92	54	84	794.28
92	55	74	869.59
92	55	75	919.29
92	55	76	956.94
92	55	81	864.38
92	55	82	858
92	55	83	852.13
92	55	84	835.17
92	56	74	845.03
92	56	75	906.9
92	56	76	942.64
92	56	81	882.26
92	56	82	876.28
92	56	83	877.9
92	56	84	872.52
92	57	74	845.54
92	57	75	873.44
92	57	76	910.71
92	57	77	931.25
92	57	78	950.45
92	57	79	958.34
92	57	80	936.42
92	57	81	884.28
92	57	82	875.04
92	57	83	880.52
92	57	84	888.18
92	58	74	889.81
92	58	75	864.59
92	58	76	909.31
92	58	77	944.68
92	58	78	961.22
92	58	79	972.51
92	58	80	976.34
92	58	81	943.46
92	58	82	938.49
92	58	83	945.26
92	58	84	942.15
92	59	74	936.29
92	59	75	936.49
92	59	76	953.88
92	59	77	952.95
92	59	78	939.69
92	59	79	959.02
92	59	80	962.46
92	59	81	942.91
92	59	82	928.92
92	59	83	915.8
92	59	84	892.42
92	60	74	846.44
92	60	75	845.81
92	60	76	827.11
92	60	77	817.35
92	60	78	838.69
92	60	79	788.57
92	60	80	728.79
92	60	81	806.13
92	60	82	837.67
92	60	83	812.12
92	60	84	755.21
92	61	74	774.86
92	61	75	657.93
92	61	76	706.43
92	61	77	809.94
92	61	78	828.35
92	61	79	768.42
92	61	80	702.37
92	61	81	863.47
92	61	82	933.38
92	61	83	880.09
92	61	84	773.23
92	62	74	822.06
92	62	75	553.14
92	62	76	709.17
92	62	77	917.88
92	62	78	904.86
92	62	79	873.28
92	62	80	836.57
92	62	81	960.95
92	62	82	1011.2
92	62	83	957.37
92	62	84	892.89
92	63	74	825.58
92	63	75	754.04
92	63	76	837.72
92	63	77	951.46
92	63	78	925.23
92	63	79	925.03
92	63	80	960.52
92	63	81	989.36
92	63	82	997.87
92	63	83	971.57
92	63	84	963.64
92	64	74	779.31
92	64	75	870.62
92	64	76	903.14
92	64	77	884.75
92	64	78	832.59
92	64	79	827.93
92	64	80	861.54
92	64	81	894.83
92	64	82	913.74
92	64	83	903.22
92	64	84	909.47
92	65	74	793.4
92	65	75	920.84
92	65	76	920.71
92	65	77	861.5
92	65	78	809.99
92	65	79	785.82
92	65	80	800.64
92	65	81	851.93
92	65	82	900.11
92	65	83	909.79
92	65	84	927.57
92	66	74	848.07
92	66	75	881.81
92	66	76	883.76
92	66	77	867.52
92	66	78	824.46
92	66	79	791.8
92	66	80	786.8
92	66	81	839.04
92	66	82	903.95
92	66	83	936.24
92	66	84	946.9
92	67	74	900.95
92	67	75	884.03
92	67	76	861.16
92	67	81	805.75
92	67	82	848.88
92	67	83	888.48
92	67	84	887.56
92	68	74	916.58
92	68	75	877.96
92	68	76	841.94
92	68	81	787.59
92	68	82	794.99
92	68	83	828.22
92	68	84	830.53
92	69	74	864.49
92	69	75	837.29
92	69	76	809.07
92	69	81	788.69
92	69	82	766.66
92	69	83	786.11
92	69	84	792.57
92	70	74	824.33
92	70	75	807.65
92	70	76	786.36
92	70	81	773.11
92	70	82	755.82
92	70	83	764.73
92	70	84	767.88
92	71	74	799.88
92	71	75	789.24
92	71	76	781.89
92	71	81	774.35
92	71	82	778.55
92	71	83	792.91
92	71	84	799.71
92	72	74	788.62
92	72	75	785.26
92	72	76	790.42
92	72	81	817.29
92	72	82	838.02
92	72	83	851.04
92	72	84	859.96
92	73	74	788.55
92	73	75	786.77
92	73	76	791.84
92	73	81	887.47
92	73	82	913.92
92	73	83	917.89
92	73	84	923.79
92	74	74	793.62
92	74	75	786.29
92	74	76	786.6
92	74	81	956.67
92	74	82	979.46
92	74	83	990.22
92	74	84	997.58
92	75	81	992.04
92	75	82	1009.8
92	75	83	1038.4
92	75	84	1055.1
92	76	81	966.8
92	76	82	1003
92	76	83	1016.4
92	76	84	1027.9
93	49	74	801.7
93	49	75	818.93
93	49	76	807.08
93	50	74	801.09
93	50	75	807.51
93	50	76	797.77
93	50	81	765.9
93	50	82	778.99
93	50	83	794.35
93	50	84	810.57
93	51	74	810.56
93	51	75	794.41
93	51	76	785.89
93	51	81	780.1
93	51	82	782.35
93	51	83	786.79
93	51	84	787.62
93	52	74	828.6
93	52	75	820.82
93	52	76	814.87
93	52	81	779.07
93	52	82	773.43
93	52	83	776.48
93	52	84	786.33
93	53	74	885.55
93	53	75	887.36
93	53	76	879.24
93	53	81	757.21
93	53	82	745.06
93	53	83	747.54
93	53	84	766.9
93	54	71	729.78
93	54	72	803.28
93	54	73	858.41
93	54	74	936.94
93	54	75	949.61
93	54	76	943.33
93	54	81	756.19
93	54	82	747.19
93	54	83	745.67
93	54	84	756.8
93	55	71	733.16
93	55	72	806.62
93	55	73	849.48
93	55	74	928.52
93	55	75	966.69
93	55	76	985.1
93	55	81	786.48
93	55	82	778.61
93	55	83	774.71
93	55	84	782.02
93	56	71	783.74
93	56	72	831.58
93	56	73	821.21
93	56	74	915.58
93	56	75	961.55
93	56	76	949.48
93	56	81	819.18
93	56	82	806.43
93	56	83	802.18
93	56	84	815.46
93	57	71	867.1
93	57	72	880.76
93	57	73	827.25
93	57	74	888.07
93	57	75	925.73
93	57	76	929.35
93	57	77	929.88
93	57	78	925.36
93	57	79	907.43
93	57	80	879.21
93	58	71	897.52
93	58	72	962.64
93	58	73	907.03
93	58	74	894.23
93	58	75	889.12
93	58	76	923.57
93	58	77	938.89
93	58	78	939.12
93	58	79	940.39
93	58	80	939.1
93	59	71	890.62
93	59	72	964.93
93	59	73	961.36
93	59	74	951.84
93	59	75	927.73
93	59	76	936.37
93	59	77	927.6
93	59	78	923.78
93	59	79	946.32
93	59	80	943.32
93	60	71	850.34
93	60	72	905.26
93	60	73	868.35
93	60	74	844.63
93	60	75	890.2
93	60	76	862.01
93	60	77	839.02
93	60	78	834.73
93	60	79	779.11
93	60	80	719.96
93	61	74	699.56
93	61	75	742.86
93	61	76	782.59
93	61	77	836.28
93	61	78	821.23
93	61	79	773.13
93	61	80	727.82
93	62	71	834.62
93	62	72	996.99
93	62	73	920.72
93	62	74	789.83
93	62	75	673.17
93	62	76	774.27
93	62	77	906.42
93	62	78	886.26
93	62	79	872.31
93	62	80	863.48
93	63	71	825.17
93	63	72	926.76
93	63	73	931.88
93	63	74	901.26
93	63	75	846.12
93	63	76	872.71
93	63	77	918.66
93	63	78	905.85
93	63	79	914.2
93	63	80	949.12
93	64	71	828.6
93	64	72	856.95
93	64	73	877.69
93	64	74	868.43
93	64	75	903.96
93	64	76	902.79
93	64	77	876.77
93	64	78	836.87
93	64	79	837.04
93	64	80	860.23
93	65	71	817.73
93	65	72	906.12
93	65	73	895.08
93	65	74	831.43
93	65	75	905.14
93	65	76	911.13
93	65	77	883.61
93	65	78	840.31
93	65	79	808.02
93	65	80	789.93
93	66	71	820.21
93	66	72	921.16
93	66	73	940.08
93	66	74	910.19
93	66	75	912.15
93	66	76	911.73
93	67	71	810.31
93	67	72	915.6
93	67	73	962.04
93	67	74	954.78
93	67	75	926.91
93	67	76	905.42
93	67	81	768.99
93	67	82	809.95
93	67	83	871.89
93	67	84	894.43
93	68	71	781.98
93	68	72	918.47
93	68	73	971.8
93	68	74	953.58
93	68	75	910.9
93	68	76	889.25
93	68	81	765.68
93	68	82	788.94
93	68	83	819.44
93	68	84	836.88
93	69	71	737.38
93	69	72	858.15
93	69	73	914.48
93	69	74	884.68
93	69	75	852.39
93	69	76	839.14
93	69	81	782.15
93	69	82	787.12
93	69	83	788.65
93	69	84	794.63
93	70	74	832.77
93	70	75	813.54
93	70	76	796.33
93	70	81	761.76
93	70	82	773.91
93	70	83	784.56
93	70	84	788.25
93	71	74	810.98
93	71	75	795.83
93	71	76	777.72
93	71	81	769.4
93	71	82	788.46
93	71	83	812.11
93	71	84	826.12
93	72	74	830.89
93	72	75	813.24
93	72	76	787.53
93	72	81	844.07
93	72	82	858.8
93	72	83	884.51
93	72	84	903.38
93	73	74	823.19
93	73	75	813.46
93	73	76	804.23
93	73	81	922.11
93	73	82	945.36
93	73	83	953.74
93	73	84	957.94
93	74	74	822.93
93	74	75	805.95
93	74	76	807.17
94	49	74	815.93
94	49	75	834.91
94	49	76	830.33
94	50	71	856.7
94	50	72	837.29
94	50	73	818.97
94	50	74	803.86
94	50	75	815.44
94	50	76	809.15
94	51	71	827.96
94	51	72	835.17
94	51	73	823.28
94	51	74	805.9
94	51	75	793.93
94	51	76	778.43
94	52	71	833.6
94	52	72	844.82
94	52	73	839.24
94	52	74	837
94	52	75	815.45
94	52	76	792.53
94	53	69	628.52
94	53	70	664.21
94	53	71	826.63
94	53	72	853.39
94	53	73	858.65
94	53	74	867.04
94	53	75	852.11
94	53	76	830.53
94	54	69	627.04
94	54	70	622.89
94	54	71	776.44
94	54	72	836.69
94	54	73	868.24
94	54	74	908.63
94	54	75	906.97
94	54	76	891.74
94	54	78	857.31
94	54	79	827.88
94	54	80	787.77
94	55	69	623.82
94	55	70	617.45
94	55	71	763.91
94	55	72	827.16
94	55	73	856.44
94	55	74	947.87
94	55	75	974.37
94	55	76	965.26
94	55	78	915.1
94	55	79	872.25
94	55	80	817.59
94	56	69	660.48
94	56	70	666.54
94	56	71	788.4
94	56	72	852.64
94	56	73	864.51
94	56	74	948.53
94	56	75	977.33
94	56	76	968.8
94	56	78	968.61
94	56	79	953.86
94	56	80	881.57
94	57	71	837.78
94	57	72	884.29
94	57	73	871.08
94	57	74	911.75
94	57	75	940.26
94	57	76	973.05
94	57	77	951.72
94	57	78	929.6
94	57	79	920.57
94	57	80	881.99
94	58	71	883.75
94	58	72	924.04
94	58	73	913.74
94	58	74	906.19
94	58	75	910.66
94	58	76	976.83
94	58	77	966.18
94	58	78	940.43
94	58	79	955.02
94	58	80	948.13
94	59	71	920.35
94	59	72	988.4
94	59	73	1007.5
94	59	74	988.56
94	59	75	958.11
94	59	76	964.88
94	59	77	945.35
94	59	78	917.33
94	59	79	964.04
94	59	80	965.82
94	60	71	827.46
94	60	72	862.46
94	60	73	857.12
94	60	74	840.67
94	60	75	842.21
94	60	76	869.99
94	60	77	842.46
94	60	78	759.35
94	60	79	751.66
94	60	80	754.32
94	61	71	656.61
94	61	72	660.69
94	61	73	653.16
94	61	74	674.33
94	61	75	754.94
94	61	76	832.17
94	61	77	847.68
94	61	78	788.66
94	61	79	751.77
94	61	80	729.77
94	62	71	728.22
94	62	72	784.8
94	62	73	794
94	62	74	808.97
94	62	75	853.66
94	62	76	887.74
94	62	77	908.93
94	62	78	895.09
94	62	79	873.43
94	62	80	851.72
94	63	71	834.27
94	63	72	876.88
94	63	73	931.7
94	63	74	979.36
94	63	75	989.69
94	63	76	960.59
94	63	77	915.06
94	63	78	915.31
94	63	79	923.07
94	63	80	945.36
94	64	71	863.17
94	64	72	910.15
94	64	73	962.27
94	64	74	990.63
94	64	75	985.61
94	64	76	951.26
94	64	77	909.18
94	64	78	890.68
94	64	79	882.01
94	64	80	871.2
94	65	71	835.6
94	65	72	957.26
94	65	73	978.96
94	65	74	944.72
94	65	75	946.02
94	65	76	942.01
94	65	77	933.11
94	65	78	914.91
94	65	79	882.5
94	65	80	839.39
94	66	71	838.49
94	66	72	954.62
94	66	73	979.24
94	66	74	954.75
94	66	75	959.45
94	66	76	962.62
94	66	78	953.21
94	66	79	920.16
94	66	80	858.79
94	67	69	734.73
94	67	70	789.42
94	67	71	795.37
94	67	72	922.28
94	67	73	968.01
94	67	74	946.73
94	67	75	948.32
94	67	76	948
94	67	78	947.26
94	67	79	911.05
94	67	80	829.27
94	68	69	649.73
94	68	70	706.68
94	68	71	745.83
94	68	72	903.49
94	68	73	956.3
94	68	74	925.68
94	68	75	912.24
94	68	76	916.17
94	68	78	927.69
94	68	79	889.15
94	68	80	801.75
94	69	69	658.82
94	69	70	683.54
94	69	71	694.75
94	69	72	829.8
94	69	73	897.96
94	69	74	889.77
94	69	75	860.11
94	69	76	849.07
94	69	78	864.75
94	69	79	849
94	69	80	789.73
94	70	69	666.76
94	70	70	663.46
94	70	71	663.5
94	70	72	771.18
94	70	73	840.05
94	70	74	841.42
94	70	75	816.92
94	70	76	800.04
94	71	71	657.61
94	71	72	753
94	71	73	818.56
94	71	74	817.01
94	71	75	795.63
94	71	76	779.89
94	72	71	633.8
94	72	72	734.81
94	72	73	824.68
94	72	74	826.77
94	72	75	811.98
94	72	76	795.03
94	73	71	630.09
94	73	72	733.92
94	73	73	844.09
94	73	74	830.65
94	73	75	819.64
94	73	76	814.31
94	74	74	832.31
94	74	75	809.77
94	74	76	817.19
95	50	71	890.61
95	50	72	857.89
95	50	73	835.58
95	51	71	846.79
95	51	72	861.27
95	51	73	855.98
95	52	71	852.8
95	52	72	891.1
95	52	73	899.71
95	53	69	623.66
95	53	70	665.11
95	53	71	844.24
95	53	72	892.2
95	53	73	904.91
95	53	77	898.11
95	53	78	880.63
95	53	79	854.32
95	53	80	811.3
95	54	69	639.43
95	54	70	639.72
95	54	71	780.55
95	54	72	845.6
95	54	73	865.14
95	54	77	933.48
95	54	78	924.01
95	54	79	889.53
95	54	80	820.77
95	55	69	646.49
95	55	70	636.79
95	55	71	809.89
95	55	72	859.65
95	55	73	853.23
95	55	77	976.51
95	55	78	968.14
95	55	79	935.19
95	55	80	858.07
95	56	69	676.59
95	56	70	662.94
95	56	71	812.06
95	56	72	870.1
95	56	73	869.18
95	56	77	972.28
95	56	78	982.21
95	56	79	1002.1
95	56	80	920.53
95	57	69	749.81
95	57	70	735.48
95	57	71	816.46
95	57	72	879.94
[truncated: 7,412 more rows]
