# Supplementary material for: From mathematics to medicine: A practical primer on topological data analysis (TDA) and the development of related analytic tools for the functional discovery of latent structure in fMRI data
Source: PLoS One. 2021 Aug 12;16(8):e0255859. doi: 10.1371/journal.pone.0255859 (PMC8360597; doi:10.1371/journal.pone.0255859)
Supplement: S1 Data — The included archive of .csv files has one .csv file for each time index. Each .csv file contains a single matrix, which has one column for each of the spatial coordinates x, y, z and one column for the fMRI signal amplitude at voxel (x, y, z) at that time index. This is normalized scan data for a single patient from our study, described in the paper, with an ACC (anterior cingulate cortex) mask applied. This is the data we used, together with our software implementation of our workflow (available at https://github.com/regalski/Wayne-State-TDA), to produce the persistence diagrams, vineyards, and loop locations pictured in the figures and described in the Workflow section of our paper. (ZIP) [file pone.0255859.s004.zip › lea2002_145_121_121_time_170_rdACC.csv]

86	49	77	714.76
86	49	78	706.82
86	49	79	704.75
86	49	80	702.51
86	50	77	711.59
86	50	78	698.08
86	50	79	690.3
86	50	80	683.76
86	51	77	712.77
86	51	78	698.19
86	51	79	691.11
86	51	80	696
86	52	77	728.53
86	52	78	710.09
86	52	79	697.7
86	52	80	704.45
86	53	77	809.55
86	53	78	757.94
86	53	79	716.64
86	53	80	700.17
86	54	77	841.46
86	54	78	808.09
86	54	79	785.35
86	54	80	749.73
86	55	77	838.57
86	55	78	832.56
86	55	79	840.88
86	55	80	806.93
86	56	77	832.14
86	56	78	826.47
86	56	79	832.98
86	56	80	858.36
86	57	77	810.22
86	57	78	826.1
86	57	79	859.29
86	57	80	866.52
86	57	81	862.1
86	57	82	836.14
86	58	77	792.86
86	58	78	821.38
86	58	79	867.83
86	58	80	857.34
86	58	81	829.28
86	58	82	845.99
86	59	81	767.41
86	59	82	824.1
86	60	81	688.01
86	60	82	739.18
86	61	81	765.86
86	61	82	796.26
86	62	81	851.13
86	62	82	858.59
86	63	77	843.29
86	63	78	761.67
86	63	79	780.04
86	63	80	802.82
86	63	81	827.05
86	63	82	845.49
86	64	77	856.38
86	64	78	811.41
86	64	79	799.65
86	64	80	794.49
86	64	81	770.86
86	64	82	751.2
86	65	77	841.19
86	65	78	842.48
86	65	79	828.72
86	65	80	807.74
86	65	81	756.2
86	65	82	726.79
86	66	77	817.65
86	66	78	890.61
86	66	79	866.12
86	66	80	823.35
86	66	81	769.01
86	66	82	740.85
86	67	77	782.46
86	67	78	861.38
86	67	79	846.66
86	67	80	813.24
86	68	77	816.15
86	68	78	864.52
86	68	79	837.89
86	68	80	793.12
86	69	77	873.38
86	69	78	855.73
86	69	79	810.3
86	69	80	761.68
86	70	77	764.61
86	70	78	728.69
86	70	79	711.35
86	70	80	710.26
86	71	77	723.51
86	71	78	711.73
86	71	79	712.01
86	71	80	719.32
86	72	77	723.22
86	72	78	727.68
86	72	79	724.74
86	72	80	725.06
86	73	77	725.09
86	73	78	719.35
86	73	79	706.99
86	73	80	706.63
87	46	81	909.88
87	46	82	888.84
87	46	83	869.72
87	46	84	873.89
87	47	81	819.19
87	47	82	818.68
87	47	83	813.97
87	47	84	809.09
87	48	81	757.8
87	48	82	752.55
87	48	83	746.91
87	48	84	747.52
87	49	77	724.57
87	49	78	710.22
87	49	79	716.6
87	49	80	735.11
87	49	81	722.48
87	49	82	716.18
87	49	83	711.18
87	49	84	715.33
87	50	77	725.86
87	50	78	716.6
87	50	79	711.49
87	50	80	703.28
87	50	81	698.96
87	50	82	698.62
87	50	83	696.23
87	50	84	700.26
87	51	77	720.89
87	51	78	717.62
87	51	79	710.99
87	51	80	699.52
87	52	77	720.67
87	52	78	727.95
87	52	79	721.46
87	52	80	706.74
87	53	77	820.73
87	53	78	791.23
87	53	79	758.76
87	53	80	726.58
87	54	77	849.98
87	54	78	822.44
87	54	79	798.98
87	54	80	759.38
87	55	77	821.63
87	55	78	825.11
87	55	79	840.28
87	55	80	801.24
87	55	81	773.73
87	55	82	748.19
87	55	83	737.22
87	55	84	733.78
87	56	77	835.97
87	56	78	852.93
87	56	79	892.63
87	56	80	864.21
87	56	81	833.91
87	56	82	775.58
87	56	83	757.01
87	56	84	745.67
87	57	77	832.67
87	57	78	855.22
87	57	79	904.45
87	57	80	895.12
87	57	81	877.06
87	57	82	827.03
87	57	83	786.55
87	57	84	737.16
87	58	77	823.12
87	58	78	847.01
87	58	79	883.65
87	58	80	883.67
87	58	81	871.12
87	58	82	860.22
87	58	83	839.67
87	58	84	787.36
87	59	77	849.1
87	59	78	852.92
87	59	79	839.79
87	59	80	825.15
87	59	81	807.68
87	59	82	844.57
87	59	83	856.45
87	59	84	812.62
87	60	77	762.23
87	60	78	738.55
87	60	79	748.61
87	60	80	742.27
87	60	81	717.53
87	60	82	749.65
87	60	83	771.47
87	60	84	762.42
87	61	77	715.5
87	61	78	685.08
87	61	79	738.26
87	61	80	773.06
87	61	81	774.54
87	61	82	787.86
87	61	83	797.69
87	61	84	791.43
87	62	77	781.89
87	62	78	733.93
87	62	79	796.96
87	62	80	838.49
87	62	81	858.37
87	62	82	848.28
87	62	83	836.66
87	62	84	813.35
87	63	77	845.58
87	63	78	833.1
87	63	79	801.46
87	63	80	793.41
87	63	81	837.78
87	63	82	844.74
87	63	83	846.86
87	63	84	807.09
87	64	77	845.35
87	64	78	835.93
87	64	79	776.26
87	64	80	754.97
87	64	81	802.63
87	64	82	800.66
87	64	83	783.33
87	64	84	761.34
87	65	77	822.6
87	65	78	819.93
87	65	79	769.5
87	65	80	742.93
87	65	81	766.31
87	65	82	761.63
87	65	83	749.22
87	65	84	730.33
87	66	77	808.19
87	66	78	843.78
87	66	79	795.3
87	66	80	749.51
87	66	81	733.29
87	66	82	731.7
87	66	83	729.91
87	66	84	709.05
87	67	77	850.12
87	67	78	830.11
87	67	79	793.07
87	67	80	756.34
87	67	81	737.67
87	67	82	721.82
87	67	83	703.62
87	67	84	704.57
87	68	77	845.91
87	68	78	817.02
87	68	79	781.27
87	68	80	748.22
87	68	81	744.82
87	68	82	730.84
87	68	83	710.58
87	68	84	699.09
87	69	77	770.81
87	69	78	794.54
87	69	79	760.81
87	69	80	735.58
87	70	77	727.03
87	70	78	748.84
87	70	79	736.81
87	70	80	733.2
87	71	77	718.97
87	71	78	736.58
87	71	79	735.6
87	71	80	740.08
87	72	77	735.21
87	72	78	737.74
87	72	79	738.15
87	72	80	743.73
87	73	77	747.13
87	73	78	733.67
87	73	79	726.99
87	73	80	731.4
87	73	81	753.36
87	73	82	758.33
87	73	83	757.25
87	73	84	766.9
87	74	81	785.53
87	74	82	813.72
87	74	83	831.42
87	74	84	840.35
87	75	81	823.15
87	75	82	867.05
87	75	83	894.83
87	75	84	893.32
87	76	81	812.31
87	76	82	865.13
87	76	83	906.16
87	76	84	903.85
88	46	81	914.45
88	46	82	905.77
88	46	83	897.74
88	46	84	890.87
88	47	81	840.22
88	47	82	834.85
88	47	83	828.08
88	47	84	816.09
88	48	81	772.3
88	48	82	763.76
88	48	83	747.67
88	48	84	746.13
88	49	77	727.29
88	49	78	726.61
88	49	79	728.08
88	49	80	732.56
88	49	81	736.23
88	49	82	732.61
88	49	83	719.27
88	49	84	721.08
88	50	77	722.59
88	50	78	728.62
88	50	79	727.35
88	50	80	720.98
88	50	81	727.72
88	50	82	730.48
88	50	83	721.95
88	50	84	719.85
88	51	77	740.4
88	51	78	741.37
88	51	79	735.35
88	51	80	724.83
88	52	77	784.83
88	52	78	774.65
88	52	79	763.15
88	52	80	747.12
88	53	77	862.55
88	53	78	843.79
88	53	79	822.56
88	53	80	796.45
88	54	77	888.81
88	54	78	869.33
88	54	79	848.41
88	54	80	815.07
88	55	77	868.33
88	55	78	857.84
88	55	79	851.48
88	55	80	829.26
88	55	81	816.8
88	55	82	804.78
88	55	83	794.06
88	55	84	793.01
88	56	77	849.98
88	56	78	842.66
88	56	79	849.45
88	56	80	856.67
88	56	81	850.07
88	56	82	819.03
88	56	83	811.12
88	56	84	818.5
88	57	77	848.58
88	57	78	854.39
88	57	79	870.9
88	57	80	877.74
88	57	81	871.26
88	57	82	838.12
88	57	83	814.44
88	57	84	794.07
88	58	77	860.23
88	58	78	864.5
88	58	79	876.57
88	58	80	880.73
88	58	81	880.97
88	58	82	867.74
88	58	83	852.21
88	58	84	824.52
88	59	77	878.95
88	59	78	857.12
88	59	79	835.67
88	59	80	848.52
88	59	81	856
88	59	82	862.41
88	59	83	855.48
88	59	84	827.03
88	60	77	857.6
88	60	78	844.71
88	60	79	797.69
88	60	80	760.87
88	60	81	730.16
88	60	82	715.65
88	60	83	714.9
88	60	84	738.15
88	61	77	835.06
88	61	78	839.51
88	61	79	810.05
88	61	80	792.93
88	61	81	784.87
88	61	82	756.35
88	61	83	747.31
88	61	84	786.24
88	62	77	851.32
88	62	78	850.5
88	62	79	851.74
88	62	80	862.54
88	62	81	885.46
88	62	82	842.41
88	62	83	815.06
88	62	84	826.96
88	63	77	857.34
88	63	78	853.57
88	63	79	818
88	63	80	817.83
88	63	81	867.01
88	63	82	867.81
88	63	83	863.91
88	63	84	831.56
88	64	77	860.52
88	64	78	839.52
88	64	79	769.4
88	64	80	766.82
88	64	81	860.76
88	64	82	869.37
88	64	83	859.8
88	64	84	809.96
88	65	77	864.19
88	65	78	824.42
88	65	79	737.05
88	65	80	730.31
88	65	81	830.72
88	65	82	842.12
88	65	83	838.71
88	65	84	777.63
88	66	77	859.94
88	66	78	821.51
88	66	79	746.66
88	66	80	722.02
88	66	81	776.96
88	66	82	793.81
88	66	83	801.6
88	66	84	741.85
88	67	77	841.08
88	67	78	809.96
88	67	79	760.91
88	67	80	734.07
88	67	81	746.7
88	67	82	745.22
88	67	83	739.74
88	67	84	722.31
88	68	77	806.52
88	68	78	788.75
88	68	79	754.58
88	68	80	733.93
88	68	81	746.67
88	68	82	743.19
88	68	83	734.15
88	68	84	715.92
88	69	77	751.95
88	69	78	749.38
88	69	79	724.35
88	69	80	720.2
88	70	77	737.8
88	70	78	744.87
88	70	79	726.3
88	70	80	725.32
88	71	77	730.45
88	71	78	738.48
88	71	79	727.71
88	71	80	733.64
88	72	77	721.6
88	72	78	726.99
88	72	79	725.1
88	72	80	741.83
88	73	77	729.43
88	73	78	725.03
88	73	79	732.3
88	73	80	750.67
88	73	81	774.92
88	73	82	783.77
88	73	83	788.63
88	73	84	790.24
88	74	81	812.88
88	74	82	841.11
88	74	83	858.2
88	74	84	856.62
88	75	81	879.04
88	75	82	909.52
88	75	83	919.96
88	75	84	911.55
88	76	81	868.63
88	76	82	910.54
88	76	83	926.8
88	76	84	910.53
89	46	81	918.8
89	46	82	914.67
89	46	83	908.52
89	46	84	894.48
89	47	81	864.07
89	47	82	849.76
89	47	83	826.9
89	47	84	810.83
89	48	81	788.71
89	48	82	780.2
89	48	83	755.97
89	48	84	749.63
89	49	77	732.2
89	49	78	732.7
89	49	79	722.62
89	49	80	722.68
89	49	81	746.98
89	49	82	748.77
89	49	83	730.77
89	49	84	732.01
89	50	74	732.71
89	50	75	763.35
89	50	76	746.75
89	50	77	738.86
89	50	78	739.2
89	50	79	739.25
89	50	80	740.19
89	50	81	755.17
89	50	82	756.02
89	50	83	741.91
89	50	84	739.04
89	51	74	750.91
89	51	75	792.81
89	51	76	780.36
89	51	77	772.86
89	51	78	774.51
89	51	79	771.46
89	51	80	761.47
89	51	81	755.08
89	51	82	741.16
89	51	83	710.32
89	51	84	703.94
89	52	74	774.63
89	52	75	850.67
89	52	76	850.79
89	52	77	843.65
89	52	78	842.86
89	52	79	825.38
89	52	80	801.95
89	52	81	780.77
89	52	82	759.32
89	52	83	723.73
89	52	84	711.46
89	53	74	778.88
89	53	75	872.55
89	53	76	867.25
89	53	77	844.44
89	53	78	856.9
89	53	79	863.38
89	53	80	862.08
89	53	81	844.05
89	53	82	820.57
89	53	83	778.66
89	53	84	753.09
89	54	74	768.47
89	54	75	869.55
89	54	76	882.94
89	54	77	863.7
89	54	78	858.2
89	54	79	853.17
89	54	80	857.77
89	54	81	856.94
89	54	82	857.88
89	54	83	824.33
89	54	84	805.02
89	55	75	844.68
89	55	76	900.45
89	55	77	916.8
89	55	78	851.23
89	55	79	821.25
89	55	80	842.45
89	55	81	861.12
89	55	82	875.61
89	55	83	853.23
89	55	84	839.12
89	56	75	827.22
89	56	76	860.07
89	56	77	862.63
89	56	78	826.26
89	56	79	812.31
89	56	80	856.34
89	56	81	880.93
89	56	82	882.89
89	56	83	869.46
89	56	84	861.23
89	57	75	842.24
89	57	76	843.86
89	57	77	846.19
89	57	78	832.39
89	57	79	823.05
89	57	80	855.78
89	57	81	870.82
89	57	82	864.88
89	57	83	857.34
89	57	84	856.05
89	58	77	854.88
89	58	78	850.45
89	58	79	848
89	58	80	872.01
89	58	81	888.13
89	58	82	886.7
89	58	83	879.04
89	58	84	868.73
89	59	77	860.18
89	59	78	850.24
89	59	79	849.79
89	59	80	890.31
89	59	81	916.52
89	59	82	894.92
89	59	83	859.43
89	59	84	825.68
89	60	77	813.04
89	60	78	799.38
89	60	79	772.82
89	60	80	749.91
89	60	81	720.35
89	60	82	664.98
89	60	83	634.74
89	60	84	667.39
89	61	77	792.22
89	61	78	802.16
89	61	79	781.17
89	61	80	762.8
89	61	81	752.02
89	61	82	689.91
89	61	83	673.11
89	61	84	780.52
89	62	77	847.07
89	62	78	864.36
89	62	79	850.4
89	62	80	855.79
89	62	81	881.26
89	62	82	814.23
89	62	83	790.19
89	62	84	875.22
89	63	77	857.62
89	63	78	847.97
89	63	79	836.65
89	63	80	856.84
89	63	81	902.19
89	63	82	895.38
89	63	83	897.74
89	63	84	870.38
89	64	77	857.99
89	64	78	817.34
89	64	79	778.2
89	64	80	802.38
89	64	81	903.69
89	64	82	909.34
89	64	83	903.05
89	64	84	831.91
89	65	77	853.7
89	65	78	792.6
89	65	79	724.86
89	65	80	751.82
89	65	81	886.75
89	65	82	905.98
89	65	83	900.95
89	65	84	814.99
89	66	75	808.98
89	66	76	846.03
89	66	77	828.86
89	66	78	780.27
89	66	79	718.75
89	66	80	733.15
89	66	81	840.22
89	66	82	876.97
89	66	83	885.29
89	66	84	805.21
89	67	75	864.44
89	67	76	832.99
89	67	77	806.56
89	67	78	786.96
89	67	79	745.46
89	67	80	740.77
89	67	81	780.8
89	67	82	795.13
89	67	83	797.93
89	67	84	760.63
89	68	75	851.06
89	68	76	810.51
89	68	77	789.79
89	68	78	791.17
89	68	79	758.25
89	68	80	743.78
89	68	81	762.08
89	68	82	766.28
89	68	83	764.63
89	68	84	740.14
89	69	74	849.84
89	69	75	807.55
89	69	76	780.46
89	69	77	771.16
89	69	78	775.26
89	69	79	737.69
89	69	80	733.26
89	69	81	774.14
89	69	82	775.33
89	69	83	762.79
89	69	84	735.14
89	70	74	798.2
89	70	75	782.52
89	70	76	757.9
89	70	77	744.42
89	70	78	743.71
89	70	79	726.39
89	70	80	729.78
89	70	81	761.99
89	70	82	769.41
89	70	83	767.72
89	70	84	752.79
89	71	74	749.13
89	71	75	770.01
89	71	76	743.54
89	71	77	728.96
89	71	78	729.15
89	71	79	723.61
89	71	80	733.01
89	71	81	767.53
89	71	82	764.12
89	71	83	743.09
89	71	84	734.03
89	72	74	731.14
89	72	75	776.12
89	72	76	743.77
89	72	77	730.11
89	72	78	738.56
89	72	79	726.53
89	72	80	741.48
89	72	81	789.61
89	72	82	762.71
89	72	83	715.08
89	72	84	715.23
89	73	74	732.05
89	73	75	755.76
89	73	76	739.13
89	73	77	731.76
89	73	78	731.73
89	73	79	739.79
89	73	80	764.81
89	73	81	803.73
89	73	82	817.37
89	73	83	821.82
89	73	84	809.25
89	74	81	844.89
89	74	82	874.88
89	74	83	890.95
89	74	84	874.49
89	75	81	916.17
89	75	82	937
89	75	83	928.67
89	75	84	920.41
89	76	81	910.32
89	76	82	944.72
89	76	83	952.28
89	76	84	932.75
90	46	81	923.61
90	46	82	917.1
90	46	83	900.29
90	46	84	887.84
90	47	81	880.73
90	47	82	863.36
90	47	83	818.37
90	47	84	797.9
90	48	81	804.62
90	48	82	797.19
90	48	83	767.79
90	48	84	764.76
90	49	74	759.09
90	49	75	745.27
90	49	76	736.09
90	49	81	753.61
90	49	82	760.01
90	49	83	740.38
90	49	84	743.82
90	50	74	758.38
90	50	75	748.12
90	50	76	748.28
90	50	77	748.91
90	50	78	748.91
90	50	79	748.72
90	50	80	753.6
90	50	81	771.28
90	50	82	766.48
90	50	83	729.7
90	50	84	727.27
90	51	74	764.8
90	51	75	769.58
90	51	76	791.34
90	51	77	798.96
90	51	78	799.04
90	51	79	795.17
90	51	80	787.49
90	51	81	777.2
90	51	82	754.75
90	51	83	712.29
90	51	84	705.25
90	52	74	786.81
90	52	75	836.86
90	52	76	866.47
90	52	77	885.4
90	52	78	902.18
90	52	79	877.07
90	52	80	839.2
90	52	81	814.26
90	52	82	786.95
90	52	83	744.43
90	52	84	726.72
90	53	74	780.82
90	53	75	861.4
90	53	76	870.69
90	53	77	866.33
90	53	78	890.09
90	53	79	900.67
90	53	80	908.46
90	53	81	901.36
90	53	82	890.14
90	53	83	839.47
90	53	84	791.56
90	54	74	759.93
90	54	75	858.65
90	54	76	872.99
90	54	77	864.26
90	54	78	864.31
90	54	79	865.7
90	54	80	889.88
90	54	81	906.65
90	54	82	920.27
90	54	83	877.11
90	54	84	846.1
90	55	74	767.74
90	55	75	838.52
90	55	76	895.03
90	55	77	934.69
90	55	78	854.75
90	55	79	816.03
90	55	80	856.81
90	55	81	893.04
90	55	82	924.56
90	55	83	881.24
90	55	84	853.96
90	56	74	775.84
90	56	75	819.17
90	56	76	861.41
90	56	77	894.4
90	56	78	850.76
90	56	79	829.77
90	56	80	880.49
90	56	81	907.85
90	56	82	913.7
90	56	83	866.17
90	56	84	834.59
90	57	74	820.24
90	57	75	832.27
90	57	76	845.15
90	57	77	869.36
90	57	78	846.31
90	57	79	827.31
90	57	80	863.28
90	57	81	888.84
90	57	82	906.36
90	57	83	880.27
90	57	84	854.15
90	58	74	930.49
90	58	75	887.87
90	58	76	852.23
90	58	77	870.49
90	58	78	855.85
90	58	79	845.23
90	58	80	879.51
90	58	81	913.22
90	58	82	940.8
90	58	83	933.34
90	58	84	915.28
90	59	75	877.99
90	59	76	871.37
90	59	77	863.43
90	59	78	862.9
90	59	79	881.42
90	59	80	941.87
90	59	81	982.2
90	59	82	962.43
90	59	83	917.06
90	59	84	878.92
90	60	75	780.69
90	60	76	749.69
90	60	77	746.53
90	60	78	730.58
90	60	79	707.45
90	60	80	706.66
90	60	81	693.15
90	60	82	646.1
90	60	83	604.93
90	60	84	586.71
90	61	77	689.43
90	61	78	703.97
90	61	79	688.09
90	61	80	680.9
90	61	81	668.34
90	61	82	612.27
90	61	83	591.33
90	61	84	641.94
90	62	75	833.86
90	62	76	791.09
90	62	77	818.95
90	62	78	842.17
90	62	79	824.66
90	62	80	809.4
90	62	81	801.84
90	62	82	730.72
90	62	83	707.62
90	62	84	779.7
90	63	75	747.71
90	63	76	842.78
90	63	77	847.75
90	63	78	831.58
90	63	79	853.23
90	63	80	886.95
90	63	81	926.55
90	63	82	866.2
90	63	83	850.98
90	63	84	919.74
90	64	75	689.46
90	64	76	855.23
90	64	77	844.81
90	64	78	793.98
90	64	79	802.8
90	64	80	847.93
90	64	81	916.24
90	64	82	869.07
90	64	83	842.96
90	64	84	870.36
90	65	74	853.08
90	65	75	789.54
90	65	76	854.79
90	65	77	824.21
90	65	78	757.01
90	65	79	738.49
90	65	80	787.22
90	65	81	881.71
90	65	82	877.05
90	65	83	871.51
90	65	84	861.27
90	66	74	869.74
90	66	75	863.92
90	66	76	838.83
90	66	77	791.32
90	66	78	739.36
90	66	79	715.21
90	66	80	762.32
90	66	81	857.36
90	66	82	907.06
90	66	83	937.5
90	66	84	870.16
90	67	74	883.86
90	67	75	874.53
90	67	76	813.89
90	67	77	776
90	67	78	757.31
90	67	79	743.59
90	67	80	763.32
90	67	81	808.72
90	67	82	829.82
90	67	83	833.51
90	67	84	780.48
90	68	74	902.93
90	68	75	839.23
90	68	76	789.41
90	68	77	777.28
90	68	78	787.39
90	68	79	774.88
90	68	80	771.53
90	68	81	787.69
90	68	82	790.8
90	68	83	784.79
90	68	84	752.41
90	69	74	852.9
90	69	75	806.26
90	69	76	782.34
90	69	77	786.48
90	69	78	809.18
90	69	79	774.96
90	69	80	766.52
90	69	81	795.3
90	69	82	791.49
90	69	83	779.15
90	69	84	760.1
90	70	74	800.58
90	70	75	791.36
90	70	76	766.15
90	70	77	758.48
90	70	78	762.94
90	70	79	749.45
90	70	80	751.6
90	70	81	767.62
90	70	82	771.81
90	70	83	767.86
90	70	84	748.74
90	71	74	756.95
90	71	75	782.27
90	71	76	750.89
90	71	77	735.62
90	71	78	732.4
90	71	79	734.78
90	71	80	747.24
90	71	81	765
90	71	82	769.54
90	71	83	765.12
90	71	84	746.85
90	72	74	750.82
90	72	75	762.44
90	72	76	747.52
90	72	77	744.77
90	72	78	758.33
90	72	79	745.44
90	72	80	756.01
90	72	81	795.76
90	72	82	795.29
90	72	83	773.47
90	72	84	756.37
90	73	74	763.27
90	73	75	750.41
90	73	76	746.47
90	73	81	839.71
90	73	82	859.46
90	73	83	861.44
90	73	84	834.41
90	74	81	889.29
90	74	82	923.65
90	74	83	934.1
90	74	84	898.19
90	75	81	941.76
90	75	82	975.65
90	75	83	980.23
90	75	84	946.33
90	76	81	930.12
90	76	82	972.72
90	76	83	986.11
90	76	84	953.46
91	47	81	875.96
91	47	82	867.12
91	47	83	848.58
91	47	84	839.63
91	48	81	813.09
91	48	82	798.61
91	48	83	777.81
91	48	84	784.23
91	49	74	778.7
91	49	75	758.24
91	49	76	749.89
91	49	81	763.55
91	49	82	756.83
91	49	83	742.99
91	49	84	753.04
91	50	74	776.13
91	50	75	745.46
91	50	76	749.06
91	50	81	765.44
91	50	82	764.03
91	50	83	748.81
91	50	84	742.99
91	51	74	773.89
91	51	75	745.55
91	51	76	779.83
91	51	81	768.37
91	51	82	753.26
91	51	83	733.55
91	51	84	733.25
91	52	74	807.15
91	52	75	829.37
91	52	76	863.36
91	52	81	799.06
91	52	82	774.61
91	52	83	746.86
91	52	84	734.37
91	53	74	821.97
91	53	75	880.66
91	53	76	893.08
91	53	81	883.38
91	53	82	862.44
91	53	83	804.44
91	53	84	760
91	54	74	819.42
91	54	75	892.6
91	54	76	899.09
91	54	81	918.38
91	54	82	921.98
91	54	83	875.38
91	54	84	838.52
91	55	74	823.98
91	55	75	868.32
91	55	76	904.48
91	55	81	929.67
91	55	82	939.15
91	55	83	902.82
91	55	84	873.69
91	56	74	804.41
91	56	75	842.94
91	56	76	884.05
91	56	81	943.47
91	56	82	909.43
91	56	83	887.66
91	56	84	870.49
91	57	74	800.89
91	57	75	832.95
91	57	76	868.54
91	57	77	923.96
91	57	78	926.08
91	57	79	928.14
91	57	80	933.67
91	57	81	927.68
91	57	82	922.77
91	57	83	901.32
91	57	84	877.7
91	58	74	896.59
91	58	75	873.17
91	58	76	867.76
91	58	77	922.39
91	58	78	923.99
91	58	79	921.23
91	58	80	934.27
91	58	81	946.86
91	58	82	951.44
91	58	83	942.51
91	58	84	935
91	59	74	867.12
91	59	75	882.31
91	59	76	899.77
91	59	77	911.66
91	59	78	922.14
91	59	79	937.07
91	59	80	986.89
91	59	81	1006.2
91	59	82	955.93
91	59	83	931.1
91	59	84	905.13
91	60	74	792.82
91	60	75	756.24
91	60	76	711.32
91	60	77	756.67
91	60	78	751.06
91	60	79	707.91
91	60	80	726.33
91	60	81	739.75
91	60	82	749.37
91	60	83	702.85
91	60	84	635.51
91	61	74	741.89
91	61	75	632.52
91	61	76	523.78
91	61	77	655.95
91	61	78	709.52
91	61	79	681.8
91	61	80	700.5
91	61	81	719.25
91	61	82	749.24
91	61	83	705.92
91	61	84	644.45
91	62	74	839.51
91	62	75	759.37
91	62	76	717.99
91	62	77	807.94
91	62	78	866.46
91	62	79	866.67
91	62	80	851.93
91	62	81	843.57
91	62	82	848.78
91	62	83	807.58
91	62	84	774.76
91	63	74	809.41
91	63	75	728.28
91	63	76	831.61
91	63	77	833.3
91	63	78	820.37
91	63	79	860.74
91	63	80	903.75
91	63	81	948.44
91	63	82	915.19
91	63	83	894.56
91	63	84	938.25
91	64	74	780.81
91	64	75	736.58
91	64	76	864.12
91	64	77	826.18
91	64	78	786.15
91	64	79	815.13
91	64	80	865.4
91	64	81	924.66
91	64	82	875.65
91	64	83	851.16
91	64	84	884.86
91	65	74	899.39
91	65	75	910.3
91	65	76	845.12
91	65	77	805.17
91	65	78	773.42
91	65	79	764.45
91	65	80	805.6
91	65	81	873.56
91	65	82	860.81
91	65	83	860.48
91	65	84	877.38
91	66	74	886.25
91	66	75	894.67
91	66	76	847.61
91	66	77	799.15
91	66	78	745.29
91	66	79	721.07
91	66	80	764.52
91	66	81	843.41
91	66	82	896.75
91	66	83	936.36
91	66	84	907.35
91	67	74	886.88
91	67	75	877.13
91	67	76	820.38
91	67	81	808.38
91	67	82	849.08
91	67	83	868.26
91	67	84	829.1
91	68	74	909.92
91	68	75	862.23
91	68	76	785.8
91	68	81	793.02
91	68	82	809.74
91	68	83	814.51
91	68	84	788.2
91	69	74	843.46
91	69	75	808.18
91	69	76	774.79
91	69	81	796.54
91	69	82	795.01
91	69	83	786.97
91	69	84	776.54
91	70	74	796.98
91	70	75	784.96
91	70	76	766.44
91	70	81	776.16
91	70	82	775.75
91	70	83	770.48
91	70	84	757.04
91	71	74	769.9
91	71	75	774.66
91	71	76	758.97
91	71	81	775.68
91	71	82	780.38
91	71	83	779
91	71	84	767.46
91	72	74	770.75
91	72	75	745.19
91	72	76	748.77
91	72	81	819.7
91	72	82	824.53
91	72	83	817.48
91	72	84	809.86
91	73	74	785.24
91	73	75	743.03
91	73	76	749.82
91	73	81	877.58
91	73	82	890.04
91	73	83	890.02
91	73	84	865.92
91	74	74	806.71
91	74	75	759.56
91	74	76	751.3
91	74	81	937.01
91	74	82	955.06
91	74	83	960.25
91	74	84	921.51
91	75	81	967.03
91	75	82	985.13
91	75	83	991.71
91	75	84	961.81
91	76	81	947.19
91	76	82	976.51
91	76	83	990.13
91	76	84	966.89
92	47	81	946.23
92	47	82	938.69
92	47	83	921.43
92	47	84	908.46
92	48	81	873.29
92	48	82	868
92	48	83	854.49
92	48	84	848.8
92	49	74	801.85
92	49	75	794.35
92	49	76	783.46
92	49	81	802.41
92	49	82	804.06
92	49	83	800.38
92	49	84	799.85
92	50	74	791.75
92	50	75	766.18
92	50	76	761.96
92	50	81	792.24
92	50	82	787.28
92	50	83	771.14
92	50	84	768.26
92	51	74	784.56
92	51	75	736.87
92	51	76	748.72
92	51	81	780.87
92	51	82	772.72
92	51	83	757.01
92	51	84	765.12
92	52	74	827
92	52	75	835.16
92	52	76	841.64
92	52	81	780.17
92	52	82	766.14
92	52	83	750.01
92	52	84	749.07
92	53	74	871.76
92	53	75	918.81
92	53	76	907.51
92	53	81	802.33
92	53	82	779.09
92	53	83	748.66
92	53	84	726.32
92	54	74	910.1
92	54	75	968.63
92	54	76	942.52
92	54	81	839.58
92	54	82	823.83
92	54	83	804.23
92	54	84	784.95
92	55	74	895.02
92	55	75	934.46
92	55	76	934.96
92	55	81	872.01
92	55	82	853.08
92	55	83	844.43
92	55	84	831.62
92	56	74	855.51
92	56	75	904.67
92	56	76	918.28
92	56	81	886.98
92	56	82	842.97
92	56	83	849.29
92	56	84	852.04
92	57	74	815.22
92	57	75	874.24
92	57	76	903.57
92	57	77	920.47
92	57	78	921.67
92	57	79	918.94
92	57	80	915.54
92	57	81	899.38
92	57	82	883.23
92	57	83	866.52
92	57	84	853.53
92	58	74	852.23
92	58	75	874.59
92	58	76	896.64
92	58	77	931.63
92	58	78	927.72
92	58	79	924.12
92	58	80	928.91
92	58	81	929.75
92	58	82	920.37
92	58	83	902.6
92	58	84	896.81
92	59	74	886.35
92	59	75	915.93
92	59	76	937.05
92	59	77	923.66
92	59	78	925.52
92	59	79	937.94
92	59	80	972.53
92	59	81	975.07
92	59	82	926.88
92	59	83	903.96
92	59	84	883.14
92	60	74	866.03
92	60	75	833.09
92	60	76	781.84
92	60	77	819.23
92	60	78	805.98
92	60	79	753.62
92	60	80	765.2
92	60	81	781.65
92	60	82	808.82
92	60	83	779.11
92	60	84	714.04
92	61	74	846.84
92	61	75	707.36
92	61	76	580.78
92	61	77	744.31
92	61	78	782.91
92	61	79	720.7
92	61	80	751.39
92	61	81	796.32
92	61	82	866.52
92	61	83	833.93
92	61	84	740.5
92	62	74	830.64
92	62	75	699.97
92	62	76	630.56
92	62	77	812.59
92	62	78	901.46
92	62	79	865.43
92	62	80	891
92	62	81	922.2
92	62	82	961.23
92	62	83	922.77
92	62	84	842.24
92	63	74	771.11
92	63	75	718.56
92	63	76	818.05
92	63	77	865.83
92	63	78	870.93
92	63	79	863.1
92	63	80	909.77
92	63	81	958.8
92	63	82	955.08
92	63	83	942.38
92	63	84	940.53
92	64	74	733.02
92	64	75	764.8
92	64	76	909.19
92	64	77	884.13
92	64	78	839.83
92	64	79	810.63
92	64	80	852.71
92	64	81	908.79
92	64	82	902.13
92	64	83	893.8
92	64	84	898.42
92	65	74	836.36
92	65	75	899.54
92	65	76	882.19
92	65	77	861.66
92	65	78	824.43
92	65	79	758.84
92	65	80	787.39
92	65	81	843.47
92	65	82	869.33
92	65	83	883.72
92	65	84	891.43
92	66	74	858.42
92	66	75	897.06
92	66	76	861.31
92	66	77	843.79
92	66	78	816.67
92	66	79	769.23
92	66	80	774.55
92	66	81	810.02
92	66	82	878.23
92	66	83	921.66
92	66	84	922.59
92	67	74	879.74
92	67	75	895.02
92	67	76	842.05
92	67	81	784.99
92	67	82	846.72
92	67	83	882.8
92	67	84	875.6
92	68	74	916.97
92	68	75	896.14
92	68	76	821.58
92	68	81	780.78
92	68	82	814.89
92	68	83	832.09
92	68	84	824.22
92	69	74	840.18
92	69	75	812.65
92	69	76	785.93
92	69	81	804.82
92	69	82	800.06
92	69	83	790.98
92	69	84	782.27
92	70	74	798.32
92	70	75	764.01
92	70	76	761.69
92	70	81	784.41
92	70	82	777.66
92	70	83	770.67
92	70	84	764.64
92	71	74	788.08
92	71	75	746.28
92	71	76	746.97
92	71	81	773.45
92	71	82	778.6
92	71	83	781.34
92	71	84	781.38
92	72	74	798.5
92	72	75	774.46
92	72	76	767.81
92	72	81	839.13
92	72	82	846.56
92	72	83	845.56
92	72	84	843.39
92	73	74	808.33
92	73	75	785.8
92	73	76	765.54
92	73	81	897.23
92	73	82	912.34
92	73	83	912.97
92	73	84	892.42
92	74	74	819.5
92	74	75	787.51
92	74	76	747.02
92	74	81	952.44
92	74	82	975.48
92	74	83	982.72
92	74	84	941.21
92	75	81	964.45
92	75	82	984.31
92	75	83	995.77
92	75	84	970.39
92	76	81	945.55
92	76	82	968.89
92	76	83	984.05
92	76	84	968.73
93	49	74	842.63
93	49	75	836.45
93	49	76	785.61
93	50	74	816.68
93	50	75	807.47
93	50	76	771.04
93	50	81	807.21
93	50	82	804.43
93	50	83	783.88
93	50	84	794.59
93	51	74	805.54
93	51	75	769.52
93	51	76	743.05
93	51	81	796.49
93	51	82	788.07
93	51	83	768.17
93	51	84	790.4
93	52	74	829.08
93	52	75	824.17
93	52	76	796.97
93	52	81	783.74
93	52	82	770.73
93	52	83	755.1
93	52	84	774.45
93	53	74	870.22
93	53	75	893.58
93	53	76	853.6
93	53	81	763.15
93	53	82	731.56
93	53	83	709.6
93	53	84	722.48
93	54	71	766.56
93	54	72	718.46
93	54	73	834.87
93	54	74	922.07
93	54	75	963.83
93	54	76	907.02
93	54	81	770.15
93	54	82	740.15
93	54	83	729.87
93	54	84	724.66
93	55	71	804.16
93	55	72	723.32
93	55	73	820.91
93	55	74	909.28
93	55	75	969.38
93	55	76	953.12
93	55	81	794.72
93	55	82	762.26
93	55	83	761.19
93	55	84	755.27
93	56	71	867
93	56	72	763.27
93	56	73	824.91
93	56	74	900.59
93	56	75	958.73
93	56	76	956.18
93	56	81	826.53
93	56	82	776.24
93	56	83	784.48
93	56	84	785.43
93	57	71	932.55
93	57	72	818.37
93	57	73	837.22
93	57	74	884.74
93	57	75	934.19
93	57	76	943.88
93	57	77	940.45
93	57	78	943.04
93	57	79	931.32
93	57	80	899.56
93	58	71	998.71
93	58	72	936.93
93	58	73	890.29
93	58	74	830.39
93	58	75	889.3
93	58	76	926.27
93	58	77	947.94
93	58	78	942.71
93	58	79	935.55
93	58	80	924.36
93	59	71	968.32
93	59	72	958.2
93	59	73	932.47
93	59	74	913.57
93	59	75	917.32
93	59	76	917.01
93	59	77	914.35
93	59	78	914.12
93	59	79	918.56
93	59	80	954.86
93	60	71	895.88
93	60	72	916.9
93	60	73	892.37
93	60	74	882.31
93	60	75	867.04
93	60	76	854.08
93	60	77	839.62
93	60	78	789.97
93	60	79	730.38
93	60	80	780.41
93	61	74	732.22
93	61	75	758.89
93	61	76	780.94
93	61	77	804.11
93	61	78	767.66
93	61	79	695.68
93	61	80	773.12
93	62	71	970.37
93	62	72	988.84
93	62	73	935.21
93	62	74	873.22
93	62	75	825.59
93	62	76	781.89
93	62	77	862.73
93	62	78	889.92
93	62	79	852.54
93	62	80	909.26
93	63	71	872.67
93	63	72	922.32
93	63	73	900.78
93	63	74	894.03
93	63	75	889.38
93	63	76	898.51
93	63	77	892.77
93	63	78	883.35
93	63	79	878.94
93	63	80	923.09
93	64	71	858.72
93	64	72	832.87
93	64	73	768.6
93	64	74	854
93	64	75	905.95
93	64	76	956.74
93	64	77	912.93
93	64	78	871.4
93	64	79	836.24
93	64	80	860.2
93	65	71	889.19
93	65	72	933.41
93	65	73	883.28
93	65	74	875.59
93	65	75	889.11
93	65	76	921.06
93	65	77	913.02
93	65	78	869.75
93	65	79	788
93	65	80	791.58
93	66	71	904.91
93	66	72	959.97
93	66	73	899.5
93	66	74	910.61
93	66	75	927.24
93	66	76	908.13
93	67	71	906.51
93	67	72	959.97
93	67	73	902.83
93	67	74	930.12
93	67	75	940.1
93	67	76	903.57
93	67	81	775.25
93	67	82	821.77
93	67	83	862.16
93	67	84	884.43
93	68	71	889.95
93	68	72	1002.3
93	68	73	968.61
93	68	74	944.4
93	68	75	920.1
93	68	76	898.28
93	68	81	777.44
93	68	82	803.34
93	68	83	822.43
93	68	84	830.16
93	69	71	807.5
93	69	72	952.3
93	69	73	904.94
93	69	74	868.52
93	69	75	841.95
93	69	76	828.24
93	69	81	813.35
93	69	82	800.92
93	69	83	786.2
93	69	84	771.21
93	70	74	821.18
93	70	75	799.03
93	70	76	793.88
93	70	81	798.1
93	70	82	779.64
93	70	83	766.08
93	70	84	763.14
93	71	74	805.19
93	71	75	787.98
93	71	76	785.43
93	71	81	772.82
93	71	82	767.99
93	71	83	771.25
93	71	84	785.68
93	72	74	824.34
93	72	75	823.41
93	72	76	803.6
93	72	81	848.8
93	72	82	860.23
93	72	83	863.85
93	72	84	856.12
93	73	74	831.15
93	73	75	829.86
93	73	76	797.71
93	73	81	916.11
93	73	82	932.07
93	73	83	935.62
93	73	84	911.01
93	74	74	829.26
93	74	75	814.77
93	74	76	772.53
94	49	74	845.26
94	49	75	839.69
94	49	76	794.94
94	50	71	860.44
94	50	72	849.32
94	50	73	836.38
94	50	74	833.84
94	50	75	821.59
94	50	76	785.03
94	51	71	838.9
94	51	72	835.48
94	51	73	836.27
94	51	74	821.59
94	51	75	795.26
94	51	76	754.73
94	52	71	824.21
94	52	72	821.03
94	52	73	840.39
94	52	74	847.68
94	52	75	844.02
94	52	76	811.63
94	53	69	670.71
94	53	70	817.58
94	53	71	842.12
94	53	72	804.93
94	53	73	846.44
94	53	74	878.61
94	53	75	893.09
94	53	76	862.82
94	54	69	639.94
94	54	70	770.72
94	54	71	804.94
94	54	72	760.65
94	54	73	841.79
94	54	74	898.83
94	54	75	925.63
94	54	76	904.48
94	54	78	880.75
94	54	79	839.64
94	54	80	794.8
94	55	69	623.55
94	55	70	754.86
94	55	71	809.64
94	55	72	740.02
94	55	73	811.11
94	55	74	895.35
94	55	75	990.39
94	55	76	949.28
94	55	78	912.9
94	55	79	851.95
94	55	80	789.4
94	56	69	647.48
94	56	70	774.71
94	56	71	858.79
94	56	72	775.69
94	56	73	822.8
94	56	74	897.55
94	56	75	977.15
94	56	76	945.69
94	56	78	938.91
94	56	79	918.86
94	56	80	870.97
94	57	71	912.99
94	57	72	842.27
94	57	73	869.07
94	57	74	910.56
94	57	75	941.22
94	57	76	930.4
94	57	77	916.46
94	57	78	945.4
94	57	79	942.38
94	57	80	905.87
94	58	71	995.34
94	58	72	936.4
94	58	73	905.26
94	58	74	880.07
94	58	75	912.63
94	58	76	930.98
94	58	77	941.34
94	58	78	944.11
94	58	79	943.32
94	58	80	933.49
94	59	71	998.64
94	59	72	962.52
94	59	73	942.72
94	59	74	940.7
94	59	75	927.71
94	59	76	913.24
94	59	77	908.91
94	59	78	909.1
94	59	79	914.7
94	59	80	961.71
94	60	71	873.43
94	60	72	889.59
94	60	73	867.87
94	60	74	866.95
94	60	75	869.5
94	60	76	876.05
94	60	77	840.21
94	60	78	769.72
94	60	79	703.79
94	60	80	798.8
94	61	71	823.45
94	61	72	780.73
94	61	73	661.13
94	61	74	634.96
94	61	75	758.36
94	61	76	862.43
94	61	77	827.52
94	61	78	740.52
94	61	79	651.69
94	61	80	775.45
94	62	71	854.07
94	62	72	865.44
94	62	73	825.76
94	62	74	845.95
94	62	75	888.55
94	62	76	915.43
94	62	77	906.82
94	62	78	870.33
94	62	79	825.76
94	62	80	900.03
94	63	71	909.92
94	63	72	932.94
94	63	73	911.87
94	63	74	950.09
94	63	75	968.73
94	63	76	962.29
94	63	77	926.31
94	63	78	898.83
94	63	79	894.77
94	63	80	941.85
94	64	71	922.05
94	64	72	939.76
94	64	73	878.43
94	64	74	952.99
94	64	75	976.91
94	64	76	977.41
94	64	77	945.24
94	64	78	912.2
94	64	79	884.05
94	64	80	897.45
94	65	71	931.13
94	65	72	978.33
94	65	73	929.52
94	65	74	913.76
94	65	75	916.46
94	65	76	950.27
94	65	77	963.11
94	65	78	926.64
94	65	79	851.72
94	65	80	835.3
94	66	71	922.04
94	66	72	966.77
94	66	73	923.55
94	66	74	929.78
94	66	75	943.64
94	66	76	941.48
94	66	78	938.28
94	66	79	908.73
94	66	80	873.61
94	67	69	714.89
94	67	70	801.14
94	67	71	887.58
94	67	72	935.92
94	67	73	900.16
94	67	74	928.89
94	67	75	947.78
94	67	76	934.84
94	67	78	939.65
94	67	79	904.18
94	67	80	862.38
94	68	69	649.92
94	68	70	710.87
94	68	71	846.22
94	68	72	937.66
94	68	73	902.84
94	68	74	903.95
94	68	75	912.79
94	68	76	926.1
94	68	78	931.11
94	68	79	868.78
94	68	80	832.8
94	69	69	645.55
94	69	70	673.22
94	69	71	786.67
94	69	72	879.8
94	69	73	865.85
94	69	74	858.45
94	69	75	849.38
94	69	76	839.69
94	69	78	851.24
94	69	79	816.57
94	69	80	811.81
94	70	69	678.42
94	70	70	668.24
94	70	71	737.42
94	70	72	827.43
94	70	73	840.02
94	70	74	826
94	70	75	806.53
94	70	76	796.94
94	71	71	728.83
94	71	72	833.19
94	71	73	845.46
94	71	74	814.19
94	71	75	781.83
94	71	76	790.21
94	72	71	708.31
94	72	72	821.74
94	72	73	834.76
94	72	74	830.99
94	72	75	826.14
94	72	76	818.75
94	73	71	691.63
94	73	72	820.1
94	73	73	828.68
94	73	74	834.69
94	73	75	839.31
94	73	76	824.94
94	74	74	826.19
94	74	75	813.23
94	74	76	804.53
95	50	71	886.21
95	50	72	865.16
95	50	73	851.65
95	51	71	876.99
95	51	72	874.52
95	51	73	879
95	52	71	861.98
95	52	72	869.55
95	52	73	893.43
95	53	69	642.63
95	53	70	810.55
95	53	71	858.39
95	53	72	847.45
95	53	73	890.94
95	53	77	898.74
95	53	78	879.64
95	53	79	857.51
95	53	80	829.08
95	54	69	622.05
95	54	70	795
95	54	71	851.71
95	54	72	819.94
95	54	73	852.65
95	54	77	939.37
95	54	78	932.38
95	54	79	892.33
95	54	80	844.8
95	55	69	631.04
95	55	70	787.23
95	55	71	853.64
95	55	72	810.93
95	55	73	832.69
95	55	77	948.61
95	55	78	967.41
95	55	79	922.83
95	55	80	857.99
95	56	69	672.89
95	56	70	793.5
95	56	71	872.47
95	56	72	825.03
95	56	73	838.59
95	56	77	912.3
95	56	78	952.5
95	56	79	942.44
95	56	80	920.6
95	57	69	746.41
95	57	70	831.72
95	57	71	913.48
95	57	72	857.53
[truncated: 7,412 more rows]
