# Supplementary material for: From mathematics to medicine: A practical primer on topological data analysis (TDA) and the development of related analytic tools for the functional discovery of latent structure in fMRI data
Source: PLoS One. 2021 Aug 12;16(8):e0255859. doi: 10.1371/journal.pone.0255859 (PMC8360597; doi:10.1371/journal.pone.0255859)
Supplement: S1 Data — The included archive of .csv files has one .csv file for each time index. Each .csv file contains a single matrix, which has one column for each of the spatial coordinates x, y, z and one column for the fMRI signal amplitude at voxel (x, y, z) at that time index. This is normalized scan data for a single patient from our study, described in the paper, with an ACC (anterior cingulate cortex) mask applied. This is the data we used, together with our software implementation of our workflow (available at https://github.com/regalski/Wayne-State-TDA), to produce the persistence diagrams, vineyards, and loop locations pictured in the figures and described in the Workflow section of our paper. (ZIP) [file pone.0255859.s004.zip › lea2002_145_121_121_time_171_rdACC.csv]

86	49	77	713.83
86	49	78	704.9
86	49	79	706.82
86	49	80	708.58
86	50	77	703.61
86	50	78	713.12
86	50	79	703.39
86	50	80	675.87
86	51	77	699.76
86	51	78	704.24
86	51	79	704.19
86	51	80	704.08
86	52	77	727.59
86	52	78	717.17
86	52	79	712.77
86	52	80	716.55
86	53	77	825.53
86	53	78	779.94
86	53	79	744.7
86	53	80	720.3
86	54	77	847.44
86	54	78	835.14
86	54	79	827.41
86	54	80	790.8
86	55	77	843.59
86	55	78	855.58
86	55	79	866.88
86	55	80	839.97
86	56	77	842.15
86	56	78	847.49
86	56	79	840.02
86	56	80	866.38
86	57	77	807.23
86	57	78	835.18
86	57	79	882.34
86	57	80	874.5
86	57	81	857.06
86	57	82	846.14
86	58	77	800.94
86	58	78	833.43
86	58	79	896.91
86	58	80	872.43
86	58	81	839.38
86	58	82	877.11
86	59	81	789.47
86	59	82	863.14
86	60	81	668.09
86	60	82	755.31
86	61	81	776.98
86	61	82	825.35
86	62	81	837.13
86	62	82	866.62
86	63	77	888.43
86	63	78	822.82
86	63	79	843.17
86	63	80	843.94
86	63	81	802.14
86	63	82	841.55
86	64	77	876.35
86	64	78	811.38
86	64	79	827.64
86	64	80	829.46
86	64	81	753.82
86	64	82	752.17
86	65	77	853.24
86	65	78	839.54
86	65	79	844.74
86	65	80	827.77
86	65	81	756.25
86	65	82	737.86
86	66	77	849.71
86	66	78	907.6
86	66	79	873.09
86	66	80	831.37
86	66	81	782.05
86	66	82	757.88
86	67	77	794.4
86	67	78	831.31
86	67	79	835.61
86	67	80	839.25
86	68	77	839.19
86	68	78	847.55
86	68	79	829.93
86	68	80	807.21
86	69	77	876.28
86	69	78	838.68
86	69	79	800.32
86	69	80	768.75
86	70	77	777.63
86	70	78	721.75
86	70	79	715.44
86	70	80	727.35
86	71	77	751.53
86	71	78	722.75
86	71	79	723.05
86	71	80	730.38
86	72	77	747.19
86	72	78	733.62
86	72	79	725.69
86	72	80	730.06
86	73	77	729.09
86	73	78	724.33
86	73	79	716.95
86	73	80	723.61
87	46	81	938.91
87	46	82	926.91
87	46	83	912.79
87	46	84	911.97
87	47	81	845.32
87	47	82	845.79
87	47	83	846.05
87	47	84	846.18
87	48	81	773.75
87	48	82	774.53
87	48	83	780.91
87	48	84	784.54
87	49	77	735.63
87	49	78	729.27
87	49	79	735.62
87	49	80	742.11
87	49	81	748.5
87	49	82	755.23
87	49	83	753.23
87	49	84	754.38
87	50	77	726.89
87	50	78	724.67
87	50	79	715.59
87	50	80	692.37
87	50	81	738.04
87	50	82	755.69
87	50	83	739.28
87	50	84	736.32
87	51	77	737.89
87	51	78	727.65
87	51	79	714.03
87	51	80	699.58
87	52	77	778.74
87	52	78	757.03
87	52	79	734.52
87	52	80	713.85
87	53	77	868.76
87	53	78	830.28
87	53	79	788.88
87	53	80	737.73
87	54	77	871.98
87	54	78	853.5
87	54	79	832.06
87	54	80	789.43
87	55	77	842.7
87	55	78	854.15
87	55	79	865.33
87	55	80	839.29
87	55	81	812.8
87	55	82	778.24
87	55	83	765.23
87	55	84	757.78
87	56	77	843.97
87	56	78	865.93
87	56	79	897.7
87	56	80	891.26
87	56	81	867.94
87	56	82	814.6
87	56	83	793.01
87	56	84	773.62
87	57	77	816.66
87	57	78	847.27
87	57	79	904.47
87	57	80	928.08
87	57	81	912.07
87	57	82	832.03
87	57	83	790.53
87	57	84	762.13
87	58	77	813.16
87	58	78	840.05
87	58	79	891.68
87	58	80	902.7
87	58	81	892.2
87	58	82	885.35
87	58	83	875.82
87	58	84	837.46
87	59	77	870.06
87	59	78	879.88
87	59	79	872.87
87	59	80	839.28
87	59	81	811.71
87	59	82	873.55
87	59	83	892.42
87	59	84	857.6
87	60	77	760.28
87	60	78	716.62
87	60	79	759.68
87	60	80	754.28
87	60	81	719.55
87	60	82	747.72
87	60	83	775.53
87	60	84	801.52
87	61	77	728.65
87	61	78	673.16
87	61	79	752.35
87	61	80	800.15
87	61	81	813.64
87	61	82	813.93
87	61	83	819.68
87	61	84	830.41
87	62	77	789.88
87	62	78	743.93
87	62	79	801.96
87	62	80	845.43
87	62	81	873.39
87	62	82	859.33
87	62	83	856.69
87	62	84	851.36
87	63	77	890.68
87	63	78	892.19
87	63	79	851.52
87	63	80	824.47
87	63	81	821.85
87	63	82	841.81
87	63	83	862.94
87	63	84	848.14
87	64	77	862.33
87	64	78	832.88
87	64	79	798.23
87	64	80	785.92
87	64	81	790.58
87	64	82	804.6
87	64	83	813.3
87	64	84	778.31
87	65	77	817.66
87	65	78	797.01
87	65	79	780.56
87	65	80	766.93
87	65	81	755.24
87	65	82	771.54
87	65	83	788.19
87	65	84	765.34
87	66	77	802.24
87	66	78	842.81
87	66	79	801.32
87	66	80	759.49
87	66	81	731.22
87	66	82	747.61
87	66	83	763.86
87	66	84	754.06
87	67	77	864.09
87	67	78	823.12
87	67	79	790.07
87	67	80	763.27
87	67	81	749.58
87	67	82	741.73
87	67	83	731.56
87	67	84	733.56
87	68	77	876.9
87	68	78	830.1
87	68	79	791.36
87	68	80	762.27
87	68	81	762.85
87	68	82	749.87
87	68	83	728.6
87	68	84	717.09
87	69	77	831.85
87	69	78	812.56
87	69	79	777.85
87	69	80	757.65
87	70	77	729.99
87	70	78	710.79
87	70	79	725.8
87	70	80	746.25
87	71	77	727.01
87	71	78	713.6
87	71	79	729.63
87	71	80	746.13
87	72	77	757.18
87	72	78	733.69
87	72	79	734.12
87	72	80	744.76
87	73	77	745.09
87	73	78	716.62
87	73	79	720.95
87	73	80	738.42
87	73	81	764.42
87	73	82	772.38
87	73	83	774.26
87	73	84	783.9
87	74	81	776.59
87	74	82	815.79
87	74	83	853.51
87	74	84	862.45
87	75	81	785.15
87	75	82	843.05
87	75	83	898.9
87	75	84	905.37
87	76	81	788.36
87	76	82	843.21
87	76	83	900.28
87	76	84	912.92
88	46	81	942.5
88	46	82	941.84
88	46	83	937.81
88	46	84	928.95
88	47	81	868.35
88	47	82	863.97
88	47	83	858.16
88	47	84	856.18
88	48	81	791.27
88	48	82	782.75
88	48	83	774.65
88	48	84	782.13
88	49	77	734.34
88	49	78	726.64
88	49	79	734.08
88	49	80	744.59
88	49	81	759.28
88	49	82	762.68
88	49	83	755.33
88	49	84	762.12
88	50	77	708.62
88	50	78	706.69
88	50	79	713.44
88	50	80	720.06
88	50	81	752.79
88	50	82	765.54
88	50	83	752.99
88	50	84	750.88
88	51	77	740.42
88	51	78	736.38
88	51	79	732.36
88	51	80	724.87
88	52	77	814.83
88	52	78	800.67
88	52	79	782.2
88	52	80	759.2
88	53	77	892.57
88	53	78	875.82
88	53	79	850.62
88	53	80	815.51
88	54	77	902.8
88	54	78	888.34
88	54	79	869.43
88	54	80	846.07
88	55	77	881.35
88	55	78	872.88
88	55	79	867.5
88	55	80	864.28
88	55	81	851.83
88	55	82	826.85
88	55	83	825.14
88	55	84	828.05
88	56	77	878.98
88	56	78	863.69
88	56	79	858.51
88	56	80	877.69
88	56	81	875.07
88	56	82	844.07
88	56	83	842.17
88	56	84	849.48
88	57	77	848.57
88	57	78	866.41
88	57	79	893.93
88	57	80	908.73
88	57	81	900.19
88	57	82	843.04
88	57	83	817.38
88	57	84	810.04
88	58	77	839.24
88	58	78	864.48
88	58	79	907.59
88	58	80	898.76
88	58	81	889.01
88	58	82	888.81
88	58	83	885.3
88	58	84	866.58
88	59	77	892.9
88	59	78	881.13
88	59	79	887.74
88	59	80	848.58
88	59	81	823.96
88	59	82	870.3
88	59	83	880.38
88	59	84	861.95
88	60	77	857.58
88	60	78	825.74
88	60	79	817.71
88	60	80	770.86
88	60	81	726.17
88	60	82	706.72
88	60	83	710.02
88	60	84	767.28
88	61	77	833.15
88	61	78	816.62
88	61	79	826.18
88	61	80	822.09
88	61	81	818.11
88	61	82	786.61
88	61	83	782.53
88	61	84	838.33
88	62	77	844.37
88	62	78	847.56
88	62	79	858.77
88	62	80	875.53
88	62	81	902.56
88	62	82	871.59
88	62	83	857.23
88	62	84	878.04
88	63	77	884.44
88	63	78	877.68
88	63	79	850.08
88	63	80	855.87
88	63	81	896.09
88	63	82	906.92
88	63	83	910.03
88	63	84	884.62
88	64	77	870.5
88	64	78	850.5
88	64	79	793.38
88	64	80	796.81
88	64	81	861.79
88	64	82	880.38
88	64	83	885.79
88	64	84	822.92
88	65	77	854.2
88	65	78	834.43
88	65	79	765.05
88	65	80	757.28
88	65	81	811.7
88	65	82	846.13
88	65	83	868.74
88	65	84	798.66
88	66	77	874.93
88	66	78	853.49
88	66	79	777.6
88	66	80	743.93
88	66	81	763.92
88	66	82	804.8
88	66	83	835.62
88	66	84	772.88
88	67	77	859.12
88	67	78	810.92
88	67	79	765.82
88	67	80	742
88	67	81	744.65
88	67	82	749.19
88	67	83	747.73
88	67	84	728.33
88	68	77	820.54
88	68	78	775.74
88	68	79	756.56
88	68	80	747.93
88	68	81	757.7
88	68	82	753.24
88	68	83	745.2
88	68	84	733.95
88	69	77	760.95
88	69	78	739.36
88	69	79	741.32
88	69	80	749.2
88	70	77	743.75
88	70	78	727.82
88	70	79	721.27
88	70	80	732.33
88	71	77	737.47
88	71	78	727.5
88	71	79	728.74
88	71	80	739.71
88	72	77	734.62
88	72	78	729.99
88	72	79	741.11
88	72	80	751.9
88	73	77	738.45
88	73	78	714.03
88	73	79	733.32
88	73	80	755.74
88	73	81	771.96
88	73	82	792.76
88	73	83	809.61
88	73	84	802.21
88	74	81	812.95
88	74	82	850.19
88	74	83	880.33
88	74	84	881.73
88	75	81	857.04
88	75	82	900.54
88	75	83	932.04
88	75	84	937.61
88	76	81	853.73
88	76	82	889.69
88	76	83	907.88
88	76	84	926.59
89	46	81	961.88
89	46	82	956.73
89	46	83	947.54
89	46	84	923.5
89	47	81	887.2
89	47	82	878.87
89	47	83	863.98
89	47	84	854.91
89	48	81	801.7
89	48	82	795.17
89	48	83	775.92
89	48	84	777.61
89	49	77	728.25
89	49	78	729.73
89	49	79	729.65
89	49	80	743.75
89	49	81	768.06
89	49	82	769.84
89	49	83	756.84
89	49	84	763.09
89	50	74	760.78
89	50	75	762.37
89	50	76	730.7
89	50	77	720.81
89	50	78	726.21
89	50	79	741.3
89	50	80	759.24
89	50	81	777.22
89	50	82	778.06
89	50	83	761.94
89	50	84	761.08
89	51	74	757.02
89	51	75	796.88
89	51	76	771.37
89	51	77	768.89
89	51	78	783.53
89	51	79	787.44
89	51	80	779.45
89	51	81	771.08
89	51	82	757.17
89	51	83	737.33
89	51	84	732.98
89	52	74	765.7
89	52	75	870.7
89	52	76	864.74
89	52	77	862.64
89	52	78	868.86
89	52	79	852.39
89	52	80	826.03
89	52	81	806.88
89	52	82	789.42
89	52	83	764.81
89	52	84	754.52
89	53	74	786
89	53	75	882.65
89	53	76	869.3
89	53	77	855.54
89	53	78	874.02
89	53	79	883.48
89	53	80	887.17
89	53	81	876.1
89	53	82	855.6
89	53	83	819.69
89	53	84	800.13
89	54	74	797.58
89	54	75	873.66
89	54	76	877.02
89	54	77	867.81
89	54	78	866.29
89	54	79	865.22
89	54	80	869.8
89	54	81	876.98
89	54	82	878.91
89	54	83	862.35
89	54	84	854.02
89	55	75	837.75
89	55	76	875.47
89	55	77	890.83
89	55	78	856.28
89	55	79	844.34
89	55	80	866.55
89	55	81	884.21
89	55	82	886.68
89	55	83	883.28
89	55	84	889.16
89	56	75	819.27
89	56	76	831.11
89	56	77	878.66
89	56	78	848.27
89	56	79	841.37
89	56	80	889.39
89	56	81	902.97
89	56	82	886.93
89	56	83	889.48
89	56	84	899.24
89	57	75	851.33
89	57	76	831.9
89	57	77	857.2
89	57	78	855.37
89	57	79	859.02
89	57	80	878.73
89	57	81	883.74
89	57	82	869.8
89	57	83	864.27
89	57	84	863.97
89	58	77	848.87
89	58	78	860.43
89	58	79	891.05
89	58	80	895.1
89	58	81	899.21
89	58	82	916.81
89	58	83	915.16
89	58	84	899.85
89	59	77	859.22
89	59	78	869.29
89	59	79	905.82
89	59	80	899.28
89	59	81	884.42
89	59	82	897.8
89	59	83	880.32
89	59	84	854.62
89	60	77	807.12
89	60	78	785.44
89	60	79	788.9
89	60	80	758.99
89	60	81	718.4
89	60	82	667.1
89	60	83	651.98
89	60	84	705.65
89	61	77	805.39
89	61	78	801.29
89	61	79	812.3
89	61	80	806.96
89	61	81	795.22
89	61	82	736.15
89	61	83	734.36
89	61	84	837.62
89	62	77	859.07
89	62	78	876.33
89	62	79	877.37
89	62	80	889.78
89	62	81	911.35
89	62	82	862.4
89	62	83	857.36
89	62	84	916.27
89	63	77	864.68
89	63	78	867.05
89	63	79	859.76
89	63	80	895.95
89	63	81	962.32
89	63	82	967.47
89	63	83	970.77
89	63	84	936.4
89	64	77	861.99
89	64	78	838.32
89	64	79	792.17
89	64	80	818.35
89	64	81	909.67
89	64	82	925.31
89	64	83	930.01
89	64	84	866.86
89	65	77	858.69
89	65	78	815.58
89	65	79	749.85
89	65	80	769.81
89	65	81	866.74
89	65	82	903.98
89	65	83	923.99
89	65	84	837.03
89	66	75	840.14
89	66	76	872.16
89	66	77	850.89
89	66	78	808.28
89	66	79	752.74
89	66	80	760.12
89	66	81	830.14
89	66	82	877.89
89	66	83	906.26
89	66	84	811.22
89	67	75	877.54
89	67	76	838.07
89	67	77	809.54
89	67	78	786.92
89	67	79	757.39
89	67	80	754.68
89	67	81	780.71
89	67	82	788.05
89	67	83	787.89
89	67	84	759.62
89	68	75	862.06
89	68	76	801.53
89	68	77	774.78
89	68	78	768.18
89	68	79	759.26
89	68	80	758.78
89	68	81	772.08
89	68	82	770.29
89	68	83	765.66
89	68	84	765.18
89	69	74	885.84
89	69	75	835.53
89	69	76	777.44
89	69	77	752.12
89	69	78	748.27
89	69	79	752.72
89	69	80	761.27
89	69	81	777.14
89	69	82	775.34
89	69	83	769.83
89	69	84	777.18
89	70	74	823.25
89	70	75	799.54
89	70	76	755.89
89	70	77	742.4
89	70	78	748.7
89	70	79	725.41
89	70	80	726.81
89	70	81	757.03
89	70	82	766.47
89	70	83	768.79
89	70	84	774.86
89	71	74	770.22
89	71	75	784.06
89	71	76	748.57
89	71	77	739
89	71	78	748.2
89	71	79	728.68
89	71	80	731.09
89	71	81	752.59
89	71	82	759.16
89	71	83	761.14
89	71	84	752.07
89	72	74	756.22
89	72	75	803.17
89	72	76	756.8
89	72	77	737.16
89	72	78	743.58
89	72	79	747.55
89	72	80	756.54
89	72	81	761.68
89	72	82	767.78
89	72	83	777.21
89	72	84	755.36
89	73	74	762.09
89	73	75	776.79
89	73	76	753.14
89	73	77	735.75
89	73	78	719.72
89	73	79	739.78
89	73	80	768.81
89	73	81	794.72
89	73	82	828.34
89	73	83	857.81
89	73	84	825.22
89	74	81	854.97
89	74	82	894.96
89	74	83	920.02
89	74	84	902.55
89	75	81	933.18
89	75	82	963.04
89	75	83	969.78
89	75	84	974.51
89	76	81	909.42
89	76	82	939.83
89	76	83	941.37
89	76	84	958.83
90	46	81	966.63
90	46	82	966.1
90	46	83	947.3
90	46	84	897.87
90	47	81	898.84
90	47	82	891.46
90	47	83	867.47
90	47	84	844.02
90	48	81	809.56
90	48	82	808.12
90	48	83	794.74
90	48	84	788.75
90	49	74	787.14
90	49	75	773.36
90	49	76	743.17
90	49	81	771.67
90	49	82	777.05
90	49	83	765.44
90	49	84	768.9
90	50	74	779.44
90	50	75	762.17
90	50	76	743.29
90	50	77	739.9
90	50	78	748.91
90	50	79	762.75
90	50	80	780.66
90	50	81	792.33
90	50	82	787.5
90	50	83	762.73
90	50	84	760.32
90	51	74	770.92
90	51	75	778.68
90	51	76	780.44
90	51	77	790.08
90	51	78	814.13
90	51	79	821.18
90	51	80	815.47
90	51	81	798.16
90	51	82	775.7
90	51	83	753.26
90	51	84	743.26
90	52	74	783.85
90	52	75	852.9
90	52	76	860.48
90	52	77	884.41
90	52	78	920.19
90	52	79	900.11
90	52	80	874.29
90	52	81	848.35
90	52	82	822.99
90	52	83	790.45
90	52	84	768.75
90	53	74	777.86
90	53	75	856.41
90	53	76	866.68
90	53	77	874.39
90	53	78	897.26
90	53	79	919.9
90	53	80	946.61
90	53	81	936.37
90	53	82	918.07
90	53	83	858.41
90	53	84	822.58
90	54	74	771.97
90	54	75	842.68
90	54	76	873.03
90	54	77	882.35
90	54	78	871.41
90	54	79	874.77
90	54	80	889.92
90	54	81	916.67
90	54	82	940.28
90	54	83	911.11
90	54	84	893.1
90	55	74	778.73
90	55	75	826.5
90	55	76	878.99
90	55	77	912.68
90	55	78	862.82
90	55	79	847.24
90	55	80	870
90	55	81	909.17
90	55	82	937.62
90	55	83	913.29
90	55	84	903.03
90	56	74	812.87
90	56	75	815.18
90	56	76	842.43
90	56	77	895.5
90	56	78	878.91
90	56	79	880.97
90	56	80	929.63
90	56	81	940.93
90	56	82	922.77
90	56	83	897.26
90	56	84	888.69
90	57	74	884.37
90	57	75	851.37
90	57	76	847.16
90	57	77	881.33
90	57	78	877.28
90	57	79	872.32
90	57	80	883.29
90	57	81	892.79
90	57	82	911.29
90	57	83	899.24
90	57	84	881.16
90	58	74	981.51
90	58	75	920.82
90	58	76	885.16
90	58	77	877.43
90	58	78	876.84
90	58	79	891.36
90	58	80	908.7
90	58	81	934.35
90	58	82	974.91
90	58	83	974.47
90	58	84	951.45
90	59	75	888.15
90	59	76	894.51
90	59	77	854.53
90	59	78	867.93
90	59	79	921.35
90	59	80	961.7
90	59	81	980.96
90	59	82	967.21
90	59	83	917.9
90	59	84	870.79
90	60	75	769.64
90	60	76	760.59
90	60	77	738.43
90	60	78	725.52
90	60	79	727.47
90	60	80	726.72
90	60	81	709.28
90	60	82	652.31
90	60	83	601.26
90	60	84	592.07
90	61	77	728.65
90	61	78	750.21
90	61	79	762.34
90	61	80	769.1
90	61	81	763.56
90	61	82	677.53
90	61	83	634.63
90	61	84	679.14
90	62	75	887.14
90	62	76	794.21
90	62	77	844.94
90	62	78	882.13
90	62	79	883.64
90	62	80	890.41
90	62	81	897
90	62	82	802.03
90	62	83	767.05
90	62	84	838.02
90	63	75	787.74
90	63	76	829.89
90	63	77	848.91
90	63	78	858.76
90	63	79	870.44
90	63	80	919.19
90	63	81	974.82
90	63	82	924.45
90	63	83	921.22
90	63	84	990.85
90	64	75	746.64
90	64	76	856.36
90	64	77	849.85
90	64	78	819.97
90	64	79	801.79
90	64	80	842.92
90	64	81	913.25
90	64	82	890.12
90	64	83	892.04
90	64	84	918.37
90	65	74	907.17
90	65	75	810.61
90	65	76	877.82
90	65	77	846.18
90	65	78	783.97
90	65	79	750.47
90	65	80	792.23
90	65	81	880.77
90	65	82	901.17
90	65	83	917.65
90	65	84	905.37
90	66	74	937.85
90	66	75	905.08
90	66	76	877.95
90	66	77	816.37
90	66	78	750.38
90	66	79	734.22
90	66	80	790.38
90	66	81	887.38
90	66	82	927.02
90	66	83	941.44
90	66	84	890.13
90	67	74	943.94
90	67	75	905.59
90	67	76	822.93
90	67	77	772.96
90	67	78	749.24
90	67	79	754.53
90	67	80	784.3
90	67	81	829.67
90	67	82	838.77
90	67	83	829.49
90	67	84	793.46
90	68	74	932.89
90	68	75	867.23
90	68	76	777.43
90	68	77	750.25
90	68	78	761.36
90	68	79	771.88
90	68	80	785.56
90	68	81	802.72
90	68	82	801.84
90	68	83	794.82
90	68	84	786.47
90	69	74	888.9
90	69	75	838.23
90	69	76	779.32
90	69	77	761.46
90	69	78	774.19
90	69	79	779
90	69	80	785.58
90	69	81	791.32
90	69	82	789.47
90	69	83	790.12
90	69	84	799.11
90	70	74	830.6
90	70	75	804.38
90	70	76	761.15
90	70	77	750.46
90	70	78	767.9
90	70	79	745.43
90	70	80	738.63
90	70	81	758.65
90	70	82	770.84
90	70	83	778.89
90	70	84	775.81
90	71	74	790.03
90	71	75	788.32
90	71	76	749.93
90	71	77	742.65
90	71	78	761.42
90	71	79	736.82
90	71	80	734.3
90	71	81	762.04
90	71	82	769.56
90	71	83	770.13
90	71	84	766.89
90	72	74	795.94
90	72	75	803.54
90	72	76	758.58
90	72	77	741.81
90	72	78	752.34
90	72	79	752.46
90	72	80	767.05
90	72	81	794.79
90	72	82	783.31
90	72	83	771.49
90	72	84	775.43
90	73	74	809.37
90	73	75	798.51
90	73	76	763.53
90	73	81	842.7
90	73	82	871.44
90	73	83	889.42
90	73	84	859.38
90	74	81	905.35
90	74	82	948.67
90	74	83	970.1
90	74	84	932.2
90	75	81	980.83
90	75	82	1015.7
90	75	83	1018.3
90	75	84	998.38
90	76	81	949.2
90	76	82	991.83
90	76	83	1003.2
90	76	84	979.52
91	47	81	896.12
91	47	82	899.24
91	47	83	894.64
91	47	84	862.66
91	48	81	818.05
91	48	82	815.55
91	48	83	812.76
91	48	84	821.2
91	49	74	800.77
91	49	75	780.34
91	49	76	752.97
91	49	81	769.57
91	49	82	771.86
91	49	83	773.03
91	49	84	792.08
91	50	74	800.22
91	50	75	772.56
91	50	76	748.11
91	50	81	776.5
91	50	82	776.07
91	50	83	769.85
91	50	84	775.03
91	51	74	802.01
91	51	75	784.74
91	51	76	778.99
91	51	81	795.35
91	51	82	778.23
91	51	83	760.53
91	51	84	772.26
91	52	74	813.16
91	52	75	846.46
91	52	76	852.46
91	52	81	847.14
91	52	82	815.68
91	52	83	779.89
91	52	84	774.38
91	53	74	818
91	53	75	878.77
91	53	76	894.2
91	53	81	928.44
91	53	82	884.46
91	53	83	822.46
91	53	84	792.04
91	54	74	815.47
91	54	75	880.71
91	54	76	912.21
91	54	81	940.4
91	54	82	943.02
91	54	83	883.44
91	54	84	846.59
91	55	74	818.02
91	55	75	860.37
91	55	76	907.5
91	55	81	942.74
91	55	82	959.19
91	55	83	921.89
91	55	84	899.85
91	56	74	818.42
91	56	75	848.02
91	56	76	883.17
91	56	81	970.53
91	56	82	939.48
91	56	83	934.73
91	56	84	927.6
91	57	74	854.97
91	57	75	857.03
91	57	76	876.6
91	57	77	923.91
91	57	78	943.96
91	57	79	957.02
91	57	80	949.58
91	57	81	935.62
91	57	82	933.72
91	57	83	917.3
91	57	84	901.73
91	58	74	961.58
91	58	75	901.13
91	58	76	885.75
91	58	77	921.33
91	58	78	928.91
91	58	79	941.28
91	58	80	954.4
91	58	81	964.02
91	58	82	974.62
91	58	83	973.69
91	58	84	970.2
91	59	74	913.33
91	59	75	926.53
91	59	76	934.96
91	59	77	884.77
91	59	78	889.15
91	59	79	921.03
91	59	80	966.81
91	59	81	984.13
91	59	82	957.85
91	59	83	933.02
91	59	84	902.02
91	60	74	824.93
91	60	75	775.3
91	60	76	726.34
91	60	77	733.62
91	60	78	724.94
91	60	79	704.83
91	60	80	719.3
91	60	81	725.74
91	60	82	730.42
91	60	83	693.01
91	60	84	644.73
91	61	74	787.13
91	61	75	685.86
91	61	76	574.22
91	61	77	690.31
91	61	78	749.74
91	61	79	755
91	61	80	768.6
91	61	81	778.18
91	61	82	777.09
91	61	83	724.71
91	61	84	670.26
91	62	74	945.69
91	62	75	852.59
91	62	76	665.15
91	62	77	815.98
91	62	78	896.36
91	62	79	910.58
91	62	80	906.84
91	62	81	906.47
91	62	82	876.73
91	62	83	833.6
91	62	84	820.87
91	63	74	867.3
91	63	75	791.33
91	63	76	821.79
91	63	77	845.52
91	63	78	848.59
91	63	79	868.98
91	63	80	924.99
91	63	81	985.66
91	63	82	942.36
91	63	83	936.67
91	63	84	988.26
91	64	74	835.92
91	64	75	787.72
91	64	76	879.25
91	64	77	847.27
91	64	78	813.2
91	64	79	824.13
91	64	80	874.37
91	64	81	931.6
91	64	82	891.59
91	64	83	882.17
91	64	84	917.85
91	65	74	953.4
91	65	75	901.27
91	65	76	879.16
91	65	77	833.22
91	65	78	783.39
91	65	79	781.43
91	65	80	825.62
91	65	81	891.63
91	65	82	895.92
91	65	83	908.66
91	65	84	917.52
91	66	74	960.34
91	66	75	931.78
91	66	76	877.72
91	66	77	808.24
91	66	78	732.34
91	66	79	727.11
91	66	80	787.63
91	66	81	878.51
91	66	82	935.78
91	66	83	961.33
91	66	84	924.32
91	67	74	963
91	67	75	927.22
91	67	76	837.44
91	67	81	825.4
91	67	82	865.08
91	67	83	880.27
91	67	84	839.11
91	68	74	951.92
91	68	75	896.24
91	68	76	797.83
91	68	81	803.1
91	68	82	820.81
91	68	83	824.53
91	68	84	807.25
91	69	74	889.52
91	69	75	835.23
91	69	76	786.82
91	69	81	804.61
91	69	82	794.01
91	69	83	783.93
91	69	84	795.52
91	70	74	831.02
91	70	75	799
91	70	76	766.46
91	70	81	773.17
91	70	82	777.74
91	70	83	782.46
91	70	84	777.04
91	71	74	793.89
91	71	75	786.65
91	71	76	754.97
91	71	81	784.71
91	71	82	794.39
91	71	83	796
91	71	84	789.48
91	72	74	812.74
91	72	75	807.24
91	72	76	765.84
91	72	81	837.68
91	72	82	835.51
91	72	83	819.46
91	72	84	818.86
91	73	74	820.21
91	73	75	809.07
91	73	76	772.89
91	73	81	900.61
91	73	82	911.08
91	73	83	908.02
91	73	84	893.92
91	74	74	820.66
91	74	75	801.54
91	74	76	768.31
91	74	81	957.05
91	74	82	975.1
91	74	83	982.26
91	74	84	962.53
91	75	81	986.15
91	75	82	1009.2
91	75	83	1020.8
91	75	84	1012.9
91	76	81	956.28
91	76	82	992.62
91	76	83	1013.2
91	76	84	1004
92	47	81	979.32
92	47	82	968.72
92	47	83	944.41
92	47	84	933.44
92	48	81	891.27
92	48	82	882.91
92	48	83	873.43
92	48	84	883.79
92	49	74	820.92
92	49	75	799.4
92	49	76	767.47
92	49	81	803.43
92	49	82	811.06
92	49	83	817.4
92	49	84	839.88
92	50	74	822.86
92	50	75	793.27
92	50	76	751
92	50	81	799.29
92	50	82	797.33
92	50	83	785.19
92	50	84	804.31
92	51	74	837.66
92	51	75	811.07
92	51	76	765.91
92	51	81	791.87
92	51	82	784.71
92	51	83	770.01
92	51	84	800.17
92	52	74	836.95
92	52	75	857.21
92	52	76	850.71
92	52	81	795.22
92	52	82	780.15
92	52	83	765.01
92	52	84	782.07
92	53	74	866.75
92	53	75	927.88
92	53	76	922.61
92	53	81	821.43
92	53	82	791.13
92	53	83	770.68
92	53	84	767.33
92	54	74	897.07
92	54	75	978.65
92	54	76	961.58
92	54	81	864.64
92	54	82	845.86
92	54	83	809.24
92	54	84	782.94
92	55	74	880.07
92	55	75	940.52
92	55	76	949
92	55	81	893.09
92	55	82	877.17
92	55	83	857.53
92	55	84	846.72
92	56	74	855.57
92	56	75	917.78
92	56	76	935.42
92	56	81	913.1
92	56	82	876.09
92	56	83	889.38
92	56	84	897.08
92	57	74	848.27
92	57	75	881.29
92	57	76	907.63
92	57	77	942.53
92	57	78	937.7
92	57	79	937.93
92	57	80	941.52
92	57	81	917.35
92	57	82	893.2
92	57	83	879.5
92	57	84	868.55
92	58	74	895.23
92	58	75	853.66
92	58	76	872.71
92	58	77	946.65
92	58	78	939.74
92	58	79	941.25
92	58	80	956.07
92	58	81	950.86
92	58	82	931.46
92	58	83	925.7
92	58	84	930.92
92	59	74	959.49
92	59	75	971.05
92	59	76	975.17
92	59	77	926.77
92	59	78	928.62
92	59	79	949.98
92	59	80	967.51
92	59	81	958.03
92	59	82	930.83
92	59	83	914.87
92	59	84	898.98
92	60	74	922.94
92	60	75	885.05
92	60	76	817.8
92	60	77	820.16
92	60	78	815.9
92	60	79	796.52
92	60	80	765.09
92	60	81	759.6
92	60	82	799.85
92	60	83	784.16
92	60	84	741.13
92	61	74	884.83
92	61	75	758.54
92	61	76	600.02
92	61	77	761.53
92	61	78	824.07
92	61	79	801.85
92	61	80	790.49
92	61	81	810.45
92	61	82	879.67
92	61	83	851.97
92	61	84	775.39
92	62	74	962.74
92	62	75	731.26
92	62	76	450.71
92	62	77	771.61
92	62	78	912.44
92	62	79	881.37
92	62	80	892.92
92	62	81	918.21
92	62	82	959.32
92	62	83	931.88
92	62	84	879.37
92	63	74	851.23
92	63	75	746.87
92	63	76	775.34
92	63	77	859.03
92	63	78	883.09
92	63	79	871.31
92	63	80	923
92	63	81	979.03
92	63	82	983.33
92	63	83	980.6
92	63	84	983.63
92	64	74	781.39
92	64	75	764
92	64	76	902.32
92	64	77	889.21
92	64	78	860.87
92	64	79	836.62
92	64	80	867.7
92	64	81	908.82
92	64	82	918.22
92	64	83	920.91
92	64	84	929.48
92	65	74	870.62
92	65	75	845.61
92	65	76	879.24
92	65	77	871.69
92	65	78	845.41
92	65	79	812.84
92	65	80	822.45
92	65	81	852.57
92	65	82	893.51
92	65	83	919.95
92	65	84	931.61
92	66	74	918.68
92	66	75	919.19
92	66	76	881.41
92	66	77	850.87
92	66	78	817.7
92	66	79	802.24
92	66	80	808.62
92	66	81	838.14
92	66	82	908.36
92	66	83	953.73
92	66	84	949.61
92	67	74	940.93
92	67	75	934.14
92	67	76	865.13
92	67	81	799.03
92	67	82	854.79
92	67	83	891.88
92	67	84	890.66
92	68	74	947.05
92	68	75	907.19
92	68	76	834.6
92	68	81	788.85
92	68	82	815.97
92	68	83	834.14
92	68	84	836.27
92	69	74	900.27
92	69	75	842.71
92	69	76	787.97
92	69	81	813.85
92	69	82	799.07
92	69	83	786.98
92	69	84	792.28
92	70	74	845.33
92	70	75	801.05
92	70	76	748.72
92	70	81	778.39
92	70	82	782.64
92	70	83	786.66
92	70	84	783.63
92	71	74	796.04
92	71	75	788.33
92	71	76	732.01
92	71	81	775.51
92	71	82	801.66
92	71	83	818.4
92	71	84	815.44
92	72	74	816.48
92	72	75	843.52
92	72	76	782.89
92	72	81	838.14
92	72	82	868.59
92	72	83	879.58
92	72	84	877.4
92	73	74	813.3
92	73	75	832.83
92	73	76	782.61
92	73	81	906.29
92	73	82	932.39
92	73	83	939.01
92	73	84	930.44
92	74	74	808.48
92	74	75	800.53
92	74	76	759.06
92	74	81	970.46
92	74	82	988.5
92	74	83	995.74
92	74	84	984.26
92	75	81	988.55
92	75	82	1006.4
92	75	83	1023.9
92	75	84	1026.5
92	76	81	955.61
92	76	82	983.97
92	76	83	1012.1
92	76	84	1026.8
93	49	74	852.65
93	49	75	838.42
93	49	76	793.59
93	50	74	847.75
93	50	75	827.49
93	50	76	773.05
93	50	81	821.22
93	50	82	818.41
93	50	83	800.92
93	50	84	823.66
93	51	74	851.65
93	51	75	816.66
93	51	76	754.17
93	51	81	809.56
93	51	82	801.11
93	51	83	786.22
93	51	84	826.45
93	52	74	836.08
93	52	75	841.22
93	52	76	811.01
93	52	81	787.77
93	52	82	777.72
93	52	83	768.1
93	52	84	804.51
93	53	74	870.27
93	53	75	901.69
93	53	76	868.71
93	53	81	771.15
93	53	82	748.58
93	53	83	735.67
93	53	84	766.58
93	54	71	779.62
93	54	72	784.52
93	54	73	870.9
93	54	74	934.03
93	54	75	973.86
93	54	76	926.1
93	54	81	793.16
93	54	82	772.16
93	54	83	751.87
93	54	84	741.64
93	55	71	791.16
93	55	72	778.29
93	55	73	854.91
93	55	74	924.29
93	55	75	992.44
93	55	76	974.16
93	55	81	825.71
93	55	82	795.27
93	55	83	786.24
93	55	84	782.36
93	56	71	841.04
93	56	72	822.28
93	56	73	858.94
93	56	74	898.66
93	56	75	962.85
93	56	76	949.27
93	56	81	858.55
93	56	82	809.29
93	56	83	821.54
93	56	84	829.48
93	57	71	947.57
93	57	72	903.42
93	57	73	882.31
93	57	74	868.77
93	57	75	913.23
93	57	76	920.92
93	57	77	934.43
93	57	78	960.96
93	57	79	963.17
93	57	80	948.41
93	58	71	950.7
93	58	72	956.89
93	58	73	926.22
93	58	74	857.36
93	58	75	857.35
93	58	76	894.28
93	58	77	948.86
93	58	78	955.61
93	58	79	962.53
93	58	80	968.37
93	59	71	882.29
93	59	72	947.21
93	59	73	983.65
93	59	74	990.76
93	59	75	955.42
93	59	76	928.09
93	59	77	901.44
93	59	78	919.21
93	59	79	942.54
93	59	80	965.77
93	60	71	799.92
93	60	72	892.93
93	60	73	921.34
93	60	74	882.28
93	60	75	891.13
93	60	76	891.16
93	60	77	825.6
93	60	78	797.89
93	60	79	779.24
93	60	80	781.27
93	61	74	683.55
93	61	75	770.13
93	61	76	829.18
93	61	77	825.28
93	61	78	814.73
93	61	79	786.75
93	61	80	804.2
93	62	71	809.3
93	62	72	869.96
93	62	73	894.39
93	62	74	861.23
93	62	75	815.57
93	62	76	729.93
93	62	77	886.72
93	62	78	922.8
93	62	79	877.39
93	62	80	901.15
93	63	71	800.74
93	63	72	885.41
93	63	73	873.81
93	63	74	898.12
93	63	75	888.52
93	63	76	868.62
93	63	77	898.84
93	63	78	895.41
93	63	79	877.1
93	63	80	922.29
93	64	71	873.83
93	64	72	914.11
93	64	73	835.79
93	64	74	883.08
93	64	75	895.99
93	64	76	929.81
93	64	77	915.01
93	64	78	888.42
93	64	79	851.2
93	64	80	868.17
93	65	71	823.23
93	65	72	912.39
93	65	73	957.21
93	65	74	881.54
93	65	75	858.15
93	65	76	914.14
93	65	77	920.06
93	65	78	895.74
93	65	79	846
93	65	80	830.6
93	66	71	816.94
93	66	72	927.97
93	66	73	991.56
93	66	74	966.72
93	66	75	946.33
93	66	76	924.22
93	67	71	822.53
93	67	72	944.05
93	67	73	993.95
93	67	74	992.21
93	67	75	970.18
93	67	76	926.67
93	67	81	791.21
93	67	82	823.8
93	67	83	870.2
93	67	84	923.49
93	68	71	815.99
93	68	72	938.32
93	68	73	976.63
93	68	74	967.46
93	68	75	942.19
93	68	76	910.33
93	68	81	792.46
93	68	82	801.39
93	68	83	826.49
93	68	84	864.2
93	69	71	738.52
93	69	72	884.35
93	69	73	924.06
93	69	74	907.62
93	69	75	870.07
93	69	76	833.33
93	69	81	822.36
93	69	82	807.96
93	69	83	798.25
93	69	84	799.25
93	70	74	853.23
93	70	75	818.07
93	70	76	787.92
93	70	81	795.06
93	70	82	791.62
93	70	83	791.09
93	70	84	793.15
93	71	74	802.2
93	71	75	785.02
93	71	76	762.45
93	71	81	784.89
93	71	82	804.08
93	71	83	823.34
93	71	84	829.75
93	72	74	833.4
93	72	75	852.51
93	72	76	799.67
93	72	81	852.79
93	72	82	895.24
93	72	83	926.88
93	72	84	926.12
93	73	74	843.16
93	73	75	856.89
93	73	76	797.74
93	73	81	928.16
93	73	82	962.11
93	73	83	982.64
93	73	84	970.01
93	74	74	849.23
93	74	75	828.8
93	74	76	776.56
94	49	74	858.23
94	49	75	845.64
94	49	76	800.93
94	50	71	878.45
94	50	72	883.34
94	50	73	855.4
94	50	74	850.83
94	50	75	830.53
94	50	76	782.99
94	51	71	833.98
94	51	72	841.54
94	51	73	872.32
94	51	74	857.61
94	51	75	821.23
94	51	76	759.72
94	52	71	827.26
94	52	72	838.04
94	52	73	863.36
94	52	74	870.62
94	52	75	865.94
94	52	76	827.53
94	53	69	619.7
94	53	70	792.56
94	53	71	844.09
94	53	72	846.92
94	53	73	856.46
94	53	74	876.6
94	53	75	889.01
94	53	76	863.73
94	54	69	579.98
94	54	70	740.79
94	54	71	816.06
94	54	72	827.8
94	54	73	851.91
94	54	74	880.86
94	54	75	905.61
94	54	76	890.46
94	54	78	933.74
94	54	79	864.63
94	54	80	802.83
94	55	69	580.61
94	55	70	721.9
94	55	71	800.62
94	55	72	806.98
94	55	73	837.11
94	55	74	896.4
94	55	75	977.49
94	55	76	945.33
94	55	78	996.81
94	55	79	921.95
94	55	80	843.46
94	56	69	610.5
94	56	70	731.7
94	56	71	829.74
94	56	72	839.68
94	56	73	852.87
94	56	74	896.65
94	56	75	984.28
94	56	76	938.8
94	56	78	955.03
94	56	79	955.98
94	56	80	929.05
94	57	71	946.03
94	57	72	933.32
94	57	73	894.15
94	57	74	883.62
94	57	75	951.31
94	57	76	930.53
94	57	77	911.6
94	57	78	942.46
94	57	79	965.31
94	57	80	965.82
94	58	71	986.28
94	58	72	969.25
94	58	73	931.11
94	58	74	888.99
94	58	75	900.66
94	58	76	920.02
94	58	77	944.36
94	58	78	945.11
94	58	79	963.38
94	58	80	987.55
94	59	71	946.7
94	59	72	966.66
94	59	73	985.99
94	59	74	994.98
94	59	75	959.9
94	59	76	930.37
94	59	77	911.07
94	59	78	908.27
94	59	79	926.76
94	59	80	980.66
94	60	71	807.48
94	60	72	858.53
94	60	73	867.66
94	60	74	876.75
94	60	75	880.4
94	60	76	886.02
94	60	77	831.14
94	60	78	776.58
94	60	79	742.7
94	60	80	791.76
94	61	71	648.19
94	61	72	602.4
94	61	73	557.02
94	61	74	631.09
94	61	75	766.54
94	61	76	870.53
94	61	77	851.62
94	61	78	806.63
94	61	79	764.8
94	61	80	814.59
94	62	71	745.99
94	62	72	770.3
94	62	73	773.5
94	62	74	823.71
94	62	75	879.49
94	62	76	919.45
94	62	77	964.82
94	62	78	946.23
94	62	79	899.58
94	62	80	923.9
94	63	71	849.8
94	63	72	903.86
94	63	73	902.86
94	63	74	962.26
94	63	75	976.97
94	63	76	955.43
94	63	77	951.37
94	63	78	928.91
94	63	79	902.92
94	63	80	937.05
94	64	71	868.13
94	64	72	954.91
94	64	73	958.66
94	64	74	1009.2
94	64	75	992.03
94	64	76	957.51
94	64	77	951.33
94	64	78	926.24
94	64	79	886.01
94	64	80	894.38
94	65	71	841.09
94	65	72	945.34
94	65	73	1002.6
94	65	74	958.83
94	65	75	922.56
94	65	76	932.36
94	65	77	952.16
94	65	78	937.62
94	65	79	892.7
94	65	80	870.32
94	66	71	836.09
94	66	72	940.85
94	66	73	979.69
94	66	74	985.97
94	66	75	973.83
94	66	76	949.62
94	66	78	950.34
94	66	79	951.76
94	66	80	899.63
94	67	69	756.01
94	67	70	691.26
94	67	71	822.68
94	67	72	928.08
94	67	73	948.33
94	67	74	978.01
94	67	75	976.89
94	67	76	946.95
94	67	78	943.72
94	67	79	945.19
94	67	80	894.36
94	68	69	649.87
94	68	70	643.87
94	68	71	772.23
94	68	72	885.69
94	68	73	927.91
94	68	74	945.03
94	68	75	941.91
94	68	76	924.15
94	68	78	914.08
94	68	79	908.77
94	68	80	873.84
94	69	69	628.61
94	69	70	621.27
94	69	71	733.66
94	69	72	848.83
94	69	73	879.96
94	69	74	887.59
94	69	75	876.52
94	69	76	849.76
94	69	78	831.25
94	69	79	828.59
94	69	80	826.84
94	70	69	648.44
94	70	70	614.29
94	70	71	707.48
94	70	72	821.53
94	70	73	841.14
94	70	74	838.08
94	70	75	823.59
94	70	76	805.98
94	71	71	691.87
94	71	72	798.2
94	71	73	811.48
94	71	74	798.2
94	71	75	781.86
94	71	76	780.22
94	72	71	684.4
94	72	72	803.81
94	72	73	815.84
94	72	74	834.03
94	72	75	852.19
94	72	76	824.78
94	73	71	676.74
94	73	72	821.18
94	73	73	834.75
94	73	74	851.67
94	73	75	867.28
94	73	76	825.94
94	74	74	863.15
94	74	75	845.24
94	74	76	799.55
95	50	71	898.26
95	50	72	903.2
95	50	73	869.67
95	51	71	871.03
95	51	72	891.54
95	51	73	899
95	52	71	851.02
95	52	72	881.57
95	52	73	915.45
95	53	69	623.66
95	53	70	783.57
95	53	71	846.36
95	53	72	872.39
95	53	73	905.85
95	53	77	925.77
95	53	78	946.66
95	53	79	891.53
95	53	80	846.12
95	54	69	595.1
95	54	70	755.04
95	54	71	826.69
95	54	72	843.9
95	54	73	853.59
95	54	77	943.46
95	54	78	999.39
95	54	79	933.3
95	54	80	871.83
95	55	69	589.08
95	55	70	747.24
95	55	71	836.63
95	55	72	855.89
95	55	73	859.59
95	55	77	979.67
95	55	78	1056.4
95	55	79	998.78
95	55	80	919.99
95	56	69	621.88
95	56	70	761.44
95	56	71	866.41
95	56	72	884
95	56	73	876.57
95	56	77	927.47
95	56	78	954.68
95	56	79	964.54
95	56	80	980.67
95	57	69	679.43
95	57	70	795.71
95	57	71	928.5
95	57	72	927.59
[truncated: 7,412 more rows]
