# Supplementary material for: From mathematics to medicine: A practical primer on topological data analysis (TDA) and the development of related analytic tools for the functional discovery of latent structure in fMRI data
Source: PLoS One. 2021 Aug 12;16(8):e0255859. doi: 10.1371/journal.pone.0255859 (PMC8360597; doi:10.1371/journal.pone.0255859)
Supplement: S1 Data — The included archive of .csv files has one .csv file for each time index. Each .csv file contains a single matrix, which has one column for each of the spatial coordinates x, y, z and one column for the fMRI signal amplitude at voxel (x, y, z) at that time index. This is normalized scan data for a single patient from our study, described in the paper, with an ACC (anterior cingulate cortex) mask applied. This is the data we used, together with our software implementation of our workflow (available at https://github.com/regalski/Wayne-State-TDA), to produce the persistence diagrams, vineyards, and loop locations pictured in the figures and described in the Workflow section of our paper. (ZIP) [file pone.0255859.s004.zip › lea2002_145_121_121_time_172_rdACC.csv]

86	49	77	691.91
86	49	78	706.97
86	49	79	711.89
86	49	80	713.64
86	50	77	701.63
86	50	78	696.16
86	50	79	690.48
86	50	80	686.99
86	51	77	711.75
86	51	78	709.29
86	51	79	698.28
86	51	80	679.16
86	52	77	733.65
86	52	78	733.26
86	52	79	713.84
86	52	80	682.65
86	53	77	830.51
86	53	78	778.94
86	53	79	730.77
86	53	80	696.42
86	54	77	864.41
86	54	78	836.18
86	54	79	809.46
86	54	80	756.87
86	55	77	859.61
86	55	78	868.61
86	55	79	871.87
86	55	80	820.01
86	56	77	873.15
86	56	78	876.51
86	56	79	861.06
86	56	80	872.39
86	57	77	842.24
86	57	78	868.27
86	57	79	897.39
86	57	80	874.48
86	57	81	846.02
86	57	82	834.15
86	58	77	815.02
86	58	78	851.49
86	58	79	911.98
86	58	80	870.53
86	58	81	812.47
86	58	82	839.23
86	59	81	764.52
86	59	82	818.19
86	60	81	663.18
86	60	82	731.44
86	61	81	753.09
86	61	82	796.44
86	62	81	846.14
86	62	82	858.64
86	63	77	850.56
86	63	78	790.97
86	63	79	825.29
86	63	80	839.05
86	63	81	814.22
86	63	82	838.61
86	64	77	867.33
86	64	78	846.36
86	64	79	832.63
86	64	80	810.44
86	64	81	757.77
86	64	82	754.13
86	65	77	853.29
86	65	78	874.6
86	65	79	852.77
86	65	80	810.8
86	65	81	745.3
86	65	82	737.94
86	66	77	836.78
86	66	78	931.58
86	66	79	890.05
86	66	80	826.38
86	66	81	764.09
86	66	82	755.92
86	67	77	784.34
86	67	78	861.24
86	67	79	850.55
86	67	80	825.26
86	68	77	816.24
86	68	78	847.57
86	68	79	833.97
86	68	80	804.29
86	69	77	880.17
86	69	78	842.62
86	69	79	808.33
86	69	80	767.82
86	70	77	789.66
86	70	78	752.82
86	70	79	732.54
86	70	80	714.44
86	71	77	762.55
86	71	78	741.78
86	71	79	723.09
86	71	80	707.43
86	72	77	765.16
86	72	78	749.57
86	72	79	721.64
86	72	80	705.06
86	73	77	742.09
86	73	78	727.3
86	73	79	704.91
86	73	80	701.6
87	46	81	925.95
87	46	82	923.99
87	46	83	919.86
87	46	84	914.04
87	47	81	827.46
87	47	82	839.9
87	47	83	852.13
87	47	84	841.26
87	48	81	759.7
87	48	82	767.51
87	48	83	781.91
87	48	84	784.56
87	49	77	715.7
87	49	78	734.32
87	49	79	736.65
87	49	80	728.11
87	49	81	724.52
87	49	82	729.27
87	49	83	743.28
87	49	84	750.43
87	50	77	704.93
87	50	78	719.73
87	50	79	718.69
87	50	80	705.47
87	50	81	705.12
87	50	82	710.76
87	50	83	724.33
87	50	84	732.37
87	51	77	710.88
87	51	78	725.68
87	51	79	715.07
87	51	80	675.64
87	52	77	742.81
87	52	78	754.11
87	52	79	729.58
87	52	80	677.96
87	53	77	860.79
87	53	78	810.33
87	53	79	761.99
87	53	80	723.87
87	54	77	880.98
87	54	78	838.56
87	54	79	805.14
87	54	80	759.49
87	55	77	828.77
87	55	78	841.2
87	55	79	854.38
87	55	80	801.34
87	55	81	769.87
87	55	82	753.29
87	55	83	756.24
87	55	84	760.77
87	56	77	848.97
87	56	78	878.93
87	56	79	914.77
87	56	80	862.31
87	56	81	827.98
87	56	82	798.63
87	56	83	783.01
87	56	84	762.56
87	57	77	849.65
87	57	78	884.32
87	57	79	934.48
87	57	80	901.05
87	57	81	867.07
87	57	82	826.04
87	57	83	791.51
87	57	84	749.1
87	58	77	845.21
87	58	78	875.09
87	58	79	907.7
87	58	80	885.73
87	58	81	854.29
87	58	82	843.48
87	58	83	837.97
87	58	84	822.55
87	59	77	873.02
87	59	78	875.84
87	59	79	844.94
87	59	80	813.41
87	59	81	779.73
87	59	82	819.53
87	59	83	849.4
87	59	84	855.59
87	60	77	775.34
87	60	78	753.68
87	60	79	771.74
87	60	80	749.29
87	60	81	692.57
87	60	82	734.78
87	60	83	771.59
87	60	84	784.62
87	61	77	723.79
87	61	78	689.25
87	61	79	763.44
87	61	80	792.23
87	61	81	766.74
87	61	82	792.01
87	61	83	815.66
87	61	84	823.39
87	62	77	784.88
87	62	78	731.93
87	62	79	809.96
87	62	80	855.37
87	62	81	862.4
87	62	82	862.39
87	62	83	862.72
87	62	84	848.38
87	63	77	862.79
87	63	78	852.27
87	63	79	818.58
87	63	80	807.53
87	63	81	838.92
87	63	82	853.88
87	63	83	868.01
87	63	84	835.18
87	64	77	861.3
87	64	78	846.84
87	64	79	791.2
87	64	80	768.88
87	64	81	794.52
87	64	82	800.55
87	64	83	801.28
87	64	84	771.29
87	65	77	832.73
87	65	78	824.09
87	65	79	782.62
87	65	80	752.92
87	65	81	752.17
87	65	82	758.44
87	65	83	768.16
87	65	84	749.36
87	66	77	817.28
87	66	78	865.84
87	66	79	810.33
87	66	80	750.47
87	66	81	720.15
87	66	82	730.51
87	66	83	749.82
87	66	84	744.06
87	67	77	836.05
87	67	78	815.12
87	67	79	781.07
87	67	80	750.21
87	67	81	734.48
87	67	82	727.64
87	67	83	719.5
87	67	84	734.54
87	68	77	841.9
87	68	78	789.18
87	68	79	766.46
87	68	80	745.32
87	68	81	729.88
87	68	82	723.91
87	68	83	718.63
87	68	84	717.1
87	69	77	813.88
87	69	78	778.59
87	69	79	756.88
87	69	80	739.71
87	70	77	753.95
87	70	78	735.74
87	70	79	734.79
87	70	80	737.3
87	71	77	743.05
87	71	78	745.63
87	71	79	735.65
87	71	80	728.17
87	72	77	764.15
87	72	78	773.64
87	72	79	738.08
87	72	80	719.79
87	73	77	752.05
87	73	78	740.57
87	73	79	728.91
87	73	80	729.44
87	73	81	746.47
87	73	82	758.44
87	73	83	769.27
87	73	84	791.9
87	74	81	774.65
87	74	82	807.86
87	74	83	840.61
87	74	84	863.54
87	75	81	800.16
87	75	82	847.05
87	75	83	892.98
87	75	84	912.43
87	76	81	792.42
87	76	82	842.3
87	76	83	896.41
87	76	84	922
88	46	81	921.56
88	46	82	928.91
88	46	83	941.88
88	46	84	936.02
88	47	81	839.48
88	47	82	851.09
88	47	83	870.25
88	47	84	852.26
88	48	81	763.24
88	48	82	770.74
88	48	83	786.64
88	48	84	786.14
88	49	77	724.39
88	49	78	728.66
88	49	79	724.08
88	49	80	719.61
88	49	81	727.33
88	49	82	736.75
88	49	83	749.38
88	49	84	756.17
88	50	77	722.64
88	50	78	733.76
88	50	79	727.54
88	50	80	712.14
88	50	81	725.86
88	50	82	734.6
88	50	83	738.03
88	50	84	742.92
88	51	77	746.43
88	51	78	753.39
88	51	79	735.38
88	51	80	693.9
88	52	77	801.82
88	52	78	794.7
88	52	79	763.25
88	52	80	709.29
88	53	77	869.59
88	53	78	848.85
88	53	79	820.69
88	53	80	787.57
88	54	77	895.8
88	54	78	878.36
88	54	79	856.44
88	54	80	823.07
88	55	77	880.36
88	55	78	881.91
88	55	79	879.52
88	55	80	847.29
88	55	81	824.87
88	55	82	807.92
88	55	83	814.23
88	55	84	826.09
88	56	77	874.98
88	56	78	883.72
88	56	79	895.57
88	56	80	879.72
88	56	81	856.07
88	56	82	825.12
88	56	83	828.21
88	56	84	845.46
88	57	77	874.55
88	57	78	890.43
88	57	79	901.97
88	57	80	898.72
88	57	81	881.12
88	57	82	837.97
88	57	83	820.32
88	57	84	817
88	58	77	879.25
88	58	78	891.46
88	58	79	886.62
88	58	80	885.79
88	58	81	878.05
88	58	82	860.88
88	58	83	858.39
88	58	84	866.65
88	59	77	903.86
88	59	78	877.14
88	59	79	834.81
88	59	80	828.64
88	59	81	823.91
88	59	82	844.2
88	59	83	860.28
88	59	84	878.87
88	60	77	864.56
88	60	78	841.77
88	60	79	815.74
88	60	80	764.86
88	60	81	713.18
88	60	82	710.79
88	60	83	727.13
88	60	84	782.41
88	61	77	825.23
88	61	78	819.72
88	61	79	829.3
88	61	80	807.25
88	61	81	779.34
88	61	82	766.87
88	61	83	773.74
88	61	84	819.42
88	62	77	836.42
88	62	78	829.62
88	62	79	858.8
88	62	80	872.51
88	62	81	886.66
88	62	82	861.77
88	62	83	848.4
88	62	84	851.12
88	63	77	875.53
88	63	78	872.78
88	63	79	838.16
88	63	80	834.9
88	63	81	883.17
88	63	82	890.04
88	63	83	889.15
88	63	84	848.69
88	64	77	878.49
88	64	78	862.48
88	64	79	796.36
88	64	80	787.8
88	64	81	858.82
88	64	82	867.4
88	64	83	861.79
88	64	84	804.87
88	65	77	869.2
88	65	78	839.45
88	65	79	768.06
88	65	80	753.25
88	65	81	813.69
88	65	82	829.13
88	65	83	837.77
88	65	84	785.68
88	66	77	875.93
88	66	78	840.47
88	66	79	777.55
88	66	80	741.85
88	66	81	755.87
88	66	82	782.79
88	66	83	807.65
88	66	84	772.92
88	67	77	859.16
88	67	78	796.87
88	67	79	750.74
88	67	80	725.92
88	67	81	732.6
88	67	82	740.16
88	67	83	745.72
88	67	84	741.34
88	68	77	829.56
88	68	78	764.73
88	68	79	736.55
88	68	80	723.93
88	68	81	731.73
88	68	82	736.29
88	68	83	741.25
88	68	84	740.99
88	69	77	788.94
88	69	78	746.33
88	69	79	730.3
88	69	80	729.21
88	70	77	745.7
88	70	78	724.77
88	70	79	721.25
88	70	80	731.35
88	71	77	728.48
88	71	78	734.52
88	71	79	727.77
88	71	80	731.77
88	72	77	732.65
88	72	78	766.99
88	72	79	742.11
88	72	80	730.98
88	73	77	729.46
88	73	78	736.04
88	73	79	740.33
88	73	80	748.81
88	73	81	758
88	73	82	772.76
88	73	83	790.6
88	73	84	809.17
88	74	81	800.03
88	74	82	834.28
88	74	83	865.46
88	74	84	881.83
88	75	81	863.04
88	75	82	904.57
88	75	83	933.12
88	75	84	936.68
88	76	81	868.84
88	76	82	898.83
88	76	83	911.95
88	76	84	928.65
89	46	81	923.95
89	46	82	931.8
89	46	83	948.56
89	46	84	939.52
89	47	81	853.33
89	47	82	854.99
89	47	83	862.05
89	47	84	844.98
89	48	81	771.69
89	48	82	774.14
89	48	83	779.88
89	48	84	779.6
89	49	77	746.3
89	49	78	743.75
89	49	79	724.67
89	49	80	713.82
89	49	81	730.14
89	49	82	741.91
89	49	83	752.91
89	49	84	760.17
89	50	74	747.85
89	50	75	763.38
89	50	76	746.64
89	50	77	740.77
89	50	78	749.22
89	50	79	737.35
89	50	80	724.29
89	50	81	744.26
89	50	82	758.1
89	50	83	763.98
89	50	84	764.13
89	51	74	754.14
89	51	75	784.96
89	51	76	772.39
89	51	77	774.93
89	51	78	789.55
89	51	79	770.41
89	51	80	728.43
89	51	81	739.08
89	51	82	742.17
89	51	83	733.34
89	51	84	731.01
89	52	74	760.77
89	52	75	849.72
89	52	76	860.69
89	52	77	865.63
89	52	78	868.85
89	52	79	829.41
89	52	80	766.11
89	52	81	763.99
89	52	82	760.51
89	52	83	745.88
89	52	84	741.58
89	53	74	772.12
89	53	75	871.76
89	53	76	875.35
89	53	77	861.64
89	53	78	878.14
89	53	79	873.58
89	53	80	853.25
89	53	81	839.14
89	53	82	821.62
89	53	83	797.71
89	53	84	785.18
89	54	74	779.68
89	54	75	872.76
89	54	76	886.1
89	54	77	872.92
89	54	78	881.38
89	54	79	882.27
89	54	80	879.83
89	54	81	871.02
89	54	82	864.95
89	54	83	855.36
89	54	84	850.03
89	55	75	848.82
89	55	76	897.49
89	55	77	908.86
89	55	78	883.33
89	55	79	876.44
89	55	80	889.65
89	55	81	890.29
89	55	82	879.75
89	55	83	875.33
89	55	84	875.21
89	56	75	819.32
89	56	76	853.15
89	56	77	884.68
89	56	78	879.28
89	56	79	882.42
89	56	80	910.44
89	56	81	909.01
89	56	82	872.97
89	56	83	870.49
89	56	84	879.24
89	57	75	830.42
89	57	76	831.93
89	57	77	868.2
89	57	78	882.34
89	57	79	887.98
89	57	80	899.68
89	57	81	895.65
89	57	82	868.71
89	57	83	873.2
89	57	84	893.89
89	58	77	866.87
89	58	78	888.41
89	58	79	898.09
89	58	80	900.18
89	58	81	901.3
89	58	82	894.92
89	58	83	901.29
89	58	84	913.96
89	59	77	891.27
89	59	78	888.34
89	59	79	887.86
89	59	80	904.26
89	59	81	905.32
89	59	82	894.67
89	59	83	879.22
89	59	84	871.57
89	60	77	836.2
89	60	78	824.49
89	60	79	816.97
89	60	80	773.07
89	60	81	717.46
89	60	82	671.22
89	60	83	659.21
89	60	84	720.91
89	61	77	798.56
89	61	78	810.42
89	61	79	822.43
89	61	80	795.11
89	61	81	761.43
89	61	82	704.39
89	61	83	700.61
89	61	84	820.72
89	62	77	841.08
89	62	78	853.3
89	62	79	875.35
89	62	80	884.77
89	62	81	896.44
89	62	82	835.57
89	62	83	824.53
89	62	84	900.32
89	63	77	872.75
89	63	78	874.13
89	63	79	868.87
89	63	80	883.07
89	63	81	920.45
89	63	82	934.57
89	63	83	952.8
89	63	84	904.41
89	64	77	878.99
89	64	78	857.29
89	64	79	815.14
89	64	80	828.32
89	64	81	903.66
89	64	82	912.29
89	64	83	906.97
89	64	84	851.82
89	65	77	872.68
89	65	78	828.56
89	65	79	766.85
89	65	80	780.8
89	65	81	874.73
89	65	82	891.98
89	65	83	895.03
89	65	84	843.07
89	66	75	820.31
89	66	76	877.28
89	66	77	864.93
89	66	78	811.29
89	66	79	763.73
89	66	80	768.09
89	66	81	830.07
89	66	82	874.81
89	66	83	902.23
89	66	84	848.22
89	67	75	874.64
89	67	76	866.15
89	67	77	835.52
89	67	78	786.88
89	67	79	752.33
89	67	80	742.59
89	67	81	769.62
89	67	82	791.98
89	67	83	805.84
89	67	84	779.6
89	68	75	852.07
89	68	76	834.55
89	68	77	806.77
89	68	78	771.19
89	68	79	746.27
89	68	80	735.77
89	68	81	751.08
89	68	82	764.3
89	68	83	770.68
89	68	84	768.23
89	69	74	818.83
89	69	75	797.52
89	69	76	788.41
89	69	77	780.09
89	69	78	764.28
89	69	79	747.75
89	69	80	746.28
89	69	81	766.15
89	69	82	771.35
89	69	83	768.86
89	69	84	782.23
89	70	74	780.3
89	70	75	783.56
89	70	76	764.89
89	70	77	749.38
89	70	78	738.68
89	70	79	730.42
89	70	80	732.84
89	70	81	751.07
89	70	82	761.53
89	70	83	768.86
89	70	84	775.94
89	71	74	759.3
89	71	75	781.1
89	71	76	751.59
89	71	77	734.04
89	71	78	735.25
89	71	79	729.75
89	71	80	732.17
89	71	81	749.66
89	71	82	754.21
89	71	83	754.18
89	71	84	750.11
89	72	74	742.31
89	72	75	780.21
89	72	76	744.83
89	72	77	736.2
89	72	78	762.61
89	72	79	746.57
89	72	80	742.6
89	72	81	760.75
89	72	82	754.85
89	72	83	744.33
89	72	84	735.49
89	73	74	743.14
89	73	75	764.82
89	73	76	741.14
89	73	77	735.74
89	73	78	749.71
89	73	79	755.77
89	73	80	767.8
89	73	81	783.71
89	73	82	805.31
89	73	83	828.8
89	73	84	819.18
89	74	81	833.05
89	74	82	869.03
89	74	83	896.1
89	74	84	887.61
89	75	81	915.19
89	75	82	947.08
89	75	83	954.89
89	75	84	947.61
89	76	81	920.51
89	76	82	947.94
89	76	83	950.46
89	76	84	970.9
90	46	81	934.66
90	46	82	941.11
90	46	83	940.31
90	46	84	926.9
90	47	81	873.95
90	47	82	865.55
90	47	83	840.56
90	47	84	833.14
90	48	81	791.5
90	48	82	789.04
90	48	83	780.69
90	48	84	783.74
90	49	74	772.18
90	49	75	776.45
90	49	76	769.26
90	49	81	740.74
90	49	82	755.09
90	49	83	763.49
90	49	84	768.97
90	50	74	762.49
90	50	75	772.22
90	50	76	765.3
90	50	77	760.9
90	50	78	761.9
90	50	79	748.78
90	50	80	741.73
90	50	81	759.38
90	50	82	773.52
90	50	83	782.76
90	50	84	779.37
90	51	74	764.03
90	51	75	779.79
90	51	76	787.54
90	51	77	794.2
90	51	78	805.21
90	51	79	792.19
90	51	80	767.45
90	51	81	774.13
90	51	82	772.65
90	51	83	752.23
90	51	84	747.27
90	52	74	779.88
90	52	75	852.93
90	52	76	879.5
90	52	77	899.43
90	52	78	916.2
90	52	79	874.16
90	52	80	815.38
90	52	81	818.44
90	52	82	809.03
90	52	83	771.47
90	52	84	755.78
90	53	74	781.89
90	53	75	874.43
90	53	76	879.66
90	53	77	877.44
90	53	78	908.42
90	53	79	915.13
90	53	80	907.75
90	53	81	903.39
90	53	82	893.99
90	53	83	843.34
90	53	84	805.6
90	54	74	777.01
90	54	75	867.7
90	54	76	875.07
90	54	77	868.44
90	54	78	885.5
90	54	79	894.84
90	54	80	912.95
90	54	81	914.7
90	54	82	913.3
90	54	83	892.11
90	54	84	881.11
90	55	74	788.72
90	55	75	841.48
90	55	76	887.95
90	55	77	925.66
90	55	78	877.89
90	55	79	864.44
90	55	80	901.2
90	55	81	915.29
90	55	82	912.68
90	55	83	896.34
90	55	84	889.11
90	56	74	803.91
90	56	75	823.19
90	56	76	856.45
90	56	77	907.59
90	56	78	899.07
90	56	79	900.16
90	56	80	933.78
90	56	81	938.01
90	56	82	908.84
90	56	83	874.35
90	56	84	860.8
90	57	74	845.5
90	57	75	834.46
90	57	76	839.16
90	57	77	879.3
90	57	78	904.25
90	57	79	923.33
90	57	80	919.3
90	57	81	914.75
90	57	82	912.23
90	57	83	897.21
90	57	84	887.16
90	58	74	935.53
90	58	75	883.77
90	58	76	850.09
90	58	77	871.37
90	58	78	909.83
90	58	79	957.49
90	58	80	944.88
90	58	81	944.48
90	58	82	956.03
90	58	83	954.61
90	58	84	951.63
90	59	75	886.32
90	59	76	884.64
90	59	77	888.63
90	59	78	921.97
90	59	79	987.29
90	59	80	1020.5
90	59	81	1028.7
90	59	82	982.98
90	59	83	934.74
90	59	84	902.67
90	60	75	790.59
90	60	76	760.5
90	60	77	762.33
90	60	78	759.46
90	60	79	763.48
90	60	80	739.79
90	60	81	706.41
90	60	82	672.52
90	60	83	631.58
90	60	84	605.42
90	61	77	694.87
90	61	78	715.46
90	61	79	729.59
90	61	80	719.3
90	61	81	704.78
90	61	82	643.78
90	61	83	611.93
90	61	84	655.34
90	62	75	857.41
90	62	76	789.34
90	62	77	819.94
90	62	78	852.1
90	62	79	874.63
90	62	80	870.43
90	62	81	862.16
90	62	82	759.35
90	62	83	724.48
90	62	84	805.33
90	63	75	772.77
90	63	76	841
90	63	77	863.06
90	63	78	870.95
90	63	79	892.65
90	63	80	906.43
90	63	81	916.09
90	63	82	873.71
90	63	83	887.47
90	63	84	981.96
90	64	75	705.82
90	64	76	861.49
90	64	77	868.88
90	64	78	838.97
90	64	79	834.78
90	64	80	852.92
90	64	81	887.26
90	64	82	863.16
90	64	83	860.12
90	64	84	910.39
90	65	74	880.25
90	65	75	780.67
90	65	76	875.85
90	65	77	854.14
90	65	78	791.93
90	65	79	767.45
90	65	80	796.24
90	65	81	860.84
90	65	82	873.3
90	65	83	887.8
90	65	84	894.46
90	66	74	911.96
90	66	75	895.24
90	66	76	870.06
90	66	77	821.43
90	66	78	769.39
90	66	79	751.22
90	66	80	788.43
90	66	81	855.39
90	66	82	919.99
90	66	83	965.38
90	66	84	904.09
90	67	74	922.01
90	67	75	904.65
90	67	76	838.97
90	67	77	797.91
90	67	78	773.17
90	67	79	763.47
90	67	80	776.27
90	67	81	798.61
90	67	82	835.73
90	67	83	856.47
90	67	84	797.44
90	68	74	918.85
90	68	75	838.24
90	68	76	797.45
90	68	77	786.22
90	68	78	790.34
90	68	79	782.87
90	68	80	774.58
90	68	81	763.75
90	68	82	789.87
90	68	83	809.85
90	68	84	778.52
90	69	74	835.89
90	69	75	794.2
90	69	76	772.29
90	69	77	780.44
90	69	78	807.2
90	69	79	793.04
90	69	80	775.64
90	69	81	757.33
90	69	82	782.45
90	69	83	809.08
90	69	84	808.11
90	70	74	790.62
90	70	75	779.39
90	70	76	759.16
90	70	77	759.44
90	70	78	772.86
90	70	79	769.4
90	70	80	759.65
90	70	81	740.67
90	70	82	754.87
90	70	83	771.93
90	70	84	780.88
90	71	74	771.11
90	71	75	776.37
90	71	76	752.97
90	71	77	745.68
90	71	78	749.43
90	71	79	754.85
90	71	80	755.35
90	71	81	749.08
90	71	82	753.58
90	71	83	761.13
90	71	84	768.92
90	72	74	762.05
90	72	75	766.64
90	72	76	751.64
90	72	77	749.84
90	72	78	763.35
90	72	79	758.47
90	72	80	765.09
90	72	81	790.82
90	72	82	789.32
90	72	83	776.51
90	72	84	769.48
90	73	74	772.46
90	73	75	770.61
90	73	76	752.59
90	73	81	833.69
90	73	82	856.42
90	73	83	869.39
90	73	84	851.36
90	74	81	889.4
90	74	82	923.7
90	74	83	944.11
90	74	84	921.2
90	75	81	959.9
90	75	82	984.78
90	75	83	988.33
90	75	84	975.44
90	76	81	935.29
90	76	82	974.95
90	76	83	994.28
90	76	84	989.58
91	47	81	885.28
91	47	82	897.37
91	47	83	900.7
91	47	84	882.68
91	48	81	826.01
91	48	82	826.5
91	48	83	818.71
91	48	84	823.17
91	49	74	795.84
91	49	75	795.43
91	49	76	786.04
91	49	81	775.59
91	49	82	782.9
91	49	83	780.07
91	49	84	793.12
91	50	74	786.3
91	50	75	784.66
91	50	76	777.15
91	50	81	781.56
91	50	82	789.12
91	50	83	792.88
91	50	84	795.08
91	51	74	784.13
91	51	75	776.92
91	51	76	784.14
91	51	81	775.32
91	51	82	773.2
91	51	83	767.51
91	51	84	776.27
91	52	74	811.17
91	52	75	854.56
91	52	76	871.56
91	52	81	795.23
91	52	82	787.74
91	52	83	768.93
91	52	84	766.4
91	53	74	824.04
91	53	75	902.88
91	53	76	903.33
91	53	81	889.49
91	53	82	856.48
91	53	83	810.48
91	53	84	780.08
91	54	74	823.53
91	54	75	907.81
91	54	76	910.34
91	54	81	916.41
91	54	82	902.06
91	54	83	872.49
91	54	84	851.65
91	55	74	835.06
91	55	75	868.43
91	55	76	907.52
91	55	81	923.8
91	55	82	926.24
91	55	83	907.96
91	55	84	894
91	56	74	829.44
91	56	75	857.1
91	56	76	896.3
91	56	81	949.59
91	56	82	934.54
91	56	83	916.8
91	56	84	903.7
91	57	74	836.04
91	57	75	854.11
91	57	76	883.66
91	57	77	950.87
91	57	78	996.85
91	57	79	1014.9
91	57	80	967.48
91	57	81	941.57
91	57	82	937.67
91	57	83	919.27
91	57	84	904.76
91	58	74	922.56
91	58	75	871.1
91	58	76	862.74
91	58	77	957.26
91	58	78	1001.8
91	58	79	1023.3
91	58	80	985.54
91	58	81	966.18
91	58	82	965.8
91	58	83	962.87
91	58	84	963.4
91	59	74	903.53
91	59	75	901.74
91	59	76	912.16
91	59	77	944.88
91	59	78	963.16
91	59	79	983.99
91	59	80	1010.7
91	59	81	1016
91	59	82	970.76
91	59	83	948.95
91	59	84	926.9
91	60	74	821.05
91	60	75	770.35
91	60	76	710.35
91	60	77	769.57
91	60	78	776.82
91	60	79	744.74
91	60	80	757.27
91	60	81	758.73
91	60	82	745.48
91	60	83	702.17
91	60	84	643.96
91	61	74	744.37
91	61	75	633.21
91	61	76	497.66
91	61	77	657.68
91	61	78	738.97
91	61	79	727.19
91	61	80	749.7
91	61	81	765.11
91	61	82	762.93
91	61	83	705.5
91	61	84	641.08
91	62	74	890.87
91	62	75	801.81
91	62	76	672.32
91	62	77	815.02
91	62	78	914.25
91	62	79	921.48
91	62	80	911.76
91	62	81	902.37
91	62	82	877.68
91	62	83	817.63
91	62	84	787.98
91	63	74	846.19
91	63	75	759.38
91	63	76	823.98
91	63	77	851.73
91	63	78	861.81
91	63	79	886.21
91	63	80	916.22
91	63	81	944.88
91	63	82	918.54
91	63	83	918.77
91	63	84	1000.3
91	64	74	796.04
91	64	75	743.87
91	64	76	887.38
91	64	77	858.36
91	64	78	820.24
91	64	79	825.14
91	64	80	865.35
91	64	81	918.55
91	64	82	880.54
91	64	83	871.18
91	64	84	926.85
91	65	74	933.42
91	65	75	917.25
91	65	76	886.21
91	65	77	842.27
91	65	78	797.37
91	65	79	769.41
91	65	80	810.64
91	65	81	883.69
91	65	82	879.03
91	65	83	887.84
91	65	84	910.66
91	66	74	928.44
91	66	75	925.88
91	66	76	862.82
91	66	77	808.33
91	66	78	759.39
91	66	79	731.16
91	66	80	776.73
91	66	81	857.61
91	66	82	926.81
91	66	83	976.31
91	66	84	931.29
91	67	74	930.12
91	67	75	913.3
91	67	76	831.5
91	67	81	809.41
91	67	82	862.08
91	67	83	892.28
91	67	84	841.11
91	68	74	948.92
91	68	75	883.25
91	68	76	800.86
91	68	81	781.18
91	68	82	811.88
91	68	83	832.55
91	68	84	805.3
91	69	74	860.58
91	69	75	809.28
91	69	76	772.85
91	69	81	778.67
91	69	82	794.02
91	69	83	811.88
91	69	84	813.5
91	70	74	805.06
91	70	75	779.04
91	70	76	758.48
91	70	81	768.18
91	70	82	775.73
91	70	83	786.44
91	70	84	795.05
91	71	74	779.89
91	71	75	771.63
91	71	76	751.97
91	71	81	778.74
91	71	82	783.41
91	71	83	790.01
91	71	84	797.5
91	72	74	774.73
91	72	75	746.29
91	72	76	742.91
91	72	81	820.67
91	72	82	829.49
91	72	83	829.44
91	72	84	825.85
91	73	74	784.18
91	73	75	759.11
91	73	76	745.97
91	73	81	875.63
91	73	82	890.12
91	73	83	899.02
91	73	84	894.91
91	74	74	800.6
91	74	75	793.52
91	74	76	753.33
91	74	81	933.09
91	74	82	950.15
91	74	83	967.27
91	74	84	962.55
91	75	81	972.27
91	75	82	989.3
91	75	83	1003.9
91	75	84	995.95
91	76	81	948.37
91	76	82	979.72
91	76	83	1005.3
91	76	84	1003
92	47	81	953.41
92	47	82	963.75
92	47	83	962.39
92	47	84	946.42
92	48	81	879.24
92	48	82	890.83
92	48	83	889.37
92	48	84	885.78
92	49	74	818
92	49	75	805.46
92	49	76	795.49
92	49	81	795.45
92	49	82	815.06
92	49	83	827.42
92	49	84	835.92
92	50	74	816.97
92	50	75	803.36
92	50	76	783.03
92	50	81	799.34
92	50	82	802.38
92	50	83	799.23
92	50	84	809.36
92	51	74	817.77
92	51	75	803.27
92	51	76	769.1
92	51	81	779.86
92	51	82	779.7
92	51	83	783.01
92	51	84	805.21
92	52	74	844.91
92	52	75	875.26
92	52	76	842.78
92	52	81	760.27
92	52	82	764.15
92	52	83	771.01
92	52	84	787.08
92	53	74	881.74
92	53	75	949.96
92	53	76	908.71
92	53	81	807.52
92	53	82	783.17
92	53	83	769.71
92	53	84	760.34
92	54	74	914.03
92	54	75	992.68
92	54	76	952.64
92	54	81	845.71
92	54	82	830.89
92	54	83	813.25
92	54	84	795.94
92	55	74	890.11
92	55	75	926.58
92	55	76	944.04
92	55	81	872.17
92	55	82	869.25
92	55	83	858.63
92	55	84	849.83
92	56	74	859.63
92	56	75	913.88
92	56	76	934.55
92	56	81	901.22
92	56	82	879.22
92	56	83	890.48
92	56	84	897.12
92	57	74	837.32
92	57	75	896.34
92	57	76	916.7
92	57	77	934.59
92	57	78	947.73
92	57	79	954.93
92	57	80	937.5
92	57	81	915.33
92	57	82	899.17
92	57	83	895.48
92	57	84	892.58
92	58	74	897.24
92	58	75	871.72
92	58	76	877.78
92	58	77	955.68
92	58	78	955.77
92	58	79	957.37
92	58	80	951.23
92	58	81	939.97
92	58	82	925.56
92	58	83	927.81
92	58	84	937.04
92	59	74	941.62
92	59	75	935.17
92	59	76	939.3
92	59	77	960.88
92	59	78	955.72
92	59	79	951.02
92	59	80	964.5
92	59	81	958.99
92	59	82	927.79
92	59	83	924.79
92	59	84	922.82
92	60	74	916.86
92	60	75	865.02
92	60	76	796.75
92	60	77	832.09
92	60	78	815.81
92	60	79	767.43
92	60	80	773.97
92	60	81	788.54
92	60	82	809.89
92	60	83	792.2
92	60	84	751.21
92	61	74	880.82
92	61	75	737.72
92	61	76	589.26
92	61	77	740.74
92	61	78	787.22
92	61	79	738.01
92	61	80	772.58
92	61	81	819.59
92	61	82	883.81
92	61	83	849
92	61	84	752.29
92	62	74	908.85
92	62	75	727.54
92	62	76	545.85
92	62	77	806.64
92	62	78	934.41
92	62	79	880.31
92	62	80	910.84
92	62	81	945.21
92	62	82	985.41
92	62	83	939.99
92	62	84	849.5
92	63	74	816.36
92	63	75	732.18
92	63	76	788.63
92	63	77	863.23
92	63	78	884.25
92	63	79	872.52
92	63	80	918.24
92	63	81	965.27
92	63	82	965.58
92	63	83	960.82
92	63	84	970.73
92	64	74	721.76
92	64	75	752.19
92	64	76	921.45
92	64	77	898.3
92	64	78	856.9
92	64	79	827.6
92	64	80	867.68
92	64	81	921.85
92	64	82	911.3
92	64	83	907.03
92	64	84	922.54
92	65	74	828.88
92	65	75	876.67
92	65	76	902.29
92	65	77	892.72
92	65	78	858.39
92	65	79	786.83
92	65	80	810.51
92	65	81	868.67
92	65	82	885.68
92	65	83	901.18
92	65	84	912.79
92	66	74	854.94
92	66	75	889.31
92	66	76	861.5
92	66	77	855.94
92	66	78	837.73
92	66	79	777.25
92	66	80	784.68
92	66	81	829.27
92	66	82	904.49
92	66	83	952.79
92	66	84	942.63
92	67	74	882.12
92	67	75	896.27
92	67	76	856.22
92	67	81	793.07
92	67	82	856.87
92	67	83	895.95
92	67	84	888.73
92	68	74	928.13
92	68	75	898.24
92	68	76	864.63
92	68	81	776.92
92	68	82	810.05
92	68	83	835.18
92	68	84	838.32
92	69	74	880.36
92	69	75	847.78
92	69	76	810.01
92	69	81	790.88
92	69	82	795.07
92	69	83	799.98
92	69	84	804.29
92	70	74	832.34
92	70	75	806.09
92	70	76	774.74
92	70	81	777.36
92	70	82	779.63
92	70	83	788.65
92	70	84	800.61
92	71	74	784
92	71	75	774.38
92	71	76	755.04
92	71	81	776.57
92	71	82	789.73
92	71	83	806.45
92	71	84	825.49
92	72	74	796.46
92	72	75	791.58
92	72	76	759.96
92	72	81	841.15
92	72	82	860.61
92	72	83	872.6
92	72	84	879.42
92	73	74	800.27
92	73	75	799.86
92	73	76	753.67
92	73	81	902.34
92	73	82	918.45
92	73	83	930.04
92	73	84	937.45
92	74	74	799.46
92	74	75	805.56
92	74	76	739.1
92	74	81	963.48
92	74	82	972.52
92	74	83	985.77
92	74	84	996.31
92	75	81	973.65
92	75	82	990.5
92	75	83	1016
92	75	84	1014.7
92	76	81	948.68
92	76	82	975.05
92	76	83	1008.1
92	76	84	1014.9
93	49	74	848.68
93	49	75	842.4
93	49	76	795.58
93	50	74	841.82
93	50	75	834.51
93	50	76	780.05
93	50	81	804.23
93	50	82	809.39
93	50	83	802.95
93	50	84	817.72
93	51	74	829.75
93	51	75	803.8
93	51	76	748.3
93	51	81	793.62
93	51	82	792.16
93	51	83	792.27
93	51	84	826.51
93	52	74	828.08
93	52	75	834.26
93	52	76	792.05
93	52	81	767.8
93	52	82	771.71
93	52	83	785.11
93	52	84	820.57
93	53	74	856.32
93	53	75	898.79
93	53	76	854.82
93	53	81	757.16
93	53	82	738.6
93	53	83	745.73
93	53	84	775.68
93	54	71	760.68
93	54	72	757.58
93	54	73	833.94
93	54	74	913.99
93	54	75	980.9
93	54	76	920.18
93	54	81	776.17
93	54	82	759.17
93	54	83	753.86
93	54	84	750.63
93	55	71	777.17
93	55	72	747.26
93	55	73	838.9
93	55	74	919.3
93	55	75	966.5
93	55	76	947.21
93	55	81	806.7
93	55	82	788.28
93	55	83	780.29
93	55	84	771.45
93	56	71	826.08
93	56	72	766.29
93	56	73	841.98
93	56	74	914.72
93	56	75	956.96
93	56	76	946.36
93	56	81	833.58
93	56	82	794.35
93	56	83	806.6
93	56	84	813.54
93	57	71	921.59
93	57	72	815.48
93	57	73	841.4
93	57	74	893.8
93	57	75	939.28
93	57	76	941.95
93	57	77	933.41
93	57	78	948.88
93	57	79	939.02
93	57	80	908.27
93	58	71	966.69
93	58	72	916.85
93	58	73	892.15
93	58	74	858.34
93	58	75	904.41
93	58	76	934.29
93	58	77	968.77
93	58	78	951.52
93	58	79	936.51
93	58	80	928.39
93	59	71	928.26
93	59	72	938.22
93	59	73	944.84
93	59	74	954.94
93	59	75	949.51
93	59	76	941.18
93	59	77	941.54
93	59	78	935.3
93	59	79	927.53
93	59	80	933.68
93	60	71	864.95
93	60	72	905.97
93	60	73	911.31
93	60	74	913.26
93	60	75	894.21
93	60	76	872.25
93	60	77	850.59
93	60	78	801.8
93	60	79	745.09
93	60	80	777.12
93	61	74	729.89
93	61	75	756.37
93	61	76	776.43
93	61	77	804.45
93	61	78	775.79
93	61	79	709.81
93	61	80	779.29
93	62	71	929.24
93	62	72	970.07
93	62	73	943.56
93	62	74	845.24
93	62	75	782.56
93	62	76	723.97
93	62	77	865.71
93	62	78	915.67
93	62	79	856.25
93	62	80	908.04
93	63	71	871.81
93	63	72	935.5
93	63	73	916.84
93	63	74	878.2
93	63	75	855.66
93	63	76	850.72
93	63	77	889.91
93	63	78	895.46
93	63	79	877.26
93	63	80	919.5
93	64	71	869.95
93	64	72	871.35
93	64	73	781.97
93	64	74	860.16
93	64	75	897.03
93	64	76	931.88
93	64	77	911.09
93	64	78	880.44
93	64	79	847.17
93	64	80	870.13
93	65	71	870.28
93	65	72	921.36
93	65	73	889.14
93	65	74	891.48
93	65	75	900.2
93	65	76	923.22
93	65	77	915.1
93	65	78	883.73
93	65	79	816
93	65	80	816.63
93	66	71	866.98
93	66	72	932.97
93	66	73	934.62
93	66	74	931.83
93	66	75	925.42
93	66	76	904.31
93	67	71	859.55
93	67	72	931.13
93	67	73	949.06
93	67	74	950.3
93	67	75	938.27
93	67	76	908.78
93	67	81	775.18
93	67	82	816.83
93	67	83	864.25
93	67	84	908.55
93	68	71	836.03
93	68	72	963.29
93	68	73	966.66
93	68	74	956.52
93	68	75	938.27
93	68	76	923.38
93	68	81	768.48
93	68	82	788.44
93	68	83	813.55
93	68	84	842.25
93	69	71	765.54
93	69	72	911.4
93	69	73	909.18
93	69	74	890.73
93	69	75	869.2
93	69	76	856.43
93	69	81	798.38
93	69	82	789
93	69	83	781.3
93	69	84	778.3
93	70	74	836.27
93	70	75	816.12
93	70	76	811.95
93	70	81	783.03
93	70	82	774.61
93	70	83	774.09
93	70	84	787.15
93	71	74	794.21
93	71	75	774.06
93	71	76	779.47
93	71	81	765.96
93	71	82	775.16
93	71	83	797.43
93	71	84	832.82
93	72	74	819.45
93	72	75	821.61
93	72	76	789.73
93	72	81	851.78
93	72	82	876.25
93	72	83	900.92
93	72	84	925.13
93	73	74	825.17
93	73	75	831.93
93	73	76	782.77
93	73	81	924.21
93	73	82	945.15
93	73	83	963.67
93	73	84	978.01
93	74	74	817.19
93	74	75	808.83
93	74	76	759.58
94	49	74	865.2
94	49	75	861.59
94	49	76	808.93
94	50	71	863.47
94	50	72	855.35
94	50	73	850.42
94	50	74	864.82
94	50	75	856.48
94	50	76	794.95
94	51	71	841.05
94	51	72	851.6
94	51	73	842.38
94	51	74	834.63
94	51	75	816.2
94	51	76	774.71
94	52	71	822.31
94	52	72	830.04
94	52	73	832.34
94	52	74	834.57
94	52	75	831.86
94	52	76	802.44
94	53	69	617.69
94	53	70	779.55
94	53	71	821.05
94	53	72	799.92
94	53	73	829.48
94	53	74	856.58
94	53	75	871.93
94	53	76	843.64
94	54	69	596.01
94	54	70	733.86
94	54	71	792.18
94	54	72	787.95
94	54	73	847.02
94	54	74	899.89
94	54	75	935.6
94	54	76	899.44
94	54	78	916.73
94	54	79	851.61
94	54	80	790.87
94	55	69	595.67
94	55	70	721.93
94	55	71	787.61
94	55	72	756.94
94	55	73	832.12
94	55	74	905.46
94	55	75	966.58
94	55	76	936.38
94	55	78	958.73
94	55	79	895.95
94	55	80	818.52
94	56	69	637.52
94	56	70	747.69
94	56	71	822.69
94	56	72	761.66
94	56	73	833.94
94	56	74	913.76
94	56	75	977.41
94	56	76	935.91
94	56	78	966.15
94	56	79	942.1
94	56	80	861.13
94	57	71	901.07
94	57	72	811.37
94	57	73	850.23
94	57	74	913.69
94	57	75	971.4
94	57	76	938.67
94	57	77	902.74
94	57	78	957.51
94	57	79	955.25
94	57	80	898.77
94	58	71	965.21
94	58	72	909.1
94	58	73	892.96
94	58	74	884.91
94	58	75	939.68
94	58	76	959.06
94	58	77	959.37
94	58	78	957.12
94	58	79	953.43
94	58	80	936.61
94	59	71	964.77
94	59	72	944.81
94	59	73	943.27
94	59	74	960.25
94	59	75	958.09
94	59	76	940.5
94	59	77	918.23
94	59	78	921.43
94	59	79	929.83
94	59	80	951.6
94	60	71	873.54
94	60	72	887.47
94	60	73	879.45
94	60	74	891.54
94	60	75	896.3
94	60	76	897.98
94	60	77	843.06
94	60	78	773.45
94	60	79	710.61
94	60	80	790.71
94	61	71	781.92
94	61	72	769.06
94	61	73	684.9
94	61	74	638.21
94	61	75	765.72
94	61	76	876.62
94	61	77	831.73
94	61	78	750.73
94	61	79	669.91
94	61	80	781.73
94	62	71	813.91
94	62	72	851.15
94	62	73	829.25
94	62	74	814.46
94	62	75	859.43
94	62	76	908.46
94	62	77	919.81
94	62	78	905.12
94	62	79	873.41
94	62	80	922.78
94	63	71	882.67
94	63	72	921.77
94	63	73	911.86
94	63	74	933.43
94	63	75	945.2
94	63	76	931.56
94	63	77	929.42
94	63	78	917.98
94	63	79	907.08
94	63	80	927.25
94	64	71	886.22
94	64	72	924.06
94	64	73	889.88
94	64	74	971.4
94	64	75	980.15
94	64	76	943.61
94	64	77	933.42
94	64	78	915.29
94	64	79	891.97
94	64	80	887.32
94	65	71	897.06
94	65	72	959.36
94	65	73	948.64
94	65	74	948.9
94	65	75	941.66
94	65	76	945.45
94	65	77	938.21
94	65	78	912.61
94	65	79	872.69
94	65	80	851.33
94	66	71	880.13
94	66	72	941.92
94	66	73	952.84
94	66	74	959.17
94	66	75	957.02
94	66	76	945.76
94	66	78	939.39
94	66	79	916.78
94	66	80	878.66
94	67	69	746.13
94	67	70	754.39
94	67	71	827.79
94	67	72	902.24
94	67	73	931.5
94	67	74	952.12
94	67	75	957
94	67	76	945.07
94	67	78	939.79
94	67	79	912.19
94	67	80	863.33
94	68	69	675.83
94	68	70	678.86
94	68	71	799.24
94	68	72	909.72
94	68	73	924.99
94	68	74	929.11
94	68	75	935.02
94	68	76	941.19
94	68	78	922.04
94	68	79	881.76
94	68	80	833.87
94	69	69	668.67
94	69	70	646.32
94	69	71	752.64
94	69	72	862.86
94	69	73	877.08
94	69	74	876.73
94	69	75	871.66
94	69	76	871.83
94	69	78	845.26
94	69	79	828.61
94	69	80	813.87
94	70	69	705.46
94	70	70	642.34
94	70	71	713.53
94	70	72	821.62
94	70	73	842.26
94	70	74	833.16
94	70	75	816.65
94	70	76	821.01
94	71	71	710.9
94	71	72	832.2
94	71	73	842.5
94	71	74	808.2
94	71	75	768.89
94	71	76	781.23
94	72	71	699.5
94	72	72	816.88
94	72	73	834.91
94	72	74	830.07
94	72	75	820.23
94	72	76	812.81
94	73	71	692.85
94	73	72	814.27
94	73	73	831.82
94	73	74	836.66
94	73	75	838.26
94	73	76	820.94
94	74	74	828.12
94	74	75	808.25
94	74	76	797.57
95	50	71	876.31
95	50	72	859.25
95	50	73	859.7
95	51	71	863.07
95	51	72	864.56
95	51	73	872
95	52	71	850.06
95	52	72	866.59
95	52	73	888.47
95	53	69	636.68
95	53	70	789.59
95	53	71	847.34
95	53	72	859.32
95	53	73	900.77
95	53	77	908.8
95	53	78	937.69
95	53	79	867.55
95	53	80	809.17
95	54	69	611.14
95	54	70	766.08
95	54	71	829.68
95	54	72	826.85
95	54	73	873.54
95	54	77	945.56
95	54	78	1007.4
95	54	79	911.28
95	54	80	825.87
95	55	69	608.13
95	55	70	756.25
95	55	71	831.61
95	55	72	818.84
95	55	73	852.5
95	55	77	965.74
95	55	78	1036.4
95	55	79	973.73
95	55	80	887.99
95	56	69	655.88
95	56	70	773.37
95	56	71	856.35
95	56	72	829.96
95	56	73	850.55
95	56	77	900.65
95	56	78	982.87
95	56	79	972.64
95	56	80	932.73
95	57	69	724.45
95	57	70	807.7
95	57	71	897.52
95	57	72	848.65
[truncated: 7,412 more rows]
