# Supplementary material for: From mathematics to medicine: A practical primer on topological data analysis (TDA) and the development of related analytic tools for the functional discovery of latent structure in fMRI data
Source: PLoS One. 2021 Aug 12;16(8):e0255859. doi: 10.1371/journal.pone.0255859 (PMC8360597; doi:10.1371/journal.pone.0255859)
Supplement: S1 Data — The included archive of .csv files has one .csv file for each time index. Each .csv file contains a single matrix, which has one column for each of the spatial coordinates x, y, z and one column for the fMRI signal amplitude at voxel (x, y, z) at that time index. This is normalized scan data for a single patient from our study, described in the paper, with an ACC (anterior cingulate cortex) mask applied. This is the data we used, together with our software implementation of our workflow (available at https://github.com/regalski/Wayne-State-TDA), to produce the persistence diagrams, vineyards, and loop locations pictured in the figures and described in the Workflow section of our paper. (ZIP) [file pone.0255859.s004.zip › lea2002_145_121_121_time_173_rdACC.csv]

86	49	77	687.98
86	49	78	702.04
86	49	79	708.96
86	49	80	715.7
86	50	77	689.66
86	50	78	682.21
86	50	79	681.58
86	50	80	695.1
86	51	77	686.74
86	51	78	686.34
86	51	79	691.36
86	51	80	694.24
86	52	77	701.71
86	52	78	703.34
86	52	79	705.91
86	52	80	703.75
86	53	77	795.49
86	53	78	753.93
86	53	79	710.84
86	53	80	719.55
86	54	77	834.39
86	54	78	804.23
86	54	79	794.52
86	54	80	763.94
86	55	77	839.64
86	55	78	827.63
86	55	79	867.87
86	55	80	820.05
86	56	77	838.16
86	56	78	829.53
86	56	79	888.1
86	56	80	882.41
86	57	77	827.25
86	57	78	849.36
86	57	79	898.45
86	57	80	883.46
86	57	81	847.99
86	57	82	822.16
86	58	77	818.09
86	58	78	862.54
86	58	79	897.05
86	58	80	875.62
86	58	81	806.56
86	58	82	820.35
86	59	81	751.58
86	59	82	799.23
86	60	81	687.26
86	60	82	728.57
86	61	81	762.21
86	61	82	787.53
86	62	81	834.14
86	62	82	842.67
86	63	77	849.7
86	63	78	775.12
86	63	79	781.42
86	63	80	808.17
86	63	81	813.3
86	63	82	827.68
86	64	77	863.3
86	64	78	834.33
86	64	79	813.61
86	64	80	795.42
86	64	81	766.73
86	64	82	748.1
86	65	77	851.34
86	65	78	863.66
86	65	79	842.8
86	65	80	801.83
86	65	81	761.35
86	65	82	735.01
86	66	77	829.85
86	66	78	884.57
86	66	79	868.02
86	66	80	814.4
86	66	81	777.13
86	66	82	754.95
86	67	77	809.27
86	67	78	844.18
86	67	79	841.5
86	67	80	818.27
86	68	77	833.29
86	68	78	851.59
86	68	79	837
86	68	80	790.38
86	69	77	857.06
86	69	78	855.57
86	69	79	820.34
86	69	80	752.88
86	70	77	758.68
86	70	78	761.89
86	70	79	743.64
86	70	80	707.53
86	71	77	729.57
86	71	78	731.81
86	71	79	718.13
86	71	80	693.48
86	72	77	736.13
86	72	78	725.52
86	72	79	708.59
86	72	80	692.07
86	73	77	725.1
86	73	78	721.27
86	73	79	709.86
86	73	80	701.58
87	46	81	920.98
87	46	82	913.06
87	46	83	908.93
87	46	84	906.12
87	47	81	832.59
87	47	82	841
87	47	83	835.21
87	47	84	835.35
87	48	81	771.65
87	48	82	771.49
87	48	83	767.9
87	48	84	769.58
87	49	77	705.76
87	49	78	733.37
87	49	79	745.67
87	49	80	745.12
87	49	81	736.54
87	49	82	729.32
87	49	83	728.33
87	49	84	733.49
87	50	77	712.96
87	50	78	712.8
87	50	79	712.79
87	50	80	727.56
87	50	81	716.2
87	50	82	700.82
87	50	83	708.38
87	50	84	717.42
87	51	77	714.88
87	51	78	707.7
87	51	79	704.11
87	51	80	707.7
87	52	77	726.87
87	52	78	723.19
87	52	79	716.64
87	52	80	715.07
87	53	77	830.82
87	53	78	789.38
87	53	79	747.1
87	53	80	761.02
87	54	77	860.98
87	54	78	822.62
87	54	79	793.22
87	54	80	778.54
87	55	77	839.83
87	55	78	824.24
87	55	79	853.43
87	55	80	810.39
87	55	81	771.94
87	55	82	760.34
87	55	83	749.25
87	55	84	737.76
87	56	77	826.97
87	56	78	831.92
87	56	79	938.83
87	56	80	876.36
87	56	81	807.02
87	56	82	790.65
87	56	83	778.01
87	56	84	764.51
87	57	77	827.63
87	57	78	855.37
87	57	79	942.5
87	57	80	912.01
87	57	81	859.07
87	57	82	819.04
87	57	83	783.49
87	57	84	752.06
87	58	77	831.25
87	58	78	879.13
87	58	79	906.73
87	58	80	897.75
87	58	81	875.38
87	58	82	856.61
87	58	83	849.12
87	58	84	821.65
87	59	77	875.99
87	59	78	871.79
87	59	79	831.01
87	59	80	829.54
87	59	81	839.76
87	59	82	856.52
87	59	83	882.38
87	59	84	857.57
87	60	77	780.39
87	60	78	751.74
87	60	79	749.81
87	60	80	751.3
87	60	81	728.6
87	60	82	750.85
87	60	83	789.65
87	60	84	799.72
87	61	77	721.93
87	61	78	690.33
87	61	79	741.53
87	61	80	784.31
87	61	81	763.85
87	61	82	785.08
87	61	83	816.65
87	61	84	825.37
87	62	77	776.87
87	62	78	734.92
87	62	79	791.96
87	62	80	840.31
87	62	81	827.42
87	62	82	838.44
87	62	83	851.75
87	62	84	842.39
87	63	77	863.89
87	63	78	851.36
87	63	79	817.64
87	63	80	784.59
87	63	81	817.99
87	63	82	839.96
87	63	83	856.09
87	63	84	831.23
87	64	77	867.27
87	64	78	850.8
87	64	79	801.17
87	64	80	755.84
87	64	81	802.47
87	64	82	809.49
87	64	83	795.25
87	64	84	768.26
87	65	77	837.79
87	65	78	828.17
87	65	79	789.68
87	65	80	741.92
87	65	81	772.11
87	65	82	773.34
87	65	83	762.12
87	65	84	749.37
87	66	77	819.33
87	66	78	835.87
87	66	79	796.34
87	66	80	730.45
87	66	81	737.08
87	66	82	738.42
87	66	83	739.77
87	66	84	739.06
87	67	77	857.01
87	67	78	813.12
87	67	79	771.08
87	67	80	731.14
87	67	81	739.39
87	67	82	733.56
87	67	83	716.45
87	67	84	714.52
87	68	77	857.9
87	68	78	804.27
87	68	79	765.55
87	68	80	728.37
87	68	81	734.92
87	68	82	731.94
87	68	83	721.65
87	68	84	712.1
87	69	77	801.91
87	69	78	790.61
87	69	79	762.91
87	69	80	724.78
87	70	77	721.91
87	70	78	727.7
87	70	79	725.78
87	70	80	716.34
87	71	77	715.09
87	71	78	717.65
87	71	79	714.68
87	71	80	711.22
87	72	77	752.11
87	72	78	729.59
87	72	79	714.05
87	72	80	710.82
87	73	77	726.02
87	73	78	714.51
87	73	79	714.87
87	73	80	725.45
87	73	81	748.53
87	73	82	761.49
87	73	83	762.28
87	73	84	764.89
87	74	81	771.72
87	74	82	808.93
87	74	83	834.71
87	74	84	843.64
87	75	81	798.16
87	75	82	855.05
87	75	83	894.05
87	75	84	901.48
87	76	81	813.47
87	76	82	867.39
87	76	83	911.54
87	76	84	915.07
88	46	81	934.62
88	46	82	927.99
88	46	83	923.95
88	46	84	920.1
88	47	81	870.61
88	47	82	873.2
88	47	83	848.33
88	47	84	842.35
88	48	81	786.21
88	48	82	783.73
88	48	83	766.63
88	48	84	764.14
88	49	77	753.44
88	49	78	755.69
88	49	79	749.09
88	49	80	736.63
88	49	81	741.38
88	49	82	741.81
88	49	83	732.43
88	49	84	734.21
88	50	77	733.66
88	50	78	733.82
88	50	79	729.64
88	50	80	724.22
88	50	81	729.93
88	50	82	731.66
88	50	83	725.07
88	50	84	725.95
88	51	77	744.45
88	51	78	732.41
88	51	79	723.39
88	51	80	721.94
88	52	77	789.81
88	52	78	762.72
88	52	79	745.3
88	52	80	742.38
88	53	77	878.61
88	53	78	838.88
88	53	79	806.75
88	53	80	797.63
88	54	77	909.79
88	54	78	881.37
88	54	79	855.46
88	54	80	827.07
88	55	77	900.37
88	55	78	887.95
88	55	79	890.53
88	55	80	852.3
88	55	81	823.9
88	55	82	813.99
88	55	83	803.31
88	55	84	799.13
88	56	77	868.98
88	56	78	868.74
88	56	79	905.63
88	56	80	884.75
88	56	81	857.08
88	56	82	835.16
88	56	83	827.26
88	56	84	839.44
88	57	77	855.53
88	57	78	864.44
88	57	79	886.01
88	57	80	886.71
88	57	81	877.05
88	57	82	839.89
88	57	83	812.25
88	57	84	803.96
88	58	77	854.26
88	58	78	872.44
88	58	79	862.64
88	58	80	874.82
88	58	81	892.09
88	58	82	873.95
88	58	83	859.48
88	58	84	847.71
88	59	77	897.82
88	59	78	876.14
88	59	79	834.87
88	59	80	844.7
88	59	81	872.87
88	59	82	874.09
88	59	83	870.17
88	59	84	855.78
88	60	77	864.55
88	60	78	855.8
88	60	79	801.77
88	60	80	760.85
88	60	81	725.18
88	60	82	715.86
88	60	83	719.25
88	60	84	756.54
88	61	77	830.31
88	61	78	846.82
88	61	79	820.43
88	61	80	798.41
88	61	81	771.58
88	61	82	763.13
88	61	83	761.96
88	61	84	805.51
88	62	77	846.48
88	62	78	861.68
88	62	79	864.83
88	62	80	867.49
88	62	81	865.76
88	62	82	853.95
88	62	83	844.56
88	62	84	851.2
88	63	77	880.63
88	63	78	854.89
88	63	79	841.25
88	63	80	834.93
88	63	81	873.26
88	63	82	894.15
88	63	83	908.27
88	63	84	866.75
88	64	77	892.47
88	64	78	835.46
88	64	79	799.33
88	64	80	785.8
88	64	81	864.85
88	64	82	884.41
88	64	83	871.78
88	64	84	817.83
88	65	77	893.21
88	65	78	823.47
88	65	79	772.06
88	65	80	748.22
88	65	81	835.68
88	65	82	852.14
88	65	83	834.79
88	65	84	788.71
88	66	77	899.93
88	66	78	834.45
88	66	79	776.49
88	66	80	732.77
88	66	81	793.83
88	66	82	804.79
88	66	83	793.67
88	66	84	762.95
88	67	77	848.21
88	67	78	798.83
88	67	79	758.65
88	67	80	729.84
88	67	81	762.54
88	67	82	759.12
88	67	83	733.71
88	67	84	717.35
88	68	77	798.59
88	68	78	773.72
88	68	79	750.53
88	68	80	728.92
88	68	81	744.76
88	68	82	742.34
88	68	83	730.29
88	68	84	722.03
88	69	77	766.94
88	69	78	760.31
88	69	79	746.27
88	69	80	727.22
88	70	77	738.65
88	70	78	736.73
88	70	79	730.22
88	70	80	724.36
88	71	77	730.5
88	71	78	724.53
88	71	79	726.79
88	71	80	733.84
88	72	77	737.67
88	72	78	717.99
88	72	79	728.12
88	72	80	749.05
88	73	77	722.48
88	73	78	714.04
88	73	79	726.34
88	73	80	747.88
88	73	81	765.04
88	73	82	780.75
88	73	83	797.58
88	73	84	791.14
88	74	81	809.11
88	74	82	845.36
88	74	83	867.59
88	74	84	867.94
88	75	81	875.05
88	75	82	922.59
88	75	83	928.2
88	75	84	930.74
88	76	81	880.95
88	76	82	924.97
88	76	83	916.02
88	76	84	928.72
89	46	81	942.02
89	46	82	939.87
89	46	83	922.58
89	46	84	912.54
89	47	81	891.45
89	47	82	883.1
89	47	83	843.13
89	47	84	833.06
89	48	81	797.68
89	48	82	795.11
89	48	83	769.84
89	48	84	761.58
89	49	77	757.35
89	49	78	735.78
89	49	79	725.7
89	49	80	718.89
89	49	81	742.22
89	49	82	752.98
89	49	83	740.99
89	49	84	739.25
89	50	74	742.92
89	50	75	754.4
89	50	76	753.59
89	50	77	750.72
89	50	78	752.23
89	50	79	745.4
89	50	80	726.33
89	50	81	744.31
89	50	82	756.14
89	50	83	742.02
89	50	84	738.17
89	51	74	730.26
89	51	75	776.03
89	51	76	780.4
89	51	77	777.96
89	51	78	782.57
89	51	79	768.39
89	51	80	742.41
89	51	81	744.08
89	51	82	744.18
89	51	83	723.36
89	51	84	713.05
89	52	74	774.83
89	52	75	855.75
89	52	76	872.64
89	52	77	861.61
89	52	78	835.85
89	52	79	809.43
89	52	80	786.19
89	52	81	776.1
89	52	82	767.61
89	52	83	739.95
89	52	84	721.64
89	53	74	799.24
89	53	75	874.86
89	53	76	880.4
89	53	77	844.74
89	53	78	864.25
89	53	79	873.67
89	53	80	867.34
89	53	81	850.18
89	53	82	832.64
89	53	83	788.74
89	53	84	753.22
89	54	74	802.78
89	54	75	869.86
89	54	76	885.18
89	54	77	859.03
89	54	78	870.47
89	54	79	872.32
89	54	80	865.86
89	54	81	859.06
89	54	82	864.98
89	54	83	834.37
89	54	84	803.03
89	55	75	842.89
89	55	76	897.51
89	55	77	895.9
89	55	78	869.38
89	55	79	849.53
89	55	80	858.75
89	55	81	867.38
89	55	82	876.81
89	55	83	863.38
89	55	84	852.26
89	56	75	826.37
89	56	76	876.2
89	56	77	879.71
89	56	78	871.29
89	56	79	866.47
89	56	80	894.5
89	56	81	907.05
89	56	82	884
89	56	83	877.51
89	56	84	885.25
89	57	75	844.51
89	57	76	860.97
89	57	77	863.21
89	57	78	856.32
89	57	79	844.94
89	57	80	874.63
89	57	81	897.56
89	57	82	870.63
89	57	83	851.14
89	57	84	845.81
89	58	77	854.86
89	58	78	851.39
89	58	79	845.13
89	58	80	878.26
89	58	81	914.39
89	58	82	900.03
89	58	83	884.41
89	58	84	868.07
89	59	77	877.32
89	59	78	874.39
89	59	79	892.89
89	59	80	918.23
89	59	81	932.22
89	59	82	905.55
89	59	83	873.11
89	59	84	838.51
89	60	77	811.29
89	60	78	797.55
89	60	79	786.05
89	60	80	751.14
89	60	81	703.51
89	60	82	671.34
89	60	83	647.45
89	60	84	684.17
89	61	77	780.74
89	61	78	795.55
89	61	79	790.56
89	61	80	763.27
89	61	81	733.63
89	61	82	701.63
89	61	83	673.86
89	61	84	760.83
89	62	77	857.08
89	62	78	885.28
89	62	79	872.32
89	62	80	861.77
89	62	81	863.53
89	62	82	830.75
89	62	83	793.7
89	62	84	850.37
89	63	77	868.81
89	63	78	843.21
89	63	79	849.98
89	63	80	875.18
89	63	81	921.58
89	63	82	932.67
89	63	83	944.83
89	63	84	907.43
89	64	77	871.99
89	64	78	808.26
89	64	79	802.1
89	64	80	824.3
89	64	81	901.65
89	64	82	920.26
89	64	83	910.94
89	64	84	854.77
89	65	77	870.66
89	65	78	789.55
89	65	79	763.84
89	65	80	776.79
89	65	81	876.72
89	65	82	904.98
89	65	83	889.07
89	65	84	830.11
89	66	75	828.47
89	66	76	850.41
89	66	77	847.97
89	66	78	793.3
89	66	79	755.72
89	66	80	753.05
89	66	81	854
89	66	82	883.72
89	66	83	863.2
89	66	84	809.23
89	67	75	881.74
89	67	76	847.23
89	67	77	809.5
89	67	78	780.84
89	67	79	756.27
89	67	80	749.5
89	67	81	798.53
89	67	82	804.9
89	67	83	780.8
89	67	84	751.59
89	68	75	872.07
89	68	76	823.57
89	68	77	780.77
89	68	78	776.19
89	68	79	763.28
89	68	80	751.76
89	68	81	766.09
89	68	82	766.31
89	68	83	753.71
89	68	84	749.28
89	69	74	838.82
89	69	75	806.5
89	69	76	776.39
89	69	77	766.06
89	69	78	784.29
89	69	79	773.78
89	69	80	753.29
89	69	81	746.15
89	69	82	749.37
89	69	83	759.89
89	69	84	772.28
89	70	74	804.35
89	70	75	786.58
89	70	76	768.88
89	70	77	757.35
89	70	78	762.67
89	70	79	751.44
89	70	80	738.87
89	70	81	740.11
89	70	82	755.58
89	70	83	784.93
89	70	84	780.01
89	71	74	781.39
89	71	75	784.14
89	71	76	769.61
89	71	77	751.08
89	71	78	746.3
89	71	79	742.81
89	71	80	744.25
89	71	81	747.72
89	71	82	757.25
89	71	83	771.23
89	71	84	753.15
89	72	74	755.4
89	72	75	793.26
89	72	76	770.87
89	72	77	739.25
89	72	78	732.63
89	72	79	745.59
89	72	80	769.66
89	72	81	766.81
89	72	82	761.92
89	72	83	751.46
89	72	84	733.62
89	73	74	744.18
89	73	75	772.85
89	73	76	756.15
89	73	77	733.73
89	73	78	724.7
89	73	79	742.76
89	73	80	771.79
89	73	81	794.7
89	73	82	816.29
89	73	83	840.8
89	73	84	827.15
89	74	81	846.13
89	74	82	884.11
89	74	83	910.18
89	74	84	899.67
89	75	81	924.19
89	75	82	966.12
89	75	83	963
89	75	84	960.71
89	76	81	919.61
89	76	82	963.05
89	76	83	948.56
89	76	84	957.97
90	46	81	945.68
90	46	82	947.11
90	46	83	917.32
90	46	84	891.94
90	47	81	897.06
90	47	82	881.65
90	47	83	831.66
90	47	84	810.26
90	48	81	806.45
90	48	82	803.97
90	48	83	778.65
90	48	84	770.73
90	49	74	767.23
90	49	75	765.55
90	49	76	753.34
90	49	81	744.8
90	49	82	763.13
90	49	83	753.55
90	49	84	753.05
90	50	74	756.55
90	50	75	759.26
90	50	76	753.31
90	50	77	750.89
90	50	78	757.9
90	50	79	753.81
90	50	80	737.79
90	50	81	757.44
90	50	82	769.54
90	50	83	749.79
90	50	84	745.43
90	51	74	750.14
90	51	75	779.89
90	51	76	788.63
90	51	77	791.32
90	51	78	802.29
90	51	79	791.2
90	51	80	758.43
90	51	81	760.1
90	51	82	760.59
90	51	83	734.2
90	51	84	720.28
90	52	74	790.91
90	52	75	871.97
90	52	76	894.52
90	52	77	893.45
90	52	78	879.21
90	52	79	846.2
90	52	80	809.47
90	52	81	801.53
90	52	82	793.06
90	52	83	760.49
90	52	84	735.81
90	53	74	806.92
90	53	75	888.44
90	53	76	894.65
90	53	77	863.49
90	53	78	895.59
90	53	79	923.37
90	53	80	926.89
90	53	81	907.4
90	53	82	878.91
90	53	83	834.28
90	53	84	791.62
90	54	74	805.05
90	54	75	873.73
90	54	76	886.11
90	54	77	853.54
90	54	78	879.6
90	54	79	892.91
90	54	80	902.99
90	54	81	910.73
90	54	82	928.31
90	54	83	899.12
90	54	84	864.11
90	55	74	785.71
90	55	75	856.46
90	55	76	900.91
90	55	77	907.65
90	55	78	863.96
90	55	79	828.65
90	55	80	860.39
90	55	81	898.42
90	55	82	934.75
90	55	83	910.39
90	55	84	871.19
90	56	74	783.94
90	56	75	830.19
90	56	76	881.47
90	56	77	906.69
90	56	78	895.22
90	56	79	877.36
90	56	80	910.92
90	56	81	933.08
90	56	82	910.91
90	56	83	878.43
90	56	84	846.9
90	57	74	833.63
90	57	75	845.55
90	57	76	868.17
90	57	77	894.28
90	57	78	887.23
90	57	79	864.34
90	57	80	890.31
90	57	81	915.7
90	57	82	907.16
90	57	83	878.18
90	57	84	837.17
90	58	74	951.55
90	58	75	922.73
90	58	76	870.02
90	58	77	887.31
90	58	78	878.83
90	58	79	876.62
90	58	80	911.07
90	58	81	949.61
90	58	82	953.14
90	58	83	938.74
90	58	84	906.8
90	59	75	879.48
90	59	76	882.78
90	59	77	879.73
90	59	78	892.01
90	59	79	955.22
90	59	80	1003.4
90	59	81	1023.5
90	59	82	978.75
90	59	83	924.58
90	59	84	880.54
90	60	75	762.53
90	60	76	745.4
90	60	77	741.23
90	60	78	737.4
90	60	79	746.5
90	60	80	730.86
90	60	81	694.54
90	60	82	658.73
90	60	83	619.91
90	60	84	612.78
90	61	77	686.1
90	61	78	716.7
90	61	79	718.84
90	61	80	701.5
90	61	81	664.99
90	61	82	616.04
90	61	83	575.23
90	61	84	632.54
90	62	75	827.69
90	62	76	829.46
90	62	77	851.94
90	62	78	881.06
90	62	79	854.62
90	62	80	827.44
90	62	81	800.31
90	62	82	733.66
90	62	83	669.92
90	62	84	756.64
90	63	75	728.8
90	63	76	841.12
90	63	77	871.21
90	63	78	833.14
90	63	79	852.86
90	63	80	884.68
90	63	81	933.35
90	63	82	891.96
90	63	83	837.71
90	63	84	927.08
90	64	75	680
90	64	76	839.63
90	64	77	861.91
90	64	78	787.97
90	64	79	810.77
90	64	80	852.92
90	64	81	903.27
90	64	82	879.2
90	64	83	835.2
90	64	84	876.4
90	65	74	907.34
90	65	75	817.73
90	65	76	858.88
90	65	77	841.11
90	65	78	758.89
90	65	79	766.42
90	65	80	805.24
90	65	81	867.91
90	65	82	878.42
90	65	83	870.94
90	65	84	872.55
90	66	74	891.08
90	66	75	886.4
90	66	76	845.18
90	66	77	796.48
90	66	78	747.41
90	66	79	739.23
90	66	80	771.48
90	66	81	866.41
90	66	82	910.95
90	66	83	927.32
90	66	84	883.06
90	67	74	894.09
90	67	75	888.72
90	67	76	822
90	67	77	772.87
90	67	78	754.1
90	67	79	754.41
90	67	80	770.24
90	67	81	810.56
90	67	82	823.68
90	67	83	817.45
90	67	84	776.42
90	68	74	914.8
90	68	75	851.25
90	68	76	794.46
90	68	77	766.19
90	68	78	776.31
90	68	79	782.87
90	68	80	780.6
90	68	81	777.78
90	68	82	777.9
90	68	83	778.89
90	68	84	767.58
90	69	74	848.89
90	69	75	802.17
90	69	76	773.26
90	69	77	770.41
90	69	78	805.2
90	69	79	806.08
90	69	80	788.7
90	69	81	768.34
90	69	82	769.43
90	69	83	789.05
90	69	84	811.11
90	70	74	810.65
90	70	75	787.41
90	70	76	771.16
90	70	77	767.42
90	70	78	782.81
90	70	79	776.38
90	70	80	759.68
90	70	81	743.7
90	70	82	750.91
90	70	83	785.96
90	70	84	778.95
90	71	74	790.19
90	71	75	789.42
90	71	76	774
90	71	77	762.7
90	71	78	762.45
90	71	79	757.88
90	71	80	752.4
90	71	81	744.12
90	71	82	755.6
90	71	83	787.14
90	71	84	764.96
90	72	74	777.17
90	72	75	795.74
90	72	76	773.71
90	72	77	749.87
90	72	78	756.37
90	72	79	765.49
90	72	80	776.13
90	72	81	779.85
90	72	82	787.33
90	72	83	796.53
90	72	84	766.54
90	73	74	776.55
90	73	75	793.7
90	73	76	771.65
90	73	81	834.68
90	73	82	857.4
90	73	83	878.37
90	73	84	855.33
90	74	81	892.45
90	74	82	924.73
90	74	83	952.11
90	74	84	928.21
90	75	81	946.98
90	75	82	977.85
90	75	83	1011.4
90	75	84	985.49
90	76	81	933.38
90	76	82	979.06
90	76	83	1017.4
90	76	84	990.64
91	47	81	891.45
91	47	82	881.5
91	47	83	865.77
91	47	84	857.71
91	48	81	814.97
91	48	82	807.44
91	48	83	794.66
91	48	84	802.13
91	49	74	790.91
91	49	75	794.52
91	49	76	768.12
91	49	81	756.62
91	49	82	764.93
91	49	83	756.11
91	49	84	768.16
91	50	74	776.39
91	50	75	776.76
91	50	76	755.19
91	50	81	771.62
91	50	82	773.16
91	50	83	752.91
91	50	84	753.12
91	51	74	772.24
91	51	75	781.11
91	51	76	774.3
91	51	81	765.29
91	51	82	758.17
91	51	83	749.49
91	51	84	756.28
91	52	74	828.17
91	52	75	882.66
91	52	76	886.65
91	52	81	785.31
91	52	82	771.81
91	52	83	764.96
91	52	84	757.41
91	53	74	857.08
91	53	75	919.98
91	53	76	917.45
91	53	81	890.55
91	53	82	842.5
91	53	83	804.5
91	53	84	767.12
91	54	74	862.59
91	54	75	918.92
91	54	76	919.47
91	54	81	916.43
91	54	82	911.1
91	54	83	873.55
91	54	84	836.71
91	55	74	848.1
91	55	75	907.48
91	55	76	931.54
91	55	81	917.87
91	55	82	940.29
91	55	83	911.04
91	55	84	879.15
91	56	74	822.46
91	56	75	875.18
91	56	76	915.42
91	56	81	942.65
91	56	82	934.6
91	56	83	913.87
91	56	84	888.8
91	57	74	837.12
91	57	75	861.19
91	57	76	893.73
91	57	77	941.83
91	57	78	955.73
91	57	79	951.79
91	57	80	932.39
91	57	81	920.52
91	57	82	929.62
91	57	83	906.24
91	57	84	867.79
91	58	74	941.54
91	58	75	911.07
91	58	76	875.73
91	58	77	946.2
91	58	78	958.75
91	58	79	944.38
91	58	80	944.67
91	58	81	952.33
91	58	82	960.98
91	58	83	953.06
91	58	84	944.61
91	59	74	893.74
91	59	75	899.96
91	59	76	906.35
91	59	77	911.98
91	59	78	921.16
91	59	79	948.95
91	59	80	998.64
91	59	81	1034.9
91	59	82	974.68
91	59	83	943.87
91	59	84	928.78
91	60	74	801.16
91	60	75	766.4
91	60	76	716.36
91	60	77	739.51
91	60	78	750.7
91	60	79	714.66
91	60	80	741.24
91	60	81	783.72
91	60	82	755.54
91	60	83	714.33
91	60	84	658.18
91	61	74	744.61
91	61	75	645.56
91	61	76	573.1
91	61	77	652.04
91	61	78	729.19
91	61	79	688.39
91	61	80	718.8
91	61	81	761.04
91	61	82	757.78
91	61	83	715.29
91	61	84	648.89
91	62	74	890.06
91	62	75	744.02
91	62	76	788.48
91	62	77	850.06
91	62	78	901.15
91	62	79	861.39
91	62	80	857.67
91	62	81	869.27
91	62	82	856.63
91	62	83	810.65
91	62	84	769.1
91	63	74	886.09
91	63	75	699.43
91	63	76	863.17
91	63	77	890.95
91	63	78	840.03
91	63	79	875.45
91	63	80	916.46
91	63	81	959.11
91	63	82	932.71
91	63	83	888.88
91	63	84	938.28
91	64	74	850.15
91	64	75	731.01
91	64	76	885.5
91	64	77	876.45
91	64	78	785.29
91	64	79	829.14
91	64	80	875.32
91	64	81	927.49
91	64	82	891.48
91	64	83	836.18
91	64	84	893.84
91	65	74	922.43
91	65	75	955.22
91	65	76	896.26
91	65	77	832.31
91	65	78	757.34
91	65	79	773.39
91	65	80	816.67
91	65	81	887.75
91	65	82	880.15
91	65	83	853.02
91	65	84	896.8
91	66	74	898.53
91	66	75	931.99
91	66	76	865.93
91	66	77	802.42
91	66	78	731.45
91	66	79	736.2
91	66	80	782.83
91	66	81	875.71
91	66	82	916.84
91	66	83	940.28
91	66	84	927.27
91	67	74	900.24
91	67	75	903.39
91	67	76	829.55
91	67	81	829.43
91	67	82	859.09
91	67	83	882.29
91	67	84	837.11
91	68	74	927.92
91	68	75	877.26
91	68	76	797.9
91	68	81	799.26
91	68	82	807.95
91	68	83	825.57
91	68	84	798.35
91	69	74	852.64
91	69	75	809.33
91	69	76	776.88
91	69	81	790.73
91	69	82	780.02
91	69	83	774.84
91	69	84	796.48
91	70	74	811.1
91	70	75	787.08
91	70	76	773.5
91	70	81	770.18
91	70	82	762.72
91	70	83	762.41
91	70	84	765.05
91	71	74	795.89
91	71	75	788.62
91	71	76	775.97
91	71	81	769.76
91	71	82	774.42
91	71	83	787.01
91	71	84	775.52
91	72	74	789.72
91	72	75	785.34
91	72	76	771.98
91	72	81	803.66
91	72	82	822.47
91	72	83	847.41
91	72	84	825.85
91	73	74	794.15
91	73	75	796.16
91	73	76	775.04
91	73	81	876.66
91	73	82	890.16
91	73	83	904.02
91	73	84	887.91
91	74	74	803.55
91	74	75	805.5
91	74	76	776.34
91	74	81	950.13
91	74	82	954.19
91	74	83	959.28
91	74	84	949.57
91	75	81	969.4
91	75	82	981.39
91	75	83	1014.9
91	75	84	1001
91	76	81	948.46
91	76	82	978.82
91	76	83	1029.4
91	76	84	1010.1
92	47	81	969.5
92	47	82	969.78
92	47	83	942.36
92	47	84	943.4
92	48	81	883.21
92	48	82	891.75
92	48	83	879.31
92	48	84	880.77
92	49	74	815.07
92	49	75	829.51
92	49	76	800.51
92	49	81	799.46
92	49	82	816.06
92	49	83	820.43
92	49	84	827.95
92	50	74	801.09
92	50	75	809.45
92	50	76	773.07
92	50	81	804.39
92	50	82	806.43
92	50	83	782.28
92	50	84	788.41
92	51	74	800.87
92	51	75	787.47
92	51	76	751.3
92	51	81	787.86
92	51	82	785.69
92	51	83	763.02
92	51	84	779.26
92	52	74	849.87
92	52	75	872.31
92	52	76	846.84
92	52	81	769.32
92	52	82	770.16
92	52	83	754.01
92	52	84	762.08
92	53	74	899.73
92	53	75	941.03
92	53	76	920.82
92	53	81	788.62
92	53	82	775.22
92	53	83	756.74
92	53	84	743.35
92	54	74	936.99
92	54	75	979.71
92	54	76	965.7
92	54	81	830.77
92	54	82	811.93
92	54	83	792.26
92	54	84	773.94
92	55	74	920.15
92	55	75	967.64
92	55	76	977.07
92	55	81	872.26
92	55	82	849.34
92	55	83	837.73
92	55	84	826.94
92	56	74	882.69
92	56	75	940.99
92	56	76	963.69
92	56	81	897.34
92	56	82	876.34
92	56	83	874.57
92	56	84	872.16
92	57	74	859.37
92	57	75	904.39
92	57	76	933.76
92	57	77	929.65
92	57	78	945.75
92	57	79	955.93
92	57	80	923.48
92	57	81	898.3
92	57	82	884.14
92	57	83	871.46
92	57	84	853.6
92	58	74	893.25
92	58	75	882.79
92	58	76	889.84
92	58	77	929.7
92	58	78	942.8
92	58	79	947.5
92	58	80	940.39
92	58	81	931.09
92	58	82	916.66
92	58	83	913.92
92	58	84	921.15
92	59	74	929.76
92	59	75	939.29
92	59	76	964.42
92	59	77	933.98
92	59	78	936.83
92	59	79	968.06
92	59	80	981.48
92	59	81	980.96
92	59	82	938.74
92	59	83	923.71
92	59	84	921.66
92	60	74	894.78
92	60	75	862.98
92	60	76	805.7
92	60	77	812.01
92	60	78	810.73
92	60	79	761.33
92	60	80	780.86
92	60	81	827.49
92	60	82	813.92
92	60	83	789.25
92	60	84	736.29
92	61	74	841.82
92	61	75	722.9
92	61	76	640.49
92	61	77	732.96
92	61	78	792.38
92	61	79	727.16
92	61	80	771.68
92	61	81	856.72
92	61	82	867.95
92	61	83	840.04
92	61	84	755.19
92	62	74	837.96
92	62	75	635.83
92	62	76	733
92	62	77	839.66
92	62	78	910.39
92	62	79	872.24
92	62	80	900.76
92	62	81	958.22
92	62	82	957.5
92	62	83	927.11
92	62	84	852.63
92	63	74	810.49
92	63	75	664.48
92	63	76	853.92
92	63	77	901.42
92	63	78	876.41
92	63	79	888.73
92	63	80	920.47
92	63	81	960.51
92	63	82	969.82
92	63	83	960.04
92	63	84	949.84
92	64	74	779.13
92	64	75	769.39
92	64	76	912.58
92	64	77	909.39
92	64	78	842.94
92	64	79	834.59
92	64	80	862.67
92	64	81	919.89
92	64	82	921.39
92	64	83	904.14
92	64	84	921.6
92	65	74	845.13
92	65	75	956.73
92	65	76	910.34
92	65	77	869.74
92	65	78	828.36
92	65	79	779.82
92	65	80	800.56
92	65	81	877.77
92	65	82	892.86
92	65	83	893.42
92	65	84	923.98
92	66	74	873.21
92	66	75	924.44
92	66	76	891.6
92	66	77	864.01
92	66	78	830.75
92	66	79	794.25
92	66	80	799.74
92	66	81	852.39
92	66	82	901.62
92	66	83	939.86
92	66	84	953.66
92	67	74	905.32
92	67	75	913.39
92	67	76	879.3
92	67	81	812.11
92	67	82	858.94
92	67	83	900.02
92	67	84	886.79
92	68	74	940.21
92	68	75	925.28
92	68	76	867.65
92	68	81	790
92	68	82	816.12
92	68	83	840.23
92	68	84	825.37
92	69	74	863.44
92	69	75	842.85
92	69	76	806.05
92	69	81	801.92
92	69	82	791.07
92	69	83	776.98
92	69	84	781.3
92	70	74	818.35
92	70	75	792.14
92	70	76	773.77
92	70	81	785.34
92	70	82	774.61
92	70	83	758.63
92	70	84	762.6
92	71	74	800.96
92	71	75	768.44
92	71	76	763.08
92	71	81	777.62
92	71	82	783.79
92	71	83	783.51
92	71	84	787.55
92	72	74	798.44
92	72	75	784.64
92	72	76	778.03
92	72	81	826.15
92	72	82	840.63
92	72	83	863.63
92	72	84	867.43
92	73	74	803.25
92	73	75	795.9
92	73	76	777.73
92	73	81	890.39
92	73	82	901.5
92	73	83	917.08
92	73	84	922.47
92	74	74	816.44
92	74	75	805.58
92	74	76	769.15
92	74	81	964.49
92	74	82	964.54
92	74	83	964.8
92	74	84	972.36
92	75	81	976.75
92	75	82	983.59
92	75	83	1015.1
92	75	84	1014.8
92	76	81	956.74
92	76	82	973.13
92	76	83	1012.2
92	76	84	1018.9
93	49	74	830.7
93	49	75	846.38
93	49	76	796.56
93	50	74	822.89
93	50	75	829.53
93	50	76	780.05
93	50	81	813.23
93	50	82	814.36
93	50	83	797.99
93	50	84	813.79
93	51	74	830.85
93	51	75	795.95
93	51	76	747.42
93	51	81	798.68
93	51	82	794.2
93	51	83	770.32
93	51	84	800.57
93	52	74	832.09
93	52	75	835.31
93	52	76	781.09
93	52	81	778.83
93	52	82	777.7
93	52	83	756.11
93	52	84	781.63
93	53	74	874.37
93	53	75	899.9
93	53	76	847.92
93	53	81	759.17
93	53	82	750.62
93	53	83	733.8
93	53	84	748.78
93	54	71	743.75
93	54	72	772.64
93	54	73	876.98
93	54	74	970.95
93	54	75	969.93
93	54	76	924.27
93	54	81	776.17
93	54	82	752.17
93	54	83	736.86
93	54	84	731.62
93	55	71	777.18
93	55	72	784.23
93	55	73	872.9
93	55	74	968.31
93	55	75	972.55
93	55	76	969.25
93	55	81	814.68
93	55	82	776.29
93	55	83	768.34
93	55	84	763.54
93	56	71	844.12
93	56	72	823.3
93	56	73	874.02
93	56	74	944.79
93	56	75	972.07
93	56	76	977.45
93	56	81	841.6
93	56	82	820.4
93	56	83	818.66
93	56	84	817.6
93	57	71	925.62
93	57	72	890.54
93	57	73	888.5
93	57	74	903.83
93	57	75	945.33
93	57	76	959.99
93	57	77	948.39
93	57	78	964.8
93	57	79	969.87
93	57	80	911.13
93	58	71	961.68
93	58	72	965.8
93	58	73	945.08
93	58	74	886.31
93	58	75	890.46
93	58	76	909.3
93	58	77	947.69
93	58	78	956.43
93	58	79	964.49
93	58	80	941.4
93	59	71	948.23
93	59	72	973.23
93	59	73	974.02
93	59	74	958.13
93	59	75	942.61
93	59	76	926.26
93	59	77	915.63
93	59	78	936.38
93	59	79	978.51
93	59	80	964.6
93	60	71	906.99
93	60	72	932.01
93	60	73	891.29
93	60	74	897.23
93	60	75	887.29
93	60	76	872.33
93	60	77	838.57
93	60	78	800.72
93	60	79	734.94
93	60	80	778.97
93	61	74	715.22
93	61	75	755.61
93	61	76	798.67
93	61	77	806.61
93	61	78	778.86
93	61	79	691.88
93	61	80	768.37
93	62	71	919.17
93	62	72	945.19
93	62	73	904.73
93	62	74	856.25
93	62	75	802.54
93	62	76	817
93	62	77	872.7
93	62	78	904.55
93	62	79	862.11
93	62	80	905.93
93	63	71	856.87
93	63	72	914.6
93	63	73	927.87
93	63	74	892.28
93	63	75	864.8
93	63	76	888.82
93	63	77	894.98
93	63	78	883.52
93	63	79	890.42
93	63	80	917.71
93	64	71	867.06
93	64	72	876.59
93	64	73	840.16
93	64	74	869.24
93	64	75	899.07
93	64	76	926.96
93	64	77	910.17
93	64	78	871.45
93	64	79	852.14
93	64	80	860.1
93	65	71	893.33
93	65	72	941.34
93	65	73	912.07
93	65	74	902.42
93	65	75	910.25
93	65	76	922.31
93	65	77	911.14
93	65	78	881.72
93	65	79	809
93	65	80	801.65
93	66	71	905.02
93	66	72	966.97
93	66	73	962.68
93	66	74	951.93
93	66	75	938.52
93	66	76	906.39
93	67	71	898.57
93	67	72	969.21
93	67	73	984.18
93	67	74	970.38
93	67	75	940.36
93	67	76	906.88
93	67	81	800.15
93	67	82	837.86
93	67	83	880.3
93	67	84	899.61
93	68	71	859.07
93	68	72	979.26
93	68	73	982.68
93	68	74	956.58
93	68	75	910.36
93	68	76	909.43
93	68	81	791.49
93	68	82	807.5
93	68	83	825.61
93	68	84	834.3
93	69	71	778.56
93	69	72	947.45
93	69	73	932.29
93	69	74	899.83
93	69	75	857.32
93	69	76	838.52
93	69	81	802.39
93	69	82	799.04
93	69	83	789.35
93	69	84	783.35
93	70	74	851.32
93	70	75	821.16
93	70	76	805.99
93	70	81	787.99
93	70	82	784.59
93	70	83	774.09
93	70	84	773.16
93	71	74	810.22
93	71	75	799.1
93	71	76	801.48
93	71	81	776.04
93	71	82	784.24
93	71	83	786.53
93	71	84	796.89
93	72	74	819.51
93	72	75	831.71
93	72	76	812.8
93	72	81	838.77
93	72	82	852.26
93	72	83	868.95
93	72	84	892.13
93	73	74	826.17
93	73	75	829.96
93	73	76	804.8
93	73	81	911.25
93	73	82	919.2
93	73	83	930.69
93	73	84	952.01
93	74	74	838.16
93	74	75	803.86
93	74	76	780.6
94	49	74	852.17
94	49	75	869.53
94	49	76	820.93
94	50	71	867.49
94	50	72	855.36
94	50	73	830.43
94	50	74	833.82
94	50	75	845.42
94	50	76	800.91
94	51	71	819.13
94	51	72	819.66
94	51	73	819.43
94	51	74	821.66
94	51	75	815.17
94	51	76	766.7
94	52	71	801.36
94	52	72	817.04
94	52	73	827.31
94	52	74	835.51
94	52	75	841.78
94	52	76	803.34
94	53	69	628.68
94	53	70	757.53
94	53	71	843.02
94	53	72	833.92
94	53	73	847.5
94	53	74	867.57
94	53	75	880.85
94	53	76	847.55
94	54	69	605.05
94	54	70	707.93
94	54	71	797.3
94	54	72	802.1
94	54	73	861.13
94	54	74	917.93
94	54	75	929.58
94	54	76	902.42
94	54	78	896.72
94	54	79	854.6
94	54	80	793.9
94	55	69	596.74
94	55	70	697.97
94	55	71	794.59
94	55	72	783.9
94	55	73	854.12
94	55	74	940.51
94	55	75	973.68
94	55	76	962.43
94	55	78	942.64
94	55	79	893.95
94	55	80	825.57
94	56	69	650.54
94	56	70	733.67
94	56	71	839.64
94	56	72	808.65
94	56	73	863.02
94	56	74	941.86
94	56	75	987.54
94	56	76	970.01
94	56	78	968.27
94	56	79	963.21
94	56	80	863.21
94	57	71	910.11
94	57	72	877.43
94	57	73	885.32
94	57	74	917.75
94	57	75	970.49
94	57	76	961.81
94	57	77	916.88
94	57	78	964.57
94	57	79	980.18
94	57	80	907.73
94	58	71	954.14
94	58	72	940.96
94	58	73	922.81
94	58	74	899.84
94	58	75	917.71
94	58	76	932.1
94	58	77	950.39
94	58	78	960.12
94	58	79	970.48
94	58	80	947.67
94	59	71	949.84
94	59	72	957.95
94	59	73	954.54
94	59	74	961.53
94	59	75	944.28
94	59	76	913.64
94	59	77	897.39
94	59	78	925.6
94	59	79	982.9
94	59	80	961.55
94	60	71	858.6
94	60	72	880.41
94	60	73	847.24
94	60	74	862.34
94	60	75	871.19
94	60	76	892.94
94	60	77	839.99
94	60	78	784.32
94	60	79	711.52
94	60	80	785.66
94	61	71	731.65
94	61	72	679.72
94	61	73	550.78
94	61	74	591.33
94	61	75	725.9
94	61	76	895.72
94	61	77	847.83
94	61	78	768.83
94	61	79	654.02
94	61	80	758.87
94	62	71	783.83
94	62	72	789.01
94	62	73	777.99
94	62	74	832.21
94	62	75	881.37
94	62	76	925.48
94	62	77	929.8
94	62	78	908.01
94	62	79	841.24
94	62	80	889.66
94	63	71	880.55
94	63	72	912.69
94	63	73	925.85
94	63	74	951.59
94	63	75	967.44
94	63	76	957.7
94	63	77	928.47
94	63	78	903.06
94	63	79	901.23
94	63	80	924.44
94	64	71	908.3
94	64	72	971.21
94	64	73	948.1
94	64	74	970.6
94	64	75	985.27
94	64	76	968.71
94	64	77	941.51
94	64	78	914.34
94	64	79	892.94
94	64	80	886.26
94	65	71	916.02
94	65	72	987.37
94	65	73	973.71
94	65	74	962.97
94	65	75	951.76
94	65	76	958.55
94	65	77	966.25
94	65	78	951.59
94	65	79	875.68
94	65	80	838.34
94	66	71	906.17
94	66	72	971.99
94	66	73	970.98
94	66	74	970.36
94	66	75	960.21
94	66	76	934.9
94	66	78	966.44
94	66	79	914.81
94	66	80	867.68
94	67	69	733.24
94	67	70	797.52
94	67	71	868.89
94	67	72	943.4
94	67	73	949.67
94	67	74	951.24
94	67	75	944.12
94	67	76	925.18
94	67	78	959.86
94	67	79	906.2
94	67	80	858.31
94	68	69	666.78
94	68	70	724.86
94	68	71	828.25
94	68	72	946.75
94	68	73	930.06
94	68	74	910.19
94	68	75	893.13
94	68	76	925.24
94	68	78	934
94	68	79	876.76
94	68	80	833.9
94	69	69	664.74
94	69	70	682.37
94	69	71	767.63
94	69	72	902.89
94	69	73	886.19
94	69	74	865.87
94	69	75	842.8
94	69	76	856.9
94	69	78	845.27
94	69	79	831.64
94	69	80	815.91
94	70	69	698.48
94	70	70	664.39
94	70	71	716.59
94	70	72	864.72
94	70	73	857.39
94	70	74	837.25
94	70	75	810.72
94	70	76	821.05
94	71	71	719.93
94	71	72	871.21
94	71	73	858.52
94	71	74	831.21
94	71	75	795.93
94	71	76	812.24
94	72	71	695.59
94	72	72	860.95
94	72	73	859.98
94	72	74	844.11
94	72	75	836.28
94	72	76	829.84
94	73	71	672.95
94	73	72	855.35
94	73	73	860.89
94	73	74	843.65
94	73	75	837.23
94	73	76	834.93
94	74	74	832.09
94	74	75	798.26
94	74	76	823.6
95	50	71	877.36
95	50	72	848.3
95	50	73	833.73
95	51	71	857.11
95	51	72	860.58
95	51	73	863
95	52	71	838.1
95	52	72	868.62
95	52	73	891.49
95	53	69	642.71
95	53	70	758.61
95	53	71	844.31
95	53	72	871.26
95	53	73	906.68
95	53	77	894.83
95	53	78	900.72
95	53	79	869.57
95	53	80	819.21
95	54	69	635.18
95	54	70	741.12
95	54	71	828.67
95	54	72	832.81
95	54	73	854.48
95	54	77	929.66
95	54	78	968.42
95	54	79	915.25
95	54	80	822.9
95	55	69	627.17
95	55	70	733.26
95	55	71	835.6
95	55	72	821.8
95	55	73	853.4
95	55	77	974.8
95	55	78	1000.3
95	55	79	949.69
95	55	80	854.99
95	56	69	662.87
95	56	70	749.31
95	56	71	867.29
95	56	72	834.92
95	56	73	864.54
95	56	77	917.83
95	56	78	988.05
95	56	79	990.74
95	56	80	911.8
95	57	69	761.46
95	57	70	814.68
95	57	71	901.54
95	57	72	867.71
[truncated: 7,412 more rows]
