# Supplementary material for: From mathematics to medicine: A practical primer on topological data analysis (TDA) and the development of related analytic tools for the functional discovery of latent structure in fMRI data
Source: PLoS One. 2021 Aug 12;16(8):e0255859. doi: 10.1371/journal.pone.0255859 (PMC8360597; doi:10.1371/journal.pone.0255859)
Supplement: S1 Data — The included archive of .csv files has one .csv file for each time index. Each .csv file contains a single matrix, which has one column for each of the spatial coordinates x, y, z and one column for the fMRI signal amplitude at voxel (x, y, z) at that time index. This is normalized scan data for a single patient from our study, described in the paper, with an ACC (anterior cingulate cortex) mask applied. This is the data we used, together with our software implementation of our workflow (available at https://github.com/regalski/Wayne-State-TDA), to produce the persistence diagrams, vineyards, and loop locations pictured in the figures and described in the Workflow section of our paper. (ZIP) [file pone.0255859.s004.zip › lea2002_145_121_121_time_174_rdACC.csv]

86	49	77	707.05
86	49	78	695.12
86	49	79	692.03
86	49	80	706.76
86	50	77	709.68
86	50	78	688.25
86	50	79	676.67
86	50	80	683.21
86	51	77	708.73
86	51	78	693.39
86	51	79	682.45
86	51	80	681.33
86	52	77	723.78
86	52	78	710.43
86	52	79	699.98
86	52	80	689.85
86	53	77	805.47
86	53	78	771.93
86	53	79	741.9
86	53	80	711.68
86	54	77	854.37
86	54	78	826.27
86	54	79	809.57
86	54	80	776.01
86	55	77	874.66
86	55	78	857.65
86	55	79	859.86
86	55	80	837.08
86	56	77	865.17
86	56	78	862.55
86	56	79	877.14
86	56	80	887.42
86	57	77	835.26
86	57	78	857.44
86	57	79	878.5
86	57	80	885.44
86	57	81	889.95
86	57	82	837.16
86	58	77	813.17
86	58	78	852.6
86	58	79	875.13
86	58	80	875.72
86	58	81	854.66
86	58	82	841.47
86	59	81	795.64
86	59	82	813.28
86	60	81	681.34
86	60	82	697.7
86	61	81	747.33
86	61	82	749.62
86	62	81	838.15
86	62	82	825.69
86	63	77	850.83
86	63	78	771.27
86	63	79	784.54
86	63	80	827.28
86	63	81	837.39
86	63	82	840.74
86	64	77	852.28
86	64	78	825.31
86	64	79	813.6
86	64	80	808.4
86	64	81	775.68
86	64	82	752.07
86	65	77	838.39
86	65	78	855.72
86	65	79	842.83
86	65	80	804.86
86	65	81	753.4
86	65	82	723.08
86	66	77	834.92
86	66	78	895.55
86	66	79	877.98
86	66	80	806.41
86	66	81	761.17
86	66	82	733.99
86	67	77	790.21
86	67	78	845.11
86	67	79	851.44
86	67	80	826.28
86	68	77	809.33
86	68	78	850.61
86	68	79	847.04
86	68	80	802.47
86	69	77	854.96
86	69	78	858.52
86	69	79	828.35
86	69	80	759.95
86	70	77	780.71
86	70	78	755.96
86	70	79	729.73
86	70	80	701.62
86	71	77	745.59
86	71	78	730.84
86	71	79	716.17
86	71	80	696.54
86	72	77	737.1
86	72	78	733.46
86	72	79	718.54
86	72	80	699.07
86	73	77	731.1
86	73	78	723.25
86	73	79	709.82
86	73	80	697.57
87	46	81	906.02
87	46	82	884.14
87	46	83	883.01
87	46	84	901.2
87	47	81	819.72
87	47	82	818.11
87	47	83	839.29
87	47	84	852.44
87	48	81	764.6
87	48	82	767.47
87	48	83	775.9
87	48	84	787.6
87	49	77	707.83
87	49	78	711.42
87	49	79	713.7
87	49	80	726.12
87	49	81	735.56
87	49	82	742.37
87	49	83	740.37
87	49	84	746.54
87	50	77	712
87	50	78	694.87
87	50	79	683.89
87	50	80	704.65
87	50	81	720.28
87	50	82	733.89
87	50	83	721.43
87	50	84	721.47
87	51	77	717.87
87	51	78	698.73
87	51	79	688.15
87	51	80	697.77
87	52	77	738.94
87	52	78	727.27
87	52	79	716.7
87	52	80	710.18
87	53	77	849.85
87	53	78	813.43
87	53	79	767.22
87	53	80	745.17
87	54	77	880.98
87	54	78	849.68
87	54	79	820.3
87	54	80	777.6
87	55	77	853.9
87	55	78	842.29
87	55	79	861.48
87	55	80	815.44
87	55	81	778.02
87	55	82	761.39
87	55	83	751.26
87	55	84	758.75
87	56	77	856.97
87	56	78	861.92
87	56	79	894.9
87	56	80	866.41
87	56	81	835.05
87	56	82	786.67
87	56	83	763.01
87	56	84	780.45
87	57	77	850.62
87	57	78	877.42
87	57	79	917.52
87	57	80	901.98
87	57	81	873.08
87	57	82	819.04
87	57	83	777.47
87	57	84	770.03
87	58	77	842.3
87	58	78	881.17
87	58	79	906.76
87	58	80	896.78
87	58	81	874.46
87	58	82	851.74
87	58	83	839.27
87	58	84	824.74
87	59	77	856.95
87	59	78	881.75
87	59	79	853.09
87	59	80	837.67
87	59	81	828.79
87	59	82	842.5
87	59	83	867.35
87	59	84	848.56
87	60	77	775.44
87	60	78	753.81
87	60	79	772.88
87	60	80	775.31
87	60	81	717.62
87	60	82	725.92
87	60	83	762.71
87	60	84	776.82
87	61	77	732.08
87	61	78	686.42
87	61	79	748.63
87	61	80	805.4
87	61	81	758.95
87	61	82	765.16
87	61	83	791.64
87	61	84	804.34
87	62	77	792.87
87	62	78	728.92
87	62	79	781.96
87	62	80	848.25
87	62	81	835.43
87	62	82	835.49
87	62	83	835.77
87	62	84	831.41
87	63	77	856
87	63	78	830.44
87	63	79	802.7
87	63	80	778.64
87	63	81	834.07
87	63	82	853.03
87	63	83	847.17
87	63	84	833.27
87	64	77	856.25
87	64	78	833.75
87	64	79	789.14
87	64	80	742.8
87	64	81	787.41
87	64	82	798.44
87	64	83	792.22
87	64	84	782.23
87	65	77	830.86
87	65	78	821.25
87	65	79	786.74
87	65	80	732.92
87	65	81	752.04
87	65	82	754.25
87	65	83	752.09
87	65	84	749.38
87	66	77	807.38
87	66	78	842.91
87	66	79	810.35
87	66	80	727.43
87	66	81	729.01
87	66	82	726.32
87	66	83	725.73
87	66	84	727.06
87	67	77	853.98
87	67	78	836.13
87	67	79	790.08
87	67	80	724.07
87	67	81	725.29
87	67	82	722.47
87	67	83	714.39
87	67	84	717.5
87	68	77	865.89
87	68	78	830.35
87	68	79	786.64
87	68	80	728.42
87	68	81	735.95
87	68	82	734.97
87	68	83	725.67
87	68	84	714.1
87	69	77	812.95
87	69	78	808.63
87	69	79	780.95
87	69	80	737.84
87	70	77	746.87
87	70	78	730.65
87	70	79	729.78
87	70	80	738.39
87	71	77	731.13
87	71	78	718.67
87	71	79	718.7
87	71	80	722.26
87	72	77	750.08
87	72	78	741.54
87	72	79	723.01
87	72	80	705.85
87	73	77	740.98
87	73	78	739.46
87	73	79	728.83
87	73	80	718.47
87	73	81	737.59
87	73	82	752.54
87	73	83	763.29
87	73	84	768.89
87	74	81	767.78
87	74	82	804
87	74	83	826.81
87	74	84	843.74
87	75	81	802.17
87	75	82	859.05
87	75	83	888.13
87	75	84	904.54
87	76	81	808.52
87	76	82	874.48
87	76	83	922.67
87	76	84	929.15
88	46	81	932.68
88	46	82	922.06
88	46	83	916.02
88	46	84	926.18
88	47	81	867.74
88	47	82	868.32
88	47	83	862.42
88	47	84	858.43
88	48	81	778.19
88	48	82	780.72
88	48	83	778.61
88	48	84	783.15
88	49	77	713.5
88	49	78	724.71
88	49	79	725.09
88	49	80	722.66
88	49	81	734.43
88	49	82	746.88
88	49	83	743.48
88	49	84	746.25
88	50	77	714.69
88	50	78	710.89
88	50	79	709.73
88	50	80	723.3
88	50	81	741
88	50	82	756.72
88	50	83	736.11
88	50	84	727.98
88	51	77	736.47
88	51	78	720.42
88	51	79	711.41
88	51	80	719.97
88	52	77	782.81
88	52	78	760.75
88	52	79	744.34
88	52	80	739.46
88	53	77	876.63
88	53	78	844.91
88	53	79	814.82
88	53	80	801.69
88	54	77	913.78
88	54	78	893.38
88	54	79	871.48
88	54	80	839.08
88	55	77	901.39
88	55	78	896.98
88	55	79	901.55
88	55	80	860.31
88	55	81	824.93
88	55	82	806.07
88	55	83	801.4
88	55	84	814.17
88	56	77	869.98
88	56	78	872.77
88	56	79	880.69
88	56	80	862.77
88	56	81	844.08
88	56	82	818.2
88	56	83	813.3
88	56	84	850.42
88	57	77	860.52
88	57	78	888.46
88	57	79	903.04
88	57	80	890.7
88	57	81	868.97
88	57	82	831.81
88	57	83	810.19
88	57	84	834.92
88	58	77	866.27
88	58	78	905.42
88	58	79	913.66
88	58	80	902.85
88	58	81	886.13
88	58	82	867.02
88	58	83	857.57
88	58	84	866.77
88	59	77	893.77
88	59	78	878.15
88	59	79	876.94
88	59	80	875.76
88	59	81	870.83
88	59	82	867.99
88	59	83	866.07
88	59	84	855.7
88	60	77	855.53
88	60	78	833.83
88	60	79	816.8
88	60	80	783.85
88	60	81	727.19
88	60	82	702.92
88	60	83	694.37
88	60	84	732.67
88	61	77	816.4
88	61	78	811.92
88	61	79	817.55
88	61	80	810.57
88	61	81	765.82
88	61	82	747.38
88	61	83	742.18
88	61	84	786.61
88	62	77	828.53
88	62	78	826.74
88	62	79	855.86
88	62	80	872.47
88	62	81	859.86
88	62	82	845.13
88	62	83	831.73
88	62	84	843.28
88	63	77	851.72
88	63	78	826.99
88	63	79	816.33
88	63	80	810.97
88	63	81	865.34
88	63	82	888.27
88	63	83	889.38
88	63	84	861.81
88	64	77	863.45
88	64	78	827.44
88	64	79	786.31
88	64	80	757.79
88	64	81	835.89
88	64	82	862.43
88	64	83	858.77
88	64	84	822.79
88	65	77	869.22
88	65	78	830.49
88	65	79	772.06
88	65	80	724.19
88	65	81	800.67
88	65	82	826.14
88	65	83	823.82
88	65	84	788.74
88	66	77	874.92
88	66	78	823.43
88	66	79	769.44
88	66	80	717.69
88	66	81	769.79
88	66	82	786.78
88	66	83	782.7
88	66	84	753.99
88	67	77	849.25
88	67	78	792.79
88	67	79	746.57
88	67	80	706.76
88	67	81	735.49
88	67	82	740.09
88	67	83	729.7
88	67	84	717.36
88	68	77	808.61
88	68	78	773.71
88	68	79	746.51
88	68	80	721.92
88	68	81	736.79
88	68	82	739.38
88	68	83	730.34
88	68	84	722.07
88	69	77	750.94
88	69	78	760.28
88	69	79	761.24
88	69	80	753.23
88	70	77	733.61
88	70	78	732.68
88	70	79	737.19
88	70	80	746.37
88	71	77	727.52
88	71	78	725.55
88	71	79	728.82
88	71	80	734.91
88	72	77	726.7
88	72	78	734.99
88	72	79	731.12
88	72	80	723.13
88	73	77	733.5
88	73	78	738.04
88	73	79	740.35
88	73	80	743.94
88	73	81	757.08
88	73	82	772.74
88	73	83	792.56
88	73	84	786.11
88	74	81	801.18
88	74	82	833.45
88	74	83	848.72
88	74	84	858.05
88	75	81	860.05
88	75	82	911.61
88	75	83	907.28
88	75	84	926.8
88	76	81	875.05
88	76	82	931.12
88	76	83	920.1
88	76	84	934.78
89	46	81	940.1
89	46	82	941.94
89	46	83	927.6
89	46	84	927.56
89	47	81	886.58
89	47	82	886.21
89	47	83	862.21
89	47	84	850.13
89	48	81	791.67
89	48	82	791.07
89	48	83	778.8
89	48	84	777.57
89	49	77	720.4
89	49	78	742.81
89	49	79	741.72
89	49	80	723.96
89	49	81	736.3
89	49	82	747.05
89	49	83	746.06
89	49	84	750.34
89	50	74	727.99
89	50	75	750.41
89	50	76	739.54
89	50	77	727.67
89	50	78	745.24
89	50	79	748.45
89	50	80	740.38
89	50	81	751.36
89	50	82	762.19
89	50	83	749.06
89	50	84	743.21
89	51	74	730.38
89	51	75	776.11
89	51	76	777.42
89	51	77	766
89	51	78	774.59
89	51	79	769.37
89	51	80	752.39
89	51	81	745.09
89	51	82	740.19
89	51	83	726.37
89	51	84	719.09
89	52	74	758.9
89	52	75	844.78
89	52	76	865.59
89	52	77	849.6
89	52	78	836.84
89	52	79	813.44
89	52	80	786.27
89	52	81	771.22
89	52	82	763.7
89	52	83	749.02
89	52	84	738.7
89	53	74	773.35
89	53	75	857.96
89	53	76	878.45
89	53	77	846.84
89	53	78	852.37
89	53	79	856.77
89	53	80	856.42
89	53	81	852.23
89	53	82	847.67
89	53	83	818.77
89	53	84	791.26
89	54	74	778.88
89	54	75	849.97
89	54	76	881.26
89	54	77	862.14
89	54	78	865.56
89	54	79	866.37
89	54	80	874.89
89	54	81	868.1
89	54	82	852.02
89	54	83	835.39
89	54	84	823.03
89	55	75	832.96
89	55	76	887.53
89	55	77	895.93
89	55	78	879.43
89	55	79	863.62
89	55	80	876.85
89	55	81	873.47
89	55	82	853.88
89	55	83	849.43
89	55	84	854.3
89	56	75	820.42
89	56	76	847.24
89	56	77	873.73
89	56	78	875.3
89	56	79	868.53
89	56	80	880.55
89	56	81	882.09
89	56	82	860.04
89	56	83	860.53
89	56	84	881.26
89	57	75	840.61
89	57	76	825
89	57	77	868.22
89	57	78	880.29
89	57	79	861.9
89	57	80	875.58
89	57	81	884.47
89	57	82	853.54
89	57	83	852.07
89	57	84	890.73
89	58	77	876.86
89	58	78	894.37
89	58	79	878.17
89	58	80	897.34
89	58	81	915.47
89	58	82	894.14
89	58	83	891.53
89	58	84	913.18
89	59	77	889.37
89	59	78	885.45
89	59	79	917.92
89	59	80	944.2
89	59	81	950.12
89	59	82	918.42
89	59	83	884.01
89	59	84	860.46
89	60	77	814.37
89	60	78	792.61
89	60	79	796.12
89	60	80	768.22
89	60	81	713.57
89	60	82	667.46
89	60	83	624.68
89	60	84	660.43
89	61	77	762.91
89	61	78	766.68
89	61	79	782.69
89	61	80	766.42
89	61	81	724.84
89	61	82	684.87
89	61	83	643.11
89	61	84	745.93
89	62	77	817.08
89	62	78	833.25
89	62	79	857.3
89	62	80	863.76
89	62	81	849.63
89	62	82	813.92
89	62	83	770.87
89	62	84	846.42
89	63	77	852.88
89	63	78	825.29
89	63	79	840.09
89	63	80	864.3
89	63	81	908.71
89	63	82	914.76
89	63	83	917.86
89	63	84	893.44
89	64	77	868.99
89	64	78	815.24
89	64	79	799.07
89	64	80	804.27
89	64	81	876.64
89	64	82	900.23
89	64	83	896.9
89	64	84	850.73
89	65	77	868.65
89	65	78	808.53
89	65	79	766.84
89	65	80	751.78
89	65	81	841.71
89	65	82	881.98
89	65	83	883.11
89	65	84	829.15
89	66	75	834.63
89	66	76	844.53
89	66	77	840
89	66	78	794.32
89	66	79	752.71
89	66	80	737.02
89	66	81	821.93
89	66	82	864.64
89	66	83	865.17
89	66	84	811.24
89	67	75	891.84
89	67	76	849.31
89	67	77	804.48
89	67	78	769.8
89	67	79	742.2
89	67	80	729.41
89	67	81	768.44
89	67	82	781.82
89	67	83	766.76
89	67	84	747.57
89	68	75	875.07
89	68	76	824.59
89	68	77	776.76
89	68	78	758.2
89	68	79	747.29
89	68	80	740.75
89	68	81	753.09
89	68	82	752.32
89	68	83	737.73
89	68	84	739.32
89	69	74	859.82
89	69	75	813.48
89	69	76	774.37
89	69	77	752.02
89	69	78	764.31
89	69	79	770.81
89	69	80	773.3
89	69	81	768.16
89	69	82	760.38
89	69	83	750.92
89	69	84	759.32
89	70	74	813.4
89	70	75	784.6
89	70	76	760.88
89	70	77	744.33
89	70	78	749.66
89	70	79	748.46
89	70	80	746.91
89	70	81	750.15
89	70	82	757.64
89	70	83	774
89	70	84	769.08
89	71	74	772.48
89	71	75	770.18
89	71	76	756.63
89	71	77	741.12
89	71	78	743.34
89	71	79	738.88
89	71	80	736.34
89	71	81	740.78
89	71	82	750.3
89	71	83	770.27
89	71	84	755.2
89	72	74	744.48
89	72	75	769.3
89	72	76	756.9
89	72	77	737.29
89	72	78	746.65
89	72	79	746.62
89	72	80	741.72
89	72	81	737.88
89	72	82	742.99
89	72	83	759.58
89	72	84	746.76
89	73	74	744.22
89	73	75	767.88
89	73	76	756.15
89	73	77	733.72
89	73	78	731.69
89	73	79	742.75
89	73	80	760.78
89	73	81	779.69
89	73	82	801.26
89	73	83	828.79
89	73	84	819.12
89	74	81	835.2
89	74	82	868.19
89	74	83	886.26
89	74	84	885.73
89	75	81	908.2
89	75	82	946.16
89	75	83	933.11
89	75	84	948.81
89	76	81	917.7
89	76	82	962.16
89	76	83	939.65
89	76	84	963.04
90	46	81	933.71
90	46	82	940.12
90	46	83	920.34
90	46	84	907.97
90	47	81	882.17
90	47	82	877.75
90	47	83	845.76
90	47	84	842.38
90	48	81	798.39
90	48	82	794.89
90	48	83	777.6
90	48	84	781.72
90	49	74	758.27
90	49	75	759.64
90	49	76	738.43
90	49	81	741.87
90	49	82	750.17
90	49	83	747.6
90	49	84	757.12
90	50	74	748.6
90	50	75	752.31
90	50	76	744.32
90	50	77	739.89
90	50	78	753.9
90	50	79	758.84
90	50	80	750.86
90	50	81	754.49
90	50	82	757.56
90	50	83	754.82
90	50	84	758.48
90	51	74	747.26
90	51	75	761
90	51	76	781.73
90	51	77	792.44
90	51	78	799.38
90	51	79	796.2
90	51	80	772.41
90	51	81	759.06
90	51	82	744.54
90	51	83	743.17
90	51	84	744.29
90	52	74	774.95
90	52	75	848
90	52	76	881.54
90	52	77	887.46
90	52	78	886.21
90	52	79	864.24
90	52	80	819.56
90	52	81	797.62
90	52	82	782.1
90	52	83	770.5
90	52	84	757.84
90	53	74	777.96
90	53	75	867.46
90	53	76	886.64
90	53	77	856.55
90	53	78	879.76
90	53	79	900.6
90	53	80	901.03
90	53	81	898.41
90	53	82	895.84
90	53	83	852.22
90	53	84	798.65
90	54	74	768.09
90	54	75	855.76
90	54	76	882.15
90	54	77	850.63
90	54	78	865.69
90	54	79	875.98
90	54	80	899.02
90	54	81	908.75
90	54	82	903.32
90	54	83	881.12
90	54	84	861.12
90	55	74	763.7
90	55	75	840.44
90	55	76	896.87
90	55	77	912.64
90	55	78	878.03
90	55	79	841.85
90	55	80	881.59
90	55	81	903.54
90	55	82	891.81
90	55	83	878.44
90	55	84	868.27
90	56	74	795.98
90	56	75	819.2
90	56	76	854.48
90	56	77	904.79
90	56	78	904.37
90	56	79	885.55
90	56	80	912.06
90	56	81	922.16
90	56	82	882.98
90	56	83	855.52
90	56	84	845.01
90	57	74	859.76
90	57	75	838.65
90	57	76	831.18
90	57	77	897.25
90	57	78	902.2
90	57	79	865.36
90	57	80	886.32
90	57	81	910.65
90	57	82	872.09
90	57	83	851.15
90	57	84	855.17
90	58	74	944.57
90	58	75	909.68
90	58	76	858.95
90	58	77	906.25
90	58	78	906.82
90	58	79	868.75
90	58	80	903.25
90	58	81	957.75
90	58	82	936.26
90	58	83	930.88
90	58	84	944.98
90	59	75	909.64
90	59	76	888.92
90	59	77	899.83
90	59	78	912.04
90	59	79	953.16
90	59	80	1008.2
90	59	81	1057.3
90	59	82	1003.5
90	59	83	949.42
90	59	84	924.41
90	60	75	814.48
90	60	76	764.31
90	60	77	755.13
90	60	78	750.35
90	60	79	757.52
90	60	80	739.93
90	60	81	695.66
90	60	82	659.94
90	60	83	618.23
90	60	84	588.13
90	61	77	671.32
90	61	78	701.94
90	61	79	715.09
90	61	80	697.7
90	61	81	650.21
90	61	82	602.29
90	61	83	560.52
90	61	84	617.74
90	62	75	811.97
90	62	76	786.59
90	62	77	802.94
90	62	78	842.03
90	62	79	840.6
90	62	80	826.46
90	62	81	794.47
90	62	82	721.98
90	62	83	644.35
90	62	84	746.96
90	63	75	727.83
90	63	76	820.23
90	63	77	857.37
90	63	78	828.32
90	63	79	865.08
90	63	80	904.92
90	63	81	943.62
90	63	82	890.21
90	63	83	797.96
90	63	84	901.19
90	64	75	677.18
90	64	76	830.76
90	64	77	869.95
90	64	78	800.97
90	64	79	821.76
90	64	80	859.91
90	64	81	899.28
90	64	82	876.25
90	64	83	833.29
90	64	84	867.42
90	65	74	884.42
90	65	75	782.8
90	65	76	845.92
90	65	77	855.08
90	65	78	776.85
90	65	79	770.4
90	65	80	794.25
90	65	81	845.98
90	65	82	871.54
90	65	83	883.08
90	65	84	874.64
90	66	74	897.19
90	66	75	880.56
90	66	76	852.3
90	66	77	810.54
90	66	78	767.42
90	66	79	752.24
90	66	80	769.54
90	66	81	853.42
90	66	82	910.91
90	66	83	949.25
90	66	84	896.03
90	67	74	909.17
90	67	75	895.78
90	67	76	830.04
90	67	77	772.83
90	67	78	754.03
90	67	79	753.36
90	67	80	765.21
90	67	81	794.51
90	67	82	813.63
90	67	83	824.43
90	67	84	788.4
90	68	74	922.76
90	68	75	854.26
90	68	76	792.48
90	68	77	753.16
90	68	78	755.29
90	68	79	766.86
90	68	80	774.62
90	68	81	766.81
90	68	82	767.94
90	68	83	772.92
90	68	84	766.64
90	69	74	860.88
90	69	75	803.14
90	69	76	772.24
90	69	77	761.39
90	69	78	781.21
90	69	79	789.11
90	69	80	786.77
90	69	81	781.35
90	69	82	779.41
90	69	83	777.01
90	69	84	795.12
90	70	74	809.67
90	70	75	787.42
90	70	76	768.17
90	70	77	758.4
90	70	78	770.77
90	70	79	763.36
90	70	80	749.7
90	70	81	754.72
90	70	82	759.94
90	70	83	764
90	70	84	778.02
90	71	74	774.27
90	71	75	785.47
90	71	76	768.04
90	71	77	752.73
90	71	78	759.47
90	71	79	748.91
90	71	80	734.45
90	71	81	745.16
90	71	82	751.62
90	71	83	760.14
90	71	84	770.99
90	72	74	772.28
90	72	75	773.84
90	72	76	760.77
90	72	77	747.9
90	72	78	757.38
90	72	79	760.51
90	72	80	760.18
90	72	81	761.88
90	72	82	761.34
90	72	83	768.55
90	72	84	776.59
90	73	74	781.64
90	73	75	778.8
90	73	76	760.71
90	73	81	813.66
90	73	82	837.38
90	73	83	859.35
90	73	84	863.31
90	74	81	877.51
90	74	82	913.75
90	74	83	938.12
90	74	84	931.22
90	75	81	951.05
90	75	82	978.92
90	75	83	990.43
90	75	84	975.55
90	76	81	942.46
90	76	82	979.17
90	76	83	994.46
90	76	84	993.7
91	47	81	867.61
91	47	82	860.63
91	47	83	859.83
91	47	84	872.73
91	48	81	802.94
91	48	82	795.38
91	48	83	790.61
91	48	84	811.1
91	49	74	782.98
91	49	75	783.61
91	49	76	756.2
91	49	81	751.64
91	49	82	755.96
91	49	83	759.15
91	49	84	781.2
91	50	74	767.48
91	50	75	765.86
91	50	76	749.24
91	50	81	751.68
91	50	82	753.2
91	50	83	766.95
91	50	84	784.16
91	51	74	770.36
91	51	75	759.29
91	51	76	773.45
91	51	81	757.27
91	51	82	742.14
91	51	83	756.47
91	51	84	778.29
91	52	74	805.18
91	52	75	849.75
91	52	76	869.75
91	52	81	792.4
91	52	82	765.88
91	52	83	769
91	52	84	772.43
91	53	74	820.12
91	53	75	891.09
91	53	76	904.58
91	53	81	884.6
91	53	82	852.51
91	53	83	816.51
91	53	84	778.16
91	54	74	814.65
91	54	75	893.03
91	54	76	912.59
91	54	81	909.44
91	54	82	911.15
91	54	83	873.61
91	54	84	834.77
91	55	74	794.14
91	55	75	873.53
91	55	76	923.56
91	55	81	914.94
91	55	82	933.33
91	55	83	906.11
91	55	84	878.3
91	56	74	797.47
91	56	75	844.26
91	56	76	890.55
91	56	81	952.71
91	56	82	928.66
91	56	83	911.94
91	56	84	898.9
91	57	74	837.2
91	57	75	842.27
91	57	76	863.79
91	57	77	941.79
91	57	78	963.61
91	57	79	954.67
91	57	80	939.29
91	57	81	921.46
91	57	82	906.57
91	57	83	888.21
91	57	84	870.82
91	58	74	928.53
91	58	75	899.03
91	58	76	871.72
91	58	77	949.13
91	58	78	973.67
91	58	79	959.43
91	58	80	951.8
91	58	81	953.49
91	58	82	941.16
91	58	83	938.24
91	58	84	953.81
91	59	74	905.95
91	59	75	913.18
91	59	76	903.55
91	59	77	932.09
91	59	78	955.17
91	59	79	969.91
91	59	80	1015.6
91	59	81	1066.8
91	59	82	983.6
91	59	83	947.79
91	59	84	947.66
91	60	74	826.28
91	60	75	798.45
91	60	76	729.38
91	60	77	753.46
91	60	78	780.58
91	60	79	756.57
91	60	80	765.22
91	60	81	780.71
91	60	82	754.59
91	60	83	715.48
91	60	84	648.41
91	61	74	766.85
91	61	75	667.91
91	61	76	572.54
91	61	77	640.41
91	61	78	739.42
91	61	79	723.58
91	61	80	737.91
91	61	81	757.97
91	61	82	751.63
91	61	83	711.09
91	61	84	641.71
91	62	74	868.24
91	62	75	726.24
91	62	76	730.64
91	62	77	809.09
91	62	78	917.05
91	62	79	888.29
91	62	80	881.59
91	62	81	886.17
91	62	82	859.58
91	62	83	800.68
91	62	84	765.21
91	63	74	847.98
91	63	75	679.49
91	63	76	810.36
91	63	77	859.17
91	63	78	835.24
91	63	79	880.68
91	63	80	926.69
91	63	81	968.33
91	63	82	928.88
91	63	83	856.98
91	63	84	921.29
91	64	74	804.27
91	64	75	706.16
91	64	76	852.63
91	64	77	861.54
91	64	78	782.34
91	64	79	831.15
91	64	80	877.3
91	64	81	921.44
91	64	82	887.43
91	64	83	823.19
91	64	84	872.83
91	65	74	879.45
91	65	75	924.19
91	65	76	887.3
91	65	77	836.36
91	65	78	769.32
91	65	79	782.37
91	65	80	815.69
91	65	81	869.82
91	65	82	873.26
91	65	83	857.21
91	65	84	884.94
91	66	74	887.62
91	66	75	905.1
91	66	76	871.04
91	66	77	825.5
91	66	78	757.5
91	66	79	759.24
91	66	80	792.94
91	66	81	866.81
91	66	82	917.87
91	66	83	962.26
91	66	84	943.24
91	67	74	903.35
91	67	75	885.48
91	67	76	833.61
91	67	81	814.44
91	67	82	847.09
91	67	83	881.3
91	67	84	838.12
91	68	74	925.91
91	68	75	869.27
91	68	76	791.93
91	68	81	782.34
91	68	82	793.02
91	68	83	814.59
91	68	84	794.4
91	69	74	853.69
91	69	75	801.38
91	69	76	769.92
91	69	81	789.79
91	69	82	784.02
91	69	83	778.8
91	69	84	802.46
91	70	74	804.14
91	70	75	782.11
91	70	76	768.52
91	70	81	772.19
91	70	82	769.71
91	70	83	765.39
91	70	84	779.05
91	71	74	777.88
91	71	75	788.6
91	71	76	773.97
91	71	81	766.79
91	71	82	775.44
91	71	83	776.01
91	71	84	780.54
91	72	74	789.71
91	72	75	774.39
91	72	76	758.06
91	72	81	794.65
91	72	82	810.45
91	72	83	813.39
91	72	84	812.84
91	73	74	799.12
91	73	75	780.2
91	73	76	758.12
91	73	81	858.68
91	73	82	874.2
91	73	83	883.02
91	73	84	888.91
91	74	74	799.5
91	74	75	793.49
91	74	76	762.35
91	74	81	936.17
91	74	82	943.23
91	74	83	955.29
91	74	84	964.59
91	75	81	989.52
91	75	82	991.48
91	75	83	1001
91	75	84	1013.1
91	76	81	973.55
91	76	82	993.92
91	76	83	1014.5
91	76	84	1024.2
92	47	81	937.59
92	47	82	938.81
92	47	83	932.34
92	47	84	941.38
92	48	81	850.18
92	48	82	861.67
92	48	83	873.25
92	48	84	886.77
92	49	74	806.15
92	49	75	818.57
92	49	76	783.53
92	49	81	769.48
92	49	82	791.07
92	49	83	825.45
92	49	84	842.99
92	50	74	787.2
92	50	75	798.54
92	50	76	765.11
92	50	81	778.44
92	50	82	782.48
92	50	83	795.33
92	50	84	812.46
92	51	74	798.98
92	51	75	784.67
92	51	76	760.49
92	51	81	768.85
92	51	82	770.68
92	51	83	781.02
92	51	84	811.3
92	52	74	827.83
92	52	75	840.35
92	52	76	828.91
92	52	81	757.37
92	52	82	763.16
92	52	83	768.01
92	52	84	787.08
92	53	74	863.72
92	53	75	901.1
92	53	76	902.92
92	53	81	786.71
92	53	82	769.26
92	53	83	756.76
92	53	84	748.37
92	54	74	893.96
92	54	75	942.73
92	54	76	954.76
92	54	81	834.84
92	54	82	823.96
92	54	83	807.27
92	54	84	788.94
92	55	74	863.19
92	55	75	909.7
92	55	76	936.11
92	55	81	880.34
92	55	82	869.42
92	55	83	854.83
92	55	84	838.04
92	56	74	830.75
92	56	75	890.1
92	56	76	925.82
92	56	81	913.46
92	56	82	885.46
92	56	83	874.66
92	56	84	872.21
92	57	74	826.42
92	57	75	873.44
92	57	76	908.82
92	57	77	909.71
92	57	78	935.78
92	57	79	958.93
92	57	80	932.47
92	57	81	908.28
92	57	82	886.11
92	57	83	870.44
92	57	84	853.62
92	58	74	889.26
92	58	75	877.85
92	58	76	874.91
92	58	77	914.73
92	58	78	936.83
92	58	79	949.63
92	58	80	941.55
92	58	81	932.2
92	58	82	914.75
92	58	83	911.02
92	58	84	924.27
92	59	74	917.9
92	59	75	935.41
92	59	76	954.55
92	59	77	936.09
92	59	78	938.93
92	59	79	964.1
92	59	80	976.46
92	59	81	985.92
92	59	82	938.7
92	59	83	924.62
92	59	84	935.51
92	60	74	884.7
92	60	75	864.94
92	60	76	800.66
92	60	77	809.94
92	60	78	820.65
92	60	79	773.23
92	60	80	784.75
92	60	81	828.43
92	60	82	810.95
92	60	83	790.3
92	60	84	740.38
92	61	74	860.81
92	61	75	725.08
92	61	76	614.73
92	61	77	709.18
92	61	78	802.54
92	61	79	741.31
92	61	80	774.78
92	61	81	849.86
92	61	82	867.1
92	61	83	846.08
92	61	84	757.09
92	62	74	838.07
92	62	75	622.11
92	62	76	663.14
92	62	77	794.69
92	62	78	932.37
92	62	79	897.18
92	62	80	912.67
92	62	81	959.23
92	62	82	963.59
92	62	83	934.22
92	62	84	854.77
92	63	74	770.61
92	63	75	621.79
92	63	76	789.2
92	63	77	871.62
92	63	78	884.57
92	63	79	889.93
92	63	80	917.71
92	63	81	957.74
92	63	82	956.07
92	63	83	937.26
92	63	84	946.94
92	64	74	697.49
92	64	75	705.59
92	64	76	863.71
92	64	77	889.48
92	64	78	837.97
92	64	79	821.57
92	64	80	845.66
92	64	81	904.92
92	64	82	907.48
92	64	83	887.25
92	64	84	904.66
92	65	74	771.39
92	65	75	909.8
92	65	76	877.38
92	65	77	845.77
92	65	78	813.34
92	65	79	757.82
92	65	80	771.62
92	65	81	850.88
92	65	82	881.04
92	65	83	888.65
92	65	84	906.16
92	66	74	816.47
92	66	75	886.56
92	66	76	876.69
92	66	77	861.09
92	66	78	830.78
92	66	79	790.26
92	66	80	787.81
92	66	81	835.51
92	66	82	894.75
92	66	83	949.93
92	66	84	953.68
92	67	74	868.51
92	67	75	886.51
92	67	76	866.39
92	67	81	796.16
92	67	82	848.01
92	67	83	901.1
92	67	84	885.86
92	68	74	932.29
92	68	75	920.33
92	68	76	850.67
92	68	81	770.07
92	68	82	803.2
92	68	83	837.27
92	68	84	828.42
92	69	74	857.53
92	69	75	830.92
92	69	76	797.08
92	69	81	788.95
92	69	82	790.07
92	69	83	785.97
92	69	84	798.31
92	70	74	809.37
92	70	75	781.18
92	70	76	766.8
92	70	81	781.31
92	70	82	779.6
92	70	83	772.62
92	70	84	779.59
92	71	74	785.93
92	71	75	763.49
92	71	76	754.12
92	71	81	779.68
92	71	82	788.86
92	71	83	792.56
92	71	84	792.6
92	72	74	799.42
92	72	75	791.7
92	72	76	765.11
92	72	81	819.16
92	72	82	840.66
92	72	83	854.65
92	72	84	852.45
92	73	74	803.22
92	73	75	799.93
92	73	76	766.8
92	73	81	887.44
92	73	82	901.56
92	73	83	912.12
92	73	84	915.49
92	74	74	799.42
92	74	75	795.6
92	74	76	762.19
92	74	81	975.51
92	74	82	969.56
92	74	83	970.83
92	74	84	985.41
92	75	81	994.85
92	75	82	993.69
92	75	83	1006.2
92	75	84	1031.9
92	76	81	970.8
92	76	82	983.2
92	76	83	1008.2
92	76	84	1035
93	49	74	829.73
93	49	75	854.36
93	49	76	806.54
93	50	74	822.96
93	50	75	849.55
93	50	76	793.05
93	50	81	791.24
93	50	82	801.34
93	50	83	812.02
93	50	84	830.85
93	51	74	827.96
93	51	75	809.09
93	51	76	765.54
93	51	81	781.74
93	51	82	789.24
93	51	83	793.37
93	51	84	832.62
93	52	74	827.09
93	52	75	821.36
93	52	76	803.13
93	52	81	757.86
93	52	82	773.68
93	52	83	778.11
93	52	84	813.69
93	53	74	861.42
93	53	75	878
93	53	76	862.03
93	53	81	746.17
93	53	82	741.65
93	53	83	729.86
93	53	84	746.88
93	54	71	748.81
93	54	72	723.7
93	54	73	822.01
93	54	74	940.91
93	54	75	959.97
93	54	76	930.35
93	54	81	774.18
93	54	82	760.18
93	54	83	754.85
93	54	84	755.6
93	55	71	787.18
93	55	72	743.2
93	55	73	817.9
93	55	74	938.33
93	55	75	951.61
93	55	76	962.3
93	55	81	819.67
93	55	82	794.3
93	55	83	789.38
93	55	84	784.64
93	56	71	864.16
93	56	72	788.31
93	56	73	819.05
93	56	74	913.85
93	56	75	935.18
93	56	76	952.53
93	56	81	851.62
93	56	82	818.45
93	56	83	807.72
93	56	84	800.66
93	57	71	920.64
93	57	72	849.59
93	57	73	828.59
93	57	74	871.87
93	57	75	908.38
93	57	76	933.02
93	57	77	932.37
93	57	78	948.72
93	57	79	963.72
93	57	80	916.99
93	58	71	946.67
93	58	72	942.76
93	58	73	920.01
93	58	74	853.29
93	58	75	875.51
93	58	76	915.32
93	58	77	941.6
93	58	78	952.33
93	58	79	963.47
93	58	80	939.42
93	59	71	940.2
93	59	72	969.23
93	59	73	952.2
93	59	74	934.32
93	59	75	937.7
93	59	76	939.34
93	59	77	923.73
93	59	78	938.47
93	59	79	976.49
93	59	80	956.51
93	60	71	924.03
93	60	72	965.04
93	60	73	883.26
93	60	74	901.2
93	60	75	892.38
93	60	76	864.42
93	60	77	833.56
93	60	78	810.64
93	60	79	762.79
93	60	80	786.83
93	61	74	764.56
93	61	75	754.85
93	61	76	754.91
93	61	77	777.78
93	61	78	786.93
93	61	79	719.95
93	61	80	774.46
93	62	71	939.1
93	62	72	1025.3
93	62	73	961.9
93	62	74	884.26
93	62	75	793.52
93	62	76	766.04
93	62	77	840.69
93	62	78	920.42
93	62	79	888.97
93	62	80	913.81
93	63	71	847.94
93	63	72	927.69
93	63	73	933.91
93	63	74	889.36
93	63	75	848.93
93	63	76	849.92
93	63	77	879.06
93	63	78	895.57
93	63	79	895.58
93	63	80	909.92
93	64	71	861.17
93	64	72	879.83
93	64	73	810.35
93	64	74	831.33
93	64	75	872.11
93	64	76	899.03
93	64	77	896.25
93	64	78	865.47
93	64	79	842.11
93	64	80	843.07
93	65	71	869.38
93	65	72	957.31
93	65	73	891
93	65	74	863.37
93	65	75	867.29
93	65	76	897.39
93	65	77	887.19
93	65	78	851.71
93	65	79	786
93	65	80	774.67
93	66	71	876.05
93	66	72	976.96
93	66	73	933.74
93	66	74	915.04
93	66	75	919.61
93	66	76	909.48
93	67	71	878.59
93	67	72	971.29
93	67	73	954.29
93	67	74	949.47
93	67	75	949.44
93	67	76	918.99
93	67	81	781.12
93	67	82	822.89
93	67	83	881.34
93	67	84	904.67
93	68	71	848.11
93	68	72	1011.2
93	68	73	990.7
93	68	74	973.63
93	68	75	952.44
93	68	76	922.48
93	68	81	769.51
93	68	82	801.55
93	68	83	837.66
93	68	84	853.35
93	69	71	772.58
93	69	72	952.51
93	69	73	928.41
93	69	74	894.93
93	69	75	870.44
93	69	76	852.61
93	69	81	795.41
93	69	82	799.08
93	69	83	796.4
93	69	84	797.4
93	70	74	832.37
93	70	75	811.2
93	70	76	805.03
93	70	81	792.95
93	70	82	792.58
93	70	83	784.1
93	70	84	783.16
93	71	74	787.23
93	71	75	768.14
93	71	76	771.5
93	71	81	788.11
93	71	82	796.32
93	71	83	799.62
93	71	84	801.95
93	72	74	795.56
93	72	75	828.81
93	72	76	792.86
93	72	81	842.76
93	72	82	863.26
93	72	83	882.99
93	72	84	890.14
93	73	74	800.18
93	73	75	841
93	73	76	798.83
93	73	81	914.3
93	73	82	929.24
93	73	83	943.72
93	73	84	951.01
93	74	74	811.13
93	74	75	815.89
93	74	76	791.62
94	49	74	843.14
94	49	75	854.48
94	49	76	810.93
94	50	71	853.51
94	50	72	823.38
94	50	73	815.45
94	50	74	833.81
94	50	75	862.36
94	50	76	805.87
94	51	71	824.21
94	51	72	809.72
94	51	73	827.48
94	51	74	831.68
94	51	75	817.14
94	51	76	777.68
94	52	71	809.41
94	52	72	810.04
94	52	73	829.29
94	52	74	838.46
94	52	75	840.7
94	52	76	823.24
94	53	69	649.66
94	53	70	751.51
94	53	71	831.98
94	53	72	819.91
94	53	73	834.52
94	53	74	860.55
94	53	75	874.77
94	53	76	865.46
94	54	69	621.09
94	54	70	700
94	54	71	785.42
94	54	72	785.25
94	54	73	846.25
94	54	74	910.96
94	54	75	913.57
94	54	76	905.4
94	54	78	896.71
94	54	79	850.59
94	54	80	778.93
94	55	69	603.8
94	55	70	693
94	55	71	793.58
94	55	72	768.87
94	55	73	833.12
94	55	74	929.57
94	55	75	960.78
94	55	76	965.48
94	55	78	960.56
94	55	79	905.94
94	55	80	816.63
94	56	69	637.55
94	56	70	743.66
94	56	71	861.59
94	56	72	800.64
94	56	73	837.09
94	56	74	920.97
94	56	75	961.67
94	56	76	959.12
94	56	78	959.39
94	56	79	954.33
94	56	80	871.29
94	57	71	920.15
94	57	72	873.48
94	57	73	861.4
94	57	74	888.82
94	57	75	935.58
94	57	76	941.95
94	57	77	910.02
94	57	78	949.63
94	57	79	976.11
94	57	80	917.68
94	58	71	963.07
94	58	72	961.81
94	58	73	934.65
94	58	74	880.76
94	58	75	910.74
94	58	76	945.14
94	58	77	948.4
94	58	78	968.13
94	58	79	993.54
94	58	80	957.73
94	59	71	963.9
94	59	72	980.09
94	59	73	962.82
94	59	74	955.8
94	59	75	948.48
94	59	76	928.77
94	59	77	913.54
94	59	78	936.77
94	59	79	991.97
94	59	80	961.5
94	60	71	876.66
94	60	72	906.36
94	60	73	857.03
94	60	74	890.13
94	60	75	890.09
94	60	76	888.9
94	60	77	841.92
94	60	78	802.18
94	60	79	758.43
94	60	80	798.61
94	61	71	774.38
94	61	72	819.38
94	61	73	652.66
94	61	74	663.45
94	61	75	744.08
94	61	76	854.82
94	61	77	824.93
94	61	78	774.94
94	61	79	698.13
94	61	80	771.01
94	62	71	803.75
94	62	72	881.86
94	62	73	849.74
94	62	74	870.97
94	62	75	884.31
94	62	76	890.5
94	62	77	899.79
94	62	78	904.9
94	62	79	866.06
94	62	80	901.54
94	63	71	885.42
94	63	72	932.61
94	63	73	948.85
94	63	74	963.76
94	63	75	965.67
94	63	76	924.83
94	63	77	908.53
94	63	78	906.13
94	63	79	903.39
94	63	80	916.64
94	64	71	889.38
94	64	72	937.37
94	64	73	920.32
94	64	74	952.8
94	64	75	974.39
94	64	76	937.8
94	64	77	919.6
94	64	78	904.39
94	64	79	888.9
94	64	80	877.19
94	65	71	918.99
94	65	72	1019.4
94	65	73	972.77
94	65	74	939.04
94	65	75	914.86
94	65	76	931.64
94	65	77	937.3
94	65	78	919.58
94	65	79	866.67
94	65	80	834.35
94	66	71	907.21
94	66	72	1001.1
94	66	73	965.13
94	66	74	950.56
94	66	75	947.4
94	66	76	933.04
94	66	78	950.49
94	66	79	916.84
94	66	80	873.71
94	67	69	770.36
94	67	70	788.65
94	67	71	843
94	67	72	927.56
94	67	73	931.84
94	67	74	946.36
94	67	75	960.23
94	67	76	937.3
94	67	78	961.92
94	67	79	916.21
94	67	80	863.28
94	68	69	665.74
94	68	70	702.85
94	68	71	792.26
94	68	72	922.77
94	68	73	931.13
94	68	74	934.27
94	68	75	933.25
94	68	76	942.28
94	68	78	954.97
94	68	79	889.75
94	68	80	833.93
94	69	69	639.8
94	69	70	668.42
94	69	71	745.61
94	69	72	873.92
94	69	73	880.31
94	69	74	876.01
94	69	75	860.94
94	69	76	858.96
94	69	78	853.28
94	69	79	835.66
94	69	80	820.94
94	70	69	671.49
94	70	70	669.44
94	70	71	712.65
94	70	72	825.82
94	70	73	839.51
94	70	74	832.33
94	70	75	808.78
94	70	76	804.09
94	71	71	701.97
94	71	72	819.22
94	71	73	835.54
94	71	74	822.22
94	71	75	781.96
94	71	76	773.24
94	72	71	689.69
94	72	72	819.02
94	72	73	839.05
94	72	74	834.15
94	72	75	835.33
94	72	76	810.87
94	73	71	674.06
94	73	72	819.44
94	73	73	841.96
94	73	74	835.64
94	73	75	849.2
94	73	76	827.93
94	74	74	829.05
94	74	75	818.27
94	74	76	816.62
95	50	71	886.41
95	50	72	841.35
95	50	73	837.75
95	51	71	871.15
95	51	72	850.6
95	51	73	867
95	52	71	853.14
95	52	72	862.64
95	52	73	889.5
95	53	69	631.74
95	53	70	755.64
95	53	71	852.29
95	53	72	875.2
95	53	73	898.6
95	53	77	919.86
95	53	78	918.74
95	53	79	885.59
95	53	80	834.25
95	54	69	636.23
95	54	70	732.16
95	54	71	825.66
95	54	72	846.77
95	54	73	857.43
95	54	77	950.75
95	54	78	968.44
95	54	79	924.22
95	54	80	835.93
95	55	69	643.21
95	55	70	731.27
95	55	71	836.58
95	55	72	837.76
95	55	73	852.31
95	55	77	986.87
95	55	78	1012.3
95	55	79	966.64
95	55	80	848.99
95	56	69	673.87
95	56	70	772.25
95	56	71	891.23
95	56	72	854.88
95	56	73	859.52
95	56	77	927
95	56	78	981.24
95	56	79	986.84
95	56	80	912.86
95	57	69	746.48
95	57	70	801.67
95	57	71	914.56
95	57	72	886.77
[truncated: 7,412 more rows]
