# Supplementary material for: From mathematics to medicine: A practical primer on topological data analysis (TDA) and the development of related analytic tools for the functional discovery of latent structure in fMRI data
Source: PLoS One. 2021 Aug 12;16(8):e0255859. doi: 10.1371/journal.pone.0255859 (PMC8360597; doi:10.1371/journal.pone.0255859)
Supplement: S1 Data — The included archive of .csv files has one .csv file for each time index. Each .csv file contains a single matrix, which has one column for each of the spatial coordinates x, y, z and one column for the fMRI signal amplitude at voxel (x, y, z) at that time index. This is normalized scan data for a single patient from our study, described in the paper, with an ACC (anterior cingulate cortex) mask applied. This is the data we used, together with our software implementation of our workflow (available at https://github.com/regalski/Wayne-State-TDA), to produce the persistence diagrams, vineyards, and loop locations pictured in the figures and described in the Workflow section of our paper. (ZIP) [file pone.0255859.s004.zip › lea2002_145_121_121_time_175_rdACC.csv]

86	49	77	714.12
86	49	78	710.19
86	49	79	707.1
86	49	80	706.82
86	50	77	723.71
86	50	78	707.3
86	50	79	694.77
86	50	80	693.32
86	51	77	714.73
86	51	78	704.44
86	51	79	694.53
86	51	80	683.41
86	52	77	720.84
86	52	78	712.51
86	52	79	704.05
86	52	80	686.95
86	53	77	814.46
86	53	78	777.93
86	53	79	730.97
86	53	80	709.81
86	54	77	841.35
86	54	78	822.31
86	54	79	820.63
86	54	80	775.09
86	55	77	831.68
86	55	78	831.67
86	55	79	876.86
86	55	80	833.12
86	56	77	838.17
86	56	78	826.56
86	56	79	854.18
86	56	80	865.44
86	57	77	819.27
86	57	78	828.53
86	57	79	866.55
86	57	80	873.42
86	57	81	869.91
86	57	82	843.17
86	58	77	803.24
86	58	78	833.66
86	58	79	875.2
86	58	80	877.81
86	58	81	842.75
86	58	82	840.59
86	59	81	796.69
86	59	82	803.32
86	60	81	695.42
86	60	82	697.83
86	61	81	778.45
86	61	82	778.72
86	62	81	865.15
86	62	82	853.71
86	63	77	869.96
86	63	78	787.42
86	63	79	791.67
86	63	80	830.4
86	63	81	832.47
86	63	82	828.8
86	64	77	865.25
86	64	78	828.28
86	64	79	815.58
86	64	80	815.38
86	64	81	785.63
86	64	82	760.04
86	65	77	840.43
86	65	78	849.78
86	65	79	839.86
86	65	80	810.89
86	65	81	770.45
86	65	82	740.16
86	66	77	830.98
86	66	78	887.54
86	66	79	872.95
86	66	80	812.43
86	66	81	773.22
86	66	82	747.02
86	67	77	798.15
86	67	78	839.04
86	67	79	846.39
86	67	80	832.29
86	68	77	832.38
86	68	78	845.63
86	68	79	838.08
86	68	80	806.55
86	69	77	880.85
86	69	78	851.47
86	69	79	815.37
86	69	80	765.02
86	70	77	775.73
86	70	78	747.03
86	70	79	727.83
86	70	80	714.72
86	71	77	737.62
86	71	78	721.87
86	71	79	714.21
86	71	80	708.59
86	72	77	737.07
86	72	78	726.41
86	72	79	718.49
86	72	80	710.07
86	73	77	730.11
86	73	78	736.22
86	73	79	728.78
86	73	80	710.55
87	46	81	929.06
87	46	82	913.21
87	46	83	912.08
87	46	84	915.27
87	47	81	835.85
87	47	82	831.22
87	47	83	834.37
87	47	84	837.52
87	48	81	772.55
87	48	82	768.45
87	48	83	772.9
87	48	84	781.63
87	49	77	710.89
87	49	78	721.47
87	49	79	728.72
87	49	80	743.13
87	49	81	740.58
87	49	82	735.42
87	49	83	735.42
87	49	84	741.6
87	50	77	717.03
87	50	78	713.93
87	50	79	712
87	50	80	726.75
87	50	81	726.36
87	50	82	721.96
87	50	83	715.48
87	50	84	717.52
87	51	77	714.87
87	51	78	710.75
87	51	79	708.19
87	51	80	715.83
87	52	77	727.01
87	52	78	723.35
87	52	79	719.76
87	52	80	718.29
87	53	77	835.88
87	53	78	801.48
87	53	79	753.33
87	53	80	742.31
87	54	77	856.98
87	54	78	833.73
87	54	79	815.38
87	54	80	779.66
87	55	77	824.97
87	55	78	824.33
87	55	79	872.54
87	55	80	823.49
87	55	81	776.09
87	55	82	760.44
87	55	83	752.27
87	55	84	752.74
87	56	77	833.97
87	56	78	832.92
87	56	79	914.97
87	56	80	876.46
87	56	81	825.09
87	56	82	793.7
87	56	83	773.01
87	56	84	768.4
87	57	77	836.61
87	57	78	849.47
87	57	79	930.54
87	57	80	906.94
87	57	81	852.08
87	57	82	819.04
87	57	83	790.45
87	57	84	770.99
87	58	77	833.35
87	58	78	866.21
87	58	79	910.78
87	58	80	902.81
87	58	81	877.55
87	58	82	856.87
87	58	83	844.42
87	58	84	825.84
87	59	77	868.91
87	59	78	888.7
87	59	79	852.16
87	59	80	850.79
87	59	81	871.82
87	59	82	860.48
87	59	83	859.33
87	59	84	843.54
87	60	77	777.49
87	60	78	752.87
87	60	79	770.94
87	60	80	779.32
87	60	81	735.64
87	60	82	738.99
87	60	83	764.77
87	60	84	775.92
87	61	77	726.22
87	61	78	679.5
87	61	79	746.72
87	61	80	807.48
87	61	81	769.05
87	61	82	780.24
87	61	83	803.63
87	61	84	812.32
87	62	77	782.86
87	62	78	719.92
87	62	79	779.95
87	62	80	845.19
87	62	81	837.45
87	62	82	842.54
87	62	83	840.8
87	62	84	837.42
87	63	77	877.1
87	63	78	864.53
87	63	79	818.76
87	63	80	765.7
87	63	81	817.14
87	63	82	835.1
87	63	83	831.24
87	63	84	829.32
87	64	77	868.22
87	64	78	843.71
87	64	79	792.11
87	64	80	743.76
87	64	81	796.35
87	64	82	809.39
87	64	83	798.2
87	64	84	771.21
87	65	77	823.92
87	65	78	805.33
87	65	79	779.8
87	65	80	743.91
87	65	81	762.97
87	65	82	764.15
87	65	83	760.06
87	65	84	744.4
87	66	77	823.43
87	66	78	842.94
87	66	79	813.37
87	66	80	740.41
87	66	81	723.94
87	66	82	718.23
87	66	83	724.68
87	66	84	730.07
87	67	77	861.94
87	67	78	819.13
87	67	79	780.08
87	67	80	742
87	67	81	737.2
87	67	82	729.38
87	67	83	722.33
87	67	84	728.49
87	68	77	865.89
87	68	78	808.43
87	68	79	769.73
87	68	80	734.47
87	68	81	741.98
87	68	82	739.01
87	68	83	727.7
87	68	84	717.11
87	69	77	813.98
87	69	78	793.65
87	69	79	763.98
87	69	80	727.91
87	70	77	735.83
87	70	78	731.6
87	70	79	735.77
87	70	80	743.44
87	71	77	728.17
87	71	78	727.7
87	71	79	735.73
87	71	80	744.31
87	72	77	768.05
87	72	78	750.49
87	72	79	739.98
87	72	80	736.88
87	73	77	738.95
87	73	78	735.4
87	73	79	730.79
87	73	80	726.49
87	73	81	748.64
87	73	82	759.6
87	73	83	757.3
87	73	84	762.89
87	74	81	778.84
87	74	82	816.07
87	74	83	823.91
87	74	84	840.83
87	75	81	812.18
87	75	82	868.05
87	75	83	881.2
87	75	84	897.59
87	76	81	815.58
87	76	82	868.56
87	76	83	900.8
87	76	84	910.22
88	46	81	931.74
88	46	82	926.13
88	46	83	929.09
88	46	84	931.25
88	47	81	864.88
88	47	82	865.44
88	47	83	855.5
88	47	84	845.52
88	48	81	787.16
88	48	82	784.71
88	48	83	782.6
88	48	84	785.15
88	49	77	699.55
88	49	78	724.74
88	49	79	738.09
88	49	80	741.68
88	49	81	744.48
88	49	82	746.94
88	49	83	745.53
88	49	84	750.3
88	50	77	683.71
88	50	78	713.96
88	50	79	728.83
88	50	80	727.38
88	50	81	731.07
88	50	82	733.78
88	50	83	725.14
88	50	84	725.02
88	51	77	707.48
88	51	78	725.44
88	51	79	733.42
88	51	80	735.01
88	52	77	778.8
88	52	78	766.78
88	52	79	758.39
88	52	80	763.55
88	53	77	873.66
88	53	78	841.95
88	53	79	813.88
88	53	80	819.74
88	54	77	900.77
88	54	78	881.4
88	54	79	864.49
88	54	80	840.08
88	55	77	879.4
88	55	78	881.02
88	55	79	903.57
88	55	80	857.32
88	55	81	819.96
88	55	82	812.14
88	55	83	807.48
88	55	84	811.21
88	56	77	869.98
88	56	78	873.8
88	56	79	905.75
88	56	80	880.8
88	56	81	850.08
88	56	82	830.24
88	56	83	819.35
88	56	84	836.39
88	57	77	864.5
88	57	78	877.47
88	57	79	907.08
88	57	80	886.69
88	57	81	849.9
88	57	82	821.74
88	57	83	805.13
88	57	84	817.88
88	58	77	866.28
88	58	78	887.4
88	58	79	898.69
88	58	80	890.88
88	58	81	881.16
88	58	82	867.09
88	58	83	855.66
88	58	84	852.83
88	59	77	904.73
88	59	78	905.15
88	59	79	871.01
88	59	80	879.83
88	59	81	911.79
88	59	82	895.88
88	59	83	871.97
88	59	84	845.62
88	60	77	862.51
88	60	78	849.86
88	60	79	808.83
88	60	80	776.84
88	60	81	740.2
88	60	82	716.99
88	60	83	708.49
88	60	84	732.8
88	61	77	822.48
88	61	78	820.03
88	61	79	814.67
88	61	80	803.73
88	61	81	758.06
88	61	82	747.64
88	61	83	756.39
88	61	84	790.7
88	62	77	832.59
88	62	78	847.8
88	62	79	866.89
88	62	80	869.45
88	62	81	836.97
88	62	82	832.31
88	62	83	838.89
88	62	84	844.36
88	63	77	870.82
88	63	78	858.1
88	63	79	846.41
88	63	80	827
88	63	81	853.42
88	63	82	874.38
88	63	83	886.5
88	63	84	858.88
88	64	77	880.43
88	64	78	842.42
88	64	79	804.28
88	64	80	774.78
88	64	81	843.92
88	64	82	871.44
88	64	83	868.76
88	64	84	819.75
88	65	77	876.23
88	65	78	825.5
88	65	79	772.06
88	65	80	736.16
88	65	81	816.66
88	65	82	842.15
88	65	83	836.85
88	65	84	790.76
88	66	77	875.92
88	66	78	820.41
88	66	79	767.38
88	66	80	721.61
88	66	81	781.75
88	66	82	798.77
88	66	83	794.72
88	66	84	765.02
88	67	77	847.3
88	67	78	770.75
88	67	79	728.48
88	67	80	712.68
88	67	81	758.44
88	67	82	766.06
88	67	83	747.69
88	67	84	733.38
88	68	77	809.63
88	68	78	741.7
88	68	79	714.5
88	68	80	711.92
88	68	81	745.81
88	68	82	751.43
88	68	83	738.39
88	68	84	734.1
88	69	77	759.94
88	69	78	732.26
88	69	79	719.22
88	69	80	715.24
88	70	77	730.56
88	70	78	713.63
88	70	79	715.16
88	70	80	730.39
88	71	77	733.54
88	71	78	721.57
88	71	79	727.85
88	71	80	744.97
88	72	77	770.72
88	72	78	751.99
88	72	79	747.13
88	72	80	755.2
88	73	77	731.52
88	73	78	731.04
88	73	79	738.37
88	73	80	749.01
88	73	81	765.11
88	73	82	779.73
88	73	83	793.55
88	73	84	783.08
88	74	81	808.26
88	74	82	846.53
88	74	83	854.85
88	74	84	860.15
88	75	81	879.05
88	75	82	931.63
88	75	83	907.36
88	75	84	924.87
88	76	81	874.16
88	76	82	921.26
88	76	83	897.17
88	76	84	918.84
89	46	81	935.17
89	46	82	942.01
89	46	83	935.62
89	46	84	929.58
89	47	81	879.7
89	47	82	875.32
89	47	83	854.29
89	47	84	840.21
89	48	81	791.66
89	48	82	791.04
89	48	83	780.75
89	48	84	780.55
89	49	77	717.44
89	49	78	732.84
89	49	79	735.75
89	49	80	726.02
89	49	81	741.38
89	49	82	751.13
89	49	83	750.13
89	49	84	756.42
89	50	74	719.06
89	50	75	736.43
89	50	76	724.49
89	50	77	710.63
89	50	78	736.24
89	50	79	749.5
89	50	80	743.43
89	50	81	747.41
89	50	82	751.23
89	50	83	745.09
89	50	84	745.25
89	51	74	728.5
89	51	75	763.18
89	51	76	759.43
89	51	77	747.03
89	51	78	768.62
89	51	79	774.35
89	51	80	762.37
89	51	81	747.09
89	51	82	729.19
89	51	83	712.38
89	51	84	708.13
89	52	74	749.97
89	52	75	827.81
89	52	76	851.54
89	52	77	843.58
89	52	78	834.83
89	52	79	820.46
89	52	80	807.35
89	52	81	785.33
89	52	82	755.8
89	52	83	731.09
89	52	84	715.76
89	53	74	766.47
89	53	75	855.07
89	53	76	879.5
89	53	77	851.94
89	53	78	862.49
89	53	79	870.87
89	53	80	888.51
89	53	81	877.27
89	53	82	841.69
89	53	83	795.8
89	53	84	757.31
89	54	74	771.98
89	54	75	856.07
89	54	76	891.34
89	54	77	871.26
89	54	78	869.65
89	54	79	864.41
89	54	80	877.93
89	54	81	873.14
89	54	82	862.06
89	54	83	841.4
89	54	84	822.03
89	55	75	826.02
89	55	76	888.54
89	55	77	897.96
89	55	78	869.48
89	55	79	843.71
89	55	80	858.95
89	55	81	864.55
89	55	82	868.94
89	55	83	864.48
89	55	84	861.35
89	56	75	806.47
89	56	76	847.28
89	56	77	871.76
89	56	78	872.31
89	56	79	870.58
89	56	80	885.61
89	56	81	890.13
89	56	82	878.08
89	56	83	870.55
89	56	84	877.27
89	57	75	832.7
89	57	76	835.04
89	57	77	864.23
89	57	78	869.27
89	57	79	852.86
89	57	80	865.53
89	57	81	871.38
89	57	82	847.45
89	57	83	838
89	57	84	857.65
89	58	77	871.85
89	58	78	874.34
89	58	79	858.21
89	58	80	879.42
89	58	81	902.56
89	58	82	892.25
89	58	83	888.66
89	58	84	889.29
89	59	77	866.42
89	59	78	885.5
89	59	79	911.95
89	59	80	940.17
89	59	81	959.02
89	59	82	935.29
89	59	83	897.9
89	59	84	854.41
89	60	77	792.45
89	60	78	792.66
89	60	79	786.2
89	60	80	755.3
89	60	81	711.62
89	60	82	672.58
89	60	83	632.91
89	60	84	661.69
89	61	77	762.08
89	61	78	774.8
89	61	79	777.82
89	61	80	752.58
89	61	81	708.04
89	61	82	674.11
89	61	83	645.36
89	61	84	737.03
89	62	77	841.08
89	62	78	855.22
89	62	79	861.27
89	62	80	851.75
89	62	81	820.72
89	62	82	790.09
89	62	83	770.05
89	62	84	834.47
89	63	77	864.95
89	63	78	840.38
89	63	79	860.2
89	63	80	883.42
89	63	81	900.85
89	63	82	905.86
89	63	83	924.89
89	63	84	898.46
89	64	77	866.99
89	64	78	815.21
89	64	79	809.04
89	64	80	820.25
89	64	81	881.62
89	64	82	902.21
89	64	83	901.86
89	64	84	854.68
89	65	77	855.64
89	65	78	795.51
89	65	79	761.83
89	65	80	757.78
89	65	81	859.7
89	65	82	899.98
89	65	83	896.15
89	65	84	838.19
89	66	75	827.79
89	66	76	834.65
89	66	77	830.04
89	66	78	785.33
89	66	79	746.7
89	66	80	735.98
89	66	81	851.85
89	66	82	901.56
89	66	83	892.14
89	66	84	826.25
89	67	75	872.94
89	67	76	834.4
89	67	77	797.47
89	67	78	757.75
89	67	79	729.14
89	67	80	723.32
89	67	81	787.35
89	67	82	813.75
89	67	83	800.71
89	67	84	769.56
89	68	75	838.07
89	68	76	804.61
89	68	77	774.75
89	68	78	744.21
89	68	79	727.3
89	68	80	727.74
89	68	81	759.09
89	68	82	771.33
89	68	83	759.76
89	68	84	760.37
89	69	74	856.81
89	69	75	796.46
89	69	76	770.35
89	69	77	760.99
89	69	78	751.32
89	69	79	745.84
89	69	80	746.31
89	69	81	756.16
89	69	82	757.39
89	69	83	748.96
89	69	84	770.37
89	70	74	818.44
89	70	75	775.62
89	70	76	757.87
89	70	77	750.31
89	70	78	743.65
89	70	79	735.47
89	70	80	735.94
89	70	81	750.19
89	70	82	760.7
89	70	83	766.07
89	70	84	765.16
89	71	74	781.56
89	71	75	765.22
89	71	76	756.66
89	71	77	750.16
89	71	78	745.39
89	71	79	738.94
89	71	80	741.42
89	71	81	756.84
89	71	82	764.35
89	71	83	761.32
89	71	84	746.24
89	72	74	731.57
89	72	75	765.35
89	72	76	768.93
89	72	77	764.34
89	72	78	759.67
89	72	79	756.64
89	72	80	761.78
89	72	81	772.94
89	72	82	772.06
89	72	83	758.71
89	72	84	740.89
89	73	74	731.27
89	73	75	758.91
89	73	76	754.16
89	73	77	739.71
89	73	78	737.68
89	73	79	747.74
89	73	80	765.78
89	73	81	791.68
89	73	82	818.24
89	73	83	850.78
89	73	84	825.09
89	74	81	840.28
89	74	82	882.26
89	74	83	909.34
89	74	84	889.79
89	75	81	923.21
89	75	82	965.2
89	75	83	939.22
89	75	84	943.91
89	76	81	913.8
89	76	82	953.27
89	76	83	921.74
89	76	84	943.11
90	46	81	933.73
90	46	82	949.12
90	46	83	935.35
90	46	84	917.01
90	47	81	883.28
90	47	82	873.84
90	47	83	842.85
90	47	84	831.5
90	48	81	796.33
90	48	82	792.82
90	48	83	775.55
90	48	84	779.71
90	49	74	760.31
90	49	75	754.73
90	49	76	750.51
90	49	81	741.94
90	49	82	756.21
90	49	83	751.66
90	49	84	761.2
90	50	74	750.66
90	50	75	748.35
90	50	76	742.34
90	50	77	738.89
90	50	78	753.89
90	50	79	758.87
90	50	80	754.92
90	50	81	766.54
90	50	82	772.58
90	50	83	764.85
90	50	84	766.53
90	51	74	757.37
90	51	75	766.11
90	51	76	772.82
90	51	77	775.57
90	51	78	794.46
90	51	79	798.21
90	51	80	780.39
90	51	81	768.03
90	51	82	750.49
90	51	83	727.15
90	51	84	714.3
90	52	74	778.98
90	52	75	841.04
90	52	76	866.56
90	52	77	872.48
90	52	78	884.22
90	52	79	868.29
90	52	80	829.65
90	52	81	808.72
90	52	82	786.14
90	52	83	751.52
90	52	84	722.87
90	53	74	781.99
90	53	75	859.48
90	53	76	876.62
90	53	77	852.6
90	53	78	890.92
90	53	79	922.83
90	53	80	929.17
90	53	81	921.43
90	53	82	905.76
90	53	83	849.16
90	53	84	787.67
90	54	74	772.12
90	54	75	850.78
90	54	76	878.2
90	54	77	852.72
90	54	78	876.79
90	54	79	888.05
90	54	80	905.06
90	54	81	916.78
90	54	82	925.33
90	54	83	897.13
90	54	84	868.12
90	55	74	748.69
90	55	75	826.42
90	55	76	885.83
90	55	77	902.63
90	55	78	871.1
90	55	79	830.06
90	55	80	862.79
90	55	81	897.66
90	55	82	920.87
90	55	83	907.5
90	55	84	882.35
90	56	74	769.01
90	56	75	802.21
90	56	76	848.5
90	56	77	885.89
90	56	78	887.53
90	56	79	870.75
90	56	80	902.2
90	56	81	926.23
90	56	82	915.05
90	56	83	889.61
90	56	84	860.12
90	57	74	829.9
90	57	75	825.74
90	57	76	837.18
90	57	77	883.23
90	57	78	882.17
90	57	79	845.37
90	57	80	874.34
90	57	81	908.61
90	57	82	892.02
90	57	83	869.12
90	57	84	847.18
90	58	74	922.58
90	58	75	906.63
90	58	76	871.87
90	58	77	897.18
90	58	78	885.81
90	58	79	850.89
90	58	80	889.43
90	58	81	943.88
90	58	82	943.37
90	58	83	944.02
90	58	84	941.15
90	59	75	866.81
90	59	76	853.06
90	59	77	858.93
90	59	78	879.08
90	59	79	945.09
90	59	80	994.03
90	59	81	1013
90	59	82	985.3
90	59	83	950.26
90	59	84	923.29
90	60	75	757.43
90	60	76	709.22
90	60	77	711.03
90	60	78	728.29
90	60	79	747.54
90	60	80	727.99
90	60	81	675.79
90	60	82	643.15
90	60	83	604.55
90	60	84	593.49
90	61	77	651.54
90	61	78	702.19
90	61	79	711.33
90	61	80	689.9
90	61	81	642.43
90	61	82	587.55
90	61	83	529.82
90	61	84	597.94
90	62	75	814.25
90	62	76	803.71
90	62	77	821.93
90	62	78	852
90	62	79	833.59
90	62	80	812.48
90	62	81	785.63
90	62	82	706.29
90	62	83	609.78
90	62	84	728.27
90	63	75	684.86
90	63	76	806.34
90	63	77	860.52
90	63	78	832.51
90	63	79	862.29
90	63	80	901.16
90	63	81	937.89
90	63	82	880.47
90	63	83	782.2
90	63	84	918.3
90	64	75	613.36
90	64	76	796.89
90	64	77	852.98
90	64	78	791.97
90	64	79	814.76
90	64	80	855.91
90	64	81	901.29
90	64	82	871.29
90	64	83	808.37
90	64	84	862.43
90	65	74	854.51
90	65	75	769.86
90	65	76	819.95
90	65	77	824.05
90	65	78	754.81
90	65	79	757.38
90	65	80	791.26
90	65	81	862.05
90	65	82	878.67
90	65	83	863.23
90	65	84	860.74
90	66	74	884.3
90	66	75	884.72
90	66	76	844.41
90	66	77	792.59
90	66	78	746.44
90	66	79	738.25
90	66	80	769.59
90	66	81	877.44
90	66	82	931.87
90	66	83	945.19
90	66	84	878.99
90	67	74	904.24
90	67	75	886.84
90	67	76	815.08
90	67	77	761.79
90	67	78	750.97
90	67	79	748.3
90	67	80	756.18
90	67	81	794.46
90	67	82	817.58
90	67	83	834.41
90	67	84	790.38
90	68	74	916.72
90	68	75	825.27
90	68	76	766.5
90	68	77	747.13
90	68	78	767.26
90	68	79	770.86
90	68	80	766.64
90	68	81	762.83
90	68	82	770.97
90	68	83	787.95
90	68	84	769.69
90	69	74	853.88
90	69	75	793.11
90	69	76	764.21
90	69	77	760.37
90	69	78	785.22
90	69	79	794.15
90	69	80	797.83
90	69	81	801.36
90	69	82	799.38
90	69	83	785.98
90	69	84	786.12
90	70	74	801.69
90	70	75	783.44
90	70	76	764.18
90	70	77	758.38
90	70	78	772.73
90	70	79	772.34
90	70	80	763.73
90	70	81	765.75
90	70	82	770.97
90	70	83	781.03
90	70	84	773.09
90	71	74	767.35
90	71	75	783.53
90	71	76	766.08
90	71	77	754.75
90	71	78	762.48
90	71	79	758.95
90	71	80	748.5
90	71	81	753.2
90	71	82	762.65
90	71	83	772.15
90	71	84	765.03
90	72	74	769.4
90	72	75	786.94
90	72	76	771.83
90	72	77	754.93
90	72	78	760.39
90	72	79	765.53
90	72	80	768.22
90	72	81	779.91
90	72	82	779.35
90	72	83	765.57
90	72	84	765.65
90	73	74	780.74
90	73	75	784.9
90	73	76	764.77
90	73	81	827.65
90	73	82	859.36
90	73	83	891.33
90	73	84	869.29
90	74	81	884.56
90	74	82	931.78
90	74	83	976.12
90	74	84	941.23
90	75	81	949.12
90	75	82	980.98
90	75	83	995.48
90	75	84	974.6
90	76	81	938.55
90	76	82	972.28
90	76	83	976.54
90	76	84	966.76
91	47	81	879.77
91	47	82	872.75
91	47	83	869.9
91	47	84	873.76
91	48	81	812.9
91	48	82	805.32
91	48	83	801.56
91	48	84	817.07
91	49	74	781.05
91	49	75	776.7
91	49	76	773.27
91	49	81	763.66
91	49	82	772
91	49	83	771.19
91	49	84	789.25
91	50	74	771.57
91	50	75	765.96
91	50	76	760.28
91	50	81	777.73
91	50	82	793.24
91	50	83	782.98
91	50	84	787.2
91	51	74	787.48
91	51	75	781.48
91	51	76	777.61
91	51	81	773.24
91	51	82	764.11
91	51	83	746.45
91	51	84	751.3
91	52	74	816.19
91	52	75	858.85
91	52	76	865.85
91	52	81	797.48
91	52	82	774.94
91	52	83	755.03
91	52	84	745.44
91	53	74	828.16
91	53	75	883.2
91	53	76	888.7
91	53	81	894.66
91	53	82	870.53
91	53	83	829.53
91	53	84	786.2
91	54	74	822.71
91	54	75	875.13
91	54	76	887.72
91	54	81	912.46
91	54	82	933.19
91	54	83	889.66
91	54	84	839.83
91	55	74	792.18
91	55	75	859.59
91	55	76	894.58
91	55	81	911.01
91	55	82	952.38
91	55	83	922.19
91	55	84	883.45
91	56	74	789.49
91	56	75	838.34
91	56	76	881.67
91	56	81	953.77
91	56	82	941.72
91	56	83	925
91	56	84	907
91	57	74	822.27
91	57	75	838.35
91	57	76	870.85
91	57	77	916.74
91	57	78	932.49
91	57	79	925.55
91	57	80	927.19
91	57	81	928.41
91	57	82	929.52
91	57	83	915.19
91	57	84	891.85
91	58	74	902.51
91	58	75	886
91	58	76	876.72
91	58	77	933.06
91	58	78	942.58
91	58	79	923.48
91	58	80	931.94
91	58	81	950.65
91	58	82	957.35
91	58	83	960.43
91	58	84	967.02
91	59	74	870.16
91	59	75	877.39
91	59	76	891.74
91	59	77	893.2
91	59	78	899.17
91	59	79	928.88
91	59	80	976.47
91	59	81	1019.7
91	59	82	973.51
91	59	83	952.71
91	59	84	946.55
91	60	74	787.39
91	60	75	740.5
91	60	76	680.39
91	60	77	703.4
91	60	78	731.46
91	60	79	722.49
91	60	80	745.19
91	60	81	773.7
91	60	82	757.65
91	60	83	721.64
91	60	84	658.63
91	61	74	729.09
91	61	75	607.25
91	61	76	513.98
91	61	77	597.77
91	61	78	713.64
91	61	79	704.78
91	61	80	726.01
91	61	81	747.9
91	61	82	743.47
91	61	83	702.88
91	61	84	639.52
91	62	74	848.42
91	62	75	681.46
91	62	76	709.8
91	62	77	798.13
91	62	78	907.94
91	62	79	876.2
91	62	80	859.5
91	62	81	851.07
91	62	82	830.53
91	62	83	778.7
91	62	84	754.32
91	63	74	840.88
91	63	75	640.54
91	63	76	790.55
91	63	77	854.38
91	63	78	852.46
91	63	79	875.92
91	63	80	907.93
91	63	81	945.55
91	63	82	909.05
91	63	83	841.09
91	63	84	920.31
91	64	74	802.38
91	64	75	675.31
91	64	76	829.76
91	64	77	851.63
91	64	78	792.38
91	64	79	827.15
91	64	80	866.27
91	64	81	906.38
91	64	82	863.37
91	64	83	788.2
91	64	84	874.83
91	65	74	849.46
91	65	75	895.16
91	65	76	862.35
91	65	77	814.41
91	65	78	749.3
91	65	79	772.34
91	65	80	814.72
91	65	81	872.88
91	65	82	863.38
91	65	83	820.39
91	65	84	879.07
91	66	74	867.71
91	66	75	912.21
91	66	76	864.14
91	66	77	802.59
91	66	78	725.55
91	66	79	738.29
91	66	80	793.04
91	66	81	895.91
91	66	82	936.9
91	66	83	944.23
91	66	84	918.21
91	67	74	895.47
91	67	75	900.56
91	67	76	826.67
91	67	81	826.46
91	67	82	853.09
91	67	83	874.31
91	67	84	834.12
91	68	74	925.91
91	68	75	871.28
91	68	76	777.96
91	68	81	784.43
91	68	82	795.09
91	68	83	816.62
91	68	84	792.45
91	69	74	848.75
91	69	75	810.43
91	69	76	763.95
91	69	81	804.86
91	69	82	799.02
91	69	83	784.76
91	69	84	781.44
91	70	74	797.18
91	70	75	794.15
91	70	76	764.53
91	70	81	776.2
91	70	82	772.7
91	70	83	776.37
91	70	84	773.05
91	71	74	772.88
91	71	75	798.59
91	71	76	770.96
91	71	81	766.82
91	71	82	772.45
91	71	83	784.01
91	71	84	784.56
91	72	74	788.69
91	72	75	792.43
91	72	76	766.13
91	72	81	811.63
91	72	82	817.43
91	72	83	807.37
91	72	84	816.84
91	73	74	803.09
91	73	75	795.24
91	73	76	765.19
91	73	81	868.7
91	73	82	879.25
91	73	83	889.02
91	73	84	886.9
91	74	74	811.45
91	74	75	800.47
91	74	76	764.36
91	74	81	928.21
91	74	82	940.28
91	74	83	969.3
91	74	84	955.61
91	75	81	976.65
91	75	82	983.56
91	75	83	1009.1
91	75	84	1000.2
91	76	81	969.64
91	76	82	987.03
91	76	83	1005.6
91	76	84	1004.3
92	47	81	942.68
92	47	82	946.83
92	47	83	941.32
92	47	84	946.35
92	48	81	867.15
92	48	82	872.59
92	48	83	877.19
92	48	84	885.76
92	49	74	801.22
92	49	75	815.62
92	49	76	791.55
92	49	81	797.5
92	49	82	806.07
92	49	83	821.46
92	49	84	838.02
92	50	74	790.31
92	50	75	794.63
92	50	76	778.15
92	50	81	800.49
92	50	82	805.54
92	50	83	795.37
92	50	84	809.51
92	51	74	806.08
92	51	75	800.87
92	51	76	777.68
92	51	81	785.85
92	51	82	784.67
92	51	83	768.02
92	51	84	784.35
92	52	74	837.79
92	52	75	858.4
92	52	76	843.98
92	52	81	772.41
92	52	82	767.17
92	52	83	756.01
92	52	84	763.08
92	53	74	868.71
92	53	75	899.18
92	53	76	896.02
92	53	81	791.81
92	53	82	784.31
92	53	83	773.79
92	53	84	764.38
92	54	74	892.92
92	54	75	914.76
92	54	76	920.83
92	54	81	825.9
92	54	82	825
92	54	83	808.28
92	54	84	785.94
92	55	74	864.23
92	55	75	901.76
92	55	76	911.15
92	55	81	866.42
92	55	82	860.51
92	55	83	848.93
92	55	84	835.15
92	56	74	845.82
92	56	75	896.21
92	56	76	920.95
92	56	81	919.59
92	56	82	884.58
92	56	83	880.76
92	56	84	885.25
92	57	74	846.47
92	57	75	882.49
92	57	76	909.89
92	57	77	912.77
92	57	78	937.81
92	57	79	958.92
92	57	80	936.45
92	57	81	912.25
92	57	82	891.08
92	57	83	886.42
92	57	84	883.64
92	58	74	877.27
92	58	75	863.92
92	58	76	863.98
92	58	77	914.76
92	58	78	940.86
92	58	79	953.76
92	58	80	941.71
92	58	81	930.31
92	58	82	917.85
92	58	83	920.13
92	58	84	935.38
92	59	74	903.03
92	59	75	920.53
92	59	76	944.67
92	59	77	921.2
92	59	78	926.03
92	59	79	965.13
92	59	80	973.44
92	59	81	971.88
92	59	82	933.65
92	59	83	920.54
92	59	84	922.35
92	60	74	851.62
92	60	75	814.9
92	60	76	738.61
92	60	77	769.87
92	60	78	801.57
92	60	79	754.14
92	60	80	776.63
92	60	81	840.38
92	60	82	825.99
92	60	83	802.34
92	60	84	745.46
92	61	74	786.8
92	61	75	631.25
92	61	76	519.96
92	61	77	660.39
92	61	78	791.7
92	61	79	726.46
92	61	80	766.88
92	61	81	849.99
92	61	82	868.24
92	61	83	850.12
92	61	84	766.99
92	62	74	804.18
92	62	75	563.4
92	62	76	632.29
92	62	77	781.71
92	62	78	925.35
92	62	79	894.11
92	62	80	900.59
92	62	81	930.24
92	62	82	943.68
92	62	83	928.33
92	62	84	857.9
92	63	74	758.74
92	63	75	589.1
92	63	76	774.49
92	63	77	865.82
92	63	78	886.73
92	63	79	905.14
92	63	80	927.94
92	63	81	953.98
92	63	82	961.32
92	63	83	947.48
92	63	84	938.04
92	64	74	691.86
92	64	75	688.78
92	64	76	856.84
92	64	77	893.56
92	64	78	856
92	64	79	851.56
92	64	80	867.65
92	64	81	908.95
92	64	82	905.56
92	64	83	879.37
92	64	84	913.72
92	65	74	751.65
92	65	75	884.86
92	65	76	879.43
92	65	77	866.8
92	65	78	847.32
92	65	79	794.81
92	65	80	801.68
92	65	81	863.98
92	65	82	878.21
92	65	83	870.88
92	65	84	917.34
92	66	74	807.73
92	66	75	888.69
92	66	76	880.79
92	66	77	864.16
92	66	78	830.81
92	66	79	797.27
92	66	80	802.87
92	66	81	860.64
92	66	82	906.88
92	66	83	937
92	66	84	945.71
92	67	74	868.71
92	67	75	894.64
92	67	76	860.47
92	67	81	815.2
92	67	82	859.08
92	67	83	895.17
92	67	84	886.92
92	68	74	935.37
92	68	75	910.38
92	68	76	827.7
92	68	81	780.14
92	68	82	811.28
92	68	83	838.32
92	68	84	830.47
92	69	74	857.62
92	69	75	841.98
92	69	76	787.12
92	69	81	792.98
92	69	82	793.08
92	69	83	789.97
92	69	84	788.33
92	70	74	816.38
92	70	75	801.22
92	70	76	763.83
92	70	81	774.29
92	70	82	775.59
92	70	83	778.61
92	70	84	782.57
92	71	74	806.89
92	71	75	783.54
92	71	76	753.16
92	71	81	766.74
92	71	82	780.93
92	71	83	798.62
92	71	84	810.66
92	72	74	799.4
92	72	75	789.76
92	72	76	760.18
92	72	81	819.16
92	72	82	841.68
92	72	83	852.67
92	72	84	874.47
92	73	74	800.19
92	73	75	798.96
92	73	76	766.86
92	73	81	883.49
92	73	82	902.61
92	73	83	904.16
92	73	84	920.5
92	74	74	810.4
92	74	75	812.62
92	74	76	774.23
92	74	81	956.53
92	74	82	966.58
92	74	83	958.86
92	74	84	967.46
92	75	81	983.95
92	75	82	991.78
92	75	83	1016.3
92	75	84	1016.1
92	76	81	971.87
92	76	82	983.28
92	76	83	1009.3
92	76	84	1018.1
93	49	74	838.75
93	49	75	875.33
93	49	76	813.53
93	50	74	823.03
93	50	75	840.57
93	50	76	792.05
93	50	81	804.25
93	50	82	808.32
93	50	83	801.06
93	50	84	822.92
93	51	74	800.06
93	51	75	773.23
93	51	76	746.67
93	51	81	789.8
93	51	82	792.29
93	51	83	779.41
93	51	84	808.68
93	52	74	824.09
93	52	75	807.41
93	52	76	783.17
93	52	81	779.89
93	52	82	773.67
93	52	83	765.12
93	52	84	790.75
93	53	74	874.47
93	53	75	863.11
93	53	76	839.13
93	53	81	753.18
93	53	82	740.67
93	53	83	736.93
93	53	84	755.98
93	54	71	741.87
93	54	72	715.76
93	54	73	823.05
93	54	74	941.87
93	54	75	921
93	54	76	897.43
93	54	81	766.19
93	54	82	749.18
93	54	83	747.85
93	54	84	748.59
93	55	71	769.19
93	55	72	745.18
93	55	73	824.89
93	55	74	936.34
93	55	75	938.66
93	55	76	936.34
93	55	81	803.66
93	55	82	778.32
93	55	83	777.43
93	55	84	779.73
93	56	71	829.2
93	56	72	790.32
93	56	73	832.09
93	56	74	929.92
93	56	75	937.29
93	56	76	938.62
93	56	81	856.64
93	56	82	816.5
93	56	83	816.78
93	56	84	825.72
93	57	71	912.66
93	57	72	844.65
93	57	73	836.68
93	57	74	905.9
93	57	75	917.43
93	57	76	923.06
93	57	77	922.34
93	57	78	944.64
93	57	79	965.57
93	57	80	918.85
93	58	71	971.65
93	58	72	958.71
93	58	73	917.94
93	58	74	858.26
93	58	75	866.57
93	58	76	895.33
93	58	77	922.52
93	58	78	942.24
93	58	79	966.46
93	58	80	940.43
93	59	71	955.18
93	59	72	975.24
93	59	73	943.38
93	59	74	907.5
93	59	75	909.8
93	59	76	921.42
93	59	77	897.83
93	59	78	924.56
93	59	79	991.47
93	59	80	970.42
93	60	71	885.06
93	60	72	940.08
93	60	73	883.24
93	60	74	849.17
93	60	75	832.46
93	60	76	834.5
93	60	77	806.54
93	60	78	794.56
93	60	79	755.65
93	60	80	791.68
93	61	74	711.89
93	61	75	672.09
93	61	76	713.15
93	61	77	757.95
93	61	78	781
93	61	79	708.02
93	61	80	771.55
93	62	71	957.04
93	62	72	1018.4
93	62	73	979.08
93	62	74	845.27
93	62	75	722.51
93	62	76	736.08
93	62	77	836.68
93	62	78	922.3
93	62	79	873.83
93	62	80	898.7
93	63	71	846.01
93	63	72	897.79
93	63	73	921.94
93	63	74	857.45
93	63	75	804.07
93	63	76	829.03
93	63	77	868.13
93	63	78	888.63
93	63	79	897.74
93	63	80	919.12
93	64	71	829.28
93	64	72	821.07
93	64	73	772.54
93	64	74	800.41
93	64	75	847.15
93	64	76	888.1
93	64	77	892.33
93	64	78	868.49
93	64	79	862.08
93	64	80	868.04
93	65	71	869.43
93	65	72	933.29
93	65	73	860.93
93	65	74	828.31
93	65	75	835.34
93	65	76	897.48
93	65	77	902.23
93	65	78	873.7
93	65	79	823
93	65	80	810.7
93	66	71	888.09
93	66	72	971.96
93	66	73	904.8
93	66	74	883.14
93	66	75	904.7
93	66	76	912.57
93	67	71	877.61
93	67	72	969.37
93	67	73	927.41
93	67	74	919.56
93	67	75	933.53
93	67	76	913.09
93	67	81	799.09
93	67	82	837.92
93	67	83	886.39
93	67	84	914.73
93	68	71	827.14
93	68	72	984.21
93	68	73	967.73
93	68	74	945.69
93	68	75	909.53
93	68	76	894.54
93	68	81	785.53
93	68	82	813.61
93	68	83	841.72
93	68	84	859.39
93	69	71	739.6
93	69	72	902.56
93	69	73	898.53
93	69	74	878.04
93	69	75	856.56
93	69	76	829.7
93	69	81	792.42
93	69	82	797.11
93	69	83	799.45
93	69	84	804.45
93	70	74	836.42
93	70	75	822.24
93	70	76	798.06
93	70	81	777.92
93	70	82	780.56
93	70	83	784.1
93	70	84	797.17
93	71	74	829.23
93	71	75	807.18
93	71	76	788.52
93	71	81	768.19
93	71	82	781.4
93	71	83	797.71
93	71	84	825.02
93	72	74	826.62
93	72	75	845.91
93	72	76	800.93
93	72	81	826.76
93	72	82	857.27
93	72	83	892.02
93	72	84	918.14
93	73	74	817.18
93	73	75	850.03
93	73	76	803.86
93	73	81	903.34
93	73	82	929.28
93	73	83	940.74
93	73	84	962.01
93	74	74	806.1
93	74	75	830.92
93	74	76	800.64
94	49	74	833.1
94	49	75	854.43
94	49	76	821.92
94	50	71	878.52
94	50	72	830.39
94	50	73	829.46
94	50	74	827.8
94	50	75	829.31
94	50	76	799.83
94	51	71	853.29
94	51	72	839.78
94	51	73	824.53
94	51	74	811.71
94	51	75	802.11
94	51	76	760.67
94	52	71	845.46
94	52	72	843.04
94	52	73	839.26
94	52	74	840.4
94	52	75	840.62
94	52	76	802.15
94	53	69	636.65
94	53	70	782.5
94	53	71	885.95
94	53	72	840.91
94	53	73	856.53
94	53	74	877.53
94	53	75	874.7
94	53	76	844.37
94	54	69	608.13
94	54	70	713.07
94	54	71	813.54
94	54	72	790.4
94	54	73	842.36
94	54	74	899
94	54	75	892.55
94	54	76	883.37
94	54	78	875.7
94	54	79	840.57
94	54	80	785.96
94	55	69	602.86
94	55	70	697.04
94	55	71	805.56
94	55	72	772.83
94	55	73	829.13
94	55	74	916.62
94	55	75	938.88
94	55	76	939.54
94	55	78	936.47
94	55	79	894.94
94	55	80	813.69
94	56	69	652.57
94	56	70	745.65
94	56	71	858.54
94	56	72	803.63
94	56	73	842.16
94	56	74	926.07
94	56	75	943.8
94	56	76	929.23
94	56	78	946.51
94	56	79	958.45
94	56	80	869.38
94	57	71	907.19
94	57	72	869.53
94	57	73	872.49
94	57	74	919.88
94	57	75	929.67
94	57	76	916.09
94	57	77	880.16
94	57	78	933.69
94	57	79	971.05
94	57	80	908.63
94	58	71	959.01
94	58	72	953.66
94	58	73	926.5
94	58	74	887.68
94	58	75	909.76
94	58	76	932.18
94	58	77	918.41
94	58	78	935.13
94	58	79	968.59
94	58	80	943.79
94	59	71	960.97
94	59	72	973.24
94	59	73	953.09
94	59	74	933.07
94	59	75	932.67
94	59	76	926.9
94	59	77	883.7
94	59	78	911.94
94	59	79	998.04
94	59	80	970.45
94	60	71	853.72
94	60	72	898.3
94	60	73	857.82
94	60	74	840.92
94	60	75	844.99
94	60	76	880.86
94	60	77	812.84
94	60	78	776.05
94	60	79	752.34
94	60	80	807.56
94	61	71	805.12
94	61	72	835.05
94	61	73	658.55
94	61	74	616.57
94	61	75	684.25
94	61	76	827.92
94	61	77	805.03
94	61	78	761.04
94	61	79	684.24
94	61	80	772.15
94	62	71	833.67
94	62	72	880.72
94	62	73	827.48
94	62	74	825.72
94	62	75	830.26
94	62	76	853.52
94	62	77	896.79
94	62	78	915.79
94	62	79	836.89
94	62	80	877.42
94	63	71	880.29
94	63	72	905.52
94	63	73	910.84
94	63	74	922.93
94	63	75	927.9
94	63	76	907.97
94	63	77	908.58
94	63	78	908.21
94	63	79	892.54
94	63	80	908.84
94	64	71	859.47
94	64	72	898.52
94	64	73	894.54
94	64	74	925.01
94	64	75	951.51
94	64	76	933.9
94	64	77	920.69
94	64	78	903.44
94	64	79	890.86
94	64	80	882.13
94	65	71	893.95
94	65	72	974.4
94	65	73	932.83
94	65	74	913.11
94	65	75	903.96
94	65	76	921.73
94	65	77	932.34
94	65	78	919.56
94	65	79	882.66
94	65	80	852.37
94	66	71	886.26
94	66	72	969.14
94	66	73	932.27
94	66	74	929.75
94	66	75	944.59
94	66	76	937.19
94	66	78	946.55
94	66	79	923.87
94	66	80	883.73
94	67	69	756.48
94	67	70	770.78
94	67	71	829.1
94	67	72	922.72
94	67	73	916.01
94	67	74	929.48
94	67	75	951.34
94	67	76	935.42
94	67	78	945.99
94	67	79	914.22
94	67	80	870.25
94	68	69	648.69
94	68	70	695.84
94	68	71	795.27
94	68	72	933.8
94	68	73	926.21
94	68	74	918.35
94	68	75	908.36
94	68	76	912.33
94	68	78	925.93
94	68	79	879.74
94	68	80	837.97
94	69	69	635.86
94	69	70	661.47
94	69	71	738.6
94	69	72	875.96
94	69	73	876.43
94	69	74	870.15
94	69	75	855.08
94	69	76	838.03
94	69	78	870.28
94	69	79	830.68
94	69	80	805.97
94	70	69	682.51
94	70	70	656.49
94	70	71	692.71
94	70	72	822.92
94	70	73	838.63
94	70	74	835.41
94	70	75	819.84
94	70	76	801.13
94	71	71	704
94	71	72	842.23
94	71	73	848.55
94	71	74	833.23
94	71	75	806.99
94	71	76	798.25
94	72	71	694.78
94	72	72	823.09
94	72	73	831.12
94	72	74	826.19
94	72	75	841.37
94	72	76	810.9
94	73	71	677.17
94	73	72	808.52
94	73	73	824.03
94	73	74	820.62
94	73	75	848.17
94	73	76	820.93
94	74	74	827.02
94	74	75	828.28
94	74	76	824.64
95	50	71	891.46
95	50	72	840.39
95	50	73	837.78
95	51	71	874.19
95	51	72	859.62
95	51	73	868
95	52	71	863.18
95	52	72	879.66
95	52	73	901.52
95	53	69	637.76
95	53	70	780.66
95	53	71	894.26
95	53	72	894.13
95	53	73	922.51
95	53	77	889.89
95	53	78	907.77
95	53	79	872.61
95	53	80	815.3
95	54	69	630.27
95	54	70	737.2
95	54	71	839.65
95	54	72	842.72
95	54	73	859.37
95	54	77	917.85
95	54	78	935.45
95	54	79	896.19
95	54	80	821.96
95	55	69	631.25
95	55	70	720.28
95	55	71	829.57
95	55	72	824.71
95	55	73	847.21
95	55	77	972.93
95	55	78	992.28
95	55	79	955.59
95	55	80	867.98
95	56	69	674.87
95	56	70	758.19
95	56	71	866.16
95	56	72	840.84
95	56	73	857.5
95	56	77	896.18
95	56	78	973.42
95	56	79	993.94
95	56	80	906.93
95	57	69	758.5
95	57	70	808.66
95	57	71	909.58
95	57	72	887.84
[truncated: 7,412 more rows]
