# Supplementary material for: From mathematics to medicine: A practical primer on topological data analysis (TDA) and the development of related analytic tools for the functional discovery of latent structure in fMRI data
Source: PLoS One. 2021 Aug 12;16(8):e0255859. doi: 10.1371/journal.pone.0255859 (PMC8360597; doi:10.1371/journal.pone.0255859)
Supplement: S1 Data — The included archive of .csv files has one .csv file for each time index. Each .csv file contains a single matrix, which has one column for each of the spatial coordinates x, y, z and one column for the fMRI signal amplitude at voxel (x, y, z) at that time index. This is normalized scan data for a single patient from our study, described in the paper, with an ACC (anterior cingulate cortex) mask applied. This is the data we used, together with our software implementation of our workflow (available at https://github.com/regalski/Wayne-State-TDA), to produce the persistence diagrams, vineyards, and loop locations pictured in the figures and described in the Workflow section of our paper. (ZIP) [file pone.0255859.s004.zip › lea2002_145_121_121_time_176_rdACC.csv]

86	49	77	704.19
86	49	78	700.27
86	49	79	698.18
86	49	80	702.88
86	50	77	709.73
86	50	78	699.34
86	50	79	697.86
86	50	80	710.44
86	51	77	695.72
86	51	78	695.49
86	51	79	705.62
86	51	80	701.49
86	52	77	702.9
86	52	78	705.6
86	52	79	717.12
86	52	80	702.05
86	53	77	817.44
86	53	78	780.93
86	53	79	728.04
86	53	80	712.94
86	54	77	859.33
86	54	78	834.36
86	54	79	816.68
86	54	80	773.16
86	55	77	859.71
86	55	78	850.7
86	55	79	877.85
86	55	80	836.16
86	56	77	848.18
86	56	78	843.58
86	56	79	876.22
86	56	80	889.45
86	57	77	821.27
86	57	78	839.61
86	57	79	878.6
86	57	80	884.4
86	57	81	874.88
86	57	82	845.17
86	58	77	807.32
86	58	78	845.71
86	58	79	879.28
86	58	80	876.91
86	58	81	837.84
86	58	82	841.72
86	59	81	783.75
86	59	82	802.37
86	60	81	680.51
86	60	82	690.96
86	61	81	762.56
86	61	82	770.81
86	62	81	843.16
86	62	82	841.74
86	63	77	875.1
86	63	78	812.57
86	63	79	806.79
86	63	80	816.51
86	63	81	825.56
86	63	82	824.86
86	64	77	875.22
86	64	78	835.26
86	64	79	816.57
86	64	80	811.36
86	64	81	756.59
86	64	82	716
86	65	77	851.48
86	65	78	847.84
86	65	79	839.89
86	65	80	816.92
86	65	81	760.5
86	65	82	717.23
86	66	77	837.05
86	66	78	894.52
86	66	79	886.91
86	66	80	824.44
86	66	81	794.26
86	66	82	758.06
86	67	77	797.09
86	67	78	853.98
86	67	79	865.33
86	67	80	826.3
86	68	77	826.43
86	68	78	855.65
86	68	79	850.11
86	68	80	801.64
86	69	77	864.74
86	69	78	848.42
86	69	79	817.38
86	69	80	758.09
86	70	77	776.76
86	70	78	754.1
86	70	79	727.92
86	70	80	691.81
86	71	77	758.64
86	71	78	740.9
86	71	79	722.25
86	71	80	698.65
86	72	77	769.03
86	72	78	748.35
86	72	79	727.44
86	72	80	704.07
86	73	77	753.11
86	73	78	745.2
86	73	79	727.74
86	73	80	697.54
87	46	81	921.09
87	46	82	918.29
87	46	83	927.15
87	46	84	929.35
87	47	81	818.98
87	47	82	828.33
87	47	83	834.45
87	47	84	836.61
87	48	81	759.5
87	48	82	758.44
87	48	83	752.89
87	48	84	756.65
87	49	77	704.95
87	49	78	716.52
87	49	79	722.75
87	49	80	736.13
87	49	81	734.6
87	49	82	730.47
87	49	83	727.47
87	49	84	731.65
87	50	77	713.07
87	50	78	705
87	50	79	702.1
87	50	80	727.84
87	50	81	731.44
87	50	82	724.02
87	50	83	728.53
87	50	84	735.57
87	51	77	711.86
87	51	78	701.78
87	51	79	698.23
87	51	80	705.89
87	52	77	729.08
87	52	78	720.43
87	52	79	712.82
87	52	80	708.41
87	53	77	842.91
87	53	78	802.53
87	53	79	747.44
87	53	80	742.46
87	54	77	864.98
87	54	78	829.79
87	54	79	800.46
87	54	80	775.71
87	55	77	836.03
87	55	78	818.38
87	55	79	847.59
87	55	80	819.54
87	55	81	789.16
87	55	82	761.48
87	55	83	749.28
87	55	84	753.73
87	56	77	844.97
87	56	78	837.92
87	56	79	895.03
87	56	80	883.51
87	56	81	861.13
87	56	82	813.72
87	56	83	783.01
87	56	84	781.35
87	57	77	844.59
87	57	78	854.52
87	57	79	923.56
87	57	80	911.91
87	57	81	868.08
87	57	82	825.04
87	57	83	791.44
87	57	84	784.96
87	58	77	842.39
87	58	78	865.25
87	58	79	906.81
87	58	80	902.84
87	58	81	881.64
87	58	82	860
87	58	83	848.57
87	58	84	840.94
87	59	77	868.88
87	59	78	881.66
87	59	79	843.23
87	59	80	840.92
87	59	81	866.85
87	59	82	859.46
87	59	83	867.31
87	59	84	858.52
87	60	77	769.54
87	60	78	743.93
87	60	79	742.01
87	60	80	744.33
87	60	81	712.66
87	60	82	728.05
87	60	83	772.83
87	60	84	801.02
87	61	77	720.36
87	61	78	679.59
87	61	79	727.81
87	61	80	784.57
87	61	81	754.16
87	61	82	772.31
87	61	83	809.61
87	61	84	816.3
87	62	77	782.86
87	62	78	728.91
87	62	79	779.95
87	62	80	843.13
87	62	81	828.46
87	62	82	836.6
87	62	83	846.83
87	62	84	833.43
87	63	77	869.21
87	63	78	843.61
87	63	79	806.82
87	63	80	762.76
87	63	81	815.21
87	63	82	842.17
87	63	83	846.32
87	63	84	831.36
87	64	77	868.19
87	64	78	824.66
87	64	79	782.07
87	64	80	747.71
87	64	81	784.3
87	64	82	792.33
87	64	83	783.17
87	64	84	773.18
87	65	77	840.99
87	65	78	806.41
87	65	79	781.87
87	65	80	750.91
87	65	81	767.9
87	65	82	763.05
87	65	83	743.03
87	65	84	738.41
87	66	77	837.48
87	66	78	855.97
87	66	79	825.38
87	66	80	748.39
87	66	81	756.87
87	66	82	746.14
87	66	83	718.64
87	66	84	719.07
87	67	77	890.91
87	67	78	830.14
87	67	79	785.08
87	67	80	742.93
87	67	81	729.11
87	67	82	716.29
87	67	83	711.28
87	67	84	721.47
87	68	77	888.88
87	68	78	820.51
87	68	79	779.83
87	68	80	745.52
87	68	81	741.02
87	68	82	734.04
87	68	83	721.72
87	68	84	721.11
87	69	77	816.01
87	69	78	802.67
87	69	79	779.01
87	69	80	743.97
87	70	77	744.79
87	70	78	726.55
87	70	79	722.76
87	70	80	726.49
87	71	77	741.21
87	71	78	732.72
87	71	79	725.75
87	71	80	716.35
87	72	77	775.02
87	72	78	764.44
87	72	79	738.94
87	72	80	709.9
87	73	77	753.91
87	73	78	734.35
87	73	79	720.75
87	73	80	716.5
87	73	81	743.7
87	73	82	761.65
87	73	83	765.31
87	73	84	763.88
87	74	81	768.9
87	74	82	808.14
87	74	83	837.01
87	74	84	852.93
87	75	81	794.18
87	75	82	851.06
87	75	83	890.27
87	75	84	912.64
87	76	81	804.63
87	76	82	865.65
87	76	83	899.93
87	76	84	921.3
88	46	81	937.8
88	46	82	935.2
88	46	83	950.16
88	46	84	949.33
88	47	81	867.01
88	47	82	869.55
88	47	83	855.59
88	47	84	846.61
88	48	81	776.13
88	48	82	771.7
88	48	83	755.59
88	48	84	758.16
88	49	77	696.6
88	49	78	730.77
88	49	79	739.1
88	49	80	728.7
88	49	81	734.53
88	49	82	741.01
88	49	83	731.59
88	49	84	736.34
88	50	77	700.74
88	50	78	712.02
88	50	79	714.92
88	50	80	717.46
88	50	81	736.14
88	50	82	755.84
88	50	83	747.18
88	50	84	745.05
88	51	77	734.5
88	51	78	730.45
88	51	79	725.43
88	51	80	722.04
88	52	77	802.79
88	52	78	783.8
88	52	79	767.44
88	52	80	751.64
88	53	77	884.68
88	53	78	853.98
88	53	79	820.94
88	53	80	810.8
88	54	77	904.76
88	54	78	881.41
88	54	79	856.51
88	54	80	835.08
88	55	77	885.41
88	55	78	873.05
88	55	79	876.59
88	55	80	854.33
88	55	81	834
88	55	82	818.21
88	55	83	812.56
88	55	84	823.25
88	56	77	868.97
88	56	78	867.82
88	56	79	881.81
88	56	80	880.83
88	56	81	875.08
88	56	82	852.28
88	56	83	840.39
88	56	84	863.37
88	57	77	867.48
88	57	78	879.49
88	57	79	897.12
88	57	80	891.68
88	57	81	871.83
88	57	82	836.66
88	57	83	815.06
88	57	84	840.85
88	58	77	882.29
88	58	78	888.38
88	58	79	891.71
88	58	80	889.91
88	58	81	892.2
88	58	82	873.16
88	58	83	859.75
88	58	84	876.89
88	59	77	922.69
88	59	78	884.16
88	59	79	846.08
88	59	80	855.89
88	59	81	894.75
88	59	82	882.77
88	59	83	863.87
88	59	84	865.54
88	60	77	874.5
88	60	78	859.88
88	60	79	799.85
88	60	80	757.84
88	60	81	725.2
88	60	82	707.06
88	60	83	705.61
88	60	84	751.92
88	61	77	826.57
88	61	78	836.13
88	61	79	812.8
88	61	80	792.89
88	61	81	752.3
88	61	82	740.9
88	61	83	748.61
88	61	84	788.79
88	62	77	834.64
88	62	78	835.86
88	62	79	850.92
88	62	80	858.43
88	62	81	834.07
88	62	82	827.49
88	62	83	832.06
88	62	84	837.44
88	63	77	882.92
88	63	78	865.2
88	63	79	836.49
88	63	80	809.03
88	63	81	856.5
88	63	82	890.5
88	63	83	908.62
88	63	84	872.94
88	64	77	897.41
88	64	78	844.4
88	64	79	797.26
88	64	80	767.77
88	64	81	838.95
88	64	82	869.46
88	64	83	871.75
88	64	84	831.7
88	65	77	900.23
88	65	78	821.52
88	65	79	770.06
88	65	80	741.13
88	65	81	816.65
88	65	82	841.15
88	65	83	827.88
88	65	84	791.79
88	66	77	905.92
88	66	78	833.39
88	66	79	776.33
88	66	80	726.53
88	66	81	795.7
88	66	82	807.76
88	66	83	778.74
88	66	84	753.06
88	67	77	874.34
88	67	78	795.7
88	67	79	739.4
88	67	80	701.6
88	67	81	737.39
88	67	82	741.03
88	67	83	725.68
88	67	84	722.39
88	68	77	830.65
88	68	78	776.69
88	68	79	738.48
88	68	80	711.91
88	68	81	736.84
88	68	82	739.48
88	68	83	724.44
88	68	84	728.14
88	69	77	775.94
88	69	78	771.23
88	69	79	757.19
88	69	80	738.24
88	70	77	741.51
88	70	78	730.59
88	70	79	725.13
88	70	80	727.4
88	71	77	728.56
88	71	78	726.59
88	71	79	722.88
88	71	80	720.04
88	72	77	730.74
88	72	78	744.99
88	72	79	735.13
88	72	80	718.28
88	73	77	728.53
88	73	78	719.04
88	73	79	723.38
88	73	80	741.08
88	73	81	765.15
88	73	82	784.72
88	73	83	798.53
88	73	84	788.05
88	74	81	808.34
88	74	82	847.62
88	74	83	866.98
88	74	84	872.26
88	75	81	863.05
88	75	82	918.65
88	75	83	918.44
88	75	84	943.93
88	76	81	864.27
88	76	82	920.41
88	76	83	897.24
88	76	84	934.9
89	46	81	947.24
89	46	82	951.07
89	46	83	952.64
89	46	84	943.6
89	47	81	890.83
89	47	82	888.44
89	47	83	860.36
89	47	84	845.28
89	48	81	790.64
89	48	82	789.01
89	48	83	761.71
89	48	84	756.54
89	49	77	716.49
89	49	78	718.87
89	49	79	721.77
89	49	80	718.09
89	49	81	738.46
89	49	82	753.2
89	49	83	738.2
89	49	84	740.5
89	50	74	729.13
89	50	75	763.44
89	50	76	750.44
89	50	77	730.58
89	50	78	732.25
89	50	79	732.55
89	50	80	731.48
89	50	81	753.46
89	50	82	778.27
89	50	83	765.13
89	50	84	759.3
89	51	74	722.62
89	51	75	779.25
89	51	76	786.45
89	51	77	775.07
89	51	78	772.64
89	51	79	765.33
89	51	80	750.35
89	51	81	749.09
89	51	82	749.2
89	51	83	743.4
89	51	84	742.17
89	52	74	746.03
89	52	75	840.83
89	52	76	870.49
89	52	77	857.57
89	52	78	842.83
89	52	79	826.47
89	52	80	801.43
89	52	81	783.44
89	52	82	769.89
89	52	83	759.16
89	52	84	750.82
89	53	74	751.59
89	53	75	845.17
89	53	76	882.55
89	53	77	870.04
89	53	78	886.61
89	53	79	896.96
89	53	80	885.59
89	53	81	867.31
89	53	82	844.71
89	53	83	807.82
89	53	84	778.35
89	54	74	753.08
89	54	75	837.18
89	54	76	888.41
89	54	77	881.37
89	54	78	887.74
89	54	79	887.46
89	54	80	880.96
89	54	81	870.17
89	54	82	864.09
89	54	83	845.41
89	54	84	828.03
89	55	75	833.09
89	55	76	901.56
89	55	77	889.99
89	55	78	870.53
89	55	79	854.8
89	55	80	864.05
89	55	81	870.64
89	55	82	876.01
89	55	83	872.53
89	55	84	872.39
89	56	75	806.52
89	56	76	851.33
89	56	77	870.79
89	56	78	872.32
89	56	79	864.63
89	56	80	879.66
89	56	81	894.16
89	56	82	891.11
89	56	83	889.57
89	56	84	900.28
89	57	75	827.79
89	57	76	837.07
89	57	77	869.24
89	57	78	876.24
89	57	79	857.82
89	57	80	871.48
89	57	81	885.29
89	57	82	867.37
89	57	83	856.93
89	57	84	875.57
89	58	77	881.85
89	58	78	886.32
89	58	79	869.25
89	58	80	889.51
89	58	81	917.65
89	58	82	905.36
89	58	83	898.78
89	58	84	909.4
89	59	77	886.47
89	59	78	889.55
89	59	79	898.99
89	59	80	927.14
89	59	81	949.92
89	59	82	922.17
89	59	83	883.8
89	59	84	865.35
89	60	77	809.54
89	60	78	810.72
89	60	79	787.27
89	60	80	753.38
89	60	81	713.68
89	60	82	668.7
89	60	83	624.15
89	60	84	667.95
89	61	77	774.25
89	61	78	792.93
89	61	79	788.95
89	61	80	762.73
89	61	81	718.25
89	61	82	674.35
89	61	83	627.61
89	61	84	731.14
89	62	77	843.09
89	62	78	840.2
89	62	79	857.25
89	62	80	852.74
89	62	81	822.81
89	62	82	787.26
89	62	83	754.22
89	62	84	824.52
89	63	77	880.01
89	63	78	856.46
89	63	79	855.3
89	63	80	863.53
89	63	81	901.98
89	63	82	917.96
89	63	83	937.92
89	63	84	912.47
89	64	77	891.99
89	64	78	831.18
89	64	79	809.01
89	64	80	811.22
89	64	81	877.61
89	64	82	906.18
89	64	83	910.82
89	64	84	868.64
89	65	77	885.63
89	65	78	802.5
89	65	79	766.83
89	65	80	763.77
89	65	81	853.69
89	65	82	894.98
89	65	83	891.19
89	65	84	845.23
89	66	75	820.96
89	66	76	842.78
89	66	77	852.07
89	66	78	796.34
89	66	79	755.69
89	66	80	738.95
89	66	81	841.78
89	66	82	882.47
89	66	83	862.11
89	66	84	817.26
89	67	75	860.04
89	67	76	840.48
89	67	77	819.45
89	67	78	776.71
89	67	79	735.08
89	67	80	708.23
89	67	81	763.27
89	67	82	787.67
89	67	83	772.67
89	67	84	751.54
89	68	75	834.08
89	68	76	814.63
89	68	77	798.74
89	68	78	768.21
89	68	79	735.31
89	68	80	710.73
89	68	81	746.1
89	68	82	759.34
89	68	83	745.78
89	68	84	747.42
89	69	74	853.8
89	69	75	792.44
89	69	76	776.32
89	69	77	778.95
89	69	78	772.33
89	69	79	758.86
89	69	80	745.32
89	69	81	768.17
89	69	82	771.41
89	69	83	748.99
89	69	84	767.42
89	70	74	828.49
89	70	75	779.64
89	70	76	761.87
89	70	77	758.28
89	70	78	753.64
89	70	79	740.49
89	70	80	729.97
89	70	81	754.23
89	70	82	766.76
89	70	83	759.14
89	70	84	768.23
89	71	74	799.65
89	71	75	770.26
89	71	76	756.68
89	71	77	752.2
89	71	78	749.44
89	71	79	736.01
89	71	80	726.5
89	71	81	751.91
89	71	82	764.39
89	71	83	753.36
89	71	84	750.28
89	72	74	750.66
89	72	75	748.4
89	72	76	755.96
89	72	77	764.38
89	72	78	757.7
89	72	79	743.66
89	72	80	729.84
89	72	81	759.01
89	72	82	771.13
89	72	83	756.83
89	72	84	748.02
89	73	74	740.31
89	73	75	751.94
89	73	76	752.17
89	73	77	746.7
89	73	78	738.67
89	73	79	742.73
89	73	80	759.77
89	73	81	789.67
89	73	82	817.21
89	73	83	842.77
89	73	84	827.06
89	74	81	841.36
89	74	82	880.34
89	74	83	908.42
89	74	84	901.85
89	75	81	912.22
89	75	82	961.24
89	75	83	958.33
89	75	84	977.01
89	76	81	905.89
89	76	82	952.38
89	76	83	926.84
89	76	84	961.18
90	46	81	942.76
90	46	82	952.12
90	46	83	939.36
90	46	84	917.04
90	47	81	893.4
90	47	82	890.94
90	47	83	854.95
90	47	84	839.61
90	48	81	801.28
90	48	82	801.75
90	48	83	773.5
90	48	84	763.7
90	49	74	758.36
90	49	75	760.82
90	49	76	752.6
90	49	81	747
90	49	82	763.26
90	49	83	747.72
90	49	84	745.27
90	50	74	745.72
90	50	75	754.4
90	50	76	755.35
90	50	77	752.88
90	50	78	742.89
90	50	79	743.9
90	50	80	751.99
90	50	81	769.59
90	50	82	786.6
90	50	83	772.88
90	50	84	766.58
90	51	74	734.49
90	51	75	769.21
90	51	76	790.92
90	51	77	797.69
90	51	78	791.55
90	51	79	786.22
90	51	80	774.36
90	51	81	772
90	51	82	768.44
90	51	83	755.12
90	51	84	750.31
90	52	74	769.01
90	52	75	848.07
90	52	76	880.58
90	52	77	881.5
90	52	78	876.23
90	52	79	858.33
90	52	80	827.74
90	52	81	815.81
90	52	82	806.18
90	52	83	782.54
90	52	84	758.9
90	53	74	779.02
90	53	75	861.49
90	53	76	885.61
90	53	77	867.66
90	53	78	912.09
90	53	79	951.06
90	53	80	936.31
90	53	81	925.44
90	53	82	917.69
90	53	83	858.09
90	53	84	788.69
90	54	74	775.16
90	54	75	849.81
90	54	76	883.24
90	54	77	867.81
90	54	78	902.88
90	54	79	923.12
90	54	80	914.09
90	54	81	914.8
90	54	82	928.34
90	54	83	898.13
90	54	84	858.12
90	55	74	772.68
90	55	75	837.4
90	55	76	890.79
90	55	77	897.61
90	55	78	880.17
90	55	79	857.26
90	55	80	872.98
90	55	81	894.79
90	55	82	918.94
90	55	83	903.55
90	55	84	869.43
90	56	74	785.04
90	56	75	814.21
90	56	76	862.52
90	56	77	899.99
90	56	78	903.68
90	56	79	887.94
90	56	80	899.35
90	56	81	911.31
90	56	82	909.12
90	56	83	887.7
90	56	84	853.22
90	57	74	838.03
90	57	75	835.83
90	57	76	847.19
90	57	77	896.2
90	57	78	900.14
90	57	79	867.38
90	57	80	880.35
90	57	81	906.56
90	57	82	906.96
90	57	83	888.09
90	57	84	850.19
90	58	74	939.6
90	58	75	919.59
90	58	76	865.8
90	58	77	899.12
90	58	78	903.81
90	58	79	880.02
90	58	80	909.62
90	58	81	959.01
90	58	82	964.48
90	58	83	961.15
90	58	84	943.33
90	59	75	874.97
90	59	76	864.19
90	59	77	883.03
90	59	78	910.12
90	59	79	956.03
90	59	80	1005.9
90	59	81	1030.8
90	59	82	990.07
90	59	83	939.1
90	59	84	910.16
90	60	75	752.37
90	60	76	715.12
90	60	77	726.93
90	60	78	751.23
90	60	79	749.56
90	60	80	734.06
90	60	81	698.92
90	60	82	652.35
90	60	83	595.88
90	60	84	591.84
90	61	77	667.76
90	61	78	720.43
90	61	79	728.58
90	61	80	714.1
90	61	81	669.65
90	61	82	602.81
90	61	83	523.12
90	61	84	603.14
90	62	75	794.53
90	62	76	809.84
90	62	77	831.93
90	62	78	846.96
90	62	79	851.57
90	62	80	838.49
90	62	81	796.78
90	62	82	714.61
90	62	83	603.22
90	62	84	733.59
90	63	75	679.89
90	63	76	816.46
90	63	77	875.67
90	63	78	842.7
90	63	79	866.5
90	63	80	895.4
90	63	81	927.15
90	63	82	878.72
90	63	83	788.44
90	63	84	918.41
90	64	75	642.55
90	64	76	815.02
90	64	77	874.01
90	64	78	804.97
90	64	79	815.75
90	64	80	849.91
90	64	81	893.3
90	64	82	873.34
90	64	83	822.45
90	64	84	867.45
90	65	74	860.59
90	65	75	779.92
90	65	76	834.98
90	65	77	848.01
90	65	78	766.77
90	65	79	763.36
90	65	80	796.27
90	65	81	860.12
90	65	82	882.79
90	65	83	882.37
90	65	84	875.83
90	66	74	860.41
90	66	75	877.88
90	66	76	848.53
90	66	77	807.64
90	66	78	769.45
90	66	79	752.26
90	66	80	769.65
90	66	81	861.45
90	66	82	922.83
90	66	83	950.13
90	66	84	896.96
90	67	74	873.32
90	67	75	876.9
90	67	76	828.11
90	67	77	784.75
90	67	78	760.9
90	67	79	749.24
90	67	80	749.16
90	67	81	788.4
90	67	82	816.53
90	67	83	836.39
90	67	84	784.36
90	68	74	896.67
90	68	75	824.28
90	68	76	793.51
90	68	77	779.11
90	68	78	763.24
90	68	79	755.85
90	68	80	749.66
90	68	81	762.86
90	68	82	777
90	68	83	782.98
90	68	84	763.75
90	69	74	841.88
90	69	75	783.08
90	69	76	775.18
90	69	77	782.35
90	69	78	778.23
90	69	79	770.19
90	69	80	762.89
90	69	81	789.38
90	69	82	794.36
90	69	83	765.94
90	69	84	786.13
90	70	74	812.72
90	70	75	787.45
90	70	76	776.18
90	70	77	773.36
90	70	78	773.68
90	70	79	761.31
90	70	80	742.75
90	70	81	753.77
90	70	82	762
90	70	83	766.07
90	70	84	773.16
90	71	74	797.43
90	71	75	797.58
90	71	76	780.11
90	71	77	768.78
90	71	78	770.5
90	71	79	755.98
90	71	80	737.55
90	71	81	749.24
90	71	82	761.67
90	71	83	776.15
90	71	84	772.06
90	72	74	781.51
90	72	75	774.04
90	72	76	773.89
90	72	77	779.96
90	72	78	767.41
90	72	79	757.54
90	72	80	754.26
90	72	81	779.94
90	72	82	796.37
90	72	83	801.59
90	72	84	784.71
90	73	74	781.83
90	73	75	777
90	73	76	769.83
90	73	81	821.64
90	73	82	851.33
90	73	83	888.3
90	73	84	874.26
90	74	81	877.61
90	74	82	909.81
90	74	83	955.12
90	74	84	946.23
90	75	81	945.19
90	75	82	970.05
90	75	83	1000.5
90	75	84	1002.7
90	76	81	932.64
90	76	82	971.39
90	76	83	992.63
90	76	84	994.82
91	47	81	882.93
91	47	82	879.88
91	47	83	871.96
91	47	84	874.78
91	48	81	812.86
91	48	82	805.27
91	48	83	801.51
91	48	84	813.04
91	49	74	778.12
91	49	75	775.79
91	49	76	765.35
91	49	81	764.68
91	49	82	763.03
91	49	83	769.23
91	49	84	783.29
91	50	74	769.65
91	50	75	766.06
91	50	76	759.32
91	50	81	777.79
91	50	82	783.28
91	50	83	779.01
91	50	84	782.24
91	51	74	768.6
91	51	75	780.67
91	51	76	781.77
91	51	81	777.22
91	51	82	770.08
91	51	83	752.44
91	51	84	754.31
91	52	74	807.19
91	52	75	854.95
91	52	76	867.94
91	52	81	806.56
91	52	82	792.01
91	52	83	762.07
91	52	84	744.46
91	53	74	832.2
91	53	75	893.31
91	53	76	900.83
91	53	81	907.72
91	53	82	870.55
91	53	83	816.55
91	53	84	765.24
91	54	74	837.76
91	54	75	899.24
91	54	76	908.84
91	54	81	915.47
91	54	82	915.23
91	54	83	877.72
91	54	84	835.9
91	55	74	811.22
91	55	75	875.64
91	55	76	906.6
91	55	81	908.08
91	55	82	925.43
91	55	83	905.26
91	55	84	879.6
91	56	74	794.51
91	56	75	849.42
91	56	76	902.8
91	56	81	941.83
91	56	82	914.77
91	56	83	904.07
91	56	84	893.1
91	57	74	823.35
91	57	75	848.42
91	57	76	884.91
91	57	77	934.7
91	57	78	954.37
91	57	79	949.44
91	57	80	938.1
91	57	81	927.35
91	57	82	925.47
91	57	83	910.16
91	57	84	879.87
91	58	74	932.49
91	58	75	907.96
91	58	76	860.71
91	58	77	926
91	58	78	950.5
91	58	79	942.53
91	58	80	947.07
91	58	81	958.81
91	58	82	965.53
91	58	83	964.61
91	58	84	964.22
91	59	74	877.37
91	59	75	892.61
91	59	76	901.93
91	59	77	918.31
91	59	78	937.18
91	59	79	964.84
91	59	80	998.38
91	59	81	1019.6
91	59	82	974.43
91	59	83	946.64
91	59	84	937.43
91	60	74	782.51
91	60	75	740.55
91	60	76	686.4
91	60	77	718.35
91	60	78	759.35
91	60	79	727.4
91	60	80	740.16
91	60	81	777.69
91	60	82	748.7
91	60	83	704.8
91	60	84	655.86
91	61	74	737.33
91	61	75	608.6
91	61	76	530.42
91	61	77	615.14
91	61	78	738.87
91	61	79	712.98
91	61	80	730.11
91	61	81	757.83
91	61	82	743.32
91	61	83	698.67
91	61	84	647.34
91	62	74	882.61
91	62	75	697.68
91	62	76	741.97
91	62	77	820.17
91	62	78	910.84
91	62	79	887.1
91	62	80	871.42
91	62	81	854.97
91	62	82	832.48
91	62	83	782.72
91	62	84	771.44
91	63	74	857.77
91	63	75	622.59
91	63	76	805.73
91	63	77	874.6
91	63	78	842.68
91	63	79	878.15
91	63	80	911.16
91	63	81	935.77
91	63	82	908.22
91	63	83	850.19
91	63	84	940.32
91	64	74	800.5
91	64	75	656.45
91	64	76	835.88
91	64	77	861.71
91	64	78	778.43
91	64	79	810.16
91	64	80	853.25
91	64	81	902.33
91	64	82	877.32
91	64	83	808.2
91	64	84	877.82
91	65	74	854.48
91	65	75	923.13
91	65	76	872.39
91	65	77	813.46
91	65	78	742.27
91	65	79	749.32
91	65	80	790.74
91	65	81	866.94
91	65	82	881.49
91	65	83	861.57
91	65	84	891.21
91	66	74	848.8
91	66	75	910.32
91	66	76	866.25
91	66	77	815.68
91	66	78	770.61
91	66	79	752.33
91	66	80	772.14
91	66	81	859
91	66	82	926.93
91	66	83	991.2
91	66	84	945.19
91	67	74	869.59
91	67	75	889.65
91	67	76	842.72
91	67	81	821.47
91	67	82	859.1
91	67	83	901.32
91	67	84	855.13
91	68	74	904.91
91	68	75	865.29
91	68	76	815
91	68	81	802.51
91	68	82	811.17
91	68	83	827.64
91	68	84	808.5
91	69	74	838.81
91	69	75	805.47
91	69	76	784.98
91	69	81	802.92
91	69	82	796.02
91	69	83	774.71
91	69	84	788.42
91	70	74	802.22
91	70	75	796.19
91	70	76	784.55
91	70	81	776.2
91	70	82	776.69
91	70	83	774.35
91	70	84	775.05
91	71	74	786.87
91	71	75	803.58
91	71	76	789.96
91	71	81	773.85
91	71	82	784.47
91	71	83	789.01
91	71	84	786.58
91	72	74	787.68
91	72	75	784.48
91	72	76	777.2
91	72	81	814.62
91	72	82	827.41
91	72	83	815.35
91	72	84	818.83
91	73	74	794.06
91	73	75	784.28
91	73	76	774.26
91	73	81	875.73
91	73	82	885.29
91	73	83	894.02
91	73	84	895.9
91	74	74	798.39
91	74	75	790.45
91	74	76	770.37
91	74	81	941.25
91	74	82	943.32
91	74	83	969.31
91	74	84	970.63
91	75	81	984.77
91	75	82	986.65
91	75	83	1012.1
91	75	84	1021.2
91	76	81	961.73
91	76	82	981.13
91	76	83	1006.6
91	76	84	1021.4
92	47	81	952.77
92	47	82	961.86
92	47	83	949.29
92	47	84	951.33
92	48	81	875.12
92	48	82	888.5
92	48	83	893.12
92	48	84	897.75
92	49	74	799.3
92	49	75	808.68
92	49	76	781.57
92	49	81	806.52
92	49	82	820.07
92	49	83	842.48
92	49	84	850.06
92	50	74	793.42
92	50	75	800.71
92	50	76	767.19
92	50	81	799.54
92	50	82	803.59
92	50	83	802.42
92	50	84	809.57
92	51	74	802.18
92	51	75	809.07
92	51	76	767.88
92	51	81	777.84
92	51	82	779.66
92	51	83	763.02
92	51	84	779.39
92	52	74	835.75
92	52	75	848.45
92	52	76	834.04
92	52	81	761.46
92	52	82	765.17
92	52	83	743.01
92	52	84	746.09
92	53	74	874.7
92	53	75	911.25
92	53	76	907.12
92	53	81	790.9
92	53	82	771.35
92	53	83	749.82
92	53	84	735.39
92	54	74	901.88
92	54	75	958.78
92	54	76	959.89
92	54	81	826.97
92	54	82	816.03
92	54	83	801.29
92	54	84	783.93
92	55	74	864.27
92	55	75	932.82
92	55	76	958.19
92	55	81	862.5
92	55	82	848.59
92	55	83	842.03
92	55	84	839.26
92	56	74	824.88
92	56	75	902.32
92	56	76	947.09
92	56	81	909.71
92	56	82	860.7
92	56	83	859.85
92	56	84	874.29
92	57	74	821.52
92	57	75	871.55
92	57	76	915.95
92	57	77	904.83
92	57	78	939.84
92	57	79	979.92
92	57	80	944.43
92	57	81	909.23
92	57	82	880.05
92	57	83	869.41
92	57	84	859.66
92	58	74	884.28
92	58	75	869.98
92	58	76	865.05
92	58	77	897.78
92	58	78	931.89
92	58	79	966.88
92	58	80	950.87
92	58	81	929.42
92	58	82	916.95
92	58	83	915.24
92	58	84	925.5
92	59	74	914.17
92	59	75	930.65
92	59	76	961.8
92	59	77	929.31
92	59	78	934.13
92	59	79	985.17
92	59	80	980.42
92	59	81	955.84
92	59	82	929.6
92	59	83	918.46
92	59	84	919.19
92	60	74	872.54
92	60	75	833.87
92	60	76	771.56
92	60	77	787.8
92	60	78	815.48
92	60	79	768.04
92	60	80	771.52
92	60	81	819.32
92	60	82	810.02
92	60	83	791.39
92	60	84	745.54
92	61	74	833.8
92	61	75	673.43
92	61	76	581.2
92	61	77	693.61
92	61	78	811.86
92	61	79	741.61
92	61	80	764.97
92	61	81	840.13
92	61	82	863.39
92	61	83	852.16
92	61	84	772.88
92	62	74	836.28
92	62	75	565.68
92	62	76	670.43
92	62	77	810.74
92	62	78	929.33
92	62	79	888.05
92	62	80	892.51
92	62	81	923.25
92	62	82	943.77
92	62	83	934.44
92	62	84	869.03
92	63	74	772.87
92	63	75	570.41
92	63	76	799.78
92	63	77	896.02
92	63	78	882.89
92	63	79	902.35
92	63	80	923.18
92	63	81	940.22
92	63	82	953.57
92	63	83	950.69
92	63	84	959.15
92	64	74	704.23
92	64	75	680.98
92	64	76	870.97
92	64	77	909.65
92	64	78	851.04
92	64	79	841.54
92	64	80	853.64
92	64	81	894.98
92	64	82	908.65
92	64	83	897.48
92	64	84	917.77
92	65	74	767.91
92	65	75	937.92
92	65	76	892.48
92	65	77	863.82
92	65	78	843.3
92	65	79	781.81
92	65	80	778.73
92	65	81	850.08
92	65	82	889.39
92	65	83	904.12
92	65	84	920.52
92	66	74	808.99
92	66	75	890.81
92	66	76	879.88
92	66	77	866.23
92	66	78	843.83
92	66	79	786.28
92	66	80	772.93
92	66	81	834.76
92	66	82	903.02
92	66	83	971.06
92	66	84	956.73
92	67	74	859.9
92	67	75	888.76
92	67	76	870.55
92	67	81	807.24
92	67	82	858.15
92	67	83	913.24
92	67	84	904.99
92	68	74	918.45
92	68	75	922.42
92	68	76	860.72
92	68	81	795.22
92	68	82	815.36
92	68	83	839.36
92	68	84	843.52
92	69	74	854.71
92	69	75	855.05
92	69	76	808.16
92	69	81	807.02
92	69	82	794.08
92	69	83	772.97
92	69	84	784.34
92	70	74	810.39
92	70	75	804.26
92	70	76	774.86
92	70	81	780.27
92	70	82	776.57
92	70	83	772.59
92	70	84	779.56
92	71	74	782.85
92	71	75	770.59
92	71	76	756.2
92	71	81	770.8
92	71	82	784.99
92	71	83	798.67
92	71	84	806.72
92	72	74	785.38
92	72	75	780.82
92	72	76	770.26
92	72	81	835.17
92	72	82	847.7
92	72	83	837.7
92	72	84	858.48
92	73	74	789.16
92	73	75	786
92	73	76	773.92
92	73	81	905.54
92	73	82	912.67
92	73	83	906.2
92	73	84	921.52
92	74	74	798.38
92	74	75	789.64
92	74	76	771.27
92	74	81	979.55
92	74	82	976.6
92	74	83	982.89
92	74	84	991.51
92	75	81	993.05
92	75	82	991.88
92	75	83	1021.4
92	75	84	1037.2
92	76	81	963.93
92	76	82	976.36
92	76	83	1008.3
92	76	84	1036.2
93	49	74	818.78
93	49	75	842.31
93	49	76	797.51
93	50	74	807.1
93	50	75	837.59
93	50	76	787.05
93	50	81	802.26
93	50	82	814.29
93	50	83	814.09
93	50	84	826.98
93	51	74	801.17
93	51	75	802.38
93	51	76	759.79
93	51	81	785.86
93	51	82	792.33
93	51	83	778.46
93	51	84	805.74
93	52	74	831.09
93	52	75	819.46
93	52	76	791.21
93	52	81	765.92
93	52	82	764.66
93	52	83	749.12
93	52	84	776.81
93	53	74	877.52
93	53	75	883.21
93	53	76	856.24
93	53	81	742.19
93	53	82	728.69
93	53	83	718.99
93	53	84	739.08
93	54	71	748.94
93	54	72	741.82
93	54	73	817.08
93	54	74	917.84
93	54	75	957.03
93	54	76	928.51
93	54	81	762.19
93	54	82	751.19
93	54	83	745.84
93	54	84	745.57
93	55	71	782.2
93	55	72	771.15
93	55	73	830.89
93	55	74	921.35
93	55	75	934.72
93	55	76	943.39
93	55	81	803.65
93	55	82	783.33
93	55	83	781.48
93	55	84	786.82
93	56	71	842.24
93	56	72	813.33
93	56	73	838.13
93	56	74	912.98
93	56	75	927.4
93	56	76	940.71
93	56	81	856.66
93	56	82	804.55
93	56	83	807.84
93	56	84	825.78
93	57	71	919.68
93	57	72	857.7
93	57	73	834.77
93	57	74	881.93
93	57	75	904.48
93	57	76	923.1
93	57	77	926.32
93	57	78	948.56
93	57	79	974.42
93	57	80	916.71
93	58	71	951.64
93	58	72	942.67
93	58	73	900.87
93	58	74	838.24
93	58	75	847.62
93	58	76	883.34
93	58	77	923.44
93	58	78	945.15
93	58	79	971.44
93	58	80	936.45
93	59	71	929.15
93	59	72	959.25
93	59	73	951.57
93	59	74	934.69
93	59	75	918.89
93	59	76	893.5
93	59	77	895.92
93	59	78	926.64
93	59	79	991.45
93	59	80	976.33
93	60	71	878.1
93	60	72	934.12
93	60	73	889.21
93	60	74	893.14
93	60	75	867.54
93	60	76	814.59
93	60	77	807.52
93	60	78	803.47
93	60	79	761.5
93	60	80	781.53
93	61	74	733.23
93	61	75	731.33
93	61	76	722.4
93	61	77	767.12
93	61	78	799.06
93	61	79	729.09
93	61	80	772.63
93	62	71	902.97
93	62	72	950.54
93	62	73	920.25
93	62	74	849.28
93	62	75	746.49
93	62	76	745.11
93	62	77	837.67
93	62	78	924.17
93	62	79	883.69
93	62	80	903.59
93	63	71	841.08
93	63	72	886.88
93	63	73	904.97
93	63	74	849.53
93	63	75	796.21
93	63	76	845.13
93	63	77	880.2
93	63	78	881.68
93	63	79	907.9
93	63	80	929.33
93	64	71	858.39
93	64	72	855.31
93	64	73	801.72
93	64	74	804.49
93	64	75	835.19
93	64	76	906.17
93	64	77	910.41
93	64	78	866.5
93	64	79	866.05
93	64	80	867
93	65	71	878.48
93	65	72	945.27
93	65	73	879.86
93	65	74	855.25
93	65	75	878.38
93	65	76	923.56
93	65	77	916.27
93	65	78	882.69
93	65	79	821
93	65	80	798.72
93	66	71	887.13
93	66	72	969.96
93	66	73	917.87
93	66	74	902.25
93	66	75	923.79
93	66	76	916.65
93	67	71	882.63
93	67	72	960.45
93	67	73	938.52
93	67	74	929.64
93	67	75	930.61
93	67	76	920.2
93	67	81	792.06
93	67	82	828.95
93	67	83	878.44
93	67	84	906.78
93	68	71	857.18
93	68	72	965.18
93	68	73	971.75
93	68	74	951.75
93	68	75	898.61
93	68	76	921.59
93	68	81	791.55
93	68	82	806.66
93	68	83	824.78
93	68	84	851.44
93	69	71	754.62
93	69	72	908.61
93	69	73	905.65
93	69	74	878.14
93	69	75	854.68
93	69	76	844.79
93	69	81	812.43
93	69	82	802.15
93	69	83	779.5
93	69	84	782.5
93	70	74	827.47
93	70	75	818.29
93	70	76	803.1
93	70	81	788.88
93	70	82	782.55
93	70	83	774.1
93	70	84	785.18
93	71	74	800.24
93	71	75	789.22
93	71	76	781.54
93	71	81	767.26
93	71	82	780.48
93	71	83	798.8
93	71	84	821.09
93	72	74	824.67
93	72	75	823.01
93	72	76	808.99
93	72	81	847.75
93	72	82	865.28
93	72	83	871.06
93	72	84	897.15
93	73	74	826.19
93	73	75	821.07
93	73	76	809.89
93	73	81	926.39
93	73	82	939.33
93	73	83	936.77
93	73	84	956.01
93	74	74	810.07
93	74	75	793.95
93	74	76	791.67
94	49	74	825.07
94	49	75	843.37
94	49	76	816.92
94	50	71	863.54
94	50	72	846.4
94	50	73	824.48
94	50	74	820.8
94	50	75	830.25
94	50	76	804.79
94	51	71	827.36
94	51	72	820.84
94	51	73	817.58
94	51	74	811.73
94	51	75	802.08
94	51	76	774.66
94	52	71	815.51
94	52	72	820.04
94	52	73	826.24
94	52	74	827.35
94	52	75	821.54
94	52	76	814.05
94	53	69	631.64
94	53	70	748.48
94	53	71	845.91
94	53	72	833.91
94	53	73	844.55
94	53	74	861.52
94	53	75	860.62
94	53	76	852.28
94	54	69	610.17
94	54	70	710.14
94	54	71	819.66
94	54	72	798.55
94	54	73	847.48
94	54	74	909.03
94	54	75	918.54
94	54	76	898.35
94	54	78	880.69
94	54	79	840.56
94	54	80	771
94	55	69	606.93
94	55	70	703.07
94	55	71	819.55
94	55	72	777.79
94	55	73	830.13
94	55	74	919.68
94	55	75	940.97
94	55	76	944.59
94	55	78	938.38
94	55	79	893.94
94	55	80	810.75
94	56	69	651.59
94	56	70	733.64
94	56	71	857.49
94	56	72	799.61
94	56	73	831.24
94	56	74	918.17
94	56	75	932.93
94	56	76	925.34
94	56	78	936.63
94	56	79	953.56
94	56	80	884.46
94	57	71	910.23
94	57	72	856.58
94	57	73	847.57
94	57	74	897.94
94	57	75	910.76
94	57	76	906.23
94	57	77	889.31
94	57	78	932.74
94	57	79	963.98
94	57	80	900.59
94	58	71	957.94
94	58	72	944.52
94	58	73	910.35
94	58	74	870.6
94	58	75	877.79
94	58	76	905.22
94	58	77	936.43
94	58	78	953.13
94	58	79	971.64
94	58	80	927.85
94	59	71	952.04
94	59	72	963.38
94	59	73	949.37
94	59	74	942.35
94	59	75	928.86
94	59	76	901.03
94	59	77	889.86
94	59	78	918.1
94	59	79	988.11
94	59	80	980.39
94	60	71	845.77
94	60	72	877.24
94	60	73	835.61
94	60	74	845.72
94	60	75	848.89
94	60	76	857.82
94	60	77	820.77
94	60	78	788.91
94	60	79	749.25
94	60	80	795.51
94	61	71	742.85
94	61	72	716.71
94	61	73	558.43
94	61	74	593.69
94	61	75	689.43
94	61	76	812.02
94	61	77	817.14
94	61	78	790.14
94	61	79	711.35
94	61	80	777.29
94	62	71	785.59
94	62	72	793.57
94	62	73	782.23
94	62	74	822.47
94	62	75	843.2
94	62	76	853.53
94	62	77	897.78
94	62	78	930.68
94	62	79	875.72
94	62	80	908.3
94	63	71	865.17
94	63	72	882.44
94	63	73	911.84
94	63	74	925.1
94	63	75	927.14
94	63	76	912.1
94	63	77	911.64
94	63	78	911.28
94	63	79	920.69
94	63	80	938.04
94	64	71	895.55
94	64	72	946.67
94	64	73	932.77
94	64	74	935.21
94	64	75	947.63
94	64	76	946
94	64	77	932.78
94	64	78	908.49
94	64	79	904.82
94	64	80	897.07
94	65	71	897.92
94	65	72	967.41
94	65	73	942.89
94	65	74	930.19
94	65	75	929.06
94	65	76	954.82
94	65	77	957.39
94	65	78	932.55
94	65	79	884.65
94	65	80	851.38
94	66	71	879.3
94	66	72	947.21
94	66	73	943.42
94	66	74	947.95
94	66	75	954.78
94	66	76	950.33
94	66	78	934.6
94	66	79	909.9
94	66	80	873.75
94	67	69	742.6
94	67	70	781.9
94	67	71	837.21
94	67	72	911.88
94	67	73	935.18
94	67	74	942.6
94	67	75	942.46
94	67	76	944.53
94	67	78	939.06
94	67	79	907.22
94	67	80	865.23
94	68	69	661.65
94	68	70	721.84
94	68	71	811.27
94	68	72	926.83
94	68	73	933.28
94	68	74	919.43
94	68	75	884.48
94	68	76	933.37
94	68	78	935.9
94	68	79	889.73
94	68	80	847
94	69	69	659.93
94	69	70	688.52
94	69	71	749.59
94	69	72	863.99
94	69	73	879.54
94	69	74	870.29
94	69	75	837.21
94	69	76	847.1
94	69	78	848.29
94	69	79	831.71
94	69	80	819.01
94	70	69	700.53
94	70	70	673.54
94	70	71	691.77
94	70	72	807.02
94	70	73	833.76
94	70	74	830.49
94	70	75	802.9
94	70	76	803.17
94	71	71	681.03
94	71	72	806.23
94	71	73	819.57
94	71	74	806.23
94	71	75	779.03
94	71	76	787.26
94	72	71	662.87
94	72	72	800.17
94	72	73	822.19
94	72	74	821.23
94	72	75	830.42
94	72	76	830.93
94	73	71	649.28
94	73	72	796.61
94	73	73	830.1
94	73	74	829.61
94	73	75	838.14
94	73	76	844.93
94	74	74	833.99
94	74	75	808.29
94	74	76	827.66
95	50	71	877.51
95	50	72	864.44
95	50	73	828.81
95	51	71	863.23
95	51	72	867.64
95	51	73	867
95	52	71	844.22
95	52	72	862.68
95	52	73	886.54
95	53	69	644.79
95	53	70	748.68
95	53	71	839.24
95	53	72	854.07
95	53	73	885.43
95	53	77	912.92
95	53	78	908.79
95	53	79	870.63
95	53	80	809.34
95	54	69	634.31
95	54	70	731.24
95	54	71	838.64
95	54	72	830.68
95	54	73	853.32
95	54	77	905.95
95	54	78	946.47
95	54	79	910.17
95	54	80	823
95	55	69	634.3
95	55	70	729.28
95	55	71	847.56
95	55	72	818.67
95	55	73	842.12
95	55	77	973
95	55	78	977.26
95	55	79	932.54
95	55	80	846.98
95	56	69	673.86
95	56	70	753.13
95	56	71	869.1
95	56	72	830.8
95	56	73	845.49
95	56	77	902.35
95	56	78	949.6
95	56	79	970.04
95	56	80	920
95	57	69	754.52
95	57	70	795.65
95	57	71	893.6
95	57	72	869.9
[truncated: 7,412 more rows]
