# Supplementary material for: From mathematics to medicine: A practical primer on topological data analysis (TDA) and the development of related analytic tools for the functional discovery of latent structure in fMRI data
Source: PLoS One. 2021 Aug 12;16(8):e0255859. doi: 10.1371/journal.pone.0255859 (PMC8360597; doi:10.1371/journal.pone.0255859)
Supplement: S1 Data — The included archive of .csv files has one .csv file for each time index. Each .csv file contains a single matrix, which has one column for each of the spatial coordinates x, y, z and one column for the fMRI signal amplitude at voxel (x, y, z) at that time index. This is normalized scan data for a single patient from our study, described in the paper, with an ACC (anterior cingulate cortex) mask applied. This is the data we used, together with our software implementation of our workflow (available at https://github.com/regalski/Wayne-State-TDA), to produce the persistence diagrams, vineyards, and loop locations pictured in the figures and described in the Workflow section of our paper. (ZIP) [file pone.0255859.s004.zip › lea2002_145_121_121_time_177_rdACC.csv]

86	49	77	718.27
86	49	78	715.34
86	49	79	710.25
86	49	80	701.95
86	50	77	732.75
86	50	78	707.38
86	50	79	686.95
86	50	80	685.55
86	51	77	714.71
86	51	78	695.53
86	51	79	681.71
86	51	80	675.57
86	52	77	713.96
86	52	78	699.69
86	52	79	686.19
86	52	80	683.15
86	53	77	812.42
86	53	78	763.92
86	53	79	704.1
86	53	80	710.07
86	54	77	851.3
86	54	78	821.4
86	54	79	820.74
86	54	80	789.23
86	55	77	856.73
86	55	78	844.72
86	55	79	884.85
86	55	80	850.2
86	56	77	861.18
86	56	78	850.6
86	56	79	870.26
86	56	80	878.47
86	57	77	844.28
86	57	78	871.7
86	57	79	877.66
86	57	80	873.38
86	57	81	873.84
86	57	82	841.18
86	58	77	833.4
86	58	78	885.77
86	58	79	889.35
86	58	80	879
86	58	81	843.93
86	58	82	844.84
86	59	81	795.81
86	59	82	812.41
86	60	81	707.59
86	60	82	720.09
86	61	81	771.68
86	61	82	781.9
86	62	81	828.16
86	62	82	832.76
86	63	77	894.23
86	63	78	828.72
86	63	79	813.91
86	63	80	818.63
86	63	81	815.64
86	63	82	822.92
86	64	77	878.2
86	64	78	848.24
86	64	79	825.56
86	64	80	803.34
86	64	81	755.54
86	64	82	727.97
86	65	77	849.53
86	65	78	860.9
86	65	79	845.92
86	65	80	797.95
86	65	81	752.55
86	65	82	724.3
86	66	77	856.12
86	66	78	892.5
86	66	79	875.87
86	66	80	796.45
86	66	81	771.3
86	66	82	751.09
86	67	77	805.02
86	67	78	859.91
86	67	79	867.28
86	67	80	811.31
86	68	77	834.47
86	68	78	865.67
86	68	79	859.15
86	68	80	799.72
86	69	77	869.64
86	69	78	852.36
86	69	79	823.39
86	69	80	765.16
86	70	77	761.78
86	70	78	746.17
86	70	79	728.02
86	70	80	703.9
86	71	77	731.66
86	71	78	731.93
86	71	79	723.29
86	71	80	704.7
86	72	77	736
86	72	78	735.3
86	72	79	724.38
86	72	80	708.08
86	73	77	744.11
86	73	78	729.17
86	73	79	716.7
86	73	80	710.52
87	46	81	943.13
87	46	82	944.36
87	46	83	938.22
87	46	84	929.43
87	47	81	842.11
87	47	82	870.44
87	47	83	867.53
87	47	84	860.69
87	48	81	766.45
87	48	82	777.42
87	48	83	791.89
87	48	84	798.67
87	49	77	722.02
87	49	78	726.57
87	49	79	723.77
87	49	80	728.14
87	49	81	733.62
87	49	82	741.51
87	49	83	749.52
87	49	84	753.71
87	50	77	745.1
87	50	78	726.06
87	50	79	708.2
87	50	80	709.93
87	50	81	719.52
87	50	82	735.09
87	50	83	727.58
87	50	84	728.63
87	51	77	736.86
87	51	78	714.8
87	51	79	698.27
87	51	80	686.95
87	52	77	737.15
87	52	78	720.51
87	52	79	707.88
87	52	80	692.52
87	53	77	834.94
87	53	78	794.58
87	53	79	746.55
87	53	80	735.61
87	54	77	867.98
87	54	78	840.85
87	54	79	822.54
87	54	80	787.77
87	55	77	861.1
87	55	78	856.42
87	55	79	886.64
87	55	80	843.59
87	55	81	795.23
87	55	82	773.53
87	55	83	764.28
87	55	84	772.72
87	56	77	862.96
87	56	78	867.91
87	56	79	935.1
87	56	80	907.55
87	56	81	862.17
87	56	82	815.74
87	56	83	786.01
87	56	84	784.29
87	57	77	856.58
87	57	78	884.57
87	57	79	930.58
87	57	80	911.87
87	57	81	874.08
87	57	82	841.04
87	57	83	811.42
87	57	84	785.93
87	58	77	847.44
87	58	78	897.29
87	58	79	907.84
87	58	80	899.86
87	58	81	884.72
87	58	82	879.14
87	58	83	880.72
87	58	84	854.03
87	59	77	869.84
87	59	78	892.62
87	59	79	870.31
87	59	80	862.05
87	59	81	864.87
87	59	82	870.44
87	59	83	893.29
87	59	84	865.51
87	60	77	767.59
87	60	78	751
87	60	79	751.07
87	60	80	755.35
87	60	81	738.68
87	60	82	752.12
87	60	83	785.89
87	60	84	789.12
87	61	77	736.51
87	61	78	697.67
87	61	79	732.9
87	61	80	785.65
87	61	81	768.26
87	61	82	784.39
87	61	83	820.6
87	61	84	825.27
87	62	77	820.85
87	62	78	748.91
87	62	79	779.95
87	62	80	836.06
87	62	81	818.48
87	62	82	829.65
87	62	83	858.85
87	62	84	853.45
87	63	77	880.31
87	63	78	852.7
87	63	79	823.88
87	63	80	785.82
87	63	81	815.28
87	63	82	841.24
87	63	83	866.39
87	63	84	856.41
87	64	77	862.17
87	64	78	834.62
87	64	79	794.04
87	64	80	743.67
87	64	81	779.24
87	64	82	795.28
87	64	83	803.14
87	64	84	792.15
87	65	77	836.05
87	65	78	815.49
87	65	79	780.93
87	65	80	724.91
87	65	81	749.83
87	65	82	757.96
87	65	83	757
87	65	84	754.42
87	66	77	849.53
87	66	78	836
87	66	79	793.39
87	66	80	718.37
87	66	81	726.8
87	66	82	729.04
87	66	83	724.59
87	66	84	731.07
87	67	77	872.87
87	67	78	821.14
87	67	79	780.09
87	67	80	731.87
87	67	81	719.01
87	67	82	710.2
87	67	83	712.22
87	67	84	724.45
87	68	77	866.88
87	68	78	814.6
87	68	79	782.92
87	68	80	756.57
87	68	81	728.05
87	68	82	713.08
87	68	83	715.74
87	68	84	717.11
87	69	77	823.05
87	69	78	797.7
87	69	79	783.05
87	69	80	768.04
87	70	77	741.75
87	70	78	750.51
87	70	79	751.75
87	70	80	741.54
87	71	77	724.25
87	71	78	747.74
87	71	79	749.78
87	71	80	729.39
87	72	77	740.98
87	72	78	753.38
87	72	79	744.91
87	72	80	721.93
87	73	77	741.88
87	73	78	729.3
87	73	79	721.71
87	73	80	723.52
87	73	81	745.75
87	73	82	757.71
87	73	83	752.32
87	73	84	768.88
87	74	81	771.97
87	74	82	817.21
87	74	83	831.11
87	74	84	856.02
87	75	81	792.19
87	75	82	861.06
87	75	83	889.35
87	75	84	914.7
87	76	81	793.68
87	76	82	859.74
87	76	83	905.06
87	76	84	932.38
88	46	81	949.86
88	46	82	958.27
88	46	83	961.23
88	46	84	948.4
88	47	81	881.14
88	47	82	909.67
88	47	83	890.67
88	47	84	870.69
88	48	81	779.1
88	48	82	793.69
88	48	83	794.57
88	48	84	798.16
88	49	77	704.65
88	49	78	735.79
88	49	79	739.1
88	49	80	721.73
88	49	81	736.59
88	49	82	755.08
88	49	83	759.64
88	49	84	764.39
88	50	77	702.76
88	50	78	713.09
88	50	79	714.02
88	50	80	716.54
88	50	81	738.21
88	50	82	761.9
88	50	83	750.22
88	50	84	745.09
88	51	77	734.51
88	51	78	718.47
88	51	79	702.45
88	51	80	703.07
88	52	77	800.79
88	52	78	759.83
88	52	79	729.48
88	52	80	725.72
88	53	77	892.7
88	53	78	854.01
88	53	79	815.01
88	53	80	799.86
88	54	77	921.76
88	54	78	898.42
88	54	79	872.53
88	54	80	839.09
88	55	77	909.43
88	55	78	898.08
88	55	79	899.61
88	55	80	866.34
88	55	81	835.03
88	55	82	824.28
88	55	83	822.65
88	55	84	835.29
88	56	77	868.97
88	56	78	862.85
88	56	79	883.87
88	56	80	881.86
88	56	81	873.09
88	56	82	855.33
88	56	83	843.44
88	56	84	859.35
88	57	77	858.46
88	57	78	872.51
88	57	79	898.15
88	57	80	894.67
88	57	81	876.76
88	57	82	854.58
88	57	83	838
88	57	84	843.81
88	58	77	868.3
88	58	78	884.36
88	58	79	894.73
88	58	80	897.94
88	58	81	903.24
88	58	82	898.23
88	58	83	893.84
88	58	84	891.96
88	59	77	913.64
88	59	78	873.16
88	59	79	859.15
88	59	80	872.95
88	59	81	902.71
88	59	82	897.67
88	59	83	887.76
88	59	84	874.46
88	60	77	860.48
88	60	78	840.91
88	60	79	799.88
88	60	80	763.83
88	60	81	730.21
88	60	82	719.13
88	60	83	723.73
88	60	84	748.05
88	61	77	823.65
88	61	78	831.23
88	61	79	807.92
88	61	80	788.05
88	61	81	759.54
88	61	82	757.16
88	61	83	772.83
88	61	84	802.88
88	62	77	851.69
88	62	78	851.92
88	62	79	842.95
88	62	80	840.41
88	62	81	832.17
88	62	82	837.67
88	62	83	853.23
88	62	84	858.51
88	63	77	870.01
88	63	78	844.31
88	63	79	832.57
88	63	80	825.07
88	63	81	863.58
88	63	82	898.61
88	63	83	923.74
88	63	84	894
88	64	77	885.39
88	64	78	838.38
88	64	79	805.23
88	64	80	779.77
88	64	81	841.98
88	64	82	870.47
88	64	83	872.75
88	64	84	832.66
88	65	77	901.24
88	65	78	834.54
88	65	79	782.07
88	65	80	740.11
88	65	81	806.64
88	65	82	835.16
88	65	83	832.91
88	65	84	797.81
88	66	77	914.92
88	66	78	823.37
88	66	79	761.27
88	66	80	714.45
88	66	81	770.66
88	66	82	792.76
88	66	83	790.77
88	66	84	768.09
88	67	77	866.38
88	67	78	792.66
88	67	79	748.31
88	67	80	720.52
88	67	81	728.33
88	67	82	729
88	67	83	727.67
88	67	84	725.4
88	68	77	819.67
88	68	78	768.68
88	68	79	742.46
88	68	80	737.91
88	68	81	724.87
88	68	82	720.53
88	68	83	730.48
88	68	84	731.18
88	69	77	783.93
88	69	78	746.21
88	69	79	736.17
88	69	80	749.25
88	70	77	736.46
88	70	78	729.54
88	70	79	730.1
88	70	80	734.41
88	71	77	722.58
88	71	78	730.61
88	71	79	735.91
88	71	80	736.11
88	72	77	731.77
88	72	78	735.99
88	72	79	740.13
88	72	80	740.35
88	73	77	722.55
88	73	78	718.04
88	73	79	719.39
88	73	80	728.15
88	73	81	755.19
88	73	82	779.71
88	73	83	799.52
88	73	84	804.02
88	74	81	802.41
88	74	82	852.71
88	74	83	872.11
88	74	84	888.37
88	75	81	864.05
88	75	82	928.67
88	75	83	929.52
88	75	84	952.99
88	76	81	865.38
88	76	82	927.55
88	76	83	915.32
88	76	84	948.97
89	46	81	947.32
89	46	82	963.14
89	46	83	960.67
89	46	84	946.62
89	47	81	895.95
89	47	82	911.55
89	47	83	888.44
89	47	84	867.36
89	48	81	786.63
89	48	82	798.98
89	48	83	789.67
89	48	84	787.52
89	49	77	710.54
89	49	78	725.9
89	49	79	725.8
89	49	80	710.16
89	49	81	734.54
89	49	82	759.27
89	49	83	760.28
89	49	84	766.58
89	50	74	721.2
89	50	75	751.46
89	50	76	744.39
89	50	77	729.53
89	50	78	729.26
89	50	79	726.6
89	50	80	725.53
89	50	81	750.5
89	50	82	777.31
89	50	83	765.17
89	50	84	762.34
89	51	74	723.74
89	51	75	775.33
89	51	76	787.46
89	51	77	781.1
89	51	78	763.66
89	51	79	745.3
89	51	80	736.32
89	51	81	748.1
89	51	82	766.21
89	51	83	751.41
89	51	84	740.21
89	52	74	772.1
89	52	75	847.86
89	52	76	877.44
89	52	77	869.56
89	52	78	827.82
89	52	79	794.49
89	52	80	781.51
89	52	81	781.56
89	52	82	789.99
89	52	83	772.23
89	52	84	756.88
89	53	74	773.71
89	53	75	862.28
89	53	76	896.6
89	53	77	874.14
89	53	78	878.73
89	53	79	882.06
89	53	80	869.68
89	53	81	856.36
89	53	82	842.74
89	53	83	816.85
89	53	84	796.4
89	54	74	762.18
89	54	75	854.28
89	54	76	903.49
89	54	77	888.48
89	54	78	886.83
89	54	79	877.51
89	54	80	875.99
89	54	81	868.21
89	54	82	861.13
89	54	83	850.43
89	54	84	842.03
89	55	75	836.16
89	55	76	898.58
89	55	77	899.03
89	55	78	875.58
89	55	79	848.9
89	55	80	870.15
89	55	81	881.73
89	55	82	880.07
89	55	83	880.58
89	55	84	884.44
89	56	75	810.57
89	56	76	857.37
89	56	77	868.81
89	56	78	862.33
89	56	79	851.69
89	56	80	879.72
89	56	81	905.2
89	56	82	901.15
89	56	83	901.59
89	56	84	907.29
89	57	75	834.88
89	57	76	845.11
89	57	77	862.24
89	57	78	863.22
89	57	79	843.78
89	57	80	864.43
89	57	81	888.2
89	57	82	876.28
89	57	83	870.87
89	57	84	881.49
89	58	77	875.84
89	58	78	876.3
89	58	79	862.29
89	58	80	886.59
89	58	81	922.74
89	58	82	922.47
89	58	83	920.91
89	58	84	924.51
89	59	77	909.51
89	59	78	885.6
89	59	79	896.02
89	59	80	922.12
89	59	81	949.82
89	59	82	930.04
89	59	83	897.69
89	59	84	881.3
89	60	77	821.62
89	60	78	808.78
89	60	79	796.34
89	60	80	760.46
89	60	81	701.73
89	60	82	668.83
89	60	83	643.38
89	60	84	697.21
89	61	77	784.43
89	61	78	806.06
89	61	79	796.07
89	61	80	759.89
89	61	81	712.45
89	61	82	690.6
89	61	83	673.86
89	61	84	767.24
89	62	77	863.09
89	62	78	868.17
89	62	79	845.22
89	62	80	823.73
89	62	81	817.9
89	62	82	810.44
89	62	83	804.39
89	62	84	858.57
89	63	77	866.08
89	63	78	834.54
89	63	79	841.41
89	63	80	867.65
89	63	81	915.11
89	63	82	943.05
89	63	83	967.95
89	63	84	935.49
89	64	77	869.99
89	64	78	815.16
89	64	79	807.97
89	64	80	824.2
89	64	81	884.6
89	64	82	908.15
89	64	83	898.78
89	64	84	854.59
89	65	77	873.61
89	65	78	807.48
89	65	79	779.82
89	65	80	779.76
89	65	81	856.68
89	65	82	892.98
89	65	83	888.23
89	65	84	839.27
89	66	75	860.12
89	66	76	868.9
89	66	77	864.11
89	66	78	795.35
89	66	79	756.68
89	66	80	746.91
89	66	81	834.71
89	66	82	881.39
89	66	83	888.08
89	66	84	836.27
89	67	75	880.14
89	67	76	852.56
89	67	77	819.43
89	67	78	774.67
89	67	79	748.02
89	67	80	740.14
89	67	81	764.18
89	67	82	777.59
89	67	83	785.63
89	67	84	774.53
89	68	75	856.08
89	68	76	817.66
89	68	77	786.73
89	68	78	764.22
89	68	79	749.32
89	68	80	744.72
89	68	81	743.1
89	68	82	746.35
89	68	83	760.81
89	68	84	765.46
89	69	74	869.8
89	69	75	819.42
89	69	76	788.3
89	69	77	773.92
89	69	78	762.34
89	69	79	753.89
89	69	80	755.33
89	69	81	748.18
89	69	82	750.42
89	69	83	769.02
89	69	84	775.46
89	70	74	822.54
89	70	75	794.66
89	70	76	768.87
89	70	77	746.26
89	70	78	734.62
89	70	79	734.5
89	70	80	742
89	70	81	739.28
89	70	82	746.81
89	70	83	771.21
89	70	84	782.3
89	71	74	780.74
89	71	75	782.3
89	71	76	764.7
89	71	77	737.24
89	71	78	728.48
89	71	79	733.07
89	71	80	743.58
89	71	81	742.97
89	71	82	747.44
89	71	83	758.4
89	71	84	755.32
89	72	74	750.75
89	72	75	792.44
89	72	76	782.99
89	72	77	747.43
89	72	78	741.72
89	72	79	745.68
89	72	80	756.91
89	72	81	757.08
89	72	82	759.2
89	72	83	761.96
89	72	84	750.15
89	73	74	733.35
89	73	75	763.97
89	73	76	761.17
89	73	77	741.69
89	73	78	734.66
89	73	79	739.72
89	73	80	752.76
89	73	81	777.66
89	73	82	809.18
89	73	83	849.77
89	73	84	844.03
89	74	81	834.43
89	74	82	881.42
89	74	83	916.5
89	74	84	918.91
89	75	81	920.22
89	75	82	974.28
89	75	83	969.44
89	75	84	984.1
89	76	81	909.99
89	76	82	965.49
89	76	83	950.93
89	76	84	985.26
90	46	81	940.78
90	46	82	959.13
90	46	83	944.37
90	46	84	925.08
90	47	81	891.51
90	47	82	889.03
90	47	83	870.05
90	47	84	857.73
90	48	81	792.22
90	48	82	795.67
90	48	83	788.45
90	48	84	785.69
90	49	74	742.4
90	49	75	757.92
90	49	76	747.68
90	49	81	737.07
90	49	82	759.3
90	49	83	757.77
90	49	84	763.35
90	50	74	741.77
90	50	75	757.45
90	50	76	757.36
90	50	77	752.88
90	50	78	739.89
90	50	79	733.92
90	50	80	737.05
90	50	81	759.64
90	50	82	782.61
90	50	83	764.91
90	50	84	763.63
90	51	74	761.6
90	51	75	785.32
90	51	76	804.01
90	51	77	810.81
90	51	78	790.63
90	51	79	774.22
90	51	80	759.34
90	51	81	769.97
90	51	82	784.39
90	51	83	765.09
90	51	84	751.32
90	52	74	790.05
90	52	75	858.11
90	52	76	888.6
90	52	77	895.51
90	52	78	876.24
90	52	79	848.37
90	52	80	816.83
90	52	81	818.9
90	52	82	829.22
90	52	83	799.56
90	52	84	764.93
90	53	74	771.06
90	53	75	866.51
90	53	76	899.6
90	53	77	876.71
90	53	78	907.26
90	53	79	937.29
90	53	80	923.45
90	53	81	917.46
90	53	82	916.61
90	53	83	863.03
90	53	84	801.71
90	54	74	737.2
90	54	75	846.84
90	54	76	898.28
90	54	77	878.91
90	54	78	894.98
90	54	79	901.19
90	54	80	910.13
90	54	81	916.83
90	54	82	916.35
90	54	83	894.14
90	54	84	871.13
90	55	74	753.67
90	55	75	823.38
90	55	76	884.75
90	55	77	902.6
90	55	78	876.24
90	55	79	837.47
90	55	80	884.18
90	55	81	916.91
90	55	82	917
90	55	83	909.6
90	55	84	899.51
90	56	74	782.08
90	56	75	808.22
90	56	76	854.53
90	56	77	890.08
90	56	78	891.83
90	56	79	873.14
90	56	80	909.49
90	56	81	941.38
90	56	82	927.19
90	56	83	915.79
90	56	84	907.33
90	57	74	843.16
90	57	75	831.92
90	57	76	841.19
90	57	77	885.17
90	57	78	884.11
90	57	79	843.39
90	57	80	867.36
90	57	81	909.51
90	57	82	906.89
90	57	83	902.06
90	57	84	888.19
90	58	74	929.62
90	58	75	900.54
90	58	76	858.73
90	58	77	893.06
90	58	78	895.8
90	58	79	858.15
90	58	80	889.8
90	58	81	951.14
90	58	82	967.6
90	58	83	979.29
90	58	84	978.5
90	59	75	891.13
90	59	76	890.33
90	59	77	906.13
90	59	78	918.15
90	59	79	943.96
90	59	80	979.69
90	59	81	1003.5
90	59	82	983.84
90	59	83	949.94
90	59	84	934.04
90	60	75	789.32
90	60	76	738.03
90	60	77	738.83
90	60	78	759.17
90	60	79	769.58
90	60	80	744.13
90	60	81	678.05
90	60	82	646.56
90	60	83	623.2
90	60	84	645.2
90	61	77	681.98
90	61	78	741.67
90	61	79	750.83
90	61	80	718.3
90	61	81	650.86
90	61	82	600.06
90	61	83	557.42
90	61	84	645.35
90	62	75	829.81
90	62	76	828.97
90	62	77	849.93
90	62	78	869.93
90	62	79	833.56
90	62	80	799.51
90	62	81	768.94
90	62	82	714.92
90	62	83	644.65
90	62	84	762.9
90	63	75	717.92
90	63	76	826.57
90	63	77	878.83
90	63	78	840.88
90	63	79	853.72
90	63	80	887.65
90	63	81	936.42
90	63	82	909.97
90	63	83	833.69
90	63	84	929.52
90	64	75	698.73
90	64	76	819.15
90	64	77	864.05
90	64	78	800.97
90	64	79	811.74
90	64	80	850.9
90	64	81	891.31
90	64	82	875.38
90	64	83	826.53
90	64	84	874.46
90	65	74	864.68
90	65	75	821.99
90	65	76	835.01
90	65	77	829.98
90	65	78	772.73
90	65	79	772.34
90	65	80	806.28
90	65	81	862.19
90	65	82	884.92
90	65	83	883.51
90	65	84	880.92
90	66	74	881.52
90	66	75	901.04
90	66	76	859.64
90	66	77	807.7
90	66	78	767.47
90	66	79	759.27
90	66	80	786.7
90	66	81	878.47
90	66	82	938.79
90	66	83	962.07
90	66	84	898.92
90	67	74	901.39
90	67	75	894.97
90	67	76	830.15
90	67	77	772.71
90	67	78	755.83
90	67	79	756.18
90	67	80	768.13
90	67	81	797.35
90	67	82	820.49
90	67	83	840.37
90	67	84	805.34
90	68	74	916.63
90	68	75	852.29
90	68	76	789.53
90	68	77	753.08
90	68	78	760.22
90	68	79	767.85
90	68	80	771.69
90	68	81	767.89
90	68	82	777.03
90	68	83	801.01
90	68	84	794.81
90	69	74	866.87
90	69	75	824.05
90	69	76	783.16
90	69	77	762.33
90	69	78	784.23
90	69	79	793.23
90	69	80	788.95
90	69	81	783.39
90	69	82	787.34
90	69	83	802.91
90	69	84	811.13
90	70	74	821.74
90	70	75	811.47
90	70	76	777.19
90	70	77	747.34
90	70	78	754.64
90	70	79	760.29
90	70	80	769.77
90	70	81	765.8
90	70	82	767.04
90	70	83	775.1
90	70	84	783.23
90	71	74	788.51
90	71	75	803.63
90	71	76	775.15
90	71	77	739.8
90	71	78	737.52
90	71	79	745.01
90	71	80	762.6
90	71	81	759.29
90	71	82	760.69
90	71	83	773.16
90	71	84	776.1
90	72	74	782.63
90	72	75	797.14
90	72	76	780.95
90	72	77	748
90	72	78	746.42
90	72	79	754.56
90	72	80	767.3
90	72	81	763.97
90	72	82	768.38
90	72	83	792.61
90	72	84	786.76
90	73	74	779.92
90	73	75	783.1
90	73	76	771.89
90	73	81	817.63
90	73	82	842.31
90	73	83	881.28
90	73	84	876.24
90	74	81	883.66
90	74	82	919.83
90	74	83	955.13
90	74	84	949.24
90	75	81	956.26
90	75	82	995.12
90	75	83	1015.6
90	75	84	1010.7
90	76	81	929.72
90	76	82	978.5
90	76	83	1011.7
90	76	84	1017.9
91	47	81	886.09
91	47	82	879.01
91	47	83	883.03
91	47	84	888.81
91	48	81	809.82
91	48	82	805.21
91	48	83	813.46
91	48	84	823.01
91	49	74	769.19
91	49	75	779.88
91	49	76	764.43
91	49	81	757.7
91	49	82	772.06
91	49	83	780.27
91	49	84	790.33
91	50	74	768.74
91	50	75	775.16
91	50	76	763.37
91	50	81	774.85
91	50	82	795.33
91	50	83	781.05
91	50	84	780.28
91	51	74	787.71
91	51	75	796.85
91	51	76	797.92
91	51	81	769.19
91	51	82	779.05
91	51	83	766.42
91	51	84	771.32
91	52	74	815.2
91	52	75	871.04
91	52	76	880.04
91	52	81	796.65
91	52	82	795.07
91	52	83	774.1
91	52	84	756.47
91	53	74	820.24
91	53	75	901.42
91	53	76	916.96
91	53	81	897.77
91	53	82	858.57
91	53	83	805.57
91	53	84	756.28
91	54	74	804.82
91	54	75	894.34
91	54	76	924.97
91	54	81	922.49
91	54	82	910.27
91	54	83	871.77
91	54	84	832.96
91	55	74	796.26
91	55	75	859.7
91	55	76	904.62
91	55	81	936.14
91	55	82	937.47
91	55	83	917.33
91	55	84	897.75
91	56	74	798.52
91	56	75	839.5
91	56	76	885.92
91	56	81	967.89
91	56	82	951.83
91	56	83	943.14
91	56	84	937.21
91	57	74	834.43
91	57	75	840.5
91	57	76	866.98
91	57	77	921.66
91	57	78	945.25
91	57	79	938.32
91	57	80	938
91	57	81	937.3
91	57	82	934.42
91	57	83	930.13
91	57	84	921.9
91	58	74	908.48
91	58	75	877.93
91	58	76	851.7
91	58	77	925.93
91	58	78	953.42
91	58	79	931.58
91	58	80	941.21
91	58	81	964.96
91	58	82	975.71
91	58	83	984.79
91	58	84	996.42
91	59	74	885.58
91	59	75	890.83
91	59	76	887.13
91	59	77	921.42
91	59	78	950.19
91	59	79	952.8
91	59	80	973.29
91	59	81	999.45
91	59	82	979.34
91	59	83	962.56
91	59	84	947.31
91	60	74	807.62
91	60	75	757.6
91	60	76	677.42
91	60	77	708.29
91	60	78	761.23
91	60	79	746.32
91	60	80	749.13
91	60	81	750.68
91	60	82	743.76
91	60	83	722.95
91	60	84	677.08
91	61	74	760.57
91	61	75	642.95
91	61	76	552.86
91	61	77	618.5
91	61	78	746.09
91	61	79	746.17
91	61	80	752.21
91	61	81	751.76
91	61	82	750.17
91	61	83	726.46
91	61	84	678.15
91	62	74	894.79
91	62	75	710.9
91	62	76	749.13
91	62	77	824.21
91	62	78	915.74
91	62	79	882.01
91	62	80	865.33
91	62	81	857.87
91	62	82	848.43
91	62	83	816.75
91	62	84	806.55
91	63	74	861.67
91	63	75	663.64
91	63	76	829.92
91	63	77	897.81
91	63	78	865.9
91	63	79	887.39
91	63	80	917.4
91	63	81	953.99
91	63	82	946.39
91	63	83	899.29
91	63	84	968.33
91	64	74	811.61
91	64	75	716.6
91	64	76	857.01
91	64	77	881.8
91	64	78	817.48
91	64	79	828.17
91	64	80	856.22
91	64	81	901.27
91	64	82	887.26
91	64	83	828.21
91	64	84	903.82
91	65	74	866.5
91	65	75	916.1
91	65	76	865.44
91	65	77	816.51
91	65	78	777.25
91	65	79	772.3
91	65	80	796.77
91	65	81	867.01
91	65	82	886.61
91	65	83	870.75
91	65	84	912.35
91	66	74	876.9
91	66	75	916.43
91	66	76	862.35
91	66	77	803.77
91	66	78	760.66
91	66	79	753.37
91	66	80	783.24
91	66	81	882.1
91	66	82	946.96
91	66	83	984.18
91	66	84	947.16
91	67	74	897.71
91	67	75	908.74
91	67	76	832.78
91	67	81	822.49
91	67	82	859.1
91	67	83	900.33
91	67	84	861.13
91	68	74	912.9
91	68	75	888.3
91	68	76	799.03
91	68	81	795.59
91	68	82	810.24
91	68	83	842.66
91	68	84	824.55
91	69	74	851.87
91	69	75	830.52
91	69	76	778.01
91	69	81	809.98
91	69	82	807.02
91	69	83	804.67
91	69	84	815.4
91	70	74	810.26
91	70	75	813.23
91	70	76	772.57
91	70	81	780.21
91	70	82	780.68
91	70	83	788.33
91	70	84	787.06
91	71	74	784.87
91	71	75	805.56
91	71	76	769.96
91	71	81	768.87
91	71	82	777.48
91	71	83	795.01
91	71	84	792.6
91	72	74	789.67
91	72	75	781.53
91	72	76	757.27
91	72	81	786.61
91	72	82	800.39
91	72	83	822.33
91	72	84	822.82
91	73	74	798.03
91	73	75	782.32
91	73	76	763.34
91	73	81	856.75
91	73	82	870.33
91	73	83	898.02
91	73	84	896.9
91	74	74	805.34
91	74	75	788.43
91	74	76	767.39
91	74	81	935.29
91	74	82	943.36
91	74	83	971.32
91	74	84	971.65
91	75	81	988.89
91	75	82	999.74
91	75	83	1019.2
91	75	84	1031.3
91	76	81	962.82
91	76	82	988.23
91	76	83	1018.7
91	76	84	1033.4
92	47	81	963.86
92	47	82	973.89
92	47	83	967.27
92	47	84	961.31
92	48	81	876.09
92	48	82	890.42
92	48	83	896.06
92	48	84	895.74
92	49	74	799.37
92	49	75	819.73
92	49	76	787.59
92	49	81	792.53
92	49	82	815.07
92	49	83	837.49
92	49	84	845.09
92	50	74	795.54
92	50	75	809.8
92	50	76	770.23
92	50	81	776.59
92	50	82	792.64
92	50	83	806.47
92	50	84	811.62
92	51	74	799.29
92	51	75	808.27
92	51	76	778.07
92	51	81	769.84
92	51	82	791.65
92	51	83	782.02
92	51	84	796.44
92	52	74	829.71
92	52	75	868.5
92	52	76	849.11
92	52	81	773.51
92	52	82	791.18
92	52	83	765.01
92	52	84	762.09
92	53	74	873.69
92	53	75	934.33
92	53	76	927.22
92	53	81	808
92	53	82	775.4
92	53	83	751.84
92	53	84	735.41
92	54	74	913.85
92	54	75	969.81
92	54	76	977.95
92	54	81	844.03
92	54	82	830.06
92	54	83	804.29
92	54	84	773.93
92	55	74	886.32
92	55	75	930.88
92	55	76	964.23
92	55	81	870.58
92	55	82	871.68
92	55	83	857.13
92	55	84	841.36
92	56	74	845.94
92	56	75	897.43
92	56	76	938.22
92	56	81	893.83
92	56	82	889.82
92	56	83	891.94
92	56	84	899.33
92	57	74	833.57
92	57	75	868.6
92	57	76	909.02
92	57	77	933.89
92	57	78	955.86
92	57	79	969.92
92	57	80	929.41
92	57	81	903.2
92	57	82	891.02
92	57	83	891.39
92	57	84	898.69
92	58	74	885.29
92	58	75	872.04
92	58	76	886.11
92	58	77	933.81
92	58	78	959.92
92	58	79	971.01
92	58	80	952.03
92	58	81	931.54
92	58	82	926.04
92	58	83	935.34
92	58	84	956.61
92	59	74	928.31
92	59	75	946.77
92	59	76	963.92
92	59	77	944.42
92	59	78	951.24
92	59	79	990.21
92	59	80	972.4
92	59	81	939.8
92	59	82	935.56
92	59	83	933.37
92	59	84	923.03
92	60	74	892.46
92	60	75	857.83
92	60	76	787.51
92	60	77	799.72
92	60	78	830.4
92	60	79	791.94
92	60	80	774.4
92	60	81	782.27
92	60	82	809.05
92	60	83	808.43
92	60	84	740.63
92	61	74	850.79
92	61	75	701.61
92	61	76	629.44
92	61	77	719.83
92	61	78	829.02
92	61	79	777.76
92	61	80	786.07
92	61	81	832.26
92	61	82	879.53
92	61	83	883.19
92	61	84	789.78
92	62	74	852.39
92	62	75	572.97
92	62	76	682.58
92	62	77	815.76
92	62	78	929.3
92	62	79	893.99
92	62	80	899.43
92	62	81	937.25
92	62	82	965.86
92	62	83	968.56
92	62	84	902.16
92	63	74	774.99
92	63	75	589.72
92	63	76	802.07
92	63	77	899.21
92	63	78	892.05
92	63	79	901.56
92	63	80	924.41
92	63	81	956.45
92	63	82	982.82
92	63	83	991.91
92	63	84	1003.2
92	64	74	704.6
92	64	75	710.17
92	64	76	874.1
92	64	77	916.74
92	64	78	873.07
92	64	79	847.53
92	64	80	852.63
92	64	81	900.01
92	64	82	919.74
92	64	83	912.6
92	64	84	948.83
92	65	74	788.17
92	65	75	954.99
92	65	76	908.53
92	65	77	882.85
92	65	78	867.27
92	65	79	800.8
92	65	80	786.79
92	65	81	854.18
92	65	82	893.57
92	65	83	908.35
92	65	84	947.7
92	66	74	824.25
92	66	75	881.94
92	66	76	880.98
92	66	77	870.3
92	66	78	847.86
92	66	79	798.29
92	66	80	785
92	66	81	848.88
92	66	82	911.15
92	66	83	967.13
92	66	84	976.75
92	67	74	870.09
92	67	75	886.88
92	67	76	869.64
92	67	81	801.28
92	67	82	855.22
92	67	83	917.32
92	67	84	905.05
92	68	74	916.53
92	68	75	922.47
92	68	76	859.74
92	68	81	778.29
92	68	82	812.43
92	68	83	857.41
92	68	84	846.57
92	69	74	842.8
92	69	75	835.12
92	69	76	792.2
92	69	81	799.05
92	69	82	802.08
92	69	83	805.97
92	69	84	803.35
92	70	74	797.41
92	70	75	787.3
92	70	76	756.88
92	70	81	779.24
92	70	82	785.56
92	70	83	791.58
92	70	84	791.54
92	71	74	775.81
92	71	75	767.65
92	71	76	742.24
92	71	81	774.86
92	71	82	790.06
92	71	83	804.72
92	71	84	810.77
92	72	74	785.36
92	72	75	773.88
92	72	76	754.33
92	72	81	821.17
92	72	82	827.72
92	72	83	844.72
92	72	84	856.5
92	73	74	797.14
92	73	75	785.03
92	73	76	763.99
92	73	81	887.59
92	73	82	895.72
92	73	83	914.24
92	73	84	919.54
92	74	74	811.36
92	74	75	799.66
92	74	76	769.31
92	74	81	956.57
92	74	82	968.62
92	74	83	987.92
92	74	84	991.56
92	75	81	973.15
92	75	82	987.97
92	75	83	1021.6
92	75	84	1048.4
92	76	81	948.99
92	76	82	975.44
92	76	83	1013.4
92	76	84	1046.2
93	49	74	821.8
93	49	75	864.29
93	49	76	814.49
93	50	74	800.17
93	50	75	845.6
93	50	76	804.06
93	50	81	782.27
93	50	82	798.27
93	50	83	822.13
93	50	84	833.05
93	51	74	800.27
93	51	75	810.52
93	51	76	785.92
93	51	81	776.92
93	51	82	789.37
93	51	83	798.51
93	51	84	823.79
93	52	74	820.1
93	52	75	821.5
93	52	76	806.25
93	52	81	784.95
93	52	82	786.65
93	52	83	777.13
93	52	84	797.87
93	53	74	871.57
93	53	75	882.32
93	53	76	862.35
93	53	81	769.19
93	53	82	741.71
93	53	83	736.06
93	53	84	754.19
93	54	71	764
93	54	72	748.88
93	54	73	828.12
93	54	74	937.8
93	54	75	957.07
93	54	76	929.59
93	54	81	779.2
93	54	82	766.2
93	54	83	752.84
93	54	84	739.56
93	55	71	819.2
93	55	72	775.12
93	55	73	828.88
93	55	74	944.36
93	55	75	963.78
93	55	76	979.43
93	55	81	800.64
93	55	82	798.34
93	55	83	789.53
93	55	84	778.91
93	56	71	885.28
93	56	72	810.34
93	56	73	820.17
93	56	74	928.05
93	56	75	942.52
93	56	76	959.8
93	56	81	832.68
93	56	82	822.6
93	56	83	825.9
93	56	84	830.83
93	57	71	946.71
93	57	72	847.76
93	57	73	807.86
93	57	74	892.96
93	57	75	914.52
93	57	76	935.13
93	57	77	959.3
93	57	78	966.48
93	57	79	966.27
93	57	80	909.57
93	58	71	979.63
93	58	72	962.63
93	58	73	902.8
93	58	74	867.21
93	58	75	885.67
93	58	76	927.35
93	58	77	953.35
93	58	78	959.05
93	58	79	962.42
93	58	80	938.46
93	59	71	942.12
93	59	72	966.26
93	59	73	937.75
93	59	74	932.88
93	59	75	930.98
93	59	76	921.59
93	59	77	930.02
93	59	78	951.73
93	59	79	996.44
93	59	80	964.25
93	60	71	881.13
93	60	72	936.15
93	60	73	876.19
93	60	74	880.12
93	60	75	868.63
93	60	76	834.67
93	60	77	824.51
93	60	78	814.39
93	60	79	764.35
93	60	80	769.39
93	61	74	765.57
93	61	75	754.58
93	61	76	758.64
93	61	77	785.28
93	61	78	804.13
93	61	79	739.16
93	61	80	771.72
93	62	71	924.9
93	62	72	1041.7
93	62	73	983.42
93	62	74	888.28
93	62	75	770.47
93	62	76	799.15
93	62	77	863.65
93	62	78	912.04
93	62	79	869.55
93	62	80	889.48
93	63	71	844.15
93	63	72	913.98
93	63	73	932
93	63	74	877.61
93	63	75	822.35
93	63	76	862.23
93	63	77	883.27
93	63	78	874.74
93	63	79	897.06
93	63	80	920.54
93	64	71	829.5
93	64	72	820.55
93	64	73	808.91
93	64	74	825.57
93	64	75	863.23
93	64	76	905.24
93	64	77	907.49
93	64	78	872.52
93	64	79	862.02
93	64	80	859.97
93	65	71	887.52
93	65	72	981.24
93	65	73	897.79
93	65	74	867.19
93	65	75	900.43
93	65	76	932.64
93	65	77	927.31
93	65	78	901.68
93	65	79	831
93	65	80	801.75
93	66	71	901.16
93	66	72	992.96
93	66	73	933.93
93	66	74	910.36
93	66	75	915.88
93	66	76	911.74
93	67	71	885.65
93	67	72	955.53
93	67	73	944.64
93	67	74	930.73
93	67	75	920.7
93	67	76	911.3
93	67	81	787.03
93	67	82	827.98
93	67	83	886.49
93	67	84	914.84
93	68	71	854.22
93	68	72	985.16
93	68	73	964.78
93	68	74	936.81
93	68	75	912.7
93	68	76	910.64
93	68	81	776.57
93	68	82	803.72
93	68	83	842.84
93	68	84	852.49
93	69	71	754.64
93	69	72	892.67
93	69	73	894.77
93	69	74	870.24
93	69	75	842.8
93	69	76	823.88
93	69	81	799.45
93	69	82	802.19
93	69	83	809.54
93	69	84	793.55
93	70	74	830.52
93	70	75	815.33
93	70	76	790.13
93	70	81	786.84
93	70	82	790.54
93	70	83	791.11
93	70	84	795.18
93	71	74	810.25
93	71	75	815.26
93	71	76	784.55
93	71	81	782.33
93	71	82	796.56
93	71	83	799.89
93	71	84	826.16
93	72	74	822.73
93	72	75	824.1
93	72	76	787.06
93	72	81	846.74
93	72	82	858.29
93	72	83	870.09
93	72	84	891.15
93	73	74	832.2
93	73	75	818.1
93	73	76	787.92
93	73	81	916.43
93	73	82	928.37
93	73	83	937.79
93	73	84	952.02
93	74	74	846.04
93	74	75	808.98
93	74	76	789.69
94	49	74	831.04
94	49	75	842.32
94	49	76	822.92
94	50	71	877.56
94	50	72	840.42
94	50	73	819.49
94	50	74	816.79
94	50	75	831.19
94	50	76	817.75
94	51	71	854.44
94	51	72	831.91
94	51	73	831.64
94	51	74	833.75
94	51	75	838.05
94	51	76	804.65
94	52	71	845.56
94	52	72	840.04
94	52	73	841.21
94	52	74	845.3
94	52	75	855.46
94	52	76	835.95
94	53	69	622.63
94	53	70	752.46
94	53	71	860.87
94	53	72	854.9
94	53	73	855.57
94	53	74	869.5
94	53	75	876.54
94	53	76	863.19
94	54	69	600.21
94	54	70	712.21
94	54	71	832.78
94	54	72	823.7
94	54	73	861.59
94	54	74	912.06
94	54	75	907.52
94	54	76	899.33
94	54	78	892.68
94	54	79	857.54
94	54	80	791.03
94	55	69	592.99
94	55	70	701.11
94	55	71	839.54
94	55	72	805.75
94	55	73	848.14
94	55	74	932.73
94	55	75	959.07
94	55	76	962.64
94	55	78	948.3
94	55	79	896.94
94	55	80	808.8
94	56	69	610.61
94	56	70	717.63
94	56	71	884.44
94	56	72	824.6
94	56	73	848.31
94	56	74	947.28
94	56	75	960.05
94	56	76	948.45
94	56	78	961.74
94	56	79	974.68
94	56	80	880.54
94	57	71	939.27
94	57	72	871.63
94	57	73	857.66
94	57	74	936.01
94	57	75	943.85
94	57	76	935.37
94	57	77	913.45
94	57	78	947.8
94	57	79	964.91
94	57	80	908.54
94	58	71	983.87
94	58	72	966.37
94	58	73	920.2
94	58	74	891.52
94	58	75	913.81
94	58	76	949.26
94	58	77	947.44
94	58	78	945.14
94	58	79	944.7
94	58	80	934.91
94	59	71	965.11
94	59	72	975.52
94	59	73	951.64
94	59	74	944.62
94	59	75	942.05
94	59	76	927.16
94	59	77	920.02
94	59	78	943.27
94	59	79	993.18
94	59	80	968.34
94	60	71	851.83
94	60	72	887.18
94	60	73	841.4
94	60	74	849.51
94	60	75	858.79
94	60	76	878.78
94	60	77	835.7
94	60	78	790.78
94	60	79	732.16
94	60	80	772.46
94	61	71	740.58
94	61	72	803.37
94	61	73	627.31
94	61	74	660.81
94	61	75	738.61
94	61	76	847.12
94	61	77	830.24
94	61	78	781.25
94	61	79	690.46
94	61	80	752.43
94	62	71	792.51
94	62	72	872.43
94	62	73	835.97
94	62	74	858.22
94	62	75	875.14
94	62	76	905.55
94	62	77	924.77
94	62	78	913.57
94	62	79	835.54
94	62	80	861.18
94	63	71	880.04
94	63	72	924.35
94	63	73	925.83
94	63	74	939.26
94	63	75	951.37
94	63	76	940.24
94	63	77	913.69
94	63	78	887.36
94	63	79	899.85
94	63	80	921.24
94	64	71	892.63
94	64	72	957.83
94	64	73	926.99
94	64	74	939.41
94	64	75	964.74
94	64	76	955.1
94	64	77	931.88
94	64	78	899.54
94	64	79	891.78
94	64	80	885
94	65	71	905.88
94	65	72	1000.4
94	65	73	959.95
94	65	74	935.26
94	65	75	930.16
94	65	76	955.92
94	65	77	964.43
94	65	78	948.54
94	65	79	881.63
94	65	80	843.39
94	66	71	890.34
94	66	72	975.28
94	66	73	956.56
94	66	74	947.14
94	66	75	941.97
94	66	76	934.47
94	66	78	972.65
94	66	79	916.93
94	66	80	866.78
94	67	69	756.72
94	67	70	791.03
94	67	71	845.31
94	67	72	931.04
94	67	73	933.35
94	67	74	930.71
94	67	75	929.57
94	67	76	929.65
94	67	78	986.13
94	67	79	919.23
94	67	80	856.2
94	68	69	654.61
94	68	70	709.83
94	68	71	803.28
94	68	72	939.85
94	68	73	912.36
94	68	74	893.51
94	68	75	893.59
94	68	76	928.42
94	68	78	977.86
94	68	79	905.72
94	68	80	839.03
94	69	69	626.99
94	69	70	668.57
94	69	71	743.57
94	69	72	868.02
94	69	73	869.66
94	69	74	860.43
94	69	75	839.35
94	69	76	837.17
94	69	78	865.3
94	69	79	847.73
94	69	80	830.04
94	70	69	638.55
94	70	70	650.59
94	70	71	697.82
94	70	72	811.12
94	70	73	837.88
94	70	74	834.57
94	70	75	811.97
94	70	76	798.21
94	71	71	692.07
94	71	72	808.24
94	71	73	825.59
94	71	74	816.24
94	71	75	805.06
94	71	76	795.27
94	72	71	675.97
94	72	72	795.24
94	72	73	828.27
94	72	74	831.27
94	72	75	832.46
94	72	76	814.96
94	73	71	660.38
94	73	72	793.69
94	73	73	840.17
94	73	74	844.6
94	73	75	835.11
94	73	76	823.92
94	74	74	860.95
94	74	75	823.3
94	74	76	823.68
95	50	71	881.56
95	50	72	851.49
95	50	73	834.83
95	51	71	868.27
95	51	72	860.66
95	51	73	872.01
95	52	71	861.26
95	52	72	877.7
95	52	73	898.56
95	53	69	603.81
95	53	70	738.7
95	53	71	867.21
95	53	72	895.01
95	53	73	905.35
95	53	77	917.95
95	53	78	903.82
95	53	79	871.65
95	53	80	822.39
95	54	69	614.35
95	54	70	730.28
95	54	71	854.62
95	54	72	857.64
95	54	73	867.26
95	54	77	945.04
95	54	78	956.49
95	54	79	914.14
95	54	80	831.03
95	55	69	626.34
95	55	70	734.29
95	55	71	864.54
95	55	72	846.63
95	55	73	857.02
95	55	77	981.07
95	55	78	981.24
95	55	79	943.49
95	55	80	861.98
95	56	69	639.86
95	56	70	748.07
95	56	71	896.04
95	56	72	855.76
95	56	73	859.47
95	56	77	900.53
95	56	78	968.79
95	56	79	1011.1
95	56	80	936.06
95	57	69	726.53
95	57	70	800.64
95	57	71	930.62
95	57	72	884.96
[truncated: 7,412 more rows]
