# Supplementary material for: From mathematics to medicine: A practical primer on topological data analysis (TDA) and the development of related analytic tools for the functional discovery of latent structure in fMRI data
Source: PLoS One. 2021 Aug 12;16(8):e0255859. doi: 10.1371/journal.pone.0255859 (PMC8360597; doi:10.1371/journal.pone.0255859)
Supplement: S1 Data — The included archive of .csv files has one .csv file for each time index. Each .csv file contains a single matrix, which has one column for each of the spatial coordinates x, y, z and one column for the fMRI signal amplitude at voxel (x, y, z) at that time index. This is normalized scan data for a single patient from our study, described in the paper, with an ACC (anterior cingulate cortex) mask applied. This is the data we used, together with our software implementation of our workflow (available at https://github.com/regalski/Wayne-State-TDA), to produce the persistence diagrams, vineyards, and loop locations pictured in the figures and described in the Workflow section of our paper. (ZIP) [file pone.0255859.s004.zip › lea2002_145_121_121_time_178_rdACC.csv]

86	49	77	726.34
86	49	78	709.42
86	49	79	700.32
86	49	80	706.01
86	50	77	712.78
86	50	78	691.43
86	50	79	680.05
86	50	80	686.66
86	51	77	690.7
86	51	78	695.58
86	51	79	706.79
86	51	80	696.65
86	52	77	696.03
86	52	78	709.77
86	52	79	728.26
86	52	80	713.25
86	53	77	786.4
86	53	78	749.92
86	53	79	724.17
86	53	80	726.2
86	54	77	839.28
86	54	78	812.45
86	54	79	818.79
86	54	80	797.3
86	55	77	859.75
86	55	78	847.74
86	55	79	880.84
86	55	80	851.24
86	56	77	851.19
86	56	78	836.62
86	56	79	879.3
86	56	80	878.48
86	57	77	832.29
86	57	78	840.78
86	57	79	881.71
86	57	80	889.36
86	57	81	887.8
86	57	82	879.18
86	58	77	823.47
86	58	78	848.83
86	58	79	881.43
86	58	80	888.1
86	58	81	873.03
86	58	82	884.96
86	59	81	823.87
86	59	82	849.46
86	60	81	739.67
86	60	82	768.22
86	61	81	798.8
86	61	82	817.99
86	62	81	844.17
86	62	82	858.79
86	63	77	893.37
86	63	78	821.87
86	63	79	798.04
86	63	80	787.74
86	63	81	818.72
86	63	82	849.98
86	64	77	887.17
86	64	78	856.21
86	64	79	819.54
86	64	80	772.32
86	64	81	768.49
86	64	82	767.94
86	65	77	865.58
86	65	78	874.96
86	65	79	846.95
86	65	80	791.98
86	65	81	763.6
86	65	82	748.38
86	66	77	883.18
86	66	78	899.49
86	66	79	872.84
86	66	80	814.47
86	66	81	775.34
86	66	82	754.13
86	67	77	821.96
86	67	78	860.85
86	67	79	857.22
86	67	80	810.32
86	68	77	847.52
86	68	78	868.7
86	68	79	850.19
86	68	80	790.81
86	69	77	880.53
86	69	78	855.31
86	69	79	816.4
86	69	80	757.23
86	70	77	786.81
86	70	78	748.24
86	70	79	722.12
86	70	80	703.99
86	71	77	741.68
86	71	78	725.96
86	71	79	711.33
86	71	80	691.75
86	72	77	724.97
86	72	78	726.25
86	72	79	714.33
86	72	80	692.08
86	73	77	725.12
86	73	78	733.14
86	73	79	727.66
86	73	80	707.51
87	46	81	942.16
87	46	82	941.44
87	46	83	934.29
87	46	84	930.51
87	47	81	863.24
87	47	82	867.55
87	47	83	856.61
87	47	84	851.78
87	48	81	788.4
87	48	82	803.4
87	48	83	788.89
87	48	84	781.69
87	49	77	729.08
87	49	78	722.62
87	49	79	718.8
87	49	80	727.14
87	49	81	750.64
87	49	82	770.56
87	49	83	752.57
87	49	84	744.76
87	50	77	729.13
87	50	78	717.13
87	50	79	710.3
87	50	80	722.03
87	50	81	733.6
87	50	82	748.15
87	50	83	730.63
87	50	84	724.68
87	51	77	715.85
87	51	78	710.83
87	51	79	709.32
87	51	80	703.01
87	52	77	727.22
87	52	78	724.59
87	52	79	725.93
87	52	80	716.63
87	53	77	831.97
87	53	78	794.63
87	53	79	756.67
87	53	80	767.75
87	54	77	864.98
87	54	78	833.91
87	54	79	817.62
87	54	80	797.82
87	55	77	858.17
87	55	78	844.47
87	55	79	875.69
87	55	80	830.65
87	55	81	789.3
87	55	82	786.58
87	55	83	778.29
87	55	84	762.71
87	56	77	861.96
87	56	78	854.91
87	56	79	925.17
87	56	80	869.6
87	56	81	805.2
87	56	82	806.77
87	56	83	803.01
87	56	84	780.24
87	57	77	852.57
87	57	78	861.62
87	57	79	934.59
87	57	80	915.83
87	57	81	872.09
87	57	82	858.04
87	57	83	836.4
87	57	84	788.89
87	58	77	842.48
87	58	78	866.33
87	58	79	910.86
87	58	80	912.89
87	58	81	901.81
87	58	82	898.27
87	58	83	897.87
87	58	84	861.13
87	59	77	876.8
87	59	78	882.57
87	59	79	860.38
87	59	80	861.18
87	59	81	871.9
87	59	82	884.43
87	59	83	909.26
87	59	84	882.49
87	60	77	795.64
87	60	78	759.06
87	60	79	772.14
87	60	80	778.36
87	60	81	744.7
87	60	82	780.19
87	60	83	840.95
87	60	84	833.22
87	61	77	756.65
87	61	78	707.76
87	61	79	761.99
87	61	80	816.74
87	61	81	780.37
87	61	82	813.46
87	61	83	872.59
87	61	84	855.25
87	62	77	790.85
87	62	78	744.91
87	62	79	799.95
87	62	80	856
87	62	81	832.49
87	62	82	855.7
87	62	83	893.88
87	62	84	865.46
87	63	77	896.42
87	63	78	882.79
87	63	79	840.94
87	63	80	786.88
87	63	81	830.36
87	63	82	861.31
87	63	83	883.47
87	63	84	852.45
87	64	77	896.14
87	64	78	864.58
87	64	79	807.01
87	64	80	744.63
87	64	81	804.19
87	64	82	831.22
87	64	83	833.11
87	64	84	793.13
87	65	77	868.12
87	65	78	843.56
87	65	79	797.99
87	65	80	736.91
87	65	81	773.76
87	65	82	784.86
87	65	83	784.97
87	65	84	763.44
87	66	77	852.58
87	66	78	868.03
87	66	79	824.4
87	66	80	744.35
87	66	81	743.73
87	66	82	741.95
87	66	83	746.55
87	66	84	743.07
87	67	77	884.83
87	67	78	834.15
87	67	79	789.09
87	67	80	738.8
87	67	81	729.92
87	67	82	728.11
87	67	83	739.16
87	67	84	732.43
87	68	77	877.88
87	68	78	825.68
87	68	79	782.01
87	68	80	727.62
87	68	81	725.08
87	68	82	732.11
87	68	83	753.77
87	68	84	734.12
87	69	77	823.08
87	69	78	806.72
87	69	79	771.08
87	69	80	722.1
87	70	77	742.71
87	70	78	723.46
87	70	79	722.74
87	70	80	737.59
87	71	77	720.29
87	71	78	716.77
87	71	79	717.8
87	71	80	717.44
87	72	77	729.95
87	72	78	735.33
87	72	79	722.87
87	72	80	704.96
87	73	77	736.84
87	73	78	731.24
87	73	79	727.67
87	73	80	728.54
87	73	81	744.81
87	73	82	756.76
87	73	83	771.33
87	73	84	768.87
87	74	81	781.03
87	74	82	817.28
87	74	83	854.2
87	74	84	857.12
87	75	81	813.19
87	75	82	869.06
87	75	83	920.42
87	75	84	919.75
87	76	81	809.74
87	76	82	879.82
87	76	83	946.19
87	76	84	948.45
88	46	81	959.92
88	46	82	958.35
88	46	83	951.3
88	46	84	943.48
88	47	81	906.27
88	47	82	900.79
88	47	83	866.76
88	47	84	852.78
88	48	81	796.07
88	48	82	812.68
88	48	83	787.56
88	48	84	779.17
88	49	77	710.71
88	49	78	721.82
88	49	79	720.1
88	49	80	710.75
88	49	81	744.64
88	49	82	774.14
88	49	83	756.69
88	49	84	751.43
88	50	77	718.79
88	50	78	728.15
88	50	79	729.11
88	50	80	722.62
88	50	81	740.28
88	50	82	757.96
88	50	83	743.26
88	50	84	738.12
88	51	77	742.53
88	51	78	728.48
88	51	79	715.46
88	51	80	710.11
88	52	77	790.78
88	52	78	751.86
88	52	79	728.53
88	52	80	730.81
88	53	77	883.72
88	53	78	843.04
88	53	79	812.07
88	53	80	808.92
88	54	77	909.75
88	54	78	882.44
88	54	79	862.54
88	54	80	839.09
88	55	77	894.44
88	55	78	882.12
88	55	79	890.63
88	55	80	858.35
88	55	81	836.06
88	55	82	851.36
88	55	83	845.73
88	55	84	833.34
88	56	77	867.97
88	56	78	861.88
88	56	79	892.93
88	56	80	872.88
88	56	81	847.09
88	56	82	862.37
88	56	83	862.49
88	56	84	857.33
88	57	77	861.45
88	57	78	872.52
88	57	79	903.19
88	57	80	899.66
88	57	81	883.69
88	57	82	876.51
88	57	83	861.94
88	57	84	843.77
88	58	77	868.31
88	58	78	887.34
88	58	79	903.76
88	58	80	908.97
88	58	81	911.28
88	58	82	916.3
88	58	83	915.93
88	58	84	891.02
88	59	77	916.6
88	59	78	890.17
88	59	79	884.21
88	59	80	888.01
88	59	81	894.67
88	59	82	904.56
88	59	83	914.66
88	59	84	883.38
88	60	77	877.47
88	60	78	865.94
88	60	79	824.91
88	60	80	783.83
88	60	81	737.22
88	60	82	747.19
88	60	83	780.84
88	60	84	792.18
88	61	77	836.73
88	61	78	844.33
88	61	79	834.05
88	61	80	822.21
88	61	81	784.78
88	61	82	796.42
88	61	83	832.04
88	61	84	837.97
88	62	77	829.75
88	62	78	838.98
88	62	79	862.98
88	62	80	876.4
88	62	81	865.27
88	62	82	873.85
88	62	83	895.39
88	62	84	873.59
88	63	77	886.11
88	63	78	869.41
88	63	79	851.65
88	63	80	834.1
88	63	81	882.67
88	63	82	915.73
88	63	83	934.86
88	63	84	885.07
88	64	77	904.37
88	64	78	855.36
88	64	79	809.21
88	64	80	778.76
88	64	81	869.01
88	64	82	907.49
88	64	83	912.74
88	64	84	844.62
88	65	77	907.25
88	65	78	837.55
88	65	79	779.07
88	65	80	741.08
88	65	81	832.62
88	65	82	866.16
88	65	83	865.94
88	65	84	807.84
88	66	77	902.91
88	66	78	830.35
88	66	79	773.22
88	66	80	727.37
88	66	81	785.62
88	66	82	806.75
88	66	83	807.79
88	66	84	771.13
88	67	77	871.43
88	67	78	796.62
88	67	79	750.23
88	67	80	723.45
88	67	81	745.28
88	67	82	753.96
88	67	83	758.66
88	67	84	735.41
88	68	77	827.69
88	68	78	776.67
88	68	79	743.44
88	68	80	718.91
88	68	81	727.9
88	68	82	741.58
88	68	83	764.53
88	68	84	747.22
88	69	77	770.93
88	69	78	758.18
88	69	79	738.14
88	69	80	713.26
88	70	77	721.41
88	70	78	718.49
88	70	79	717.08
88	70	80	723.42
88	71	77	707.59
88	71	78	707.63
88	71	79	713.94
88	71	80	729.17
88	72	77	718.79
88	72	78	711.99
88	72	79	719.14
88	72	80	734.43
88	73	77	722.57
88	73	78	717.04
88	73	79	731.4
88	73	80	757.22
88	73	81	770.23
88	73	82	789.7
88	73	83	820.5
88	73	84	797.99
88	74	81	817.49
88	74	82	857.79
88	74	83	895.24
88	74	84	882.47
88	75	81	879.05
88	75	82	937.69
88	75	83	963.6
88	75	84	952.06
88	76	81	872.48
88	76	82	940.7
88	76	83	957.39
88	76	84	956.03
89	46	81	969.39
89	46	82	967.21
89	46	83	947.69
89	46	84	931.64
89	47	81	926.08
89	47	82	914.66
89	47	83	861.52
89	47	84	839.43
89	48	81	811.62
89	48	82	817.94
89	48	83	782.63
89	48	84	772.51
89	49	77	728.59
89	49	78	717.92
89	49	79	716.82
89	49	80	716.23
89	49	81	751.62
89	49	82	777.34
89	49	83	759.35
89	49	84	755.66
89	50	74	747.27
89	50	75	758.47
89	50	76	740.34
89	50	77	720.49
89	50	78	733.27
89	50	79	738.66
89	50	80	729.58
89	50	81	755.55
89	50	82	778.35
89	50	83	759.2
89	50	84	753.38
89	51	74	748.86
89	51	75	789.4
89	51	76	780.48
89	51	77	759.14
89	51	78	766.68
89	51	79	758.28
89	51	80	735.3
89	51	81	747.1
89	51	82	765.21
89	51	83	743.42
89	51	84	735.24
89	52	74	782.17
89	52	75	871.89
89	52	76	884.39
89	52	77	850.54
89	52	78	822.82
89	52	79	798.5
89	52	80	777.59
89	52	81	783.67
89	52	82	798.08
89	52	83	765.3
89	52	84	739.94
89	53	74	790.83
89	53	75	895.38
89	53	76	923.65
89	53	77	888.24
89	53	78	886.85
89	53	79	882.16
89	53	80	869.76
89	53	81	867.4
89	53	82	870.76
89	53	83	816.88
89	53	84	765.44
89	54	74	790.28
89	54	75	889.38
89	54	76	933.57
89	54	77	912.59
89	54	78	900.92
89	54	79	885.56
89	54	80	881.02
89	54	81	883.25
89	54	82	906.16
89	54	83	877.44
89	54	84	840.03
89	55	75	860.23
89	55	76	910.6
89	55	77	917.06
89	55	78	892.63
89	55	79	869.99
89	55	80	883.26
89	55	81	896.81
89	55	82	925.14
89	55	83	912.63
89	55	84	889.48
89	56	75	837.62
89	56	76	878.42
89	56	77	882.84
89	56	78	880.34
89	56	79	883.74
89	56	80	902.77
89	56	81	918.24
89	56	82	935.18
89	56	83	929.61
89	56	84	912.3
89	57	75	853.97
89	57	76	859.14
89	57	77	870.25
89	57	78	872.19
89	57	79	866.75
89	57	80	890.38
89	57	81	911.11
89	57	82	911.19
89	57	83	901.8
89	57	84	890.41
89	58	77	872.84
89	58	78	881.28
89	58	79	880.33
89	58	80	909.67
89	58	81	939.82
89	58	82	949.58
89	58	83	951.03
89	58	84	919.63
89	59	77	902.56
89	59	78	897.65
89	59	79	926.05
89	59	80	944.09
89	59	81	944.72
89	59	82	942.92
89	59	83	929.59
89	59	84	872.24
89	60	77	817.7
89	60	78	805.83
89	60	79	810.42
89	60	80	777.53
89	60	81	717.79
89	60	82	701.95
89	60	83	694.62
89	60	84	710.47
89	61	77	782.6
89	61	78	796.19
89	61	79	811.2
89	61	80	793.04
89	61	81	754.65
89	61	82	737.84
89	61	83	725.11
89	61	84	793.34
89	62	77	847.09
89	62	78	853.15
89	62	79	866.2
89	62	80	870.72
89	62	81	869.99
89	62	82	857.61
89	62	83	843.56
89	62	84	873.62
89	63	77	878.15
89	63	78	851.62
89	63	79	864.52
89	63	80	892.76
89	63	81	948.24
89	63	82	970.15
89	63	83	989.98
89	63	84	929.5
89	64	77	887.99
89	64	78	826.13
89	64	79	810.94
89	64	80	824.17
89	64	81	911.58
89	64	82	948.13
89	64	83	954.74
89	64	84	888.55
89	65	77	884.6
89	65	78	802.46
89	65	79	767.82
89	65	80	770.75
89	65	81	877.67
89	65	82	927.98
89	65	83	933.26
89	65	84	859.31
89	66	75	861.28
89	66	76	873.02
89	66	77	863.14
89	66	78	792.36
89	66	79	756.67
89	66	80	752.88
89	66	81	850.64
89	66	82	895.31
89	66	83	899.05
89	66	84	825.28
89	67	75	883.24
89	67	76	852.64
89	67	77	818.41
89	67	78	768.63
89	67	79	745.95
89	67	80	744.05
89	67	81	783.09
89	67	82	803.52
89	67	83	807.58
89	67	84	771.52
89	68	75	853.08
89	68	76	814.68
89	68	77	782.72
89	68	78	757.23
89	68	79	746.33
89	68	80	741.71
89	68	81	754.1
89	68	82	767.36
89	68	83	783.84
89	68	84	770.51
89	69	74	841.79
89	69	75	813.41
89	69	76	781.28
89	69	77	757.88
89	69	78	759.35
89	69	79	752.92
89	69	80	740.34
89	69	81	745.18
89	69	82	758.43
89	69	83	786.05
89	69	84	785.51
89	70	74	792.59
89	70	75	778.68
89	70	76	752.86
89	70	77	730.24
89	70	78	739.61
89	70	79	737.52
89	70	80	732.03
89	70	81	742.32
89	70	82	760.87
89	70	83	791.28
89	70	84	793.38
89	71	74	753.83
89	71	75	753.35
89	71	76	739.72
89	71	77	725.28
89	71	78	733.53
89	71	79	735.14
89	71	80	739.66
89	71	81	751.03
89	71	82	767.48
89	71	83	790.45
89	71	84	768.36
89	72	74	708.83
89	72	75	739.49
89	72	76	747.02
89	72	77	742.47
89	72	78	738.74
89	72	79	742.7
89	72	80	758.97
89	72	81	769.14
89	72	82	784.27
89	72	83	806.09
89	72	84	762.28
89	73	74	730.4
89	73	75	747
89	73	76	747.18
89	73	77	739.68
89	73	78	727.64
89	73	79	743.72
89	73	80	777.75
89	73	81	797.65
89	73	82	827.16
89	73	83	877.76
89	73	84	842
89	74	81	852.51
89	74	82	896.49
89	74	83	940.58
89	74	84	910.97
89	75	81	930.23
89	75	82	984.32
89	75	83	997.55
89	75	84	972.2
89	76	81	917.08
89	76	82	977.6
89	76	83	983.02
89	76	84	975.33
90	46	81	965.81
90	46	82	964.13
90	46	83	932.38
90	46	84	905.11
90	47	81	921.62
90	47	82	912.13
90	47	83	848.14
90	47	84	827.85
90	48	81	826.17
90	48	82	823.6
90	48	83	786.4
90	48	84	775.68
90	49	74	773.45
90	49	75	752.01
90	49	76	745.77
90	49	81	769.13
90	49	82	784.34
90	49	83	761.83
90	49	84	758.42
90	50	74	757.83
90	50	75	747.49
90	50	76	743.37
90	50	77	739.87
90	50	78	744.88
90	50	79	750.95
90	50	80	752.12
90	50	81	778.7
90	50	82	800.63
90	50	83	765.93
90	50	84	753.69
90	51	74	740.72
90	51	75	770.42
90	51	76	785.11
90	51	77	786.93
90	51	78	792.71
90	51	79	788.23
90	51	80	762.32
90	51	81	774.93
90	51	82	788.34
90	51	83	750.06
90	51	84	731.33
90	52	74	790.08
90	52	75	871.14
90	52	76	895.62
90	52	77	888.53
90	52	78	878.25
90	52	79	853.42
90	52	80	815.92
90	52	81	820.99
90	52	82	833.26
90	52	83	786.57
90	52	84	749.96
90	53	74	795.09
90	53	75	888.52
90	53	76	922.59
90	53	77	911.77
90	53	78	929.42
90	53	79	942.52
90	53	80	928.59
90	53	81	927.47
90	53	82	934.53
90	53	83	866.97
90	53	84	796.74
90	54	74	785.24
90	54	75	879.86
90	54	76	929.32
90	54	77	928
90	54	78	928.07
90	54	79	919.26
90	54	80	922.17
90	54	81	937.86
90	54	82	965.36
90	54	83	922.14
90	54	84	864.13
90	55	74	799.66
90	55	75	868.36
90	55	76	919.71
90	55	77	940.59
90	55	78	910.32
90	55	79	877.67
90	55	80	909.38
90	55	81	944.04
90	55	82	975.06
90	55	83	945.65
90	55	84	896.59
90	56	74	813.11
90	56	75	843.23
90	56	76	884.55
90	56	77	916.18
90	56	78	921.99
90	56	79	916.33
90	56	80	944.63
90	56	81	972.46
90	56	82	974.26
90	56	83	947.88
90	56	84	905.43
90	57	74	860.29
90	57	75	857.02
90	57	76	866.2
90	57	77	898.15
90	57	78	900.09
90	57	79	880.41
90	57	80	908.37
90	57	81	944.46
90	57	82	943.82
90	57	83	920.03
90	57	84	879.2
90	58	74	948.64
90	58	75	914.49
90	58	76	870.66
90	58	77	895
90	58	78	897.79
90	58	79	885.28
90	58	80	928.99
90	58	81	987.27
90	58	82	999.71
90	58	83	996.43
90	58	84	968.68
90	59	75	912.29
90	59	76	892.47
90	59	77	906.23
90	59	78	922.19
90	59	79	961.9
90	59	80	1002.5
90	59	81	1028.3
90	59	82	1008.6
90	59	83	968.77
90	59	84	921.91
90	60	75	807.27
90	60	76	740.93
90	60	77	732.73
90	60	78	736.11
90	60	79	765.59
90	60	80	754.2
90	60	81	702.18
90	60	82	673.77
90	60	83	644.53
90	60	84	634.55
90	61	77	681.2
90	61	78	710.92
90	61	79	751.08
90	61	80	739.5
90	61	81	684.08
90	61	82	632.32
90	61	83	591.72
90	61	84	653.55
90	62	75	833.09
90	62	76	839.09
90	62	77	851.93
90	62	78	854.89
90	62	79	851.55
90	62	80	837.52
90	62	81	814.1
90	62	82	753.24
90	62	83	686.08
90	62	84	777.22
90	63	75	709.94
90	63	76	838.68
90	63	77	884.98
90	63	78	846.07
90	63	79	880.93
90	63	80	930.89
90	63	81	993.69
90	63	82	955.23
90	63	83	869.93
90	63	84	938.64
90	64	75	681.91
90	64	76	842.29
90	64	77	880.08
90	64	78	803.97
90	64	79	820.73
90	64	80	862.9
90	64	81	919.32
90	64	82	908.42
90	64	83	868.61
90	64	84	894.48
90	65	74	903.76
90	65	75	827.05
90	65	76	866.04
90	65	77	854.95
90	65	78	766.69
90	65	79	765.32
90	65	80	802.29
90	65	81	876.26
90	65	82	911.04
90	65	83	921.65
90	65	84	892.02
90	66	74	919.63
90	66	75	909.2
90	66	76	864.76
90	66	77	808.75
90	66	78	751.48
90	66	79	757.28
90	66	80	803.75
90	66	81	902.48
90	66	82	960.76
90	66	83	985.01
90	66	84	887.89
90	67	74	938.47
90	67	75	894.03
90	67	76	825.19
90	67	77	770.67
90	67	78	741.76
90	67	79	755.13
90	67	80	785.1
90	67	81	817.3
90	67	82	842.44
90	67	83	863.35
90	67	84	797.32
90	68	74	943.59
90	68	75	843.3
90	68	76	782.55
90	68	77	752.05
90	68	78	750.19
90	68	79	765.84
90	68	80	782.71
90	68	81	783.92
90	68	82	795.07
90	68	83	815.05
90	68	84	783.87
90	69	74	850.87
90	69	75	821.02
90	69	76	777.13
90	69	77	752.31
90	69	78	775.24
90	69	79	787.27
90	69	80	791.01
90	69	81	794.4
90	69	82	796.32
90	69	83	801.88
90	69	84	796.14
90	70	74	802.76
90	70	75	805.48
90	70	76	769.19
90	70	77	744.31
90	70	78	763.6
90	70	79	769.27
90	70	80	765.8
90	70	81	758.82
90	70	82	764.07
90	70	83	790.14
90	70	84	785.3
90	71	74	776.59
90	71	75	790.68
90	71	76	764.19
90	71	77	745.83
90	71	78	759.53
90	71	79	765.04
90	71	80	762.65
90	71	81	754.33
90	71	82	762.71
90	71	83	798.16
90	71	84	784.13
90	72	74	754.74
90	72	75	769.24
90	72	76	765.02
90	72	77	761.03
90	72	78	769.43
90	72	79	775.58
90	72	80	780.34
90	72	81	781.01
90	72	82	791.39
90	72	83	823.63
90	72	84	797.82
90	73	74	786.02
90	73	75	781.2
90	73	76	768.95
90	73	81	835.62
90	73	82	868.29
90	73	83	909.26
90	73	84	882.21
90	74	81	897.72
90	74	82	939.86
90	74	83	977.13
90	74	84	945.25
90	75	81	963.34
90	75	82	1000.2
90	75	83	1026.6
90	75	84	991.76
90	76	81	946.81
90	76	82	991.61
90	76	83	1018.8
90	76	84	998.94
91	47	81	897.25
91	47	82	895.14
91	47	83	875.09
91	47	84	872.84
91	48	81	835.79
91	48	82	829.15
91	48	83	810.42
91	48	84	819.98
91	49	74	792.26
91	49	75	776.98
91	49	76	758.5
91	49	81	797.73
91	49	82	796.1
91	49	83	777.31
91	49	84	784.37
91	50	74	780.83
91	50	75	763.26
91	50	76	751.41
91	50	81	800.91
91	50	82	804.37
91	50	83	769.08
91	50	84	762.32
91	51	74	763.83
91	51	75	772.04
91	51	76	782.08
91	51	81	792.17
91	51	82	793.01
91	51	83	758.4
91	51	84	755.33
91	52	74	825.2
91	52	75	881.14
91	52	76	893.13
91	52	81	821.73
91	52	82	821.14
91	52	83	784.14
91	52	84	762.49
91	53	74	847.28
91	53	75	919.53
91	53	76	937.08
91	53	81	925.83
91	53	82	895.59
91	53	83	842.59
91	53	84	793.32
91	54	74	841.88
91	54	75	919.45
91	54	76	949.1
91	54	81	956.51
91	54	82	967.31
91	54	83	903.83
91	54	84	832.02
91	55	74	843.3
91	55	75	908.75
91	55	76	945.64
91	55	81	963.21
91	55	82	992.52
91	55	83	942.41
91	55	84	883.9
91	56	74	830.54
91	56	75	877.57
91	56	76	920.05
91	56	81	975.95
91	56	82	982.89
91	56	83	958.21
91	56	84	922.31
91	57	74	848.51
91	57	75	866.58
91	57	76	895.04
91	57	77	939.62
91	57	78	962.13
91	57	79	968.2
91	57	80	955.91
91	57	81	951.25
91	57	82	962.37
91	57	83	941.1
91	57	84	901.93
91	58	74	927.46
91	58	75	901.9
91	58	76	883.69
91	58	77	935.87
91	58	78	957.34
91	58	79	952.63
91	58	80	964.34
91	58	81	987.12
91	58	82	1003.9
91	58	83	1001
91	58	84	986.63
91	59	74	906.79
91	59	75	926.04
91	59	76	907.32
91	59	77	941.53
91	59	78	965.19
91	59	79	959.76
91	59	80	989.21
91	59	81	1026.3
91	59	82	1006.3
91	59	83	980.48
91	59	84	946.2
91	60	74	814.74
91	60	75	782.65
91	60	76	691.43
91	60	77	722.24
91	60	78	754.11
91	60	79	729.23
91	60	80	744.11
91	60	81	764.67
91	60	82	760.81
91	60	83	734.11
91	60	84	679.31
91	61	74	746.81
91	61	75	650.3
91	61	76	573.3
91	61	77	638.87
91	61	78	731.32
91	61	79	732.37
91	61	80	748.31
91	61	81	756.68
91	61	82	763.01
91	61	83	735.26
91	61	84	670.96
91	62	74	867.98
91	62	75	707.12
91	62	76	781.29
91	62	77	851.25
91	62	78	900.63
91	62	79	883.91
91	62	80	872.25
91	62	81	861.77
91	62	82	858.38
91	62	83	825.77
91	62	84	797.66
91	63	74	860.56
91	63	75	680.69
91	63	76	851.11
91	63	77	899.03
91	63	78	857.12
91	63	79	897.62
91	63	80	935.63
91	63	81	975.22
91	63	82	956.56
91	63	83	908.4
91	63	84	963.34
91	64	74	844.73
91	64	75	747.74
91	64	76	884.14
91	64	77	890.89
91	64	78	807.52
91	64	79	843.17
91	64	80	879.2
91	64	81	912.22
91	64	82	892.21
91	64	83	848.22
91	64	84	899.81
91	65	74	907.51
91	65	75	942.07
91	65	76	904.48
91	65	77	848.55
91	65	78	764.22
91	65	79	784.28
91	65	80	822.79
91	65	81	873.07
91	65	82	888.72
91	65	83	889.94
91	65	84	904.49
91	66	74	918.99
91	66	75	928.54
91	66	76	858.46
91	66	77	787.86
91	66	78	717.71
91	66	79	748.42
91	66	80	807.35
91	66	81	891.2
91	66	82	949.99
91	66	83	994.15
91	66	84	930.13
91	67	74	934.82
91	67	75	909.83
91	67	76	827.83
91	67	81	831.5
91	67	82	871.1
91	67	83	920.34
91	67	84	843.13
91	68	74	937.9
91	68	75	883.31
91	68	76	807.06
91	68	81	801.67
91	68	82	823.31
91	68	83	860.68
91	68	84	810.6
91	69	74	851.93
91	69	75	833.57
91	69	76	780.04
91	69	81	808.05
91	69	82	810.02
91	69	83	812.63
91	69	84	808.38
91	70	74	813.3
91	70	75	823.27
91	70	76	782.59
91	70	81	778.22
91	70	82	784.67
91	70	83	803.31
91	70	84	783.06
91	71	74	801.86
91	71	75	820.55
91	71	76	788.96
91	71	81	776.9
91	71	82	791.5
91	71	83	818.01
91	71	84	796.61
91	72	74	794.66
91	72	75	798.58
91	72	76	780.34
91	72	81	812.6
91	72	82	831.37
91	72	83	851.31
91	72	84	837.82
91	73	74	812.99
91	73	75	803.37
91	73	76	781.41
91	73	81	881.78
91	73	82	898.37
91	73	83	921.02
91	73	84	909.89
91	74	74	834.29
91	74	75	812.41
91	74	76	780.4
91	74	81	953.33
91	74	82	963.41
91	74	83	987.33
91	74	84	976.67
91	75	81	1002
91	75	82	1010.8
91	75	83	1031.3
91	75	84	1023.4
91	76	81	985.91
91	76	82	1010.3
91	76	83	1030.8
91	76	84	1031.5
92	47	81	981.95
92	47	82	986.92
92	47	83	951.25
92	47	84	950.29
92	48	81	895.06
92	48	82	910.34
92	48	83	887
92	48	84	893.73
92	49	74	812.45
92	49	75	821.78
92	49	76	784.61
92	49	81	816.55
92	49	82	842.08
92	49	83	834.51
92	49	84	842.13
92	50	74	809.65
92	50	75	810.89
92	50	76	766.27
92	50	81	806.64
92	50	82	817.69
92	50	83	798.51
92	50	84	796.67
92	51	74	805.39
92	51	75	804.47
92	51	76	771.26
92	51	81	800.83
92	51	82	818.63
92	51	83	785.02
92	51	84	791.49
92	52	74	859.67
92	52	75	888.54
92	52	76	874.18
92	52	81	799.56
92	52	82	827.19
92	52	83	784.02
92	52	84	776.09
92	53	74	905.68
92	53	75	962.4
92	53	76	948.33
92	53	81	824.09
92	53	82	824.44
92	53	83	789.87
92	53	84	770.42
92	54	74	929.81
92	54	75	995.83
92	54	76	986.01
92	54	81	875.1
92	54	82	877.1
92	54	83	830.3
92	54	84	778.93
92	55	74	913.36
92	55	75	960.94
92	55	76	973.27
92	55	81	918.67
92	55	82	917.76
92	55	83	878.23
92	55	84	831.47
92	56	74	869
92	56	75	927.54
92	56	76	962.36
92	56	81	939.95
92	56	82	934.94
92	56	83	914.04
92	56	84	886.37
92	57	74	844.62
92	57	75	893.65
92	57	76	932.08
92	57	77	931.95
92	57	78	944.89
92	57	79	961.92
92	57	80	939.39
92	57	81	926.18
92	57	82	928.99
92	57	83	912.37
92	57	84	883.71
92	58	74	888.3
92	58	75	886.11
92	58	76	902.18
92	58	77	910.83
92	58	78	932.95
92	58	79	963.14
92	58	80	955.19
92	58	81	951.65
92	58	82	963.14
92	58	83	959.45
92	58	84	948.73
92	59	74	947.44
92	59	75	971.89
92	59	76	976.04
92	59	77	950.53
92	59	78	960.34
92	59	79	993.25
92	59	80	986.38
92	59	81	976.77
92	59	82	972.51
92	59	83	957.29
92	59	84	925.88
92	60	74	897.38
92	60	75	865.79
92	60	76	782.47
92	60	77	797.65
92	60	78	818.32
92	60	79	778.84
92	60	80	782.29
92	60	81	815.21
92	60	82	828.09
92	60	83	814.48
92	60	84	748.71
92	61	74	818.78
92	61	75	693.79
92	61	76	627.67
92	61	77	717.04
92	61	78	798.18
92	61	79	762.91
92	61	80	793.17
92	61	81	854.4
92	61	82	887.67
92	61	83	873.23
92	61	84	773.68
92	62	74	802.5
92	62	75	593.25
92	62	76	718.72
92	62	77	822.78
92	62	78	886.28
92	62	79	881.92
92	62	80	906.35
92	62	81	946.26
92	62	82	966.96
92	62	83	955.67
92	62	84	878.29
92	63	74	788.12
92	63	75	665.03
92	63	76	843.36
92	63	77	887.41
92	63	78	846.21
92	63	79	879.77
92	63	80	920.65
92	63	81	965.69
92	63	82	990.06
92	63	83	992.13
92	63	84	989.35
92	64	74	773.97
92	64	75	790.37
92	64	76	899.23
92	64	77	895.82
92	64	78	824.11
92	64	79	826.51
92	64	80	855.61
92	64	81	906.05
92	64	82	926.82
92	64	83	923.71
92	64	84	931.89
92	65	74	804.43
92	65	75	944.05
92	65	76	900.58
92	65	77	864.88
92	65	78	821.25
92	65	79	784.79
92	65	80	796.85
92	65	81	856.28
92	65	82	897.74
92	65	83	923.58
92	65	84	930.88
92	66	74	859.52
92	66	75	933.06
92	66	76	897.07
92	66	77	860.38
92	66	78	813.89
92	66	79	781.3
92	66	80	789.06
92	66	81	842.01
92	66	82	913.28
92	66	83	977.2
92	66	84	957.78
92	67	74	899.29
92	67	75	922.01
92	67	76	890.72
92	67	81	804.32
92	67	82	868.29
92	67	83	935.39
92	67	84	889.12
92	68	74	912.61
92	68	75	904.52
92	68	76	874.77
92	68	81	787.36
92	68	82	828.51
92	68	83	876.45
92	68	84	837.62
92	69	74	852.89
92	69	75	851.18
92	69	76	821.24
92	69	81	803.08
92	69	82	808.08
92	69	83	813.97
92	69	84	802.36
92	70	74	827.42
92	70	75	812.34
92	70	76	784.91
92	70	81	780.22
92	70	82	787.54
92	70	83	796.57
92	70	84	783.53
92	71	74	823.77
92	71	75	792.7
92	71	76	762.28
92	71	81	778.92
92	71	82	797.12
92	71	83	816.78
92	71	84	808.83
92	72	74	816.34
92	72	75	808.94
92	72	76	772.4
92	72	81	840.18
92	72	82	859.75
92	72	83	879.74
92	72	84	876.51
92	73	74	813.11
92	73	75	812.06
92	73	76	782.05
92	73	81	914.64
92	73	82	930.78
92	73	83	945.28
92	73	84	936.55
92	74	74	812.34
92	74	75	809.68
92	74	76	785.35
92	74	81	990.58
92	74	82	999.64
92	74	83	1009.9
92	74	84	997.61
92	75	81	1008.3
92	75	82	1021.1
92	75	83	1042.7
92	75	84	1046.5
92	76	81	982.06
92	76	82	1005.5
92	76	83	1028.4
92	76	84	1049.3
93	49	74	839.83
93	49	75	857.27
93	49	76	808.48
93	50	74	829.23
93	50	75	842.62
93	50	76	787.06
93	50	81	817.28
93	50	82	835.25
93	50	83	818.17
93	50	84	823.11
93	51	74	830.37
93	51	75	818.66
93	51	76	769.04
93	51	81	812.98
93	51	82	832.42
93	51	83	802.56
93	51	84	821.85
93	52	74	847.1
93	52	75	825.55
93	52	76	802.29
93	52	81	810.99
93	52	82	830.64
93	52	83	789.13
93	52	84	803.92
93	53	74	896.62
93	53	75	894.42
93	53	76	863.45
93	53	81	780.2
93	53	82	782.74
93	53	83	756.12
93	53	84	768.29
93	54	71	769.06
93	54	72	767.94
93	54	73	863.15
93	54	74	962.76
93	54	75	977.1
93	54	76	928.68
93	54	81	808.2
93	54	82	803.2
93	54	83	769.83
93	54	84	743.55
93	55	71	812.21
93	55	72	778.09
93	55	73	855.88
93	55	74	976.37
93	55	75	975.83
93	55	76	960.48
93	55	81	848.63
93	55	82	837.35
93	55	83	807.58
93	55	84	777.01
93	56	71	880.32
93	56	72	801.36
93	56	73	836.2
93	56	74	945.11
93	56	75	954.63
93	56	76	964.89
93	56	81	870.71
93	56	82	869.65
93	56	83	850.96
93	56	84	825.89
93	57	71	928.73
93	57	72	837.82
93	57	73	814.95
93	57	74	886.99
93	57	75	924.57
93	57	76	951.17
93	57	77	958.28
93	57	78	960.4
93	57	79	960.12
93	57	80	909.43
93	58	71	980.62
93	58	72	941.58
93	58	73	881.73
93	58	74	877.19
93	58	75	904.73
93	58	76	934.36
93	58	77	936.27
93	58	78	950.96
93	58	79	980.4
93	58	80	945.48
93	59	71	958.09
93	59	72	967.27
93	59	73	936.93
93	59	74	959.06
93	59	75	962.08
93	59	76	949.67
93	59	77	932.11
93	59	78	956.82
93	59	79	1014.4
93	59	80	984.16
93	60	71	889.17
93	60	72	929.19
93	60	73	860.16
93	60	74	882.09
93	60	75	883.71
93	60	76	861.76
93	60	77	827.49
93	60	78	808.31
93	60	79	771.2
93	60	80	796.24
93	61	74	704.9
93	61	75	745.82
93	61	76	775.88
93	61	77	790.45
93	61	78	790.2
93	61	79	737.23
93	61	80	796.81
93	62	71	886.84
93	62	72	930.77
93	62	73	875.59
93	62	74	814.29
93	62	75	752.46
93	62	76	804.19
93	62	77	867.64
93	62	78	892.92
93	62	79	857.4
93	62	80	900.37
93	63	71	855.22
93	63	72	911.07
93	63	73	903.03
93	63	74	867.7
93	63	75	845.49
93	63	76	872.33
93	63	77	879.34
93	63	78	860.79
93	63	79	878.22
93	63	80	913.75
93	64	71	874.61
93	64	72	874.79
93	64	73	850.1
93	64	74	871.65
93	64	75	906.26
93	64	76	912.31
93	64	77	890.57
93	64	78	845.54
93	64	79	832.99
93	64	80	848.94
93	65	71	887.57
93	65	72	960.22
93	65	73	879.72
93	65	74	869.14
93	65	75	912.47
93	65	76	920.73
93	65	77	898.35
93	65	78	858.67
93	65	79	800
93	65	80	793.77
93	66	71	902.2
93	66	72	975.96
93	66	73	926.99
93	66	74	928.46
93	66	75	960.97
93	66	76	934.83
93	67	71	912.68
93	67	72	966.61
93	67	73	954.75
93	67	74	954.82
93	67	75	963.78
93	67	76	938.41
93	67	81	786
93	67	82	842.02
93	67	83	908.53
93	67	84	904.9
93	68	71	872.26
93	68	72	984.13
93	68	73	963.8
93	68	74	945.86
93	68	75	928.79
93	68	76	923.69
93	68	81	781.58
93	68	82	817.77
93	68	83	857.9
93	68	84	847.54
93	69	71	757.66
93	69	72	916.72
93	69	73	902.89
93	69	74	883.34
93	69	75	876.92
93	69	76	856.98
93	69	81	794.46
93	69	82	804.23
93	69	83	807.59
93	69	84	785.6
93	70	74	848.56
93	70	75	838.37
93	70	76	813.17
93	70	81	782.8
93	70	82	786.52
93	70	83	782.11
93	70	84	782.19
93	71	74	838.26
93	71	75	812.3
93	71	76	783.57
93	71	81	783.41
93	71	82	793.65
93	71	83	795.98
93	71	84	815.23
93	72	74	829.78
93	72	75	841.2
93	72	76	803.12
93	72	81	854.73
93	72	82	875.3
93	72	83	897.13
93	72	84	906.16
93	73	74	824.2
93	73	75	841.14
93	73	76	809.95
93	73	81	938.48
93	73	82	957.42
93	73	83	970.82
93	73	84	964.02
93	74	74	827.01
93	74	75	827.02
93	74	76	812.71
94	49	74	860.01
94	49	75	860.26
94	49	76	816.92
94	50	71	882.58
94	50	72	850.43
94	50	73	853.51
94	50	74	853.78
94	50	75	852.13
94	50	76	807.71
94	51	71	842.52
94	51	72	825.97
94	51	73	835.69
94	51	74	833.78
94	51	75	822.01
94	51	76	787.64
94	52	71	824.61
94	52	72	834.05
94	52	73	842.19
94	52	74	844.24
94	52	75	837.38
94	52	76	817.86
94	53	69	644.62
94	53	70	751.45
94	53	71	836.84
94	53	72	846.9
94	53	73	857.59
94	53	74	875.49
94	53	75	874.46
94	53	76	857.11
94	54	69	611.24
94	54	70	704.29
94	54	71	803.9
94	54	72	801.85
94	54	73	856.7
94	54	74	919.1
94	54	75	932.51
94	54	76	910.31
94	54	78	887.67
94	54	79	853.53
94	54	80	799.06
94	55	69	605.05
94	55	70	705.14
94	55	71	821.52
94	55	72	785.71
94	55	73	841.14
94	55	74	933.79
94	55	75	972.17
94	55	76	965.69
94	55	78	927.21
94	55	79	887.94
94	55	80	828.86
94	56	69	648.63
94	56	70	744.61
94	56	71	881.39
94	56	72	816.59
94	56	73	850.38
94	56	74	937.38
94	56	75	970.18
94	56	76	961.56
94	56	78	954.86
94	56	79	945.8
94	56	80	861.62
94	57	71	930.31
94	57	72	877.68
94	57	73	873.74
94	57	74	923.07
94	57	75	952.95
94	57	76	955.5
94	57	77	932.59
94	57	78	960.86
94	57	79	969.85
94	57	80	898.5
94	58	71	963.8
94	58	72	952.22
94	58	73	924.04
94	58	74	916.44
94	58	75	939.84
94	58	76	957.3
94	58	77	947.46
94	58	78	964.14
94	58	79	995.75
94	58	80	949.97
94	59	71	958.17
94	59	72	973.67
94	59	73	963.92
94	59	74	982.89
94	59	75	970.25
94	59	76	935.3
94	59	77	912.18
94	59	78	950.44
94	59	79	1032.2
94	59	80	992.29
94	60	71	863.89
94	60	72	891.13
94	60	73	847.19
94	60	74	865.31
94	60	75	875.68
94	60	76	893.75
94	60	77	834.63
94	60	78	793.65
94	60	79	758.07
94	60	80	812.41
94	61	71	682.31
94	61	72	654.03
94	61	73	556.2
94	61	74	631.93
94	61	75	738.79
94	61	76	868.22
94	61	77	840.34
94	61	78	789.35
94	61	79	707.57
94	61	80	790.57
94	62	71	760.43
94	62	72	779.28
94	62	73	786.72
94	62	74	828.98
94	62	75	864.08
94	62	76	900.57
94	62	77	936.77
94	62	78	927.46
94	62	79	839.37
94	62	80	880.05
94	63	71	884.92
94	63	72	915.27
94	63	73	909.83
94	63	74	936.43
94	63	75	953.61
94	63	76	926.37
94	63	77	915.74
94	63	78	909.43
94	63	79	904
94	63	80	929.43
94	64	71	940.72
94	64	72	1003
94	64	73	940.21
94	64	74	959.62
94	64	75	981.86
94	64	76	944.2
94	64	77	923.97
94	64	78	904.59
94	64	79	882.74
94	64	80	881.94
94	65	71	910.85
94	65	72	993.44
94	65	73	950.02
94	65	74	941.33
94	65	75	948.26
94	65	76	952.01
94	65	77	948.48
94	65	78	927.52
94	65	79	862.62
94	65	80	835.4
94	66	71	878.38
94	66	72	958.35
94	66	73	945.71
94	66	74	960.34
94	66	75	981.16
94	66	76	952.61
94	66	78	973.7
94	66	79	926.96
94	66	80	878.8
94	67	69	764.83
94	67	70	778.16
94	67	71	835.42
94	67	72	923.2
94	67	73	931.52
94	67	74	949.83
94	67	75	969.68
94	67	76	948.76
94	67	78	973.19
94	67	79	917.24
94	67	80	861.18
94	68	69	653.56
94	68	70	704.83
94	68	71	802.29
94	68	72	927.88
94	68	73	923.43
94	68	74	917.59
94	68	75	915.7
94	68	76	935.46
94	68	78	940.82
94	68	79	877.71
94	68	80	827.07
94	69	69	637.05
94	69	70	669.62
94	69	71	744.56
94	69	72	873.05
94	69	73	870.77
94	69	74	871.58
94	69	75	876.49
94	69	76	861.24
94	69	78	846.31
94	69	79	817.75
94	69	80	796.07
94	70	69	665.56
94	70	70	657.64
94	70	71	698.88
94	70	72	821.22
94	70	73	838
94	70	74	843.65
94	70	75	842.03
94	70	76	819.24
94	71	71	697.1
94	71	72	806.25
94	71	73	837.61
94	71	74	841.25
94	71	75	810.1
94	71	76	796.28
94	72	71	667.06
94	72	72	796.31
94	72	73	828.34
94	72	74	835.31
94	72	75	837.51
94	72	76	819
94	73	71	642.49
94	73	72	797.78
94	73	73	832.24
94	73	74	832.58
94	73	75	838.09
94	73	76	829.92
94	74	74	839.92
94	74	75	825.31
94	74	76	831.7
95	50	71	885.6
95	50	72	834.53
95	50	73	848.86
95	51	71	873.31
95	51	72	842.69
95	51	73	859.01
95	52	71	859.3
95	52	72	866.73
95	52	73	891.58
95	53	69	631.84
95	53	70	751.73
95	53	71	854.19
95	53	72	891.94
95	53	73	913.26
95	53	77	911.98
95	53	78	915.85
95	53	79	878.67
95	53	80	819.43
95	54	69	624.4
95	54	70	718.33
95	54	71	818.61
95	54	72	846.59
95	54	73	859.21
95	54	77	944.14
95	54	78	961.5
95	54	79	910.11
95	54	80	824.06
95	55	69	631.38
95	55	70	717.3
95	55	71	828.53
95	55	72	827.58
95	55	73	846.93
95	55	77	989.13
95	55	78	980.21
95	55	79	930.45
95	55	80	850.98
95	56	69	666.85
95	56	70	751.01
95	56	71	875.98
95	56	72	843.72
95	56	73	858.45
95	56	77	925.7
95	56	78	978.97
95	56	79	989.24
95	56	80	920.13
95	57	69	744.55
95	57	70	803.63
95	57	71	935.64
95	57	72	896.02
[truncated: 7,412 more rows]
