# Supplementary material for: From mathematics to medicine: A practical primer on topological data analysis (TDA) and the development of related analytic tools for the functional discovery of latent structure in fMRI data
Source: PLoS One. 2021 Aug 12;16(8):e0255859. doi: 10.1371/journal.pone.0255859 (PMC8360597; doi:10.1371/journal.pone.0255859)
Supplement: S1 Data — The included archive of .csv files has one .csv file for each time index. Each .csv file contains a single matrix, which has one column for each of the spatial coordinates x, y, z and one column for the fMRI signal amplitude at voxel (x, y, z) at that time index. This is normalized scan data for a single patient from our study, described in the paper, with an ACC (anterior cingulate cortex) mask applied. This is the data we used, together with our software implementation of our workflow (available at https://github.com/regalski/Wayne-State-TDA), to produce the persistence diagrams, vineyards, and loop locations pictured in the figures and described in the Workflow section of our paper. (ZIP) [file pone.0255859.s004.zip › lea2002_145_121_121_time_179_rdACC.csv]

86	49	77	708.41
86	49	78	704.49
86	49	79	705.39
86	49	80	712.07
86	50	77	710.8
86	50	78	698.47
86	50	79	693.14
86	50	80	702.77
86	51	77	703.69
86	51	78	695.63
86	51	79	692.88
86	51	80	687.73
86	52	77	718.09
86	52	78	708.86
86	52	79	702.33
86	52	80	688.35
86	53	77	815.38
86	53	78	770.92
86	53	79	727.24
86	53	80	706.33
86	54	77	856.26
86	54	78	822.49
86	54	79	814.85
86	54	80	768.37
86	55	77	864.78
86	55	78	844.77
86	55	79	871.84
86	55	80	834.27
86	56	77	860.2
86	56	78	848.64
86	56	79	882.34
86	56	80	900.5
86	57	77	845.3
86	57	78	866.87
86	57	79	901.76
86	57	80	909.34
86	57	81	908.77
86	57	82	860.19
86	58	77	835.55
86	58	78	874.88
86	58	79	907.5
86	58	80	912.19
86	58	81	888.12
86	58	82	874.08
86	59	81	843.92
86	59	82	851.5
86	60	81	746.75
86	60	82	755.35
86	61	81	809.91
86	61	82	824.08
86	62	81	856.17
86	62	82	866.81
86	63	77	874.5
86	63	78	819.02
86	63	79	810.16
86	63	80	811.86
86	63	81	813.81
86	63	82	827.04
86	64	77	886.15
86	64	78	861.19
86	64	79	829.53
86	64	80	791.3
86	64	81	765.45
86	64	82	747.9
86	65	77	885.63
86	65	78	880.02
86	65	79	846.98
86	65	80	793.01
86	65	81	770.64
86	65	82	749.45
86	66	77	887.25
86	66	78	890.47
86	66	79	860.8
86	66	80	802.48
86	66	81	793.38
86	66	82	774.16
86	67	77	838.9
86	67	78	872.78
86	67	79	864.17
86	67	80	810.33
86	68	77	864.57
86	68	78	871.72
86	68	79	849.22
86	68	80	794.9
86	69	77	894.42
86	69	78	850.26
86	69	79	810.41
86	69	80	763.3
86	70	77	787.83
86	70	78	759.31
86	70	79	736.21
86	70	80	713.08
86	71	77	742.7
86	71	78	742.99
86	71	79	732.38
86	71	80	705.81
86	72	77	729.94
86	72	78	743.19
86	72	79	732.28
86	72	80	703.08
86	73	77	729.12
86	73	78	732.12
86	73	79	719.62
86	73	80	698.49
87	46	81	949.2
87	46	82	940.51
87	46	83	934.36
87	46	84	930.58
87	47	81	853.37
87	47	82	854.66
87	47	83	855.69
87	47	84	855.86
87	48	81	781.35
87	48	82	784.38
87	48	83	771.88
87	48	84	772.71
87	49	77	713.15
87	49	78	705.67
87	49	79	707.82
87	49	80	732.15
87	49	81	744.66
87	49	82	752.61
87	49	83	741.62
87	49	84	742.81
87	50	77	725.17
87	50	78	712.19
87	50	79	706.4
87	50	80	715.12
87	50	81	725.68
87	50	82	738.22
87	50	83	734.68
87	50	84	736.73
87	51	77	725.85
87	51	78	717.85
87	51	79	710.36
87	51	80	692.08
87	52	77	747.28
87	52	78	736.66
87	52	79	722.99
87	52	80	695.74
87	53	77	856
87	53	78	801.68
87	53	79	738.78
87	53	80	727.9
87	54	77	884.98
87	54	78	840.97
87	54	79	809.7
87	54	80	771.88
87	55	77	866.24
87	55	78	848.51
87	55	79	877.74
87	55	80	822.7
87	55	81	775.37
87	55	82	768.63
87	55	83	759.3
87	55	84	752.7
87	56	77	854.96
87	56	78	850.91
87	56	79	922.23
87	56	80	885.65
87	56	81	839.24
87	56	82	800.79
87	56	83	776.01
87	56	84	773.18
87	57	77	854.55
87	57	78	877.67
87	57	79	941.61
87	57	80	922.8
87	57	81	881.09
87	57	82	831.04
87	57	83	789.38
87	57	84	776.86
87	58	77	857.53
87	58	78	896.37
87	58	79	923.89
87	58	80	922.92
87	58	81	913.89
87	58	82	882.4
87	58	83	858.02
87	58	84	841.23
87	59	77	880.77
87	59	78	884.53
87	59	79	865.45
87	59	80	879.31
87	59	81	903.93
87	59	82	890.41
87	59	83	885.24
87	59	84	866.48
87	60	77	791.69
87	60	78	775.12
87	60	79	789.2
87	60	80	798.37
87	60	81	767.72
87	60	82	777.26
87	60	83	806.01
87	60	84	822.31
87	61	77	750.79
87	61	78	724.84
87	61	79	775.09
87	61	80	822.82
87	61	81	796.47
87	61	82	816.54
87	61	83	849.57
87	61	84	850.23
87	62	77	800.85
87	62	78	756.91
87	62	79	800.95
87	62	80	847.94
87	62	81	842.51
87	62	82	856.75
87	62	83	873.91
87	62	84	856.48
87	63	77	883.52
87	63	78	863.87
87	63	79	825.99
87	63	80	782.93
87	63	81	821.43
87	63	82	839.38
87	63	83	847.55
87	63	84	832.5
87	64	77	881.11
87	64	78	854.53
87	64	79	804.98
87	64	80	749.59
87	64	81	795.13
87	64	82	808.17
87	64	83	800.09
87	64	84	780.1
87	65	77	861.18
87	65	78	840.64
87	65	79	798.05
87	65	80	739.9
87	65	81	769.69
87	65	82	776.77
87	65	83	769.93
87	65	84	757.45
87	66	77	868.62
87	66	78	859.06
87	66	79	811.42
87	66	80	738.33
87	66	81	744.66
87	66	82	746.85
87	66	83	745.5
87	66	84	743.07
87	67	77	874.8
87	67	78	830.15
87	67	79	788.09
87	67	80	738.73
87	67	81	731.82
87	67	82	727.02
87	67	83	723.11
87	67	84	730.42
87	68	77	871.87
87	68	78	821.76
87	68	79	782.1
87	68	80	741.67
87	68	81	737.12
87	68	82	733.14
87	68	83	724.79
87	68	84	714.12
87	69	77	842.11
87	69	78	804.74
87	69	79	772.11
87	69	80	743.16
87	70	77	741.67
87	70	78	729.41
87	70	79	731.74
87	70	80	739.64
87	71	77	720.33
87	71	78	729.79
87	71	79	737.83
87	71	80	737.48
87	72	77	739.92
87	72	78	750.28
87	72	79	746.84
87	72	80	733.99
87	73	77	732.8
87	73	78	734.19
87	73	79	732.62
87	73	80	730.55
87	73	81	740.86
87	73	82	753.81
87	73	83	769.34
87	73	84	765.87
87	74	81	774.09
87	74	82	817.35
87	74	83	859.3
87	74	84	866.22
87	75	81	806.2
87	75	82	871.06
87	75	83	923.5
87	75	84	932.8
87	76	81	805.79
87	76	82	874.91
87	76	83	932.31
87	76	84	944.53
88	46	81	955.98
88	46	82	949.42
88	46	83	953.38
88	46	84	948.56
88	47	81	883.4
88	47	82	877.9
88	47	83	873.84
88	47	84	865.86
88	48	81	792.04
88	48	82	785.67
88	48	83	770.55
88	48	84	770.17
88	49	77	713.76
88	49	78	722.84
88	49	79	728.11
88	49	80	737.77
88	49	81	744.69
88	49	82	750.21
88	49	83	739.74
88	49	84	742.47
88	50	77	724.81
88	50	78	721.22
88	50	79	717.21
88	50	80	715.7
88	50	81	727.35
88	50	82	742.02
88	50	83	740.3
88	50	84	741.16
88	51	77	754.55
88	51	78	738.5
88	51	79	724.48
88	51	80	714.14
88	52	77	807.77
88	52	78	778.88
88	52	79	755.58
88	52	80	738.9
88	53	77	896.75
88	53	78	848.08
88	53	79	804.13
88	53	80	791.98
88	54	77	930.74
88	54	78	886.45
88	54	79	845.56
88	54	80	820.09
88	55	77	921.45
88	55	78	893.15
88	55	79	878.65
88	55	80	846.36
88	55	81	823.09
88	55	82	832.43
88	55	83	830.82
88	55	84	828.38
88	56	77	873.97
88	56	78	867.9
88	56	79	890.99
88	56	80	877.91
88	56	81	861.09
88	56	82	852.41
88	56	83	841.53
88	56	84	850.31
88	57	77	869.43
88	57	78	895.54
88	57	79	921.23
88	57	80	901.65
88	57	81	865.62
88	57	82	845.43
88	57	83	828.87
88	57	84	839.73
88	58	77	881.31
88	58	78	922.32
88	58	79	922.78
88	58	80	910
88	58	81	902.32
88	58	82	889.38
88	58	83	877.02
88	58	84	884.08
88	59	77	912.56
88	59	78	906.17
88	59	79	871.28
88	59	80	884.07
88	59	81	915.63
88	59	82	898.46
88	59	83	877.56
88	59	84	875.3
88	60	77	877.45
88	60	78	875.97
88	60	79	824.94
88	60	80	785.82
88	60	81	750.22
88	60	82	736.26
88	60	83	738.96
88	60	84	777.31
88	61	77	852.82
88	61	78	860.44
88	61	79	839.17
88	61	80	822.37
88	61	81	793.02
88	61	82	794.68
88	61	83	809.26
88	61	84	838.06
88	62	77	872.8
88	62	78	870.05
88	62	79	875.01
88	62	80	879.38
88	62	81	875.37
88	62	82	877.03
88	62	83	880.56
88	62	84	871.67
88	63	77	898.2
88	63	78	869.52
88	63	79	862.74
88	63	80	857.14
88	63	81	890.75
88	63	82	905.84
88	63	83	903.98
88	63	84	863.13
88	64	77	897.35
88	64	78	838.34
88	64	79	805.18
88	64	80	786.75
88	64	81	865.04
88	64	82	890.5
88	64	83	881.73
88	64	84	828.58
88	65	77	893.26
88	65	78	819.57
88	65	79	770.07
88	65	80	741.05
88	65	81	826.61
88	65	82	851.17
88	65	83	842.97
88	65	84	797.87
88	66	77	902.91
88	66	78	833.33
88	66	79	780.16
88	66	80	737.29
88	66	81	786.58
88	66	82	798.74
88	66	83	793.82
88	66	84	766.16
88	67	77	850.47
88	67	78	795.58
88	67	79	756.14
88	67	80	727.37
88	67	81	735.23
88	67	82	738.93
88	67	83	743.65
88	67	84	736.43
88	68	77	803.71
88	68	78	778.66
88	68	79	753.43
88	68	80	727.91
88	68	81	726.92
88	68	82	731.63
88	68	83	741.58
88	68	84	734.25
88	69	77	768.93
88	69	78	775.16
88	69	79	758.11
88	69	80	732.27
88	70	77	744.36
88	70	78	742.45
88	70	79	739.05
88	70	80	739.44
88	71	77	733.61
88	71	78	736.65
88	71	79	741.97
88	71	80	750.24
88	72	77	730.82
88	72	78	742.99
88	72	79	752.14
88	72	80	757.5
88	73	77	722.59
88	73	78	728.05
88	73	79	737.42
88	73	80	749.29
88	73	81	762.26
88	73	82	779.69
88	73	83	807.49
88	73	84	797.96
88	74	81	812.57
88	74	82	856.88
88	74	83	886.37
88	74	84	887.58
88	75	81	881.06
88	75	82	941.72
88	75	83	946.68
88	75	84	958.12
88	76	81	883.59
88	76	82	944.84
88	76	83	937.46
88	76	84	955.09
89	46	81	957.46
89	46	82	959.28
89	46	83	953.71
89	46	84	942.66
89	47	81	902.2
89	47	82	895.77
89	47	83	873.6
89	47	84	856.51
89	48	81	802.61
89	48	82	797.91
89	48	83	776.58
89	48	84	769.49
89	49	77	717.64
89	49	78	723.95
89	49	79	728.85
89	49	80	732.3
89	49	81	749.7
89	49	82	759.41
89	49	83	747.42
89	49	84	748.75
89	50	74	753.34
89	50	75	791.48
89	50	76	763.29
89	50	77	732.44
89	50	78	738.28
89	50	79	740.71
89	50	80	737.62
89	50	81	752.6
89	50	82	766.39
89	50	83	755.24
89	50	84	752.42
89	51	74	760.97
89	51	75	818.48
89	51	76	809.49
89	51	77	789.17
89	51	78	780.7
89	51	79	768.26
89	51	80	756.28
89	51	81	752.1
89	51	82	749.22
89	51	83	739.44
89	51	84	735.28
89	52	74	768.23
89	52	75	868.91
89	52	76	900.34
89	52	77	892.53
89	52	78	852.81
89	52	79	822.52
89	52	80	804.67
89	52	81	788.78
89	52	82	781.18
89	52	83	761.37
89	52	84	744
89	53	74	772.94
89	53	75	888.48
89	53	76	928.7
89	53	77	905.34
89	53	78	904.96
89	53	79	899.26
89	53	80	876.85
89	53	81	861.44
89	53	82	858.79
89	53	83	813.9
89	53	84	776.49
89	54	74	780.38
89	54	75	889.49
89	54	76	939.65
89	54	77	917.7
89	54	78	913.01
89	54	79	898.61
89	54	80	880.05
89	54	81	870.29
89	54	82	886.2
89	54	83	876.45
89	54	84	866.03
89	55	75	875.3
89	55	76	931.62
89	55	77	924.09
89	55	78	901.68
89	55	79	880.08
89	55	80	882.36
89	55	81	885.9
89	55	82	902.21
89	55	83	903.68
89	55	84	899.53
89	56	75	840.67
89	56	76	885.46
89	56	77	892.86
89	56	78	892.35
89	56	79	891.79
89	56	80	914.83
89	56	81	928.28
89	56	82	917.22
89	56	83	909.63
89	56	84	906.31
89	57	75	850.06
89	57	76	851.18
89	57	77	875.26
89	57	78	886.17
89	57	79	881.71
89	57	80	895.33
89	57	81	897.03
89	57	82	888.11
89	57	83	886.73
89	57	84	899.33
89	58	77	869.83
89	58	78	894.25
89	58	79	895.37
89	58	80	911.75
89	58	81	925.91
89	58	82	921.69
89	58	83	922.15
89	58	84	932.74
89	59	77	890.61
89	59	78	904.7
89	59	79	928.08
89	59	80	950.06
89	59	81	961.61
89	59	82	927.79
89	59	83	892.48
89	59	84	882.19
89	60	77	829.79
89	60	78	820.89
89	60	79	805.49
89	60	80	769.61
89	60	81	723.84
89	60	82	689.07
89	60	83	663.85
89	60	84	701.73
89	61	77	812.77
89	61	78	813.32
89	61	79	811.33
89	61	80	787.2
89	61	81	752.86
89	61	82	732.08
89	61	83	718.36
89	61	84	802.44
89	62	77	880.1
89	62	78	870.12
89	62	79	881.18
89	62	80	881.71
89	62	81	872.09
89	62	82	857.78
89	62	83	841.73
89	62	84	884.67
89	63	77	888.21
89	63	78	852.7
89	63	79	877.63
89	63	80	913.88
89	63	81	953.37
89	63	82	960.25
89	63	83	960.01
89	63	84	913.52
89	64	77	882.99
89	64	78	811.1
89	64	79	805.91
89	64	80	829.15
89	64	81	908.57
89	64	82	938.1
89	64	83	933.7
89	64	84	871.5
89	65	77	871.59
89	65	78	782.45
89	65	79	752.81
89	65	80	764.75
89	65	81	869.66
89	65	82	911.98
89	65	83	904.3
89	65	84	843.35
89	66	75	858.44
89	66	76	860.15
89	66	77	849.18
89	66	78	791.37
89	66	79	759.66
89	66	80	757.84
89	66	81	845.56
89	66	82	875.23
89	66	83	860.02
89	66	84	813.28
89	67	75	890.34
89	67	76	854.72
89	67	77	817.39
89	67	78	778.58
89	67	79	753.89
89	67	80	742.96
89	67	81	767
89	67	82	779.44
89	67	83	786.54
89	67	84	768.5
89	68	75	872.08
89	68	76	828.7
89	68	77	789.71
89	68	78	774.24
89	68	79	757.34
89	68	80	738.71
89	68	81	739.1
89	68	82	748.38
89	68	83	767.86
89	68	84	764.55
89	69	74	879.79
89	69	75	834.39
89	69	76	785.26
89	69	77	753.85
89	69	78	778.36
89	69	79	766.95
89	69	80	738.35
89	69	81	742.19
89	69	82	752.45
89	69	83	772.09
89	69	84	774.56
89	70	74	814.64
89	70	75	786.7
89	70	76	761.86
89	70	77	747.21
89	70	78	752.6
89	70	79	746.54
89	70	80	739.07
89	70	81	749.36
89	70	82	760.93
89	70	83	776.35
89	70	84	785.45
89	71	74	759.91
89	71	75	755.39
89	71	76	749.74
89	71	77	745.32
89	71	78	743.58
89	71	79	744.21
89	71	80	748.75
89	71	81	753.09
89	71	82	755.53
89	71	83	753.49
89	71	84	754.41
89	72	74	743.92
89	72	75	759.53
89	72	76	751.05
89	72	77	737.52
89	72	78	748.77
89	72	79	755.72
89	72	80	762.03
89	72	81	758.21
89	72	82	753.34
89	72	83	745.21
89	72	84	741.42
89	73	74	741.44
89	73	75	749.03
89	73	76	743.18
89	73	77	736.67
89	73	78	737.63
89	73	79	746.71
89	73	80	763.75
89	73	81	790.64
89	73	82	819.13
89	73	83	854.75
89	73	84	840.97
89	74	81	851.59
89	74	82	897.57
89	74	83	924.66
89	74	84	914.03
89	75	81	937.24
89	75	82	987.36
89	75	83	969.65
89	75	84	971.3
89	76	81	934.18
89	76	82	984.71
89	76	83	963.11
89	76	84	980.4
90	46	81	947.83
90	46	82	960.14
90	46	83	947.39
90	46	84	918.14
90	47	81	904.73
90	47	82	904.23
90	47	83	862.24
90	47	84	836.97
90	48	81	811.11
90	48	82	812.52
90	48	83	791.35
90	48	84	784.67
90	49	74	763.49
90	49	75	748.1
90	49	76	750.85
90	49	81	757.2
90	49	82	774.38
90	49	83	766.89
90	49	84	769.49
90	50	74	759.89
90	50	75	759.54
90	50	76	758.38
90	50	77	750.87
90	50	78	745.88
90	50	79	749.98
90	50	80	757.18
90	50	81	779.75
90	50	82	797.65
90	50	83	778.96
90	50	84	770.74
90	51	74	758.83
90	51	75	790.53
90	51	76	805.21
90	51	77	808.05
90	51	78	799.8
90	51	79	792.24
90	51	80	783.3
90	51	81	776.9
90	51	82	764.29
90	51	83	748.03
90	51	84	743.34
90	52	74	786.11
90	52	75	854.18
90	52	76	900.64
90	52	77	927.55
90	52	78	902.25
90	52	79	870.46
90	52	80	842.01
90	52	81	822.08
90	52	82	801.3
90	52	83	775.59
90	52	84	751.99
90	53	74	779.12
90	53	75	879.54
90	53	76	923.57
90	53	77	917.82
90	53	78	949.59
90	53	79	970.76
90	53	80	942.74
90	53	81	925.49
90	53	82	920.46
90	53	83	857.91
90	53	84	796.76
90	54	74	760.28
90	54	75	883.89
90	54	76	934.36
90	54	77	914.09
90	54	78	940.17
90	54	79	950.33
90	54	80	931.2
90	54	81	928.88
90	54	82	944.37
90	54	83	924.14
90	54	84	903.14
90	55	74	784.65
90	55	75	876.34
90	55	76	933.67
90	55	77	925.57
90	55	78	912.39
90	55	79	900.88
90	55	80	917.57
90	55	81	938.16
90	55	82	951.13
90	55	83	944.7
90	55	84	931.67
90	56	74	797.15
90	56	75	835.24
90	56	76	886.57
90	56	77	921.28
90	56	78	932.14
90	56	79	931.53
90	56	80	966.77
90	56	81	990.54
90	56	82	957.33
90	56	83	937.96
90	56	84	926.54
90	57	74	849.42
90	57	75	845.11
90	57	76	855.21
90	57	77	899.12
90	57	78	906.06
90	57	79	888.42
90	57	80	920.38
90	57	81	955.42
90	57	82	940.76
90	57	83	935
90	57	84	930.21
90	58	74	961.66
90	58	75	920.45
90	58	76	857.58
90	58	77	885.94
90	58	78	894.79
90	58	79	891.41
90	58	80	936.17
90	58	81	988.4
90	58	82	987.83
90	58	83	993.56
90	58	84	1000.8
90	59	75	891.46
90	59	76	877.61
90	59	77	894.33
90	59	78	920.23
90	59	79	981.83
90	59	80	1028.4
90	59	81	1042.1
90	59	82	994.39
90	59	83	949.61
90	59	84	942.78
90	60	75	793.21
90	60	76	757.84
90	60	77	756.63
90	60	78	760.06
90	60	79	767.61
90	60	80	752.26
90	60	81	713.31
90	60	82	675.98
90	60	83	637.85
90	60	84	659.91
90	61	77	719.43
90	61	78	739.16
90	61	79	754.33
90	61	80	737.7
90	61	81	691.3
90	61	82	643.57
90	61	83	596.02
90	61	84	689.75
90	62	75	844.37
90	62	76	859.22
90	62	77	867.93
90	62	78	859.86
90	62	79	868.53
90	62	80	855.54
90	62	81	817.25
90	62	82	762.55
90	62	83	694.52
90	62	84	805.53
90	63	75	734.97
90	63	76	851.8
90	63	77	886.13
90	63	78	834.26
90	63	79	874.14
90	63	80	921.13
90	63	81	967.96
90	63	82	940.48
90	63	83	874.18
90	63	84	944.75
90	64	75	701.09
90	64	76	843.42
90	64	77	872.11
90	64	78	792.97
90	64	79	810.72
90	64	80	854.9
90	64	81	914.33
90	64	82	915.47
90	64	83	889.69
90	64	84	906.49
90	65	74	900.85
90	65	75	829.11
90	65	76	856.08
90	65	77	842.92
90	65	78	762.65
90	65	79	755.3
90	65	80	793.3
90	65	81	874.33
90	65	82	912.17
90	65	83	922.8
90	65	84	898.11
90	66	74	899.75
90	66	75	903.36
90	66	76	857.87
90	66	77	803.81
90	66	78	754.5
90	66	79	748.28
90	66	80	782.81
90	66	81	881.5
90	66	82	935.72
90	66	83	947.95
90	66	84	885.85
90	67	74	914.55
90	67	75	898.09
90	67	76	839.22
90	67	77	787.63
90	67	78	756.69
90	67	79	758.07
90	67	80	775.07
90	67	81	806.25
90	67	82	826.39
90	67	83	839.33
90	67	84	791.29
90	68	74	933.54
90	68	75	856.31
90	68	76	808.56
90	68	77	778.02
90	68	78	769.17
90	68	79	772.84
90	68	80	773.73
90	68	81	774.95
90	68	82	785.1
90	68	83	803.08
90	68	84	781.92
90	69	74	860.86
90	69	75	819.99
90	69	76	777.1
90	69	77	754.29
90	69	78	783.25
90	69	79	783.31
90	69	80	767.08
90	69	81	780.41
90	69	82	793.3
90	69	83	805.84
90	69	84	804.14
90	70	74	807.79
90	70	75	801.5
90	70	76	770.2
90	70	77	748.29
90	70	78	757.55
90	70	79	756.25
90	70	80	749.82
90	70	81	758.85
90	70	82	767.1
90	70	83	776.17
90	70	84	782.38
90	71	74	781.67
90	71	75	792.73
90	71	76	769.22
90	71	77	749.85
90	71	78	743.55
90	71	79	745.07
90	71	80	748.7
90	71	81	754.37
90	71	82	757.73
90	71	83	763.17
90	71	84	766.17
90	72	74	791.86
90	72	75	787.34
90	72	76	767.08
90	72	77	748.06
90	72	78	748.45
90	72	79	756.6
90	72	80	763.38
90	72	81	768.04
90	72	82	767.4
90	72	83	764.65
90	72	84	759.87
90	73	74	795.11
90	73	75	786.29
90	73	76	773.01
90	73	81	830.6
90	73	82	861.27
90	73	83	886.23
90	73	84	861.19
90	74	81	901.77
90	74	82	943.88
90	74	83	973.14
90	74	84	941.26
90	75	81	974.41
90	75	82	1004.3
90	75	83	1023.7
90	75	84	1002.8
90	76	81	958.9
90	76	82	999.72
90	76	83	1018.9
90	76	84	1003
91	47	81	892.42
91	47	82	896.26
91	47	83	881.15
91	47	84	875.86
91	48	81	818.75
91	48	82	814.1
91	48	83	809.37
91	48	84	822.94
91	49	74	782.33
91	49	75	763.07
91	49	76	771.58
91	49	81	768.75
91	49	82	771.13
91	49	83	776.35
91	49	84	793.42
91	50	74	774.91
91	50	75	756.36
91	50	76	759.45
91	50	81	786.97
91	50	82	800.41
91	50	83	783.11
91	50	84	783.36
91	51	74	773.95
91	51	75	774.22
91	51	76	784.24
91	51	81	773.14
91	51	82	766.98
91	51	83	756.38
91	51	84	766.34
91	52	74	820.21
91	52	75	857.24
91	52	76	887.23
91	52	81	802.82
91	52	82	785.2
91	52	83	773.17
91	52	84	765.5
91	53	74	835.32
91	53	75	908.64
91	53	76	932.21
91	53	81	925.89
91	53	82	890.6
91	53	83	840.61
91	53	84	792.36
91	54	74	822.94
91	54	75	922.56
91	54	76	949.22
91	54	81	946.52
91	54	82	940.35
91	54	83	899.89
91	54	84	861.08
91	55	74	821.34
91	55	75	903.8
91	55	76	941.66
91	55	81	948.28
91	55	82	954.57
91	55	83	935.48
91	55	84	918.05
91	56	74	811.56
91	56	75	863.65
91	56	76	909.17
91	56	81	977.01
91	56	82	950.95
91	56	83	947.28
91	56	84	949.41
91	57	74	836.58
91	57	75	852.66
91	57	76	882.1
91	57	77	933.57
91	57	78	956.01
91	57	79	958.09
91	57	80	961.81
91	57	81	965.19
91	57	82	954.32
91	57	83	946.08
91	57	84	937.96
91	58	74	930.44
91	58	75	903.86
91	58	76	879.68
91	58	77	927.8
91	58	78	945.26
91	58	79	939.68
91	58	80	972.47
91	58	81	1010.3
91	58	82	998.07
91	58	83	992.16
91	58	84	997.83
91	59	74	902
91	59	75	901.26
91	59	76	906.52
91	59	77	929.64
91	59	78	949.2
91	59	79	961.72
91	59	80	1016.1
91	59	81	1071.2
91	59	82	1001.2
91	59	83	960.4
91	59	84	943.08
91	60	74	821.85
91	60	75	777.7
91	60	76	718.44
91	60	77	743.19
91	60	78	761.99
91	60	79	730.15
91	60	80	745.08
91	60	81	773.66
91	60	82	757.87
91	60	83	727.27
91	60	84	683.53
91	61	74	771.05
91	61	75	681.64
91	61	76	611.74
91	61	77	667.23
91	61	78	740.54
91	61	79	724.56
91	61	80	733.42
91	61	81	738.61
91	61	82	750.86
91	61	83	730.05
91	61	84	669.78
91	62	74	901.16
91	62	75	754.34
91	62	76	802.46
91	62	77	856.29
91	62	78	898.53
91	62	79	878.82
91	62	80	858.17
91	62	81	830.67
91	62	82	840.33
91	62	83	826.79
91	62	84	794.77
91	63	74	880.45
91	63	75	703.75
91	63	76	856.3
91	63	77	889.25
91	63	78	825.34
91	63	79	867.85
91	63	80	904.87
91	63	81	934.44
91	63	82	936.73
91	63	83	917.5
91	63	84	963.35
91	64	74	841.84
91	64	75	742.89
91	64	76	871.27
91	64	77	872.98
91	64	78	794.57
91	64	79	821.18
91	64	80	858.17
91	64	81	908.16
91	64	82	901.15
91	64	83	868.22
91	64	84	906.81
91	65	74	886.53
91	65	75	935.05
91	65	76	878.53
91	65	77	831.6
91	65	78	788.2
91	65	79	781.25
91	65	80	809.81
91	65	81	886.14
91	65	82	906.84
91	65	83	901.12
91	65	84	915.63
91	66	74	882.08
91	66	75	927.65
91	66	76	865.57
91	66	77	805.94
91	66	78	751.76
91	66	79	749.46
91	66	80	791.45
91	66	81	890.3
91	66	82	951.02
91	66	83	990.13
91	66	84	945.11
91	67	74	902.94
91	67	75	906.91
91	67	76	841.89
91	67	81	832.52
91	67	82	862.1
91	67	83	891.35
91	67	84	854.14
91	68	74	930.9
91	68	75	876.32
91	68	76	812.09
91	68	81	807.76
91	68	82	818.38
91	68	83	837.7
91	68	84	817.65
91	69	74	847.99
91	69	75	817.62
91	69	76	773.08
91	69	81	823.11
91	69	82	827.02
91	69	83	824.59
91	69	84	813.37
91	70	74	806.34
91	70	75	807.31
91	70	76	775.61
91	70	81	790.22
91	70	82	788.66
91	70	83	782.29
91	70	84	780.06
91	71	74	794.86
91	71	75	811.54
91	71	76	786.96
91	71	81	779.93
91	71	82	781.51
91	71	83	778.01
91	71	84	780.63
91	72	74	811.65
91	72	75	797.63
91	72	76	777.42
91	72	81	812.58
91	72	82	818.36
91	72	83	815.29
91	72	84	809.81
91	73	74	808.96
91	73	75	797.41
91	73	76	787.49
91	73	81	881.8
91	73	82	892.42
91	73	83	900.02
91	73	84	892.89
91	74	74	791.24
91	74	75	796.4
91	74	76	790.41
91	74	81	956.38
91	74	82	965.45
91	74	83	977.34
91	74	84	976.69
91	75	81	1007.1
91	75	82	1007.9
91	75	83	1019.3
91	75	84	1037.5
91	76	81	979
91	76	82	998.44
91	76	83	1016.9
91	76	84	1033.6
92	47	81	952.04
92	47	82	956.95
92	47	83	940.22
92	47	84	951.27
92	48	81	868.03
92	48	82	878.26
92	48	83	877.94
92	48	84	893.72
92	49	74	808.52
92	49	75	821.84
92	49	76	805.62
92	49	81	798.57
92	49	82	812.08
92	49	83	825.53
92	49	84	843.16
92	50	74	800.76
92	50	75	800.98
92	50	76	778.31
92	50	81	797.7
92	50	82	810.74
92	50	83	791.56
92	50	84	800.72
92	51	74	799.5
92	51	75	779.66
92	51	76	763.45
92	51	81	779.83
92	51	82	783.62
92	51	83	766.02
92	51	84	788.53
92	52	74	848.63
92	52	75	873.59
92	52	76	867.24
92	52	81	770.6
92	52	82	763.19
92	52	83	754.02
92	52	84	769.1
92	53	74	892.67
92	53	75	946.47
92	53	76	940.43
92	53	81	816.19
92	53	82	781.49
92	53	83	765.9
92	53	84	759.43
92	54	74	920.77
92	54	75	976.86
92	54	76	973.07
92	54	81	856.16
92	54	82	844.13
92	54	83	823.31
92	54	84	800.93
92	55	74	904.4
92	55	75	936
92	55	76	945.31
92	55	81	886.75
92	55	82	883.85
92	55	83	871.33
92	55	84	861.58
92	56	74	864.06
92	56	75	917.65
92	56	76	944.49
92	56	81	919.07
92	56	82	891.07
92	56	83	894.13
92	56	84	908.42
92	57	74	842.67
92	57	75	890.7
92	57	76	928.14
92	57	77	922.01
92	57	78	948.92
92	57	79	976.91
92	57	80	943.37
92	57	81	917.15
92	57	82	891.95
92	57	83	892.35
92	57	84	901.73
92	58	74	877.31
92	58	75	873.17
92	58	76	893.25
92	58	77	925.86
92	58	78	947.98
92	58	79	970.27
92	58	80	963.34
92	58	81	956.76
92	58	82	934.23
92	58	83	932.55
92	58	84	944.84
92	59	74	934.58
92	59	75	952.01
92	59	76	968.17
92	59	77	946.63
92	59	78	958.44
92	59	79	1000.3
92	59	80	1007.4
92	59	81	998.73
92	59	82	954.47
92	59	83	928.21
92	59	84	910.72
92	60	74	896.3
92	60	75	860.76
92	60	76	792.42
92	60	77	819.58
92	60	78	841.24
92	60	79	783.75
92	60	80	780.17
92	60	81	812.16
92	60	82	809.12
92	60	83	794.52
92	60	84	743.79
92	61	74	832.78
92	61	75	706.97
92	61	76	643.91
92	61	77	747.26
92	61	78	829.34
92	61	79	758.06
92	61	80	776.27
92	61	81	834.53
92	61	82	867.82
92	61	83	859.27
92	61	84	769.58
92	62	74	847.61
92	62	75	631.54
92	62	76	742.87
92	62	77	842.81
92	62	78	904.26
92	62	79	877.86
92	62	80	890.27
92	62	81	923.27
92	62	82	952.05
92	62	83	950.78
92	62	84	873.43
92	63	74	827.25
92	63	75	664.34
92	63	76	841.64
92	63	77	893.61
92	63	78	860.37
92	63	79	882.98
92	63	80	909.89
92	63	81	935.93
92	63	82	973.31
92	63	83	993.35
92	63	84	984.46
92	64	74	799.34
92	64	75	772.57
92	64	76	894.36
92	64	77	903.91
92	64	78	846.14
92	64	79	832.5
92	64	80	848.6
92	64	81	898.08
92	64	82	927.91
92	64	83	933.82
92	64	84	934.95
92	65	74	823.69
92	65	75	970.11
92	65	76	916.63
92	65	77	882.9
92	65	78	856.23
92	65	79	790.79
92	65	80	792.9
92	65	81	865.38
92	65	82	908.92
92	65	83	931.82
92	65	84	942.06
92	66	74	857.78
92	66	75	925.19
92	66	76	894.17
92	66	77	866.45
92	66	78	830.92
92	66	79	793.31
92	66	80	796.12
92	66	81	855.13
92	66	82	921.41
92	66	83	981.27
92	66	84	981.8
92	67	74	896.48
92	67	75	907.13
92	67	76	874.8
92	67	81	816.36
92	67	82	860.36
92	67	83	902.46
92	67	84	909.18
92	68	74	930.7
92	68	75	904.56
92	68	76	850.79
92	68	81	795.43
92	68	82	815.59
92	68	83	838.49
92	68	84	847.67
92	69	74	860.98
92	69	75	852.25
92	69	76	798.28
92	69	81	803.12
92	69	82	810.09
92	69	83	810.97
92	69	84	805.37
92	70	74	816.43
92	70	75	809.38
92	70	76	780.94
92	70	81	786.19
92	70	82	792.53
92	70	83	785.55
92	70	84	787.51
92	71	74	792.74
92	71	75	779.75
92	71	76	777.32
92	71	81	788.98
92	71	82	798.19
92	71	83	791.83
92	71	84	806.89
92	72	74	806.32
92	72	75	783
92	72	76	767.48
92	72	81	843.18
92	72	82	849.77
92	72	83	844.76
92	72	84	860.53
92	73	74	796.08
92	73	75	784.09
92	73	76	769.11
92	73	81	912.69
92	73	82	918.83
92	73	83	919.32
92	73	84	930.57
92	74	74	772.32
92	74	75	782.7
92	74	76	776.4
92	74	81	986.6
92	74	82	989.66
92	74	83	997.98
92	74	84	1005.7
92	75	81	1006.4
92	75	82	1010.2
92	75	83	1025.8
92	75	84	1057.6
92	76	81	976.12
92	76	82	990.59
92	76	83	1011.4
92	76	84	1047.4
93	49	74	839.85
93	49	75	860.24
93	49	76	814.46
93	50	74	824.3
93	50	75	837.64
93	50	76	792.06
93	50	81	802.29
93	50	82	810.23
93	50	83	802.2
93	50	84	812.18
93	51	74	820.48
93	51	75	783.81
93	51	76	755.17
93	51	81	789.04
93	51	82	792.46
93	51	83	779.61
93	51	84	810.91
93	52	74	842.1
93	52	75	846.6
93	52	76	820.33
93	52	81	783.02
93	52	82	774.63
93	52	83	763.13
93	52	84	792.98
93	53	74	893.67
93	53	75	913.53
93	53	76	879.56
93	53	81	775.2
93	53	82	748.76
93	53	83	731.19
93	53	84	750.39
93	54	71	768.13
93	54	72	760
93	54	73	859.19
93	54	74	968.72
93	54	75	969.14
93	54	76	928.76
93	54	81	795.21
93	54	82	783.21
93	54	83	769.83
93	54	84	760.53
93	55	71	789.22
93	55	72	762.06
93	55	73	857.88
93	55	74	1001.4
93	55	75	981.89
93	55	76	962.53
93	55	81	825.62
93	55	82	821.36
93	55	83	809.63
93	55	84	800.1
93	56	71	851.36
93	56	72	787.37
93	56	73	838.24
93	56	74	965.18
93	56	75	971.74
93	56	76	968.98
93	56	81	865.73
93	56	82	841.7
93	56	83	835.02
93	56	84	836.95
93	57	71	937.75
93	57	72	842.87
93	57	73	816.04
93	57	74	887.02
93	57	75	928.62
93	57	76	948.2
93	57	77	942.25
93	57	78	957.32
93	57	79	972.97
93	57	80	918.29
93	58	71	968.61
93	58	72	949.54
93	58	73	900.66
93	58	74	863.16
93	58	75	869.78
93	58	76	895.37
93	58	77	936.18
93	58	78	956.87
93	58	79	977.38
93	58	80	943.49
93	59	71	937.06
93	59	72	966.28
93	59	73	958.11
93	59	74	953.25
93	59	75	937.17
93	59	76	909.75
93	59	77	929.21
93	59	78	957.9
93	59	79	1003.4
93	59	80	977.07
93	60	71	878.21
93	60	72	921.23
93	60	73	876.13
93	60	74	889.06
93	60	75	878.79
93	60	76	845.84
93	60	77	840.48
93	60	78	827.22
93	60	79	774.06
93	60	80	789.09
93	61	74	713.24
93	61	75	753.06
93	61	76	781.12
93	61	77	807.62
93	61	78	812.27
93	61	79	743.29
93	61	80	786.89
93	62	71	873.77
93	62	72	979.88
93	62	73	928.76
93	62	74	864.3
93	62	75	789.44
93	62	76	816.22
93	62	77	876.63
93	62	78	909.79
93	62	79	871.26
93	62	80	900.26
93	63	71	851.28
93	63	72	960.17
93	63	73	961.07
93	63	74	909.78
93	63	75	866.62
93	63	76	892.44
93	63	77	896.42
93	63	78	878.85
93	63	79	894.38
93	63	80	917.95
93	64	71	860.72
93	64	72	888.03
93	64	73	881.29
93	64	74	897.73
93	64	75	914.3
93	64	76	935.38
93	64	77	913.65
93	64	78	865.55
93	64	79	851.96
93	64	80	856.9
93	65	71	876.62
93	65	72	949.19
93	65	73	929.65
93	65	74	919.08
93	65	75	930.52
93	65	76	945.81
93	65	77	921.39
93	65	78	876.66
93	65	79	815
93	65	80	802.79
93	66	71	887.24
93	66	72	962.96
93	66	73	968.05
93	66	74	969.57
93	66	75	968.06
93	66	76	938.91
93	67	71	884.7
93	67	72	964.69
93	67	73	988.87
93	67	74	986.9
93	67	75	965.87
93	67	76	931.51
93	67	81	792.97
93	67	82	832.05
93	67	83	881.58
93	67	84	922.96
93	68	71	845.3
93	68	72	997.1
93	68	73	999.83
93	68	74	975.92
93	68	75	925.87
93	68	76	911.74
93	68	81	781.6
93	68	82	802.83
93	68	83	825.96
93	68	84	859.58
93	69	71	769.68
93	69	72	935.77
93	69	73	919.01
93	69	74	886.45
93	69	75	863.04
93	69	76	837.07
93	69	81	794.48
93	69	82	801.26
93	69	83	800.64
93	69	84	800.65
93	70	74	821.61
93	70	75	822.41
93	70	76	804.21
93	70	81	784.77
93	70	82	792.51
93	70	83	790.11
93	70	84	798.19
93	71	74	775.26
93	71	75	797.34
93	71	76	794.59
93	71	81	788.48
93	71	82	803.73
93	71	83	806.08
93	71	84	828.3
93	72	74	809.84
93	72	75	814.3
93	72	76	787.19
93	72	81	865.72
93	72	82	875.31
93	72	83	872.16
93	72	84	903.16
93	73	74	821.21
93	73	75	819.17
93	73	76	793.97
93	73	81	945.52
93	73	82	952.46
93	73	83	949.84
93	73	84	969.02
93	74	74	816.98
93	74	75	820.05
93	74	76	811.73
94	49	74	843.98
94	49	75	836.21
94	49	76	818.91
94	50	71	878.6
94	50	72	835.44
94	50	73	842.52
94	50	74	837.78
94	50	75	831.08
94	50	76	803.67
94	51	71	865.6
94	51	72	834.03
94	51	73	826.74
94	51	74	817.8
94	51	75	806.98
94	51	76	779.63
94	52	71	849.66
94	52	72	841.05
94	52	73	835.16
94	52	74	839.19
94	52	75	851.3
94	52	76	824.76
94	53	69	639.61
94	53	70	749.43
94	53	71	840.8
94	53	72	844.9
94	53	73	855.61
94	53	74	877.47
94	53	75	889.38
94	53	76	863.02
94	54	69	619.28
94	54	70	703.36
94	54	71	799.02
94	54	72	802.99
94	54	73	861.82
94	54	74	924.13
94	54	75	919.49
94	54	76	901.29
94	54	78	890.66
94	54	79	857.51
94	54	80	796.09
94	55	69	613.12
94	55	70	700.18
94	55	71	807.51
94	55	72	785.67
94	55	73	854.15
94	55	74	956.85
94	55	75	979.27
94	55	76	968.74
94	55	78	951.13
94	55	79	908.93
94	55	80	826.92
94	56	69	652.65
94	56	70	731.6
94	56	71	862.34
94	56	72	807.58
94	56	73	854.45
94	56	74	959.49
94	56	75	984.31
94	56	76	970.67
94	56	78	962.98
94	56	79	963.92
94	56	80	888.7
94	57	71	911.35
94	57	72	853.74
94	57	73	857.83
94	57	74	929.13
94	57	75	958.04
94	57	76	960.64
94	57	77	937.73
94	57	78	963.91
94	57	79	974.78
94	57	80	913.45
94	58	71	950.74
94	58	72	942.07
94	58	73	917.89
94	58	74	906.36
94	58	75	921.86
94	58	76	941.34
94	58	77	965.47
94	58	78	976.15
94	58	79	985.81
94	58	80	943.04
94	59	71	952.24
94	59	72	971.81
94	59	73	969.19
94	59	74	974.17
94	59	75	956.44
94	59	76	920.43
94	59	77	931.34
94	59	78	962.61
94	59	79	1011.3
94	59	80	969.24
94	60	71	867.95
94	60	72	887.07
94	60	73	861.98
94	60	74	869.1
94	60	75	873.58
94	60	76	890.71
94	60	77	852.55
94	60	78	812.51
94	60	79	761.98
94	60	80	802.36
94	61	71	639.05
94	61	72	637.7
94	61	73	570.08
94	61	74	633.05
94	61	75	743.97
94	61	76	879.32
94	61	77	851.44
94	61	78	798.45
94	61	79	719.68
94	61	80	791.71
94	62	71	721.36
94	62	72	781.14
94	62	73	806.46
94	62	74	856.73
94	62	75	891.02
94	62	76	920.58
94	62	77	936.76
94	62	78	927.36
94	62	79	861.2
94	62	80	897.93
94	63	71	864.79
94	63	72	923.19
94	63	73	937.82
94	63	74	968.6
94	63	75	983.84
94	63	76	960.5
94	63	77	936.8
94	63	78	916.51
94	63	79	916.16
94	63	80	935.63
94	64	71	902.8
94	64	72	974.13
94	64	73	958.43
94	64	74	985.82
94	64	75	1004
94	64	76	977.3
94	64	77	950.06
94	64	78	918.64
94	64	79	898.7
94	64	80	893.88
94	65	71	895.81
94	65	72	968.45
94	65	73	964.08
94	65	74	966.4
94	65	75	963.36
94	65	76	972.1
94	65	77	968.52
94	65	78	940.51
94	65	79	878.61
94	65	80	851.42
94	66	71	878.43
94	66	72	951.43
94	66	73	972.85
94	66	74	988.53
94	66	75	987.35
94	66	76	961.75
94	66	78	942.76
94	66	79	916.99
94	66	80	878.83
94	67	69	808.95
94	67	70	799.29
94	67	71	841.53
94	67	72	932.36
94	67	73	969.69
94	67	74	982.95
94	67	75	972.8
94	67	76	949.88
94	67	78	961.26
94	67	79	914.24
94	67	80	857.15
94	68	69	684.52
94	68	70	710.82
94	68	71	796.3
94	68	72	934.91
94	68	73	953.51
94	68	74	945.67
94	68	75	917.82
94	68	76	929.51
94	68	78	976.79
94	68	79	892.7
94	68	80	825.1
94	69	69	666.12
94	69	70	672.67
94	69	71	736.55
94	69	72	876.09
94	69	73	885.89
94	69	74	880.72
94	69	75	865.63
94	69	76	851.31
94	69	78	876.32
94	69	79	836.78
94	69	80	808.1
94	70	69	701.58
94	70	70	665.69
94	70	71	692.94
94	70	72	822.32
94	70	73	836.13
94	70	74	833.74
94	70	75	826.09
94	70	76	808.28
94	71	71	698.14
94	71	72	808.26
94	71	73	820.63
94	71	74	812.26
94	71	75	794.13
94	71	76	789.29
94	72	71	671.16
94	72	72	807.38
94	72	73	835.41
94	72	74	834.35
94	72	75	827.56
94	72	76	808.03
94	73	71	650.6
94	73	72	813.86
94	73	73	850.3
94	73	74	844.57
94	73	75	834.06
94	73	76	824.92
94	74	74	845.89
94	74	75	821.32
94	74	76	839.73
95	50	71	886.65
95	50	72	863.58
95	50	73	858.88
95	51	71	886.35
95	51	72	858.71
95	51	73	859.01
95	52	71	871.34
95	52	72	864.75
95	52	73	881.59
95	53	69	626.86
95	53	70	741.75
95	53	71	841.16
95	53	72	874.88
95	53	73	902.18
95	53	77	901.01
95	53	78	904.87
95	53	79	866.69
95	53	80	806.47
95	54	69	617.44
95	54	70	720.37
95	54	71	831.6
95	54	72	843.55
95	54	73	866.15
95	54	77	938.24
95	54	78	955.52
95	54	79	909.09
95	54	80	823.09
95	55	69	621.42
95	55	70	724.31
95	55	71	849.51
95	55	72	839.54
95	55	73	862.83
95	55	77	987.2
95	55	78	1008.2
95	55	79	966.4
95	55	80	866.98
95	56	69	668.85
95	56	70	752.95
95	56	71	890.91
95	56	72	854.68
95	56	73	870.43
95	56	77	940.88
95	56	78	992.15
95	56	79	997.34
95	56	80	928.19
95	57	69	746.57
95	57	70	789.62
95	57	71	926.66
95	57	72	877.09
[truncated: 7,412 more rows]
