# Supplementary material for: From mathematics to medicine: A practical primer on topological data analysis (TDA) and the development of related analytic tools for the functional discovery of latent structure in fMRI data
Source: PLoS One. 2021 Aug 12;16(8):e0255859. doi: 10.1371/journal.pone.0255859 (PMC8360597; doi:10.1371/journal.pone.0255859)
Supplement: S1 Data — The included archive of .csv files has one .csv file for each time index. Each .csv file contains a single matrix, which has one column for each of the spatial coordinates x, y, z and one column for the fMRI signal amplitude at voxel (x, y, z) at that time index. This is normalized scan data for a single patient from our study, described in the paper, with an ACC (anterior cingulate cortex) mask applied. This is the data we used, together with our software implementation of our workflow (available at https://github.com/regalski/Wayne-State-TDA), to produce the persistence diagrams, vineyards, and loop locations pictured in the figures and described in the Workflow section of our paper. (ZIP) [file pone.0255859.s004.zip › lea2002_145_121_121_time_17_rdACC.csv]

86	49	77	736.76
86	49	78	707.45
86	49	79	673.83
86	49	80	702.06
86	50	77	722.93
86	50	78	699.35
86	50	79	670.95
86	50	80	692.52
86	51	77	721.2
86	51	78	706.74
86	51	79	685.96
86	51	80	680.51
86	52	77	727.99
86	52	78	715.04
86	52	79	708.07
86	52	80	692.15
86	53	77	780.37
86	53	78	751.31
86	53	79	736.42
86	53	80	715.39
86	54	77	852.84
86	54	78	828.27
86	54	79	793.91
86	54	80	761.92
86	55	77	875.02
86	55	78	856.06
86	55	79	842.62
86	55	80	823.12
86	56	77	872.25
86	56	78	849.54
86	56	79	864.86
86	56	80	874.1
86	57	77	861.84
86	57	78	874.99
86	57	79	884.25
86	57	80	884.51
86	57	81	877.73
86	57	82	846.27
86	58	77	838.22
86	58	78	857.78
86	58	79	878.4
86	58	80	902.75
86	58	81	893.03
86	58	82	878.34
86	59	81	860.62
86	59	82	856.24
86	60	81	763.44
86	60	82	778.3
86	61	81	798.99
86	61	82	808.17
86	62	81	848.33
86	62	82	866.89
86	63	77	848.73
86	63	78	829.76
86	63	79	821.03
86	63	80	808.21
86	63	81	830.23
86	63	82	862.17
86	64	77	848.27
86	64	78	847.11
86	64	79	847.81
86	64	80	778.7
86	64	81	761.95
86	64	82	778.2
86	65	77	849.75
86	65	78	862.24
86	65	79	863.24
86	65	80	790.14
86	65	81	766.69
86	65	82	785.61
86	66	77	844.36
86	66	78	879.02
86	66	79	875.59
86	66	80	808.15
86	66	81	784.7
86	66	82	790.55
86	67	77	800.06
86	67	78	847.52
86	67	79	859.03
86	67	80	813.73
86	68	77	824.98
86	68	78	828.25
86	68	79	833.31
86	68	80	797.89
86	69	77	840.72
86	69	78	810.67
86	69	79	799.41
86	69	80	764.2
86	70	77	776.81
86	70	78	759.16
86	70	79	744.68
86	70	80	722.17
86	71	77	756.32
86	71	78	753.2
86	71	79	754.72
86	71	80	719.07
86	72	77	753.07
86	72	78	747.94
86	72	79	735.59
86	72	80	704.69
86	73	77	742.54
86	73	78	724.39
86	73	79	699.3
86	73	80	692.94
87	46	81	930.4
87	46	82	925.36
87	46	83	924.96
87	46	84	923.09
87	47	81	843.25
87	47	82	854.96
87	47	83	854.67
87	47	84	849.02
87	48	81	757.31
87	48	82	764.38
87	48	83	769.45
87	48	84	775.27
87	49	77	733.77
87	49	78	720.59
87	49	79	705.85
87	49	80	724.44
87	49	81	740.47
87	49	82	739.82
87	49	83	739.8
87	49	84	739.04
87	50	77	719.51
87	50	78	709.59
87	50	79	700.95
87	50	80	713.03
87	50	81	726.73
87	50	82	719.48
87	50	83	717.57
87	50	84	718.37
87	51	77	732.57
87	51	78	715.72
87	51	79	701.8
87	51	80	699.04
87	52	77	757.24
87	52	78	739.78
87	52	79	726.35
87	52	80	710.65
87	53	77	813.17
87	53	78	789.55
87	53	79	760.5
87	53	80	736.21
87	54	77	865.08
87	54	78	843.45
87	54	79	801.64
87	54	80	771.79
87	55	77	872.42
87	55	78	862.19
87	55	79	842.31
87	55	80	820.49
87	55	81	782.91
87	55	82	765.74
87	55	83	754.84
87	55	84	748.13
87	56	77	873.14
87	56	78	857.35
87	56	79	871.43
87	56	80	874.66
87	56	81	832.25
87	56	82	798.97
87	56	83	764.96
87	56	84	756.97
87	57	77	868.71
87	57	78	876.59
87	57	79	895.65
87	57	80	903.61
87	57	81	865.66
87	57	82	821.83
87	57	83	767.37
87	57	84	767.38
87	58	77	859.14
87	58	78	875.73
87	58	79	896.59
87	58	80	918.48
87	58	81	894.9
87	58	82	877.13
87	58	83	873.76
87	58	84	861.63
87	59	77	860.73
87	59	78	858.64
87	59	79	855.6
87	59	80	873.47
87	59	81	871.44
87	59	82	869.26
87	59	83	881.91
87	59	84	876.01
87	60	77	773.53
87	60	78	774.85
87	60	79	775.54
87	60	80	779.59
87	60	81	777.22
87	60	82	780.34
87	60	83	804.28
87	60	84	820.28
87	61	77	718.62
87	61	78	726.1
87	61	79	743.16
87	61	80	799.18
87	61	81	794.69
87	61	82	789.26
87	61	83	813.63
87	61	84	823.96
87	62	77	766.59
87	62	78	763.36
87	62	79	773.2
87	62	80	820.9
87	62	81	834.05
87	62	82	849.28
87	62	83	843.51
87	62	84	836.17
87	63	77	880.49
87	63	78	847.98
87	63	79	822.35
87	63	80	796.59
87	63	81	827.68
87	63	82	878.86
87	63	83	840.24
87	63	84	811.26
87	64	77	847.4
87	64	78	830.63
87	64	79	811.9
87	64	80	773.42
87	64	81	792.17
87	64	82	837.03
87	64	83	786.5
87	64	84	757.45
87	65	77	824.63
87	65	78	823.86
87	65	79	816.14
87	65	80	763.37
87	65	81	762.85
87	65	82	782.41
87	65	83	756.09
87	65	84	742.27
87	66	77	833.77
87	66	78	843.91
87	66	79	823.4
87	66	80	757.56
87	66	81	742.98
87	66	82	751.06
87	66	83	732.74
87	66	84	724.71
87	67	77	849.61
87	67	78	833.42
87	67	79	789.65
87	67	80	745.7
87	67	81	735.2
87	67	82	744.42
87	67	83	725.26
87	67	84	713.24
87	68	77	843.48
87	68	78	804.41
87	68	79	770.09
87	68	80	750.59
87	68	81	759.72
87	68	82	790.61
87	68	83	761.97
87	68	84	728.53
87	69	77	796.73
87	69	78	769.16
87	69	79	753.73
87	69	80	750.7
87	70	77	726.09
87	70	78	722.09
87	70	79	729.01
87	70	80	745.72
87	71	77	734.91
87	71	78	739.97
87	71	79	748.83
87	71	80	739.31
87	72	77	751.14
87	72	78	747.59
87	72	79	741.46
87	72	80	727.19
87	73	77	742.59
87	73	78	726.95
87	73	79	707.27
87	73	80	717.88
87	73	81	731.85
87	73	82	757.04
87	73	83	767.71
87	73	84	771.5
87	74	81	765.98
87	74	82	817.99
87	74	83	829.33
87	74	84	847.66
87	75	81	789.23
87	75	82	878.76
87	75	83	883.42
87	75	84	901.08
87	76	81	788.13
87	76	82	910.84
87	76	83	914.45
87	76	84	930.31
88	46	81	950.42
88	46	82	956.72
88	46	83	950.89
88	46	84	939.19
88	47	81	867.12
88	47	82	883.03
88	47	83	872.1
88	47	84	851.02
88	48	81	771.67
88	48	82	771.28
88	48	83	769.74
88	48	84	767.34
88	49	77	731.25
88	49	78	726.78
88	49	79	731.59
88	49	80	733.04
88	49	81	733.53
88	49	82	738.53
88	49	83	739.32
88	49	84	737.35
88	50	77	715.89
88	50	78	717.48
88	50	79	736.69
88	50	80	725.63
88	50	81	721.99
88	50	82	723.24
88	50	83	722.02
88	50	84	719.56
88	51	77	745.9
88	51	78	730.08
88	51	79	723.17
88	51	80	722.62
88	52	77	801.87
88	52	78	774.62
88	52	79	758.94
88	52	80	749.89
88	53	77	865.14
88	53	78	846.88
88	53	79	820.81
88	53	80	797.4
88	54	77	899.99
88	54	78	883.28
88	54	79	843.85
88	54	80	819.65
88	55	77	898.25
88	55	78	881.58
88	55	79	863.5
88	55	80	848.61
88	55	81	823.8
88	55	82	814.68
88	55	83	819.19
88	55	84	808.72
88	56	77	877.11
88	56	78	854.53
88	56	79	870.37
88	56	80	873.51
88	56	81	844.64
88	56	82	827.59
88	56	83	819.12
88	56	84	826.64
88	57	77	857.18
88	57	78	864.93
88	57	79	871.29
88	57	80	875.35
88	57	81	851.13
88	57	82	817.86
88	57	83	785.16
88	57	84	820.86
88	58	77	860.79
88	58	78	883.6
88	58	79	883
88	58	80	882.16
88	58	81	874.93
88	58	82	871.89
88	58	83	876.41
88	58	84	888.02
88	59	77	886.53
88	59	78	883.34
88	59	79	865.24
88	59	80	849.04
88	59	81	852.26
88	59	82	856.59
88	59	83	878.2
88	59	84	879.35
88	60	77	825.11
88	60	78	824.27
88	60	79	808.4
88	60	80	774.68
88	60	81	742.14
88	60	82	732.33
88	60	83	781.8
88	60	84	807.46
88	61	77	787.19
88	61	78	800.81
88	61	79	812.99
88	61	80	822.41
88	61	81	784.23
88	61	82	766.7
88	61	83	813.15
88	61	84	835.25
88	62	77	813.09
88	62	78	820.15
88	62	79	833.14
88	62	80	859.39
88	62	81	849.08
88	62	82	848.87
88	62	83	864.68
88	62	84	868.74
88	63	77	901.72
88	63	78	855.51
88	63	79	820.51
88	63	80	827.64
88	63	81	866.46
88	63	82	908.26
88	63	83	883.74
88	63	84	858.82
88	64	77	860.49
88	64	78	813.53
88	64	79	776.13
88	64	80	790.95
88	64	81	846.01
88	64	82	912.07
88	64	83	854.03
88	64	84	802.46
88	65	77	848.01
88	65	78	806.81
88	65	79	761.73
88	65	80	758.64
88	65	81	824.49
88	65	82	909.36
88	65	83	840.29
88	65	84	783.68
88	66	77	867.34
88	66	78	824.58
88	66	79	766.04
88	66	80	741.41
88	66	81	795.46
88	66	82	873.99
88	66	83	810.86
88	66	84	761.54
88	67	77	850.35
88	67	78	797.46
88	67	79	740.97
88	67	80	725.1
88	67	81	753.8
88	67	82	799.09
88	67	83	768.35
88	67	84	741.36
88	68	77	813.26
88	68	78	771.31
88	68	79	733.2
88	68	80	731.36
88	68	81	743.46
88	68	82	762.75
88	68	83	759.95
88	68	84	751.19
88	69	77	767.27
88	69	78	749.24
88	69	79	734.41
88	69	80	739.97
88	70	77	731.29
88	70	78	727.95
88	70	79	725.65
88	70	80	745.32
88	71	77	730.65
88	71	78	730.5
88	71	79	733.29
88	71	80	760.4
88	72	77	737.86
88	72	78	738.05
88	72	79	739.45
88	72	80	764.41
88	73	77	735.75
88	73	78	730.82
88	73	79	727.4
88	73	80	754.23
88	73	81	768.15
88	73	82	775.18
88	73	83	774.96
88	73	84	782
88	74	81	803.15
88	74	82	846.96
88	74	83	860.22
88	74	84	879.26
88	75	81	845.79
88	75	82	931.26
88	75	83	923.71
88	75	84	931.86
88	76	81	850.23
88	76	82	974.43
88	76	83	932.55
88	76	84	927.98
89	46	81	942.55
89	46	82	963.26
89	46	83	949.28
89	46	84	921.48
89	47	81	879.87
89	47	82	890.52
89	47	83	867.04
89	47	84	829.38
89	48	81	788.5
89	48	82	787.18
89	48	83	766.43
89	48	84	743.95
89	49	77	736.71
89	49	78	728.34
89	49	79	729.74
89	49	80	737.18
89	49	81	742.63
89	49	82	756.74
89	49	83	752.71
89	49	84	738.46
89	50	74	733.04
89	50	75	737.14
89	50	76	742.57
89	50	77	728.98
89	50	78	734.94
89	50	79	766.45
89	50	80	739.77
89	50	81	729.87
89	50	82	742.65
89	50	83	741.24
89	50	84	731.53
89	51	74	744.76
89	51	75	772.5
89	51	76	797.11
89	51	77	772.51
89	51	78	760.32
89	51	79	749.84
89	51	80	728.75
89	51	81	715.61
89	51	82	708.15
89	51	83	702.33
89	51	84	705.08
89	52	74	789.43
89	52	75	845.49
89	52	76	889.37
89	52	77	846.81
89	52	78	818.72
89	52	79	802.01
89	52	80	787.76
89	52	81	773.49
89	52	82	752.82
89	52	83	740.9
89	52	84	740.33
89	53	74	813.88
89	53	75	871.64
89	53	76	921.47
89	53	77	886.2
89	53	78	873.79
89	53	79	889.51
89	53	80	876.07
89	53	81	854.47
89	53	82	819.99
89	53	83	796.53
89	53	84	782.3
89	54	74	814.02
89	54	75	876.62
89	54	76	938.82
89	54	77	920.82
89	54	78	905.45
89	54	79	879.84
89	54	80	866.97
89	54	81	866.05
89	54	82	854.4
89	54	83	844.26
89	54	84	826.88
89	55	75	859.18
89	55	76	932.63
89	55	77	926.81
89	55	78	904.55
89	55	79	879.19
89	55	80	874.13
89	55	81	873.87
89	55	82	871.54
89	55	83	872.56
89	55	84	871.13
89	56	75	827.59
89	56	76	875.4
89	56	77	874.69
89	56	78	857.65
89	56	79	882.12
89	56	80	892
89	56	81	885.1
89	56	82	880.31
89	56	83	881.6
89	56	84	885.81
89	57	75	824.25
89	57	76	845.49
89	57	77	855.01
89	57	78	866.19
89	57	79	851.96
89	57	80	846.4
89	57	81	870.41
89	57	82	874.1
89	57	83	866.71
89	57	84	885.23
89	58	77	864.64
89	58	78	887.86
89	58	79	867.73
89	58	80	862.44
89	58	81	911.84
89	58	82	926.84
89	58	83	915.06
89	58	84	927.66
89	59	77	878.83
89	59	78	883.48
89	59	79	875.85
89	59	80	876.61
89	59	81	900.99
89	59	82	897.14
89	59	83	877.49
89	59	84	876.94
89	60	77	804.31
89	60	78	804.75
89	60	79	795.44
89	60	80	784.98
89	60	81	728.94
89	60	82	691.39
89	60	83	711.88
89	60	84	754.5
89	61	77	783.86
89	61	78	804.43
89	61	79	816.38
89	61	80	821.06
89	61	81	746.69
89	61	82	700.01
89	61	83	742.95
89	61	84	802.79
89	62	77	827.63
89	62	78	846.38
89	62	79	867.16
89	62	80	899.1
89	62	81	856.16
89	62	82	830.82
89	62	83	866.02
89	62	84	893.59
89	63	77	866.52
89	63	78	855.65
89	63	79	860.08
89	63	80	914.12
89	63	81	928.25
89	63	82	947.54
89	63	83	947.12
89	63	84	918
89	64	77	860.04
89	64	78	799.43
89	64	79	766.18
89	64	80	833.28
89	64	81	895.64
89	64	82	959.46
89	64	83	901.97
89	64	84	842.74
89	65	77	859.57
89	65	78	785.12
89	65	79	734.73
89	65	80	792.97
89	65	81	881.3
89	65	82	976.08
89	65	83	901
89	65	84	829.83
89	66	75	864.12
89	66	76	875.09
89	66	77	860.49
89	66	78	790.58
89	66	79	736.28
89	66	80	768.43
89	66	81	854.35
89	66	82	953.64
89	66	83	880.75
89	66	84	808.91
89	67	75	907.18
89	67	76	876.56
89	67	77	825.33
89	67	78	766.43
89	67	79	717.09
89	67	80	726.67
89	67	81	776.52
89	67	82	842.81
89	67	83	806.6
89	67	84	767.92
89	68	75	884.68
89	68	76	828.32
89	68	77	786.1
89	68	78	764.09
89	68	79	748.69
89	68	80	746.13
89	68	81	762.6
89	68	82	787.56
89	68	83	772.7
89	68	84	759.04
89	69	74	866.82
89	69	75	819.35
89	69	76	765.85
89	69	77	755.41
89	69	78	763.62
89	69	79	773.36
89	69	80	764.64
89	69	81	766.28
89	69	82	770.28
89	69	83	764.84
89	69	84	762.03
89	70	74	828.7
89	70	75	798.3
89	70	76	750.55
89	70	77	737.02
89	70	78	740.53
89	70	79	746.94
89	70	80	748.91
89	70	81	762.8
89	70	82	776.6
89	70	83	766.99
89	70	84	762.6
89	71	74	790.83
89	71	75	772.68
89	71	76	742.14
89	71	77	737.95
89	71	78	744.95
89	71	79	750.54
89	71	80	755.47
89	71	81	767.97
89	71	82	781.14
89	71	83	759.27
89	71	84	744.61
89	72	74	757.8
89	72	75	746.12
89	72	76	735.96
89	72	77	744.17
89	72	78	754.06
89	72	79	759.22
89	72	80	762.23
89	72	81	773.54
89	72	82	784.01
89	72	83	758.85
89	72	84	746.06
89	73	74	747.48
89	73	75	740.04
89	73	76	732.3
89	73	77	735.27
89	73	78	736.4
89	73	79	739.12
89	73	80	759.97
89	73	81	782.4
89	73	82	804.33
89	73	83	803.96
89	73	84	809.95
89	74	81	840.07
89	74	82	888.13
89	74	83	892.8
89	74	84	901.2
89	75	81	907.09
89	75	82	969.78
89	75	83	954.98
89	75	84	955.33
89	76	81	910.82
89	76	82	984.76
89	76	83	959.05
89	76	84	950.8
90	46	81	938.81
90	46	82	944.48
90	46	83	935.49
90	46	84	915.61
90	47	81	892.69
90	47	82	883.62
90	47	83	861.57
90	47	84	830.77
90	48	81	796.25
90	48	82	792.5
90	48	83	779.33
90	48	84	759.26
90	49	74	751.27
90	49	75	758.1
90	49	76	765.05
90	49	81	753.57
90	49	82	764.71
90	49	83	762.77
90	49	84	753.43
90	50	74	742.77
90	50	75	736.1
90	50	76	735.54
90	50	77	735.5
90	50	78	737.46
90	50	79	747.23
90	50	80	753.63
90	50	81	759.29
90	50	82	763.49
90	50	83	756.31
90	50	84	745.33
90	51	74	751.3
90	51	75	777.47
90	51	76	809.71
90	51	77	794.47
90	51	78	784.28
90	51	79	776.08
90	51	80	771.68
90	51	81	759.22
90	51	82	737.57
90	51	83	719.72
90	51	84	712.71
90	52	74	791.73
90	52	75	864.49
90	52	76	924.56
90	52	77	890.91
90	52	78	867.03
90	52	79	851.4
90	52	80	836.46
90	52	81	819.17
90	52	82	783.03
90	52	83	754.73
90	52	84	742.2
90	53	74	800.69
90	53	75	852.93
90	53	76	899.64
90	53	77	901.02
90	53	78	908.56
90	53	79	941.25
90	53	80	928.83
90	53	81	912.13
90	53	82	864.75
90	53	83	823.03
90	53	84	790.08
90	54	74	791.1
90	54	75	845.59
90	54	76	911.79
90	54	77	906.15
90	54	78	903.86
90	54	79	900.07
90	54	80	907.39
90	54	81	927.61
90	54	82	899.57
90	54	83	877.45
90	54	84	852.48
90	55	74	789.36
90	55	75	833.53
90	55	76	924.11
90	55	77	926.63
90	55	78	914.84
90	55	79	897.61
90	55	80	901.79
90	55	81	906.04
90	55	82	902.84
90	55	83	898.49
90	55	84	901.75
90	56	74	812.6
90	56	75	793.09
90	56	76	859.82
90	56	77	899.42
90	56	78	924.28
90	56	79	937.96
90	56	80	934.69
90	56	81	908.27
90	56	82	902.07
90	56	83	897.63
90	56	84	906.43
90	57	74	849.03
90	57	75	810.07
90	57	76	836.21
90	57	77	858.37
90	57	78	880.61
90	57	79	875.39
90	57	80	876.54
90	57	81	908.07
90	57	82	912.6
90	57	83	904.84
90	57	84	904.21
90	58	74	903.45
90	58	75	878.95
90	58	76	867.26
90	58	77	872.91
90	58	78	898.81
90	58	79	887.07
90	58	80	894.33
90	58	81	960.11
90	58	82	981.32
90	58	83	953.5
90	58	84	953.56
90	59	75	902.07
90	59	76	889.34
90	59	77	880.24
90	59	78	895.29
90	59	79	912.31
90	59	80	931.66
90	59	81	968.43
90	59	82	959.2
90	59	83	897.66
90	59	84	891.17
90	60	75	768.85
90	60	76	748.13
90	60	77	730.93
90	60	78	729.46
90	60	79	748.65
90	60	80	768.32
90	60	81	731.48
90	60	82	694.23
90	60	83	667.39
90	60	84	698.32
90	61	77	711.52
90	61	78	725.7
90	61	79	748.05
90	61	80	763.29
90	61	81	701
90	61	82	643.11
90	61	83	629.57
90	61	84	702.11
90	62	75	809.04
90	62	76	788.82
90	62	77	816.28
90	62	78	835.37
90	62	79	849.8
90	62	80	866.93
90	62	81	817.85
90	62	82	778.52
90	62	83	786.32
90	62	84	837.61
90	63	75	772.26
90	63	76	759.44
90	63	77	836.31
90	63	78	863
90	63	79	888.59
90	63	80	936.81
90	63	81	930.64
90	63	82	928.47
90	63	83	927.64
90	63	84	930.62
90	64	75	778.63
90	64	76	784.06
90	64	77	822.73
90	64	78	793.13
90	64	79	789.06
90	64	80	867.39
90	64	81	898.71
90	64	82	924.37
90	64	83	877.7
90	64	84	855.11
90	65	74	832.07
90	65	75	844.9
90	65	76	838.87
90	65	77	815.16
90	65	78	759.18
90	65	79	737.69
90	65	80	825.85
90	65	81	893.05
90	65	82	960.02
90	65	83	905.59
90	65	84	860.08
90	66	74	870.63
90	66	75	887.45
90	66	76	871.14
90	66	77	800.07
90	66	78	745.09
90	66	79	723.91
90	66	80	797.07
90	66	81	885.09
90	66	82	975.92
90	66	83	918.87
90	66	84	853.39
90	67	74	898.23
90	67	75	888.97
90	67	76	849.31
90	67	77	774.26
90	67	78	741.86
90	67	79	726.41
90	67	80	760.55
90	67	81	808.72
90	67	82	861.18
90	67	83	824.59
90	67	84	789.71
90	68	74	890.59
90	68	75	848.81
90	68	76	804.83
90	68	77	761.77
90	68	78	757.2
90	68	79	764.62
90	68	80	778.2
90	68	81	792.37
90	68	82	810.78
90	68	83	781.86
90	68	84	763.62
90	69	74	828.52
90	69	75	793.86
90	69	76	765.44
90	69	77	758.74
90	69	78	772.04
90	69	79	789.97
90	69	80	791.04
90	69	81	795.41
90	69	82	797.68
90	69	83	775.45
90	69	84	768.46
90	70	74	794.98
90	70	75	785.09
90	70	76	765.23
90	70	77	750.71
90	70	78	749.55
90	70	79	750.89
90	70	80	764.84
90	70	81	778.75
90	70	82	794.77
90	70	83	780.5
90	70	84	773.89
90	71	74	779.76
90	71	75	779.35
90	71	76	765.31
90	71	77	750.72
90	71	78	752.89
90	71	79	759.88
90	71	80	760.47
90	71	81	770.76
90	71	82	788.19
90	71	83	773.36
90	71	84	759.52
90	72	74	782.21
90	72	75	776.2
90	72	76	765.03
90	72	77	755.94
90	72	78	768.29
90	72	79	781.71
90	72	80	772.7
90	72	81	781.02
90	72	82	799.46
90	72	83	784.51
90	72	84	771.81
90	73	74	800.08
90	73	75	786.36
90	73	76	765.3
90	73	81	828.51
90	73	82	856.81
90	73	83	849.93
90	73	84	849.11
90	74	81	904.21
90	74	82	936.61
90	74	83	933.48
90	74	84	930.01
90	75	81	971.76
90	75	82	999.36
90	75	83	993.57
90	75	84	986.03
90	76	81	955.89
90	76	82	990.72
90	76	83	992.92
90	76	84	991.33
91	47	81	898.22
91	47	82	892.65
91	47	83	884.74
91	47	84	872.7
91	48	81	809.79
91	48	82	796.3
91	48	83	799.26
91	48	84	808.05
91	49	74	776.07
91	49	75	771.23
91	49	76	772.1
91	49	81	770.12
91	49	82	765.66
91	49	83	774.81
91	49	84	786.57
91	50	74	762.83
91	50	75	753.1
91	50	76	751.42
91	50	81	779.45
91	50	82	772.59
91	50	83	770.74
91	50	84	769.78
91	51	74	767.85
91	51	75	775.13
91	51	76	795.92
91	51	81	775.3
91	51	82	750.89
91	51	83	737.38
91	51	84	734.71
91	52	74	811.19
91	52	75	856.58
91	52	76	899.6
91	52	81	810.2
91	52	82	771.54
91	52	83	745.5
91	52	84	737.07
91	53	74	833.94
91	53	75	886.05
91	53	76	924.86
91	53	81	887.77
91	53	82	831.68
91	53	83	789.68
91	53	84	766.77
91	54	74	830.57
91	54	75	890.36
91	54	76	932.8
91	54	81	925
91	54	82	884.84
91	54	83	851.76
91	54	84	825.01
91	55	74	823.85
91	55	75	881.08
91	55	76	948.46
91	55	81	915.25
91	55	82	901.99
91	55	83	890.48
91	55	84	888.62
91	56	74	830.87
91	56	75	851.82
91	56	76	918.01
91	56	81	914.27
91	56	82	903.52
91	56	83	897.27
91	56	84	906.92
91	57	74	836.09
91	57	75	823.78
91	57	76	871.94
91	57	77	900.47
91	57	78	922.3
91	57	79	932.01
91	57	80	933.22
91	57	81	934.94
91	57	82	919.45
91	57	83	893.54
91	57	84	894.32
91	58	74	886.14
91	58	75	861.37
91	58	76	883.24
91	58	77	915.43
91	58	78	946.52
91	58	79	945.54
91	58	80	951.84
91	58	81	978.74
91	58	82	981.71
91	58	83	954.36
91	58	84	952.79
91	59	74	922.16
91	59	75	927.15
91	59	76	924
91	59	77	926.05
91	59	78	942.24
91	59	79	946.9
91	59	80	954.04
91	59	81	972.48
91	59	82	956.84
91	59	83	906.96
91	59	84	885.04
91	60	74	806.23
91	60	75	760.47
91	60	76	749.3
91	60	77	750.96
91	60	78	752.4
91	60	79	748.94
91	60	80	748.54
91	60	81	769.28
91	60	82	756.82
91	60	83	699.79
91	60	84	673.1
91	61	74	763.13
91	61	75	621.33
91	61	76	642.47
91	61	77	716.08
91	61	78	741.07
91	61	79	728.82
91	61	80	713.9
91	61	81	750.15
91	61	82	719.71
91	61	83	618.67
91	61	84	613.86
91	62	74	905.37
91	62	75	641.85
91	62	76	708.07
91	62	77	844.07
91	62	78	862.32
91	62	79	848.21
91	62	80	835.87
91	62	81	854.77
91	62	82	835.4
91	62	83	776.95
91	62	84	783.53
91	63	74	870.6
91	63	75	734.3
91	63	76	760.84
91	63	77	866.2
91	63	78	877.84
91	63	79	900.87
91	63	80	939.82
91	63	81	941.47
91	63	82	933.01
91	63	83	903.56
91	63	84	915.67
91	64	74	817.27
91	64	75	817.24
91	64	76	832.63
91	64	77	839.56
91	64	78	795.97
91	64	79	808.33
91	64	80	883.17
91	64	81	898.04
91	64	82	889.08
91	64	83	837.15
91	64	84	841.75
91	65	74	848.98
91	65	75	904.66
91	65	76	885.13
91	65	77	821.86
91	65	78	763.07
91	65	79	757.86
91	65	80	835.87
91	65	81	886.81
91	65	82	928.29
91	65	83	873.52
91	65	84	854.25
91	66	74	880.18
91	66	75	897.01
91	66	76	875.31
91	66	77	807.71
91	66	78	748.24
91	66	79	738.39
91	66	80	807.77
91	66	81	885.34
91	66	82	964.08
91	66	83	919.36
91	66	84	872.43
91	67	74	889.88
91	67	75	879.83
91	67	76	842.75
91	67	81	824
91	67	82	857.6
91	67	83	845.65
91	67	84	815.47
91	68	74	885.39
91	68	75	853.78
91	68	76	810.81
91	68	81	808.43
91	68	82	817.88
91	68	83	793.32
91	68	84	773.68
91	69	74	825.36
91	69	75	801.79
91	69	76	780.87
91	69	81	811.91
91	69	82	813.93
91	69	83	775.42
91	69	84	763.43
91	70	74	787.88
91	70	75	787.97
91	70	76	779.67
91	70	81	789.15
91	70	82	801.31
91	70	83	780.73
91	70	84	769.77
91	71	74	772.54
91	71	75	784.78
91	71	76	781.16
91	71	81	779.43
91	71	82	795.02
91	71	83	785.97
91	71	84	775.57
91	72	74	771.33
91	72	75	771.75
91	72	76	771.73
91	72	81	797.59
91	72	82	818.47
91	72	83	814.73
91	72	84	809.71
91	73	74	795.97
91	73	75	783.6
91	73	76	770.46
91	73	81	870.93
91	73	82	899.57
91	73	83	893.92
91	73	84	893.42
91	74	74	809.77
91	74	75	793.32
91	74	76	770.42
91	74	81	954.72
91	74	82	968.43
91	74	83	970.7
91	74	84	970.34
91	75	81	1016.1
91	75	82	1009.8
91	75	83	1021
91	75	84	1022.5
91	76	81	982.51
91	76	82	998.81
91	76	83	1021.9
91	76	84	1034.1
92	47	81	946.32
92	47	82	957.37
92	47	83	940.98
92	47	84	929.81
92	48	81	852.7
92	48	82	844.51
92	48	83	846.9
92	48	84	863.06
92	49	74	782.32
92	49	75	792.94
92	49	76	791.61
92	49	81	794.83
92	49	82	785.7
92	49	83	802.98
92	49	84	827.55
92	50	74	776.57
92	50	75	781.56
92	50	76	779.98
92	50	81	794.5
92	50	82	780.31
92	50	83	787.01
92	50	84	801.4
92	51	74	785.58
92	51	75	779.43
92	51	76	783.25
92	51	81	778.66
92	51	82	761.44
92	51	83	758.93
92	51	84	764.12
92	52	74	818.27
92	52	75	833.9
92	52	76	852.39
92	52	81	776.84
92	52	82	751.27
92	52	83	735.94
92	52	84	744.63
92	53	74	874.28
92	53	75	904.51
92	53	76	920.84
92	53	81	802.77
92	53	82	761.3
92	53	83	737.56
92	53	84	745.35
92	54	74	908.71
92	54	75	943.7
92	54	76	956.04
92	54	81	849.71
92	54	82	819.66
92	54	83	796.8
92	54	84	785.28
92	55	74	898.63
92	55	75	942.35
92	55	76	967.98
92	55	81	875.46
92	55	82	858.08
92	55	83	845.23
92	55	84	833.27
92	56	74	876.09
92	56	75	927.01
92	56	76	962.77
92	56	81	890.38
92	56	82	878.4
92	56	83	870
92	56	84	868.56
92	57	74	852.59
92	57	75	877.49
92	57	76	916.78
92	57	77	925.31
92	57	78	928.48
92	57	79	930.33
92	57	80	928.4
92	57	81	918.26
92	57	82	897.01
92	57	83	871.5
92	57	84	874.2
92	58	74	869.82
92	58	75	857.66
92	58	76	905.38
92	58	77	942.71
92	58	78	963.24
92	58	79	962.64
92	58	80	963.5
92	58	81	939.58
92	58	82	916.59
92	58	83	901.37
92	58	84	915.27
92	59	74	957.43
92	59	75	948.61
92	59	76	960.01
92	59	77	963.06
92	59	78	970.79
92	59	79	970.06
92	59	80	956.44
92	59	81	923.87
92	59	82	897.88
92	59	83	877.72
92	59	84	868.26
92	60	74	860.36
92	60	75	834.77
92	60	76	824.06
92	60	77	820.28
92	60	78	830.6
92	60	79	784.47
92	60	80	734.67
92	60	81	794.07
92	60	82	816.7
92	60	83	786.16
92	60	84	731.29
92	61	74	778.86
92	61	75	638.11
92	61	76	689.67
92	61	77	801.16
92	61	78	819.51
92	61	79	759.57
92	61	80	694.47
92	61	81	849.61
92	61	82	910.52
92	61	83	836.13
92	61	84	732.13
92	62	74	832.17
92	62	75	527.42
92	62	76	679.32
92	62	77	893.9
92	62	78	887.84
92	62	79	856.21
92	62	80	821.49
92	62	81	951.96
92	62	82	1004.3
92	62	83	940.49
92	62	84	878.02
92	63	74	837.71
92	63	75	723.35
92	63	76	796
92	63	77	914.66
92	63	78	886.39
92	63	79	897.24
92	63	80	952.75
92	63	81	993.6
92	63	82	1008.1
92	63	83	974.79
92	63	84	965.74
92	64	74	785.68
92	64	75	847.81
92	64	76	885.27
92	64	77	892.84
92	64	78	815.63
92	64	79	811.92
92	64	80	878.53
92	64	81	914.86
92	64	82	927.83
92	64	83	887.33
92	64	84	889.53
92	65	74	796.66
92	65	75	914.9
92	65	76	923.76
92	65	77	884.53
92	65	78	804.97
92	65	79	775.82
92	65	80	818.7
92	65	81	876.03
92	65	82	917.29
92	65	83	886.02
92	65	84	892.75
92	66	74	867.33
92	66	75	896.93
92	66	76	894.86
92	66	77	879.6
92	66	78	819.48
92	66	79	784.81
92	66	80	797.86
92	66	81	857.16
92	66	82	923.08
92	66	83	915.3
92	66	84	913.92
92	67	74	900.15
92	67	75	889.16
92	67	76	865.24
92	67	81	800.79
92	67	82	846.95
92	67	83	880.55
92	67	84	876.62
92	68	74	900.66
92	68	75	875.01
92	68	76	842.96
92	68	81	781.67
92	68	82	803.07
92	68	83	817.27
92	68	84	815.58
92	69	74	842.58
92	69	75	829.36
92	69	76	809.11
92	69	81	786.72
92	69	82	791.67
92	69	83	778.11
92	69	84	780.58
92	70	74	811.34
92	70	75	803.69
92	70	76	787.39
92	70	81	771.09
92	70	82	789.8
92	70	83	784.71
92	70	84	782.87
92	71	74	797.84
92	71	75	788.29
92	71	76	776.93
92	71	81	783.41
92	71	82	817.61
92	71	83	813.96
92	71	84	813.77
92	72	74	799.6
92	72	75	787.32
92	72	76	776.5
92	72	81	838.29
92	72	82	878.05
92	72	83	870.07
92	72	84	869.97
92	73	74	797.53
92	73	75	783.81
92	73	76	773.9
92	73	81	893.52
92	73	82	935.98
92	73	83	940.93
92	73	84	945.81
92	74	74	801.6
92	74	75	783.31
92	74	76	772.64
92	74	81	958.69
92	74	82	991.48
92	74	83	1012.2
92	74	84	1021.6
92	75	81	999.14
92	75	82	1017.9
92	75	83	1056.5
92	75	84	1078.2
92	76	81	965.86
92	76	82	987.06
92	76	83	1030.5
92	76	84	1060.9
93	49	74	792.72
93	49	75	819.9
93	49	76	815.06
93	50	74	788.16
93	50	75	803.53
93	50	76	801.77
93	50	81	809.91
93	50	82	795.97
93	50	83	800.39
93	50	84	817.64
93	51	74	792.66
93	51	75	783.56
93	51	76	782.02
93	51	81	791.16
93	51	82	781.4
93	51	83	787.84
93	51	84	801.68
93	52	74	801.6
93	52	75	793.87
93	52	76	795.91
93	52	81	767.1
93	52	82	760.42
93	52	83	765.48
93	52	84	782.39
93	53	74	870.6
93	53	75	873.46
93	53	76	869.35
93	53	81	737.22
93	53	82	729.09
93	53	83	730.6
93	53	84	755
93	54	71	719.84
93	54	72	808.34
93	54	73	875.44
93	54	74	940.9
93	54	75	948.65
93	54	76	934.42
93	54	81	764.19
93	54	82	754.2
93	54	83	749.66
93	54	84	754.79
93	55	71	725.17
93	55	72	801.59
93	55	73	861.47
93	55	74	950.53
93	55	75	981.75
93	55	76	975.15
93	55	81	805.47
93	55	82	787.62
93	55	83	773.76
93	55	84	782.11
93	56	71	778.78
93	56	72	829.59
93	56	73	840.24
93	56	74	932.65
93	56	75	977.66
93	56	76	969.57
93	56	81	841.21
93	56	82	816.48
93	56	83	800.24
93	56	84	804.52
93	57	71	866.12
93	57	72	879.82
93	57	73	828.34
93	57	74	890.1
93	57	75	933.78
93	57	76	944.38
93	57	77	949.86
93	57	78	942.28
93	57	79	881.28
93	57	80	857.07
93	58	71	900.51
93	58	72	966.6
93	58	73	882.96
93	58	74	880.21
93	58	75	890.17
93	58	76	933.58
93	58	77	957.8
93	58	78	962.02
93	58	79	926.37
93	58	80	913.11
93	59	71	892.59
93	59	72	965.94
93	59	73	971.55
93	59	74	965.02
93	59	75	931.82
93	59	76	953.45
93	59	77	951.69
93	59	78	952.87
93	59	79	949.3
93	59	80	933.23
93	60	71	852.37
93	60	72	911.3
93	60	73	878.32
93	60	74	848.6
93	60	75	886.28
93	60	76	860.09
93	60	77	840
93	60	78	838.64
93	60	79	791.97
93	60	80	743.82
93	61	74	695.9
93	61	75	737.1
93	61	76	774.84
93	61	77	831.44
93	61	78	838.3
93	61	79	784.2
93	61	80	725.9
93	62	71	849.55
93	62	72	1012.1
93	62	73	933.89
93	62	74	799.84
93	62	75	667.15
93	62	76	765.31
93	62	77	901.41
93	62	78	897.13
93	62	79	874.17
93	62	80	851.36
93	63	71	840.24
93	63	72	931.86
93	63	73	940.91
93	63	74	918.34
93	63	75	845.26
93	63	76	870.82
93	63	77	913.73
93	63	78	882.9
93	63	79	897.36
93	63	80	947.33
93	64	71	838.71
93	64	72	858.19
93	64	73	883.88
93	64	74	883.51
93	64	75	913
93	64	76	916.86
93	64	77	896.85
93	64	78	844.88
93	64	79	838.01
93	64	80	857.2
93	65	71	822.78
93	65	72	913.09
93	65	73	900.01
93	65	74	836.37
93	65	75	918.18
93	65	76	932.22
93	65	77	911.65
93	65	78	850.3
93	65	79	808.02
93	65	80	793.96
93	66	71	821.25
93	66	72	912.16
93	66	73	933.14
93	66	74	916.3
93	66	75	924.24
93	66	76	925.82
93	67	71	813.33
93	67	72	898.68
93	67	73	941.15
93	67	74	947.87
93	67	75	931.99
93	67	76	918.52
93	67	81	767.96
93	67	82	817.98
93	67	83	873.94
93	67	84	890.48
93	68	71	789.01
93	68	72	902.44
93	68	73	946.82
93	68	74	934.64
93	68	75	909.99
93	68	76	895.31
93	68	81	771.69
93	68	82	792.99
93	68	83	818.5
93	68	84	833.93
93	69	71	743.4
93	69	72	855.2
93	69	73	900.6
93	69	74	860.78
93	69	75	843.51
93	69	76	833.24
93	69	81	803.17
93	69	82	789.15
93	69	83	779.7
93	69	84	788.68
93	70	74	834.82
93	70	75	816.58
93	70	76	795.37
93	70	81	781.72
93	70	82	771.9
93	70	83	779.56
93	70	84	788.26
93	71	74	828.98
93	71	75	809.87
93	71	76	782.74
93	71	81	785.48
93	71	82	794.54
93	71	83	812.2
93	71	84	827.19
93	72	74	849.94
93	72	75	835.34
93	72	76	803.6
93	72	81	850.06
93	72	82	879.81
93	72	83	891.55
93	72	84	907.38
93	73	74	825.2
93	73	75	812.5
93	73	76	797.26
93	73	81	909.15
93	73	82	935.4
93	73	83	959.76
93	73	84	973.94
93	74	74	812.9
93	74	75	788.98
93	74	76	787.2
94	49	74	808.9
94	49	75	835.86
94	49	76	835.33
94	50	71	841.71
94	50	72	841.3
94	50	73	824.99
94	50	74	801.86
94	50	75	816.38
94	50	76	811.11
94	51	71	853.04
94	51	72	848.23
94	51	73	828.33
94	51	74	809.92
94	51	75	791.89
94	51	76	775.42
94	52	71	834.65
94	52	72	843.82
94	52	73	830.21
94	52	74	801.95
94	52	75	783.37
94	52	76	772.43
94	53	69	636.51
94	53	70	664.19
94	53	71	814.59
94	53	72	853.39
94	53	73	863.67
94	53	74	857.03
94	53	75	844.03
94	53	76	828.44
94	54	69	591.08
94	54	70	608.96
94	54	71	772.56
94	54	72	847.84
94	54	73	886.36
94	54	74	912.66
94	54	75	910.95
94	54	76	898.72
94	54	78	851.3
94	54	79	833.87
94	54	80	797.8
94	55	69	592.88
94	55	70	621.49
94	55	71	749.9
94	55	72	818.12
94	55	73	856.44
94	55	74	923.92
94	55	75	961.47
94	55	76	973.31
94	55	78	901.02
94	55	79	866.25
94	55	80	815.65
94	56	69	650.5
94	56	70	678.52
94	56	71	775.35
94	56	72	841.62
94	56	73	878.58
94	56	74	949.63
94	56	75	982.46
94	56	76	984.91
94	56	78	960.72
94	56	79	935.98
94	56	80	868.65
94	57	71	825.82
94	57	72	873.34
94	57	73	885.16
94	57	74	921.82
94	57	75	948.35
94	57	76	976.19
94	57	77	966.86
94	57	78	957.66
94	57	79	928.5
94	57	80	887.95
94	58	71	871.68
94	58	72	917.89
94	58	73	906.59
94	58	74	903.11
94	58	75	909.68
94	58	76	972.87
94	58	77	979.19
94	58	78	969.43
94	58	79	956.07
94	58	80	942.19
94	59	71	917.41
94	59	72	979.55
94	59	73	999.75
94	59	74	976.84
94	59	75	937.31
94	59	76	966.01
94	59	77	954.51
94	59	78	932.5
94	59	79	957.11
94	59	80	958.77
94	60	71	835.52
94	60	72	870.41
94	60	73	850.91
94	60	74	829.46
94	60	75	839.11
94	60	76	858.96
94	60	77	839.39
94	60	78	780.22
94	60	79	768.57
94	60	80	774.27
94	61	71	656.34
94	61	72	682.36
94	61	73	646.04
94	61	74	658.45
94	61	75	750.12
94	61	76	825.27
94	61	77	847.78
94	61	78	803.76
94	61	79	761.88
94	61	80	732.91
94	62	71	752.14
94	62	72	803.66
94	62	73	799.74
94	62	74	804.72
94	62	75	837.6
94	62	76	885.76
94	62	77	919.92
94	62	78	898.98
94	62	79	872.26
94	62	80	846.6
94	63	71	852.14
94	63	72	898.79
94	63	73	954.69
94	63	74	995.53
94	63	75	968.92
94	63	76	955.72
94	63	77	931.11
94	63	78	895.38
94	63	79	908.22
94	63	80	949.56
94	64	71	870.25
94	64	72	930.3
94	64	73	984.49
94	64	74	1005.8
94	64	75	980.72
94	64	76	957.36
94	64	77	928.27
94	64	78	887.73
94	64	79	873.97
94	64	80	863.14
94	65	71	846.56
94	65	72	969.27
94	65	73	984.03
94	65	74	944.79
94	65	75	959.12
94	65	76	958.1
94	65	77	943.16
94	65	78	914.9
94	65	79	872.49
94	65	80	821.41
94	66	71	847.53
94	66	72	949.69
94	66	73	976.38
94	66	74	971.94
94	66	75	996.64
94	66	76	987.77
94	66	78	948.26
94	66	79	908.19
94	66	80	838.82
94	67	69	735.84
94	67	70	793.55
94	67	71	810.48
94	67	72	912.44
94	67	73	954.18
94	67	74	948.85
94	67	75	970.43
94	67	76	971.12
94	67	78	957.33
94	67	79	910.06
94	67	80	815.25
94	68	69	638.69
94	68	70	686.68
94	68	71	766.84
94	68	72	899.51
94	68	73	940.37
94	68	74	908.76
94	68	75	914.35
94	68	76	928.21
94	68	78	935.65
94	68	79	895.14
94	68	80	816.79
94	69	69	648.89
94	69	70	673.59
94	69	71	722.73
94	69	72	851.83
94	69	73	903.07
94	69	74	862.91
94	69	75	842.25
94	69	76	841.14
94	69	78	855.76
94	69	79	854.02
94	69	80	840.76
94	70	69	664.78
94	70	70	660.51
94	70	71	684.56
94	70	72	793.28
94	70	73	850.18
94	70	74	828.51
94	70	75	810.98
94	70	76	800.08
94	71	71	668.64
94	71	72	765.01
94	71	73	825.58
94	71	74	816.02
94	71	75	801.67
94	71	76	790.9
94	72	71	640.89
94	72	72	735.88
94	72	73	820.75
94	72	74	825.81
94	72	75	829.02
94	72	76	824.06
94	73	71	628.2
94	73	72	733.01
94	73	73	835.16
94	73	74	823.64
94	73	75	824.61
94	73	76	823.31
94	74	74	824.27
94	74	75	806.78
94	74	76	814.21
95	50	71	873.66
95	50	72	853.93
95	50	73	833.61
95	51	71	857.83
95	51	72	869.29
95	51	73	867.98
95	52	71	848.84
95	52	72	879.12
95	52	73	886.73
95	53	69	648.68
95	53	70	683.13
95	53	71	831.22
95	53	72	876.13
95	53	73	893.83
95	53	77	921.14
95	53	78	897.66
95	53	79	865.34
95	53	80	851.35
95	54	69	619.47
95	54	70	638.76
95	54	71	776.54
95	54	72	837.56
95	54	73	865.08
95	54	77	950.58
95	54	78	934.02
95	54	79	893.51
95	54	80	858.8
95	55	69	628.54
95	55	70	644.8
95	55	71	779.87
95	55	72	834.61
95	55	73	850.14
95	55	77	977.57
95	55	78	965.12
95	55	79	937.14
95	55	80	885.07
95	56	69	678.59
95	56	70	680.88
95	56	71	803
95	56	72	865.06
95	56	73	874.17
95	56	77	961.45
95	56	78	973.4
95	56	79	1015.2
95	56	80	941.59
95	57	69	771.83
95	57	70	743.47
95	57	71	832.48
95	57	72	896
[truncated: 7,412 more rows]
