# Supplementary material for: From mathematics to medicine: A practical primer on topological data analysis (TDA) and the development of related analytic tools for the functional discovery of latent structure in fMRI data
Source: PLoS One. 2021 Aug 12;16(8):e0255859. doi: 10.1371/journal.pone.0255859 (PMC8360597; doi:10.1371/journal.pone.0255859)
Supplement: S1 Data — The included archive of .csv files has one .csv file for each time index. Each .csv file contains a single matrix, which has one column for each of the spatial coordinates x, y, z and one column for the fMRI signal amplitude at voxel (x, y, z) at that time index. This is normalized scan data for a single patient from our study, described in the paper, with an ACC (anterior cingulate cortex) mask applied. This is the data we used, together with our software implementation of our workflow (available at https://github.com/regalski/Wayne-State-TDA), to produce the persistence diagrams, vineyards, and loop locations pictured in the figures and described in the Workflow section of our paper. (ZIP) [file pone.0255859.s004.zip › lea2002_145_121_121_time_180_rdACC.csv]

86	49	77	695.48
86	49	78	689.56
86	49	79	697.46
86	49	80	725.13
86	50	77	696.83
86	50	78	686.52
86	50	79	686.23
86	50	80	698.89
86	51	77	706.68
86	51	78	697.68
86	51	79	692.96
86	51	80	691.82
86	52	77	727.15
86	52	78	718.94
86	52	79	710.4
86	52	80	700.45
86	53	77	808.36
86	53	78	780.92
86	53	79	756.3
86	53	80	734.46
86	54	77	861.24
86	54	78	837.54
86	54	79	827.9
86	54	80	799.44
86	55	77	869.8
86	55	78	866.79
86	55	79	889.83
86	55	80	864.31
86	56	77	861.2
86	56	78	860.66
86	56	79	873.38
86	56	80	898.51
86	57	77	853.31
86	57	78	867.96
86	57	79	884.81
86	57	80	895.33
86	57	81	904.73
86	57	82	856.19
86	58	77	851.62
86	58	78	875.94
86	58	79	897.58
86	58	80	888.29
86	58	81	861.21
86	58	82	856.2
86	59	81	823.98
86	59	82	832.55
86	60	81	774.83
86	60	82	769.48
86	61	81	818.03
86	61	82	818.18
86	62	81	888.18
86	62	82	883.84
86	63	77	862.64
86	63	78	822.17
86	63	79	823.29
86	63	80	827.97
86	63	81	807.89
86	63	82	798.1
86	64	77	869.12
86	64	78	865.16
86	64	79	834.51
86	64	80	797.28
86	64	81	770.4
86	64	82	753.87
86	65	77	874.68
86	65	78	882.08
86	65	79	845.01
86	65	80	798.04
86	65	81	773.69
86	65	82	756.52
86	66	77	869.32
86	66	78	885.46
86	66	79	860.77
86	66	80	824.5
86	66	81	799.42
86	66	82	783.2
86	67	77	831.84
86	67	78	876.71
86	67	79	864.11
86	67	80	829.34
86	68	77	827.62
86	68	78	859.74
86	68	79	842.26
86	68	80	802.98
86	69	77	856.32
86	69	78	830.21
86	69	79	798.43
86	69	80	760.36
86	70	77	787.86
86	70	78	773.37
86	70	79	746.31
86	70	80	708.18
86	71	77	740.72
86	71	78	742.02
86	71	79	717.42
86	71	80	681.86
86	72	77	723.91
86	72	78	729.14
86	72	79	703.23
86	72	80	673.08
86	73	77	734.12
86	73	78	733.09
86	73	79	711.58
86	73	80	694.48
87	46	81	953.23
87	46	82	942.59
87	46	83	938.43
87	46	84	934.66
87	47	81	849.5
87	47	82	857.77
87	47	83	846.77
87	47	84	836.95
87	48	81	779.31
87	48	82	790.36
87	48	83	786.88
87	48	84	784.73
87	49	77	704.21
87	49	78	702.72
87	49	79	710.84
87	49	80	732.15
87	49	81	743.68
87	49	82	749.66
87	49	83	746.66
87	49	84	747.87
87	50	77	708.2
87	50	78	696.26
87	50	79	694.5
87	50	80	712.21
87	50	81	724.76
87	50	82	735.29
87	50	83	725.73
87	50	84	726.78
87	51	77	724.85
87	51	78	709.88
87	51	79	702.4
87	51	80	708.14
87	52	77	759.35
87	52	78	745.74
87	52	79	735.05
87	52	80	721.85
87	53	77	842.03
87	53	78	807.73
87	53	79	774.89
87	53	80	754.04
87	54	77	886.98
87	54	78	853.03
87	54	79	831.78
87	54	80	793.94
87	55	77	861.3
87	55	78	860.56
87	55	79	893.8
87	55	80	840.75
87	55	81	798.44
87	55	82	768.68
87	55	83	754.31
87	55	84	758.7
87	56	77	867.96
87	56	78	880.91
87	56	79	925.3
87	56	80	902.7
87	56	81	872.28
87	56	82	803.81
87	56	83	761.01
87	56	84	757.13
87	57	77	871.54
87	57	78	897.72
87	57	79	937.63
87	57	80	924.76
87	57	81	897.09
87	57	82	843.05
87	57	83	800.36
87	57	84	771.82
87	58	77	872.57
87	58	78	903.42
87	58	79	930.92
87	58	80	921.95
87	58	81	895.98
87	58	82	873.53
87	58	83	856.17
87	58	84	825.32
87	59	77	871.73
87	59	78	883.48
87	59	79	881.52
87	59	80	874.44
87	59	81	865.96
87	59	82	874.39
87	59	83	883.22
87	59	84	865.46
87	60	77	794.74
87	60	78	767.19
87	60	79	798.27
87	60	80	809.38
87	60	81	782.75
87	60	82	797.32
87	60	83	814.07
87	60	84	817.41
87	61	77	732.94
87	61	78	693.93
87	61	79	765.18
87	61	80	815.9
87	61	81	802.57
87	61	82	819.62
87	61	83	838.56
87	61	84	839.2
87	62	77	844.84
87	62	78	814.9
87	62	79	849.95
87	62	80	870.88
87	62	81	879.52
87	62	82	882.8
87	62	83	879.94
87	62	84	859.49
87	63	77	877.63
87	63	78	861.96
87	63	79	827.05
87	63	80	790.99
87	63	81	814.5
87	63	82	817.45
87	63	83	814.62
87	63	84	807.54
87	64	77	876.09
87	64	78	867.49
87	64	79	807.95
87	64	80	744.54
87	64	81	781.07
87	64	82	792.11
87	64	83	791.06
87	64	84	791.07
87	65	77	872.25
87	65	78	862.72
87	65	79	799.11
87	65	80	727.9
87	65	81	756.62
87	65	82	764.67
87	65	83	768.9
87	65	84	774.46
87	66	77	867.67
87	66	78	861.1
87	66	79	797.43
87	66	80	713.31
87	66	81	716.59
87	66	82	722.76
87	66	83	739.46
87	66	84	751.08
87	67	77	878.76
87	67	78	854.16
87	67	79	787.09
87	67	80	708.66
87	67	81	713.73
87	67	82	729.93
87	67	83	756.05
87	67	84	763.4
87	68	77	871.87
87	68	78	832.84
87	68	79	772.2
87	68	80	707.72
87	68	81	723.15
87	68	82	738.18
87	68	83	754.81
87	68	84	744.13
87	69	77	808.15
87	69	78	783.76
87	69	79	747.15
87	69	80	713.23
87	70	77	766.63
87	70	78	761.36
87	70	79	743.73
87	70	80	724.69
87	71	77	748.37
87	71	78	748.81
87	71	79	733.85
87	71	80	718.53
87	72	77	750.89
87	72	78	738.23
87	72	79	712.8
87	72	80	701.02
87	73	77	752.77
87	73	78	733.13
87	73	79	711.58
87	73	80	708.57
87	73	81	763.92
87	73	82	782.87
87	73	83	780.35
87	73	84	772.87
87	74	81	790.15
87	74	82	828.42
87	74	83	846.4
87	74	84	850.31
87	75	81	816.21
87	75	82	870.06
87	75	83	905.57
87	75	84	911.86
87	76	81	805.84
87	76	82	873
87	76	83	929.44
87	76	84	924.6
88	46	81	985.04
88	46	82	980.49
88	46	83	970.45
88	46	84	957.63
88	47	81	885.53
88	47	82	894.02
88	47	83	862.93
88	47	84	846.95
88	48	81	794.01
88	48	82	805.66
88	48	83	784.53
88	48	84	780.18
88	49	77	715.81
88	49	78	710.87
88	49	79	709.11
88	49	80	717.79
88	49	81	738.74
88	49	82	753.27
88	49	83	745.79
88	49	84	748.52
88	50	77	719.83
88	50	78	708.29
88	50	79	705.31
88	50	80	714.78
88	50	81	730.42
88	50	82	744.08
88	50	83	744.34
88	50	84	748.19
88	51	77	749.56
88	51	78	725.51
88	51	79	714.49
88	51	80	725.18
88	52	77	822.77
88	52	78	779.91
88	52	79	751.63
88	52	80	751.98
88	53	77	905.77
88	53	78	861.11
88	53	79	822.2
88	53	80	793.04
88	54	77	932.73
88	54	78	904.46
88	54	79	878.58
88	54	80	834.09
88	55	77	873.47
88	55	78	881.19
88	55	79	914.67
88	55	80	865.37
88	55	81	839.13
88	55	82	861.5
88	55	83	851.9
88	55	84	836.42
88	56	77	870.97
88	56	78	883.93
88	56	79	908.05
88	56	80	865.94
88	56	81	837.1
88	56	82	858.45
88	56	83	864.58
88	56	84	872.29
88	57	77	871.41
88	57	78	897.55
88	57	79	912.26
88	57	80	896.64
88	57	81	881.55
88	57	82	871.35
88	57	83	859.81
88	57	84	856.7
88	58	77	877.32
88	58	78	913.3
88	58	79	917.8
88	58	80	921.03
88	58	81	919.36
88	58	82	896.45
88	58	83	880.11
88	58	84	870.14
88	59	77	885.51
88	59	78	885.18
88	59	79	888.35
88	59	80	896.14
88	59	81	902.59
88	59	82	901.35
88	59	83	893.45
88	59	84	873.22
88	60	77	869.43
88	60	78	867
88	60	79	836.97
88	60	80	817.82
88	60	81	802.23
88	60	82	794.33
88	60	83	792.08
88	60	84	798.44
88	61	77	845.9
88	61	78	865.54
88	61	79	834.3
88	61	80	824.53
88	61	81	818.26
88	61	82	828.94
88	61	83	843.48
88	61	84	841.15
88	62	77	887.85
88	62	78	891.11
88	62	79	903.04
88	62	80	911.36
88	62	81	919.47
88	62	82	930.21
88	62	83	937.72
88	62	84	892.75
88	63	77	896.3
88	63	78	873.62
88	63	79	850.82
88	63	80	836.17
88	63	81	870.83
88	63	82	885.96
88	63	83	890.1
88	63	84	839.2
88	64	77	897.33
88	64	78	855.32
88	64	79	804.16
88	64	80	776.74
88	64	81	853.07
88	64	82	876.52
88	64	83	874.72
88	64	84	827.53
88	65	77	902.26
88	65	78	846.59
88	65	79	773.07
88	65	80	733.02
88	65	81	827.6
88	65	82	852.17
88	65	83	851
88	65	84	811.89
88	66	77	895.91
88	66	78	825.31
88	66	79	758.11
88	66	80	711.21
88	66	81	766.53
88	66	82	790.73
88	66	83	802.84
88	66	84	779.2
88	67	77	857.52
88	67	78	801.53
88	67	79	741.06
88	67	80	694.29
88	67	81	739.17
88	67	82	761.9
88	67	83	776.64
88	67	84	760.44
88	68	77	804.73
88	68	78	779.65
88	68	79	732.41
88	68	80	691.9
88	68	81	732.95
88	68	82	754.68
88	68	83	769.62
88	68	84	754.29
88	69	77	753.93
88	69	78	751.13
88	69	79	729.09
88	69	80	708.28
88	70	77	750.31
88	70	78	754.4
88	70	79	734.02
88	70	80	716.45
88	71	77	754.63
88	71	78	762.67
88	71	79	743
88	71	80	727.31
88	72	77	743.84
88	72	78	763.99
88	72	79	752.15
88	72	80	739.57
88	73	77	744.6
88	73	78	739.05
88	73	79	738.43
88	73	80	747.35
88	73	81	779.3
88	73	82	798.68
88	73	83	809.47
88	73	84	792.93
88	74	81	818.64
88	74	82	859.96
88	74	83	884.5
88	74	84	875.69
88	75	81	879.06
88	75	82	925.74
88	75	83	926.76
88	75	84	944.18
88	76	81	873.7
88	76	82	923.99
88	76	83	924.54
88	76	84	944.15
89	46	81	1005.5
89	46	82	1003.3
89	46	83	973.73
89	46	84	952.68
89	47	81	907.33
89	47	82	903.89
89	47	83	860.67
89	47	84	843.58
89	48	81	812.6
89	48	82	816.88
89	48	83	784.54
89	48	84	776.48
89	49	77	734.69
89	49	78	728.98
89	49	79	723.88
89	49	80	724.37
89	49	81	749.78
89	49	82	764.49
89	49	83	750.49
89	49	84	751.83
89	50	74	707.41
89	50	75	751.5
89	50	76	747.23
89	50	77	739.39
89	50	78	735.29
89	50	79	731.76
89	50	80	732.67
89	50	81	747.65
89	50	82	760.44
89	50	83	758.28
89	50	84	763.47
89	51	74	711.09
89	51	75	757.55
89	51	76	771.51
89	51	77	774.21
89	51	78	764.72
89	51	79	757.24
89	51	80	757.26
89	51	81	770.11
89	51	82	783.23
89	51	83	757.45
89	51	84	740.32
89	52	74	773.3
89	52	75	850.94
89	52	76	867.29
89	52	77	855.51
89	52	78	834.81
89	52	79	815.53
89	52	80	806.75
89	52	81	813.89
89	52	82	825.27
89	52	83	777.44
89	52	84	743.06
89	53	74	808.06
89	53	75	883.59
89	53	76	910.75
89	53	77	912.44
89	53	78	902.08
89	53	79	890.35
89	53	80	881.93
89	53	81	875.49
89	53	82	881.81
89	53	83	831.93
89	53	84	786.53
89	54	74	816.49
89	54	75	875.59
89	54	76	918.73
89	54	77	939.81
89	54	78	929.1
89	54	79	911.65
89	54	80	898.08
89	54	81	894.33
89	54	82	921.24
89	54	83	890.47
89	54	84	851.03
89	55	75	857.37
89	55	76	904.64
89	55	77	932.13
89	55	78	906.73
89	55	79	877.17
89	55	80	873.46
89	55	81	885.99
89	55	82	935.27
89	55	83	925.73
89	55	84	903.57
89	56	75	835.72
89	56	76	867.5
89	56	77	902.89
89	56	78	887.36
89	56	79	860.85
89	56	80	872.88
89	56	81	882.32
89	56	82	917.26
89	56	83	930.64
89	56	84	936.32
89	57	75	841.16
89	57	76	843.21
89	57	77	888.27
89	57	78	890.14
89	57	79	862.67
89	57	80	884.28
89	57	81	902.94
89	57	82	915.02
89	57	83	921.66
89	57	84	934.25
89	58	77	902.83
89	58	78	910.23
89	58	79	889.42
89	58	80	915.83
89	58	81	942
89	58	82	932.8
89	58	83	926.28
89	58	84	929.85
89	59	77	875.66
89	59	78	892.75
89	59	79	924.11
89	59	80	948.03
89	59	81	962.51
89	59	82	942.67
89	59	83	917.38
89	59	84	889.14
89	60	77	833.87
89	60	78	829.95
89	60	79	838.57
89	60	80	815.69
89	60	81	781.9
89	60	82	756.19
89	60	83	736.09
89	60	84	746
89	61	77	809.94
89	61	78	804.45
89	61	79	810.46
89	61	80	792.35
89	61	81	771.06
89	61	82	766.32
89	61	83	770.61
89	61	84	800.55
89	62	77	882.1
89	62	78	871.09
89	62	79	907.15
89	62	80	928.71
89	62	81	934.18
89	62	82	921.95
89	62	83	917.9
89	62	84	904.72
89	63	77	896.28
89	63	78	848.78
89	63	79	854.74
89	63	80	873
89	63	81	914.5
89	63	82	921.34
89	63	83	924.04
89	63	84	875.54
89	64	77	890.99
89	64	78	824.08
89	64	79	806.88
89	64	80	820.12
89	64	81	897.56
89	64	82	924.07
89	64	83	928.66
89	64	84	863.46
89	65	77	883.58
89	65	78	821.43
89	65	79	781.8
89	65	80	780.74
89	65	81	880.65
89	65	82	918.98
89	65	83	927.34
89	65	84	855.39
89	66	75	845.61
89	66	76	869.27
89	66	77	855.21
89	66	78	784.38
89	66	79	740.65
89	66	80	734.81
89	66	81	824.49
89	66	82	873.14
89	66	83	902.99
89	66	84	841.29
89	67	75	867.44
89	67	76	842.8
89	67	77	812.37
89	67	78	775.54
89	67	79	736.83
89	67	80	718.87
89	67	81	777.91
89	67	82	809.37
89	67	83	823.49
89	67	84	784.49
89	68	75	825.09
89	68	76	785.72
89	68	77	768.71
89	68	78	781.24
89	68	79	749.35
89	68	80	719.7
89	68	81	753.11
89	68	82	774.39
89	68	83	787.89
89	68	84	767.6
89	69	74	828.78
89	69	75	783.37
89	69	76	748.24
89	69	77	738.82
89	69	78	772.37
89	69	79	751.98
89	69	80	729.36
89	69	81	753.19
89	69	82	778.46
89	69	83	806.12
89	69	84	789.6
89	70	74	788.69
89	70	75	776.73
89	70	76	759.85
89	70	77	756.19
89	70	78	778.59
89	70	79	748.55
89	70	80	723.1
89	70	81	759.4
89	70	82	783.99
89	70	83	797.42
89	70	84	778.52
89	71	74	773
89	71	75	788.43
89	71	76	783.77
89	71	77	778.36
89	71	78	787.62
89	71	79	748.27
89	71	80	722.83
89	71	81	765.16
89	71	82	779.57
89	71	83	774.54
89	71	84	759.45
89	72	74	743.01
89	72	75	778.58
89	72	76	763.09
89	72	77	752.56
89	72	78	774.79
89	72	79	753.74
89	72	80	738.09
89	72	81	766.27
89	72	82	766.41
89	72	83	741.34
89	72	84	741.55
89	73	74	743.48
89	73	75	768.06
89	73	76	750.19
89	73	77	740.66
89	73	78	761.62
89	73	79	753.7
89	73	80	756.74
89	73	81	800.62
89	73	82	827.11
89	73	83	844.74
89	73	84	828.94
89	74	81	850.67
89	74	82	896.65
89	74	83	928.74
89	74	84	906.09
89	75	81	919.24
89	75	82	960.4
89	75	83	953.76
89	75	84	959.4
89	76	81	917.27
89	76	82	958.82
89	76	83	943.21
89	76	84	967.47
90	46	81	1010.9
90	46	82	1008.1
90	46	83	964.41
90	46	84	933.18
90	47	81	906.84
90	47	82	902.32
90	47	83	858.34
90	47	84	842.09
90	48	81	818.05
90	48	82	821.45
90	48	83	792.3
90	48	84	786.66
90	49	74	739.54
90	49	75	775.19
90	49	76	771.94
90	49	81	766.26
90	49	82	780.42
90	49	83	763.94
90	49	84	763.57
90	50	74	720.94
90	50	75	751.58
90	50	76	766.39
90	50	77	771.87
90	50	78	756.88
90	50	79	751.01
90	50	80	752.25
90	50	81	768.8
90	50	82	778.67
90	50	83	768.99
90	50	84	768.79
90	51	74	713.95
90	51	75	759.63
90	51	76	800.3
90	51	77	817.17
90	51	78	792.88
90	51	79	784.25
90	51	80	781.28
90	51	81	789.87
90	51	82	795.24
90	51	83	767
90	51	84	748.35
90	52	74	776.15
90	52	75	858.21
90	52	76	891.66
90	52	77	896.56
90	52	78	891.26
90	52	79	877.5
90	52	80	847.1
90	52	81	844.18
90	52	82	846.34
90	52	83	795.61
90	52	84	755.02
90	53	74	805.16
90	53	75	890.56
90	53	76	919.56
90	53	77	921.87
90	53	78	930.76
90	53	79	936.99
90	53	80	942.88
90	53	81	942.5
90	53	82	943.38
90	53	83	883.85
90	53	84	821.78
90	54	74	784.31
90	54	75	865.92
90	54	76	912.4
90	54	77	934.18
90	54	78	937.26
90	54	79	934.4
90	54	80	949.24
90	54	81	959.91
90	54	82	979.38
90	54	83	945.15
90	54	84	909.14
90	55	74	792.63
90	55	75	854.32
90	55	76	913.63
90	55	77	972.56
90	55	78	936.46
90	55	79	888.08
90	55	80	898.77
90	55	81	928.28
90	55	82	975.19
90	55	83	964.75
90	55	84	940.75
90	56	74	805.18
90	56	75	828.24
90	56	76	871.58
90	56	77	945.38
90	56	78	931.29
90	56	79	891.72
90	56	80	915.92
90	56	81	943.61
90	56	82	956.4
90	56	83	938.05
90	56	84	901.64
90	57	74	840.56
90	57	75	832.2
90	57	76	845.21
90	57	77	921.09
90	57	78	925.03
90	57	79	889.43
90	57	80	912.39
90	57	81	939.37
90	57	82	958.69
90	57	83	960.97
90	57	84	951.21
90	58	74	969.68
90	58	75	939.4
90	58	76	897.51
90	58	77	944.88
90	58	78	938.78
90	58	79	904.55
90	58	80	924.35
90	58	81	956.53
90	58	82	977.94
90	58	83	986.7
90	58	84	992.02
90	59	75	873.62
90	59	76	847.74
90	59	77	877.43
90	59	78	901.26
90	59	79	929.77
90	59	80	972.18
90	59	81	1012.8
90	59	82	994.16
90	59	83	969.45
90	59	84	962.66
90	60	75	780.16
90	60	76	762.74
90	60	77	775.53
90	60	78	791
90	60	79	817.63
90	60	80	801.33
90	60	81	753.44
90	60	82	713.19
90	60	83	672.17
90	60	84	680.26
90	61	77	729.65
90	61	78	740.4
90	61	79	777.58
90	61	80	756.9
90	61	81	709.52
90	61	82	674.83
90	61	83	645.32
90	61	84	699.95
90	62	75	821.65
90	62	76	866.34
90	62	77	880.92
90	62	78	879.83
90	62	79	926.52
90	62	80	940.56
90	62	81	929.41
90	62	82	865.87
90	62	83	797.95
90	62	84	854.84
90	63	75	769
90	63	76	877.91
90	63	77	893.29
90	63	78	839.44
90	63	79	864.36
90	63	80	894.37
90	63	81	935.22
90	63	82	909.73
90	63	83	879.42
90	63	84	939.86
90	64	75	728.27
90	64	76	861.55
90	64	77	870.15
90	64	78	793.97
90	64	79	807.72
90	64	80	849.9
90	64	81	915.34
90	64	82	921.51
90	64	83	913.77
90	64	84	913.51
90	65	74	918.93
90	65	75	852.17
90	65	76	883.11
90	65	77	861.88
90	65	78	795.61
90	65	79	793.28
90	65	80	826.31
90	65	81	899.4
90	65	82	930.29
90	65	83	949.94
90	65	84	894.2
90	66	74	925.86
90	66	75	893.52
90	66	76	863.99
90	66	77	820.86
90	66	78	760.51
90	66	79	736.29
90	66	80	767.86
90	66	81	868.51
90	66	82	928.68
90	66	83	980.89
90	66	84	890.82
90	67	74	917.62
90	67	75	877.15
90	67	76	821.26
90	67	77	779.59
90	67	78	756.62
90	67	79	743.01
90	67	80	756.05
90	67	81	813.2
90	67	82	847.34
90	67	83	871.31
90	67	84	797.27
90	68	74	920.5
90	68	75	822.32
90	68	76	767.58
90	68	77	752.99
90	68	78	781.14
90	68	79	782.83
90	68	80	772.75
90	68	81	774.98
90	68	82	786.13
90	68	83	804.11
90	68	84	764.98
90	69	74	835.86
90	69	75	789.96
90	69	76	756.08
90	69	77	752.27
90	69	78	793.26
90	69	79	782.35
90	69	80	763.14
90	69	81	772.43
90	69	82	798.28
90	69	83	836.81
90	69	84	820.14
90	70	74	784.81
90	70	75	782.51
90	70	76	763.21
90	70	77	763.27
90	70	78	797.51
90	70	79	770.22
90	70	80	739.85
90	70	81	766.87
90	70	82	793.14
90	70	83	815.21
90	70	84	801.45
90	71	74	779.75
90	71	75	793.78
90	71	76	779.26
90	71	77	776.88
90	71	78	798.57
90	71	79	758.11
90	71	80	723.75
90	71	81	764.41
90	71	82	785.75
90	71	83	791.17
90	71	84	783.2
90	72	74	795.97
90	72	75	807.44
90	72	76	784.14
90	72	77	767.09
90	72	78	781.46
90	72	79	753.62
90	72	80	734.42
90	72	81	777.07
90	72	82	791.41
90	72	83	784.67
90	72	84	786.93
90	73	74	807.2
90	73	75	807.39
90	73	76	780.07
90	73	81	831.59
90	73	82	860.25
90	73	83	873.21
90	73	84	864.17
90	74	81	901.82
90	74	82	943.91
90	74	83	968.14
90	74	84	941.26
90	75	81	955.48
90	75	82	993.32
90	75	83	994.73
90	75	84	975.87
90	76	81	948.98
90	76	82	987.83
90	76	83	986.97
90	76	84	987.06
91	47	81	900.58
91	47	82	898.39
91	47	83	879.22
91	47	84	863.89
91	48	81	817.71
91	48	82	822.04
91	48	83	816.32
91	48	84	817.91
91	49	74	752.4
91	49	75	784.16
91	49	76	786.66
91	49	81	787.77
91	49	82	796.17
91	49	83	790.39
91	49	84	796.46
91	50	74	743
91	50	75	765.46
91	50	76	776.5
91	50	81	787.03
91	50	82	794.45
91	50	83	781.14
91	50	84	784.4
91	51	74	764.07
91	51	75	783.41
91	51	76	799.39
91	51	81	795.11
91	51	82	787.95
91	51	83	767.36
91	51	84	768.35
91	52	74	824.22
91	52	75	880.33
91	52	76	904.33
91	52	81	829.9
91	52	82	805.27
91	52	83	781.21
91	52	84	769.52
91	53	74	859.36
91	53	75	928.74
91	53	76	947.33
91	53	81	926.94
91	53	82	902.62
91	53	83	864.62
91	53	84	822.4
91	54	74	840.99
91	54	75	912.66
91	54	76	938.35
91	54	81	968.54
91	54	82	969.39
91	54	83	932.94
91	54	84	894.15
91	55	74	831.38
91	55	75	900.86
91	55	76	948.68
91	55	81	960.35
91	55	82	991.61
91	55	83	966.56
91	55	84	936.2
91	56	74	817.57
91	56	75	862.73
91	56	76	910.29
91	56	81	967.07
91	56	82	967.01
91	56	83	947.34
91	56	84	924.51
91	57	74	823.66
91	57	75	837.74
91	57	76	874.16
91	57	77	955.53
91	57	78	977.89
91	57	79	978.97
91	57	80	958.72
91	57	81	950.14
91	57	82	976.27
91	57	83	971.05
91	57	84	951.99
91	58	74	952.43
91	58	75	936.83
91	58	76	922.67
91	58	77	981.74
91	58	78	988.18
91	58	79	966.73
91	58	80	951.61
91	58	81	953.44
91	58	82	998.25
91	58	83	1001.3
91	58	84	991.04
91	59	74	911.21
91	59	75	890.48
91	59	76	859.71
91	59	77	897.74
91	59	78	909.2
91	59	79	894.68
91	59	80	943.04
91	59	81	1019.1
91	59	82	1008.1
91	59	83	993.33
91	59	84	976.96
91	60	74	807.97
91	60	75	777.75
91	60	76	733.46
91	60	77	767.13
91	60	78	785.87
91	60	79	777.06
91	60	80	788.05
91	60	81	796.65
91	60	82	782.93
91	60	83	746.43
91	60	84	688.76
91	61	74	800.29
91	61	75	696.99
91	61	76	638.18
91	61	77	687.6
91	61	78	738.77
91	61	79	765.76
91	61	80	766.52
91	61	81	743.54
91	61	82	749.71
91	61	83	722.84
91	61	84	667.59
91	62	74	866.34
91	62	75	742.56
91	62	76	834.62
91	62	77	881.32
91	62	78	916.42
91	62	79	974.72
91	62	80	976.08
91	62	81	920.57
91	62	82	899.28
91	62	83	857.82
91	62	84	817.89
91	63	74	875.35
91	63	75	740.8
91	63	76	875.49
91	63	77	891.46
91	63	78	856.56
91	63	79	879.09
91	63	80	903.1
91	63	81	933.66
91	63	82	911.9
91	63	83	886.61
91	63	84	943.36
91	64	74	831.95
91	64	75	776.04
91	64	76	869.39
91	64	77	855.07
91	64	78	787.62
91	64	79	798.18
91	64	80	841.15
91	64	81	911.11
91	64	82	894.1
91	64	83	869.23
91	64	84	921.8
91	65	74	907.54
91	65	75	927.02
91	65	76	903.58
91	65	77	856.65
91	65	78	788.18
91	65	79	787.23
91	65	80	824.84
91	65	81	898.2
91	65	82	894.95
91	65	83	880.3
91	65	84	899.77
91	66	74	914.17
91	66	75	925.76
91	66	76	864.67
91	66	77	816.03
91	66	78	770.82
91	66	79	737.51
91	66	80	771.55
91	66	81	886.4
91	66	82	927.05
91	66	83	945.1
91	66	84	909.08
91	67	74	913.06
91	67	75	889
91	67	76	821.95
91	67	81	839.54
91	67	82	870.11
91	67	83	886.36
91	67	84	843.14
91	68	74	931.89
91	68	75	864.33
91	68	76	797.13
91	68	81	796.84
91	68	82	801.45
91	68	83	818.72
91	68	84	795.7
91	69	74	847.05
91	69	75	813.67
91	69	76	776.11
91	69	81	784.17
91	69	82	794.02
91	69	83	818.55
91	69	84	805.35
91	70	74	787.38
91	70	75	785.35
91	70	76	764.62
91	70	81	767.23
91	70	82	776.65
91	70	83	790.27
91	70	84	791.06
91	71	74	781.86
91	71	75	782.52
91	71	76	767.96
91	71	81	762.96
91	71	82	771.53
91	71	83	771.01
91	71	84	787.65
91	72	74	797.64
91	72	75	795.68
91	72	76	778.49
91	72	81	802.57
91	72	82	821.34
91	72	83	814.27
91	72	84	820.81
91	73	74	807.93
91	73	75	806.45
91	73	76	783.56
91	73	81	875.82
91	73	82	894.46
91	73	83	884.02
91	73	84	886.89
91	74	74	811.18
91	74	75	814.38
91	74	76	780.42
91	74	81	974.42
91	74	82	976.49
91	74	83	964.35
91	74	84	966.71
91	75	81	1000.3
91	75	82	1011
91	75	83	1014.4
91	75	84	1020.5
91	76	81	981.09
91	76	82	1003.5
91	76	83	1012
91	76	84	1026.7
92	47	81	974.14
92	47	82	980.97
92	47	83	962.2
92	47	84	948.24
92	48	81	869.01
92	48	82	893.18
92	48	83	895.88
92	48	84	890.72
92	49	74	772.6
92	49	75	797.89
92	49	76	791.64
92	49	81	825.58
92	49	82	838.08
92	49	83	846.54
92	49	84	846.19
92	50	74	771.87
92	50	75	796.07
92	50	76	784.35
92	50	81	807.75
92	50	82	829.8
92	50	83	817.61
92	50	84	819.77
92	51	74	806.6
92	51	75	805.86
92	51	76	779.65
92	51	81	791.82
92	51	82	810.61
92	51	83	791.02
92	51	84	802.58
92	52	74	856.59
92	52	75	887.64
92	52	76	885.31
92	52	81	785.65
92	52	82	791.2
92	52	83	778.02
92	52	84	788.1
92	53	74	903.66
92	53	75	954.55
92	53	76	957.53
92	53	81	815.28
92	53	82	816.53
92	53	83	807.92
92	53	84	797.44
92	54	74	927.74
92	54	75	974.88
92	54	76	976.14
92	54	81	868.23
92	54	82	877.16
92	54	83	851.32
92	54	84	823.93
92	55	74	903.44
92	55	75	963.05
92	55	76	988.35
92	55	81	924.83
92	55	82	932.93
92	55	83	894.43
92	55	84	858.69
92	56	74	862.12
92	56	75	923.76
92	56	76	961.62
92	56	81	913.19
92	56	82	911.19
92	56	83	895.22
92	56	84	881.46
92	57	74	834.72
92	57	75	877.75
92	57	76	920.21
92	57	77	959.07
92	57	78	976.95
92	57	79	984.91
92	57	80	951.35
92	57	81	934.13
92	57	82	933.92
92	57	83	928.33
92	57	84	918.75
92	58	74	913.32
92	58	75	918.24
92	58	76	933.31
92	58	77	981.88
92	58	78	1001
92	58	79	1001.4
92	58	80	981.5
92	58	81	964.87
92	58	82	962.33
92	58	83	954.66
92	58	84	943.96
92	59	74	930.72
92	59	75	921.13
92	59	76	906.29
92	59	77	928.74
92	59	78	936.55
92	59	79	929.33
92	59	80	935.34
92	59	81	952.69
92	59	82	951.42
92	59	83	940.12
92	59	84	921.56
92	60	74	868.22
92	60	75	838.72
92	60	76	784.37
92	60	77	827.51
92	60	78	861.15
92	60	79	841.65
92	60	80	843.06
92	60	81	855.1
92	60	82	853.15
92	60	83	818.57
92	60	84	741.88
92	61	74	802.77
92	61	75	680.14
92	61	76	624.14
92	61	77	744.48
92	61	78	839.5
92	61	79	828.22
92	61	80	843.36
92	61	81	865.67
92	61	82	893.96
92	61	83	864.31
92	61	84	762.47
92	62	74	818.71
92	62	75	675.82
92	62	76	803.02
92	62	77	874.83
92	62	78	916.24
92	62	79	956.79
92	62	80	989.18
92	62	81	1009.3
92	62	82	1030.1
92	62	83	997.9
92	62	84	897.56
92	63	74	829.37
92	63	75	722.64
92	63	76	877.93
92	63	77	901.8
92	63	78	871.53
92	63	79	882.18
92	63	80	917.12
92	63	81	967.16
92	63	82	988.56
92	63	83	979.57
92	63	84	961.56
92	64	74	805.7
92	64	75	826.76
92	64	76	904.49
92	64	77	892
92	64	78	836.17
92	64	79	806.48
92	64	80	837.59
92	64	81	917.11
92	64	82	938
92	64	83	936.94
92	64	84	943.01
92	65	74	865.95
92	65	75	947.17
92	65	76	923.68
92	65	77	893.93
92	65	78	859.2
92	65	79	774.78
92	65	80	788.96
92	65	81	880.48
92	65	82	908.1
92	65	83	914.05
92	65	84	923.24
92	66	74	894.04
92	66	75	929.31
92	66	76	887.26
92	66	77	868.52
92	66	78	857.94
92	66	79	778.32
92	66	80	772.19
92	66	81	845.25
92	66	82	902.54
92	66	83	939.33
92	66	84	930.83
92	67	74	915.67
92	67	75	896.25
92	67	76	858.89
92	67	81	806.4
92	67	82	856.43
92	67	83	894.54
92	67	84	887.25
92	68	74	940.78
92	68	75	904.61
92	68	76	855.82
92	68	81	779.51
92	68	82	799.67
92	68	83	822.54
92	68	84	827.72
92	69	74	863.07
92	69	75	835.32
92	69	76	783.31
92	69	81	787.15
92	69	82	780.09
92	69	83	781.97
92	69	84	789.38
92	70	74	799.44
92	70	75	785.42
92	70	76	749.97
92	70	81	786.17
92	70	82	774.52
92	70	83	763.54
92	70	84	782.5
92	71	74	786.7
92	71	75	772.8
92	71	76	770.36
92	71	81	785.04
92	71	82	786.25
92	71	83	770.89
92	71	84	804.94
92	72	74	787.3
92	72	75	776.06
92	72	76	757.55
92	72	81	836.19
92	72	82	846.79
92	72	83	837.79
92	72	84	863.54
92	73	74	792.05
92	73	75	790.13
92	73	76	756.17
92	73	81	897.74
92	73	82	909.88
92	73	83	901.36
92	73	84	921.59
92	74	74	806.3
92	74	75	821.72
92	74	76	776.44
92	74	81	980.62
92	74	82	982.68
92	74	83	970.01
92	74	84	988.71
92	75	81	1007.5
92	75	82	1007.3
92	75	83	995.9
92	75	84	1027.8
92	76	81	991.18
92	76	82	997.67
92	76	83	987.48
92	76	84	1028.4
93	49	74	812.88
93	49	75	840.22
93	49	76	794.45
93	50	74	810.37
93	50	75	839.66
93	50	76	795.06
93	50	81	830.29
93	50	82	845.2
93	50	83	841.24
93	50	84	843.24
93	51	74	822.58
93	51	75	817.95
93	51	76	770.29
93	51	81	812.1
93	51	82	825.5
93	51	83	807.65
93	51	84	830.97
93	52	74	847.11
93	52	75	854.65
93	52	76	810.37
93	52	81	795.05
93	52	82	802.62
93	52	83	793.14
93	52	84	826.04
93	53	74	896.72
93	53	75	921.63
93	53	76	882.67
93	53	81	779.21
93	53	82	774.78
93	53	83	770.25
93	53	84	787.49
93	54	71	780.19
93	54	72	784.06
93	54	73	884.22
93	54	74	990.68
93	54	75	999.17
93	54	76	964.84
93	54	81	797.22
93	54	82	799.21
93	54	83	787.82
93	54	84	778.52
93	55	71	794.22
93	55	72	775.04
93	55	73	859.87
93	55	74	975.39
93	55	75	986.95
93	55	76	983.57
93	55	81	843.6
93	55	82	849.37
93	55	83	824.68
93	55	84	797.19
93	56	71	856.4
93	56	72	783.38
93	56	73	826.28
93	56	74	937.24
93	56	75	965.85
93	56	76	982.07
93	56	81	848.75
93	56	82	850.75
93	56	83	836.08
93	56	84	821.01
93	57	71	951.77
93	57	72	836.93
93	57	73	796.13
93	57	74	893.05
93	57	75	937.67
93	57	76	962.24
93	57	77	978.23
93	57	78	970.24
93	57	79	953.82
93	57	80	910.15
93	58	71	986.59
93	58	72	949.5
93	58	73	908.59
93	58	74	894.14
93	58	75	908.83
93	58	76	938.38
93	58	77	996.1
93	58	78	1009.8
93	58	79	1002.4
93	58	80	966.51
93	59	71	964.04
93	59	72	982.28
93	59	73	961.3
93	59	74	942.44
93	59	75	922.27
93	59	76	895.83
93	59	77	924.3
93	59	78	933.99
93	59	79	930.38
93	59	80	926.98
93	60	71	900.24
93	60	72	905.26
93	60	73	870.11
93	60	74	913.03
93	60	75	896.88
93	60	76	851.93
93	60	77	849.46
93	60	78	833.14
93	60	79	790.91
93	60	80	829.95
93	61	74	768.57
93	61	75	779.3
93	61	76	816.37
93	61	77	818.79
93	61	78	799.34
93	61	79	743.36
93	61	80	811.98
93	62	71	924.7
93	62	72	1003
93	62	73	926.94
93	62	74	867.31
93	62	75	828.42
93	62	76	872.26
93	62	77	896.62
93	62	78	904.67
93	62	79	904.12
93	62	80	953.14
93	63	71	872.35
93	63	72	949.26
93	63	73	985.1
93	63	74	915.86
93	63	75	867.76
93	63	76	905.54
93	63	77	902.49
93	63	78	879.9
93	63	79	884.54
93	63	80	910.16
93	64	71	890.84
93	64	72	888.27
93	64	73	847.48
93	64	74	856.82
93	64	75	887.34
93	64	76	927.45
93	64	77	905.72
93	64	78	860.57
93	64	79	834.92
93	64	80	844.87
93	65	71	905.67
93	65	72	953.17
93	65	73	902.58
93	65	74	907.02
93	65	75	945.56
93	65	76	967.89
93	65	77	950.44
93	65	78	905.65
93	65	79	805
93	65	80	791.82
93	66	71	908.28
93	66	72	986.96
93	66	73	957.11
93	66	74	962.68
93	66	75	976.16
93	66	76	952
93	67	71	897.72
93	67	72	961.77
93	67	73	983.99
93	67	74	986.99
93	67	75	971.96
93	67	76	926.62
93	67	81	781.94
93	67	82	828.08
93	67	83	877.63
93	67	84	900.02
93	68	71	875.34
93	68	72	1006.1
93	68	73	985.85
93	68	74	951.98
93	68	75	908.96
93	68	76	893.8
93	68	81	788.62
93	68	82	804.88
93	68	83	822.01
93	68	84	840.63
93	69	71	807.7
93	69	72	945.83
93	69	73	916.13
93	69	74	883.55
93	69	75	854.16
93	69	76	836.16
93	69	81	796.49
93	69	82	782.3
93	69	83	768.69
93	69	84	785.7
93	70	74	823.66
93	70	75	815.45
93	70	76	800.24
93	70	81	795.73
93	70	82	775.49
93	70	83	752.12
93	70	84	778.2
93	71	74	798.27
93	71	75	805.38
93	71	76	798.61
93	71	81	790.56
93	71	82	786.81
93	71	83	769.17
93	71	84	811.37
93	72	74	809.89
93	72	75	821.4
93	72	76	796.26
93	72	81	857.72
93	72	82	865.32
93	72	83	858.2
93	72	84	894.17
93	73	74	821.22
93	73	75	830.21
93	73	76	794
93	73	81	929.57
93	73	82	935.5
93	73	83	925.87
93	73	84	955.02
93	74	74	822.95
93	74	75	828.08
93	74	76	799.75
94	49	74	825.95
94	49	75	845.16
94	49	76	808.91
94	50	71	882.61
94	50	72	814.45
94	50	73	818.54
94	50	74	821.77
94	50	75	827.02
94	50	76	793.63
94	51	71	869.67
94	51	72	821.09
94	51	73	822.79
94	51	74	820.83
94	51	75	814.95
94	51	76	780.62
94	52	71	845.71
94	52	72	821.05
94	52	73	823.14
94	52	74	828.13
94	52	75	835.22
94	52	76	810.66
94	53	69	660.59
94	53	70	786.41
94	53	71	864.77
94	53	72	827.89
94	53	73	831.62
94	53	74	856.46
94	53	75	879.31
94	53	76	864.93
94	54	69	634.32
94	54	70	734.43
94	54	71	819.14
94	54	72	810.14
94	54	73	867.93
94	54	74	931.16
94	54	75	941.48
94	54	76	941.27
94	54	78	917.65
94	54	79	866.5
94	54	80	798.13
94	55	69	605.18
94	55	70	708.21
94	55	71	806.49
94	55	72	787.63
94	55	73	867.15
94	55	74	971.9
94	55	75	987.36
94	55	76	978.8
94	55	78	973.04
94	55	79	929.93
94	55	80	834.97
94	56	69	662.67
94	56	70	770.59
94	56	71	876.29
94	56	72	801.56
94	56	73	861.53
94	56	74	966.59
94	56	75	987.44
94	56	76	982.78
94	56	78	992.1
94	56	79	966.03
94	56	80	864.78
94	57	71	900.39
94	57	72	857.79
94	57	73	857.91
94	57	74	894.2
94	57	75	948.13
94	57	76	971.78
94	57	77	964.87
94	57	78	992.97
94	57	79	983.72
94	57	80	905.4
94	58	71	959.67
94	58	72	950.93
94	58	73	932.74
94	58	74	924.28
94	58	75	962.89
94	58	76	996.38
94	58	77	1024.5
94	58	78	1032.2
94	58	79	1020.9
94	58	80	964.1
94	59	71	994.31
94	59	72	982.95
94	59	73	954.46
94	59	74	952.44
94	59	75	944.63
94	59	76	922.56
94	59	77	929.5
94	59	78	940.77
94	59	79	951.39
94	59	80	941.18
94	60	71	846.01
94	60	72	847.01
94	60	73	828.77
94	60	74	868.89
94	60	75	871.48
94	60	76	878.67
94	60	77	864.48
94	60	78	827.38
94	60	79	765.89
94	60	80	833.32
94	61	71	676.78
94	61	72	674.36
94	61	73	629.96
94	61	74	642.17
94	61	75	733.14
94	61	76	914.42
94	61	77	882.55
94	61	78	801.55
94	61	79	681.79
94	61	80	785.86
94	62	71	722.28
94	62	72	773.99
94	62	73	800.21
94	62	74	861.48
94	62	75	915.96
94	62	76	960.6
94	62	77	952.75
94	62	78	922.25
94	62	79	873.02
94	62	80	922.81
94	63	71	918.67
94	63	72	958.1
94	63	73	983.81
94	63	74	998.76
94	63	75	991.07
94	63	76	970.64
94	63	77	950.85
94	63	78	926.58
94	63	79	901.31
94	63	80	914.83
94	64	71	929.89
94	64	72	977.29
94	64	73	954.65
94	64	74	949.03
94	64	75	955.1
94	64	76	952.39
94	64	77	944.15
94	64	78	922.68
94	64	79	886.66
94	64	80	875.81
94	65	71	934.77
94	65	72	982.46
94	65	73	953.14
94	65	74	961.47
94	65	75	980.46
94	65	76	975.19
94	65	77	983.57
94	65	78	971.49
94	65	79	889.6
94	65	80	848.43
94	66	71	922.47
94	66	72	969.5
94	66	73	954
94	66	74	968.73
94	66	75	982.54
94	66	76	970.9
94	66	78	999.81
94	66	79	921.02
94	66	80	855.85
94	67	69	780.07
94	67	70	804.42
94	67	71	860.63
94	67	72	932.52
94	67	73	944.86
94	67	74	953.07
94	67	75	959.91
94	67	76	951
94	67	78	996.33
94	67	79	916.25
94	67	80	847.13
94	68	69	722.47
94	68	70	748.82
94	68	71	839.31
94	68	72	954.94
94	68	73	936.58
94	68	74	924.75
94	68	75	918.93
94	68	76	915.55
94	68	78	959.75
94	68	79	877.69
94	68	80	824.13
94	69	69	689.18
94	69	70	709.72
94	69	71	793.53
94	69	72	914.12
94	69	73	883.01
94	69	74	863.86
94	69	75	853.77
94	69	76	850.38
94	69	78	872.33
94	69	79	828.8
94	69	80	808.14
94	70	69	668.6
94	70	70	677.74
94	70	71	734
94	70	72	836.42
94	70	73	820.25
94	70	74	806.82
94	70	75	800.15
94	70	76	803.32
94	71	71	717.17
94	71	72	824.27
94	71	73	819.65
94	71	74	805.26
94	71	75	786.16
94	71	76	800.3
94	72	71	693.25
94	72	72	820.45
94	72	73	825.48
94	72	74	817.39
94	72	75	809.6
94	72	76	814.06
94	73	71	666.71
94	73	72	819.95
94	73	73	834.37
94	73	74	828.56
94	73	75	826.03
94	73	76	826.92
94	74	74	847.85
94	74	75	815.33
94	74	76	829.75
95	50	71	886.7
95	50	72	834.63
95	50	73	839.91
95	51	71	880.39
95	51	72	860.73
95	51	73	882.01
95	52	71	865.38
95	52	72	878.77
95	52	73	895.61
95	53	69	655.89
95	53	70	776.77
95	53	71	856.14
95	53	72	857.82
95	53	73	867.09
95	53	77	927.04
95	53	78	908.9
95	53	79	871.71
95	53	80	821.52
95	54	69	645.48
95	54	70	749.41
95	54	71	838.59
95	54	72	838.51
95	54	73	848.1
95	54	77	988.33
95	54	78	971.53
95	54	79	906.06
95	54	80	817.13
95	55	69	615.47
95	55	70	727.32
95	55	71	846.5
95	55	72	831.49
95	55	73	854.74
95	55	77	1018.3
95	55	78	1019.2
95	55	79	966.35
95	55	80	868.98
95	56	69	673.84
95	56	70	784.88
95	56	71	910.85
95	56	72	851.64
95	56	73	873.42
95	56	77	986.05
95	56	78	1036.3
95	56	79	1021.4
95	56	80	916.26
95	57	69	739.58
95	57	70	812.6
95	57	71	918.68
95	57	72	894.15
[truncated: 7,412 more rows]
