# Supplementary material for: From mathematics to medicine: A practical primer on topological data analysis (TDA) and the development of related analytic tools for the functional discovery of latent structure in fMRI data
Source: PLoS One. 2021 Aug 12;16(8):e0255859. doi: 10.1371/journal.pone.0255859 (PMC8360597; doi:10.1371/journal.pone.0255859)
Supplement: S1 Data — The included archive of .csv files has one .csv file for each time index. Each .csv file contains a single matrix, which has one column for each of the spatial coordinates x, y, z and one column for the fMRI signal amplitude at voxel (x, y, z) at that time index. This is normalized scan data for a single patient from our study, described in the paper, with an ACC (anterior cingulate cortex) mask applied. This is the data we used, together with our software implementation of our workflow (available at https://github.com/regalski/Wayne-State-TDA), to produce the persistence diagrams, vineyards, and loop locations pictured in the figures and described in the Workflow section of our paper. (ZIP) [file pone.0255859.s004.zip › lea2002_145_121_121_time_181_rdACC.csv]

86	49	77	708.55
86	49	78	700.64
86	49	79	695.53
86	49	80	701.19
86	50	77	704.85
86	50	78	689.56
86	50	79	678.33
86	50	80	675
86	51	77	700.67
86	51	78	693.73
86	51	79	694.05
86	51	80	686.9
86	52	77	713.21
86	52	78	710.03
86	52	79	717.47
86	52	80	707.55
86	53	77	814.35
86	53	78	776.92
86	53	79	740.37
86	53	80	724.59
86	54	77	865.22
86	54	78	827.58
86	54	79	819.96
86	54	80	779.51
86	55	77	876.82
86	55	78	843.81
86	55	79	879.83
86	55	80	833.35
86	56	77	879.21
86	56	78	850.68
86	56	79	870.42
86	56	80	868.52
86	57	77	855.32
86	57	78	856.04
86	57	79	889.87
86	57	80	893.31
86	57	81	881.69
86	57	82	850.2
86	58	77	825.7
86	58	78	850.99
86	58	79	896.65
86	58	80	904.38
86	58	81	878.31
86	58	82	863.33
86	59	81	852.04
86	59	82	851.59
86	60	81	759.92
86	60	82	757.61
86	61	81	806.15
86	61	82	815.27
86	62	81	864.18
86	62	82	868.86
86	63	77	888.77
86	63	78	833.32
86	63	79	820.41
86	63	80	818.09
86	63	81	800.97
86	63	82	798.16
86	64	77	881.1
86	64	78	866.14
86	64	79	833.5
86	64	80	788.25
86	64	81	761.36
86	64	82	745.84
86	65	77	868.73
86	65	78	878.14
86	65	79	849.04
86	65	80	797.07
86	65	81	761.74
86	65	82	734.59
86	66	77	875.39
86	66	78	894.44
86	66	79	877.73
86	66	80	834.51
86	66	81	782.46
86	66	82	743.23
86	67	77	832.77
86	67	78	863.65
86	67	79	861.06
86	67	80	826.35
86	68	77	833.66
86	68	78	851.76
86	68	79	839.3
86	68	80	793.07
86	69	77	855.21
86	69	78	839.16
86	69	79	807.44
86	69	80	751.43
86	70	77	786.88
86	70	78	771.44
86	70	79	746.4
86	70	80	710.27
86	71	77	750.74
86	71	78	749.05
86	71	79	736.46
86	71	80	710.92
86	72	77	742.88
86	72	78	745.08
86	72	79	736.18
86	72	80	716.09
86	73	77	742.13
86	73	78	731.06
86	73	79	719.53
86	73	80	709.46
87	46	81	962.27
87	46	82	953.66
87	46	83	953.5
87	46	84	946.74
87	47	81	850.63
87	47	82	856.88
87	47	83	872.85
87	47	84	871.03
87	48	81	776.26
87	48	82	785.34
87	48	83	790.88
87	48	84	796.75
87	49	77	709.27
87	49	78	712.77
87	49	79	714.87
87	49	80	727.15
87	49	81	736.7
87	49	82	742.71
87	49	83	742.71
87	49	84	750.92
87	50	77	718.24
87	50	78	712.32
87	50	79	708.6
87	50	80	717.31
87	50	81	717.84
87	50	82	716.35
87	50	83	720.78
87	50	84	730.83
87	51	77	728.84
87	51	78	717.91
87	51	79	709.44
87	51	80	702.2
87	52	77	755.42
87	52	78	735.82
87	52	79	719.11
87	52	80	702.96
87	53	77	846.06
87	53	78	793.78
87	53	79	733.01
87	53	80	728.19
87	54	77	880.98
87	54	78	836.09
87	54	79	798.86
87	54	80	773.99
87	55	77	869.37
87	55	78	846.6
87	55	79	870.85
87	55	80	826.8
87	55	81	777.51
87	55	82	762.73
87	55	83	752.32
87	55	84	747.69
87	56	77	873.96
87	56	78	865.9
87	56	79	918.37
87	56	80	885.75
87	56	81	830.31
87	56	82	801.84
87	56	83	780.01
87	56	84	774.07
87	57	77	867.53
87	57	78	884.77
87	57	79	933.65
87	57	80	924.73
87	57	81	890.09
87	57	82	837.05
87	57	83	793.34
87	57	84	781.79
87	58	77	849.62
87	58	78	892.46
87	58	79	923.94
87	58	80	930.97
87	58	81	921.07
87	58	82	879.66
87	58	83	847.32
87	58	84	837.42
87	59	77	861.69
87	59	78	860.44
87	59	79	874.6
87	59	80	889.57
87	59	81	902.98
87	59	82	887.37
87	59	83	880.2
87	59	84	866.45
87	60	77	811.79
87	60	78	774.25
87	60	79	785.34
87	60	80	786.39
87	60	81	760.77
87	60	82	772.39
87	60	83	799.13
87	60	84	807.51
87	61	77	788.08
87	61	78	739.01
87	61	79	761.27
87	61	80	787.99
87	61	81	781.68
87	61	82	804.69
87	61	83	830.55
87	61	84	831.18
87	62	77	858.84
87	62	78	803.9
87	62	79	812.94
87	62	80	832.82
87	62	81	859.54
87	62	82	870.86
87	62	83	867.96
87	62	84	849.51
87	63	77	898.73
87	63	78	867.04
87	63	79	830.11
87	63	80	790.05
87	63	81	844.57
87	63	82	853.52
87	63	83	839.7
87	63	84	825.58
87	64	77	892.06
87	64	78	867.45
87	64	79	811.92
87	64	80	739.5
87	64	81	803.02
87	64	82	814.06
87	64	83	794.03
87	64	84	776.05
87	65	77	870.31
87	65	78	854.8
87	65	79	801.17
87	65	80	726.9
87	65	81	761.55
87	65	82	762.57
87	65	83	749.87
87	65	84	746.48
87	66	77	857.72
87	66	78	859.13
87	66	79	820.44
87	66	80	749.29
87	66	81	723.52
87	66	82	710.67
87	66	83	712.41
87	66	84	726.08
87	67	77	876.73
87	67	78	830.16
87	67	79	783.1
87	67	80	735.6
87	67	81	724.63
87	67	82	715.84
87	67	83	708.99
87	67	84	716.38
87	68	77	873.87
87	68	78	809.93
87	68	79	765.29
87	68	80	725.77
87	68	81	726.18
87	68	82	723.21
87	68	83	717.84
87	68	84	714.13
87	69	77	822.18
87	69	78	790.79
87	69	79	758.18
87	69	80	721.29
87	70	77	751.59
87	70	78	752.32
87	70	79	746.72
87	70	80	731.73
87	71	77	740.41
87	71	78	749.84
87	71	79	752.88
87	71	80	746.57
87	72	77	775.86
87	72	78	763.18
87	72	79	757.77
87	72	80	754.05
87	73	77	752.73
87	73	78	738.08
87	73	79	731.54
87	73	80	735.59
87	73	81	740.98
87	73	82	747.92
87	73	83	756.36
87	73	84	773.86
87	74	81	767.21
87	74	82	802.49
87	74	83	826.5
87	74	84	851.41
87	75	81	801.21
87	75	82	862.07
87	75	83	896.65
87	75	84	913.91
87	76	81	802.9
87	76	82	874.08
87	76	83	936.57
87	76	84	940.68
88	46	81	966.09
88	46	82	957.56
88	46	83	962.52
88	46	84	957.71
88	47	81	874.66
88	47	82	873.14
88	47	83	872.01
88	47	84	864.03
88	48	81	775.99
88	48	82	777.65
88	48	83	790.52
88	48	84	799.18
88	49	77	727.86
88	49	78	730.89
88	49	79	727.11
88	49	80	717.82
88	49	81	722.79
88	49	82	729.34
88	49	83	748.85
88	49	84	762.56
88	50	77	732.86
88	50	78	722.35
88	50	79	716.4
88	50	80	721.86
88	50	81	721.49
88	50	82	718.14
88	50	83	732.38
88	50	84	745.23
88	51	77	754.58
88	51	78	732.53
88	51	79	718.51
88	51	80	721.21
88	52	77	801.76
88	52	78	768.93
88	52	79	745.67
88	52	80	737.07
88	53	77	892.79
88	53	78	846.14
88	53	79	797.26
88	53	80	784.1
88	54	77	923.73
88	54	78	885.48
88	54	79	847.59
88	54	80	825.1
88	55	77	895.48
88	55	78	880.22
88	55	79	885.69
88	55	80	857.38
88	55	81	835.16
88	55	82	842.57
88	55	83	838.99
88	55	84	834.46
88	56	77	859.97
88	56	78	855.96
88	56	79	883.11
88	56	80	868.96
88	56	81	847.1
88	56	82	843.49
88	56	83	843.62
88	56	84	860.27
88	57	77	861.4
88	57	78	885.57
88	57	79	904.3
88	57	80	898.63
88	57	81	884.48
88	57	82	861.28
88	57	83	845.75
88	57	84	860.66
88	58	77	876.33
88	58	78	927.28
88	58	79	921.83
88	58	80	919.06
88	58	81	917.4
88	58	82	897.52
88	58	83	880.2
88	58	84	886.21
88	59	77	875.47
88	59	78	881.18
88	59	79	892.42
88	59	80	908.2
88	59	81	922.55
88	59	82	907.25
88	59	83	890.35
88	59	84	878.14
88	60	77	874.42
88	60	78	887.03
88	60	79	854.99
88	60	80	819.81
88	60	81	778.24
88	60	82	763.4
88	60	83	764.2
88	60	84	783.57
88	61	77	868.99
88	61	78	894.64
88	61	79	858.42
88	61	80	828.69
88	61	81	805.5
88	61	82	806.2
88	61	83	815.69
88	61	84	828.25
88	62	77	871.91
88	62	78	892.17
88	62	79	884.07
88	62	80	878.34
88	62	81	897.57
88	62	82	900.39
88	62	83	892.89
88	62	84	873.83
88	63	77	884.39
88	63	78	856.73
88	63	79	839.9
88	63	80	835.2
88	63	81	895.91
88	63	82	913.07
88	63	83	901.22
88	63	84	865.26
88	64	77	893.31
88	64	78	843.3
88	64	79	804.14
88	64	80	781.74
88	64	81	880.1
88	64	82	904.53
88	64	83	877.71
88	64	84	826.49
88	65	77	900.27
88	65	78	846.61
88	65	79	788.07
88	65	80	743.99
88	65	81	837.59
88	65	82	857.18
88	65	83	832.03
88	65	84	789.92
88	66	77	889.91
88	66	78	832.29
88	66	79	782.05
88	66	80	740.12
88	66	81	772.49
88	66	82	777.73
88	66	83	769.87
88	66	84	753.23
88	67	77	866.56
88	67	78	790.49
88	67	79	750.97
88	67	80	733.21
88	67	81	743.12
88	67	82	742.87
88	67	83	736.63
88	67	84	727.45
88	68	77	831.76
88	68	78	761.64
88	68	79	734.39
88	68	80	728.9
88	68	81	730.98
88	68	82	732.73
88	68	83	733.67
88	68	84	730.33
88	69	77	784.92
88	69	78	748.1
88	69	79	731.06
88	69	80	725.28
88	70	77	751.26
88	70	78	736.36
88	70	79	735.99
88	70	80	741.46
88	71	77	744.65
88	71	78	737.69
88	71	79	744.03
88	71	80	754.37
88	72	77	766.87
88	72	78	747.99
88	72	79	749.15
88	72	80	757.65
88	73	77	744.62
88	73	78	740.05
88	73	79	735.44
88	73	80	737.42
88	73	81	758.34
88	73	82	778.67
88	73	83	799.46
88	73	84	798.89
88	74	81	805.72
88	74	82	850.05
88	74	83	868.63
88	74	84	878.79
88	75	81	873.06
88	75	82	932.76
88	75	83	936.84
88	75	84	949.25
88	76	81	867.8
88	76	82	930.13
88	76	83	945.61
88	76	84	955.22
89	46	81	967.61
89	46	82	968.41
89	46	83	960.75
89	46	84	951.7
89	47	81	884.45
89	47	82	877
89	47	83	858.75
89	47	84	845.66
89	48	81	789.59
89	48	82	790.85
89	48	83	790.5
89	48	84	795.46
89	49	77	764.74
89	49	78	739.01
89	49	79	720.9
89	49	80	715.44
89	49	81	731.86
89	49	82	744.56
89	49	83	757.56
89	49	84	770.91
89	50	74	748.48
89	50	75	765.51
89	50	76	765.18
89	50	77	755.35
89	50	78	741.29
89	50	79	735.81
89	50	80	741.72
89	50	81	742.69
89	50	82	739.48
89	50	83	744.31
89	50	84	755.51
89	51	74	722.21
89	51	75	785.62
89	51	76	791.52
89	51	77	777.24
89	51	78	772.74
89	51	79	766.22
89	51	80	759.24
89	51	81	747.11
89	51	82	734.23
89	51	83	735.46
89	51	84	743.36
89	52	74	771.37
89	52	75	853.97
89	52	76	876.24
89	52	77	855.5
89	52	78	842.8
89	52	79	824.55
89	52	80	796.83
89	52	81	778.01
89	52	82	765.37
89	52	83	761.51
89	52	84	761.12
89	53	74	798.18
89	53	75	887.69
89	53	76	917.8
89	53	77	886.54
89	53	78	883.2
89	53	79	876.45
89	53	80	870.02
89	53	81	857.53
89	53	82	848.83
89	53	83	828.96
89	53	84	808.57
89	54	74	800.59
89	54	75	891.7
89	54	76	935.81
89	54	77	917.92
89	54	78	903.19
89	54	79	880.7
89	54	80	878.11
89	54	81	875.37
89	54	82	888.27
89	54	83	886.48
89	54	84	880.03
89	55	75	852.44
89	55	76	927.65
89	55	77	949.16
89	55	78	911.78
89	55	79	861.26
89	55	80	867.56
89	55	81	877.07
89	55	82	902.34
89	55	83	910.78
89	55	84	913.62
89	56	75	823.77
89	56	76	873.55
89	56	77	888.91
89	56	78	874.37
89	56	79	853.9
89	56	80	874.93
89	56	81	892.35
89	56	82	896.29
89	56	83	904.66
89	56	84	921.33
89	57	75	837.25
89	57	76	844.25
89	57	77	875.27
89	57	78	884.12
89	57	79	866.63
89	57	80	885.23
89	57	81	902.85
89	57	82	903.93
89	57	83	910.59
89	57	84	935.17
89	58	77	892.82
89	58	78	919.21
89	58	79	900.46
89	58	80	914.92
89	58	81	936.08
89	58	82	936.91
89	58	83	938.4
89	58	84	947.96
89	59	77	886.71
89	59	78	899.8
89	59	79	926.15
89	59	80	952
89	59	81	973.41
89	59	82	953.54
89	59	83	924.27
89	59	84	898.08
89	60	77	847.95
89	60	78	843
89	60	79	852.64
89	60	80	823.77
89	60	81	765.95
89	60	82	731.31
89	60	83	706.32
89	60	84	732.26
89	61	77	832.12
89	61	78	834.58
89	61	79	845.59
89	61	80	821.51
89	61	81	778.27
89	61	82	752.56
89	61	83	734.85
89	61	84	790.65
89	62	77	891.1
89	62	78	889.07
89	62	79	902.13
89	62	80	901.7
89	62	81	903.27
89	62	82	881.13
89	62	83	854.07
89	62	84	875.77
89	63	77	882.34
89	63	78	844.86
89	63	79	847.85
89	63	80	869.11
89	63	81	923.63
89	63	82	934.44
89	63	83	925.07
89	63	84	902.55
89	64	77	876.99
89	64	78	817.05
89	64	79	802.84
89	64	80	819.09
89	64	81	907.55
89	64	82	939.05
89	64	83	926.63
89	64	84	878.42
89	65	77	881.56
89	65	78	811.41
89	65	79	778.8
89	65	80	778.73
89	65	81	880.64
89	65	82	919.98
89	65	83	909.38
89	65	84	848.43
89	66	75	856.77
89	66	76	862.4
89	66	77	855.25
89	66	78	799.39
89	66	79	762.64
89	66	80	751.77
89	66	81	828.42
89	66	82	865.06
89	66	83	865.96
89	66	84	808.3
89	67	75	886.54
89	67	76	853.88
89	67	77	824.36
89	67	78	779.5
89	67	79	753.76
89	67	80	746.78
89	67	81	777.82
89	67	82	790.29
89	67	83	789.45
89	67	84	765.47
89	68	75	851.09
89	68	76	819.74
89	68	77	799.7
89	68	78	766.25
89	68	79	750.36
89	68	80	748.69
89	68	81	753.11
89	68	82	756.4
89	68	83	759.91
89	68	84	762.65
89	69	74	852.77
89	69	75	803.35
89	69	76	789.21
89	69	77	783.78
89	69	78	757.38
89	69	79	746.01
89	69	80	744.38
89	69	81	749.2
89	69	82	755.47
89	69	83	763.15
89	69	84	780.65
89	70	74	796.74
89	70	75	767.75
89	70	76	760.85
89	70	77	757.16
89	70	78	737.58
89	70	79	739.57
89	70	80	753.13
89	70	81	759.44
89	70	82	764.04
89	70	83	767.49
89	70	84	782.6
89	71	74	755.09
89	71	75	741.47
89	71	76	742.79
89	71	77	745.39
89	71	78	735.67
89	71	79	742.34
89	71	80	754.91
89	71	81	756.22
89	71	82	757.62
89	71	83	765.58
89	71	84	766.49
89	72	74	704.09
89	72	75	729.62
89	72	76	748.12
89	72	77	763.61
89	72	78	761.81
89	72	79	750.77
89	72	80	744.15
89	72	81	738.34
89	72	82	742.48
89	72	83	770.46
89	72	84	752.68
89	73	74	716.52
89	73	75	739.1
89	73	76	746.19
89	73	77	746.65
89	73	78	747.61
89	73	79	753.69
89	73	80	763.73
89	73	81	787.61
89	73	82	816.08
89	73	83	852.74
89	73	84	836.91
89	74	81	848.74
89	74	82	892.73
89	74	83	920.82
89	74	84	911.15
89	75	81	923.25
89	75	82	972.44
89	75	83	976.87
89	75	84	977.5
89	76	81	916.37
89	76	82	969.93
89	76	83	974.3
89	76	84	983.54
90	46	81	958.88
90	46	82	971.14
90	46	83	961.42
90	46	84	944.21
90	47	81	887.95
90	47	82	882.42
90	47	83	857.43
90	47	84	843.21
90	48	81	805
90	48	82	804.38
90	48	83	794.25
90	48	84	795.65
90	49	74	774.58
90	49	75	765.29
90	49	76	758.02
90	49	81	751.33
90	49	82	765.46
90	49	83	764
90	49	84	773.64
90	50	74	762
90	50	75	768.63
90	50	76	764.4
90	50	77	759.86
90	50	78	752.87
90	50	79	749.04
90	50	80	753.31
90	50	81	763.85
90	50	82	768.69
90	50	83	754.02
90	50	84	760.84
90	51	74	727.06
90	51	75	782.74
90	51	76	805.4
90	51	77	808.29
90	51	78	796.96
90	51	79	790.25
90	51	80	777.26
90	51	81	770.83
90	51	82	762.19
90	51	83	748.97
90	51	84	751.36
90	52	74	789.18
90	52	75	875.25
90	52	76	907.67
90	52	77	906.58
90	52	78	905.27
90	52	79	885.55
90	52	80	829.19
90	52	81	810.27
90	52	82	797.37
90	52	83	782.63
90	52	84	773.05
90	53	74	804.19
90	53	75	889.57
90	53	76	916.55
90	53	77	897.93
90	53	78	917.92
90	53	79	934.22
90	53	80	925.02
90	53	81	913.52
90	53	82	900.31
90	53	83	868.78
90	53	84	831.81
90	54	74	787.35
90	54	75	867.94
90	54	76	909.44
90	54	77	903.27
90	54	78	918.35
90	54	79	920.47
90	54	80	922.27
90	54	81	923.94
90	54	82	931.4
90	54	83	923.15
90	54	84	922.14
90	55	74	798.62
90	55	75	862.3
90	55	76	925.59
90	55	77	972.55
90	55	78	943.53
90	55	79	888.29
90	55	80	893.96
90	55	81	911.41
90	55	82	937.25
90	55	83	944.8
90	55	84	950.83
90	56	74	801.22
90	56	75	829.25
90	56	76	878.6
90	56	77	922.48
90	56	78	923.45
90	56	79	900.92
90	56	80	920.06
90	56	81	942.69
90	56	82	946.47
90	56	83	943.14
90	56	84	934.75
90	57	74	839.69
90	57	75	837.3
90	57	76	853.22
90	57	77	903.07
90	57	78	917
90	57	79	896.44
90	57	80	915.4
90	57	81	942.32
90	57	82	951.62
90	57	83	959.94
90	57	84	960.22
90	58	74	970.7
90	58	75	933.36
90	58	76	880.44
90	58	77	923.82
90	58	78	935.78
90	58	79	908.68
90	58	80	932.54
90	58	81	969.67
90	58	82	988.06
90	58	83	1001.8
90	58	84	1006.2
90	59	75	887.78
90	59	76	869.88
90	59	77	895.53
90	59	78	917.3
90	59	79	935.7
90	59	80	978.02
90	59	81	1026.6
90	59	82	1010.9
90	59	83	978.29
90	59	84	961.53
90	60	75	814.11
90	60	76	802.65
90	60	77	798.43
90	60	78	792.94
90	60	79	811.65
90	60	80	798.4
90	60	81	747.56
90	60	82	700.4
90	60	83	648.5
90	60	84	674.62
90	61	77	771.87
90	61	78	764.65
90	61	79	798.83
90	61	80	787.1
90	61	81	737.74
90	61	82	681.09
90	61	83	619.62
90	61	84	706.15
90	62	75	844.93
90	62	76	899.47
90	62	77	914.92
90	62	78	909.79
90	62	79	919.5
90	62	80	911.57
90	62	81	892.57
90	62	82	827.18
90	62	83	738.38
90	62	84	831.16
90	63	75	733.03
90	63	76	856.02
90	63	77	896.44
90	63	78	851.63
90	63	79	867.57
90	63	80	893.62
90	63	81	932.49
90	63	82	914.99
90	63	83	872.66
90	63	84	944.97
90	64	75	681.46
90	64	76	826.68
90	64	77	865.18
90	64	78	797.96
90	64	79	810.71
90	64	80	847.89
90	64	81	905.35
90	64	82	912.56
90	64	83	895.85
90	64	84	923.52
90	65	74	936.02
90	65	75	845.24
90	65	76	867.14
90	65	77	849.85
90	65	78	772.57
90	65	79	774.26
90	65	80	809.32
90	65	81	879.47
90	65	82	914.42
90	65	83	929.08
90	65	84	903.29
90	66	74	936.97
90	66	75	889.68
90	66	76	850.1
90	66	77	806.91
90	66	78	760.53
90	66	79	750.3
90	66	80	775.91
90	66	81	866.53
90	66	82	928.64
90	66	83	978.83
90	66	84	874.79
90	67	74	935.7
90	67	75	881.22
90	67	76	825.3
90	67	77	782.55
90	67	78	761.55
90	67	79	759.95
90	67	80	772.02
90	67	81	809.14
90	67	82	831.29
90	67	83	837.28
90	67	84	779.25
90	68	74	941.45
90	68	75	838.33
90	68	76	796.6
90	68	77	779.96
90	68	78	773.12
90	68	79	776.83
90	68	80	778.77
90	68	81	776
90	68	82	777.17
90	68	83	774.14
90	68	84	761.04
90	69	74	827.86
90	69	75	763.93
90	69	76	769.05
90	69	77	780.24
90	69	78	773.26
90	69	79	770.39
90	69	80	772.2
90	69	81	778.44
90	69	82	785.26
90	69	83	793.77
90	69	84	803.15
90	70	74	787.83
90	70	75	762.53
90	70	76	765.21
90	70	77	766.25
90	70	78	749.47
90	70	79	753.2
90	70	80	768.87
90	70	81	775.9
90	70	82	784.17
90	70	83	796.24
90	70	84	797.52
90	71	74	797.83
90	71	75	791.84
90	71	76	771.3
90	71	77	755.9
90	71	78	737.58
90	71	79	747.14
90	71	80	764.8
90	71	81	771.45
90	71	82	781.78
90	71	83	797.18
90	71	84	789.24
90	72	74	770.09
90	72	75	759.54
90	72	76	762.2
90	72	77	767.12
90	72	78	762.47
90	72	79	757.63
90	72	80	750.46
90	72	81	765.1
90	72	82	781.43
90	72	83	803.69
90	72	84	782.99
90	73	74	782.29
90	73	75	769.49
90	73	76	759.13
90	73	81	829.58
90	73	82	852.22
90	73	83	887.19
90	73	84	868.14
90	74	81	905.87
90	74	82	930.94
90	74	83	964.14
90	74	84	940.27
90	75	81	966.55
90	75	82	997.39
90	75	83	1013.8
90	75	84	985.93
90	76	81	954.07
90	76	82	999.95
90	76	83	1015.1
90	76	84	1001.1
91	47	81	897.74
91	47	82	896.52
91	47	83	887.28
91	47	84	874.91
91	48	81	826.68
91	48	82	818.98
91	48	83	807.27
91	48	84	811.88
91	49	74	782.47
91	49	75	790.25
91	49	76	773.74
91	49	81	773.79
91	49	82	776.2
91	49	83	764.43
91	49	84	776.5
91	50	74	778.09
91	50	75	782.56
91	50	76	766.54
91	50	81	778.09
91	50	82	792.49
91	50	83	762.18
91	50	84	765.44
91	51	74	756.19
91	51	75	773.59
91	51	76	789.55
91	51	81	777.09
91	51	82	777.92
91	51	83	750.34
91	51	84	757.36
91	52	74	818.22
91	52	75	882.43
91	52	76	908.42
91	52	81	801.98
91	52	82	787.34
91	52	83	769.24
91	52	84	765.53
91	53	74	849.4
91	53	75	915.85
91	53	76	934.46
91	53	81	901
91	53	82	873.64
91	53	83	840.64
91	53	84	805.45
91	54	74	843.05
91	54	75	897.77
91	54	76	921.47
91	54	81	935.55
91	54	82	936.43
91	54	83	903
91	54	84	868.21
91	55	74	844.42
91	55	75	901.91
91	55	76	946.7
91	55	81	941.42
91	55	82	963.66
91	55	83	942.63
91	55	84	920.35
91	56	74	829.59
91	56	75	873.81
91	56	76	915.42
91	56	81	976.13
91	56	82	961.07
91	56	83	953.41
91	56	84	951.61
91	57	74	838.74
91	57	75	856.82
91	57	76	887.23
91	57	77	932.49
91	57	78	961.77
91	57	79	975.85
91	57	80	972.62
91	57	81	976.08
91	57	82	970.22
91	57	83	966.02
91	57	84	960.02
91	58	74	950.41
91	58	75	920.79
91	58	76	885.66
91	58	77	948.67
91	58	78	968.09
91	58	79	948.78
91	58	80	963.74
91	58	81	997.6
91	58	82	998.43
91	58	83	998.53
91	58	84	998.24
91	59	74	908.41
91	59	75	897.69
91	59	76	879.91
91	59	77	912.85
91	59	78	929.21
91	59	79	916.65
91	59	80	957.95
91	59	81	1039
91	59	82	1005
91	59	83	977.25
91	59	84	956.84
91	60	74	815.08
91	60	75	800.8
91	60	76	781.47
91	60	77	790.08
91	60	78	781.75
91	60	79	752.98
91	60	80	764.02
91	60	81	793.64
91	60	82	773.98
91	60	83	735.58
91	60	84	685.98
91	61	74	769.53
91	61	75	710.34
91	61	76	719.62
91	61	77	742.96
91	61	78	753.99
91	61	79	746.96
91	61	80	760.62
91	61	81	779.47
91	61	82	768.55
91	61	83	730.63
91	61	84	688.41
91	62	74	865.53
91	62	75	714.78
91	62	76	855.78
91	62	77	923.36
91	62	78	954.32
91	62	79	948.63
91	62	80	933
91	62	81	913.47
91	62	82	885.23
91	62	83	837.84
91	62	84	821
91	63	74	882.24
91	63	75	700.85
91	63	76	865.67
91	63	77	908.68
91	63	78	868.78
91	63	79	896.32
91	63	80	922.34
91	63	81	939.88
91	63	82	924.08
91	63	83	897.71
91	63	84	957.37
91	64	74	868.07
91	64	75	762.18
91	64	76	863.52
91	64	77	865.16
91	64	78	794.66
91	64	79	828.19
91	64	80	869.12
91	64	81	905.05
91	64	82	891.04
91	64	83	859.24
91	64	84	925.79
91	65	74	931.56
91	65	75	940.99
91	65	76	893.62
91	65	77	832.7
91	65	78	760.15
91	65	79	775.21
91	65	80	817.86
91	65	81	878.26
91	65	82	890.06
91	65	83	881.49
91	65	84	915.9
91	66	74	923.26
91	66	75	906.86
91	66	76	842.78
91	66	77	787.12
91	66	78	741.87
91	66	79	744.55
91	66	80	788.66
91	66	81	880.5
91	66	82	939.08
91	66	83	985.07
91	66	84	928.05
91	67	74	920.18
91	67	75	877.09
91	67	76	818
91	67	81	821.55
91	67	82	851.11
91	67	83	883.37
91	67	84	838.15
91	68	74	928.89
91	68	75	862.34
91	68	76	814.16
91	68	81	780.92
91	68	82	782.52
91	68	83	805.74
91	68	84	789.75
91	69	74	816.11
91	69	75	764.72
91	69	76	772.14
91	69	81	789.23
91	69	82	791.02
91	69	83	793.5
91	69	84	788.33
91	70	74	778.42
91	70	75	756.39
91	70	76	772.64
91	70	81	789.24
91	70	82	789.64
91	70	83	789.24
91	70	84	784.06
91	71	74	804.85
91	71	75	800.51
91	71	76	793.96
91	71	81	795.99
91	71	82	798.55
91	71	83	803.01
91	71	84	796.67
91	72	74	793.63
91	72	75	771.73
91	72	76	780.56
91	72	81	812.56
91	72	82	829.32
91	72	83	842.24
91	72	84	830.8
91	73	74	794.9
91	73	75	770.49
91	73	76	774.64
91	73	81	879.85
91	73	82	890.5
91	73	83	907.02
91	73	84	901.88
91	74	74	801.13
91	74	75	785.36
91	74	76	772.44
91	74	81	965.46
91	74	82	958.54
91	74	83	973.36
91	74	84	977.74
91	75	81	998.39
91	75	82	1002.1
91	75	83	1015.5
91	75	84	1029.6
91	76	81	982.18
91	76	82	1003.6
91	76	83	1022.1
91	76	84	1036.7
92	47	81	964.23
92	47	82	967
92	47	83	959.18
92	47	84	956.22
92	48	81	876.98
92	48	82	886.1
92	48	83	888.82
92	48	84	891.71
92	49	74	791.67
92	49	75	821.95
92	49	76	801.66
92	49	81	803.6
92	49	82	816.08
92	49	83	824.56
92	49	84	835.23
92	50	74	784.99
92	50	75	799.16
92	50	76	782.39
92	50	81	790.8
92	50	82	805.85
92	50	83	782.65
92	50	84	794.82
92	51	74	778.71
92	51	75	762.06
92	51	76	755.84
92	51	81	780.82
92	51	82	796.6
92	51	83	763.02
92	51	84	782.62
92	52	74	832.54
92	52	75	855.68
92	52	76	865.38
92	52	81	781.7
92	52	82	793.2
92	52	83	762.02
92	52	84	769.1
92	53	74	881.65
92	53	75	917.62
92	53	76	928.63
92	53	81	814.38
92	53	82	792.57
92	53	83	779.95
92	53	84	775.46
92	54	74	911.7
92	54	75	937.91
92	54	76	951.2
92	54	81	861.29
92	54	82	852.2
92	54	83	828.33
92	54	84	800.92
92	55	74	902.48
92	55	75	944.11
92	55	76	974.39
92	55	81	899.91
92	55	82	904.02
92	55	83	878.53
92	55	84	850.79
92	56	74	877.19
92	56	75	928.86
92	56	76	962.76
92	56	81	920.32
92	56	82	910.31
92	56	83	904.32
92	56	84	903.5
92	57	74	858.77
92	57	75	898.8
92	57	76	930.27
92	57	77	939.13
92	57	78	963.97
92	57	79	992.91
92	57	80	958.34
92	57	81	935.1
92	57	82	924.89
92	57	83	918.31
92	57	84	913.77
92	58	74	894.33
92	58	75	883.3
92	58	76	880.38
92	58	77	936.91
92	58	78	970.04
92	58	79	983.52
92	58	80	966.66
92	58	81	952.98
92	58	82	945.43
92	58	83	944.77
92	58	84	949.07
92	59	74	928.85
92	59	75	929.25
92	59	76	920.42
92	59	77	937.85
92	59	78	948.65
92	59	79	951.37
92	59	80	945.32
92	59	81	950.65
92	59	82	943.38
92	59	83	937.04
92	59	84	926.4
92	60	74	871.14
92	60	75	846.68
92	60	76	815.33
92	60	77	846.44
92	60	78	868.07
92	60	79	820.55
92	60	80	814.95
92	60	81	841.05
92	60	82	845.19
92	60	83	820.61
92	60	84	742.96
92	61	74	766.76
92	61	75	670.32
92	61	76	680.38
92	61	77	781.69
92	61	78	859.66
92	61	79	809.37
92	61	80	826.46
92	61	81	881.8
92	61	82	902.1
92	61	83	877.35
92	61	84	784.37
92	62	74	779.82
92	62	75	602.1
92	62	76	768.16
92	62	77	880.86
92	62	78	948.22
92	62	79	951.73
92	62	80	970.1
92	62	81	1004.3
92	62	82	1001.2
92	62	83	971.01
92	62	84	900.69
92	63	74	819.5
92	63	75	685.95
92	63	76	851.22
92	63	77	905
92	63	78	884.69
92	63	79	892.39
92	63	80	915.36
92	63	81	947.4
92	63	82	965.81
92	63	83	968.79
92	63	84	971.66
92	64	74	851.07
92	64	75	835.96
92	64	76	901.62
92	64	77	896.08
92	64	78	843.21
92	64	79	828.47
92	64	80	845.58
92	64	81	892.14
92	64	82	921.09
92	64	83	932.05
92	64	84	952.06
92	65	74	879.21
92	65	75	973.24
92	65	76	912.72
92	65	77	865.96
92	65	78	838.18
92	65	79	787.77
92	65	80	794.02
92	65	81	857.58
92	65	82	902.27
92	65	83	929.28
92	65	84	946.42
92	66	74	895.3
92	66	75	918.44
92	66	76	881.35
92	66	77	854.6
92	66	78	824.97
92	66	79	782.33
92	66	80	782.25
92	66	81	845.38
92	66	82	911.67
92	66	83	968.4
92	66	84	959.85
92	67	74	909.87
92	67	75	884.38
92	67	76	863.97
92	67	81	799.44
92	67	82	851.5
92	67	83	906.61
92	67	84	899.31
92	68	74	918.86
92	68	75	893.66
92	68	76	860.84
92	68	81	765.58
92	68	82	792.74
92	68	83	832.58
92	68	84	832.77
92	69	74	832.16
92	69	75	812.39
92	69	76	825.35
92	69	81	780.18
92	69	82	781.09
92	69	83	791.97
92	69	84	784.39
92	70	74	787.46
92	70	75	769.47
92	70	76	800
92	70	81	775.15
92	70	82	776.5
92	70	83	780.53
92	70	84	782.48
92	71	74	787.66
92	71	75	761.85
92	71	76	787.4
92	71	81	776.1
92	71	82	789.32
92	71	83	797.94
92	71	84	813
92	72	74	796.28
92	72	75	775.12
92	72	76	799.63
92	72	81	834.2
92	72	82	847.82
92	72	83	856.81
92	72	84	875.56
92	73	74	793.03
92	73	75	772.16
92	73	76	800.24
92	73	81	907.79
92	73	82	920.94
92	73	83	929.4
92	73	84	939.61
92	74	74	780.28
92	74	75	754.74
92	74	76	791.48
92	74	81	995.64
92	74	82	1005.7
92	74	83	1012
92	74	84	1010.8
92	75	81	998.55
92	75	82	1014.3
92	75	83	1035
92	75	84	1053.9
92	76	81	971.25
92	76	82	990.74
92	76	83	1015.5
92	76	84	1049.5
93	49	74	804.91
93	49	75	844.2
93	49	76	820.43
93	50	74	779.44
93	50	75	801.68
93	50	76	802.06
93	50	81	798.3
93	50	82	802.18
93	50	83	797.27
93	50	84	818.31
93	51	74	789.68
93	51	75	757.1
93	51	76	748.41
93	51	81	786.17
93	51	82	789.55
93	51	83	775.7
93	51	84	814.02
93	52	74	826.11
93	52	75	799.69
93	52	76	794.41
93	52	81	791.08
93	52	82	793.61
93	52	83	776.14
93	52	84	808.1
93	53	74	880.77
93	53	75	866.74
93	53	76	854.77
93	53	81	783.22
93	53	82	760.8
93	53	83	752.32
93	53	84	770.59
93	54	71	740.25
93	54	72	766.12
93	54	73	849.26
93	54	74	943.65
93	54	75	934.2
93	54	76	909.92
93	54	81	797.22
93	54	82	788.22
93	54	83	775.82
93	54	84	764.51
93	55	71	777.23
93	55	72	779.01
93	55	73	848.87
93	55	74	956.41
93	55	75	946
93	55	76	950.62
93	55	81	817.59
93	55	82	827.38
93	55	83	813.72
93	55	84	794.28
93	56	71	849.44
93	56	72	803.39
93	56	73	833.31
93	56	74	943.31
93	56	75	945.96
93	56	76	954.16
93	56	81	841.77
93	56	82	841.8
93	56	83	838.14
93	56	84	836.07
93	57	71	916.8
93	57	72	829.98
93	57	73	792.22
93	57	74	895.08
93	57	75	920.72
93	57	76	935.28
93	57	77	950.21
93	57	78	959.16
93	57	79	963.67
93	57	80	914.01
93	58	71	977.58
93	58	72	929.45
93	58	73	836.52
93	58	74	842.11
93	58	75	861.89
93	58	76	893.39
93	58	77	961.02
93	58	78	980.68
93	58	79	982.35
93	58	80	951.52
93	59	71	979.01
93	59	72	972.29
93	59	73	893.48
93	59	74	918.62
93	59	75	920.36
93	59	76	901.91
93	59	77	936.4
93	59	78	957.08
93	59	79	971.36
93	59	80	943.9
93	60	71	920.28
93	60	72	942.3
93	60	73	856.08
93	60	74	881
93	60	75	878.96
93	60	76	860.01
93	60	77	849.45
93	60	78	830.06
93	60	79	778.76
93	60	80	801.8
93	61	74	677.91
93	61	75	718.54
93	61	76	789.61
93	61	77	804.96
93	61	78	797.4
93	61	79	742.43
93	61	80	802.07
93	62	71	902.64
93	62	72	1013.1
93	62	73	915.11
93	62	74	824.32
93	62	75	759.41
93	62	76	829.3
93	62	77	886.61
93	62	78	926.54
93	62	79	932.98
93	62	80	964.03
93	63	71	913.42
93	63	72	1021.4
93	63	73	976.13
93	63	74	891.95
93	63	75	835.9
93	63	76	882.64
93	63	77	900.56
93	63	78	893.96
93	63	79	902.7
93	63	80	916.37
93	64	71	902.95
93	64	72	917.51
93	64	73	884.66
93	64	74	878.9
93	64	75	890.38
93	64	76	922.52
93	64	77	914.8
93	64	78	876.58
93	64	79	852.89
93	64	80	849.84
93	65	71	904.72
93	65	72	963.15
93	65	73	908.51
93	65	74	880.96
93	65	75	893.61
93	65	76	940.98
93	65	77	936.48
93	65	78	896.64
93	65	79	819
93	65	80	797.84
93	66	71	903.31
93	66	72	982.96
93	66	73	956.17
93	66	74	939.78
93	66	75	930.25
93	66	76	946.09
93	67	71	890.74
93	67	72	980.85
93	67	73	987.1
93	67	74	970.08
93	67	75	941.04
93	67	76	942.72
93	67	81	776.91
93	67	82	826.11
93	67	83	890.68
93	67	84	922.08
93	68	71	864.38
93	68	72	1004
93	68	73	978.88
93	68	74	945.03
93	68	75	910.04
93	68	76	925.85
93	68	81	759.64
93	68	82	787.94
93	68	83	832.07
93	68	84	856.68
93	69	71	788.72
93	69	72	935.88
93	69	73	922.25
93	69	74	878.65
93	69	75	823.28
93	69	76	860.25
93	69	81	772.51
93	69	82	776.34
93	69	83	788.74
93	69	84	788.75
93	70	74	824.71
93	70	75	772.5
93	70	76	816.28
93	70	81	768.69
93	70	82	769.48
93	70	83	773.12
93	70	84	782.2
93	71	74	789.28
93	71	75	758.42
93	71	76	790.62
93	71	81	762.63
93	71	82	777.89
93	71	83	782.26
93	71	84	814.43
93	72	74	808.95
93	72	75	813.5
93	72	76	817.32
93	72	81	846.71
93	72	82	864.33
93	72	83	871.23
93	72	84	903.17
93	73	74	814.22
93	73	75	821.24
93	73	76	827.03
93	73	81	925.62
93	73	82	943.55
93	73	83	949.89
93	73	84	969.02
93	74	74	806.92
93	74	75	780.11
93	74	76	817.77
94	49	74	815.92
94	49	75	841.1
94	49	76	821.91
94	50	71	861.63
94	50	72	802.47
94	50	73	781.56
94	50	74	785.76
94	50	75	803.96
94	50	76	805.59
94	51	71	864.75
94	51	72	819.15
94	51	73	812.84
94	51	74	800.85
94	51	75	774.92
94	51	76	765.61
94	52	71	852.76
94	52	72	829.05
94	52	73	824.11
94	52	74	815.08
94	52	75	800.14
94	52	76	798.57
94	53	69	631.58
94	53	70	751.39
94	53	71	852.73
94	53	72	838.89
94	53	73	832.64
94	53	74	839.44
94	53	75	842.23
94	53	76	842.84
94	54	69	607.36
94	54	70	693.5
94	54	71	791.27
94	54	72	805.29
94	54	73	839.05
94	54	74	882.2
94	54	75	892.46
94	54	76	889.25
94	54	78	875.64
94	54	79	846.48
94	54	80	800.16
94	55	69	595.24
94	55	70	681.25
94	55	71	785.48
94	55	72	788.59
94	55	73	850.15
94	55	74	944.96
94	55	75	961.46
94	55	76	953.85
94	55	78	940.96
94	55	79	903.93
94	55	80	817.03
94	56	69	642.69
94	56	70	727.58
94	56	71	842.24
94	56	72	805.55
94	56	73	854.6
94	56	74	959.69
94	56	75	974.57
94	56	76	967.89
94	56	78	963.22
94	56	79	951.15
94	56	80	855.86
94	57	71	881.43
94	57	72	831.84
94	57	73	830.99
94	57	74	910.26
94	57	75	952.22
94	57	76	963.92
94	57	77	948.01
94	57	78	966.03
94	57	79	968.65
94	57	80	905.36
94	58	71	955.6
94	58	72	924.78
94	58	73	878.59
94	58	74	901.21
94	58	75	935.92
94	58	76	965.42
94	58	77	990.5
94	58	78	988.16
94	58	79	979.91
94	58	80	957.16
94	59	71	984.37
94	59	72	972.1
94	59	73	922.74
94	59	74	933.71
94	59	75	943.82
94	59	76	944.69
94	59	77	939.66
94	59	78	954.94
94	59	79	986.46
94	59	80	962.13
94	60	71	895.07
94	60	72	899.95
94	60	73	839.56
94	60	74	836.69
94	60	75	856.38
94	60	76	901.63
94	60	77	856.41
94	60	78	810.24
94	60	79	749.8
94	60	80	802.27
94	61	71	675.51
94	61	72	668.02
94	61	73	563.84
94	61	74	576.3
94	61	75	686.32
94	61	76	856.52
94	61	77	836.65
94	61	78	775.66
94	61	79	681.9
94	61	80	773
94	62	71	740.2
94	62	72	806.85
94	62	73	802.95
94	62	74	822.24
94	62	75	849.9
94	62	76	915.62
94	62	77	932.74
94	62	78	928.14
94	62	79	891.85
94	62	80	934.69
94	63	71	905.54
94	63	72	966.02
94	63	73	974.81
94	63	74	959.93
94	63	75	950.31
94	63	76	955.77
94	63	77	944.9
94	63	78	929.66
94	63	79	920.46
94	63	80	927.03
94	64	71	908.97
94	64	72	972.44
94	64	73	967.88
94	64	74	970.23
94	64	75	972.22
94	64	76	972.49
94	64	77	960.24
94	64	78	934.73
94	64	79	903.63
94	64	80	882.75
94	65	71	919.74
94	65	72	977.48
94	65	73	963.2
94	65	74	937.54
94	65	75	926.56
94	65	76	974.29
94	65	77	993.61
94	65	78	973.48
94	65	79	884.59
94	65	80	839.44
94	66	71	907.51
94	66	72	963.57
94	66	73	952.14
94	66	74	951.92
94	66	75	962.73
94	66	76	989.04
94	66	78	988.86
94	66	79	936.05
94	66	80	878.88
94	67	69	753.19
94	67	70	791.54
94	67	71	852.74
94	67	72	936.68
94	67	73	933.03
94	67	74	946.19
94	67	75	967.02
94	67	76	982.11
94	67	78	981.4
94	67	79	930.26
94	67	80	867.1
94	68	69	664.43
94	68	70	702.81
94	68	71	797.32
94	68	72	940.96
94	68	73	926.66
94	68	74	913.83
94	68	75	905.05
94	68	76	942.6
94	68	78	954.72
94	68	79	889.68
94	68	80	829.16
94	69	69	650.24
94	69	70	669.77
94	69	71	748.52
94	69	72	893.15
94	69	73	878.12
94	69	74	862
94	69	75	844.9
94	69	76	867.45
94	69	78	845.34
94	69	79	825.82
94	69	80	806.17
94	70	69	687.61
94	70	70	675.79
94	70	71	715.05
94	70	72	833.52
94	70	73	835.37
94	70	74	823.9
94	70	75	799.22
94	70	76	816.36
94	71	71	694.2
94	71	72	808.27
94	71	73	830.67
94	71	74	819.27
94	71	75	770.2
94	71	76	789.3
94	72	71	677.34
94	72	72	803.52
94	72	73	822.55
94	72	74	812.43
94	72	75	796.65
94	72	76	806.09
94	73	71	660.81
94	73	72	808.04
94	73	73	824.44
94	73	74	806.55
94	73	75	799
94	73	76	815.92
94	74	74	822.82
94	74	75	774.34
94	74	76	812.77
95	50	71	862.75
95	50	72	811.68
95	50	73	793.94
95	51	71	882.43
95	51	72	843.75
95	51	73	839.01
95	52	71	883.42
95	52	72	874.79
95	52	73	879.63
95	53	69	622.92
95	53	70	744.79
95	53	71	859.11
95	53	72	895.75
95	53	73	903.01
95	53	77	904.07
95	53	78	902.92
95	53	79	867.73
95	53	80	815.56
95	54	69	619.53
95	54	70	706.45
95	54	71	814.58
95	54	72	840.46
95	54	73	846.04
95	54	77	933.43
95	54	78	936.55
95	54	79	896.03
95	54	80	825.16
95	55	69	624.51
95	55	70	696.33
95	55	71	812.48
95	55	72	838.45
95	55	73	863.65
95	55	77	988.33
95	55	78	993.14
95	55	79	954.3
95	55	80	867.98
95	56	69	668.84
95	56	70	736.82
95	56	71	850.79
95	56	72	860.6
95	56	73	887.4
95	56	77	967.23
95	56	78	1003.5
95	56	79	998.54
95	56	80	905.32
95	57	69	750.6
95	57	70	791.59
95	57	71	886.69
95	57	72	858.21
[truncated: 7,412 more rows]
