# Supplementary material for: From mathematics to medicine: A practical primer on topological data analysis (TDA) and the development of related analytic tools for the functional discovery of latent structure in fMRI data
Source: PLoS One. 2021 Aug 12;16(8):e0255859. doi: 10.1371/journal.pone.0255859 (PMC8360597; doi:10.1371/journal.pone.0255859)
Supplement: S1 Data — The included archive of .csv files has one .csv file for each time index. Each .csv file contains a single matrix, which has one column for each of the spatial coordinates x, y, z and one column for the fMRI signal amplitude at voxel (x, y, z) at that time index. This is normalized scan data for a single patient from our study, described in the paper, with an ACC (anterior cingulate cortex) mask applied. This is the data we used, together with our software implementation of our workflow (available at https://github.com/regalski/Wayne-State-TDA), to produce the persistence diagrams, vineyards, and loop locations pictured in the figures and described in the Workflow section of our paper. (ZIP) [file pone.0255859.s004.zip › lea2002_145_121_121_time_182_rdACC.csv]

86	49	77	725.62
86	49	78	706.71
86	49	79	703.6
86	49	80	721.26
86	50	77	704.87
86	50	78	691.6
86	50	79	689.42
86	50	80	701.11
86	51	77	698.66
86	51	78	703.78
86	51	79	711.14
86	51	80	700.98
86	52	77	729.28
86	52	78	735.11
86	52	79	738.54
86	52	80	712.65
86	53	77	839.33
86	53	78	804.91
86	53	79	765.44
86	53	80	735.72
86	54	77	885.19
86	54	78	864.63
86	54	79	854.01
86	54	80	796.58
86	55	77	885.85
86	55	78	888.83
86	55	79	916.82
86	55	80	855.39
86	56	77	871.21
86	56	78	882.7
86	56	79	913.46
86	56	80	902.54
86	57	77	850.33
86	57	78	870.13
86	57	79	918.92
86	57	80	917.29
86	57	81	900.66
86	57	82	844.21
86	58	77	843.78
86	58	78	861.05
86	58	79	919.73
86	58	80	923.48
86	58	81	889.4
86	58	82	867.45
86	59	81	848.1
86	59	82	858.64
86	60	81	767
86	60	82	773.74
86	61	81	823.26
86	61	82	831.36
86	62	81	877.19
86	62	82	874.88
86	63	77	882.91
86	63	78	851.47
86	63	79	841.54
86	63	80	834.2
86	63	81	841.06
86	63	82	834.22
86	64	77	890.07
86	64	78	873.12
86	64	79	845.48
86	64	80	815.23
86	64	81	787.31
86	64	82	766.81
86	65	77	895.77
86	65	78	892.2
86	65	79	861.07
86	65	80	815.1
86	65	81	780.79
86	65	82	759.67
86	66	77	890.45
86	66	78	918.43
86	66	79	881.69
86	66	80	820.53
86	66	81	795.5
86	66	82	771.26
86	67	77	849.71
86	67	78	860.58
86	67	79	855
86	67	80	845.36
86	68	77	853.71
86	68	78	852.78
86	68	79	848.33
86	68	80	836.16
86	69	77	859.1
86	69	78	844.1
86	69	79	828.45
86	69	80	808.5
86	70	77	792.91
86	70	78	765.51
86	70	79	759.5
86	70	80	761.36
86	71	77	763.76
86	71	78	743.08
86	71	79	737.5
86	71	80	735.97
86	72	77	753.84
86	72	78	739.03
86	72	79	728.13
86	72	80	723.09
86	73	77	740.13
86	73	78	736.04
86	73	79	729.49
86	73	80	724.45
87	46	81	957.31
87	46	82	939.74
87	46	83	940.57
87	46	84	943.81
87	47	81	829.76
87	47	82	829.99
87	47	83	838.93
87	47	84	848.12
87	48	81	770.21
87	48	82	769.32
87	48	83	772.87
87	48	84	780.77
87	49	77	731.34
87	49	78	719.82
87	49	79	717.89
87	49	80	740.16
87	49	81	745.72
87	49	82	745.75
87	49	83	739.76
87	49	84	740.98
87	50	77	713.27
87	50	78	706.39
87	50	79	706.71
87	50	80	728.4
87	50	81	739.92
87	50	82	742.42
87	50	83	727.83
87	50	84	721.88
87	51	77	723.84
87	51	78	722.93
87	51	79	722.48
87	51	80	717.26
87	52	77	773.49
87	52	78	765.9
87	52	79	753.17
87	52	80	722.08
87	53	77	874.09
87	53	78	834.83
87	53	79	787.12
87	53	80	743.34
87	54	77	905.98
87	54	78	875.15
87	54	79	847.94
87	54	80	785.05
87	55	77	888.44
87	55	78	886.65
87	55	79	907.9
87	55	80	840.85
87	55	81	782.58
87	55	82	749.78
87	55	83	743.33
87	55	84	755.68
87	56	77	876.96
87	56	78	895.9
87	56	79	961.43
87	56	80	927.8
87	56	81	879.35
87	56	82	811.86
87	56	83	771.01
87	56	84	769.02
87	57	77	868.51
87	57	78	894.82
87	57	79	968.67
87	57	80	955.69
87	57	81	913.1
87	57	82	829.05
87	57	83	767.33
87	57	84	751.75
87	58	77	871.67
87	58	78	890.5
87	58	79	953.97
87	58	80	959
87	58	81	934.15
87	58	82	880.79
87	58	83	846.47
87	58	84	833.51
87	59	77	896.66
87	59	78	892.4
87	59	79	921.67
87	59	80	930.7
87	59	81	918.01
87	59	82	903.36
87	59	83	899.17
87	59	84	879.43
87	60	77	843.84
87	60	78	828.31
87	60	79	841.4
87	60	80	831.4
87	60	81	794.79
87	60	82	799.46
87	60	83	813.19
87	60	84	814.61
87	61	77	822.22
87	61	78	801.1
87	61	79	819.36
87	61	80	830.07
87	61	81	817.78
87	61	82	829.77
87	61	83	845.54
87	61	84	846.16
87	62	77	871.83
87	62	78	831.9
87	62	79	841.94
87	62	80	850.76
87	62	81	865.55
87	62	82	870.91
87	62	83	865.99
87	62	84	858.52
87	63	77	894.84
87	63	78	876.13
87	63	79	847.17
87	63	80	815.11
87	63	81	847.65
87	63	82	847.6
87	63	83	828.77
87	63	84	827.63
87	64	77	886.03
87	64	78	861.4
87	64	79	819.89
87	64	80	777.46
87	64	81	800.96
87	64	82	799
87	64	83	786
87	64	84	778.02
87	65	77	878.38
87	65	78	856.88
87	65	79	812.23
87	65	80	756.89
87	65	81	763.49
87	65	82	756.48
87	65	83	747.84
87	65	84	759.49
87	66	77	886.77
87	66	78	882.16
87	66	79	828.45
87	66	80	750.27
87	66	81	734.45
87	66	82	722.57
87	66	83	713.37
87	66	84	746.08
87	67	77	899.69
87	67	78	843.17
87	67	79	797.1
87	67	80	753.53
87	67	81	727.54
87	67	82	707.76
87	67	83	693.94
87	67	84	722.36
87	68	77	875.86
87	68	78	820.01
87	68	79	790.38
87	68	80	767.82
87	68	81	728.22
87	68	82	705.25
87	68	83	691.86
87	68	84	703.13
87	69	77	805.21
87	69	78	795.81
87	69	79	786.21
87	69	80	775.36
87	70	77	758.55
87	70	78	745.27
87	70	79	752.71
87	70	80	767.78
87	71	77	749.44
87	71	78	739.86
87	71	79	744.9
87	71	80	751.61
87	72	77	755.82
87	72	78	750.13
87	72	79	743.73
87	72	80	740.08
87	73	77	743.7
87	73	78	745.03
87	73	79	746.5
87	73	80	747.6
87	73	81	752.03
87	73	82	746.98
87	73	83	733.37
87	73	84	752.86
87	74	81	787.28
87	74	82	806.56
87	74	83	814.6
87	74	84	843.5
87	75	81	818.22
87	75	82	859.07
87	75	83	885.72
87	75	84	915.97
87	76	81	813.95
87	76	82	860.17
87	76	83	908.7
87	76	84	948.75
88	46	81	980.15
88	46	82	971.64
88	46	83	976.59
88	46	84	968.79
88	47	81	871.79
88	47	82	861.25
88	47	83	864.1
88	47	84	858.12
88	48	81	783.96
88	48	82	788.64
88	48	83	786.51
88	48	84	786.19
88	49	77	734.92
88	49	78	730.92
88	49	79	727.12
88	49	80	720.84
88	49	81	738.84
88	49	82	753.41
88	49	83	752.9
88	49	84	756.61
88	50	77	721.88
88	50	78	724.42
88	50	79	724.5
88	50	80	718.94
88	50	81	727.56
88	50	82	736.2
88	50	83	742.42
88	50	84	747.26
88	51	77	754.6
88	51	78	749.54
88	51	79	739.52
88	51	80	727.24
88	52	77	840.75
88	52	78	809.96
88	52	79	777.72
88	52	80	750.16
88	53	77	915.81
88	53	78	880.17
88	53	79	836.33
88	53	80	785.16
88	54	77	934.72
88	54	78	908.49
88	54	79	878.61
88	54	80	819.1
88	55	77	908.5
88	55	78	903.26
88	55	79	905.71
88	55	80	851.39
88	55	81	823.19
88	55	82	853.65
88	55	83	852.07
88	55	84	843.5
88	56	77	890.97
88	56	78	900.99
88	56	79	913.17
88	56	80	886.99
88	56	81	865.1
88	56	82	873.54
88	56	83	869.67
88	56	84	875.25
88	57	77	877.38
88	57	78	902.59
88	57	79	931.34
88	57	80	921.62
88	57	81	902.41
88	57	82	864.2
88	57	83	838.68
88	57	84	851.62
88	58	77	879.34
88	58	78	903.26
88	58	79	939.85
88	58	80	945.09
88	58	81	940.44
88	58	82	905.59
88	58	83	883.29
88	58	84	889.27
88	59	77	919.43
88	59	78	911.19
88	59	79	931.49
88	59	80	947.26
88	59	81	947.5
88	59	82	924.14
88	59	83	902.25
88	59	84	892.06
88	60	77	906.4
88	60	78	922.06
88	60	79	892.02
88	60	80	857.81
88	60	81	818.24
88	60	82	787.46
88	60	83	767.32
88	60	84	798.7
88	61	77	896.07
88	61	78	924.75
88	61	79	891.55
88	61	80	866.85
88	61	81	852.74
88	61	82	842.46
88	61	83	835.91
88	61	84	849.34
88	62	77	909.96
88	62	78	914.23
88	62	79	902.1
88	62	80	899.32
88	62	81	918.67
88	62	82	918.57
88	62	83	910.05
88	62	84	887.91
88	63	77	891.49
88	63	78	868.83
88	63	79	869.98
88	63	80	877.24
88	63	81	911.99
88	63	82	921.19
88	63	83	918.33
88	63	84	881.32
88	64	77	887.29
88	64	78	840.28
88	64	79	818.11
88	64	80	814.73
88	64	81	886.13
88	64	82	892.55
88	64	83	867.71
88	64	84	821.45
88	65	77	903.28
88	65	78	836.62
88	65	79	788.08
88	65	80	767.96
88	65	81	845.58
88	65	82	848.18
88	65	83	821.05
88	65	84	790.94
88	66	77	926.9
88	66	78	850.27
88	66	79	795
88	66	80	758.04
88	66	81	799.45
88	66	82	796.72
88	66	83	772.89
88	66	84	768.27
88	67	77	867.6
88	67	78	813.45
88	67	79	770.88
88	67	80	744.13
88	67	81	763.07
88	67	82	749.84
88	67	83	720.62
88	67	84	726.47
88	68	77	799.78
88	68	78	776.63
88	68	79	754.38
88	68	80	738.9
88	68	81	747.01
88	68	82	730.77
88	68	83	703.72
88	68	84	719.37
88	69	77	734.92
88	69	78	738.08
88	69	79	737.03
88	69	80	738.29
88	70	77	732.21
88	70	78	727.31
88	70	79	736.96
88	70	80	755.48
88	71	77	736.67
88	71	78	734.71
88	71	79	749.05
88	71	80	767.44
88	72	77	738.89
88	72	78	751.98
88	72	79	764.16
88	72	80	774.72
88	73	77	731.64
88	73	78	740.05
88	73	79	758.45
88	73	80	777.49
88	73	81	783.38
88	73	82	781.66
88	73	83	775.44
88	73	84	785.86
88	74	81	831.8
88	74	82	852.14
88	74	83	850.76
88	74	84	868.9
88	75	81	901.06
88	75	82	933.78
88	75	83	919.92
88	75	84	943.31
88	76	81	902.91
88	76	82	935.28
88	76	83	926.68
88	76	84	967.28
89	46	81	982.69
89	46	82	983.48
89	46	83	965.77
89	46	84	952.72
89	47	81	906.58
89	47	82	891.11
89	47	83	865.83
89	47	84	849.73
89	48	81	805.57
89	48	82	805.81
89	48	83	786.46
89	48	84	782.45
89	49	77	747.79
89	49	78	710.04
89	49	79	708.93
89	49	80	724.5
89	49	81	745.94
89	49	82	759.63
89	49	83	756.64
89	49	84	764.99
89	50	74	734.55
89	50	75	754.53
89	50	76	754.13
89	50	77	747.3
89	50	78	750.3
89	50	79	753.86
89	50	80	749.77
89	50	81	744.74
89	50	82	740.52
89	50	83	754.35
89	50	84	769.55
89	51	74	717.33
89	51	75	784.7
89	51	76	795.54
89	51	77	790.28
89	51	78	800.76
89	51	79	793.19
89	51	80	764.22
89	51	81	754.11
89	51	82	752.24
89	51	83	749.47
89	51	84	749.4
89	52	74	757.43
89	52	75	854
89	52	76	892.19
89	52	77	896.48
89	52	78	873.8
89	52	79	845.56
89	52	80	805.91
89	52	81	792.12
89	52	82	790.46
89	52	83	772.58
89	52	84	762.18
89	53	74	780.3
89	53	75	888.8
89	53	76	933.86
89	53	77	921.64
89	53	78	925.32
89	53	79	919.55
89	53	80	889.1
89	53	81	862.57
89	53	82	850.86
89	53	83	820.98
89	53	84	797.62
89	54	74	787.69
89	54	75	890.8
89	54	76	943.89
89	54	77	941.03
89	54	78	942.28
89	54	79	934.75
89	54	80	899.15
89	54	81	881.41
89	54	82	912.31
89	54	83	893.5
89	54	84	864.03
89	55	75	854.51
89	55	76	913.67
89	55	77	945.19
89	55	78	937.83
89	55	79	923.36
89	55	80	892.66
89	55	81	886.16
89	55	82	928.4
89	55	83	925.83
89	55	84	913.67
89	56	75	829.82
89	56	76	858.59
89	56	77	886.94
89	56	78	897.38
89	56	79	902.95
89	56	80	897.99
89	56	81	896.39
89	56	82	912.33
89	56	83	927.68
89	56	84	945.34
89	57	75	852.34
89	57	76	853.28
89	57	77	878.28
89	57	78	892.09
89	57	79	895.59
89	57	80	913.18
89	57	81	924.76
89	57	82	906.85
89	57	83	908.53
89	57	84	942.09
89	58	77	898.82
89	58	78	903.19
89	58	79	916.5
89	58	80	952
89	58	81	981.17
89	58	82	953.02
89	58	83	944.53
89	58	84	967.07
89	59	77	901.75
89	59	78	899.85
89	59	79	955.18
89	59	80	1001
89	59	81	1021.3
89	59	82	974.42
89	59	83	933.17
89	59	84	924.03
89	60	77	864.04
89	60	78	843.06
89	60	79	858.72
89	60	80	834.85
89	60	81	788.01
89	60	82	742.43
89	60	83	710.56
89	60	84	756.52
89	61	77	856.29
89	61	78	846.71
89	61	79	855.72
89	61	80	829.66
89	61	81	789.47
89	61	82	762.8
89	61	83	747.1
89	61	84	814.75
89	62	77	908.11
89	62	78	903.04
89	62	79	907.1
89	62	80	899.69
89	62	81	890.36
89	62	82	873.3
89	62	83	857.24
89	62	84	890.82
89	63	77	882.41
89	63	78	855.94
89	63	79	884.95
89	63	80	919.23
89	63	81	958.76
89	63	82	957.54
89	63	83	949.1
89	63	84	930.57
89	64	77	869.99
89	64	78	819.02
89	64	79	826.81
89	64	80	856.07
89	64	81	926.53
89	64	82	937.02
89	64	83	918.59
89	64	84	866.37
89	65	77	871.55
89	65	78	801.4
89	65	79	781.79
89	65	80	797.72
89	65	81	886.63
89	65	82	909.98
89	65	83	892.42
89	65	84	836.47
89	66	75	851.93
89	66	76	865.52
89	66	77	855.28
89	66	78	801.4
89	66	79	770.63
89	66	80	771.74
89	66	81	849.34
89	66	82	871.98
89	66	83	857.94
89	66	84	814.31
89	67	75	853.64
89	67	76	828.96
89	67	77	810.34
89	67	78	791.46
89	67	79	763.7
89	67	80	750.68
89	67	81	791.73
89	67	82	794.21
89	67	83	769.41
89	67	84	753.46
89	68	75	798.09
89	68	76	778.76
89	68	77	774.69
89	68	78	782.26
89	68	79	765.37
89	68	80	751.68
89	68	81	771.11
89	68	82	764.41
89	68	83	736.94
89	68	84	748.69
89	69	74	784.77
89	69	75	767.33
89	69	76	759.19
89	69	77	758.75
89	69	78	767.39
89	69	79	771.03
89	69	80	771.39
89	69	81	773.2
89	69	82	761.49
89	69	83	735.18
89	69	84	766.7
89	70	74	744.79
89	70	75	750.77
89	70	76	743.84
89	70	77	743.14
89	70	78	756.56
89	70	79	764.58
89	70	80	770.16
89	70	81	772.48
89	70	82	768.1
89	70	83	751.56
89	70	84	768.67
89	71	74	729.17
89	71	75	742.51
89	71	76	739.81
89	71	77	742.43
89	71	78	758.72
89	71	79	768.4
89	71	80	775.99
89	71	81	778.28
89	71	82	770.66
89	71	83	747.63
89	71	84	752.53
89	72	74	731.18
89	72	75	741.67
89	72	76	752.15
89	72	77	764.66
89	72	78	773.83
89	72	79	779.79
89	72	80	787.21
89	72	81	788.4
89	72	82	775.55
89	72	83	748.59
89	72	84	750.81
89	73	74	742.57
89	73	75	738.13
89	73	76	747.2
89	73	77	754.64
89	73	78	748.6
89	73	79	772.68
89	73	80	802.72
89	73	81	817.6
89	73	82	828.05
89	73	83	835.73
89	73	84	832.88
89	74	81	872.82
89	74	82	898.8
89	74	83	907.9
89	74	84	904.21
89	75	81	953.26
89	75	82	984.48
89	75	83	967.98
89	75	84	968.6
89	76	81	954.46
89	76	82	989.05
89	76	83	972.39
89	76	84	991.61
90	46	81	967.91
90	46	82	968.15
90	46	83	951.43
90	46	84	937.25
90	47	81	907.06
90	47	82	900.52
90	47	83	869.53
90	47	84	851.32
90	48	81	815.94
90	48	82	812.3
90	48	83	787.2
90	48	84	786.64
90	49	74	760.63
90	49	75	762.38
90	49	76	754.11
90	49	81	756.39
90	49	82	762.5
90	49	83	756.05
90	49	84	769.72
90	50	74	745.05
90	50	75	754.68
90	50	76	760.41
90	50	77	765.86
90	50	78	769.87
90	50	79	769.07
90	50	80	762.38
90	50	81	758.91
90	50	82	753.71
90	50	83	766.05
90	50	84	786.89
90	51	74	734.17
90	51	75	775.84
90	51	76	807.49
90	51	77	826.41
90	51	78	831.05
90	51	79	819.26
90	51	80	782.24
90	51	81	769.8
90	51	82	760.13
90	51	83	754.94
90	51	84	756.37
90	52	74	794.21
90	52	75	853.28
90	52	76	900.69
90	52	77	933.59
90	52	78	933.28
90	52	79	901.59
90	52	80	839.28
90	52	81	823.36
90	52	82	814.41
90	52	83	784.64
90	52	84	763.08
90	53	74	809.22
90	53	75	869.59
90	53	76	916.54
90	53	77	944.98
90	53	78	969.09
90	53	79	979.45
90	53	80	955.16
90	53	81	932.53
90	53	82	910.23
90	53	83	854.72
90	53	84	805.83
90	54	74	802.39
90	54	75	866.97
90	54	76	923.48
90	54	77	961.37
90	54	78	980.45
90	54	79	984.54
90	54	80	957.31
90	54	81	950.96
90	54	82	971.41
90	54	83	942.16
90	54	84	908.15
90	55	74	818.61
90	55	75	872.28
90	55	76	931.55
90	55	77	995.54
90	55	78	988.6
90	55	79	973.5
90	55	80	941.16
90	55	81	941.53
90	55	82	980.32
90	55	83	970.85
90	55	84	953.91
90	56	74	821.25
90	56	75	833.26
90	56	76	860.62
90	56	77	922.57
90	56	78	949.6
90	56	79	962.11
90	56	80	948.2
90	56	81	942.76
90	56	82	943.53
90	56	83	951.23
90	56	84	963.85
90	57	74	862.82
90	57	75	851.39
90	57	76	851.22
90	57	77	906.04
90	57	78	933.97
90	57	79	943.46
90	57	80	946.41
90	57	81	953.27
90	57	82	946.56
90	57	83	955.91
90	57	84	983.22
90	58	74	963.72
90	58	75	951.31
90	58	76	912.37
90	58	77	930.75
90	58	78	938.77
90	58	79	946.81
90	58	80	976.72
90	58	81	1011.8
90	58	82	999.17
90	58	83	1007
90	58	84	1041.4
90	59	75	875.95
90	59	76	892.02
90	59	77	904.62
90	59	78	915.34
90	59	79	954.64
90	59	80	1022.8
90	59	81	1078.4
90	59	82	1018.7
90	59	83	973.13
90	59	84	981.41
90	60	75	796.05
90	60	76	790.56
90	60	77	789.33
90	60	78	786.88
90	60	79	798.67
90	60	80	789.47
90	60	81	755.69
90	60	82	711.6
90	60	83	665.82
90	60	84	678.98
90	61	77	771.09
90	61	78	781.89
90	61	79	802.07
90	61	80	778.3
90	61	81	724.95
90	61	82	679.34
90	61	83	643.92
90	61	84	733.35
90	62	75	849.21
90	62	76	902.6
90	62	77	916.92
90	62	78	910.76
90	62	79	917.49
90	62	80	892.59
90	62	81	849.72
90	62	82	799.5
90	62	83	752.82
90	62	84	860.47
90	63	75	731.06
90	63	76	866.14
90	63	77	899.59
90	63	78	856.82
90	63	79	901.78
90	63	80	942.86
90	63	81	980.76
90	63	82	955.24
90	63	83	913.91
90	63	84	982.08
90	64	75	710.64
90	64	76	851.81
90	64	77	874.21
90	64	78	809.96
90	64	79	839.7
90	64	80	884.89
90	64	81	936.36
90	64	82	933.6
90	64	83	913.93
90	64	84	921.54
90	65	74	922.11
90	65	75	872.3
90	65	76	881.17
90	65	77	852.82
90	65	78	782.53
90	65	79	784.24
90	65	80	820.33
90	65	81	890.54
90	65	82	918.54
90	65	83	928.23
90	65	84	896.39
90	66	74	908.08
90	66	75	894.84
90	66	76	848.22
90	66	77	803.97
90	66	78	763.54
90	66	79	758.31
90	66	80	790.97
90	66	81	878.54
90	66	82	920.6
90	66	83	937.76
90	66	84	871.75
90	67	74	899.77
90	67	75	873.28
90	67	76	812.33
90	67	77	773.5
90	67	78	763.48
90	67	79	765.9
90	67	80	776.99
90	67	81	814.09
90	67	82	828.25
90	67	83	826.26
90	67	84	779.23
90	68	74	889.41
90	68	75	830.34
90	68	76	781.62
90	68	77	761.93
90	68	78	775.09
90	68	79	785.82
90	68	80	787.79
90	68	81	789.03
90	68	82	789.2
90	68	83	779.17
90	68	84	767.1
90	69	74	808.85
90	69	75	782.9
90	69	76	762.02
90	69	77	761.22
90	69	78	783.27
90	69	79	805.43
90	69	80	817.26
90	69	81	807.45
90	69	82	795.24
90	69	83	778.74
90	69	84	797.15
90	70	74	767.86
90	70	75	773.54
90	70	76	756.22
90	70	77	752.23
90	70	78	778.42
90	70	79	790.18
90	70	80	789.9
90	70	81	769.92
90	70	82	763.2
90	70	83	764.28
90	70	84	780.59
90	71	74	756.91
90	71	75	774.89
90	71	76	755.33
90	71	77	750.93
90	71	78	779.6
90	71	79	784.17
90	71	80	778.85
90	71	81	764.49
90	71	82	761.8
90	71	83	765.18
90	71	84	778.27
90	72	74	773.2
90	72	75	769.64
90	72	76	757.26
90	72	77	761.15
90	72	78	786.49
90	72	79	792.65
90	72	80	795.51
90	72	81	800.13
90	72	82	797.44
90	72	83	785.71
90	72	84	791.04
90	73	74	789.39
90	73	75	774.59
90	73	76	764.19
90	73	81	858.57
90	73	82	871.2
90	73	83	887.17
90	73	84	871.12
90	74	81	925.93
90	74	82	947.96
90	74	83	968.15
90	74	84	941.28
90	75	81	993.62
90	75	82	1018.5
90	75	83	1018.8
90	75	84	999.98
90	76	81	983.16
90	76	82	1021.1
90	76	83	1025.1
90	76	84	1017.2
91	47	81	914.9
91	47	82	911.64
91	47	83	895.35
91	47	84	884.94
91	48	81	832.64
91	48	82	824.93
91	48	83	805.22
91	48	84	808.85
91	49	74	777.54
91	49	75	793.34
91	49	76	782.81
91	49	81	772.82
91	49	82	770.23
91	49	83	760.47
91	49	84	777.54
91	50	74	759.17
91	50	75	773.66
91	50	76	770.59
91	50	81	769.15
91	50	82	772.54
91	50	83	776.21
91	50	84	795.48
91	51	74	751.3
91	51	75	777.78
91	51	76	795.7
91	51	81	774.06
91	51	82	763.89
91	51	83	758.32
91	51	84	774.37
91	52	74	821.23
91	52	75	861.53
91	52	76	897.52
91	52	81	818.07
91	52	82	801.4
91	52	83	779.28
91	52	84	769.55
91	53	74	863.44
91	53	75	906.96
91	53	76	938.58
91	53	81	931.05
91	53	82	907.66
91	53	83	854.66
91	53	84	798.49
91	54	74	878.11
91	54	75	922.88
91	54	76	954.6
91	54	81	964.57
91	54	82	981.47
91	54	83	942.06
91	54	84	893.27
91	55	74	867.46
91	55	75	919.96
91	55	76	966.72
91	55	81	966.48
91	55	82	1002.7
91	55	83	979.71
91	55	84	951.5
91	56	74	844.61
91	56	75	872.89
91	56	76	903.54
91	56	81	977.19
91	56	82	975.12
91	56	83	969.48
91	56	84	969.71
91	57	74	856.81
91	57	75	860.9
91	57	76	879.29
91	57	77	936.45
91	57	78	976.65
91	57	79	1010.7
91	57	80	983.53
91	57	81	963.03
91	57	82	968.17
91	57	83	961.99
91	57	84	956.05
91	58	74	945.39
91	58	75	931.76
91	58	76	917.65
91	58	77	951.61
91	58	78	977.01
91	58	79	997.83
91	58	80	996.87
91	58	81	1002.8
91	58	82	1004.6
91	58	83	1007.7
91	58	84	1027.4
91	59	74	904.62
91	59	75	906.91
91	59	76	906.1
91	59	77	925.96
91	59	78	943.22
91	59	79	953.61
91	59	80	1006.9
91	59	81	1069.9
91	59	82	1013.9
91	59	83	988.17
91	59	84	987.73
91	60	74	838.2
91	60	75	807.85
91	60	76	753.48
91	60	77	777.02
91	60	78	781.63
91	60	79	744.89
91	60	80	753
91	60	81	776.63
91	60	82	772.04
91	60	83	743.74
91	60	84	688.21
91	61	74	820.77
91	61	75	742.69
91	61	76	684.06
91	61	77	730.33
91	61	78	770.22
91	61	79	753.15
91	61	80	757.72
91	61	81	753.4
91	61	82	752.4
91	61	83	728.42
91	61	84	694.22
91	62	74	902.71
91	62	75	765
91	62	76	858.94
91	62	77	910.4
91	62	78	930.22
91	62	79	934.53
91	62	80	916.91
91	62	81	875.37
91	62	82	848.18
91	62	83	819.87
91	62	84	831.11
91	63	74	895.14
91	63	75	748.9
91	63	76	891.86
91	63	77	914.9
91	63	78	871
91	63	79	917.56
91	63	80	952.57
91	63	81	977.1
91	63	82	946.25
91	63	83	915.82
91	63	84	995.38
91	64	74	880.18
91	64	75	806.33
91	64	76	901.65
91	64	77	892.25
91	64	78	822.71
91	64	79	851.19
91	64	80	885.1
91	64	81	924
91	64	82	899.99
91	64	83	874.24
91	64	84	934.79
91	65	74	926.57
91	65	75	960.96
91	65	76	908.67
91	65	77	859.74
91	65	78	801.13
91	65	79	790.19
91	65	80	816.89
91	65	81	875.33
91	65	82	887.18
91	65	83	889.67
91	65	84	926.04
91	66	74	912.36
91	66	75	920.97
91	66	76	855.89
91	66	77	807.21
91	66	78	768.92
91	66	79	762.59
91	66	80	799.76
91	66	81	880.6
91	66	82	923.11
91	66	83	951.05
91	66	84	943.03
91	67	74	910.29
91	67	75	896.17
91	67	76	832.06
91	67	81	831.57
91	67	82	861.11
91	67	83	890.38
91	67	84	852.15
91	68	74	908.89
91	68	75	876.35
91	68	76	819.19
91	68	81	807
91	68	82	813.59
91	68	83	832.76
91	68	84	803.79
91	69	74	823.17
91	69	75	805.76
91	69	76	771.17
91	69	81	815.3
91	69	82	797.02
91	69	83	781.46
91	69	84	783.31
91	70	74	783.46
91	70	75	780.43
91	70	76	755.66
91	70	81	770.24
91	70	82	759.63
91	70	83	765.22
91	70	84	775.06
91	71	74	776.85
91	71	75	774.49
91	71	76	754.96
91	71	81	757.01
91	71	82	761.56
91	71	83	782.01
91	71	84	791.69
91	72	74	784.62
91	72	75	761.78
91	72	76	751.63
91	72	81	810.55
91	72	82	822.3
91	72	83	833.22
91	72	84	829.8
91	73	74	790.87
91	73	75	770.53
91	73	76	760.71
91	73	81	897.87
91	73	82	901.54
91	73	83	905.02
91	73	84	891.88
91	74	74	792.08
91	74	75	782.34
91	74	76	764.45
91	74	81	984.5
91	74	82	976.58
91	74	83	973.37
91	74	84	965.76
91	75	81	1028.5
91	75	82	1025.2
91	75	83	1021.6
91	75	84	1045.7
91	76	81	1005.3
91	76	82	1021.7
91	76	83	1022.2
91	76	84	1052.8
92	47	81	995.32
92	47	82	1006
92	47	83	986.15
92	47	84	980.2
92	48	81	897.95
92	48	82	914.01
92	48	83	901.75
92	48	84	895.7
92	49	74	803.75
92	49	75	824
92	49	76	808.68
92	49	81	805.62
92	49	82	820.09
92	49	83	824.57
92	49	84	833.26
92	50	74	781.1
92	50	75	796.25
92	50	76	784.43
92	50	81	785.85
92	50	82	797.9
92	50	83	795.7
92	50	84	812.87
92	51	74	763.81
92	51	75	772.26
92	51	76	770.03
92	51	81	782.81
92	51	82	794.59
92	51	83	784.02
92	51	84	808.67
92	52	74	820.5
92	52	75	846.73
92	52	76	858.45
92	52	81	797.75
92	52	82	802.21
92	52	83	783.02
92	52	84	790.1
92	53	74	885.64
92	53	75	923.69
92	53	76	930.74
92	53	81	822.47
92	53	82	803.62
92	53	83	786.98
92	53	84	774.47
92	54	74	942.66
92	54	75	976.94
92	54	76	977.26
92	54	81	867.35
92	54	82	858.23
92	54	83	836.34
92	54	84	812.92
92	55	74	927.52
92	55	75	969.17
92	55	76	991.43
92	55	81	904.99
92	55	82	900.1
92	55	83	881.63
92	55	84	862.9
92	56	74	886.25
92	56	75	927.97
92	56	76	954.89
92	56	81	920.44
92	56	82	908.43
92	56	83	901.41
92	56	84	897.54
92	57	74	861.82
92	57	75	889.85
92	57	76	920.34
92	57	77	951.19
92	57	78	979
92	57	79	1005.9
92	57	80	957.32
92	57	81	926.08
92	57	82	914.86
92	57	83	907.29
92	57	84	902.79
92	58	74	901.34
92	58	75	897.37
92	58	76	912.45
92	58	77	951.93
92	58	78	980.07
92	58	79	1013.6
92	58	80	985.82
92	58	81	957.1
92	58	82	936.52
92	58	83	936.87
92	58	84	955.18
92	59	74	950.99
92	59	75	950.37
92	59	76	942.54
92	59	77	951.96
92	59	78	983.75
92	59	79	1030.4
92	59	80	1016.3
92	59	81	988.62
92	59	82	941.33
92	59	83	927.96
92	59	84	932.25
92	60	74	900.06
92	60	75	858.64
92	60	76	791.28
92	60	77	834.36
92	60	78	865.99
92	60	79	805.46
92	60	80	802.83
92	60	81	834.99
92	60	82	845.22
92	60	83	822.66
92	60	84	745.04
92	61	74	811.76
92	61	75	724.5
92	61	76	670.62
92	61	77	774.91
92	61	78	858.82
92	61	79	783.52
92	61	80	813.56
92	61	81	879.94
92	61	82	912.25
92	61	83	886.38
92	61	84	792.27
92	62	74	853.93
92	62	75	712.39
92	62	76	785.31
92	62	77	877.88
92	62	78	949.19
92	62	79	937.67
92	62	80	960.02
92	62	81	993.29
92	62	82	1000.3
92	62	83	974.12
92	62	84	909.82
92	63	74	876.63
92	63	75	786.26
92	63	76	888.51
92	63	77	914.2
92	63	78	896.85
92	63	79	915.6
92	63	80	944.59
92	63	81	975.64
92	63	82	994.06
92	63	83	997.01
92	63	84	1008.8
92	64	74	887.44
92	64	75	874.15
92	64	76	927.75
92	64	77	920.17
92	64	78	882.24
92	64	79	850.45
92	64	80	863.57
92	64	81	913.18
92	64	82	935.17
92	64	83	942.17
92	64	84	959.12
92	65	74	911.47
92	65	75	957.3
92	65	76	913.77
92	65	77	898.99
92	65	78	899.16
92	65	79	800.77
92	65	80	795.07
92	65	81	863.68
92	65	82	904.45
92	65	83	929.52
92	65	84	951.6
92	66	74	917.56
92	66	75	939.56
92	66	76	904.45
92	66	77	882.67
92	66	78	862
92	66	79	803.34
92	66	80	800.31
92	66	81	854.5
92	66	82	911.81
92	66	83	958.47
92	66	84	975.87
92	67	74	923.06
92	67	75	923.5
92	67	76	894.05
92	67	81	824.48
92	67	82	870.57
92	67	83	913.68
92	67	84	909.38
92	68	74	926.94
92	68	75	902.7
92	68	76	872.86
92	68	81	804.65
92	68	82	826.82
92	68	83	850.63
92	68	84	838.82
92	69	74	837.24
92	69	75	821.45
92	69	76	788.39
92	69	81	801.22
92	69	82	791.09
92	69	83	785.97
92	69	84	777.4
92	70	74	795.47
92	70	75	777.51
92	70	76	749.03
92	70	81	776.12
92	70	82	773.49
92	70	83	776.51
92	70	84	779.47
92	71	74	788.62
92	71	75	758.91
92	71	76	740.44
92	71	81	774.16
92	71	82	786.38
92	71	83	801
92	71	84	815.05
92	72	74	789.26
92	72	75	750.18
92	72	76	747.7
92	72	81	839.2
92	72	82	846.84
92	72	83	851.83
92	72	84	873.58
92	73	74	787
92	73	75	759.19
92	73	76	751.3
92	73	81	923.84
92	73	82	925.99
92	73	83	921.44
92	73	84	933.62
92	74	74	784.26
92	74	75	779.76
92	74	76	755.52
92	74	81	1016.7
92	74	82	1011.7
92	74	83	996.07
92	74	84	1001.8
92	75	81	1037.7
92	75	82	1033.4
92	75	83	1021.1
92	75	84	1062.1
92	76	81	1001.3
92	76	82	1008.8
92	76	83	996.57
92	76	84	1054.6
93	49	74	826.93
93	49	75	841.17
93	49	76	809.41
93	50	74	806.51
93	50	75	813.7
93	50	76	792.06
93	50	81	811.31
93	50	82	821.16
93	50	83	817.31
93	50	84	827.37
93	51	74	776.79
93	51	75	767.24
93	51	76	750.54
93	51	81	806.23
93	51	82	814.59
93	51	83	806.75
93	51	84	840.08
93	52	74	809.11
93	52	75	807.74
93	52	76	783.45
93	52	81	812.11
93	52	82	811.6
93	52	83	798.15
93	52	84	828.16
93	53	74	872.82
93	53	75	881.85
93	53	76	850.88
93	53	81	794.22
93	53	82	757.83
93	53	83	748.39
93	53	84	771.69
93	54	71	758.32
93	54	72	753.17
93	54	73	848.29
93	54	74	956.61
93	54	75	969.24
93	54	76	931.01
93	54	81	804.23
93	54	82	776.23
93	54	83	770.81
93	54	84	767.49
93	55	71	791.24
93	55	72	783.98
93	55	73	863.87
93	55	74	973.42
93	55	75	996.06
93	55	76	988.66
93	55	81	824.58
93	55	82	808.39
93	55	83	802.77
93	55	84	795.38
93	56	71	857.48
93	56	72	816.4
93	56	73	851.35
93	56	74	944.37
93	56	75	976.07
93	56	76	982.25
93	56	81	854.79
93	56	82	829.85
93	56	83	826.2
93	56	84	825.13
93	57	71	944.82
93	57	72	846.04
93	57	73	815.31
93	57	74	888.11
93	57	75	931.77
93	57	76	954.31
93	57	77	967.19
93	57	78	983.08
93	57	79	991.52
93	57	80	929.87
93	58	71	989.57
93	58	72	962.41
93	58	73	906.45
93	58	74	890.09
93	58	75	895.94
93	58	76	920.4
93	58	77	972.93
93	58	78	990.58
93	58	79	1005.3
93	58	80	966.54
93	59	71	972.98
93	59	72	982.3
93	59	73	921.66
93	59	74	952.81
93	59	75	950.46
93	59	76	930
93	59	77	947.5
93	59	78	977.16
93	59	79	1018.3
93	59	80	996.81
93	60	71	917.31
93	60	72	928.34
93	60	73	807.06
93	60	74	849.98
93	60	75	870.04
93	60	76	881.1
93	60	77	866.43
93	60	78	832.98
93	60	79	756.61
93	60	80	800.65
93	61	74	649.24
93	61	75	728.78
93	61	76	823.85
93	61	77	841.12
93	61	78	815.47
93	61	79	718.5
93	61	80	794.15
93	62	71	868.57
93	62	72	927.23
93	62	73	885.28
93	62	74	857.33
93	62	75	835.39
93	62	76	857.33
93	62	77	907.6
93	62	78	931.42
93	62	79	888.84
93	62	80	928.92
93	63	71	871.49
93	63	72	968.45
93	63	73	959.16
93	63	74	939.03
93	63	75	923.04
93	63	76	920.74
93	63	77	914.63
93	63	78	902.02
93	63	79	918.86
93	63	80	940.58
93	64	71	894.06
93	64	72	952.75
93	64	73	928.85
93	64	74	945.98
93	64	75	958.42
93	64	76	953.6
93	64	77	930.88
93	64	78	899.6
93	64	79	874.86
93	64	80	870.81
93	65	71	884.77
93	65	72	998.12
93	65	73	976.44
93	65	74	957.91
93	65	75	946.65
93	65	76	957.06
93	65	77	949.52
93	65	78	926.63
93	65	79	831
93	65	80	803.86
93	66	71	885.35
93	66	72	1011
93	66	73	982.23
93	66	74	983.89
93	66	75	999.34
93	66	76	969.18
93	67	71	883.76
93	67	72	1008.9
93	67	73	974.22
93	67	74	974.16
93	67	75	989.13
93	67	76	955.83
93	67	81	808.88
93	67	82	843.14
93	67	83	886.72
93	67	84	919.13
93	68	71	861.42
93	68	72	1013
93	68	73	965.9
93	68	74	935.09
93	68	75	918.13
93	68	76	914.9
93	68	81	799.65
93	68	82	813.99
93	68	83	833.13
93	68	84	850.72
93	69	71	778.74
93	69	72	937.93
93	69	73	902.37
93	69	74	866.76
93	69	75	832.4
93	69	76	822.34
93	69	81	791.52
93	69	82	792.38
93	69	83	794.79
93	69	84	790.8
93	70	74	817.76
93	70	75	786.54
93	70	76	779.31
93	70	81	785.66
93	70	82	785.46
93	70	83	785.12
93	70	84	789.21
93	71	74	781.29
93	71	75	770.46
93	71	76	766.64
93	71	81	796.7
93	71	82	800.97
93	71	83	802.35
93	71	84	822.5
93	72	74	795
93	72	75	795.6
93	72	76	783.39
93	72	81	866.7
93	72	82	872.34
93	72	83	874.26
93	72	84	905.18
93	73	74	799.23
93	73	75	803.28
93	73	76	786.06
93	73	81	951.66
93	73	82	953.59
93	73	83	942.92
93	73	84	967.02
93	74	74	799.89
93	74	75	806.14
93	74	76	784.8
94	49	74	825.89
94	49	75	839.05
94	49	76	819.91
94	50	71	877.65
94	50	72	837.48
94	50	73	821.57
94	50	74	820.76
94	50	75	830.9
94	50	76	799.55
94	51	71	860.83
94	51	72	832.21
94	51	73	812.89
94	51	74	805.87
94	51	75	810.89
94	51	76	772.6
94	52	71	850.8
94	52	72	840.05
94	52	73	831.09
94	52	74	828.03
94	52	75	826.06
94	52	76	818.47
94	53	69	595.57
94	53	70	732.38
94	53	71	857.69
94	53	72	842.89
94	53	73	849.66
94	53	74	860.42
94	53	75	852.15
94	53	76	856.75
94	54	69	576.4
94	54	70	688.57
94	54	71	810.39
94	54	72	767.44
94	54	73	822.16
94	54	74	886.23
94	54	75	890.45
94	54	76	898.23
94	54	78	907.63
94	54	79	877.47
94	54	80	831.19
94	55	69	576.31
94	55	70	688.28
94	55	71	826.46
94	55	72	767.55
94	55	73	830.16
94	55	74	933.01
94	55	75	971.56
94	55	76	974.9
94	55	78	949.87
94	55	79	908.93
94	55	80	849.09
94	56	69	618.71
94	56	70	717.57
94	56	71	882.2
94	56	72	804.54
94	56	73	842.67
94	56	74	935.8
94	56	75	981.7
94	56	76	987
94	56	78	992.34
94	56	79	990.27
94	56	80	911.94
94	57	71	893.47
94	57	72	837.89
94	57	73	845.08
94	57	74	909.32
94	57	75	959.31
94	57	76	979.06
94	57	77	976.15
94	57	78	1006.1
94	57	79	1013.6
94	57	80	944.31
94	58	71	974.53
94	58	72	956.63
94	58	73	931.44
94	58	74	948.13
94	58	75	952.94
94	58	76	961.46
94	58	77	996.51
94	58	78	1010.2
94	58	79	1019
94	58	80	978.22
94	59	71	986.44
94	59	72	970.24
94	59	73	927.01
94	59	74	970.99
94	59	75	967.01
94	59	76	943.83
94	59	77	940.82
94	59	78	968.11
94	59	79	1017.5
94	59	80	1002.1
94	60	71	876.12
94	60	72	848.9
94	60	73	777.36
94	60	74	821.48
94	60	75	856.28
94	60	76	908.59
94	60	77	880.33
94	60	78	830.11
94	60	79	747.71
94	60	80	825.22
94	61	71	679.25
94	61	72	620.68
94	61	73	547.73
94	61	74	589.42
94	61	75	714.5
94	61	76	892.61
94	61	77	887.75
94	61	78	820.76
94	61	79	692.01
94	61	80	796.14
94	62	71	783.12
94	62	72	825.7
94	62	73	804.7
94	62	74	858.99
94	62	75	910.84
94	62	76	952.64
94	62	77	966.74
94	62	78	938.03
94	62	79	845.68
94	62	80	901.57
94	63	71	912.41
94	63	72	984.93
94	63	73	944.8
94	63	74	977.1
94	63	75	1000.5
94	63	76	992.91
94	63	77	973.96
94	63	78	952.73
94	63	79	943.62
94	63	80	955.23
94	64	71	932.05
94	64	72	998.59
94	64	73	960.1
94	64	74	988.43
94	64	75	1013.3
94	64	76	1001.6
94	64	77	986.33
94	64	78	965.78
94	64	79	935.59
94	64	80	911.69
94	65	71	911.7
94	65	72	1002.5
94	65	73	965.26
94	65	74	975.62
94	65	75	989.66
94	65	76	989.38
94	65	77	1001.7
94	65	78	992.46
94	65	79	906.58
94	65	80	859.45
94	66	71	900.55
94	66	72	974.64
94	66	73	947.29
94	66	74	973.12
94	66	75	1007.9
94	66	76	986.18
94	66	78	996.91
94	66	79	952.08
94	66	80	899.9
94	67	69	763.3
94	67	70	825.67
94	67	71	879.84
94	67	72	937.84
94	67	73	921.2
94	67	74	946.3
94	67	75	983.14
94	67	76	961.23
94	67	78	998.46
94	67	79	945.27
94	67	80	885.08
94	68	69	675.38
94	68	70	727.81
94	68	71	816.33
94	68	72	923.99
94	68	73	902.73
94	68	74	902.91
94	68	75	917.16
94	68	76	911.64
94	68	78	988.68
94	68	79	912.67
94	68	80	852.2
94	69	69	641.3
94	69	70	675.82
94	69	71	754.51
94	69	72	869.18
94	69	73	845.24
94	69	74	830.14
94	69	75	822.04
94	69	76	831.52
94	69	78	880.35
94	69	79	839.85
94	69	80	817.2
94	70	69	632.63
94	70	70	645.84
94	70	71	709.11
94	70	72	827.61
94	70	73	812.49
94	70	74	792.98
94	70	75	772.28
94	70	76	790.4
94	71	71	690.24
94	71	72	818.28
94	71	73	820.69
94	71	74	803.28
94	71	75	768.23
94	71	76	780.31
94	72	71	668.44
94	72	72	803.59
94	72	73	805.63
94	72	74	796.47
94	72	75	796.7
94	72	76	803.12
94	73	71	649.92
94	73	72	817.12
94	73	73	813.51
94	73	74	795.53
94	73	75	803.97
94	73	76	816.91
94	74	74	810.79
94	74	75	801.35
94	74	76	824.79
95	50	71	892.8
95	50	72	844.72
95	50	73	830.96
95	51	71	882.47
95	51	72	871.77
95	51	73	881.01
95	52	71	866.46
95	52	72	888.82
95	52	73	913.65
95	53	69	620.94
95	53	70	746.82
95	53	71	859.09
95	53	72	890.69
95	53	73	914.92
95	53	77	948.1
95	53	78	931.95
95	53	79	898.75
95	53	80	850.61
95	54	69	606.57
95	54	70	721.49
95	54	71	842.56
95	54	72	839.42
95	54	73	836.99
95	54	77	983.53
95	54	78	979.56
95	54	79	932
95	54	80	861.19
95	55	69	600.55
95	55	70	714.34
95	55	71	861.47
95	55	72	830.41
95	55	73	847.55
95	55	77	1036.4
95	55	78	1013.1
95	55	79	964.26
95	55	80	893.98
95	56	69	628.83
95	56	70	725.76
95	56	71	903.73
95	56	72	845.56
95	56	73	864.38
95	56	77	1009.4
95	56	78	1035.7
95	56	79	1027.6
95	56	80	961.39
95	57	69	712.62
95	57	70	763.58
95	57	71	903.71
95	57	72	851.27
[truncated: 7,412 more rows]
