# Supplementary material for: From mathematics to medicine: A practical primer on topological data analysis (TDA) and the development of related analytic tools for the functional discovery of latent structure in fMRI data
Source: PLoS One. 2021 Aug 12;16(8):e0255859. doi: 10.1371/journal.pone.0255859 (PMC8360597; doi:10.1371/journal.pone.0255859)
Supplement: S1 Data — The included archive of .csv files has one .csv file for each time index. Each .csv file contains a single matrix, which has one column for each of the spatial coordinates x, y, z and one column for the fMRI signal amplitude at voxel (x, y, z) at that time index. This is normalized scan data for a single patient from our study, described in the paper, with an ACC (anterior cingulate cortex) mask applied. This is the data we used, together with our software implementation of our workflow (available at https://github.com/regalski/Wayne-State-TDA), to produce the persistence diagrams, vineyards, and loop locations pictured in the figures and described in the Workflow section of our paper. (ZIP) [file pone.0255859.s004.zip › lea2002_145_121_121_time_183_rdACC.csv]

86	49	77	704.7
86	49	78	701.79
86	49	79	696.68
86	49	80	695.32
86	50	77	695.9
86	50	78	674.65
86	50	79	661.52
86	50	80	678.23
86	51	77	697.65
86	51	78	680.83
86	51	79	675.22
86	51	80	686.06
86	52	77	712.34
86	52	78	706.2
86	52	79	705.61
86	52	80	701.75
86	53	77	795.31
86	53	78	752.91
86	53	79	710.5
86	53	80	703.85
86	54	77	855.17
86	54	78	812.67
86	54	79	783.07
86	54	80	772.65
86	55	77	879.87
86	55	78	851.86
86	55	79	855.82
86	55	80	842.43
86	56	77	866.22
86	56	78	852.72
86	56	79	863.5
86	56	80	871.55
86	57	77	857.34
86	57	78	876.21
86	57	79	903.97
86	57	80	903.27
86	57	81	885.62
86	57	82	856.21
86	58	77	853.85
86	58	78	893.11
86	58	79	928.8
86	58	80	924.58
86	58	81	881.49
86	58	82	871.57
86	59	81	861.15
86	59	82	871.68
86	60	81	770.08
86	60	82	782.87
86	61	81	790.38
86	61	82	805.45
86	62	81	845.2
86	62	82	848.91
86	63	77	864.04
86	63	78	817.62
86	63	79	804.66
86	63	80	798.32
86	63	81	798.14
86	63	82	798.29
86	64	77	875.05
86	64	78	858.09
86	64	79	823.47
86	64	80	781.21
86	64	81	758.26
86	64	82	736.77
86	65	77	886.82
86	65	78	879.26
86	65	79	840.1
86	65	80	788.13
86	65	81	763.84
86	65	82	737.74
86	66	77	872.52
86	66	78	882.41
86	66	79	853.66
86	66	80	801.54
86	66	81	798.55
86	66	82	773.3
86	67	77	816.65
86	67	78	855.51
86	67	79	849.95
86	67	80	818.37
86	68	77	818.76
86	68	78	842.8
86	68	79	831.37
86	68	80	798.24
86	69	77	866
86	69	78	830.05
86	69	79	797.46
86	69	80	760.57
86	70	77	790.93
86	70	78	761.58
86	70	79	738.59
86	70	80	716.45
86	71	77	753.78
86	71	78	741.11
86	71	79	723.54
86	71	80	698.02
86	72	77	751.81
86	72	78	745.98
86	72	79	720.08
86	72	80	691.09
86	73	77	748.13
86	73	78	717.01
86	73	79	698.45
86	73	80	699.43
87	46	81	939.34
87	46	82	924.81
87	46	83	923.64
87	46	84	926.89
87	47	81	840.89
87	47	82	834.1
87	47	83	834.02
87	47	84	841.2
87	48	81	764.16
87	48	82	776.31
87	48	83	784.87
87	48	84	794.8
87	49	77	717.4
87	49	78	712.87
87	49	79	708.92
87	49	80	706.16
87	49	81	720.74
87	49	82	736.8
87	49	83	745.81
87	49	84	755.03
87	50	77	707.31
87	50	78	697.45
87	50	79	690.81
87	50	80	698.49
87	50	81	702
87	50	82	701.49
87	50	83	709.88
87	50	84	722.94
87	51	77	707.83
87	51	78	696.96
87	51	79	691.52
87	51	80	703.32
87	52	77	724.56
87	52	78	715.98
87	52	79	710.23
87	52	80	714.19
87	53	77	816.12
87	53	78	771.88
87	53	79	726.23
87	53	80	706.48
87	54	77	871.98
87	54	78	822.2
87	54	79	778.02
87	54	80	754.11
87	55	77	877.5
87	55	78	847.69
87	55	79	839.95
87	55	80	816.9
87	55	81	796.65
87	55	82	771.83
87	55	83	748.34
87	55	84	733.67
87	56	77	869.96
87	56	78	864.9
87	56	79	902.5
87	56	80	885.85
87	56	81	853.39
87	56	82	801.89
87	56	83	762.01
87	56	84	748.97
87	57	77	872.5
87	57	78	889.87
87	57	79	928.69
87	57	80	919.65
87	57	81	889.1
87	57	82	830.05
87	57	83	781.31
87	57	84	762.72
87	58	77	881.71
87	58	78	909.54
87	58	79	928.99
87	58	80	927.03
87	58	81	909.24
87	58	82	874.92
87	58	83	851.62
87	58	84	830.61
87	59	77	881.62
87	59	78	862.35
87	59	79	875.74
87	59	80	889.82
87	59	81	902.04
87	59	82	906.34
87	59	83	916.15
87	59	84	887.41
87	60	77	821.89
87	60	78	778.38
87	60	79	799.47
87	60	80	806.41
87	60	81	770.81
87	60	82	790.53
87	60	83	828.25
87	60	84	835.71
87	61	77	775.36
87	61	78	737.18
87	61	79	772.46
87	61	80	803.16
87	61	81	781.88
87	61	82	800.84
87	61	83	827.52
87	61	84	838.13
87	62	77	834.83
87	62	78	803.89
87	62	79	819.94
87	62	80	839.69
87	62	81	861.57
87	62	82	861.96
87	62	83	851.02
87	62	84	843.53
87	63	77	872.94
87	63	78	835.21
87	63	79	792.23
87	63	80	757.16
87	63	81	819.72
87	63	82	832.67
87	63	83	819.85
87	63	84	807.67
87	64	77	885.01
87	64	78	849.36
87	64	79	782.86
87	64	80	707.42
87	64	81	762.91
87	64	82	775.95
87	64	83	765.98
87	64	84	763.99
87	65	77	884.44
87	65	78	861.96
87	65	79	791.29
87	65	80	701.89
87	65	81	729.42
87	65	82	734.38
87	65	83	727.81
87	65	84	736.5
87	66	77	854.82
87	66	78	851.19
87	66	79	799.47
87	66	80	722.25
87	66	81	719.38
87	66	82	715.48
87	66	83	710.33
87	66	84	726.08
87	67	77	880.66
87	67	78	850.17
87	67	79	792.1
87	67	80	717.46
87	67	81	720.44
87	67	82	729.67
87	67	83	748.88
87	67	84	754.35
87	68	77	883.86
87	68	78	837.09
87	68	79	781.47
87	68	80	721.87
87	68	81	722.25
87	68	82	728.28
87	68	83	740.89
87	68	84	730.14
87	69	77	818.25
87	69	78	794.83
87	69	79	764.25
87	69	80	732.42
87	70	77	753.51
87	70	78	741.22
87	70	79	737.7
87	70	80	738.83
87	71	77	730.48
87	71	78	731.89
87	71	79	734.92
87	71	80	736.66
87	72	77	750.79
87	72	78	752.08
87	72	79	740.7
87	72	80	727.11
87	73	77	737.66
87	73	78	724.97
87	73	79	717.46
87	73	80	721.62
87	73	81	747.09
87	73	82	756.03
87	73	83	750.38
87	73	84	760.85
87	74	81	768.34
87	74	82	799.63
87	74	83	818.7
87	74	84	837.6
87	75	81	801.22
87	75	82	854.07
87	75	83	893.8
87	75	84	907.02
87	76	81	784
87	76	82	856.26
87	76	83	941.83
87	76	84	945.83
88	46	81	973.21
88	46	82	958.71
88	46	83	961.66
88	46	84	955.86
88	47	81	869.93
88	47	82	879.37
88	47	83	868.18
88	47	84	859.2
88	48	81	775.93
88	48	82	790.63
88	48	83	792.49
88	48	84	797.19
88	49	77	722.97
88	49	78	716.94
88	49	79	712.12
88	49	80	709.86
88	49	81	722.89
88	49	82	737.47
88	49	83	749.95
88	49	84	762.65
88	50	77	709.91
88	50	78	711.49
88	50	79	713.59
88	50	80	716.03
88	50	81	718.63
88	50	82	717.26
88	50	83	731.45
88	50	84	745.3
88	51	77	717.61
88	51	78	713.56
88	51	79	709.53
88	51	80	712.28
88	52	77	762.75
88	52	78	733.99
88	52	79	720.77
88	52	80	717.24
88	53	77	866.83
88	53	78	822.2
88	53	79	778.39
88	53	80	757.22
88	54	77	919.71
88	54	78	877.5
88	54	79	836.63
88	54	80	803.1
88	55	77	902.51
88	55	78	882.29
88	55	79	881.73
88	55	80	842.41
88	55	81	813.22
88	55	82	823.72
88	55	83	814.15
88	55	84	798.54
88	56	77	881.97
88	56	78	873.01
88	56	79	888.23
88	56	80	860.02
88	56	81	829.1
88	56	82	831.58
88	56	83	829.72
88	56	84	835.23
88	57	77	874.36
88	57	78	884.6
88	57	79	892.37
88	57	80	880.61
88	57	81	864.34
88	57	82	836.12
88	57	83	811.62
88	57	84	817.58
88	58	77	878.35
88	58	78	904.24
88	58	79	895.88
88	58	80	895.12
88	58	81	897.48
88	58	82	872.66
88	58	83	855.38
88	58	84	862.33
88	59	77	878.39
88	59	78	869.19
88	59	79	878.56
88	59	80	890.32
88	59	81	902.46
88	59	82	908.03
88	59	83	909.15
88	59	84	900.98
88	60	77	875.38
88	60	78	859.09
88	60	79	833.05
88	60	80	808.8
88	60	81	781.25
88	60	82	780.53
88	60	83	793.43
88	60	84	813.83
88	61	77	869.16
88	61	78	865.85
88	61	79	834.67
88	61	80	818.01
88	61	81	807.98
88	61	82	817.72
88	61	83	835.13
88	61	84	837.43
88	62	77	880.02
88	62	78	884.29
88	62	79	885.13
88	62	80	887.3
88	62	81	912.77
88	62	82	919.75
88	62	83	913.22
88	62	84	874.99
88	63	77	888.58
88	63	78	855.94
88	63	79	833.06
88	63	80	821.27
88	63	81	875.08
88	63	82	896.3
88	63	83	896.45
88	63	84	849.39
88	64	77	894.27
88	64	78	835.26
88	64	79	786.09
88	64	80	754.72
88	64	81	839.17
88	64	82	862.56
88	64	83	848.7
88	64	84	802.41
88	65	77	901.29
88	65	78	828.64
88	65	79	758.08
88	65	80	708.94
88	65	81	800.57
88	65	82	821.19
88	65	83	807.08
88	65	84	771.97
88	66	77	881.9
88	66	78	814.25
88	66	79	755.94
88	66	80	710.96
88	66	81	764.41
88	66	82	777.71
88	66	83	771.91
88	66	84	753.3
88	67	77	859.65
88	67	78	796.41
88	67	79	747.8
88	67	80	712.05
88	67	81	752.02
88	67	82	761.81
88	67	83	757.61
88	67	84	742.48
88	68	77	827.8
88	68	78	779.62
88	68	79	743.36
88	68	80	714.89
88	68	81	742.03
88	68	82	747.82
88	68	83	744.76
88	68	84	732.4
88	69	77	771.92
88	69	78	758.05
88	69	79	735.01
88	69	80	712.3
88	70	77	743.17
88	70	78	746.26
88	70	79	731.93
88	70	80	717.49
88	71	77	734.69
88	71	78	741.73
88	71	79	739.08
88	71	80	736.51
88	72	77	743.92
88	72	78	738.98
88	72	79	751.16
88	72	80	765.8
88	73	77	725.66
88	73	78	731.05
88	73	79	738.47
88	73	80	752.56
88	73	81	775.41
88	73	82	790.65
88	73	83	800.43
88	73	84	781.83
88	74	81	812.87
88	74	82	850.22
88	74	83	867.9
88	74	84	861.01
88	75	81	878.06
88	75	82	917.8
88	75	83	911
88	75	84	935.37
88	76	81	867.02
88	76	82	917.42
88	76	83	933.76
88	76	84	954.34
89	46	81	975.76
89	46	82	978.55
89	46	83	962.79
89	46	84	948.74
89	47	81	881.71
89	47	82	886.22
89	47	83	862.91
89	47	84	847.81
89	48	81	787.56
89	48	82	798.78
89	48	83	788.42
89	48	84	787.43
89	49	77	737.84
89	49	78	735.07
89	49	79	723.95
89	49	80	709.57
89	49	81	729.03
89	49	82	748.7
89	49	83	752.71
89	49	84	761.07
89	50	74	727.61
89	50	75	767.54
89	50	76	758.08
89	50	77	731.25
89	50	78	730.31
89	50	79	726.91
89	50	80	722.82
89	50	81	733.79
89	50	82	742.56
89	50	83	748.39
89	50	84	757.6
89	51	74	730.45
89	51	75	797.77
89	51	76	793.55
89	51	77	760.31
89	51	78	754.78
89	51	79	745.17
89	51	80	733.2
89	51	81	736.12
89	51	82	745.25
89	51	83	737.49
89	51	84	732.43
89	52	74	785.5
89	52	75	876.02
89	52	76	890.14
89	52	77	855.47
89	52	78	826.79
89	52	79	794.58
89	52	80	763.99
89	52	81	760.23
89	52	82	771.56
89	52	83	756.66
89	52	84	743.24
89	53	74	827.41
89	53	75	909.9
89	53	76	929.91
89	53	77	894.74
89	53	78	880.44
89	53	79	864.65
89	53	80	847.19
89	53	81	835.61
89	53	82	838.88
89	53	83	817.01
89	53	84	793.66
89	54	74	848.79
89	54	75	912.9
89	54	76	939.97
89	54	77	915.14
89	54	78	907.37
89	54	79	896.8
89	54	80	874.18
89	54	81	853.44
89	54	82	863.34
89	54	83	851.51
89	54	84	831.04
89	55	75	881.57
89	55	76	933.69
89	55	77	919.22
89	55	78	908.88
89	55	79	901.45
89	55	80	873.76
89	55	81	854.25
89	55	82	873.47
89	55	83	875.88
89	55	84	870.71
89	56	75	856.87
89	56	76	902.63
89	56	77	892.97
89	56	78	887.39
89	56	79	891.01
89	56	80	888.04
89	56	81	879.43
89	56	82	883.37
89	56	83	894.7
89	56	84	911.35
89	57	75	862.43
89	57	76	879.32
89	57	77	888.29
89	57	78	890.07
89	57	79	874.55
89	57	80	881.13
89	57	81	888.67
89	57	82	876.76
89	57	83	872.46
89	57	84	890.01
89	58	77	905.81
89	58	78	911.16
89	58	79	879.54
89	58	80	893.08
89	58	81	916.26
89	58	82	904.13
89	58	83	899.65
89	58	84	920.18
89	59	77	885.8
89	59	78	882.9
89	59	79	920.21
89	59	80	942.95
89	59	81	951.21
89	59	82	945.29
89	59	83	926.06
89	59	84	926.97
89	60	77	855.12
89	60	78	834.11
89	60	79	835.79
89	60	80	804.92
89	60	81	757.06
89	60	82	742.55
89	60	83	737.79
89	60	84	765.78
89	61	77	839.46
89	61	78	826.84
89	61	79	816.85
89	61	80	790.82
89	61	81	762.68
89	61	82	765.04
89	61	83	773.35
89	61	84	800.85
89	62	77	875.11
89	62	78	865.01
89	62	79	892.08
89	62	80	906.68
89	62	81	919.46
89	62	82	915.47
89	62	83	908.41
89	62	84	885.87
89	63	77	877.48
89	63	78	834.02
89	63	79	850.06
89	63	80	879.34
89	63	81	922.89
89	63	82	933.64
89	63	83	937.13
89	63	84	894.58
89	64	77	874.99
89	64	78	807
89	64	79	795.78
89	64	80	811.04
89	64	81	891.52
89	64	82	917.99
89	64	83	911.55
89	64	84	844.33
89	65	77	877.54
89	65	78	801.38
89	65	79	754.79
89	65	80	746.72
89	65	81	855.62
89	65	82	894.98
89	65	83	885.46
89	65	84	817.51
89	66	75	855.09
89	66	76	857.64
89	66	77	844.32
89	66	78	784.42
89	66	79	739.62
89	66	80	725.71
89	66	81	817.27
89	66	82	856.89
89	66	83	859.91
89	66	84	812.32
89	67	75	886.74
89	67	76	849.05
89	67	77	811.32
89	67	78	766.42
89	67	79	734.64
89	67	80	724.59
89	67	81	779.64
89	67	82	800.14
89	67	83	790.36
89	67	84	759.44
89	68	75	850.09
89	68	76	816.78
89	68	77	786.68
89	68	78	759.26
89	68	79	740.38
89	68	80	730.67
89	68	81	757.12
89	68	82	766.42
89	68	83	756.96
89	68	84	748.74
89	69	74	857.76
89	69	75	796.31
89	69	76	776.17
89	69	77	772.71
89	69	78	765.4
89	69	79	749.06
89	69	80	730.4
89	69	81	740.21
89	69	82	748.5
89	69	83	754.21
89	69	84	770.74
89	70	74	822.84
89	70	75	759.79
89	70	76	746.84
89	70	77	752.12
89	70	78	756.55
89	70	79	743.6
89	70	80	727.19
89	70	81	741.52
89	70	82	756.16
89	70	83	771.63
89	70	84	772.74
89	71	74	798.26
89	71	75	741.55
89	71	76	733.83
89	71	77	743.47
89	71	78	752.77
89	71	79	747.47
89	71	80	740.07
89	71	81	750.34
89	71	82	759.71
89	71	83	770.67
89	71	84	758.57
89	72	74	760.27
89	72	75	765.72
89	72	76	765.18
89	72	77	763.7
89	72	78	758.86
89	72	79	766.81
89	72	80	779.27
89	72	81	768.47
89	72	82	762.62
89	72	83	757.71
89	72	84	737.94
89	73	74	747.61
89	73	75	763.16
89	73	76	755.2
89	73	77	742.63
89	73	78	740.59
89	73	79	756.67
89	73	80	779.72
89	73	81	805.59
89	73	82	830.03
89	73	83	855.72
89	73	84	821.85
89	74	81	854.9
89	74	82	897.88
89	74	83	926.98
89	74	84	896.28
89	75	81	921.27
89	75	82	954.52
89	75	83	945.09
89	75	84	955.7
89	76	81	917.56
89	76	82	959.16
89	76	83	953.49
89	76	84	972.69
90	46	81	971.93
90	46	82	979.15
90	46	83	951.44
90	46	84	930.28
90	47	81	885.18
90	47	82	887.61
90	47	83	853.63
90	47	84	834.44
90	48	81	792.88
90	48	82	805.23
90	48	83	789.15
90	48	84	785.63
90	49	74	752.67
90	49	75	763.47
90	49	76	764.19
90	49	81	733.46
90	49	82	760.54
90	49	83	760.11
90	49	84	763.79
90	50	74	753.11
90	50	75	764.72
90	50	76	763.43
90	50	77	752.85
90	50	78	742.86
90	50	79	735.1
90	50	80	732.44
90	50	81	749.96
90	50	82	768.73
90	50	83	760.08
90	50	84	757.95
90	51	74	745.29
90	51	75	793.95
90	51	76	802.59
90	51	77	788.53
90	51	78	774.13
90	51	79	765.27
90	51	80	755.22
90	51	81	756.77
90	51	82	762.08
90	51	83	742.91
90	51	84	728.38
90	52	74	804.25
90	52	75	882.32
90	52	76	915.71
90	52	77	915.61
90	52	78	891.28
90	52	79	857.64
90	52	80	802.37
90	52	81	788.45
90	52	82	787.45
90	52	83	759.66
90	52	84	731.11
90	53	74	827.26
90	53	75	898.61
90	53	76	931.52
90	53	77	928.04
90	53	78	931.26
90	53	79	932.68
90	53	80	908.3
90	53	81	893.55
90	53	82	885.16
90	53	83	842.66
90	53	84	786.85
90	54	74	813.43
90	54	75	872.99
90	54	76	916.52
90	54	77	927.46
90	54	78	941.54
90	54	79	945.6
90	54	80	930.35
90	54	81	917.99
90	54	82	915.42
90	54	83	898.16
90	54	84	885.15
90	55	74	801.6
90	55	75	861.26
90	55	76	926.51
90	55	77	973.52
90	55	78	958.67
90	55	79	927.7
90	55	80	913.36
90	55	81	907.66
90	55	82	919.38
90	55	83	925.9
90	55	84	938.99
90	56	74	794.28
90	56	75	831.26
90	56	76	891.63
90	56	77	935.67
90	56	78	938.75
90	56	79	927.31
90	56	80	939.34
90	56	81	951.84
90	56	82	937.6
90	56	83	936.32
90	56	84	946.96
90	57	74	825.95
90	57	75	838.48
90	57	76	870.23
90	57	77	913.02
90	57	78	918.95
90	57	79	897.47
90	57	80	919.43
90	57	81	947.23
90	57	82	939.49
90	57	83	941.88
90	57	84	946.23
90	58	74	959.74
90	58	75	931.26
90	58	76	889.3
90	58	77	924.69
90	58	78	925.76
90	58	79	888.94
90	58	80	918.91
90	58	81	962.93
90	58	82	968.28
90	58	83	977.11
90	58	84	997.55
90	59	75	902.11
90	59	76	883.15
90	59	77	887.72
90	59	78	895.37
90	59	79	936.57
90	59	80	983.68
90	59	81	1025.1
90	59	82	1010.5
90	59	83	975.97
90	59	84	1001.3
90	60	75	836
90	60	76	808.46
90	60	77	795.23
90	60	78	787.82
90	60	79	805.69
90	60	80	783.53
90	60	81	722.82
90	60	82	698.81
90	60	83	683.14
90	60	84	732.33
90	61	77	752.31
90	61	78	756.13
90	61	79	767.32
90	61	80	740.5
90	61	81	685.17
90	61	82	662.6
90	61	83	645.22
90	61	84	729.56
90	62	75	856.49
90	62	76	864.72
90	62	77	866.92
90	62	78	863.72
90	62	79	888.48
90	62	80	897.6
90	62	81	889.88
90	62	82	837.81
90	62	83	767.25
90	62	84	841.79
90	63	75	761.09
90	63	76	858.25
90	63	77	880.75
90	63	78	826
90	63	79	867
90	63	80	913.1
90	63	81	951.03
90	63	82	927.49
90	63	83	876.15
90	63	84	929.2
90	64	75	707.82
90	64	76	844.94
90	64	77	866.25
90	64	78	784.96
90	64	79	810.69
90	64	80	856.89
90	64	81	915.37
90	64	82	922.64
90	64	83	906.01
90	64	84	892.55
90	65	74	912.19
90	65	75	864.36
90	65	76	878.2
90	65	77	849.79
90	65	78	771.49
90	65	79	762.22
90	65	80	788.33
90	65	81	867.61
90	65	82	906.66
90	65	83	922.37
90	65	84	866.48
90	66	74	924.19
90	66	75	899
90	66	76	848.34
90	66	77	797.02
90	66	78	747.56
90	66	79	735.32
90	66	80	760.02
90	66	81	854.56
90	66	82	902.56
90	66	83	923.7
90	66	84	854.72
90	67	74	923.85
90	67	75	883.34
90	67	76	813.37
90	67	77	760.46
90	67	78	737.41
90	67	79	739.84
90	67	80	755.96
90	67	81	796.04
90	67	82	820.2
90	67	83	832.24
90	67	84	772.21
90	68	74	917.37
90	68	75	840.35
90	68	76	782.63
90	68	77	750.9
90	68	78	748.07
90	68	79	759.82
90	68	80	764.82
90	68	81	756.06
90	68	82	764.23
90	68	83	779.21
90	68	84	753.15
90	69	74	838.85
90	69	75	787.87
90	69	76	769
90	69	77	764.2
90	69	78	771.28
90	69	79	769.47
90	69	80	763.32
90	69	81	761.46
90	69	82	769.22
90	69	83	787.7
90	69	84	801.16
90	70	74	802.88
90	70	75	769.56
90	70	76	756.22
90	70	77	755.21
90	70	78	759.38
90	70	79	756.16
90	70	80	750.92
90	70	81	758.95
90	70	82	765.24
90	70	83	768.31
90	70	84	778.66
90	71	74	806.99
90	71	75	776.94
90	71	76	752.37
90	71	77	743.96
90	71	78	746.61
90	71	79	749.2
90	71	80	751.9
90	71	81	762.53
90	71	82	766.82
90	71	83	770.19
90	71	84	769.31
90	72	74	803.32
90	72	75	797.74
90	72	76	775.33
90	72	77	760.19
90	72	78	759.5
90	72	79	770.67
90	72	80	783.55
90	72	81	782.16
90	72	82	790.45
90	72	83	819.73
90	72	84	793.1
90	73	74	799.48
90	73	75	802.69
90	73	76	777.25
90	73	81	837.56
90	73	82	862.18
90	73	83	893.14
90	73	84	864.09
90	74	81	902.98
90	74	82	937.99
90	74	83	960.15
90	74	84	931.29
90	75	81	958.7
90	75	82	984.52
90	75	83	1001.9
90	75	84	978.03
90	76	81	951.24
90	76	82	986.17
90	76	83	1012.2
90	76	84	995.24
91	47	81	895.06
91	47	82	895.77
91	47	83	879.41
91	47	84	869.96
91	48	81	807.6
91	48	82	818.87
91	48	83	815.17
91	48	84	820.82
91	49	74	773.6
91	49	75	794.43
91	49	76	780.89
91	49	81	743.84
91	49	82	771.27
91	49	83	780.51
91	49	84	795.59
91	50	74	762.26
91	50	75	786.76
91	50	76	772.63
91	50	81	766.2
91	50	82	782.58
91	50	83	774.24
91	50	84	778.52
91	51	74	767.42
91	51	75	795.97
91	51	76	789.86
91	51	81	774.04
91	51	82	771.86
91	51	83	754.31
91	51	84	754.38
91	52	74	825.24
91	52	75	893.62
91	52	76	914.62
91	52	81	794.15
91	52	82	776.47
91	52	83	760.31
91	52	84	750.56
91	53	74	860.48
91	53	75	928.07
91	53	76	953.71
91	53	81	886.11
91	53	82	855.68
91	53	83	827.68
91	53	84	796.53
91	54	74	861.17
91	54	75	908.98
91	54	76	938.73
91	54	81	940.58
91	54	82	927.51
91	54	83	901.11
91	54	84	873.33
91	55	74	834.5
91	55	75	898.02
91	55	76	953.74
91	55	81	967.55
91	55	82	969.75
91	55	83	948.78
91	55	84	928.65
91	56	74	815.62
91	56	75	865.97
91	56	76	920.67
91	56	81	992.25
91	56	82	976.18
91	56	83	960.55
91	56	84	949.82
91	57	74	827.89
91	57	75	849.98
91	57	76	891.35
91	57	77	941.4
91	57	78	954.54
91	57	79	943.62
91	57	80	965.43
91	57	81	995.98
91	57	82	975.12
91	57	83	954.97
91	57	84	935.07
91	58	74	937.38
91	58	75	920.73
91	58	76	902.64
91	58	77	943.54
91	58	78	946.93
91	58	79	918.88
91	58	80	959.01
91	58	81	1023.9
91	58	82	1003.8
91	58	83	986.9
91	58	84	976.65
91	59	74	907.83
91	59	75	909.13
91	59	76	890.3
91	59	77	900.07
91	59	78	905.22
91	59	79	906.57
91	59	80	969.78
91	59	81	1077.8
91	59	82	1043.8
91	59	83	1000.1
91	59	84	978.61
91	60	74	823.31
91	60	75	822.91
91	60	76	777.49
91	60	77	771.97
91	60	78	763.51
91	60	79	739.81
91	60	80	746.97
91	60	81	761.62
91	60	82	762.09
91	60	83	750.9
91	60	84	721.43
91	61	74	798.01
91	61	75	740.03
91	61	76	687.5
91	61	77	697.69
91	61	78	719.44
91	61	79	700.35
91	61	80	698.82
91	61	81	695.33
91	61	82	703.25
91	61	83	695.22
91	61	84	685.04
91	62	74	896.9
91	62	75	756.22
91	62	76	832.11
91	62	77	872.44
91	62	78	900.11
91	62	79	889.44
91	62	80	877.83
91	62	81	862.27
91	62	82	828.13
91	62	83	785.89
91	62	84	796.22
91	63	74	906.03
91	63	75	740.96
91	63	76	871.05
91	63	77	894.11
91	63	78	842.22
91	63	79	884.79
91	63	80	919.81
91	63	81	941.33
91	63	82	913.42
91	63	83	871.92
91	63	84	920.39
91	64	74	864.3
91	64	75	789.47
91	64	76	881.78
91	64	77	869.34
91	64	78	775.76
91	64	79	827.2
91	64	80	874.08
91	64	81	906.94
91	64	82	886.93
91	64	83	853.25
91	64	84	898.78
91	65	74	911.59
91	65	75	969.93
91	65	76	914.71
91	65	77	840.79
91	65	78	750.1
91	65	79	765.16
91	65	80	805.91
91	65	81	858.39
91	65	82	868.29
91	65	83	861.85
91	65	84	886.18
91	66	74	908.45
91	66	75	927.08
91	66	76	848.99
91	66	77	779.29
91	66	78	722.97
91	66	79	740.64
91	66	80	795.86
91	66	81	880.69
91	66	82	920.14
91	66	83	937.02
91	66	84	901
91	67	74	911.41
91	67	75	881.26
91	67	76	802.12
91	67	81	832.58
91	67	82	852.12
91	67	83	869.39
91	67	84	823.15
91	68	74	928.89
91	68	75	866.36
91	68	76	786.22
91	68	81	785.09
91	68	82	781.66
91	68	83	803.78
91	68	84	777.84
91	69	74	836.23
91	69	75	805.81
91	69	76	766.21
91	69	81	786.36
91	69	82	791.02
91	69	83	802.42
91	69	84	796.29
91	70	74	787.49
91	70	75	783.47
91	70	76	760.68
91	70	81	778.25
91	70	82	782.62
91	70	83	780.2
91	70	84	771.07
91	71	74	786.84
91	71	75	794.48
91	71	76	767.95
91	71	81	780.04
91	71	82	784.58
91	71	83	780.01
91	71	84	766.71
91	72	74	793.61
91	72	75	796.82
91	72	76	772.71
91	72	81	809.54
91	72	82	830.28
91	72	83	847.2
91	72	84	821.79
91	73	74	794.84
91	73	75	801.58
91	73	76	778.78
91	73	81	869.9
91	73	82	890.58
91	73	83	912.02
91	73	84	887.88
91	74	74	790.02
91	74	75	804.32
91	74	76	783.46
91	74	81	947.54
91	74	82	954.62
91	74	83	972.38
91	74	84	955.78
91	75	81	998.63
91	75	82	1004.3
91	75	83	1024.6
91	75	84	1011.8
91	76	81	990.35
91	76	82	1005.8
91	76	83	1031.3
91	76	84	1029.9
92	47	81	959.41
92	47	82	964.06
92	47	83	934.13
92	47	84	937.18
92	48	81	871.92
92	48	82	890.93
92	48	83	877.69
92	48	84	882.69
92	49	74	800.82
92	49	75	840.06
92	49	76	805.7
92	49	81	815.63
92	49	82	834.09
92	49	83	828.59
92	49	84	835.3
92	50	74	776.21
92	50	75	831.34
92	50	76	793.46
92	50	81	788.9
92	50	82	804.95
92	50	83	790.75
92	50	84	798.93
92	51	74	791.92
92	51	75	805.46
92	51	76	767.22
92	51	81	771.81
92	51	82	786.58
92	51	83	762.02
92	51	84	773.71
92	52	74	836.46
92	52	75	888.78
92	52	76	883.51
92	52	81	770.8
92	52	82	783.21
92	52	83	753.02
92	52	84	752.11
92	53	74	889.63
92	53	75	952.77
92	53	76	958.84
92	53	81	821.57
92	53	82	800.66
92	53	83	778
92	53	84	765.48
92	54	74	937.63
92	54	75	978.96
92	54	76	986.32
92	54	81	869.42
92	54	82	850.27
92	54	83	819.35
92	54	84	787.92
92	55	74	908.57
92	55	75	970.23
92	55	76	997.46
92	55	81	907.08
92	55	82	903.19
92	55	83	870.73
92	55	84	835.01
92	56	74	880.31
92	56	75	941.08
92	56	76	972.03
92	56	81	920.56
92	56	82	924.55
92	56	83	909.5
92	56	84	890.59
92	57	74	875.87
92	57	75	909.9
92	57	76	941.4
92	57	77	951.25
92	57	78	955.03
92	57	79	954.9
92	57	80	943.3
92	57	81	939.05
92	57	82	930.83
92	57	83	910.27
92	57	84	883.82
92	58	74	886.35
92	58	75	899.43
92	58	76	948.52
92	58	77	967.96
92	58	78	977.1
92	58	79	979.77
92	58	80	973.98
92	58	81	968.21
92	58	82	950.62
92	58	83	934.98
92	58	84	921.3
92	59	74	927.13
92	59	75	939.49
92	59	76	945.67
92	59	77	948.07
92	59	78	961.85
92	59	79	988.44
92	59	80	979.29
92	59	81	972.58
92	59	82	962.28
92	59	83	946.87
92	59	84	932.09
92	60	74	878.98
92	60	75	866.61
92	60	76	830.23
92	60	77	839.29
92	60	78	837.9
92	60	79	776.36
92	60	80	784.72
92	60	81	844.94
92	60	82	833.25
92	60	83	805.7
92	60	84	736.13
92	61	74	777.75
92	61	75	685.68
92	61	76	694.85
92	61	77	764.13
92	61	78	793.98
92	61	79	695.67
92	61	80	738.66
92	61	81	845.07
92	61	82	860.39
92	61	83	831.42
92	61	84	742.17
92	62	74	829.04
92	62	75	666.67
92	62	76	831.45
92	62	77	907.9
92	62	78	921.17
92	62	79	887.6
92	62	80	915.94
92	62	81	974.3
92	62	82	974.41
92	62	83	939.24
92	62	84	859.96
92	63	74	867.75
92	63	75	756.57
92	63	76	892.8
92	63	77	911.4
92	63	78	862.01
92	63	79	887.81
92	63	80	924.83
92	63	81	965.87
92	63	82	981.31
92	63	83	973.23
92	63	84	954.87
92	64	74	868.81
92	64	75	899.35
92	64	76	921.88
92	64	77	888.26
92	64	78	807.28
92	64	79	825.44
92	64	80	860.55
92	64	81	914.21
92	64	82	937.26
92	64	83	937.28
92	64	84	942.18
92	65	74	889.73
92	65	75	996.36
92	65	76	940.82
92	65	77	878.01
92	65	78	801.13
92	65	79	755.76
92	65	80	777.13
92	65	81	860.78
92	65	82	900.63
92	65	83	916.75
92	65	84	929.78
92	66	74	888.83
92	66	75	938.69
92	66	76	898.54
92	66	77	856.74
92	66	78	800.03
92	66	79	776.35
92	66	80	791.38
92	66	81	851.62
92	66	82	909.94
92	66	83	953.54
92	66	84	942.9
92	67	74	900.25
92	67	75	891.62
92	67	76	860.14
92	67	81	816.52
92	67	82	863.64
92	67	83	905.76
92	67	84	885.44
92	68	74	940.02
92	68	75	889.75
92	68	76	832.89
92	68	81	783.72
92	68	82	807.9
92	68	83	835.67
92	68	84	820.87
92	69	74	856.33
92	69	75	845.52
92	69	76	788.43
92	69	81	787.25
92	69	82	797.1
92	69	83	806.97
92	69	84	791.41
92	70	74	794.48
92	70	75	811.55
92	70	76	767.05
92	70	81	778.1
92	70	82	788.47
92	70	83	791.5
92	70	84	776.46
92	71	74	765.59
92	71	75	792.96
92	71	76	768.48
92	71	81	774.22
92	71	82	792.45
92	71	83	801.05
92	71	84	790.11
92	72	74	767.24
92	72	75	782.24
92	72	76	765.77
92	72	81	827.21
92	72	82	854.86
92	72	83	867.86
92	72	84	860.59
92	73	74	770.97
92	73	75	780.22
92	73	76	767.36
92	73	81	893.89
92	73	82	920.05
92	73	83	933.48
92	73	84	923.64
92	74	74	779.24
92	74	75	790.79
92	74	76	778.56
92	74	81	980.67
92	74	82	991.73
92	74	83	1006.1
92	74	84	989.86
92	75	81	999.75
92	75	82	1006.5
92	75	83	1026.2
92	75	84	1040.2
92	76	81	977.37
92	76	82	990.9
92	76	83	1017.6
92	76	84	1047.6
93	49	74	829.96
93	49	75	878.15
93	49	76	836.4
93	50	74	804.58
93	50	75	870.72
93	50	76	831.07
93	50	81	802.32
93	50	82	808.13
93	50	83	801.35
93	50	84	814.44
93	51	74	819.89
93	51	75	802.38
93	51	76	757.66
93	51	81	782.29
93	51	82	782.63
93	51	83	772.8
93	51	84	800.14
93	52	74	838.12
93	52	75	840.79
93	52	76	807.49
93	52	81	775.14
93	52	82	777.59
93	52	83	769.15
93	52	84	793.22
93	53	74	886.87
93	53	75	907.95
93	53	76	870.98
93	53	81	778.23
93	53	82	761.85
93	53	83	747.45
93	53	84	755.79
93	54	71	735.38
93	54	72	761.23
93	54	73	861.33
93	54	74	987.57
93	54	75	977.27
93	54	76	929.09
93	54	81	798.24
93	54	82	784.23
93	54	83	756.81
93	54	84	729.48
93	55	71	758.24
93	55	72	765.95
93	55	73	849.86
93	55	74	993.43
93	55	75	1019.1
93	55	76	1005.7
93	55	81	825.57
93	55	82	821.4
93	55	83	792.82
93	55	84	755.47
93	56	71	816.52
93	56	72	784.41
93	56	73	829.39
93	56	74	969.44
93	56	75	1001.2
93	56	76	998.34
93	56	81	845.82
93	56	82	847.9
93	56	83	839.26
93	56	84	825.18
93	57	71	924.84
93	57	72	841.1
93	57	73	800.4
93	57	74	926.14
93	57	75	951.81
93	57	76	957.35
93	57	77	952.17
93	57	78	939
93	57	79	923.37
93	57	80	895.73
93	58	71	969.56
93	58	72	940.37
93	58	73	879.39
93	58	74	862.06
93	58	75	894.99
93	58	76	952.42
93	58	77	965.85
93	58	78	968.49
93	58	79	969.31
93	58	80	941.55
93	59	71	947.95
93	59	72	961.31
93	59	73	920.84
93	59	74	934
93	59	75	948.55
93	59	76	948.08
93	59	77	958.59
93	59	78	970.25
93	59	79	985.33
93	59	80	953.72
93	60	71	881.35
93	60	72	898.37
93	60	73	844.03
93	60	74	910.95
93	60	75	926.13
93	60	76	886.18
93	60	77	874.42
93	60	78	844.89
93	60	79	765.46
93	60	80	785.51
93	61	74	730.58
93	61	75	775.02
93	61	76	804.09
93	61	77	817.29
93	61	78	783.54
93	61	79	673.57
93	61	80	736.24
93	62	71	906.5
93	62	72	973.35
93	62	73	924.45
93	62	74	855.34
93	62	75	798.37
93	62	76	895.37
93	62	77	918.59
93	62	78	901.29
93	62	79	877.7
93	62	80	916.81
93	63	71	907.56
93	63	72	1007.5
93	63	73	1007.2
93	63	74	931.11
93	63	75	879.18
93	63	76	928.85
93	63	77	913.7
93	63	78	873.07
93	63	79	894.02
93	63	80	917.78
93	64	71	895.17
93	64	72	934.99
93	64	73	904.04
93	64	74	919.06
93	64	75	951.46
93	64	76	944.67
93	64	77	901.96
93	64	78	839.62
93	64	79	844.83
93	64	80	856.77
93	65	71	892.82
93	65	72	966.1
93	65	73	916.37
93	65	74	911.85
93	65	75	946.7
93	65	76	958.15
93	65	77	917.56
93	65	78	840.62
93	65	79	778
93	65	80	773.89
93	66	71	901.39
93	66	72	1001
93	66	73	961.29
93	66	74	952
93	66	75	963.43
93	66	76	954.26
93	67	71	908.78
93	67	72	1022
93	67	73	995.33
93	67	74	977.25
93	67	75	964.21
93	67	76	949.93
93	67	81	779.85
93	67	82	840.17
93	67	83	904.77
93	67	84	917.19
93	68	71	864.45
93	68	72	1014
93	68	73	988.93
93	68	74	965.15
93	68	75	936.21
93	68	76	945.95
93	68	81	765.67
93	68	82	804.04
93	68	83	844.19
93	68	84	851.77
93	69	71	770.76
93	69	72	929.98
93	69	73	919.49
93	69	74	894.86
93	69	75	873.52
93	69	76	848.43
93	69	81	787.53
93	69	82	800.41
93	69	83	807.84
93	69	84	796.85
93	70	74	834.8
93	70	75	828.58
93	70	76	795.35
93	70	81	782.62
93	70	82	791.45
93	70	83	796.13
93	70	84	785.22
93	71	74	798.3
93	71	75	807.5
93	71	76	785.66
93	71	81	763.78
93	71	82	786.05
93	71	83	808.44
93	71	84	809.57
93	72	74	807.06
93	72	75	837.7
93	72	76	803.45
93	72	81	844.69
93	72	82	872.35
93	72	83	888.3
93	72	84	892.18
93	73	74	815.23
93	73	75	845.31
93	73	76	808.09
93	73	81	925.71
93	73	82	949.63
93	73	83	955.94
93	73	84	959.02
93	74	74	828.86
93	74	75	829.17
93	74	76	797.82
94	49	74	843.86
94	49	75	865
94	49	76	832.9
94	50	71	864.67
94	50	72	830.49
94	50	73	818.59
94	50	74	828.75
94	50	75	857.85
94	50	76	824.51
94	51	71	854.91
94	51	72	814.27
94	51	73	821.95
94	51	74	817.9
94	51	75	783.86
94	51	76	756.58
94	52	71	835.85
94	52	72	811.05
94	52	73	822.06
94	52	74	822.97
94	52	75	805.97
94	52	76	790.37
94	53	69	646.56
94	53	70	748.36
94	53	71	842.66
94	53	72	829.89
94	53	73	833.68
94	53	74	852.41
94	53	75	858.07
94	53	76	844.66
94	54	69	618.44
94	54	70	695.64
94	54	71	790.51
94	54	72	806.59
94	54	73	860.27
94	54	74	925.27
94	54	75	911.43
94	54	76	893.21
94	54	78	844.62
94	54	79	816.45
94	54	80	786.23
94	55	69	599.37
94	55	70	681.32
94	55	71	789.45
94	55	72	799.51
94	55	73	869.16
94	55	74	979.07
94	55	75	996.66
94	55	76	981.95
94	55	78	908.78
94	55	79	866.93
94	55	80	815.15
94	56	69	639.73
94	56	70	726.56
94	56	71	847.15
94	56	72	821.53
94	56	73	867.75
94	56	74	977.9
94	56	75	1006.8
94	56	76	1000.1
94	56	78	943.46
94	56	79	915.38
94	56	80	850.02
94	57	71	869.51
94	57	72	841.94
94	57	73	840.16
94	57	74	907.39
94	57	75	961.4
94	57	76	979.2
94	57	77	954.29
94	57	78	954.14
94	57	79	941.52
94	57	80	886.26
94	58	71	934.47
94	58	72	920.49
94	58	73	894.28
94	58	74	905.05
94	58	75	941.97
94	58	76	978.5
94	58	77	984.53
94	58	78	981.17
94	58	79	974.02
94	58	80	933.28
94	59	71	964.51
94	59	72	959.39
94	59	73	929.29
94	59	74	944.26
94	59	75	955.21
94	59	76	955.96
94	59	77	950.98
94	59	78	969.27
94	59	79	1001.6
94	59	80	955.02
94	60	71	862.18
94	60	72	881.84
94	60	73	833.15
94	60	74	870.28
94	60	75	894.17
94	60	76	912.55
94	60	77	883.26
94	60	78	842.98
94	60	79	773.62
94	60	80	804.17
94	61	71	690.98
94	61	72	646.35
94	61	73	575.61
94	61	74	638.54
94	61	75	742.68
94	61	76	872.71
94	61	77	860.86
94	61	78	793.86
94	61	79	666.12
94	61	80	743.28
94	62	71	771.04
94	62	72	791.55
94	62	73	799.44
94	62	74	854.74
94	62	75	893.78
94	62	76	946.65
94	62	77	950.73
94	62	78	919.92
94	62	79	860.5
94	62	80	898.45
94	63	71	926.29
94	63	72	972.85
94	63	73	976.8
94	63	74	987.27
94	63	75	988.78
94	63	76	974.04
94	63	77	946.01
94	63	78	916.81
94	63	79	912.77
94	63	80	921.42
94	64	71	900.14
94	64	72	963.75
94	64	73	955.32
94	64	74	987.64
94	64	75	1007.5
94	64	76	974.69
94	64	77	936.42
94	64	78	897.83
94	64	79	889.55
94	64	80	878.62
94	65	71	920.67
94	65	72	985.5
94	65	73	978.33
94	65	74	970.69
94	65	75	967.76
94	65	76	972.47
94	65	77	952.71
94	65	78	904.45
94	65	79	836.56
94	65	80	808.47
94	66	71	917.6
94	66	72	980.72
94	66	73	973.43
94	66	74	977.31
94	66	75	990.11
94	66	76	986.32
94	66	78	953.97
94	66	79	889.11
94	66	80	832.93
94	67	69	743.42
94	67	70	786.8
94	67	71	855.95
94	67	72	953
94	67	73	949.37
94	67	74	967.42
94	67	75	992.25
94	67	76	985.34
94	67	78	969.53
94	67	79	890.27
94	67	80	821.05
94	68	69	679.34
94	68	70	718.8
94	68	71	818.34
94	68	72	964.02
94	68	73	951.81
94	68	74	946.99
94	68	75	947.27
94	68	76	960.69
94	68	78	958.64
94	68	79	856.67
94	68	80	785.23
94	69	69	654.37
94	69	70	676.87
94	69	71	755.49
94	69	72	891.22
94	69	73	887.36
94	69	74	883.28
94	69	75	875.18
94	69	76	864.59
94	69	78	827.36
94	69	79	809.87
94	69	80	797.24
94	70	69	654.65
94	70	70	653.89
94	70	71	697.17
94	70	72	804.71
94	70	73	824.62
94	70	74	828.06
94	70	75	818.34
94	70	76	802.44
94	71	71	709.27
94	71	72	819.29
94	71	73	827.7
94	71	74	814.29
94	71	75	788.26
94	71	76	786.32
94	72	71	693.53
94	72	72	813.66
94	72	73	821.7
94	72	74	811.51
94	72	75	809.74
94	72	76	802.15
94	73	71	668.03
94	73	72	810.21
94	73	73	824.58
94	73	74	814.52
94	73	75	822.95
94	73	76	817.91
94	74	74	841.75
94	74	75	823.36
94	74	76	831.81
95	50	71	873.85
95	50	72	837.77
95	50	73	835.99
95	51	71	875.51
95	51	72	853.79
95	51	73	852.01
95	52	71	861.51
95	52	72	868.84
95	52	73	870.66
95	53	69	650.97
95	53	70	747.84
95	53	71	846.06
95	53	72	877.63
95	53	73	883.84
95	53	77	905.13
95	53	78	870.98
95	53	79	841.78
95	53	80	815.65
95	54	69	641.61
95	54	70	714.53
95	54	71	808.55
95	54	72	831.38
95	54	73	849.93
95	54	77	939.62
95	54	78	907.58
95	54	79	858.98
95	54	80	798.22
95	55	69	633.59
95	55	70	703.35
95	55	71	813.45
95	55	72	830.36
95	55	73	866.46
95	55	77	994.46
95	55	78	960.09
95	55	79	911.21
95	55	80	841.98
95	56	69	664.83
95	56	70	745.7
95	56	71	868.67
95	56	72	858.52
95	56	73	886.37
95	56	77	981.58
95	56	78	989.89
95	56	79	973.74
95	56	80	886.45
95	57	69	739.63
95	57	70	785.57
95	57	71	880.73
95	57	72	865.34
[truncated: 7,412 more rows]
