# Supplementary material for: From mathematics to medicine: A practical primer on topological data analysis (TDA) and the development of related analytic tools for the functional discovery of latent structure in fMRI data
Source: PLoS One. 2021 Aug 12;16(8):e0255859. doi: 10.1371/journal.pone.0255859 (PMC8360597; doi:10.1371/journal.pone.0255859)
Supplement: S1 Data — The included archive of .csv files has one .csv file for each time index. Each .csv file contains a single matrix, which has one column for each of the spatial coordinates x, y, z and one column for the fMRI signal amplitude at voxel (x, y, z) at that time index. This is normalized scan data for a single patient from our study, described in the paper, with an ACC (anterior cingulate cortex) mask applied. This is the data we used, together with our software implementation of our workflow (available at https://github.com/regalski/Wayne-State-TDA), to produce the persistence diagrams, vineyards, and loop locations pictured in the figures and described in the Workflow section of our paper. (ZIP) [file pone.0255859.s004.zip › lea2002_145_121_121_time_184_rdACC.csv]

86	49	77	720.77
86	49	78	707.86
86	49	79	699.75
86	49	80	710.38
86	50	77	723.92
86	50	78	701.69
86	50	79	680.61
86	50	80	692.34
86	51	77	718.64
86	51	78	702.88
86	51	79	690.31
86	51	80	682.14
86	52	77	726.4
86	52	78	714.28
86	52	79	709.68
86	52	80	692.85
86	53	77	797.29
86	53	78	763.91
86	53	79	744.57
86	53	80	728.98
86	54	77	844.15
86	54	78	811.72
86	54	79	814.12
86	54	80	789.72
86	55	77	867.89
86	55	78	839.88
86	55	79	864.81
86	55	80	845.46
86	56	77	878.22
86	56	78	855.74
86	56	79	887.54
86	56	80	890.57
86	57	77	863.35
86	57	78	873.3
86	57	79	900.02
86	57	80	902.25
86	57	81	886.58
86	57	82	851.22
86	58	77	844.93
86	58	78	872.16
86	58	79	895.88
86	58	80	904.67
86	58	81	887.59
86	58	82	870.69
86	59	81	859.21
86	59	82	855.73
86	60	81	752.16
86	60	82	766
86	61	81	795.5
86	61	82	806.55
86	62	81	842.2
86	62	82	844.93
86	63	77	861.17
86	63	78	830.77
86	63	79	818.78
86	63	80	799.43
86	63	81	813.23
86	63	82	825.35
86	64	77	868.02
86	64	78	858.07
86	64	79	836.46
86	64	80	794.19
86	64	81	779.22
86	64	82	762.74
86	65	77	880.87
86	65	78	880.32
86	65	79	858.12
86	65	80	804.16
86	65	81	777.89
86	65	82	751.81
86	66	77	896.59
86	66	78	903.4
86	66	79	879.62
86	66	80	814.56
86	66	81	787.59
86	66	82	760.33
86	67	77	823.58
86	67	78	846.45
86	67	79	851.89
86	67	80	825.38
86	68	77	833.8
86	68	78	847.82
86	68	79	845.41
86	68	80	810.33
86	69	77	859.89
86	69	78	845
86	69	79	821.48
86	69	80	776.64
86	70	77	771.96
86	70	78	757.65
86	70	79	739.69
86	70	80	712.54
86	71	77	735.8
86	71	78	734.14
86	71	79	723.58
86	71	80	700.08
86	72	77	725.78
86	72	78	725.92
86	72	79	718.03
86	72	80	697.09
86	73	77	712.14
86	73	78	712.98
86	73	79	709.41
86	73	80	703.42
87	46	81	927.38
87	46	82	915.89
87	46	83	912.71
87	46	84	911.97
87	47	81	848.02
87	47	82	849.21
87	47	83	849.1
87	47	84	847.29
87	48	81	784.11
87	48	82	792.29
87	48	83	788.87
87	48	84	785.82
87	49	77	731.47
87	49	78	722.92
87	49	79	715.94
87	49	80	735.17
87	49	81	747.76
87	49	82	753.85
87	49	83	746.86
87	49	84	742.08
87	50	77	723.34
87	50	78	710.52
87	50	79	699.91
87	50	80	716.58
87	50	81	723.08
87	50	82	720.55
87	50	83	716.93
87	50	84	714.99
87	51	77	735.83
87	51	78	720.98
87	51	79	704.56
87	51	80	696.39
87	52	77	773.62
87	52	78	753.06
87	52	79	725.29
87	52	80	703.3
87	53	77	843.15
87	53	78	803.93
87	53	79	755.34
87	53	80	740.63
87	54	77	871.98
87	54	78	833.26
87	54	79	804.1
87	54	80	770.16
87	55	77	872.57
87	55	78	843.74
87	55	79	850
87	55	80	811.95
87	55	81	756.72
87	55	82	749.87
87	55	83	743.35
87	55	84	748.66
87	56	77	877.96
87	56	78	859.89
87	56	79	899.57
87	56	80	876.9
87	56	81	820.42
87	56	82	789.91
87	56	83	763.01
87	56	84	760.91
87	57	77	876.49
87	57	78	892.92
87	57	79	919.7
87	57	80	907.62
87	57	81	866.1
87	57	82	824.05
87	57	83	781.29
87	57	84	759.69
87	58	77	868.76
87	58	78	904.58
87	58	79	915.02
87	58	80	919.06
87	58	81	909.33
87	58	82	884.05
87	58	83	857.77
87	58	84	838.71
87	59	77	872.58
87	59	78	850.31
87	59	79	871.82
87	59	80	898.95
87	59	81	917.07
87	59	82	903.32
87	59	83	892.13
87	59	84	871.4
87	60	77	784.94
87	60	78	760.44
87	60	79	773.53
87	60	80	789.42
87	60	81	772.83
87	60	82	780.59
87	60	83	812.31
87	60	84	807.81
87	61	77	749.51
87	61	78	723.27
87	61	79	756.55
87	61	80	814.24
87	61	81	784.99
87	61	82	786.92
87	61	83	810.51
87	61	84	820.11
87	62	77	817.82
87	62	78	761.89
87	62	79	790.94
87	62	80	857.63
87	62	81	836.58
87	62	82	832.01
87	62	83	830.04
87	62	84	829.55
87	63	77	872.05
87	63	78	834.3
87	63	79	807.29
87	63	80	772.22
87	63	81	847.79
87	63	82	873.74
87	63	83	844.93
87	63	84	818.72
87	64	77	863.98
87	64	78	825.31
87	64	79	787.83
87	64	80	741.38
87	64	81	798.85
87	64	82	814.89
87	64	83	784.95
87	64	84	766.97
87	65	77	849.51
87	65	78	818.04
87	65	79	784.35
87	65	80	735.89
87	65	81	766.35
87	65	82	772.28
87	65	83	747.77
87	65	84	740.52
87	66	77	864.87
87	66	78	840.22
87	66	79	801.48
87	66	80	734.23
87	66	81	744.31
87	66	82	745.39
87	66	83	728.28
87	66	84	727.09
87	67	77	876.62
87	67	78	812.17
87	67	79	754.11
87	67	80	704.39
87	67	81	721.35
87	67	82	731.58
87	67	83	727.83
87	67	84	726.33
87	68	77	863.85
87	68	78	812.17
87	68	79	766.57
87	68	80	721.92
87	68	81	738.28
87	68	82	744.32
87	68	83	723.91
87	68	84	715.14
87	69	77	815.28
87	69	78	807.85
87	69	79	787.28
87	69	80	748.49
87	70	77	732.47
87	70	78	738.17
87	70	79	742.7
87	70	80	737.88
87	71	77	714.52
87	71	78	725.91
87	71	79	732.95
87	71	80	729.7
87	72	77	729.76
87	72	78	733.03
87	72	79	731.66
87	72	80	721.14
87	73	77	713.63
87	73	78	715.92
87	73	79	719.42
87	73	80	723.63
87	73	81	742.14
87	73	82	757.09
87	73	83	765.39
87	73	84	770.85
87	74	81	773.4
87	74	82	815.7
87	74	83	835.8
87	74	84	846.7
87	75	81	804.23
87	75	82	871.07
87	75	83	894.87
87	75	84	902.07
87	76	81	806.06
87	76	82	885.34
87	76	83	920.96
87	76	84	922.9
88	46	81	943.27
88	46	82	925.78
88	46	83	932.73
88	46	84	935.94
88	47	81	863.06
88	47	82	851.48
88	47	83	860.26
88	47	84	864.29
88	48	81	778.9
88	48	82	776.62
88	48	83	780.48
88	48	84	785.2
88	49	77	735.02
88	49	78	737.97
88	49	79	739.12
88	49	80	733.89
88	49	81	739.94
88	49	82	746.54
88	49	83	749
88	49	84	750.69
88	50	77	717.93
88	50	78	711.55
88	50	79	709.69
88	50	80	725.11
88	50	81	735.7
88	50	82	739.32
88	50	83	738.49
88	50	84	737.33
88	51	77	745.63
88	51	78	723.57
88	51	79	703.55
88	51	80	708.31
88	52	77	822.74
88	52	78	780.01
88	52	79	732.81
88	52	80	720.33
88	53	77	908.86
88	53	78	862.24
88	53	79	798.45
88	53	80	774.28
88	54	77	922.7
88	54	78	882.52
88	54	79	835.64
88	54	80	801.1
88	55	77	893.52
88	55	78	862.32
88	55	79	856.75
88	55	80	828.42
88	55	81	796.26
88	55	82	810.79
88	55	83	815.24
88	55	84	815.58
88	56	77	872.97
88	56	78	854.04
88	56	79	883.29
88	56	80	871.05
88	56	81	843.11
88	56	82	847.62
88	56	83	840.76
88	56	84	842.21
88	57	77	871.35
88	57	78	886.62
88	57	79	890.41
88	57	80	886.6
88	57	81	879.26
88	57	82	853.05
88	57	83	824.56
88	57	84	837.54
88	58	77	873.36
88	58	78	913.22
88	58	79	892.9
88	58	80	899.15
88	58	81	920.52
88	58	82	901.73
88	58	83	872.47
88	58	84	884.39
88	59	77	897.34
88	59	78	866.2
88	59	79	875.62
88	59	80	903.38
88	59	81	934.42
88	59	82	914.93
88	59	83	882.04
88	59	84	875.9
88	60	77	867.37
88	60	78	857.12
88	60	79	822.08
88	60	80	791.8
88	60	81	768.26
88	60	82	750.6
88	60	83	748.55
88	60	84	762.95
88	61	77	833.24
88	61	78	849.95
88	61	79	835.8
88	61	80	827.17
88	61	81	802.22
88	61	82	794.98
88	61	83	801.34
88	61	84	809.52
88	62	77	824.07
88	62	78	849.35
88	62	79	872.16
88	62	80	894.28
88	62	81	886.87
88	62	82	880.93
88	62	83	868.39
88	62	84	849.07
88	63	77	866.68
88	63	78	849.04
88	63	79	846.14
88	63	80	849.31
88	63	81	914.16
88	63	82	936.42
88	63	83	904.57
88	63	84	857.45
88	64	77	879.25
88	64	78	824.24
88	64	79	792.06
88	64	80	773.71
88	64	81	868.2
88	64	82	896.58
88	64	83	851.69
88	64	84	809.36
88	65	77	885.3
88	65	78	809.66
88	65	79	760.08
88	65	80	725.91
88	65	81	824.55
88	65	82	856.19
88	65	83	819.11
88	65	84	779.99
88	66	77	896.9
88	66	78	822.23
88	66	79	768.89
88	66	80	724.88
88	66	81	794.36
88	66	82	818.7
88	66	83	792.94
88	66	84	757.33
88	67	77	858.69
88	67	78	793.36
88	67	79	748.71
88	67	80	718.97
88	67	81	752.96
88	67	82	765.77
88	67	83	749.6
88	67	84	733.49
88	68	77	809.82
88	68	78	771.61
88	68	79	744.34
88	68	80	723.89
88	68	81	748.06
88	68	82	756.87
88	68	83	735.81
88	68	84	730.44
88	69	77	753.92
88	69	78	751.03
88	69	79	741.98
88	69	80	728.31
88	70	77	719.12
88	70	78	712.22
88	70	79	713.9
88	70	80	725.5
88	71	77	713.7
88	71	78	709.75
88	71	79	716.11
88	71	80	730.58
88	72	77	730.94
88	72	78	728.98
88	72	79	731.16
88	72	80	737.87
88	73	77	716.67
88	73	78	718.05
88	73	79	727.48
88	73	80	744.63
88	73	81	764.45
88	73	82	781.64
88	73	83	798.41
88	73	84	796.8
88	74	81	806.95
88	74	82	848.31
88	74	83	867.03
88	74	84	870.12
88	75	81	865.06
88	75	82	930.82
88	75	83	928.08
88	75	84	931.44
88	76	81	881.13
88	76	82	953.56
88	76	83	926.83
88	76	84	934.4
89	46	81	940.83
89	46	82	940.62
89	46	83	930.81
89	46	84	928.76
89	47	81	892.83
89	47	82	880.34
89	47	83	858.98
89	47	84	849.88
89	48	81	787.55
89	48	82	777.75
89	48	83	771.37
89	48	84	774.42
89	49	77	749.89
89	49	78	736.09
89	49	79	728.98
89	49	80	727.64
89	49	81	733.11
89	49	82	739.77
89	49	83	745.78
89	49	84	754.16
89	50	74	746.68
89	50	75	754.56
89	50	76	755.03
89	50	77	753.21
89	50	78	747.32
89	50	79	740.96
89	50	80	737.87
89	50	81	746.84
89	50	82	759.6
89	50	83	756.43
89	50	84	753.64
89	51	74	731.57
89	51	75	768.85
89	51	76	787.57
89	51	77	786.35
89	51	78	775.8
89	51	79	758.15
89	51	80	742.17
89	51	81	738.12
89	51	82	739.25
89	51	83	736.5
89	51	84	735.47
89	52	74	790.57
89	52	75	871.05
89	52	76	897.09
89	52	77	859.46
89	52	78	826.78
89	52	79	795.6
89	52	80	776.07
89	52	81	765.35
89	52	82	764.65
89	52	83	754.73
89	52	84	741.3
89	53	74	817.53
89	53	75	897
89	53	76	933.96
89	53	77	906.83
89	53	78	882.56
89	53	79	851.74
89	53	80	849.27
89	53	81	838.66
89	53	82	831.9
89	53	83	803.04
89	53	84	768.71
89	54	74	814.89
89	54	75	890.01
89	54	76	943.05
89	54	77	926.25
89	54	78	899.46
89	54	79	864.85
89	54	80	859.21
89	54	81	848.48
89	54	82	854.38
89	54	83	845.52
89	54	84	829.04
89	55	75	856.64
89	55	76	932.71
89	55	77	917.26
89	55	78	891.93
89	55	79	866.54
89	55	80	864.86
89	55	81	861.33
89	55	82	874.54
89	55	83	877.93
89	55	84	872.76
89	56	75	828.92
89	56	76	891.68
89	56	77	881.99
89	56	78	874.4
89	56	79	879.06
89	56	80	890.1
89	56	81	895.47
89	56	82	902.4
89	56	83	902.72
89	56	84	902.36
89	57	75	847.52
89	57	76	860.35
89	57	77	871.3
89	57	78	878.04
89	57	79	863.51
89	57	80	875.08
89	57	81	900.58
89	57	82	889.68
89	57	83	880.39
89	57	84	906.93
89	58	77	871.81
89	58	78	895.14
89	58	79	877.58
89	58	80	901.16
89	58	81	949.34
89	58	82	938.24
89	58	83	919.77
89	58	84	945.3
89	59	77	881.85
89	59	78	886.95
89	59	79	926.24
89	59	80	968.92
89	59	81	995.11
89	59	82	958.16
89	59	83	902.96
89	59	84	898.92
89	60	77	823.2
89	60	78	812.17
89	60	79	810.87
89	60	80	788
89	60	81	746.12
89	60	82	714.68
89	60	83	686.02
89	60	84	713.04
89	61	77	801.63
89	61	78	796.97
89	61	79	812.98
89	61	80	807.97
89	61	81	764.88
89	61	82	741.28
89	61	83	727.6
89	61	84	771.96
89	62	77	856.11
89	62	78	837.99
89	62	79	878.05
89	62	80	908.67
89	62	81	884.55
89	62	82	863.65
89	62	83	837.58
89	62	84	848.92
89	63	77	865.54
89	63	78	839.1
89	63	79	865.17
89	63	80	907.46
89	63	81	960.02
89	63	82	968.73
89	63	83	933.16
89	63	84	897.6
89	64	77	870.99
89	64	78	809.97
89	64	79	799.75
89	64	80	821.02
89	64	81	907.51
89	64	82	936.96
89	64	83	892.51
89	64	84	852.28
89	65	77	872.53
89	65	78	786.37
89	65	79	753.78
89	65	80	758.71
89	65	81	867.61
89	65	82	915.97
89	65	83	882.5
89	65	84	831.55
89	66	75	856.26
89	66	76	846.77
89	66	77	836.35
89	66	78	789.43
89	66	79	762.61
89	66	80	754.67
89	66	81	856.2
89	66	82	901.81
89	66	83	876.88
89	66	84	813.33
89	67	75	873.84
89	67	76	842.13
89	67	77	811.3
89	67	78	772.37
89	67	79	749.57
89	67	80	743.5
89	67	81	789.55
89	67	82	808.06
89	67	83	788.32
89	67	84	763.43
89	68	75	844.1
89	68	76	814.8
89	68	77	790.67
89	68	78	768.27
89	68	79	754.39
89	68	80	746.66
89	68	81	765.12
89	68	82	773.43
89	68	83	759.99
89	68	84	759.79
89	69	74	839.75
89	69	75	788.3
89	69	76	760.15
89	69	77	756.68
89	69	78	780.41
89	69	79	780.09
89	69	80	758.41
89	69	81	764.22
89	69	82	769.51
89	69	83	761.25
89	69	84	771.79
89	70	74	809.89
89	70	75	771.81
89	70	76	744.84
89	70	77	730.09
89	70	78	741.54
89	70	79	742.62
89	70	80	741.22
89	70	81	757.56
89	70	82	771.22
89	70	83	770.7
89	70	84	776.81
89	71	74	785.35
89	71	75	760.59
89	71	76	742.86
89	71	77	731.51
89	71	78	733.81
89	71	79	734.54
89	71	80	741.15
89	71	81	757.41
89	71	82	767.76
89	71	83	762.72
89	71	84	760.61
89	72	74	748.36
89	72	75	745.76
89	72	76	753.21
89	72	77	766.75
89	72	78	757.88
89	72	79	751.83
89	72	80	753.33
89	72	81	761.54
89	72	82	767.69
89	72	83	763.84
89	72	84	758.07
89	73	74	738.65
89	73	75	746.19
89	73	76	744.21
89	73	77	737.62
89	73	78	735.58
89	73	79	747.66
89	73	80	771.71
89	73	81	800.58
89	73	82	826
89	73	83	844.71
89	73	84	831.82
89	74	81	854.98
89	74	82	894.96
89	74	83	911.06
89	74	84	897.34
89	75	81	922.27
89	75	82	974.56
89	75	83	966.2
89	75	84	954.79
89	76	81	932.65
89	76	82	992.27
89	76	83	952.58
89	76	84	954.76
90	46	81	929.95
90	46	82	943.16
90	46	83	929.45
90	46	84	916.31
90	47	81	895.29
90	47	82	895.71
90	47	83	857.72
90	47	84	834.56
90	48	81	798.83
90	48	82	787.16
90	48	83	774.1
90	48	84	773.62
90	49	74	780.72
90	49	75	759.57
90	49	76	759.28
90	49	81	739.53
90	49	82	742.58
90	49	83	746.17
90	49	84	754.87
90	50	74	767.17
90	50	75	755.77
90	50	76	758.44
90	50	77	763.85
90	50	78	745.86
90	50	79	738.13
90	50	80	740.51
90	50	81	757.01
90	50	82	780.75
90	50	83	768.11
90	50	84	759
90	51	74	761.4
90	51	75	783.05
90	51	76	798.68
90	51	77	804.65
90	51	78	790.21
90	51	79	776.27
90	51	80	758.2
90	51	81	753.74
90	51	82	755.03
90	51	83	743.88
90	51	84	734.39
90	52	74	811.28
90	52	75	869.35
90	52	76	900.73
90	52	77	895.63
90	52	78	876.29
90	52	79	850.68
90	52	80	814.46
90	52	81	797.54
90	52	82	783.49
90	52	83	767.68
90	52	84	745.14
90	53	74	809.29
90	53	75	874.62
90	53	76	913.51
90	53	77	913.09
90	53	78	921.42
90	53	79	928.91
90	53	80	919.44
90	53	81	905.56
90	53	82	879.08
90	53	83	840.6
90	53	84	791.87
90	54	74	787.47
90	54	75	860.02
90	54	76	919.56
90	54	77	928.55
90	54	78	930.64
90	54	79	920.67
90	54	80	921.38
90	54	81	920.02
90	54	82	916.43
90	54	83	897.17
90	54	84	870.16
90	55	74	791.59
90	55	75	861.24
90	55	76	938.47
90	55	77	947.51
90	55	78	929.74
90	55	79	903.91
90	55	80	912.55
90	55	81	924.78
90	55	82	932.45
90	55	83	922.95
90	55	84	904.07
90	56	74	799.32
90	56	75	825.27
90	56	76	883.65
90	56	77	913.77
90	56	78	926.91
90	56	79	928.5
90	56	80	940.49
90	56	81	955.91
90	56	82	942.67
90	56	83	930.41
90	56	84	915.07
90	57	74	850.09
90	57	75	842.57
90	57	76	852.24
90	57	77	887.99
90	57	78	905.92
90	57	79	896.48
90	57	80	907.44
90	57	81	935.18
90	57	82	926.42
90	57	83	921.85
90	57	84	920.24
90	58	74	960.76
90	58	75	929.22
90	58	76	864.22
90	58	77	880.63
90	58	78	905.76
90	58	79	901.07
90	58	80	930.09
90	58	81	982.06
90	58	82	985.4
90	58	83	984.24
90	58	84	999.72
90	59	75	881.27
90	59	76	864.29
90	59	77	886.82
90	59	78	921.41
90	59	79	963.51
90	59	80	1019.5
90	59	81	1056.9
90	59	82	1018.3
90	59	83	959.81
90	59	84	959.16
90	60	75	774.95
90	60	76	748.37
90	60	77	748.13
90	60	78	758.77
90	60	79	775.7
90	60	80	770.6
90	60	81	730.95
90	60	82	696.02
90	60	83	654.47
90	60	84	670.69
90	61	77	717.53
90	61	78	733.38
90	61	79	766.57
90	61	80	767.7
90	61	81	715.39
90	61	82	659.85
90	61	83	586.52
90	61	84	684.76
90	62	75	844.77
90	62	76	870.85
90	62	77	880.91
90	62	78	861.69
90	62	79	876.46
90	62	80	890.62
90	62	81	849.04
90	62	82	785.13
90	62	83	685.68
90	62	84	784.1
90	63	75	770.12
90	63	76	836.36
90	63	77	876.9
90	63	78	838.19
90	63	79	877.21
90	63	80	934.35
90	63	81	975.29
90	63	82	960.75
90	63	83	887.4
90	63	84	910.31
90	64	75	752
90	64	76	824.08
90	64	77	861.28
90	64	78	793.96
90	64	79	811.68
90	64	80	862.88
90	64	81	920.38
90	64	82	924.69
90	64	83	874.09
90	64	84	870.56
90	65	74	888.28
90	65	75	838.43
90	65	76	849.24
90	65	77	845.75
90	65	78	762.45
90	65	79	758.19
90	65	80	801.34
90	65	81	884.68
90	65	82	920.79
90	65	83	899.51
90	65	84	871.57
90	66	74	890.31
90	66	75	880.16
90	66	76	847.45
90	66	77	803.08
90	66	78	757.57
90	66	79	759.33
90	66	80	797.08
90	66	81	904.57
90	66	82	960.53
90	66	83	944.64
90	66	84	876.68
90	67	74	899.93
90	67	75	868.4
90	67	76	821.4
90	67	77	776.42
90	67	78	745.34
90	67	79	747.78
90	67	80	772.94
90	67	81	818.99
90	67	82	839.15
90	67	83	826.22
90	67	84	776.19
90	68	74	902.32
90	68	75	829.35
90	68	76	787.65
90	68	77	764.87
90	68	78	755.04
90	68	79	761.81
90	68	80	773.84
90	68	81	779.09
90	68	82	783.27
90	68	83	786.24
90	68	84	765.21
90	69	74	825.84
90	69	75	782.84
90	69	76	758.97
90	69	77	756.18
90	69	78	793.29
90	69	79	810.51
90	69	80	800.39
90	69	81	786.48
90	69	82	779.2
90	69	83	796.67
90	69	84	794.16
90	70	74	791.9
90	70	75	781.57
90	70	76	756.23
90	70	77	736.19
90	70	78	768.34
90	70	79	777.13
90	70	80	768.95
90	70	81	765.97
90	70	82	767.27
90	70	83	782.35
90	70	84	789.73
90	71	74	784.07
90	71	75	787.99
90	71	76	760.41
90	71	77	734.98
90	71	78	753.63
90	71	79	760.23
90	71	80	757.96
90	71	81	759.57
90	71	82	762.84
90	71	83	776.19
90	71	84	783.34
90	72	74	786.43
90	72	75	774.83
90	72	76	764.39
90	72	77	765.22
90	72	78	766.51
90	72	79	770.69
90	72	80	776.59
90	72	81	774.19
90	72	82	771.46
90	72	83	779.75
90	72	84	779.15
90	73	74	793.57
90	73	75	789.79
90	73	76	772.31
90	73	81	845.55
90	73	82	870.16
90	73	83	884.12
90	73	84	861.07
90	74	81	918.03
90	74	82	955.02
90	74	83	964.16
90	74	84	927.3
90	75	81	975.77
90	75	82	1011.6
90	75	83	1012.9
90	75	84	978.09
90	76	81	967.33
90	76	82	1014.3
90	76	83	1006.3
90	76	84	983.3
91	47	81	889.22
91	47	82	890.9
91	47	83	874.48
91	47	84	863.99
91	48	81	811.56
91	48	82	800.81
91	48	83	797.12
91	48	84	802.79
91	49	74	791.67
91	49	75	783.53
91	49	76	778.97
91	49	81	758.86
91	49	82	758.3
91	49	83	762.55
91	49	84	771.63
91	50	74	776.35
91	50	75	775.86
91	50	76	766.67
91	50	81	769.26
91	50	82	806.62
91	50	83	779.28
91	50	84	762.56
91	51	74	767.54
91	51	75	795.15
91	51	76	792.02
91	51	81	761.01
91	51	82	768.83
91	51	83	759.29
91	51	84	760.39
91	52	74	832.24
91	52	75	866.72
91	52	76	885.71
91	52	81	791.24
91	52	82	773.53
91	52	83	769.35
91	52	84	763.58
91	53	74	865.52
91	53	75	898.18
91	53	76	920.83
91	53	81	912.17
91	53	82	859.69
91	53	83	822.7
91	53	84	787.57
91	54	74	864.23
91	54	75	904.09
91	54	76	934.85
91	54	81	947.6
91	54	82	932.55
91	54	83	902.17
91	54	84	863.39
91	55	74	833.54
91	55	75	900.07
91	55	76	954.76
91	55	81	959.62
91	55	82	962.8
91	55	83	939.85
91	55	84	909.81
91	56	74	826.64
91	56	75	865.05
91	56	76	908.79
91	56	81	997.32
91	56	82	960.24
91	56	83	937.61
91	56	84	926.92
91	57	74	854.97
91	57	75	859.06
91	57	76	874.42
91	57	77	913.36
91	57	78	944.42
91	57	79	963.5
91	57	80	965.34
91	57	81	963.92
91	57	82	949.07
91	57	83	932.94
91	57	84	911.1
91	58	74	939.36
91	58	75	910.69
91	58	76	880.63
91	58	77	906.47
91	58	78	934.85
91	58	79	948.93
91	58	80	968.14
91	58	81	1001.1
91	58	82	999.98
91	58	83	990.08
91	58	84	982.85
91	59	74	898.04
91	59	75	902.34
91	59	76	888.49
91	59	77	915.18
91	59	78	953.23
91	59	79	968.53
91	59	80	1007.7
91	59	81	1064.7
91	59	82	1022.8
91	59	83	975.02
91	59	84	944.49
91	60	74	806.43
91	60	75	780.96
91	60	76	735.51
91	60	77	738.92
91	60	78	752.39
91	60	79	731.72
91	60	80	739.94
91	60	81	770.61
91	60	82	759.15
91	60	83	730.06
91	60	84	674.66
91	61	74	756.25
91	61	75	678.38
91	61	76	663.94
91	61	77	686.06
91	61	78	731.67
91	61	79	716.54
91	61	80	723.93
91	61	81	745.26
91	61	82	723.09
91	61	83	672.01
91	61	84	653.85
91	62	74	919.08
91	62	75	715.43
91	62	76	837.27
91	62	77	899.48
91	62	78	921.01
91	62	79	875.34
91	62	80	852.74
91	62	81	852.17
91	62	82	812.08
91	62	83	738.91
91	62	84	772.34
91	63	74	911.92
91	63	75	717.01
91	63	76	844.24
91	63	77	891.33
91	63	78	841.44
91	63	79	886.03
91	63	80	935.04
91	63	81	955.55
91	63	82	931.59
91	63	83	866.03
91	63	84	938.4
91	64	74	864.41
91	64	75	789.62
91	64	76	851.9
91	64	77	859.43
91	64	78	785.81
91	64	79	826.2
91	64	80	882.05
91	64	81	910.89
91	64	82	889.88
91	64	83	818.26
91	64	84	869.78
91	65	74	879.61
91	65	75	932.9
91	65	76	882.76
91	65	77	826.84
91	65	78	757.08
91	65	79	769.14
91	65	80	819.94
91	65	81	883.45
91	65	82	898.41
91	65	83	859.03
91	65	84	883.32
91	66	74	880.54
91	66	75	904.19
91	66	76	864.1
91	66	77	811.38
91	66	78	745.03
91	66	79	750.68
91	66	80	804.97
91	66	81	910.79
91	66	82	969.17
91	66	83	970.99
91	66	84	936.97
91	67	74	897.53
91	67	75	878.35
91	67	76	833.17
91	67	81	832.6
91	67	82	864.12
91	67	83	891.41
91	67	84	845.16
91	68	74	911.88
91	68	75	853.37
91	68	76	801.26
91	68	81	796.17
91	68	82	808.73
91	68	83	835.8
91	68	84	802.89
91	69	74	827.29
91	69	75	802.86
91	69	76	771.24
91	69	81	827.42
91	69	82	828.02
91	69	83	809.38
91	69	84	793.27
91	70	74	788.53
91	70	75	792.51
91	70	76	765.7
91	70	81	793.25
91	70	82	791.61
91	70	83	779.18
91	70	84	775.07
91	71	74	783.84
91	71	75	795.47
91	71	76	767.95
91	71	81	781.07
91	71	82	783.59
91	71	83	782.01
91	71	84	783.73
91	72	74	799.6
91	72	75	787.87
91	72	76	765.78
91	72	81	815.52
91	72	82	821.26
91	72	83	822.18
91	72	84	817.79
91	73	74	803.81
91	73	75	799.62
91	73	76	777.86
91	73	81	888.92
91	73	82	898.63
91	73	83	902.02
91	73	84	888.87
91	74	74	794.97
91	74	75	808.31
91	74	76	782.47
91	74	81	966.58
91	74	82	973.67
91	74	83	982.39
91	74	84	963.8
91	75	81	1010.8
91	75	82	1014.3
91	75	83	1038.7
91	75	84	1025.8
91	76	81	988.44
91	76	82	1011
91	76	83	1032.3
91	76	84	1031
92	47	81	943.5
92	47	82	946.09
92	47	83	936.11
92	47	84	936.16
92	48	81	853.89
92	48	82	859.85
92	48	83	872.63
92	48	84	879.68
92	49	74	803.9
92	49	75	829.11
92	49	76	808.72
92	49	81	778.65
92	49	82	790.09
92	49	83	822.6
92	49	84	834.33
92	50	74	791.32
92	50	75	815.43
92	50	76	788.5
92	50	81	777.95
92	50	82	804
92	50	83	800.79
92	50	84	798.98
92	51	74	786.02
92	51	75	802.66
92	51	76	778.42
92	51	81	762.8
92	51	82	784.57
92	51	83	774.02
92	51	84	781.76
92	52	74	834.42
92	52	75	847.83
92	52	76	848.58
92	52	81	756.84
92	52	82	766.22
92	52	83	757.02
92	52	84	755.11
92	53	74	898.62
92	53	75	913.84
92	53	76	917.94
92	53	81	810.66
92	53	82	782.71
92	53	83	762.03
92	53	84	741.5
92	54	74	955.59
92	54	75	964.99
92	54	76	964.38
92	54	81	857.48
92	54	82	836.3
92	54	83	811.36
92	54	84	781.92
92	55	74	902.61
92	55	75	950.29
92	55	76	973.5
92	55	81	896.16
92	55	82	878.27
92	55	83	857.83
92	55	84	839.11
92	56	74	879.37
92	56	75	928.19
92	56	76	952.16
92	56	81	931.68
92	56	82	894.67
92	56	83	880.6
92	56	84	883.63
92	57	74	879.92
92	57	75	903.95
92	57	76	930.46
92	57	77	930.3
92	57	78	943.05
92	57	79	959.9
92	57	80	944.28
92	57	81	925.02
92	57	82	901.8
92	57	83	889.25
92	57	84	878.84
92	58	74	898.35
92	58	75	884.5
92	58	76	926.58
92	58	77	944.99
92	58	78	954.12
92	58	79	962.9
92	58	80	958.14
92	58	81	947.32
92	58	82	932.72
92	58	83	926.08
92	58	84	928.41
92	59	74	947.26
92	59	75	952.61
92	59	76	953.79
92	59	77	953.18
92	59	78	962.96
92	59	79	1005.5
92	59	80	1004.3
92	59	81	974.54
92	59	82	942.24
92	59	83	917.79
92	59	84	900.93
92	60	74	888.9
92	60	75	866.57
92	60	76	833.18
92	60	77	839.22
92	60	78	846.82
92	60	79	767.26
92	60	80	759.6
92	60	81	832.88
92	60	82	821.29
92	60	83	791.75
92	60	84	722.21
92	61	74	801.74
92	61	75	708.86
92	61	76	738.09
92	61	77	799.34
92	61	78	833.14
92	61	79	731.82
92	61	80	748.75
92	61	81	866.21
92	61	82	876.54
92	61	83	838.46
92	61	84	748.07
92	62	74	862.14
92	62	75	590.96
92	62	76	810.6
92	62	77	919.93
92	62	78	896.15
92	62	79	858.54
92	62	80	877.86
92	62	81	961.31
92	62	82	960.5
92	62	83	917.35
92	62	84	858.09
92	63	74	860.88
92	63	75	688.88
92	63	76	856.08
92	63	77	905.59
92	63	78	831.17
92	63	79	888.02
92	63	80	944.06
92	63	81	979.11
92	63	82	977.55
92	63	83	951.45
92	63	84	972.97
92	64	74	830.18
92	64	75	848.55
92	64	76	888.01
92	64	77	879.34
92	64	78	819.31
92	64	79	839.43
92	64	80	873.54
92	64	81	921.24
92	64	82	929.35
92	64	83	900.4
92	64	84	911.24
92	65	74	847.99
92	65	75	997.43
92	65	76	915.87
92	65	77	855.04
92	65	78	834.11
92	65	79	792.75
92	65	80	792.19
92	65	81	868.89
92	65	82	908.8
92	65	83	908.98
92	65	84	915.97
92	66	74	880.09
92	66	75	930.81
92	66	76	897.64
92	66	77	859.82
92	66	78	813.05
92	66	79	776.36
92	66	80	777.44
92	66	81	856.75
92	66	82	923.07
92	66	83	966.61
92	66	84	966.92
92	67	74	909.45
92	67	75	902.75
92	67	76	879.22
92	67	81	815.56
92	67	82	865.71
92	67	83	914.83
92	67	84	895.51
92	68	74	922.1
92	68	75	891.79
92	68	76	857.91
92	68	81	796.8
92	68	82	823.97
92	68	83	850.72
92	68	84	833.92
92	69	74	847.42
92	69	75	843.59
92	69	76	807.47
92	69	81	818.28
92	69	82	824.1
92	69	83	796.97
92	69	84	791.43
92	70	74	805.5
92	70	75	806.59
92	70	76	773.08
92	70	81	791.07
92	70	82	799.46
92	70	83	777.49
92	70	84	773.44
92	71	74	789.55
92	71	75	785.01
92	71	76	753.52
92	71	81	780.27
92	71	82	796.51
92	71	83	792.11
92	71	84	794.17
92	72	74	800.22
92	72	75	790.3
92	72	76	757.85
92	72	81	832.21
92	72	82	844.88
92	72	83	848.88
92	72	84	856.61
92	73	74	796.94
92	73	75	794.26
92	73	76	765.43
92	73	81	912.94
92	73	82	923.1
92	73	83	929.52
92	73	84	926.66
92	74	74	785.22
92	74	75	797.81
92	74	76	774.6
92	74	81	1001.7
92	74	82	1007.8
92	74	83	1017.1
92	74	84	1001.9
92	75	81	1015.9
92	75	82	1023.6
92	75	83	1042.4
92	75	84	1052.3
92	76	81	986.44
92	76	82	1007
92	76	83	1022.7
92	76	84	1046.7
93	49	74	820.98
93	49	75	872.13
93	49	76	829.38
93	50	74	814.65
93	50	75	860.74
93	50	76	818.07
93	50	81	791.33
93	50	82	798.11
93	50	83	810.38
93	50	84	820.5
93	51	74	824
93	51	75	798.53
93	51	76	773.79
93	51	81	777.35
93	51	82	784.68
93	51	83	783.85
93	51	84	803.19
93	52	74	829.12
93	52	75	814.84
93	52	76	791.52
93	52	81	767.17
93	52	82	770.57
93	52	83	763.16
93	52	84	776.28
93	53	74	877.92
93	53	75	880.06
93	53	76	851.09
93	53	81	777.23
93	53	82	754.87
93	53	83	741.52
93	53	84	738.89
93	54	71	758.44
93	54	72	785.29
93	54	73	854.37
93	54	74	966.53
93	54	75	966.3
93	54	76	927.17
93	54	81	797.24
93	54	82	780.24
93	54	83	758.8
93	54	84	730.46
93	55	71	787.25
93	55	72	802.92
93	55	73	858.86
93	55	74	971.44
93	55	75	998.17
93	55	76	991.75
93	55	81	822.56
93	55	82	807.41
93	55	83	788.87
93	55	84	773.56
93	56	71	840.56
93	56	72	835.42
93	56	73	853.43
93	56	74	952.5
93	56	75	997.3
93	56	76	1005.4
93	56	81	860.84
93	56	82	823.95
93	56	83	816.33
93	56	84	825.24
93	57	71	918.86
93	57	72	876.15
93	57	73	838.49
93	57	74	913.17
93	57	75	960.86
93	57	76	984.38
93	57	77	961.14
93	57	78	946.92
93	57	79	933.22
93	57	80	907.59
93	58	71	951.55
93	58	72	968.32
93	58	73	913.32
93	58	74	874.04
93	58	75	885.05
93	58	76	939.43
93	58	77	951.76
93	58	78	953.4
93	58	79	952.29
93	58	80	938.56
93	59	71	939.92
93	59	72	1002.3
93	59	73	1006
93	59	74	967.18
93	59	75	943.65
93	59	76	926.16
93	59	77	932.69
93	59	78	953.34
93	59	79	997.31
93	59	80	991.63
93	60	71	916.39
93	60	72	976.41
93	60	73	940
93	60	74	906.92
93	60	75	899.21
93	60	76	882.27
93	60	77	850.4
93	60	78	813.81
93	60	79	744.32
93	60	80	758.36
93	61	74	726.91
93	61	75	788.26
93	61	76	843.34
93	61	77	834.46
93	61	78	792.61
93	61	79	710.64
93	61	80	745.32
93	62	71	862.44
93	62	72	1004.5
93	62	73	934.62
93	62	74	856.35
93	62	75	756.36
93	62	76	867.41
93	62	77	910.58
93	62	78	883.17
93	62	79	862.56
93	62	80	889.7
93	63	71	874.62
93	63	72	978.64
93	63	73	978.22
93	63	74	931.19
93	63	75	872.31
93	63	76	904.95
93	63	77	891.78
93	63	78	833.13
93	63	79	886.18
93	63	80	933.99
93	64	71	900.28
93	64	72	907.23
93	64	73	926.23
93	64	74	932.14
93	64	75	945.5
93	64	76	925.74
93	64	77	889.04
93	64	78	827.63
93	64	79	842.8
93	64	80	859.74
93	65	71	895.86
93	65	72	991.07
93	65	73	922.3
93	65	74	883.79
93	65	75	912.74
93	65	76	922.23
93	65	77	901.6
93	65	78	859.61
93	65	79	801.99
93	65	80	779.91
93	66	71	893.42
93	66	72	1001
93	66	73	965.36
93	66	74	944.1
93	66	75	942.52
93	66	76	931.35
93	67	71	881.8
93	67	72	987.09
93	67	73	983.45
93	67	74	964.34
93	67	75	949.3
93	67	76	938.04
93	67	81	795.81
93	67	82	837.2
93	67	83	887.82
93	67	84	903.25
93	68	71	846.49
93	68	72	984.97
93	68	73	961.95
93	68	74	932.21
93	68	75	930.3
93	68	76	928.01
93	68	81	785.69
93	68	82	810.1
93	68	83	829.25
93	68	84	839.82
93	69	71	765.78
93	69	72	917.04
93	69	73	913.61
93	69	74	874.96
93	69	75	853.64
93	69	76	829.52
93	69	81	807.55
93	69	82	814.45
93	69	83	793.89
93	69	84	792.89
93	70	74	831.85
93	70	75	818.62
93	70	76	788.39
93	70	81	786.58
93	70	82	795.43
93	70	83	779.13
93	70	84	779.22
93	71	74	798.3
93	71	75	813.54
93	71	76	781.68
93	71	81	770.85
93	71	82	791.13
93	71	83	795.54
93	71	84	800.64
93	72	74	808.11
93	72	75	833.79
93	72	76	798.52
93	72	81	845.68
93	72	82	869.36
93	72	83	882.33
93	72	84	890.19
93	73	74	817.24
93	73	75	834.35
93	73	76	806.12
93	73	81	936.75
93	73	82	952.68
93	73	83	959.97
93	73	84	962.02
93	74	74	833.83
93	74	75	828.2
93	74	76	809.84
94	49	74	847.83
94	49	75	867.94
94	49	76	836.9
94	50	71	874.68
94	50	72	848.51
94	50	73	832.6
94	50	74	833.74
94	50	75	854.79
94	50	76	819.47
94	51	71	873.98
94	51	72	843.33
94	51	73	838
94	51	74	832.92
94	51	75	814.83
94	51	76	776.57
94	52	71	862.9
94	52	72	848.05
94	52	73	843.04
94	52	74	833.92
94	52	75	823.89
94	52	76	802.28
94	53	69	632.55
94	53	70	720.34
94	53	71	844.62
94	53	72	852.88
94	53	73	852.7
94	53	74	854.39
94	53	75	849.99
94	53	76	836.57
94	54	69	596.47
94	54	70	663.71
94	54	71	814.63
94	54	72	830.74
94	54	73	857.39
94	54	74	900.3
94	54	75	897.41
94	54	76	886.18
94	54	78	869.61
94	54	79	854.44
94	54	80	807.26
94	55	69	589.43
94	55	70	665.35
94	55	71	810.43
94	55	72	811.47
94	55	73	851.17
94	55	74	939.12
94	55	75	971.76
94	55	76	974
94	55	78	934.7
94	55	79	903.92
94	55	80	833.2
94	56	69	636.75
94	56	70	722.54
94	56	71	821.1
94	56	72	824.51
94	56	73	854.82
94	56	74	937.01
94	56	75	984.96
94	56	76	994.22
94	56	78	950.58
94	56	79	951.5
94	56	80	880.1
94	57	71	864.55
94	57	72	863
94	57	73	864.25
94	57	74	907.45
94	57	75	960.49
94	57	76	990.34
94	57	77	956.44
94	57	78	957.2
94	57	79	963.45
94	57	80	911.22
94	58	71	949.4
94	58	72	945.34
94	58	73	901.13
94	58	74	890.97
94	58	75	920.99
94	58	76	966.54
94	58	77	968.54
94	58	78	972.17
94	58	79	978.08
94	58	80	952.34
94	59	71	981.57
94	59	72	999.53
94	59	73	968.56
94	59	74	961.54
94	59	75	954.4
94	59	76	940.09
94	59	77	936.14
94	59	78	954.44
94	59	79	1004.7
94	59	80	992.97
94	60	71	897.24
94	60	72	929.78
94	60	73	866.94
94	60	74	856.07
94	60	75	868.07
94	60	76	896.51
94	60	77	856.19
94	60	78	806.84
94	60	79	756.53
94	60	80	789.12
94	61	71	612.71
94	61	72	603.01
94	61	73	543.49
94	61	74	627.66
94	61	75	738.86
94	61	76	872.81
94	61	77	857.96
94	61	78	795.97
94	61	79	717.23
94	61	80	764.42
94	62	71	728.96
94	62	72	782.41
94	62	73	808.19
94	62	74	847.5
94	62	75	872.72
94	62	76	944.67
94	62	77	951.72
94	62	78	919.81
94	62	79	864.33
94	62	80	885.33
94	63	71	897.16
94	63	72	953.77
94	63	73	972.79
94	63	74	987.43
94	63	75	989.01
94	63	76	966.18
94	63	77	928.06
94	63	78	889.88
94	63	79	902.93
94	63	80	925.62
94	64	71	920.22
94	64	72	1013.9
94	64	73	1014.5
94	64	74	1018.8
94	64	75	1017.6
94	64	76	968.79
94	64	77	931.51
94	64	78	896.88
94	64	79	880.51
94	64	80	872.56
94	65	71	903.63
94	65	72	998.52
94	65	73	977.39
94	65	74	949.76
94	65	75	934.86
94	65	76	953.56
94	65	77	959.75
94	65	78	939.43
94	65	79	865.55
94	65	80	818.48
94	66	71	881.64
94	66	72	972.79
94	66	73	959.58
94	66	74	958.51
94	66	75	971.3
94	66	76	974.46
94	66	78	956.02
94	66	79	908.14
94	66	80	861.95
94	67	69	767.54
94	67	70	794.93
94	67	71	841.05
94	67	72	941.16
94	67	73	944.54
94	67	74	951.54
94	67	75	967.36
94	67	76	973.46
94	67	78	967.6
94	67	79	904.28
94	67	80	841.03
94	68	69	692.3
94	68	70	719.8
94	68	71	785.35
94	68	72	924.04
94	68	73	934.88
94	68	74	929.07
94	68	75	924.39
94	68	76	951.73
94	68	78	959.61
94	68	79	881.66
94	68	80	808.26
94	69	69	675.43
94	69	70	680.92
94	69	71	724.48
94	69	72	862.25
94	69	73	887.47
94	69	74	886.42
94	69	75	873.32
94	69	76	854.65
94	69	78	856.37
94	69	79	833.89
94	69	80	810.27
94	70	69	684.67
94	70	70	660.94
94	70	71	679.23
94	70	72	810.81
94	70	73	848.74
94	70	74	851.14
94	70	75	828.4
94	70	76	804.47
94	71	71	669.31
94	71	72	784.3
94	71	73	826.72
94	71	74	829.29
94	71	75	790.3
94	71	76	782.33
94	72	71	652.63
94	72	72	784.73
94	72	73	830.77
94	72	74	832.55
94	72	75	827.79
94	72	76	811.18
94	73	71	650.13
94	73	72	798.29
94	73	73	842.65
94	73	74	830.51
94	73	75	835.92
94	73	76	827.91
94	74	74	833.72
94	74	75	824.37
94	74	76	834.83
95	50	71	883.9
95	50	72	863.82
95	50	73	838.02
95	51	71	883.55
95	51	72	868.81
95	51	73	862.01
95	52	71	874.55
95	52	72	874.86
95	52	73	887.68
95	53	69	637.99
95	53	70	732.86
95	53	71	854.04
95	53	72	872.56
95	53	73	894.76
95	53	77	895.16
95	53	78	888
95	53	79	865.8
95	53	80	822.69
95	54	69	624.66
95	54	70	689.57
95	54	71	819.54
95	54	72	838.34
95	54	73	845.88
95	54	77	923.72
95	54	78	939.59
95	54	79	911.95
95	54	80	828.26
95	55	69	626.64
95	55	70	683.36
95	55	71	829.44
95	55	72	838.32
95	55	73	847.36
95	55	77	993.52
95	55	78	989.07
95	55	79	956.16
95	55	80	861.98
95	56	69	659.82
95	56	70	726.64
95	56	71	851.6
95	56	72	851.48
95	56	73	858.35
95	56	77	965.76
95	56	78	985.07
95	56	79	998.84
95	56	80	905.52
95	57	69	766.65
95	57	70	802.56
95	57	71	872.75
95	57	72	867.4
[truncated: 7,412 more rows]
