# Supplementary material for: From mathematics to medicine: A practical primer on topological data analysis (TDA) and the development of related analytic tools for the functional discovery of latent structure in fMRI data
Source: PLoS One. 2021 Aug 12;16(8):e0255859. doi: 10.1371/journal.pone.0255859 (PMC8360597; doi:10.1371/journal.pone.0255859)
Supplement: S1 Data — The included archive of .csv files has one .csv file for each time index. Each .csv file contains a single matrix, which has one column for each of the spatial coordinates x, y, z and one column for the fMRI signal amplitude at voxel (x, y, z) at that time index. This is normalized scan data for a single patient from our study, described in the paper, with an ACC (anterior cingulate cortex) mask applied. This is the data we used, together with our software implementation of our workflow (available at https://github.com/regalski/Wayne-State-TDA), to produce the persistence diagrams, vineyards, and loop locations pictured in the figures and described in the Workflow section of our paper. (ZIP) [file pone.0255859.s004.zip › lea2002_145_121_121_time_185_rdACC.csv]

86	49	77	693.84
86	49	78	694.94
86	49	79	696.82
86	49	80	702.44
86	50	77	707.95
86	50	78	693.74
86	50	79	680.7
86	50	80	692.45
86	51	77	702.63
86	51	78	691.92
86	51	79	692.39
86	51	80	692.22
86	52	77	707.46
86	52	78	698.37
86	52	79	711.75
86	52	80	705.95
86	53	77	790.27
86	53	78	762.91
86	53	79	743.64
86	53	80	738.11
86	54	77	841.13
86	54	78	815.76
86	54	79	810.18
86	54	80	789.79
86	55	77	862.92
86	55	78	841.9
86	55	79	858.81
86	55	80	839.5
86	56	77	861.23
86	56	78	854.76
86	56	79	867.58
86	56	80	872.58
86	57	77	838.36
86	57	78	862.38
86	57	79	885.08
86	57	80	891.23
86	57	81	885.54
86	57	82	846.22
86	58	77	818.01
86	58	78	857.22
86	58	79	887.95
86	58	80	901.77
86	58	81	888.68
86	58	82	866.81
86	59	81	871.27
86	59	82	862.77
86	60	81	768.25
86	60	82	760.13
86	61	81	800.61
86	61	82	805.64
86	62	81	847.21
86	62	82	851.96
86	63	77	872.31
86	63	78	804.92
86	63	79	787.91
86	63	80	806.55
86	63	81	805.31
86	63	82	802.41
86	64	77	867
86	64	78	836.04
86	64	79	816.44
86	64	80	790.17
86	64	81	777.17
86	64	82	758.71
86	65	77	849.92
86	65	78	852.38
86	65	79	839.15
86	65	80	795.19
86	65	81	776.94
86	65	82	753.89
86	66	77	860.65
86	66	78	867.38
86	66	79	854.59
86	66	80	811.57
86	66	81	786.63
86	66	82	759.37
86	67	77	811.52
86	67	78	839.38
86	67	79	853.84
86	67	80	827.39
86	68	77	833.85
86	68	78	842.85
86	68	79	839.44
86	68	80	804.42
86	69	77	883.78
86	69	78	839.95
86	69	79	802.49
86	69	80	760.71
86	70	77	795.98
86	70	78	750.72
86	70	79	714.79
86	70	80	690.64
86	71	77	746.82
86	71	78	728.17
86	71	79	710.62
86	71	80	685.13
86	72	77	728.75
86	72	78	728.87
86	72	79	716.97
86	72	80	689.1
86	73	77	729.14
86	73	78	713.96
86	73	79	699.37
86	73	80	693.4
87	46	81	908.41
87	46	82	891.96
87	46	83	898.78
87	46	84	908.05
87	47	81	830.15
87	47	82	828.32
87	47	83	829.18
87	47	84	836.38
87	48	81	761.06
87	48	82	755.27
87	48	83	771.86
87	48	84	791.84
87	49	77	705.53
87	49	78	715.97
87	49	79	726.97
87	49	80	730.17
87	49	81	728.78
87	49	82	716.9
87	49	83	734.9
87	49	84	756.14
87	50	77	716.38
87	50	78	710.58
87	50	79	698.01
87	50	80	714.68
87	50	81	718.16
87	50	82	702.62
87	50	83	712.98
87	50	84	729.04
87	51	77	718.82
87	51	78	711.01
87	51	79	707.6
87	51	80	698.45
87	52	77	729.69
87	52	78	721.14
87	52	79	735.35
87	52	80	706.41
87	53	77	808.18
87	53	78	780.98
87	53	79	763.46
87	53	80	743.78
87	54	77	854.98
87	54	78	821.32
87	54	79	808.18
87	54	80	776.22
87	55	77	869.64
87	55	78	837.79
87	55	79	850.06
87	55	80	816
87	55	81	762.79
87	55	82	752.92
87	55	83	739.36
87	55	84	743.65
87	56	77	871.96
87	56	78	855.89
87	56	79	893.63
87	56	80	878.95
87	56	81	828.46
87	56	82	785.93
87	56	83	743.01
87	56	84	759.86
87	57	77	861.47
87	57	78	879.97
87	57	79	918.72
87	57	80	923.58
87	57	81	886.1
87	57	82	822.05
87	57	83	748.27
87	57	84	757.65
87	58	77	845.8
87	58	78	894.62
87	58	79	922.05
87	58	80	934.08
87	58	81	918.41
87	58	82	871.19
87	58	83	814.91
87	58	84	829.8
87	59	77	874.55
87	59	78	884.27
87	59	79	887.89
87	59	80	891.08
87	59	81	905.09
87	59	82	883.3
87	59	83	856.11
87	59	84	871.38
87	60	77	804.99
87	60	78	775.51
87	60	79	789.6
87	60	80	816.43
87	60	81	776.85
87	60	82	764.66
87	60	83	781.37
87	60	84	812.91
87	61	77	763.65
87	61	78	720.35
87	61	79	749.64
87	61	80	818.32
87	61	81	787.09
87	61	82	784.99
87	61	83	800.5
87	61	84	819.09
87	62	77	815.82
87	62	78	763.89
87	62	79	773.94
87	62	80	829.57
87	62	81	833.6
87	62	82	838.07
87	62	83	834.07
87	62	84	831.56
87	63	77	886.15
87	63	78	824.39
87	63	79	788.35
87	63	80	765.28
87	63	81	808.86
87	63	82	833.81
87	63	83	832
87	63	84	822.76
87	64	77	884.95
87	64	78	823.27
87	64	79	776.8
87	64	80	733.33
87	64	81	792.8
87	64	82	818.84
87	64	83	779.92
87	64	84	755.94
87	65	77	857.57
87	65	78	818.12
87	65	79	781.42
87	65	80	729.89
87	65	81	768.28
87	65	82	782.19
87	65	83	745.74
87	65	84	730.53
87	66	77	867.91
87	66	78	845.26
87	66	79	811.49
87	66	80	736.21
87	66	81	732.24
87	66	82	731.29
87	66	83	722.24
87	66	84	725.09
87	67	77	875.58
87	67	78	829.18
87	67	79	779.11
87	67	80	716.33
87	67	81	716.25
87	67	82	720.49
87	67	83	720.77
87	67	84	727.31
87	68	77	864.85
87	68	78	815.26
87	68	79	770.66
87	68	80	731.97
87	68	81	726.32
87	68	82	724.35
87	68	83	723.93
87	68	84	719.14
87	69	77	825.31
87	69	78	792.87
87	69	79	768.31
87	69	80	755.55
87	70	77	754.44
87	70	78	731.13
87	70	79	723.69
87	70	80	734.93
87	71	77	728.56
87	71	78	727.93
87	71	79	729.97
87	71	80	727.75
87	72	77	733.73
87	72	78	746.97
87	72	79	746.63
87	72	80	720.17
87	73	77	730.59
87	73	78	722.86
87	73	79	714.38
87	73	80	713.65
87	73	81	736.2
87	73	82	755.14
87	73	83	763.4
87	73	84	760.85
87	74	81	769.46
87	74	82	819.77
87	74	83	829.89
87	74	84	838.79
87	75	81	804.24
87	75	82	882.07
87	75	83	884.95
87	75	84	899.13
87	76	81	796.11
87	76	82	878.43
87	76	83	901.09
87	76	84	920.98
88	46	81	941.33
88	46	82	924.85
88	46	83	927.8
88	46	84	932.02
88	47	81	859.19
88	47	82	848.6
88	47	83	837.35
88	47	84	836.37
88	48	81	776.87
88	48	82	779.61
88	48	83	784.46
88	48	84	794.2
88	49	77	728.07
88	49	78	736.99
88	49	79	745.13
88	49	80	731.91
88	49	81	733.99
88	49	82	737.6
88	49	83	751.05
88	49	84	767.74
88	50	77	700.95
88	50	78	718.62
88	50	79	740.79
88	50	80	743.19
88	50	81	734.77
88	50	82	710.38
88	50	83	722.53
88	50	84	745.36
88	51	77	718.65
88	51	78	726.59
88	51	79	740.56
88	51	80	724.35
88	52	77	794.73
88	52	78	771.04
88	52	79	762.86
88	52	80	728.42
88	53	77	859.88
88	53	78	831.27
88	53	79	811.52
88	53	80	787.34
88	54	77	889.7
88	54	78	862.53
88	54	79	857.66
88	54	80	828.11
88	55	77	890.54
88	55	78	866.36
88	55	79	887.77
88	55	80	859.43
88	55	81	817.29
88	55	82	815.87
88	55	83	809.32
88	55	84	807.62
88	56	77	892.97
88	56	78	883.07
88	56	79	894.35
88	56	80	883.07
88	56	81	861.11
88	56	82	842.66
88	56	83	818.81
88	56	84	832.19
88	57	77	888.33
88	57	78	910.63
88	57	79	897.45
88	57	80	887.59
88	57	81	876.19
88	57	82	846.97
88	57	83	806.49
88	57	84	818.51
88	58	77	881.37
88	58	78	932.2
88	58	79	900.92
88	58	80	893.18
88	58	81	900.56
88	58	82	879.8
88	58	83	840.56
88	58	84	864.45
88	59	77	919.3
88	59	78	908.2
88	59	79	894.69
88	59	80	895.45
88	59	81	911.38
88	59	82	888.82
88	59	83	852.94
88	59	84	872.82
88	60	77	884.35
88	60	78	858.15
88	60	79	828.11
88	60	80	801.79
88	60	81	754.26
88	60	82	732.67
88	60	83	741.67
88	60	84	778.08
88	61	77	842.32
88	61	78	833.05
88	61	79	820.92
88	61	80	816.33
88	61	81	778.46
88	61	82	779.23
88	61	83	811.56
88	61	84	817.61
88	62	77	840.12
88	62	78	852.41
88	62	79	855.19
88	62	80	862.27
88	62	81	861.97
88	62	82	874.11
88	62	83	887.55
88	62	84	859.15
88	63	77	891.78
88	63	78	842.15
88	63	79	817.23
88	63	80	813.34
88	63	81	864.24
88	63	82	894.53
88	63	83	889.69
88	63	84	860.51
88	64	77	903.23
88	64	78	825.22
88	64	79	782.04
88	64	80	762.71
88	64	81	841.23
88	64	82	879.59
88	64	83	851.68
88	64	84	806.32
88	65	77	894.3
88	65	78	814.67
88	65	79	763.08
88	65	80	733.88
88	65	81	811.54
88	65	82	848.2
88	65	83	817.14
88	65	84	775.02
88	66	77	914.9
88	66	78	822.21
88	66	79	763.83
88	66	80	732.8
88	66	81	781.32
88	66	82	803.69
88	66	83	781.96
88	66	84	754.37
88	67	77	871.74
88	67	78	791.32
88	67	79	740.63
88	67	80	715.9
88	67	81	739.91
88	67	82	751.74
88	67	83	742.58
88	67	84	734.5
88	68	77	816.84
88	68	78	765.6
88	68	79	731.32
88	68	80	713.89
88	68	81	729.09
88	68	82	738.92
88	68	83	736.86
88	68	84	733.48
88	69	77	766.92
88	69	78	746
88	69	79	728.95
88	69	80	719.32
88	70	77	739.07
88	70	78	724.17
88	70	79	716.88
88	70	80	724.52
88	71	77	725.72
88	71	78	722.77
88	71	79	727.14
88	71	80	740.64
88	72	77	719.96
88	72	78	735.98
88	72	79	750.17
88	72	80	757.95
88	73	77	722.69
88	73	78	729.05
88	73	79	733.49
88	73	80	736.69
88	73	81	764.49
88	73	82	786.64
88	73	83	791.4
88	73	84	785.77
88	74	81	803.03
88	74	82	856.39
88	74	83	859.16
88	74	84	862.22
88	75	81	870.07
88	75	82	950.84
88	75	83	926.16
88	75	84	932.5
88	76	81	867.23
88	76	82	954.71
88	76	83	918.91
88	76	84	935.47
89	46	81	937.91
89	46	82	935.69
89	46	83	928.83
89	46	84	928.78
89	47	81	882.96
89	47	82	862.45
89	47	83	843.06
89	47	84	835.96
89	48	81	789.54
89	48	82	784.72
89	48	83	786.33
89	48	84	791.4
89	49	77	723.93
89	49	78	726.12
89	49	79	732
89	49	80	725.71
89	49	81	734.19
89	49	82	746.85
89	49	83	758.85
89	49	84	772.24
89	50	74	708.75
89	50	75	751.57
89	50	76	747.98
89	50	77	715.16
89	50	78	739.33
89	50	79	767.01
89	50	80	754.92
89	50	81	749.88
89	50	82	739.64
89	50	83	743.46
89	50	84	753.68
89	51	74	732.69
89	51	75	773.92
89	51	76	778.58
89	51	77	752.38
89	51	78	774.82
89	51	79	790.13
89	51	80	764.15
89	51	81	746.12
89	51	82	738.26
89	51	83	737.51
89	51	84	741.51
89	52	74	770.63
89	52	75	838.08
89	52	76	875.04
89	52	77	864.44
89	52	78	844.78
89	52	79	821.61
89	52	80	792.15
89	52	81	768.46
89	52	82	760.75
89	52	83	754.8
89	52	84	751.36
89	53	74	799.65
89	53	75	866.11
89	53	76	905.01
89	53	77	876.93
89	53	78	876.67
89	53	79	887.84
89	53	80	869.36
89	53	81	841.7
89	53	82	809.93
89	53	83	789.07
89	53	84	780.75
89	54	74	813.99
89	54	75	874.11
89	54	76	913.13
89	54	77	889.36
89	54	78	889.55
89	54	79	897.89
89	54	80	885.24
89	54	81	860.52
89	54	82	842.41
89	54	83	834.54
89	54	84	831.04
89	55	75	860.71
89	55	76	902.73
89	55	77	906.29
89	55	78	896.98
89	55	79	889.63
89	55	80	884.96
89	55	81	871.42
89	55	82	866.6
89	55	83	866.98
89	55	84	869.8
89	56	75	827.97
89	56	76	858.72
89	56	77	882.02
89	56	78	895.41
89	56	79	906.11
89	56	80	907.15
89	56	81	899.51
89	56	82	889.44
89	56	83	885.74
89	56	84	894.36
89	57	75	837.61
89	57	76	848.39
89	57	77	871.31
89	57	78	889.02
89	57	79	880.48
89	57	80	876.03
89	57	81	878.49
89	57	82	877.59
89	57	83	876.32
89	57	84	885.85
89	58	77	877.8
89	58	78	891.12
89	58	79	876.62
89	58	80	883.25
89	58	81	909.43
89	58	82	913.35
89	58	83	904.9
89	58	84	921.41
89	59	77	889.9
89	59	78	890
89	59	79	922.28
89	59	80	951.89
89	59	81	977.01
89	59	82	940.04
89	59	83	884.85
89	59	84	891.86
89	60	77	831.29
89	60	78	810.23
89	60	79	808.94
89	60	80	787.08
89	60	81	729.17
89	60	82	690.8
89	60	83	674.26
89	60	84	717.3
89	61	77	795.8
89	61	78	784.09
89	61	79	796.11
89	61	80	788.13
89	61	81	727.09
89	61	82	712.52
89	61	83	739.85
89	61	84	776.06
89	62	77	844.11
89	62	78	840.96
89	62	79	868.03
89	62	80	886.66
89	62	81	847.64
89	62	82	844.82
89	62	83	866.76
89	62	84	860.97
89	63	77	873.61
89	63	78	834.18
89	63	79	844.28
89	63	80	878.57
89	63	81	913.15
89	63	82	928.83
89	63	83	912.19
89	63	84	887.61
89	64	77	883.99
89	64	78	815.94
89	64	79	797.71
89	64	80	813.99
89	64	81	876.5
89	64	82	908.94
89	64	83	891.47
89	64	84	851.24
89	65	77	880.52
89	65	78	800.35
89	65	79	762.78
89	65	80	763.7
89	65	81	843.6
89	65	82	891.97
89	65	83	880.54
89	65	84	833.59
89	66	75	864.42
89	66	76	864.89
89	66	77	864.39
89	66	78	787.44
89	66	79	751.6
89	66	80	758.64
89	66	81	838.13
89	66	82	886.73
89	66	83	869.85
89	66	84	816.34
89	67	75	883.94
89	67	76	858.21
89	67	77	827.28
89	67	78	770.33
89	67	79	738.51
89	67	80	737.41
89	67	81	779.46
89	67	82	801.98
89	67	83	784.28
89	67	84	762.41
89	68	75	863.1
89	68	76	824.82
89	68	77	795.66
89	68	78	763.28
89	68	79	740.4
89	68	80	731.65
89	68	81	752.12
89	68	82	763.44
89	68	83	756.02
89	68	84	753.83
89	69	74	850.75
89	69	75	802.28
89	69	76	778.13
89	69	77	777.64
89	69	78	767.42
89	69	79	756.12
89	69	80	741.42
89	69	81	748.22
89	69	82	757.53
89	69	83	761.28
89	69	84	766.83
89	70	74	810.93
89	70	75	769.83
89	70	76	753.83
89	70	77	763.07
89	70	78	752.53
89	70	79	741.63
89	70	80	734.26
89	70	81	748.6
89	70	82	762.27
89	70	83	763.77
89	70	84	767.89
89	71	74	783.43
89	71	75	750.64
89	71	76	741.88
89	71	77	752.55
89	71	78	746.86
89	71	79	741.6
89	71	80	742.24
89	71	81	756.47
89	71	82	765.8
89	71	83	759.76
89	71	84	755.66
89	72	74	746.44
89	72	75	744.81
89	72	76	745.24
89	72	77	742.79
89	72	78	750.9
89	72	79	757.85
89	72	80	764.39
89	72	81	770.6
89	72	82	772.76
89	72	83	762.97
89	72	84	753.21
89	73	74	735.7
89	73	75	744.22
89	73	76	740.21
89	73	77	725.61
89	73	78	738.57
89	73	79	748.66
89	73	80	755.7
89	73	81	795.57
89	73	82	825.98
89	73	83	826.71
89	73	84	822.78
89	74	81	845.05
89	74	82	895.03
89	74	83	891.14
89	74	84	891.4
89	75	81	923.28
89	75	82	979.6
89	75	83	956.31
89	75	84	958.89
89	76	81	924.75
89	76	82	989.38
89	76	83	954.67
89	76	84	965.83
90	46	81	933.98
90	46	82	940.16
90	46	83	926.47
90	46	84	916.35
90	47	81	893.4
90	47	82	876.81
90	47	83	853.82
90	47	84	846.68
90	48	81	804.77
90	48	82	791.08
90	48	83	791.05
90	48	84	795.61
90	49	74	741.76
90	49	75	759.66
90	49	76	755.36
90	49	81	742.59
90	49	82	747.63
90	49	83	762.22
90	49	84	773.94
90	50	74	741.22
90	50	75	757.81
90	50	76	756.45
90	50	77	741.85
90	50	78	754.86
90	50	79	770.16
90	50	80	767.57
90	50	81	764.06
90	50	82	763.77
90	50	83	762.13
90	50	84	759.05
90	51	74	757.52
90	51	75	780.16
90	51	76	793.78
90	51	77	790.77
90	51	78	798.3
90	51	79	805.28
90	51	80	787.18
90	51	81	770.7
90	51	82	757.98
90	51	83	749.86
90	51	84	743.4
90	52	74	791.31
90	52	75	844.39
90	52	76	886.75
90	52	77	907.64
90	52	78	891.3
90	52	79	861.72
90	52	80	829.55
90	52	81	807.64
90	52	82	787.53
90	52	83	773.7
90	52	84	758.17
90	53	74	800.33
90	53	75	856.64
90	53	76	897.5
90	53	77	907.15
90	53	78	922.59
90	53	79	950.14
90	53	80	925.58
90	53	81	900.57
90	53	82	869
90	53	83	838.53
90	53	84	804.9
90	54	74	793.51
90	54	75	849.05
90	54	76	894.6
90	54	77	905.64
90	54	78	923.73
90	54	79	940.74
90	54	80	929.42
90	54	81	916.04
90	54	82	894.44
90	54	83	880.17
90	54	84	881.16
90	55	74	807.58
90	55	75	851.22
90	55	76	901.43
90	55	77	930.5
90	55	78	927.81
90	55	79	907.11
90	55	80	911.75
90	55	81	914.91
90	55	82	904.51
90	55	83	903
90	55	84	918.15
90	56	74	810.35
90	56	75	815.28
90	56	76	844.67
90	56	77	900.87
90	56	78	936.06
90	56	79	951.7
90	56	80	948.63
90	56	81	936.99
90	56	82	921.74
90	56	83	918.5
90	56	84	929.17
90	57	74	847.22
90	57	75	826.67
90	57	76	836.24
90	57	77	883.96
90	57	78	912.89
90	57	79	913.49
90	57	80	907.45
90	57	81	905.13
90	57	82	908.36
90	57	83	922.82
90	57	84	924.24
90	58	74	939.78
90	58	75	924.17
90	58	76	899.15
90	58	77	899.57
90	58	78	902.75
90	58	79	893.2
90	58	80	907.28
90	58	81	938.19
90	58	82	959.51
90	58	83	975.38
90	58	84	991.9
90	59	75	883.43
90	59	76	878.43
90	59	77	889.92
90	59	78	905.45
90	59	79	943.45
90	59	80	993.34
90	59	81	1046.6
90	59	82	1014
90	59	83	947.65
90	59	84	961.03
90	60	75	796.89
90	60	76	766.27
90	60	77	761.02
90	60	78	774.71
90	60	79	777.72
90	60	80	766.67
90	60	81	721.08
90	60	82	665.23
90	60	83	588.79
90	60	84	653.04
90	61	77	709.76
90	61	78	740.62
90	61	79	756.82
90	61	80	748.9
90	61	81	677.61
90	61	82	616.11
90	61	83	558.81
90	61	84	661.96
90	62	75	832.05
90	62	76	844.97
90	62	77	858.91
90	62	78	858.66
90	62	79	876.45
90	62	80	886.64
90	62	81	810.2
90	62	82	751.44
90	62	83	688.11
90	62	84	773.42
90	63	75	794.15
90	63	76	837.48
90	63	77	877.05
90	63	78	837.38
90	63	79	870.42
90	63	80	925.59
90	63	81	937.56
90	63	82	921
90	63	83	851.64
90	63	84	900.42
90	64	75	790.18
90	64	76	835.21
90	64	77	869.31
90	64	78	803.96
90	64	79	814.67
90	64	80	860.88
90	64	81	899.39
90	64	82	904.73
90	64	83	863.17
90	64	84	875.58
90	65	74	895.36
90	65	75	870.49
90	65	76	866.27
90	65	77	855.72
90	65	78	778.41
90	65	79	762.17
90	65	80	795.35
90	65	81	860.75
90	65	82	896.91
90	65	83	892.66
90	65	84	872.66
90	66	74	891.42
90	66	75	882.32
90	66	76	854.57
90	66	77	815.13
90	66	78	747.59
90	66	79	741.33
90	66	80	790.13
90	66	81	877.59
90	66	82	933.49
90	66	83	942.58
90	66	84	870.65
90	67	74	893
90	67	75	870.47
90	67	76	827.44
90	67	77	778.38
90	67	78	740.28
90	67	79	737.72
90	67	80	765.91
90	67	81	817.93
90	67	82	843.1
90	67	83	818.2
90	67	84	772.17
90	68	74	892.28
90	68	75	844.36
90	68	76	796.67
90	68	77	760.84
90	68	78	753.02
90	68	79	754.81
90	68	80	764.86
90	68	81	783.12
90	68	82	788.3
90	68	83	768.27
90	68	84	756.27
90	69	74	836.84
90	69	75	798.81
90	69	76	773.94
90	69	77	766.16
90	69	78	777.29
90	69	79	788.55
90	69	80	795.45
90	69	81	781.49
90	69	82	772.18
90	69	83	779.63
90	69	84	794.16
90	70	74	803.93
90	70	75	790.59
90	70	76	770.24
90	70	77	758.17
90	70	78	768.29
90	70	79	772.11
90	70	80	765.97
90	70	81	765
90	70	82	769.3
90	70	83	775.38
90	70	84	783.8
90	71	74	790.15
90	71	75	795.04
90	71	76	772.44
90	71	77	752.01
90	71	78	761.65
90	71	79	760.27
90	71	80	747.01
90	71	81	759.61
90	71	82	769.86
90	71	83	774.2
90	71	84	775.38
90	72	74	784.55
90	72	75	778.93
90	72	76	762.45
90	72	77	749.25
90	72	78	763.53
90	72	79	766.71
90	72	80	758.63
90	72	81	771.22
90	72	82	777.47
90	72	83	781.77
90	72	84	775.21
90	73	74	789.66
90	73	75	780.88
90	73	76	763.37
90	73	81	830.53
90	73	82	863.14
90	73	83	864.1
90	73	84	862.04
90	74	81	903.09
90	74	82	945.04
90	74	83	936.16
90	74	84	933.3
90	75	81	975.84
90	75	82	999.66
90	75	83	981.98
90	75	84	979.14
90	76	81	968.41
90	76	82	1001.4
90	76	83	994.41
90	76	84	993.36
91	47	81	899.39
91	47	82	895.03
91	47	83	874.54
91	47	84	871.02
91	48	81	824.53
91	48	82	808.76
91	48	83	811.07
91	48	84	824.76
91	49	74	768.74
91	49	75	782.62
91	49	76	774.04
91	49	81	764.88
91	49	82	751.33
91	49	83	773.59
91	49	84	796.67
91	50	74	762.43
91	50	75	778.97
91	50	76	772.72
91	50	81	774.32
91	50	82	759.66
91	50	83	766.31
91	50	84	776.6
91	51	74	755.66
91	51	75	786.34
91	51	76	801.17
91	51	81	772.99
91	51	82	755.8
91	51	83	758.27
91	51	84	766.4
91	52	74	796.25
91	52	75	857.82
91	52	76	891.81
91	52	81	796.32
91	52	82	781.6
91	52	83	776.38
91	52	84	770.59
91	53	74	832.56
91	53	75	890.29
91	53	76	922.96
91	53	81	894.22
91	53	82	858.71
91	53	83	827.71
91	53	84	796.61
91	54	74	850.28
91	54	75	897.19
91	54	76	925.98
91	54	81	927.61
91	54	82	915.59
91	54	83	890.23
91	54	84	860.46
91	55	74	836.58
91	55	75	894.13
91	55	76	936.78
91	55	81	936.69
91	55	82	937.85
91	55	83	925.93
91	55	84	914.96
91	56	74	825.65
91	56	75	851.13
91	56	76	882.92
91	56	81	962.38
91	56	82	935.3
91	56	83	930.68
91	56	84	949.02
91	57	74	844.05
91	57	75	836.14
91	57	76	854.48
91	57	77	917.32
91	57	78	960.3
91	57	79	977.39
91	57	80	966.24
91	57	81	951.87
91	57	82	923.02
91	57	83	915.91
91	57	84	930.13
91	58	74	923.34
91	58	75	906.66
91	58	76	908.62
91	58	77	938.41
91	58	78	959.77
91	58	79	945.99
91	58	80	949.27
91	58	81	973.23
91	58	82	965.16
91	58	83	966.27
91	58	84	991.06
91	59	74	894.25
91	59	75	899.56
91	59	76	906.69
91	59	77	925.29
91	59	78	948.23
91	59	79	949.49
91	59	80	967.61
91	59	81	1013.5
91	59	82	996.67
91	59	83	964.94
91	59	84	964.38
91	60	74	816.54
91	60	75	798.01
91	60	76	760.52
91	60	77	763.86
91	60	78	798.27
91	60	79	754.64
91	60	80	741.91
91	60	81	775.6
91	60	82	749.21
91	60	83	696.21
91	60	84	675.88
91	61	74	768.49
91	61	75	700.73
91	61	76	663.38
91	61	77	685.42
91	61	78	764.89
91	61	79	731.74
91	61	80	722.03
91	61	81	742.19
91	61	82	711.94
91	61	83	657.8
91	61	84	644.66
91	62	74	910.26
91	62	75	709.65
91	62	76	820.43
91	62	77	887.52
91	62	78	918.91
91	62	79	894.25
91	62	80	869.66
91	62	81	843.08
91	62	82	806.03
91	62	83	756.94
91	62	84	765.45
91	63	74	917.82
91	63	75	734.06
91	63	76	839.43
91	63	77	896.55
91	63	78	850.65
91	63	79	888.26
91	63	80	937.28
91	63	81	939.77
91	63	82	924.76
91	63	83	878.13
91	63	84	933.41
91	64	74	873.53
91	64	75	804.77
91	64	76	858.03
91	64	77	871.52
91	64	78	793.85
91	64	79	822.21
91	64	80	878.03
91	64	81	904.83
91	64	82	894.82
91	64	83	830.26
91	64	84	876.77
91	65	74	885.62
91	65	75	950.88
91	65	76	915.8
91	65	77	845.89
91	65	78	762.06
91	65	79	757.12
91	65	80	799.96
91	65	81	865.52
91	65	82	884.52
91	65	83	837.22
91	65	84	868.46
91	66	74	885.63
91	66	75	895.3
91	66	76	854.21
91	66	77	798.47
91	66	78	724.08
91	66	79	723.72
91	66	80	780.07
91	66	81	872.89
91	66	82	923.2
91	66	83	910.97
91	66	84	897.95
91	67	74	889.65
91	67	75	865.43
91	67	76	817.23
91	67	81	832.61
91	67	82	863.12
91	67	83	843.42
91	67	84	818.16
91	68	74	888.88
91	68	75	858.38
91	68	76	801.29
91	68	81	806.25
91	68	82	810.8
91	68	83	794.82
91	68	84	781.94
91	69	74	828.35
91	69	75	811.91
91	69	76	774.27
91	69	81	805.49
91	69	82	790.02
91	69	83	781.34
91	69	84	783.25
91	70	74	797.57
91	70	75	804.54
91	70	76	776.72
91	70	81	786.26
91	70	82	779.6
91	70	83	778.16
91	70	84	775.07
91	71	74	789.84
91	71	75	813.45
91	71	76	789.95
91	71	81	779.1
91	71	82	789.61
91	71	83	787.01
91	71	84	781.75
91	72	74	785.59
91	72	75	792.92
91	72	76	776.85
91	72	81	800.51
91	72	82	822.24
91	72	83	807.16
91	72	84	804.78
91	73	74	793.78
91	73	75	794.66
91	73	76	778.93
91	73	81	872.94
91	73	82	889.67
91	73	83	878.02
91	73	84	876.87
91	74	74	806.92
91	74	75	805.29
91	74	76	786.48
91	74	81	962.62
91	74	82	961.71
91	74	83	956.4
91	74	84	956.82
91	75	81	1012.9
91	75	82	1007.4
91	75	83	1006.8
91	75	84	1017.9
91	76	81	993.53
91	76	82	1006.1
91	76	83	1012.4
91	76	84	1026
92	47	81	937.59
92	47	82	938.12
92	47	83	929.08
92	47	84	939.14
92	48	81	862.86
92	48	82	863.77
92	48	83	876.57
92	48	84	891.67
92	49	74	794.97
92	49	75	817.17
92	49	76	799.74
92	49	81	803.67
92	49	82	800.09
92	49	83	831.62
92	49	84	853.37
92	50	74	791.43
92	50	75	813.52
92	50	76	797.54
92	50	81	778
92	50	82	779.06
92	50	83	801.84
92	50	84	820.03
92	51	74	770.12
92	51	75	789.86
92	51	76	798.61
92	51	81	761.8
92	51	82	773.56
92	51	83	781.02
92	51	84	797.81
92	52	74	800.38
92	52	75	854.87
92	52	76	873.65
92	52	81	758.89
92	52	82	776.23
92	52	83	772.02
92	52	84	767.11
92	53	74	860.61
92	53	75	917.92
92	53	76	937.04
92	53	81	806.76
92	53	82	779.75
92	53	83	769.06
92	53	84	761.51
92	54	74	933.55
92	54	75	964.01
92	54	76	974.45
92	54	81	854.55
92	54	82	830.33
92	54	83	814.37
92	54	84	798.91
92	55	74	899.65
92	55	75	959.35
92	55	76	987.54
92	55	81	891.24
92	55	82	873.36
92	55	83	858.93
92	55	84	849.22
92	56	74	869.43
92	56	75	918.3
92	56	76	946.3
92	56	81	905.8
92	56	82	884.79
92	56	83	877.69
92	56	84	890.67
92	57	74	863.97
92	57	75	879
92	57	76	905.53
92	57	77	938.36
92	57	78	971.08
92	57	79	994.9
92	57	80	951.26
92	57	81	904
92	57	82	889.77
92	57	83	883.23
92	57	84	888.86
92	58	74	904.36
92	58	75	884.56
92	58	76	914.65
92	58	77	966.01
92	58	78	988.15
92	58	79	977.03
92	58	80	952.3
92	58	81	920.43
92	58	82	915.81
92	58	83	918.19
92	58	84	937.53
92	59	74	929.4
92	59	75	942.73
92	59	76	975.92
92	59	77	982.29
92	59	78	975.06
92	59	79	999.52
92	59	80	984.25
92	59	81	941.5
92	59	82	929.19
92	59	83	921.71
92	59	84	922.77
92	60	74	877.82
92	60	75	870.53
92	60	76	873.14
92	60	77	874.15
92	60	78	871.74
92	60	79	806.17
92	60	80	781.49
92	60	81	829.83
92	60	82	827.32
92	60	83	801.79
92	60	84	736.29
92	61	74	819.74
92	61	75	710.04
92	61	76	747.32
92	61	77	809.56
92	61	78	853.3
92	61	79	762.97
92	61	80	761.85
92	61	81	868.35
92	61	82	885.68
92	61	83	854.5
92	61	84	748.96
92	62	74	873.25
92	62	75	559.24
92	62	76	781.74
92	62	77	922.95
92	62	78	925.13
92	62	79	890.48
92	62	80	899.78
92	62	81	978.32
92	62	82	984.59
92	62	83	953.46
92	62	84	860.22
92	63	74	866.01
92	63	75	662.19
92	63	76	843.37
92	63	77	925.79
92	63	78	865.34
92	63	79	897.22
92	63	80	942.3
92	63	81	970.34
92	63	82	985.8
92	63	83	987.67
92	63	84	978.08
92	64	74	817.54
92	64	75	837.74
92	64	76	901.14
92	64	77	909.43
92	64	78	832.34
92	64	79	840.41
92	64	80	869.53
92	64	81	909.27
92	64	82	929.43
92	64	83	913.51
92	64	84	925.3
92	65	74	858.25
92	65	75	975.49
92	65	76	953.92
92	65	77	896.07
92	65	78	827.09
92	65	79	781.75
92	65	80	777.24
92	65	81	851.99
92	65	82	891.98
92	65	83	883.22
92	65	84	908.15
92	66	74	879.35
92	66	75	905.94
92	66	76	886.73
92	66	77	857.89
92	66	78	805.08
92	66	79	774.37
92	66	80	774.5
92	66	81	836.87
92	66	82	889.2
92	66	83	917.67
92	66	84	932.95
92	67	74	900.64
92	67	75	875.87
92	67	76	854.31
92	67	81	801.6
92	67	82	842.78
92	67	83	862.9
92	67	84	864.58
92	68	74	924.18
92	68	75	881.84
92	68	76	843.93
92	68	81	779.87
92	68	82	803.05
92	68	83	806.76
92	68	84	806.97
92	69	74	841.51
92	69	75	838.66
92	69	76	795.5
92	69	81	797.32
92	69	82	794.1
92	69	83	782.97
92	69	84	780.44
92	70	74	800.51
92	70	75	809.63
92	70	76	776.11
92	70	81	782.05
92	70	82	786.45
92	70	83	779.47
92	70	84	778.43
92	71	74	799.51
92	71	75	795.06
92	71	76	776.56
92	71	81	772.33
92	71	82	796.58
92	71	83	797.16
92	71	84	802.22
92	72	74	776.2
92	72	75	786.36
92	72	76	774.92
92	72	81	821.22
92	72	82	844.91
92	72	83	838.9
92	72	84	853.62
92	73	74	775.92
92	73	75	790.29
92	73	76	781.49
92	73	81	892.99
92	73	82	906.16
92	73	83	902.56
92	73	84	910.67
92	74	74	801.2
92	74	75	809.83
92	74	76	795.65
92	74	81	983.71
92	74	82	973.77
92	74	83	978.15
92	74	84	976.96
92	75	81	1009
92	75	82	999.73
92	75	83	1009.5
92	75	84	1034.5
92	76	81	983.5
92	76	82	991.05
92	76	83	1007.7
92	76	84	1042.8
93	49	74	822.01
93	49	75	862.11
93	49	76	827.37
93	50	74	823.72
93	50	75	849.76
93	50	76	813.07
93	50	81	800.34
93	50	82	797.09
93	50	83	818.42
93	50	84	837.57
93	51	74	818.1
93	51	75	793.67
93	51	76	771.91
93	51	81	785.41
93	51	82	781.72
93	51	83	793.89
93	51	84	823.25
93	52	74	822.12
93	52	75	814.88
93	52	76	806.56
93	52	81	774.2
93	52	82	768.56
93	52	83	775.16
93	52	84	797.34
93	53	74	870.97
93	53	75	874.16
93	53	76	862.2
93	53	81	772.24
93	53	82	741.9
93	53	83	742.58
93	53	84	752
93	54	71	742.51
93	54	72	785.35
93	54	73	855.4
93	54	74	975.49
93	54	75	953.34
93	54	76	924.25
93	54	81	790.25
93	54	82	765.25
93	54	83	758.8
93	54	84	755.45
93	55	71	761.25
93	55	72	790.9
93	55	73	846.85
93	55	74	968.45
93	55	75	986.23
93	55	76	981.8
93	55	81	812.55
93	55	82	798.42
93	55	83	789.92
93	55	84	784.65
93	56	71	809.6
93	56	72	815.43
93	56	73	833.46
93	56	74	943.57
93	56	75	971.41
93	56	76	970.51
93	56	81	828.86
93	56	82	819.01
93	56	83	814.39
93	56	84	817.3
93	57	71	887.88
93	57	72	853.21
93	57	73	814.58
93	57	74	910.2
93	57	75	938.91
93	57	76	939.42
93	57	77	948.12
93	57	78	954.84
93	57	79	953.07
93	57	80	898.45
93	58	71	949.54
93	58	72	970.28
93	58	73	911.25
93	58	74	917.01
93	58	75	917.1
93	58	76	931.44
93	58	77	952.68
93	58	78	957.3
93	58	79	947.27
93	58	80	922.58
93	59	71	933.9
93	59	72	988.33
93	59	73	962.21
93	59	74	961.37
93	59	75	954.74
93	59	76	933.24
93	59	77	934.78
93	59	78	948.42
93	59	79	992.29
93	59	80	979.55
93	60	71	866.42
93	60	72	933.44
93	60	73	911.98
93	60	74	909.89
93	60	75	912.29
93	60	76	881.35
93	60	77	861.38
93	60	78	846.73
93	60	79	799.17
93	60	80	785.22
93	61	74	783.25
93	61	75	800.5
93	61	76	815.58
93	61	77	828.63
93	61	78	827.67
93	61	79	755.71
93	61	80	763.41
93	62	71	864.37
93	62	72	1081.6
93	62	73	1013.8
93	62	74	915.36
93	62	75	753.34
93	62	76	823.44
93	62	77	886.57
93	62	78	909.04
93	62	79	892.41
93	62	80	911.58
93	63	71	840.69
93	63	72	993.73
93	63	73	1002.3
93	63	74	939.28
93	63	75	840.45
93	63	76	881.05
93	63	77	901.85
93	63	78	874.18
93	63	79	905.35
93	63	80	936.2
93	64	71	868.39
93	64	72	891.47
93	64	73	883.41
93	64	74	888.22
93	64	75	923.54
93	64	76	929.81
93	64	77	916.12
93	64	78	857.65
93	64	79	859.77
93	64	80	867.71
93	65	71	860.91
93	65	72	967.05
93	65	73	936.23
93	65	74	911.73
93	65	75	934.79
93	65	76	953.31
93	65	77	933.64
93	65	78	865.6
93	65	79	810.99
93	65	80	784.94
93	66	71	860.46
93	66	72	969.95
93	66	73	959.42
93	66	74	947.21
93	66	75	956.61
93	66	76	940.44
93	67	71	866.82
93	67	72	954.17
93	67	73	969.56
93	67	74	963.42
93	67	75	949.38
93	67	76	929.14
93	67	81	785.78
93	67	82	820.24
93	67	83	863.86
93	67	84	885.31
93	68	71	850.53
93	68	72	996.94
93	68	73	1004
93	68	74	967.26
93	68	75	913.39
93	68	76	911.06
93	68	81	775.71
93	68	82	795.15
93	68	83	804.31
93	68	84	818.87
93	69	71	756.8
93	69	72	895.09
93	69	73	912.73
93	69	74	884.06
93	69	75	862.76
93	69	76	843.62
93	69	81	797.56
93	69	82	802.49
93	69	83	790.94
93	69	84	788.94
93	70	74	830.9
93	70	75	823.66
93	70	76	807.42
93	70	81	784.55
93	70	82	792.42
93	70	83	780.14
93	70	84	785.23
93	71	74	820.31
93	71	75	798.58
93	71	76	791.69
93	71	81	767.93
93	71	82	792.22
93	71	83	787.63
93	71	84	809.71
93	72	74	821.17
93	72	75	822.89
93	72	76	796.58
93	72	81	845.67
93	72	82	868.37
93	72	83	866.37
93	72	84	892.19
93	73	74	824.25
93	73	75	826.38
93	73	76	803.15
93	73	81	924.8
93	73	82	934.72
93	73	83	933.99
93	73	84	948.02
93	74	74	840.8
93	74	75	821.23
93	74	76	814.86
94	49	74	817.8
94	49	75	845.89
94	49	76	830.9
94	50	71	890.7
94	50	72	832.52
94	50	73	807.62
94	50	74	808.74
94	50	75	830.73
94	50	76	811.43
94	51	71	861.06
94	51	72	839.39
94	51	73	840.05
94	51	74	832.95
94	51	75	788.8
94	51	76	753.56
94	52	71	840.95
94	52	72	841.06
94	52	73	843.01
94	52	74	835.86
94	52	75	807.81
94	52	76	795.18
94	53	69	656.53
94	53	70	741.33
94	53	71	859.59
94	53	72	847.88
94	53	73	848.72
94	53	74	856.38
94	53	75	850.92
94	53	76	848.48
94	54	69	610.51
94	54	70	678.78
94	54	71	813.75
94	54	72	844.89
94	54	73	878.5
94	54	74	925.33
94	54	75	916.4
94	54	76	908.16
94	54	78	876.6
94	54	79	847.43
94	54	80	800.29
94	55	69	584.5
94	55	70	659.39
94	55	71	814.42
94	55	72	831.43
94	55	73	873.17
94	55	74	979.18
94	55	75	990.85
94	55	76	982.06
94	55	78	919.61
94	55	79	879.92
94	55	80	824.26
94	56	69	624.77
94	56	70	695.53
94	56	71	847.05
94	56	72	845.5
94	56	73	865.89
94	56	74	975.11
94	56	75	997.08
94	56	76	990.33
94	56	78	948.7
94	56	79	953.62
94	56	80	862.18
94	57	71	885.59
94	57	72	880.05
94	57	73	861.33
94	57	74	933.52
94	57	75	967.58
94	57	76	974.47
94	57	77	950.58
94	57	78	950.26
94	57	79	956.39
94	57	80	884.17
94	58	71	955.33
94	58	72	969.19
94	58	73	920.98
94	58	74	935.89
94	58	75	949.02
94	58	76	961.58
94	58	77	958.55
94	58	78	953.17
94	58	79	948.13
94	58	80	920.4
94	59	71	965.64
94	59	72	989.67
94	59	73	964.84
94	59	74	972.81
94	59	75	968.59
94	59	76	943.22
94	59	77	928.3
94	59	78	938.61
94	59	79	997.73
94	59	80	983.92
94	60	71	847.3
94	60	72	882.72
94	60	73	864.73
94	60	74	868.86
94	60	75	882.97
94	60	76	892.48
94	60	77	863.11
94	60	78	829.71
94	60	79	797.44
94	60	80	799.07
94	61	71	673.44
94	61	72	771.67
94	61	73	619.38
94	61	74	636.78
94	61	75	737.03
94	61	76	844.91
94	61	77	853.06
94	61	78	821.07
94	61	79	745.34
94	61	80	761.56
94	62	71	733.88
94	62	72	877.26
94	62	73	827.93
94	62	74	851.25
94	62	75	863.66
94	62	76	900.69
94	62	77	917.72
94	62	78	928.7
94	62	79	885.16
94	62	80	899.2
94	63	71	865.04
94	63	72	964.68
94	63	73	965.79
94	63	74	969.6
94	63	75	962.25
94	63	76	942.31
94	63	77	921.12
94	63	78	904.96
94	63	79	912.08
94	63	80	926.82
94	64	71	878.3
94	64	72	976.05
94	64	73	980.76
94	64	74	985.04
94	64	75	996.7
94	64	76	963.89
94	64	77	934.61
94	64	78	902.93
94	64	79	890.47
94	64	80	882.5
94	65	71	876.6
94	65	72	1000.5
94	65	73	993.45
94	65	74	974.83
94	65	75	962.96
94	65	76	967.66
94	65	77	962.8
94	65	78	931.42
94	65	79	871.54
94	65	80	829.49
94	66	71	868.68
94	66	72	969.86
94	66	73	973.72
94	66	74	977.7
94	66	75	995.49
94	66	76	983.61
94	66	78	941.07
94	66	79	906.17
94	66	80	865.98
94	67	69	784.66
94	67	70	813.06
94	67	71	839.16
94	67	72	918.32
94	67	73	945.71
94	67	74	964.66
94	67	75	979.48
94	67	76	970.57
94	67	78	942.67
94	67	79	900.29
94	67	80	849
94	68	69	676.25
94	68	70	724.79
94	68	71	797.36
94	68	72	922.07
94	68	73	954.96
94	68	74	951.15
94	68	75	908.5
94	68	76	923.78
94	68	78	931.57
94	68	79	874.65
94	68	80	812.3
94	69	69	645.49
94	69	70	678.97
94	69	71	733.47
94	69	72	841.28
94	69	73	878.59
94	69	74	887.56
94	69	75	864.46
94	69	76	858.72
94	69	78	863.38
94	69	79	840.92
94	69	80	810.3
94	70	69	668.68
94	70	70	664.99
94	70	71	681.29
94	70	72	774.91
94	70	73	820.86
94	70	74	838.23
94	70	75	825.47
94	70	76	818.51
94	71	71	679.34
94	71	72	793.3
94	71	73	832.74
94	71	74	831.3
94	71	75	795.33
94	71	76	796.34
94	72	71	653.72
94	72	72	800.8
94	72	73	840.84
94	72	74	822.59
94	72	75	816.84
94	72	76	807.21
94	73	71	628.24
94	73	72	803.38
94	73	73	849.72
94	73	74	816.49
94	73	75	822.89
94	73	76	819.91
94	74	74	827.69
94	74	75	818.38
94	74	76	834.86
95	50	71	879.95
95	50	72	841.86
95	50	73	831.04
95	51	71	883.59
95	51	72	873.83
95	51	73	877.01
95	52	71	878.59
95	52	72	886.88
95	52	73	898.7
95	53	69	627.02
95	53	70	721.88
95	53	71	866.01
95	53	72	872.5
95	53	73	890.67
95	53	77	913.19
95	53	78	896.03
95	53	79	868.82
95	53	80	822.74
95	54	69	616.7
95	54	70	690.61
95	54	71	853.53
95	54	72	837.29
95	54	73	846.82
95	54	77	957.82
95	54	78	944.61
95	54	79	907.92
95	54	80	826.29
95	55	69	617.68
95	55	70	683.37
95	55	71	866.42
95	55	72	846.28
95	55	73	853.27
95	55	77	1000.6
95	55	78	973.04
95	55	79	933.11
95	55	80	862.98
95	56	69	652.82
95	56	70	718.58
95	56	71	886.54
95	56	72	875.44
95	56	73	872.33
95	56	77	980.93
95	56	78	981.26
95	56	79	989.94
95	56	80	900.58
95	57	69	738.67
95	57	70	767.55
95	57	71	880.77
95	57	72	891.46
[truncated: 7,412 more rows]
