# Supplementary material for: From mathematics to medicine: A practical primer on topological data analysis (TDA) and the development of related analytic tools for the functional discovery of latent structure in fMRI data
Source: PLoS One. 2021 Aug 12;16(8):e0255859. doi: 10.1371/journal.pone.0255859 (PMC8360597; doi:10.1371/journal.pone.0255859)
Supplement: S1 Data — The included archive of .csv files has one .csv file for each time index. Each .csv file contains a single matrix, which has one column for each of the spatial coordinates x, y, z and one column for the fMRI signal amplitude at voxel (x, y, z) at that time index. This is normalized scan data for a single patient from our study, described in the paper, with an ACC (anterior cingulate cortex) mask applied. This is the data we used, together with our software implementation of our workflow (available at https://github.com/regalski/Wayne-State-TDA), to produce the persistence diagrams, vineyards, and loop locations pictured in the figures and described in the Workflow section of our paper. (ZIP) [file pone.0255859.s004.zip › lea2002_145_121_121_time_186_rdACC.csv]

86	49	77	709.91
86	49	78	704.01
86	49	79	700.89
86	49	80	702.5
86	50	77	723.97
86	50	78	705.78
86	50	79	685.8
86	50	80	686.56
86	51	77	713.62
86	51	78	701.97
86	51	79	698.48
86	51	80	686.31
86	52	77	711.52
86	52	78	702.45
86	52	79	712.82
86	52	80	701.05
86	53	77	802.25
86	53	78	761.9
86	53	79	726.7
86	53	80	729.23
86	54	77	850.11
86	54	78	812.81
86	54	79	807.23
86	54	80	790.86
86	55	77	857.94
86	55	78	834.93
86	55	79	867.81
86	55	80	847.54
86	56	77	861.24
86	56	78	840.78
86	56	79	866.62
86	56	80	873.6
86	57	77	841.36
86	57	78	853.47
86	57	79	873.13
86	57	80	876.21
86	57	81	873.51
86	57	82	846.23
86	58	77	822.08
86	58	78	859.28
86	58	79	877.03
86	58	80	877.86
86	58	81	857.77
86	58	82	846.94
86	59	81	822.33
86	59	82	817.82
86	60	81	735.33
86	60	82	738.26
86	61	81	784.73
86	61	82	789.73
86	62	81	849.21
86	62	82	845.98
86	63	77	854.44
86	63	78	804.07
86	63	79	794.03
86	63	80	808.66
86	63	81	823.39
86	63	82	828.47
86	64	77	850.97
86	64	78	830.02
86	64	79	812.43
86	64	80	791.15
86	64	81	756.12
86	64	82	719.68
86	65	77	853.97
86	65	78	853.44
86	65	79	839.18
86	65	80	797.22
86	65	81	746.99
86	65	82	705.96
86	66	77	889.72
86	66	78	905.36
86	66	79	882.55
86	66	80	810.58
86	66	81	772.67
86	66	82	739.4
86	67	77	831.46
86	67	78	833.31
86	67	79	831.78
86	67	80	817.4
86	68	77	836.9
86	68	78	832.87
86	68	79	828.48
86	68	80	799.5
86	69	77	864.68
86	69	78	844.9
86	69	79	818.5
86	69	80	765.77
86	70	77	790
86	70	78	750.79
86	70	79	720.88
86	70	80	709.73
86	71	77	747.85
86	71	78	723.2
86	71	79	707.66
86	71	80	704.19
86	72	77	732.72
86	72	78	721.81
86	72	79	712.92
86	72	80	705.1
86	73	77	732.14
86	73	78	718.93
86	73	79	707.33
86	73	80	702.39
87	46	81	933.45
87	46	82	907.04
87	46	83	917.85
87	46	84	932.12
87	47	81	827.28
87	47	82	805.42
87	47	83	827.26
87	47	84	849.46
87	48	81	760.01
87	48	82	770.25
87	48	83	776.86
87	48	84	783.86
87	49	77	719.59
87	49	78	710.02
87	49	79	702.99
87	49	80	710.18
87	49	81	726.8
87	49	82	745.95
87	49	83	745.95
87	49	84	747.19
87	50	77	728.41
87	50	78	718.65
87	50	79	706.11
87	50	80	709.77
87	50	81	714.24
87	50	82	717.68
87	50	83	721.03
87	50	84	729.09
87	51	77	731.82
87	51	78	722.03
87	51	79	714.64
87	51	80	701.51
87	52	77	749.76
87	52	78	734.22
87	52	79	730.41
87	52	80	709.52
87	53	77	835.21
87	53	78	799.03
87	53	79	751.57
87	53	80	739.92
87	54	77	872.98
87	54	78	839.38
87	54	79	810.27
87	54	80	780.27
87	55	77	868.7
87	55	78	845.83
87	55	79	868.11
87	55	80	831.05
87	55	81	767.86
87	55	82	745.97
87	55	83	734.37
87	55	84	748.64
87	56	77	866.95
87	56	78	853.89
87	56	79	918.7
87	56	80	899
87	56	81	824.5
87	56	82	781.96
87	56	83	748.01
87	56	84	761.8
87	57	77	859.46
87	57	78	877.02
87	57	79	924.74
87	57	80	921.55
87	57	81	872.11
87	57	82	823.05
87	57	83	776.25
87	57	84	767.62
87	58	77	850.85
87	58	78	897.66
87	58	79	916.07
87	58	80	918.11
87	58	81	897.5
87	58	82	870.32
87	58	83	848.06
87	58	84	839.9
87	59	77	883.51
87	59	78	885.22
87	59	79	881.96
87	59	80	881.21
87	59	81	883.12
87	59	82	876.29
87	59	83	885.08
87	59	84	880.37
87	60	77	804.04
87	60	78	776.57
87	60	79	776.66
87	60	80	779.44
87	60	81	751.88
87	60	82	764.73
87	60	83	817.43
87	60	84	829.01
87	61	77	756.79
87	61	78	719.44
87	61	79	744.73
87	61	80	804.41
87	61	81	779.19
87	61	82	790.07
87	61	83	828.49
87	61	84	841.07
87	62	77	823.81
87	62	78	759.89
87	62	79	785.94
87	62	80	864.51
87	62	81	850.61
87	62	82	848.12
87	62	83	847.1
87	62	84	846.58
87	63	77	861.26
87	63	78	833.47
87	63	79	810.41
87	63	80	766.34
87	63	81	828.94
87	63	82	856.88
87	63	83	830.08
87	63	84	819.81
87	64	77	864.93
87	64	78	823.23
87	64	79	780.77
87	64	80	730.29
87	64	81	774.74
87	64	82	795.78
87	64	83	789.9
87	64	84	774.91
87	65	77	872.64
87	65	78	818.2
87	65	79	776.48
87	65	80	730.88
87	65	81	740.21
87	65	82	745.09
87	65	83	753.71
87	65	84	748.54
87	66	77	904.96
87	66	78	878.29
87	66	79	837.5
87	66	80	751.19
87	66	81	722.17
87	66	82	712.2
87	66	83	722.19
87	66	84	725.09
87	67	77	910.55
87	67	78	840.18
87	67	79	776.11
87	67	80	720.26
87	67	81	711.16
87	67	82	707.4
87	67	83	703.71
87	67	84	704.29
87	68	77	890.85
87	68	78	818.34
87	68	79	762.75
87	68	80	721.02
87	68	81	722.35
87	68	82	721.38
87	68	83	704.96
87	68	84	699.15
87	69	77	833.35
87	69	78	800.9
87	69	79	768.35
87	69	80	732.62
87	70	77	759.4
87	70	78	739.08
87	70	79	726.68
87	70	80	723.98
87	71	77	735.6
87	71	78	725.96
87	71	79	721
87	71	80	723.79
87	72	77	746.69
87	72	78	734.92
87	72	79	726.59
87	72	80	722.2
87	73	77	742.55
87	73	78	730.81
87	73	79	723.34
87	73	80	718.67
87	73	81	748.25
87	73	82	764.19
87	73	83	748.41
87	73	84	755.84
87	74	81	774.53
87	74	82	818.84
87	74	83	826.99
87	74	84	838.89
87	75	81	804.24
87	75	82	874.08
87	75	83	896.02
87	75	84	902.18
87	76	81	806.16
87	76	82	879.52
87	76	83	904.22
87	76	84	918.05
88	46	81	947.39
88	46	82	948.92
88	46	83	955.87
88	46	84	958.09
88	47	81	872.32
88	47	82	870.72
88	47	83	859.43
88	47	84	858.46
88	48	81	776.84
88	48	82	781.6
88	48	83	777.45
88	48	84	781.21
88	49	77	721.13
88	49	78	720.02
88	49	79	721.13
88	49	80	718.93
88	49	81	729.04
88	49	82	743.67
88	49	83	746.11
88	49	84	750.78
88	50	77	723.98
88	50	78	730.69
88	50	79	735.88
88	50	80	730.27
88	50	81	733.84
88	50	82	741.44
88	50	83	745.57
88	50	84	749.4
88	51	77	746.66
88	51	78	742.6
88	51	79	738.58
88	51	80	723.38
88	52	77	798.73
88	52	78	773.07
88	52	79	754.91
88	52	80	733.5
88	53	77	878.9
88	53	78	857.3
88	53	79	818.58
88	53	80	791.4
88	54	77	914.69
88	54	78	899.54
88	54	79	867.68
88	54	80	825.11
88	55	77	917.55
88	55	78	899.39
88	55	79	899.79
88	55	80	855.44
88	55	81	798.32
88	55	82	819.94
88	55	83	825.41
88	55	84	825.66
88	56	77	899.97
88	56	78	888.09
88	56	79	919.4
88	56	80	892.1
88	56	81	838.11
88	56	82	843.71
88	56	83	841.85
88	56	84	855.17
88	57	77	884.31
88	57	78	900.65
88	57	79	910.48
88	57	80	897.58
88	57	81	873.12
88	57	82	849.89
88	57	83	823.43
88	57	84	835.47
88	58	77	869.38
88	58	78	921.18
88	58	79	898.95
88	58	80	892.21
88	58	81	897.6
88	58	82	880.87
88	58	83	856.65
88	58	84	867.52
88	59	77	913.26
88	59	78	904.21
88	59	79	880.76
88	59	80	877.51
88	59	81	892.34
88	59	82	880.72
88	59	83	864.84
88	59	84	866.74
88	60	77	886.33
88	60	78	865.17
88	60	79	826.13
88	60	80	790.79
88	60	81	752.27
88	60	82	735.73
88	60	83	744.79
88	60	84	772.21
88	61	77	850.41
88	61	78	846.16
88	61	79	830.04
88	61	80	819.49
88	61	81	786.7
88	61	82	781.49
88	61	83	800.78
88	61	84	818.7
88	62	77	854.18
88	62	78	867.47
88	62	79	874.22
88	62	80	886.25
88	62	81	876.07
88	62	82	874.29
88	62	83	875.72
88	62	84	865.23
88	63	77	901.87
88	63	78	868.25
88	63	79	851.31
88	63	80	841.37
88	63	81	880.32
88	63	82	903.64
88	63	83	897.81
88	63	84	869.58
88	64	77	917.21
88	64	78	852.2
88	64	79	812.01
88	64	80	783.7
88	64	81	849.26
88	64	82	878.61
88	64	83	863.67
88	64	84	829.28
88	65	77	917.31
88	65	78	840.69
88	65	79	786.08
88	65	80	746.85
88	65	81	816.53
88	65	82	846.2
88	65	83	832.17
88	65	84	801.05
88	66	77	934.89
88	66	78	850.19
88	66	79	790.78
88	66	80	746.72
88	66	81	796.28
88	66	82	814.69
88	66	83	798.99
88	66	84	774.4
88	67	77	878.78
88	67	78	809.28
88	67	79	758.54
88	67	80	724.82
88	67	81	746.86
88	67	82	755.71
88	67	83	749.57
88	67	84	733.52
88	68	77	812.86
88	68	78	769.59
88	68	79	738.31
88	68	80	717.89
88	68	81	734.12
88	68	82	742.97
88	68	83	733.91
88	68	84	725.52
88	69	77	754.91
88	69	78	733.98
88	69	79	722.93
88	69	80	721.32
88	70	77	733.02
88	70	78	724.12
88	70	79	721.85
88	70	80	728.53
88	71	77	725.74
88	71	78	724.79
88	71	79	731.17
88	71	80	749.71
88	72	77	725.99
88	72	78	729.98
88	72	79	746.17
88	72	80	774.02
88	73	77	731.71
88	73	78	729.05
88	73	79	740.5
88	73	80	767.76
88	73	81	769.53
88	73	82	777.63
88	73	83	791.38
88	73	84	791.74
88	74	81	809.1
88	74	82	846.48
88	74	83	860.29
88	74	84	865.33
88	75	81	872.07
88	75	82	937.86
88	75	83	926.24
88	75	84	927.56
88	76	81	871.34
88	76	82	942.85
88	76	83	915.98
88	76	84	934.53
89	46	81	941.98
89	46	82	969.75
89	46	83	954.86
89	46	84	943.8
89	47	81	881.08
89	47	82	893.56
89	47	83	869.14
89	47	84	854.03
89	48	81	785.53
89	48	82	792.68
89	48	83	779.29
89	48	84	776.39
89	49	77	707.98
89	49	78	713.15
89	49	79	719.03
89	49	80	721.78
89	49	81	733.27
89	49	82	745.92
89	49	83	749.93
89	49	84	755.32
89	50	74	713.82
89	50	75	748.59
89	50	76	745.93
89	50	77	720.11
89	50	78	730.33
89	50	79	742.06
89	50	80	743.96
89	50	81	750.93
89	50	82	761.69
89	50	83	764.5
89	50	84	766.72
89	51	74	703.8
89	51	75	772.99
89	51	76	788.59
89	51	77	762.42
89	51	78	763.84
89	51	79	763.11
89	51	80	753.13
89	51	81	750.12
89	51	82	755.27
89	51	83	749.53
89	51	84	742.55
89	52	74	756.7
89	52	75	847.11
89	52	76	882.99
89	52	77	845.43
89	52	78	818.77
89	52	79	797.63
89	52	80	785.23
89	52	81	776.57
89	52	82	778.84
89	52	83	767.87
89	52	84	753.42
89	53	74	784.77
89	53	75	861.21
89	53	76	900.06
89	53	77	869.03
89	53	78	868.79
89	53	79	875.94
89	53	80	867.44
89	53	81	851.74
89	53	82	838.95
89	53	83	817.09
89	53	84	791.8
89	54	74	789.09
89	54	75	854.22
89	54	76	902.21
89	54	77	897.47
89	54	78	895.64
89	54	79	882.94
89	54	80	865.27
89	54	81	844.56
89	54	82	860.45
89	54	83	861.55
89	54	84	848.04
89	55	75	842.78
89	55	76	913.75
89	55	77	935.32
89	55	78	912.03
89	55	79	866.72
89	55	80	851.06
89	55	81	838.51
89	55	82	874.67
89	55	83	891.03
89	55	84	888.85
89	56	75	818.02
89	56	76	883.76
89	56	77	905.04
89	56	78	903.43
89	56	79	890.17
89	56	80	889.21
89	56	81	881.54
89	56	82	896.48
89	56	83	905.76
89	56	84	913.37
89	57	75	827.7
89	57	76	860.42
89	57	77	889.31
89	57	78	899.99
89	57	79	868.44
89	57	80	868.98
89	57	81	885.4
89	57	82	882.5
89	57	83	878.26
89	57	84	898.77
89	58	77	883.8
89	58	78	908.1
89	58	79	863.66
89	58	80	873.33
89	58	81	918.52
89	58	82	913.46
89	58	83	898.02
89	58	84	918.52
89	59	77	911.95
89	59	78	899.05
89	59	79	897.31
89	59	80	919.86
89	59	81	964.91
89	59	82	930.91
89	59	83	877.75
89	59	84	878.81
89	60	77	842.37
89	60	78	805.28
89	60	79	809.01
89	60	80	792.16
89	60	81	733.23
89	60	82	694.92
89	60	83	669.49
89	60	84	709.56
89	61	77	789.98
89	61	78	776.22
89	61	79	799.24
89	61	80	793.28
89	61	81	734.29
89	61	82	710.77
89	61	83	707.1
89	61	84	765.16
89	62	77	839.12
89	62	78	845.93
89	62	79	860
89	62	80	868.65
89	62	81	847.73
89	62	82	834.99
89	62	83	824.93
89	62	84	853.02
89	63	77	872.67
89	63	78	838.26
89	63	79	851.39
89	63	80	885.69
89	63	81	915.28
89	63	82	924.93
89	63	83	917.22
89	63	84	908.63
89	64	77	888.99
89	64	78	819.92
89	64	79	809.68
89	64	80	833.97
89	64	81	889.48
89	64	82	911.91
89	64	83	887.43
89	64	84	864.19
89	65	77	890.5
89	65	78	806.33
89	65	79	775.77
89	65	80	781.69
89	65	81	862.59
89	65	82	903.97
89	65	83	878.58
89	65	84	845.63
89	66	75	861.58
89	66	76	863.01
89	66	77	864.42
89	66	78	801.45
89	66	79	765.59
89	66	80	754.6
89	66	81	853.05
89	66	82	907.65
89	66	83	881.82
89	66	84	833.34
89	67	75	878.04
89	67	76	849.29
89	67	77	815.27
89	67	78	772.29
89	67	79	741.45
89	67	80	727.32
89	67	81	781.37
89	67	82	810.91
89	67	83	801.23
89	67	84	778.4
89	68	75	853.1
89	68	76	811.84
89	68	77	775.65
89	68	78	755.29
89	68	79	736.41
89	68	80	720.64
89	68	81	748.13
89	68	82	766.45
89	68	83	766.04
89	68	84	763.88
89	69	74	855.74
89	69	75	811.26
89	69	76	778.1
89	69	77	756.61
89	69	78	762.43
89	69	79	751.15
89	69	80	729.43
89	69	81	745.23
89	69	82	758.54
89	69	83	760.31
89	69	84	769.88
89	70	74	815.98
89	70	75	773.85
89	70	76	750.83
89	70	77	748.05
89	70	78	747.52
89	70	79	743.65
89	70	80	741.29
89	70	81	751.64
89	70	82	762.33
89	70	83	772.84
89	70	84	775.96
89	71	74	784.52
89	71	75	747.68
89	71	76	737.9
89	71	77	748.59
89	71	78	743.91
89	71	79	745.67
89	71	80	757.32
89	71	81	756.53
89	71	82	756.85
89	71	83	766.81
89	71	84	763.7
89	72	74	755.53
89	72	75	748.85
89	72	76	751.27
89	72	77	758.84
89	72	78	751.93
89	72	79	755.87
89	72	80	777.45
89	72	81	758.67
89	72	82	746.83
89	72	83	760.09
89	72	84	759.34
89	73	74	761.74
89	73	75	752.25
89	73	76	743.22
89	73	77	736.6
89	73	78	733.56
89	73	79	745.65
89	73	80	777.69
89	73	81	789.56
89	73	82	806.95
89	73	83	844.7
89	73	84	842.75
89	74	81	840.13
89	74	82	877.11
89	74	83	911.22
89	74	84	908.46
89	75	81	912.29
89	75	82	959.65
89	75	83	958.42
89	75	84	955.99
89	76	81	913.84
89	76	82	967.49
89	76	83	947.77
89	76	84	964.9
90	46	81	927
90	46	82	957.16
90	46	83	943.48
90	46	84	925.38
90	47	81	879.51
90	47	82	893.9
90	47	83	869.92
90	47	84	849.8
90	48	81	787.71
90	48	82	795.01
90	48	83	786
90	48	84	783.6
90	49	74	746.8
90	49	75	764.75
90	49	76	754.45
90	49	81	729.66
90	49	82	744.67
90	49	83	754.28
90	49	84	763.02
90	50	74	729.28
90	50	75	757.86
90	50	76	760.46
90	50	77	745.84
90	50	78	735.85
90	50	79	736.19
90	50	80	749.64
90	50	81	759.11
90	50	82	768.79
90	50	83	776.16
90	50	84	782.1
90	51	74	720.63
90	51	75	770.26
90	51	76	796.87
90	51	77	795.89
90	51	78	785.38
90	51	79	781.29
90	51	80	776.16
90	51	81	768.67
90	51	82	762.93
90	51	83	754.83
90	51	84	744.41
90	52	74	754.35
90	52	75	835.42
90	52	76	883.77
90	52	77	887.66
90	52	78	882.31
90	52	79	867.77
90	52	80	827.64
90	52	81	807.73
90	52	82	793.57
90	52	83	776.72
90	52	84	757.2
90	53	74	771.36
90	53	75	842.65
90	53	76	886.48
90	53	77	886.2
90	53	78	907.76
90	53	79	940.38
90	53	80	922.73
90	53	81	904.59
90	53	82	879.93
90	53	83	851.47
90	53	84	818.92
90	54	74	775.54
90	54	75	833.07
90	54	76	885.64
90	54	77	897.74
90	54	78	915.83
90	54	79	922.81
90	54	80	909.45
90	54	81	900.07
90	54	82	905.45
90	54	83	903.17
90	54	84	896.16
90	55	74	775.57
90	55	75	834.2
90	55	76	916.39
90	55	77	955.49
90	55	78	939.89
90	55	79	886.32
90	55	80	877.95
90	55	81	883.03
90	55	82	913.57
90	55	83	926.05
90	55	84	923.23
90	56	74	786.39
90	56	75	803.29
90	56	76	869.69
90	56	77	930.97
90	56	78	950.22
90	56	79	930.89
90	56	80	924.77
90	56	81	929.07
90	56	82	930.81
90	56	83	927.58
90	56	84	918.28
90	57	74	837.35
90	57	75	820.76
90	57	76	844.25
90	57	77	906.94
90	57	78	932.86
90	57	79	896.51
90	57	80	894.46
90	57	81	919.09
90	57	82	917.29
90	57	83	921.79
90	57	84	932.25
90	58	74	950.8
90	58	75	922.12
90	58	76	873.08
90	58	77	903.51
90	58	78	927.74
90	58	79	878.34
90	58	80	894.46
90	58	81	956.32
90	58	82	961.63
90	58	83	960.52
90	58	84	995.07
90	59	75	892.6
90	59	76	889.57
90	59	77	912.02
90	59	78	925.48
90	59	79	921.38
90	59	80	964.17
90	59	81	1043.4
90	59	82	1003.8
90	59	83	932.49
90	59	84	956.9
90	60	75	795.84
90	60	76	775.18
90	60	77	769.92
90	60	78	770.65
90	60	79	782.74
90	60	80	779.74
90	60	81	728.21
90	60	82	684.44
90	60	83	637.12
90	60	84	666.4
90	61	77	700.98
90	61	78	724.87
90	61	79	762.07
90	61	80	759.1
90	61	81	689.83
90	61	82	640.37
90	61	83	593.11
90	61	84	680.16
90	62	75	849.33
90	62	76	849.1
90	62	77	853.91
90	62	78	864.62
90	62	79	864.43
90	62	80	856.65
90	62	81	816.35
90	62	82	770.76
90	62	83	700.55
90	62	84	791.73
90	63	75	785.18
90	63	76	839.59
90	63	77	881.21
90	63	78	835.56
90	63	79	860.64
90	63	80	910.83
90	63	81	936.83
90	63	82	926.25
90	63	83	867.88
90	63	84	923.53
90	64	75	761.37
90	64	76	835.34
90	64	77	879.35
90	64	78	799.96
90	64	79	813.67
90	64	80	869.88
90	64	81	909.4
90	64	82	906.77
90	64	83	850.25
90	64	84	873.59
90	65	74	896.45
90	65	75	859.55
90	65	76	870.3
90	65	77	867.69
90	65	78	779.37
90	65	79	770.15
90	65	80	814.36
90	65	81	876.82
90	65	82	903.04
90	65	83	875.8
90	65	84	869.76
90	66	74	878.53
90	66	75	889.48
90	66	76	863.68
90	66	77	818.18
90	66	78	756.6
90	66	79	747.34
90	66	80	779.18
90	66	81	882.6
90	66	82	948.45
90	66	83	952.52
90	66	84	889.62
90	67	74	883.08
90	67	75	876.53
90	67	76	830.48
90	67	77	774.34
90	67	78	732.21
90	67	79	728.67
90	67	80	751.88
90	67	81	812.88
90	67	82	848.05
90	67	83	840.18
90	67	84	798.15
90	68	74	907.24
90	68	75	842.37
90	68	76	788.68
90	68	77	750.81
90	68	78	732.99
90	68	79	735.8
90	68	80	746.88
90	68	81	769.14
90	68	82	785.33
90	68	83	786.3
90	68	84	780.33
90	69	74	837.84
90	69	75	798.78
90	69	76	767.92
90	69	77	750.14
90	69	78	771.3
90	69	79	777.58
90	69	80	757.51
90	69	81	759.5
90	69	82	764.16
90	69	83	779.6
90	69	84	811.17
90	70	74	796.95
90	70	75	786.6
90	70	76	764.24
90	70	77	745.15
90	70	78	761.25
90	70	79	766.09
90	70	80	760
90	70	81	761.02
90	70	82	763.33
90	70	83	765.42
90	70	84	784.87
90	71	74	782.23
90	71	75	787.1
90	71	76	764.48
90	71	77	746.03
90	71	78	749.66
90	71	79	756.3
90	71	80	766.06
90	71	81	762.65
90	71	82	760.89
90	71	83	763.2
90	71	84	776.41
90	72	74	786.66
90	72	75	773.03
90	72	76	758.51
90	72	77	752.28
90	72	78	751.54
90	72	79	760.72
90	72	80	776.67
90	72	81	766.25
90	72	82	759.49
90	72	83	780.79
90	72	84	787.27
90	73	74	796.76
90	73	75	787.98
90	73	76	770.43
90	73	81	822.52
90	73	82	844.11
90	73	83	885.08
90	73	84	885.02
90	74	81	890.14
90	74	82	924.07
90	74	83	966.16
90	74	84	958.31
90	75	81	953.91
90	75	82	972.72
90	75	83	997.03
90	75	84	991.2
90	76	81	951.5
90	76	82	978.5
90	76	83	991.49
90	76	84	996.42
91	47	81	887.55
91	47	82	888.15
91	47	83	873.6
91	47	84	859.04
91	48	81	802.49
91	48	82	800.7
91	48	83	800.03
91	48	84	806.72
91	49	74	769.81
91	49	75	794.71
91	49	76	786.12
91	49	81	731.91
91	49	82	744.37
91	49	83	764.64
91	49	84	787.71
91	50	74	757.52
91	50	75	785.07
91	50	76	776.76
91	50	81	761.38
91	50	82	763.7
91	50	83	779.34
91	50	84	798.64
91	51	74	751.78
91	51	75	782.52
91	51	76	788.33
91	51	81	770.96
91	51	82	754.77
91	51	83	752.25
91	51	84	756.41
91	52	74	792.25
91	52	75	853.91
91	52	76	882.91
91	52	81	802.4
91	52	82	775.67
91	52	83	760.42
91	52	84	745.61
91	53	74	822.6
91	53	75	883.4
91	53	76	914.09
91	53	81	895.28
91	53	82	859.73
91	53	83	825.73
91	53	84	792.65
91	54	74	834.34
91	54	75	886.3
91	54	76	919.1
91	54	81	920.63
91	54	82	916.63
91	54	83	897.28
91	54	84	871.52
91	55	74	815.62
91	55	75	881.18
91	55	76	938.8
91	55	81	920.76
91	55	82	938.89
91	55	83	936
91	55	84	926.11
91	56	74	807.67
91	56	75	845.21
91	56	76	900.04
91	56	81	945.44
91	56	82	938.36
91	56	83	938.75
91	56	84	952.12
91	57	74	840.12
91	57	75	838.22
91	57	76	861.54
91	57	77	929.27
91	57	78	968.18
91	57	79	966.27
91	57	80	955.15
91	57	81	954.81
91	57	82	942.97
91	57	83	939.88
91	57	84	950.16
91	58	74	950.33
91	58	75	917.62
91	58	76	877.61
91	58	77	925.34
91	58	78	961.68
91	58	79	939.04
91	58	80	951.41
91	58	81	1003.4
91	58	82	994.34
91	58	83	988.45
91	58	84	1009.3
91	59	74	914.46
91	59	75	914.78
91	59	76	899.88
91	59	77	926.4
91	59	78	962.24
91	59	79	959.46
91	59	80	989.52
91	59	81	1067.4
91	59	82	1031.6
91	59	83	983.86
91	59	84	976.26
91	60	74	821.66
91	60	75	804.06
91	60	76	758.53
91	60	77	762.81
91	60	78	793.15
91	60	79	768.55
91	60	80	765.89
91	60	81	789.59
91	60	82	774.26
91	60	83	740.37
91	60	84	696.11
91	61	74	763.73
91	61	75	694.08
91	61	76	657.82
91	61	77	680.79
91	61	78	748.12
91	61	79	743.93
91	61	80	747.13
91	61	81	746.11
91	61	82	728.79
91	61	83	697.59
91	61	84	667.48
91	62	74	907.45
91	62	75	711.87
91	62	76	823.6
91	62	77	885.55
91	62	78	914.8
91	62	79	908.15
91	62	80	893.57
91	62	81	856.98
91	62	82	821.98
91	62	83	774.96
91	62	84	784.56
91	63	74	900.71
91	63	75	712.11
91	63	76	843.61
91	63	77	908.76
91	63	78	857.87
91	63	79	892.5
91	63	80	940.51
91	63	81	966.99
91	63	82	945.93
91	63	83	872.24
91	63	84	943.42
91	64	74	843.64
91	64	75	771.91
91	64	76	861.16
91	64	77	891.6
91	64	78	807.9
91	64	79	836.21
91	64	80	891
91	64	81	922.78
91	64	82	897.77
91	64	83	810.27
91	64	84	881.76
91	65	74	883.64
91	65	75	943.85
91	65	76	919.85
91	65	77	864.94
91	65	78	781.03
91	65	79	784.1
91	65	80	828.98
91	65	81	875.58
91	65	82	881.64
91	65	83	833.4
91	65	84	883.59
91	66	74	871.72
91	66	75	908.41
91	66	76	872.31
91	66	77	817.56
91	66	78	748.13
91	66	79	745.77
91	66	80	795.17
91	66	81	884.99
91	66	82	944.24
91	66	83	958.94
91	66	84	942.92
91	67	74	882.77
91	67	75	877.52
91	67	76	834.29
91	67	81	843.63
91	67	82	876.13
91	67	83	883.43
91	67	84	846.17
91	68	74	912.88
91	68	75	858.39
91	68	76	805.32
91	68	81	814.33
91	68	82	819.88
91	68	83	826.84
91	68	84	804.99
91	69	74	834.41
91	69	75	806.96
91	69	76	770.3
91	69	81	806.55
91	69	82	807.02
91	69	83	811.29
91	69	84	812.23
91	70	74	789.61
91	70	75	792.58
91	70	76	766.73
91	70	81	780.27
91	70	82	776.59
91	70	83	783.14
91	70	84	788.07
91	71	74	774.83
91	71	75	797.44
91	71	76	774.95
91	71	81	772.12
91	71	82	770.62
91	71	83	782.01
91	71	84	787.77
91	72	74	782.58
91	72	75	783.97
91	72	76	761.92
91	72	81	803.5
91	72	82	812.22
91	72	83	824.14
91	72	84	821.77
91	73	74	792.75
91	73	75	794.7
91	73	76	778.01
91	73	81	877.97
91	73	82	889.71
91	73	83	898.02
91	73	84	905.87
91	74	74	799.87
91	74	75	814.27
91	74	76	800.5
91	74	81	963.66
91	74	82	968.75
91	74	83	974.41
91	74	84	990.84
91	75	81	1010
91	75	82	1000.5
91	75	83	1026.8
91	75	84	1039
91	76	81	998.62
91	76	82	1002.2
91	76	83	1027.5
91	76	84	1042.1
92	47	81	943.68
92	47	82	952.14
92	47	83	933.06
92	47	84	939.11
92	48	81	857.83
92	48	82	874.69
92	48	83	877.51
92	48	84	888.67
92	49	74	792.05
92	49	75	829.22
92	49	76	815.75
92	49	81	788.68
92	49	82	807.1
92	49	83	832.64
92	49	84	848.4
92	50	74	780.55
92	50	75	816.6
92	50	76	797.58
92	50	81	780.05
92	50	82	791.11
92	50	83	803.89
92	50	84	816.08
92	51	74	778.23
92	51	75	786.06
92	51	76	770.8
92	51	81	773.79
92	51	82	781.54
92	51	83	769.02
92	51	84	770.85
92	52	74	825.34
92	52	75	859.92
92	52	76	861.71
92	52	81	776.94
92	52	82	781.23
92	52	83	754.02
92	52	84	731.12
92	53	74	875.6
92	53	75	919.99
92	53	76	929.15
92	53	81	800.85
92	53	82	792.8
92	53	83	770.08
92	53	84	745.52
92	54	74	914.52
92	54	75	953.04
92	54	76	963.51
92	54	81	843.61
92	54	82	839.37
92	54	83	820.38
92	54	84	796.91
92	55	74	884.69
92	55	75	938.41
92	55	76	961.58
92	55	81	882.32
92	55	82	880.44
92	55	83	871.02
92	55	84	858.33
92	56	74	863.49
92	56	75	913.41
92	56	76	944.43
92	56	81	891.92
92	56	82	893.92
92	56	83	897.78
92	56	84	905.71
92	57	74	867.02
92	57	75	887.05
92	57	76	914.59
92	57	77	930.42
92	57	78	956.11
92	57	79	982.89
92	57	80	948.24
92	57	81	912.97
92	57	82	901.74
92	57	83	894.21
92	57	84	894.88
92	58	74	920.37
92	58	75	890.63
92	58	76	892.72
92	58	77	934.04
92	58	78	967.18
92	58	79	986.16
92	58	80	974.46
92	58	81	953.55
92	58	82	935.91
92	58	83	929.3
92	58	84	944.64
92	59	74	945.54
92	59	75	943.85
92	59	76	945.04
92	59	77	946.39
92	59	78	958.16
92	59	79	1003.6
92	59	80	1005.2
92	59	81	985.46
92	59	82	956.15
92	59	83	935.62
92	59	84	935.62
92	60	74	887.74
92	60	75	868.5
92	60	76	834.09
92	60	77	839.07
92	60	78	869.66
92	60	79	833.07
92	60	80	815.37
92	60	81	837.77
92	60	82	832.35
92	60	83	815.84
92	60	84	758.38
92	61	74	822.73
92	61	75	712.21
92	61	76	712.56
92	61	77	777.78
92	61	78	855.46
92	61	79	798.12
92	61	80	802.95
92	61	81	877.48
92	61	82	890.82
92	61	83	867.54
92	61	84	775.86
92	62	74	886.36
92	62	75	592.53
92	62	76	788.89
92	62	77	910.98
92	62	78	912.11
92	62	79	912.41
92	62	80	937.69
92	62	81	1003.3
92	62	82	999.68
92	62	83	960.57
92	62	84	882.35
92	63	74	875.13
92	63	75	651.5
92	63	76	845.66
92	63	77	932.99
92	63	78	881.5
92	63	79	908.43
92	63	80	948.53
92	63	81	989.58
92	63	82	1001
92	63	83	982.89
92	63	84	984.18
92	64	74	821.91
92	64	75	811.94
92	64	76	897.27
92	64	77	919.52
92	64	78	852.38
92	64	79	854.4
92	64	80	878.52
92	64	81	919.3
92	64	82	932.52
92	64	83	908.62
92	64	84	930.36
92	65	74	860.51
92	65	75	995.55
92	65	76	958.97
92	65	77	893.09
92	65	78	837.06
92	65	79	803.74
92	65	80	803.3
92	65	81	857.09
92	65	82	888.16
92	65	83	889.45
92	65	84	919.33
92	66	74	876.61
92	66	75	926.06
92	66	76	905.83
92	66	77	877.96
92	66	78	842.11
92	66	79	802.38
92	66	80	788.57
92	66	81	844.99
92	66	82	899.33
92	66	83	941.74
92	66	84	956.97
92	67	74	898.83
92	67	75	885.99
92	67	76	869.39
92	67	81	814.64
92	67	82	854.85
92	67	83	892.98
92	67	84	891.64
92	68	74	931.26
92	68	75	879.89
92	68	76	843.96
92	68	81	793.94
92	68	82	812.13
92	68	83	833.81
92	68	84	829.02
92	69	74	846.6
92	69	75	829.72
92	69	76	790.54
92	69	81	797.35
92	69	82	799.11
92	69	83	797.96
92	69	84	792.45
92	70	74	796.52
92	70	75	797.67
92	70	76	763.14
92	70	81	776.03
92	70	82	781.43
92	70	83	786.46
92	70	84	785.41
92	71	74	780.47
92	71	75	783.12
92	71	76	756.6
92	71	81	767.39
92	71	82	784.64
92	71	83	804.22
92	71	84	810.28
92	72	74	777.18
92	72	75	788.42
92	72	76	763.99
92	72	81	826.22
92	72	82	845.93
92	72	83	863.92
92	72	84	867.64
92	73	74	783.89
92	73	75	794.32
92	73	76	774.55
92	73	81	895.04
92	73	82	910.21
92	73	83	923.6
92	73	84	933.69
92	74	74	803.18
92	74	75	803.85
92	74	76	787.69
92	74	81	971.73
92	74	82	977.79
92	74	83	988.18
92	74	84	1008
92	75	81	995.05
92	75	82	1003.8
92	75	83	1027.6
92	75	84	1054.6
92	76	81	980.56
92	76	82	997.13
92	76	83	1019.7
92	76	84	1052.9
93	49	74	813.03
93	49	75	857.08
93	49	76	828.35
93	50	74	794.78
93	50	75	838.78
93	50	76	810.07
93	50	81	797.34
93	50	82	804.06
93	50	83	813.45
93	50	84	827.64
93	51	74	796.2
93	51	75	786.81
93	51	76	763.04
93	51	81	786.47
93	51	82	788.77
93	51	83	790.94
93	51	84	810.31
93	52	74	837.13
93	52	75	828.93
93	52	76	806.6
93	52	81	790.23
93	52	82	789.55
93	52	83	781.16
93	52	84	784.4
93	53	74	899.02
93	53	75	897.27
93	53	76	866.3
93	53	81	774.25
93	53	82	762.92
93	53	83	750.65
93	53	84	740.1
93	54	71	745.57
93	54	72	774.41
93	54	73	843.44
93	54	74	966.46
93	54	75	967.37
93	54	76	926.34
93	54	81	781.25
93	54	82	777.25
93	54	83	765.79
93	54	84	746.44
93	55	71	779.26
93	55	72	800.87
93	55	73	846.85
93	55	74	948.46
93	55	75	960.29
93	55	76	953.84
93	55	81	799.54
93	55	82	803.43
93	55	83	798.97
93	55	84	790.75
93	56	71	842.65
93	56	72	839.44
93	56	73	845.5
93	56	74	940.63
93	56	75	963.52
93	56	76	961.6
93	56	81	817.88
93	56	82	825.06
93	56	83	831.45
93	56	84	837.36
93	57	71	902.91
93	57	72	868.26
93	57	73	824.67
93	57	74	925.23
93	57	75	952.96
93	57	76	951.45
93	57	77	940.1
93	57	78	935.76
93	57	79	933.92
93	57	80	890.31
93	58	71	942.52
93	58	72	967.24
93	58	73	928.18
93	58	74	893.99
93	58	75	893.15
93	58	76	930.45
93	58	77	935.6
93	58	78	940.21
93	58	79	946.25
93	58	80	929.59
93	59	71	928.87
93	59	72	984.33
93	59	73	974.39
93	59	74	954.56
93	59	75	943.84
93	59	76	928.32
93	59	77	924.88
93	59	78	937.51
93	59	79	980.27
93	59	80	972.46
93	60	71	886.46
93	60	72	941.48
93	60	73	912.95
93	60	74	917.86
93	60	75	923.38
93	60	76	873.44
93	60	77	851.37
93	60	78	842.64
93	60	79	796.02
93	60	80	788.07
93	61	74	792.58
93	61	75	827.74
93	61	76	815.82
93	61	77	824.79
93	61	78	830.74
93	61	79	757.77
93	61	80	769.5
93	62	71	880.3
93	62	72	1057.7
93	62	73	991.97
93	62	74	907.37
93	62	75	776.32
93	62	76	858.48
93	62	77	918.56
93	62	78	923.91
93	62	79	895.27
93	62	80	913.47
93	63	71	850.76
93	63	72	982.83
93	63	73	998.29
93	63	74	938.36
93	63	75	836.59
93	63	76	889.15
93	63	77	912.92
93	63	78	887.24
93	63	79	913.51
93	63	80	939.41
93	64	71	877.5
93	64	72	890.71
93	64	73	897.6
93	64	74	896.31
93	64	75	906.58
93	64	76	920.88
93	64	77	914.2
93	64	78	865.67
93	64	79	871.74
93	64	80	878.68
93	65	71	863.96
93	65	72	945.03
93	65	73	904.16
93	65	74	885.68
93	65	75	940.83
93	65	76	958.4
93	65	77	934.69
93	65	78	869.59
93	65	79	826.99
93	65	80	805.96
93	66	71	865.5
93	66	72	960.95
93	66	73	937.48
93	66	74	921.32
93	66	75	935.7
93	66	76	935.52
93	67	71	878.84
93	67	72	956.25
93	67	73	962.68
93	67	74	949.51
93	67	75	930.47
93	67	76	932.25
93	67	81	783.75
93	67	82	816.27
93	67	83	873.91
93	67	84	902.37
93	68	71	857.57
93	68	72	953.92
93	68	73	972
93	68	74	962.32
93	68	75	927.47
93	68	76	939.11
93	68	81	779.73
93	68	82	796.21
93	68	83	819.36
93	68	84	839.91
93	69	71	766.82
93	69	72	894.14
93	69	73	909.85
93	69	74	880.17
93	69	75	868.88
93	69	76	857.71
93	69	81	786.58
93	69	82	791.53
93	69	83	783.99
93	69	84	787.99
93	70	74	825.95
93	70	75	828.71
93	70	76	812.46
93	70	81	771.51
93	70	82	780.4
93	70	83	782.14
93	70	84	788.23
93	71	74	813.32
93	71	75	808.62
93	71	76	792.71
93	71	81	762
93	71	82	782.3
93	71	83	807.72
93	71	84	822.78
93	72	74	806.22
93	72	75	819.99
93	72	76	797.65
93	72	81	836.67
93	72	82	860.38
93	72	83	882.4
93	72	84	898.19
93	73	74	809.25
93	73	75	818.42
93	73	76	799.18
93	73	81	913.84
93	73	82	931.76
93	73	83	946.02
93	73	84	959.02
93	74	74	836.77
93	74	75	815.27
93	74	76	801.88
94	49	74	827.77
94	49	75	853.84
94	49	76	836.9
94	50	71	878.72
94	50	72	842.53
94	50	73	825.63
94	50	74	827.73
94	50	75	855.67
94	50	76	828.39
94	51	71	845.14
94	51	72	854.45
94	51	73	843.1
94	51	74	822.97
94	51	75	811.77
94	51	76	787.55
94	52	71	829
94	52	72	859.06
94	52	73	846.99
94	52	74	827.81
94	52	75	826.73
94	52	76	815.08
94	53	69	639.52
94	53	70	732.31
94	53	71	869.55
94	53	72	863.88
94	53	73	854.73
94	53	74	854.36
94	53	75	858.84
94	53	76	848.39
94	54	69	603.55
94	54	70	666.85
94	54	71	797.87
94	54	72	832.04
94	54	73	865.62
94	54	74	913.37
94	54	75	903.38
94	54	76	887.14
94	54	78	872.59
94	54	79	863.41
94	54	80	801.32
94	55	69	581.56
94	55	70	650.42
94	55	71	796.4
94	55	72	810.39
94	55	73	854.18
94	55	74	958.23
94	55	75	981.95
94	55	76	974.11
94	55	78	920.53
94	55	79	891.92
94	55	80	809.32
94	56	69	640.79
94	56	70	696.52
94	56	71	836
94	56	72	831.49
94	56	73	856.97
94	56	74	963.21
94	56	75	983.21
94	56	76	971.44
94	56	78	939.81
94	56	79	957.73
94	56	80	862.26
94	57	71	860.63
94	57	72	871.1
94	57	73	873.42
94	57	74	938.58
94	57	75	953.67
94	57	76	950.61
94	57	77	929.72
94	57	78	940.31
94	57	79	958.32
94	57	80	889.12
94	58	71	928.26
94	58	72	950.05
94	58	73	919.83
94	58	74	912.81
94	58	75	928.05
94	58	76	965.62
94	58	77	964.57
94	58	78	957.18
94	58	79	951.18
94	58	80	924.46
94	59	71	953.71
94	59	72	980.82
94	59	73	959.11
94	59	74	955.08
94	59	75	955.78
94	59	76	950.35
94	59	77	924.46
94	59	78	926.78
94	59	79	985.8
94	59	80	969.87
94	60	71	867.36
94	60	72	895.67
94	60	73	855.52
94	60	74	862.66
94	60	75	882.87
94	60	76	899.44
94	60	77	860.04
94	60	78	818.57
94	60	79	776.35
94	60	80	789.02
94	61	71	685.18
94	61	72	738.34
94	61	73	602.26
94	61	74	634.9
94	61	75	743.21
94	61	76	855.01
94	61	77	860.16
94	61	78	821.17
94	61	79	726.45
94	61	80	747.7
94	62	71	743.8
94	62	72	845.12
94	62	73	794.68
94	62	74	828
94	62	75	863.61
94	62	76	929.71
94	62	77	954.71
94	62	78	950.59
94	62	79	878.99
94	62	80	880.08
94	63	71	874.91
94	63	72	954.6
94	63	73	942.78
94	63	74	954.77
94	63	75	960.48
94	63	76	956.45
94	63	77	940.17
94	63	78	921.03
94	63	79	929.23
94	63	80	940.02
94	64	71	900.39
94	64	72	989.21
94	64	73	981.98
94	64	74	983.25
94	64	75	998.81
94	64	76	965.98
94	64	77	940.7
94	64	78	913.98
94	64	79	909.43
94	64	80	900.43
94	65	71	902.56
94	65	72	1003.5
94	65	73	962.51
94	65	74	944.9
94	65	75	972.06
94	65	76	970.75
94	65	77	965.84
94	65	78	945.4
94	65	79	880.53
94	65	80	836.5
94	66	71	892.72
94	66	72	981.93
94	66	73	958.87
94	66	74	952.9
94	66	75	977.68
94	66	76	969.75
94	66	78	964.12
94	66	79	926.2
94	66	80	876
94	67	69	727.78
94	67	70	791.18
94	67	71	858.26
94	67	72	944.48
94	67	73	950.88
94	67	74	950.77
94	67	75	958.59
94	67	76	963.69
94	67	78	964.73
94	67	79	920.3
94	67	80	862.98
94	68	69	658.21
94	68	70	721.79
94	68	71	808.36
94	68	72	932.1
94	68	73	941.03
94	68	74	930.23
94	68	75	916.62
94	68	76	951.82
94	68	78	947.53
94	68	79	887.64
94	68	80	825.33
94	69	69	647.56
94	69	70	685.02
94	69	71	744.45
94	69	72	862.31
94	69	73	879.7
94	69	74	874.7
94	69	75	876.6
94	69	76	872.79
94	69	78	853.39
94	69	79	825.94
94	69	80	795.34
94	70	69	669.7
94	70	70	670.05
94	70	71	694.34
94	70	72	802.01
94	70	73	832.99
94	70	74	836.31
94	70	75	841.53
94	70	76	826.55
94	71	71	694.37
94	71	72	798.31
94	71	73	834.76
94	71	74	839.31
94	71	75	818.37
94	71	76	807.35
94	72	71	661.82
94	72	72	781.87
94	72	73	826.91
94	72	74	832.63
94	72	75	833.88
94	72	76	821.24
94	73	71	636.35
94	73	72	781.46
94	73	73	830.79
94	73	74	821.48
94	73	75	830.86
94	73	76	827.9
94	74	74	820.65
94	74	75	815.39
94	74	76	826.88
95	50	71	888
95	50	72	857.91
95	50	73	851.07
95	51	71	883.63
95	51	72	873.85
95	51	73	874.01
95	52	71	866.63
95	52	72	886.91
95	52	73	895.72
95	53	69	639.04
95	53	70	722.9
95	53	71	847.99
95	53	72	887.44
95	53	73	901.59
95	53	77	910.22
95	53	78	901.05
95	53	79	878.84
95	53	80	833.78
95	54	69	637.74
95	54	70	699.65
95	54	71	812.52
95	54	72	833.25
95	54	73	848.77
95	54	77	935.91
95	54	78	946.62
95	54	79	923.89
95	54	80	835.32
95	55	69	639.72
95	55	70	694.38
95	55	71	821.41
95	55	72	832.23
95	55	73	848.17
95	55	77	989.66
95	55	78	986.02
95	55	79	958.06
95	55	80	844.98
95	56	69	667.81
95	56	70	716.52
95	56	71	849.48
95	56	72	858.4
95	56	73	867.32
95	56	77	961.11
95	56	78	986.44
95	56	79	1020
95	56	80	916.65
95	57	69	737.68
95	57	70	761.54
95	57	71	860.79
95	57	72	878.52
[truncated: 7,412 more rows]
