# Supplementary material for: From mathematics to medicine: A practical primer on topological data analysis (TDA) and the development of related analytic tools for the functional discovery of latent structure in fMRI data
Source: PLoS One. 2021 Aug 12;16(8):e0255859. doi: 10.1371/journal.pone.0255859 (PMC8360597; doi:10.1371/journal.pone.0255859)
Supplement: S1 Data — The included archive of .csv files has one .csv file for each time index. Each .csv file contains a single matrix, which has one column for each of the spatial coordinates x, y, z and one column for the fMRI signal amplitude at voxel (x, y, z) at that time index. This is normalized scan data for a single patient from our study, described in the paper, with an ACC (anterior cingulate cortex) mask applied. This is the data we used, together with our software implementation of our workflow (available at https://github.com/regalski/Wayne-State-TDA), to produce the persistence diagrams, vineyards, and loop locations pictured in the figures and described in the Workflow section of our paper. (ZIP) [file pone.0255859.s004.zip › lea2002_145_121_121_time_187_rdACC.csv]

86	49	77	730.98
86	49	78	728.08
86	49	79	720.96
86	49	80	717.56
86	50	77	741.99
86	50	78	720.82
86	50	79	695.89
86	50	80	709.68
86	51	77	724.61
86	51	78	711.02
86	51	79	703.57
86	51	80	701.39
86	52	77	719.59
86	52	78	712.54
86	52	79	715.88
86	52	80	703.15
86	53	77	801.24
86	53	78	773.9
86	53	79	730.77
86	53	80	711.36
86	54	77	848.08
86	54	78	825.85
86	54	79	806.29
86	54	80	777.93
86	55	77	871.96
86	55	78	849.95
86	55	79	856.8
86	55	80	833.58
86	56	77	868.24
86	56	78	853.79
86	56	79	856.66
86	56	80	856.61
86	57	77	846.37
86	57	78	869.56
86	57	79	883.18
86	57	80	875.19
86	57	81	852.47
86	57	82	833.23
86	58	77	832.16
86	58	78	874.33
86	58	79	897.1
86	58	80	893.96
86	58	81	849.87
86	58	82	843.06
86	59	81	831.38
86	59	82	825.86
86	60	81	736.41
86	60	82	736.39
86	61	81	783.85
86	61	82	786.82
86	62	81	835.22
86	62	82	833.01
86	63	77	855.58
86	63	78	833.21
86	63	79	824.16
86	63	80	814.78
86	63	81	810.48
86	63	82	812.53
86	64	77	847.94
86	64	78	855.99
86	64	79	839.41
86	64	80	790.13
86	64	81	765.08
86	64	82	743.64
86	65	77	848.02
86	65	78	874.5
86	65	79	861.21
86	65	80	790.25
86	65	81	761.04
86	65	82	739.03
86	66	77	868.79
86	66	78	906.35
86	66	79	889.52
86	66	80	798.6
86	66	81	773.71
86	66	82	753.44
86	67	77	822.4
86	67	78	857.25
86	67	79	859.73
86	67	80	804.41
86	68	77	828.94
86	68	78	849.89
86	68	79	848.51
86	68	80	805.59
86	69	77	840.57
86	69	78	834.84
86	69	79	822.51
86	69	80	784.84
86	70	77	768.03
86	70	78	756.86
86	70	79	742.98
86	70	80	726.82
86	71	77	745.87
86	71	78	741.23
86	71	79	732.7
86	71	80	715.24
86	72	77	745.68
86	72	78	741.76
86	72	79	731.87
86	72	80	710.1
86	73	77	725.15
86	73	78	729.91
86	73	79	726.29
86	73	80	706.37
87	46	81	929.49
87	46	82	917.11
87	46	83	925.92
87	46	84	933.2
87	47	81	833.41
87	47	82	844.53
87	47	83	854.34
87	47	84	860.55
87	48	81	769.96
87	48	82	781.23
87	48	83	786.86
87	48	84	795.88
87	49	77	733.66
87	49	78	737.07
87	49	79	739.02
87	49	80	733.18
87	49	81	737.82
87	49	82	743.99
87	49	83	752
87	49	84	764.25
87	50	77	737.45
87	50	78	731.72
87	50	79	720.21
87	50	80	719.86
87	50	81	720.32
87	50	82	716.75
87	50	83	731.08
87	50	84	749.14
87	51	77	738.81
87	51	78	731.06
87	51	79	722.68
87	51	80	707.57
87	52	77	755.83
87	52	78	744.3
87	52	79	735.47
87	52	80	710.63
87	53	77	828.24
87	53	78	797.08
87	53	79	745.68
87	53	80	724.07
87	54	77	862.97
87	54	78	834.44
87	54	79	798.35
87	54	80	767.33
87	55	77	872.77
87	55	78	850.88
87	55	79	849.16
87	55	80	817.1
87	55	81	772.93
87	55	82	761.02
87	55	83	750.38
87	55	84	747.63
87	56	77	877.95
87	56	78	874.89
87	56	79	894.77
87	56	80	874.05
87	56	81	826.54
87	56	82	792.98
87	56	83	768.01
87	56	84	766.75
87	57	77	868.45
87	57	78	890.07
87	57	79	915.76
87	57	80	901.51
87	57	81	847.11
87	57	82	819.06
87	57	83	799.23
87	57	84	773.58
87	58	77	858.89
87	58	78	891.7
87	58	79	914.1
87	58	80	912.14
87	58	81	876.59
87	58	82	865.45
87	58	83	869.21
87	58	84	851
87	59	77	881.47
87	59	78	886.18
87	59	79	890.04
87	59	80	891.34
87	59	81	883.15
87	59	82	875.27
87	59	83	885.06
87	59	84	878.35
87	60	77	806.09
87	60	78	779.63
87	60	79	780.73
87	60	80	789.45
87	60	81	762.9
87	60	82	762.8
87	60	83	789.49
87	60	84	807.11
87	61	77	770.94
87	61	78	733.52
87	61	79	755.82
87	61	80	810.49
87	61	81	779.3
87	61	82	778.15
87	61	83	804.47
87	61	84	822.04
87	62	77	820.81
87	62	78	775.88
87	62	79	796.94
87	62	80	851.45
87	62	81	822.63
87	62	82	819.17
87	62	83	831.13
87	62	84	834.59
87	63	77	869.36
87	63	78	858.56
87	63	79	835.47
87	63	80	779.39
87	63	81	812.01
87	63	82	833.95
87	63	83	834.15
87	63	84	823.85
87	64	77	865.9
87	64	78	848.18
87	64	79	810.74
87	64	80	742.25
87	64	81	775.68
87	64	82	795.73
87	64	83	781.87
87	64	84	768.89
87	65	77	857.7
87	65	78	838.27
87	65	79	802.54
87	65	80	729.88
87	65	81	754.14
87	65	82	766.99
87	65	83	748.68
87	65	84	743.56
87	66	77	872.01
87	66	78	862.32
87	66	79	827.52
87	66	80	734.17
87	66	81	738.1
87	66	82	743.1
87	66	83	728.15
87	66	84	730.09
87	67	77	898.51
87	67	78	852.19
87	67	79	796.11
87	67	80	713.19
87	67	81	709.06
87	67	82	712.31
87	67	83	716.66
87	67	84	725.28
87	68	77	873.84
87	68	78	833.42
87	68	79	791.84
87	68	80	733.07
87	68	81	727.38
87	68	82	724.42
87	68	83	707.98
87	68	84	700.15
87	69	77	791.38
87	69	78	793.92
87	69	79	784.38
87	69	80	754.68
87	70	77	730.36
87	70	78	729.03
87	70	79	732.67
87	70	80	744.03
87	71	77	733.64
87	71	78	732.98
87	71	79	732.02
87	71	80	730.84
87	72	77	767.66
87	72	78	755.87
87	72	79	740.56
87	72	80	721.23
87	73	77	740.52
87	73	78	731.75
87	73	79	729.3
87	73	80	729.68
87	73	81	728.31
87	73	82	734.25
87	73	83	760.42
87	73	84	765.84
87	74	81	761.59
87	74	82	796.91
87	74	83	822.09
87	74	84	847.98
87	75	81	795.25
87	75	82	856.08
87	75	83	871.1
87	75	84	904.24
87	76	81	798.22
87	76	82	866.6
87	76	83	896.34
87	76	84	919.13
88	46	81	953.45
88	46	82	946
88	46	83	952.94
88	46	84	956.17
88	47	81	867.45
88	47	82	881.83
88	47	83	876.52
88	47	84	869.54
88	48	81	773.81
88	48	82	796.59
88	48	83	784.44
88	48	84	780.21
88	49	77	738.18
88	49	78	731.04
88	49	79	725.13
88	49	80	712.96
88	49	81	728.09
88	49	82	752.73
88	49	83	750.16
88	49	84	753.82
88	50	77	724
88	50	78	733.75
88	50	79	740.98
88	50	80	719.35
88	50	81	718.91
88	50	82	730.5
88	50	83	741.61
88	50	84	753.43
88	51	77	742.68
88	51	78	744.62
88	51	79	745.59
88	51	80	720.41
88	52	77	799.72
88	52	78	780.09
88	52	79	761.96
88	52	80	741.59
88	53	77	877.92
88	53	78	854.33
88	53	79	814.64
88	53	80	793.45
88	54	77	905.68
88	54	78	884.56
88	54	79	847.69
88	54	80	814.11
88	55	77	899.56
88	55	78	880.43
88	55	79	864.81
88	55	80	830.45
88	55	81	794.35
88	55	82	812.01
88	55	83	816.49
88	55	84	814.7
88	56	77	893.97
88	56	78	886.12
88	56	79	875.46
88	56	80	853.13
88	56	81	825.11
88	56	82	827.75
88	56	83	827.9
88	56	84	840.15
88	57	77	885.29
88	57	78	905.67
88	57	79	895.52
88	57	80	881.57
88	57	81	859.05
88	57	82	842.82
88	57	83	828.37
88	57	84	831.43
88	58	77	881.39
88	58	78	917.16
88	58	79	899.97
88	58	80	891.24
88	58	81	889.64
88	58	82	880.94
88	58	83	871.74
88	58	84	878.58
88	59	77	925.21
88	59	78	907.21
88	59	79	871.83
88	59	80	864.57
88	59	81	886.3
88	59	82	879.61
88	59	83	864.74
88	59	84	867.66
88	60	77	878.32
88	60	78	884.2
88	60	79	826.16
88	60	80	774.78
88	60	81	745.28
88	60	82	726.8
88	60	83	725.91
88	60	84	750.34
88	61	77	838.49
88	61	78	868.26
88	61	79	839.17
88	61	80	811.65
88	61	81	778.94
88	61	82	774.75
88	61	83	797.99
88	61	84	810.79
88	62	77	856.23
88	62	78	873.53
88	62	79	875.25
88	62	80	875.23
88	62	81	856.17
88	62	82	860.47
88	62	83	877.88
88	62	84	862.31
88	63	77	877.97
88	63	78	860.36
88	63	79	848.39
88	63	80	836.41
88	63	81	882.4
88	63	82	910.76
88	63	83	909.93
88	63	84	871.64
88	64	77	890.19
88	64	78	841.18
88	64	79	808.99
88	64	80	780.69
88	64	81	868.29
88	64	82	901.62
88	64	83	865.67
88	64	84	813.24
88	65	77	909.32
88	65	78	832.71
88	65	79	780.09
88	65	80	739.82
88	65	81	834.52
88	65	82	871.21
88	65	83	832.2
88	65	84	787.07
88	66	77	937.89
88	66	78	835.17
88	66	79	764.72
88	66	80	717.64
88	66	81	793.24
88	66	82	826.68
88	66	83	798.01
88	66	84	768.44
88	67	77	897.82
88	67	78	810.24
88	67	79	752.46
88	67	80	714.74
88	67	81	738.8
88	67	82	749.68
88	67	83	740.56
88	67	84	733.53
88	68	77	833.88
88	68	78	786.58
88	68	79	750.29
88	68	80	718.88
88	68	81	725.14
88	68	82	730.02
88	68	83	723.95
88	68	84	724.55
88	69	77	757.91
88	69	78	757.95
88	69	79	747.9
88	69	80	722.33
88	70	77	742.97
88	70	78	741.08
88	70	79	735.82
88	70	80	730.54
88	71	77	749.76
88	71	78	745.81
88	71	79	742.2
88	71	80	737.78
88	72	77	771.01
88	72	78	762.98
88	72	79	751.18
88	72	80	740.1
88	73	77	755.73
88	73	78	735.06
88	73	79	727.52
88	73	80	737.83
88	73	81	749.57
88	73	82	762.62
88	73	83	793.37
88	73	84	789.71
88	74	81	792.18
88	74	82	825.57
88	74	83	847.42
88	74	84	862.44
88	75	81	855.07
88	75	82	903.89
88	75	83	888.32
88	75	84	922.63
88	76	81	875.45
88	76	82	928
88	76	83	897.05
88	76	84	927.59
89	46	81	940.05
89	46	82	954.82
89	46	83	943.88
89	46	84	937.81
89	47	81	884.21
89	47	82	887.67
89	47	83	866.22
89	47	84	854.11
89	48	81	783.52
89	48	82	794.65
89	48	83	780.25
89	48	84	773.37
89	49	77	737.03
89	49	78	726.18
89	49	79	722.05
89	49	80	717.85
89	49	81	732.35
89	49	82	752.99
89	49	83	756
89	49	84	760.4
89	50	74	717.89
89	50	75	750.6
89	50	76	753.88
89	50	77	735.07
89	50	78	744.34
89	50	79	756.11
89	50	80	752.01
89	50	81	750.98
89	50	82	751.73
89	50	83	763.54
89	50	84	773.77
89	51	74	702.92
89	51	75	772.07
89	51	76	791.61
89	51	77	772.45
89	51	78	782.87
89	51	79	787.08
89	51	80	762.11
89	51	81	746.13
89	51	82	741.27
89	51	83	736.54
89	51	84	733.59
89	52	74	750.77
89	52	75	845.13
89	52	76	883.94
89	52	77	855.41
89	52	78	843.77
89	52	79	833.64
89	52	80	799.31
89	52	81	776.69
89	52	82	765.93
89	52	83	753.94
89	52	84	745.48
89	53	74	776.88
89	53	75	868.32
89	53	76	919.11
89	53	77	890.13
89	53	78	885.91
89	53	79	885.03
89	53	80	877.53
89	53	81	859.79
89	53	82	826.97
89	53	83	803.12
89	53	84	789.84
89	54	74	779.19
89	54	75	861.32
89	54	76	922.29
89	54	77	907.58
89	54	78	898.73
89	54	79	885.99
89	54	80	874.3
89	54	81	854.6
89	54	82	853.49
89	54	83	848.56
89	54	84	836.04
89	55	75	824.85
89	55	76	891.76
89	55	77	904.35
89	55	78	897.08
89	55	79	878.81
89	55	80	864.16
89	55	81	846.59
89	55	82	864.73
89	55	83	871.08
89	55	84	868.89
89	56	75	808.07
89	56	76	856.81
89	56	77	875.07
89	56	78	886.44
89	56	79	893.22
89	56	80	883.26
89	56	81	862.58
89	56	82	869.51
89	56	83	875.77
89	56	84	887.38
89	57	75	836.8
89	57	76	836.46
89	57	77	866.32
89	57	78	889.97
89	57	79	877.4
89	57	80	874.93
89	57	81	879.32
89	57	82	866.42
89	57	83	858.19
89	57	84	880.69
89	58	77	868.79
89	58	78	907.08
89	58	79	881.7
89	58	80	890.41
89	58	81	919.6
89	58	82	909.57
89	58	83	897.15
89	58	84	926.63
89	59	77	904.99
89	59	78	904.1
89	59	79	907.34
89	59	80	922.83
89	59	81	939.81
89	59	82	915.79
89	59	83	875.64
89	59	84	883.76
89	60	77	832.45
89	60	78	829.34
89	60	79	810.09
89	60	80	772.24
89	60	81	714.28
89	60	82	679.04
89	60	83	655.73
89	60	84	687.82
89	61	77	786.15
89	61	78	809.35
89	61	79	810.37
89	61	80	785.44
89	61	81	726.5
89	61	82	706.01
89	61	83	713.35
89	61	84	763.27
89	62	77	835.12
89	62	78	853.91
89	62	79	868.98
89	62	80	870.65
89	62	81	838.82
89	62	82	830.16
89	62	83	834.1
89	62	84	855.07
89	63	77	864.74
89	63	78	852.34
89	63	79	861.5
89	63	80	881.81
89	63	81	927.41
89	63	82	946.02
89	63	83	930.25
89	63	84	908.64
89	64	77	874.99
89	64	78	817.89
89	64	79	802.65
89	64	80	817.94
89	64	81	898.47
89	64	82	934.88
89	64	83	897.39
89	64	84	851.15
89	65	77	874.49
89	65	78	787.32
89	65	79	754.76
89	65	80	764.69
89	65	81	865.58
89	65	82	918.97
89	65	83	888.61
89	65	84	836.67
89	66	75	834.74
89	66	76	842.14
89	66	77	858.46
89	66	78	786.46
89	66	79	750.58
89	66	80	746.57
89	66	81	837.98
89	66	82	891.56
89	66	83	878.79
89	66	84	830.35
89	67	75	866.14
89	67	76	843.37
89	67	77	828.25
89	67	78	782.25
89	67	79	751.39
89	67	80	739.23
89	67	81	770.28
89	67	82	787.83
89	67	83	782.19
89	67	84	763.38
89	68	75	849.1
89	68	76	813.86
89	68	77	798.65
89	68	78	781.29
89	68	79	761.42
89	68	80	740.64
89	68	81	745.13
89	68	82	749.47
89	68	83	754.07
89	68	84	759.93
89	69	74	862.73
89	69	75	805.24
89	69	76	770.08
89	69	77	757.58
89	69	78	779.44
89	69	79	777.18
89	69	80	746.44
89	69	81	746.23
89	69	82	751.56
89	69	83	762.34
89	69	84	781.93
89	70	74	836.03
89	70	75	770.87
89	70	76	744.82
89	70	77	757.02
89	70	78	760.5
89	70	79	757.67
89	70	80	747.32
89	70	81	757.68
89	70	82	770.39
89	70	83	783.91
89	70	84	793.03
89	71	74	807.61
89	71	75	745.72
89	71	76	733.92
89	71	77	759.63
89	71	78	756.95
89	71	79	754.73
89	71	80	753.4
89	71	81	760.59
89	71	82	768.89
89	71	83	777.85
89	71	84	773.74
89	72	74	738.62
89	72	75	734.9
89	72	76	741.31
89	72	77	756.88
89	72	78	764.95
89	72	79	766.9
89	72	80	761.51
89	72	81	758.73
89	72	82	761.9
89	72	83	772.22
89	72	84	763.47
89	73	74	726.78
89	73	75	743.28
89	73	76	749.23
89	73	77	750.59
89	73	78	739.55
89	73	79	738.64
89	73	80	750.69
89	73	81	782.55
89	73	82	812.93
89	73	83	840.69
89	73	84	831.72
89	74	81	834.21
89	74	82	876.19
89	74	83	894.3
89	74	84	891.52
89	75	81	908.29
89	75	82	947.69
89	75	83	931.53
89	75	84	944.09
89	76	81	918.93
89	76	82	955.6
89	76	83	925.86
89	76	84	945.97
90	46	81	928.03
90	46	82	946.17
90	46	83	935.49
90	46	84	921.42
90	47	81	883.62
90	47	82	886
90	47	83	863.01
90	47	84	847.92
90	48	81	792.66
90	48	82	789.93
90	48	83	786.96
90	48	84	787.59
90	49	74	753.85
90	49	75	749.84
90	49	76	751.54
90	49	81	741.72
90	49	82	749.71
90	49	83	764.34
90	49	84	777.09
90	50	74	738.34
90	50	75	745.9
90	50	76	755.47
90	50	77	755.84
90	50	78	753.85
90	50	79	758.22
90	50	80	764.7
90	50	81	771.17
90	50	82	774.81
90	50	83	785.19
90	50	84	796.15
90	51	74	716.75
90	51	75	771.37
90	51	76	798.97
90	51	77	800.02
90	51	78	803.46
90	51	79	804.3
90	51	80	780.14
90	51	81	768.64
90	51	82	765.88
90	51	83	756.8
90	51	84	744.42
90	52	74	733.38
90	52	75	822.46
90	52	76	878.79
90	52	77	892.68
90	52	78	892.31
90	52	79	877.81
90	52	80	824.73
90	52	81	804.82
90	52	82	796.61
90	52	83	775.73
90	52	84	748.23
90	53	74	745.39
90	53	75	830.67
90	53	76	890.47
90	53	77	894.25
90	53	78	911.93
90	53	79	935.61
90	53	80	923.87
90	53	81	907.6
90	53	82	875.85
90	53	83	839.41
90	53	84	800.94
90	54	74	749.58
90	54	75	829.1
90	54	76	897.68
90	54	77	902.83
90	54	78	916.92
90	54	79	925.88
90	54	80	916.49
90	54	81	908.1
90	54	82	906.46
90	54	83	895.18
90	54	84	878.17
90	55	74	762.56
90	55	75	828.18
90	55	76	905.35
90	55	77	928.47
90	55	78	926.96
90	55	79	916.52
90	55	80	903.14
90	55	81	894.15
90	55	82	916.64
90	55	83	918.1
90	55	84	904.31
90	56	74	788.42
90	56	75	802.29
90	56	76	848.7
90	56	77	898.06
90	56	78	929.37
90	56	79	948.09
90	56	80	932.91
90	56	81	911.14
90	56	82	919.88
90	56	83	916.67
90	56	84	903.38
90	57	74	849.48
90	57	75	825.85
90	57	76	825.26
90	57	77	879.91
90	57	78	914.83
90	57	79	906.52
90	57	80	904.47
90	57	81	915.04
90	57	82	900.22
90	57	83	889.76
90	57	84	905.25
90	58	74	940.82
90	58	75	913.08
90	58	76	854.01
90	58	77	883.45
90	58	78	918.74
90	58	79	894.47
90	58	80	911.64
90	58	81	956.46
90	58	82	949.74
90	58	83	943.65
90	58	84	985.25
90	59	75	867.76
90	59	76	870.7
90	59	77	898.12
90	59	78	922.52
90	59	79	931.32
90	59	80	966
90	59	81	996.17
90	59	82	968.57
90	59	83	919.33
90	59	84	945.78
90	60	75	759.79
90	60	76	746.08
90	60	77	750.82
90	60	78	770.59
90	60	79	770.76
90	60	80	754.8
90	60	81	705.34
90	60	82	666.65
90	60	83	621.44
90	60	84	651.75
90	61	77	692.2
90	61	78	738.11
90	61	79	764.32
90	61	80	751.3
90	61	81	685.04
90	61	82	639.62
90	61	83	600.41
90	61	84	687.36
90	62	75	825.61
90	62	76	819.23
90	62	77	826.91
90	62	78	850.59
90	62	79	865.42
90	62	80	860.67
90	62	81	806.51
90	62	82	767.07
90	62	83	713.98
90	62	84	802.05
90	63	75	718.21
90	63	76	796.7
90	63	77	875.36
90	63	78	847.75
90	63	79	874.85
90	63	80	913.07
90	63	81	944.1
90	63	82	938.5
90	63	83	880.13
90	63	84	924.64
90	64	75	688.55
90	64	76	792.47
90	64	77	871.38
90	64	78	802.96
90	64	79	806.66
90	64	80	846.87
90	64	81	895.41
90	64	82	904.82
90	64	83	860.33
90	64	84	880.61
90	65	74	886.53
90	65	75	824.62
90	65	76	832.33
90	65	77	839.66
90	65	78	757.33
90	65	79	745.13
90	65	80	785.37
90	65	81	855.89
90	65	82	896.16
90	65	83	889.94
90	65	84	885.85
90	66	74	870.64
90	66	75	874.64
90	66	76	844.8
90	66	77	799.24
90	66	78	748.62
90	66	79	742.35
90	66	80	778.24
90	66	81	864.62
90	66	82	924.41
90	66	83	946.46
90	66	84	900.58
90	67	74	881.15
90	67	75	869.59
90	67	76	822.51
90	67	77	772.3
90	67	78	752.14
90	67	79	756.61
90	67	80	779.85
90	67	81	802.83
90	67	82	820
90	67	83	833.16
90	67	84	799.13
90	68	74	907.19
90	68	75	838.38
90	68	76	788.7
90	68	77	760.78
90	68	78	767.97
90	68	79	780.8
90	68	80	789.9
90	68	81	775.17
90	68	82	774.36
90	68	83	791.34
90	68	84	786.38
90	69	74	843.83
90	69	75	795.75
90	69	76	764.89
90	69	77	753.12
90	69	78	786.31
90	69	79	802.62
90	69	80	791.57
90	69	81	780.51
90	69	82	778.13
90	69	83	795.56
90	69	84	815.17
90	70	74	805.97
90	70	75	776.62
90	70	76	756.25
90	70	77	753.12
90	70	78	767.21
90	70	79	775.07
90	70	80	777.02
90	70	81	771.05
90	70	82	771.37
90	70	83	775.45
90	70	84	788.94
90	71	74	788.31
90	71	75	769.15
90	71	76	753.51
90	71	77	755.06
90	71	78	756.68
90	71	79	763.33
90	71	80	771.11
90	71	81	769.69
90	71	82	769.91
90	71	83	775.21
90	71	84	777.45
90	72	74	787.78
90	72	75	772.13
90	72	76	755.58
90	72	77	745.31
90	72	78	765.55
90	72	79	775.74
90	72	80	775.71
90	72	81	778.28
90	72	82	779.5
90	72	83	794.8
90	72	84	779.32
90	73	74	795.85
90	73	75	781.08
90	73	76	762.49
90	73	81	828.51
90	73	82	860.09
90	73	83	883.05
90	73	84	871
90	74	81	891.19
90	74	82	934.1
90	74	83	950.17
90	74	84	936.32
90	75	81	957.98
90	75	82	986.79
90	75	83	989.08
90	75	84	972.25
90	76	81	949.59
90	76	82	978.61
90	76	83	977.58
90	76	84	976.48
91	47	81	890.71
91	47	82	891.28
91	47	83	885.67
91	47	84	877.07
91	48	81	810.45
91	48	82	799.64
91	48	83	811.98
91	48	84	823.69
91	49	74	763.88
91	49	75	776.8
91	49	76	777.2
91	49	81	756.93
91	49	82	753.4
91	49	83	778.68
91	49	84	798.75
91	50	74	749.61
91	50	75	770.17
91	50	76	770.8
91	50	81	778.44
91	50	82	796.75
91	50	83	796.38
91	50	84	794.68
91	51	74	741.89
91	51	75	787.71
91	51	76	798.49
91	51	81	771.94
91	51	82	779.74
91	51	83	774.23
91	51	84	771.42
91	52	74	771.26
91	52	75	840.01
91	52	76	877
91	52	81	791.49
91	52	82	787.73
91	52	83	778.45
91	52	84	761.62
91	53	74	801.64
91	53	75	871.5
91	53	76	911.21
91	53	81	888.34
91	53	82	852.75
91	53	83	817.75
91	53	84	781.69
91	54	74	825.4
91	54	75	886.41
91	54	76	926.23
91	54	81	913.65
91	54	82	916.67
91	54	83	899.34
91	54	84	864.58
91	55	74	815.66
91	55	75	885.23
91	55	76	940.82
91	55	81	918.82
91	55	82	954.94
91	55	83	949.08
91	55	84	919.26
91	56	74	806.69
91	56	75	847.29
91	56	76	895.17
91	56	81	945.5
91	56	82	970.41
91	56	83	965.82
91	56	84	945.22
91	57	74	838.2
91	57	75	836.3
91	57	76	860.6
91	57	77	910.23
91	57	78	944.06
91	57	79	951.15
91	57	80	944.05
91	57	81	945.76
91	57	82	953.92
91	57	83	945.85
91	57	84	928.19
91	58	74	928.31
91	58	75	894.59
91	58	76	875.6
91	58	77	910.28
91	58	78	936.6
91	58	79	925.09
91	58	80	941.54
91	58	81	989.54
91	58	82	999.52
91	58	83	994.63
91	58	84	996.46
91	59	74	884.67
91	59	75	892.99
91	59	76	900.07
91	59	77	921.5
91	59	78	943.24
91	59	79	941.42
91	59	80	970.43
91	59	81	1027.3
91	59	82	1015.5
91	59	83	981.78
91	59	84	960.14
91	60	74	793.77
91	60	75	774.11
91	60	76	740.55
91	60	77	742.75
91	60	78	760.03
91	60	79	730.47
91	60	80	728.86
91	60	81	758.58
91	60	82	757.32
91	60	83	735.53
91	60	84	693.33
91	61	74	748.97
91	61	75	664.43
91	61	76	640.26
91	61	77	664.15
91	61	78	723.34
91	61	79	721.13
91	61	80	726.23
91	61	81	716.04
91	61	82	703.63
91	61	83	692.39
91	61	84	664.29
91	62	74	905.63
91	62	75	664.09
91	62	76	778.76
91	62	77	843.59
91	62	78	870.7
91	62	79	875.06
91	62	80	867.49
91	62	81	807.88
91	62	82	774.93
91	62	83	760.98
91	62	84	780.67
91	63	74	882.61
91	63	75	661.16
91	63	76	812.8
91	63	77	897.98
91	63	78	846.09
91	63	79	885.73
91	63	80	932.75
91	63	81	930.21
91	63	82	909.1
91	63	83	859.34
91	63	84	944.43
91	64	74	817.76
91	64	75	730.06
91	64	76	839.29
91	64	77	884.69
91	64	78	802.95
91	64	79	822.22
91	64	80	864.98
91	64	81	878.72
91	64	82	853.71
91	64	83	789.28
91	64	84	876.76
91	65	74	846.65
91	65	75	909.82
91	65	76	884.9
91	65	77	835.98
91	65	78	767.01
91	65	79	759.08
91	65	80	789.01
91	65	81	837.65
91	65	82	851.75
91	65	83	819.58
91	65	84	876.73
91	66	74	850.82
91	66	75	888.52
91	66	76	854.42
91	66	77	799.65
91	66	78	753.18
91	66	79	740.81
91	66	80	765.27
91	66	81	862.09
91	66	82	923.27
91	66	83	934.92
91	66	84	912.89
91	67	74	873.88
91	67	75	866.61
91	67	76	823.34
91	67	81	833.64
91	67	82	851.13
91	67	83	868.44
91	67	84	838.17
91	68	74	901.87
91	68	75	845.4
91	68	76	797.35
91	68	81	816.41
91	68	82	800.95
91	68	83	819.87
91	68	84	806.04
91	69	74	839.47
91	69	75	814.01
91	69	76	779.33
91	69	81	807.61
91	69	82	793.02
91	69	83	792.25
91	69	84	800.21
91	70	74	797.65
91	70	75	799.62
91	70	76	774.75
91	70	81	775.27
91	70	82	761.58
91	70	83	770.12
91	70	84	770.07
91	71	74	777.83
91	71	75	790.42
91	71	76	772.95
91	71	81	769.15
91	71	82	766.64
91	71	83	780.01
91	71	84	774.78
91	72	74	781.57
91	72	75	777.02
91	72	76	759.99
91	72	81	803.49
91	72	82	823.2
91	72	83	827.12
91	72	84	813.77
91	73	74	796.72
91	73	75	783.74
91	73	76	764.08
91	73	81	875.99
91	73	82	892.75
91	73	83	893.03
91	73	84	890.86
91	74	74	813.81
91	74	75	793.25
91	74	76	768.51
91	74	81	951.7
91	74	82	956.8
91	74	83	960.42
91	74	84	966.86
91	75	81	995.13
91	75	82	992.61
91	75	83	1019.9
91	75	84	1021.1
91	76	81	975.71
91	76	82	992.26
91	76	83	1021.6
91	76	84	1026.2
92	47	81	941.77
92	47	82	941.17
92	47	83	938.04
92	47	84	951.09
92	48	81	857.8
92	48	82	859.6
92	48	83	872.45
92	48	84	890.66
92	49	74	781.13
92	49	75	812.28
92	49	76	804.77
92	49	81	788.7
92	49	82	798.1
92	49	83	822.65
92	49	84	843.44
92	50	74	769.66
92	50	75	807.69
92	50	76	795.62
92	50	81	790.1
92	50	82	812.16
92	50	83	814.93
92	50	84	819.13
92	51	74	774.33
92	51	75	803.26
92	51	76	793.99
92	51	81	768.79
92	51	82	780.53
92	51	83	772.02
92	51	84	778.9
92	52	74	802.3
92	52	75	847.97
92	52	76	857.78
92	52	81	751.99
92	52	82	752.24
92	52	83	748.02
92	52	84	751.12
92	53	74	853.59
92	53	75	906.06
92	53	76	922.25
92	53	81	783.95
92	53	82	763.84
92	53	83	764.11
92	53	84	767.53
92	54	74	909.48
92	54	75	952.06
92	54	76	966.57
92	54	81	833.68
92	54	82	823.4
92	54	83	815.39
92	54	84	802.91
92	55	74	890.73
92	55	75	947.47
92	55	76	976.62
92	55	81	877.4
92	55	82	871.53
92	55	83	865.12
92	55	84	854.43
92	56	74	857.55
92	56	75	912.52
92	56	76	955.56
92	56	81	903.04
92	56	82	893.04
92	56	83	891.88
92	56	84	894.76
92	57	74	849.07
92	57	75	876.1
92	57	76	924.66
92	57	77	936.48
92	57	78	953.14
92	57	79	972.89
92	57	80	944.22
92	57	81	914.95
92	57	82	904.7
92	57	83	897.19
92	57	84	886.9
92	58	74	897.38
92	58	75	879.69
92	58	76	909.78
92	58	77	930.06
92	58	78	943.21
92	58	79	956.28
92	58	80	949.62
92	58	81	937.66
92	58	82	937.01
92	58	83	940.4
92	58	84	947.76
92	59	74	934.67
92	59	75	946.97
92	59	76	972.17
92	59	77	964.5
92	59	78	951.27
92	59	79	972.6
92	59	80	966.21
92	59	81	941.43
92	59	82	941.1
92	59	83	941.54
92	59	84	933.46
92	60	74	870.66
92	60	75	858.46
92	60	76	830.04
92	60	77	825
92	60	78	840.57
92	60	79	773.97
92	60	80	756.26
92	60	81	811.72
92	60	82	825.39
92	60	83	819.89
92	60	84	756.46
92	61	74	777.72
92	61	75	692.39
92	61	76	693.8
92	61	77	754.99
92	61	78	831.62
92	61	79	749.27
92	61	80	754.05
92	61	81	847.62
92	61	82	874.97
92	61	83	863.57
92	61	84	765.76
92	62	74	833.47
92	62	75	554.81
92	62	76	757.03
92	62	77	894
92	62	78	914.08
92	62	79	872.35
92	62	80	879.61
92	62	81	944.33
92	62	82	956.77
92	62	83	943.69
92	62	84	871.48
92	63	74	830.26
92	63	75	636.8
92	63	76	836.95
92	63	77	928.18
92	63	78	870.66
92	63	79	883.64
92	63	80	919.77
92	63	81	959.82
92	63	82	980.3
92	63	83	981.11
92	63	84	992.28
92	64	74	794.28
92	64	75	797.13
92	64	76	893.4
92	64	77	921.6
92	64	78	846.41
92	64	79	831.38
92	64	80	846.51
92	64	81	898.34
92	64	82	919.61
92	64	83	902.74
92	64	84	933.41
92	65	74	806.77
92	65	75	946.62
92	65	76	931.02
92	65	77	890.12
92	65	78	843.04
92	65	79	785.74
92	65	80	766.36
92	65	81	841.19
92	65	82	883.33
92	65	83	886.68
92	65	84	918.51
92	66	74	851.87
92	66	75	892.19
92	66	76	893.92
92	66	77	885.04
92	66	78	851.14
92	66	79	790.38
92	66	80	754.63
92	66	81	821.12
92	66	82	883.46
92	66	83	930.81
92	66	84	936.99
92	67	74	890.03
92	67	75	863.12
92	67	76	862.47
92	67	81	797.68
92	67	82	840.92
92	67	83	887.05
92	67	84	881.71
92	68	74	913.34
92	68	75	852.93
92	68	76	834.98
92	68	81	783.01
92	68	82	801.21
92	68	83	832.85
92	68	84	830.07
92	69	74	856.69
92	69	75	842.79
92	69	76	809.58
92	69	81	775.38
92	69	82	779.11
92	69	83	787.96
92	69	84	790.46
92	70	74	814.53
92	70	75	828.71
92	70	76	796.17
92	70	81	761
92	70	82	770.42
92	70	83	777.45
92	70	84	776.4
92	71	74	786.44
92	71	75	813.17
92	71	76	786.64
92	71	81	767.45
92	71	82	788.71
92	71	83	799.27
92	71	84	801.34
92	72	74	772.16
92	72	75	779.48
92	72	76	762.07
92	72	81	824.23
92	72	82	845.95
92	72	83	854.95
92	72	84	865.66
92	73	74	785.86
92	73	75	779.35
92	73	76	764.62
92	73	81	898.09
92	73	82	916.27
92	73	83	919.64
92	73	84	928.71
92	74	74	820.16
92	74	75	801.87
92	74	76	781.73
92	74	81	976.75
92	74	82	985.81
92	74	83	986.21
92	74	84	996.06
92	75	81	973.15
92	75	82	973.91
92	75	83	1010.7
92	75	84	1043.8
92	76	81	949.63
92	76	82	964.21
92	76	83	1006.8
92	76	84	1044.9
93	49	74	801.06
93	49	75	841.06
93	49	76	818.33
93	50	74	795.85
93	50	75	833.8
93	50	76	812.07
93	50	81	791.35
93	50	82	792.04
93	50	83	815.49
93	50	84	833.7
93	51	74	808.31
93	51	75	815.96
93	51	76	790.16
93	51	81	781.53
93	51	82	771.81
93	51	83	787.99
93	51	84	816.36
93	52	74	818.13
93	52	75	828.98
93	52	76	804.64
93	52	81	766.26
93	52	82	750.54
93	52	83	763.17
93	52	84	791.46
93	53	74	864.07
93	53	75	889.37
93	53	76	866.41
93	53	81	741.25
93	53	82	720.94
93	53	83	737.71
93	53	84	766.2
93	54	71	747.64
93	54	72	778.47
93	54	73	840.47
93	54	74	939.42
93	54	75	969.41
93	54	76	942.42
93	54	81	757.26
93	54	82	752.26
93	54	83	755.79
93	54	84	756.42
93	55	71	747.27
93	55	72	772.84
93	55	73	830.85
93	55	74	949.47
93	55	75	973.34
93	55	76	974.89
93	55	81	788.52
93	55	82	787.44
93	55	83	787.01
93	55	84	787.84
93	56	71	790.69
93	56	72	800.45
93	56	73	829.54
93	56	74	933.7
93	56	75	961.63
93	56	76	964.69
93	56	81	826.9
93	56	82	811.11
93	56	83	812.51
93	56	84	826.42
93	57	71	890.93
93	57	72	873.32
93	57	73	835.77
93	57	74	899.26
93	57	75	930.01
93	57	76	947.49
93	57	77	944.08
93	57	78	941.68
93	57	79	938.77
93	57	80	899.17
93	58	71	950.51
93	58	72	967.19
93	58	73	877.11
93	58	74	855.96
93	58	75	877.2
93	58	76	938.46
93	58	77	939.51
93	58	78	939.12
93	58	79	940.24
93	58	80	924.61
93	59	71	932.84
93	59	72	982.34
93	59	73	942.57
93	59	74	943.74
93	59	75	945.93
93	59	76	936.41
93	59	77	940.97
93	59	78	950.6
93	59	79	977.26
93	59	80	958.37
93	60	71	867.49
93	60	72	926.52
93	60	73	888.93
93	60	74	887.84
93	60	75	896.46
93	60	76	873.52
93	60	77	852.35
93	60	78	831.56
93	60	79	761.87
93	60	80	750.92
93	61	74	704.92
93	61	75	758.98
93	61	76	802.06
93	61	77	818.96
93	61	78	814.81
93	61	79	729.84
93	61	80	738.58
93	62	71	900.24
93	62	72	1003.8
93	62	73	928.14
93	62	74	834.37
93	62	75	707.31
93	62	76	810.52
93	62	77	887.55
93	62	78	909.79
93	62	79	865.13
93	62	80	871.36
93	63	71	891.83
93	63	72	975.92
93	63	73	954.32
93	63	74	886.44
93	63	75	797.73
93	63	76	866.26
93	63	77	901.99
93	63	78	879.29
93	63	79	904.67
93	63	80	928.61
93	64	71	859.61
93	64	72	874.95
93	64	73	874.79
93	64	74	871.39
93	64	75	882.61
93	64	76	917.95
93	64	77	924.28
93	64	78	874.68
93	64	79	864.71
93	64	80	859.64
93	65	71	843.01
93	65	72	926
93	65	73	883.09
93	65	74	860.62
93	65	75	909.88
93	65	76	954.48
93	65	77	952.73
93	65	78	894.58
93	65	79	820.99
93	65	80	777.98
93	66	71	847.53
93	66	72	939.95
93	66	73	941.54
93	66	74	936.42
93	66	75	924.8
93	66	76	935.61
93	67	71	858.86
93	67	72	946.33
93	67	73	979.79
93	67	74	967.6
93	67	75	915.55
93	67	76	920.35
93	67	81	776.72
93	67	82	813.3
93	67	83	868.96
93	67	84	898.43
93	68	71	831.61
93	68	72	969.89
93	68	73	978.03
93	68	74	936.38
93	68	75	880.56
93	68	76	896.16
93	68	81	759.74
93	68	82	782.26
93	68	83	818.42
93	68	84	839.96
93	69	71	754.84
93	69	72	899.2
93	69	73	923.97
93	69	74	892.27
93	69	75	836
93	69	76	824.8
93	69	81	768.59
93	69	82	777.57
93	69	83	789.03
93	69	84	796.04
93	70	74	850
93	70	75	814.75
93	70	76	797.49
93	70	81	763.47
93	70	82	775.39
93	70	83	783.14
93	70	84	789.24
93	71	74	805.33
93	71	75	814.66
93	71	76	799.73
93	71	81	772.07
93	71	82	792.38
93	71	83	804.81
93	71	84	816.85
93	72	74	806.28
93	72	75	836.09
93	72	76	811.71
93	72	81	840.66
93	72	82	860.39
93	72	83	878.44
93	72	84	902.2
93	73	74	817.26
93	73	75	834.45
93	73	76	813.21
93	73	81	920.89
93	73	82	939.81
93	73	83	948.04
93	73	84	962.02
93	74	74	852.74
93	74	75	823.3
93	74	76	810.91
94	49	74	817.74
94	49	75	853.78
94	49	76	839.89
94	50	71	875.74
94	50	72	836.55
94	50	73	803.65
94	50	74	796.72
94	50	75	824.62
94	50	76	820.35
94	51	71	839.22
94	51	72	834.51
94	51	73	825.15
94	51	74	811.99
94	51	75	798.74
94	51	76	773.54
94	52	71	831.05
94	52	72	842.06
94	52	73	828.96
94	52	74	812.76
94	52	75	816.65
94	52	76	813.99
94	53	69	651.51
94	53	70	727.29
94	53	71	874.52
94	53	72	852.87
94	53	73	835.75
94	53	74	834.35
94	53	75	847.76
94	53	76	851.3
94	54	69	625.59
94	54	70	685.92
94	54	71	832.99
94	54	72	816.19
94	54	73	840.73
94	54	74	898.4
94	54	75	893.37
94	54	76	891.12
94	54	78	877.58
94	54	79	845.4
94	54	80	768.36
94	55	69	614.62
94	55	70	679.46
94	55	71	826.39
94	55	72	808.35
94	55	73	842.18
94	55	74	943.29
94	55	75	962.05
94	55	76	966.16
94	55	78	931.44
94	55	79	879.92
94	55	80	804.38
94	56	69	645.81
94	56	70	707.51
94	56	71	833.95
94	56	72	830.48
94	56	73	855.04
94	56	74	946.32
94	56	75	970.34
94	56	76	971.55
94	56	78	953.93
94	56	79	960.85
94	56	80	870.34
94	57	71	853.67
94	57	72	862.15
94	57	73	870.5
94	57	74	918.64
94	57	75	946.76
94	57	76	965.75
94	57	77	946.86
94	57	78	951.37
94	57	79	961.25
94	57	80	901.08
94	58	71	928.2
94	58	72	958.9
94	58	73	926.67
94	58	74	886.73
94	58	75	908.07
94	58	76	972.66
94	58	77	965.58
94	58	78	957.18
94	58	79	953.24
94	58	80	931.52
94	59	71	948.77
94	59	72	987.96
94	59	73	966.38
94	59	74	940.36
94	59	75	936.97
94	59	76	941.49
94	59	77	925.62
94	59	78	933.94
94	59	79	984.87
94	59	80	966.81
94	60	71	856.41
94	60	72	877.61
94	60	73	840.31
94	60	74	835.45
94	60	75	853.76
94	60	76	891.4
94	60	77	861.97
94	60	78	818.44
94	60	79	761.26
94	60	80	768.97
94	61	71	652.91
94	61	72	604
94	61	73	544.14
94	61	74	609.02
94	61	75	719.39
94	61	76	853.11
94	61	77	863.27
94	61	78	824.28
94	61	79	723.56
94	61	80	740.84
94	62	71	745.72
94	62	72	770.97
94	62	73	782.42
94	62	74	819.76
94	62	75	840.55
94	62	76	895.72
94	62	77	928.7
94	62	78	942.49
94	62	79	861.81
94	62	80	862.96
94	63	71	871.79
94	63	72	927.51
94	63	73	942.78
94	63	74	950.93
94	63	75	942.71
94	63	76	931.58
94	63	77	924.22
94	63	78	922.11
94	63	79	932.39
94	63	80	943.22
94	64	71	871.47
94	64	72	955.36
94	64	73	982.21
94	64	74	984.45
94	64	75	977.93
94	64	76	953.08
94	64	77	942.79
94	64	78	933.03
94	64	79	916.39
94	64	80	896.37
94	65	71	869.53
94	65	72	983.56
94	65	73	971.57
94	65	74	946.97
94	65	75	940.16
94	65	76	963.84
94	65	77	980.89
94	65	78	973.39
94	65	79	892.52
94	65	80	830.51
94	66	71	867.77
94	66	72	962.01
94	66	73	970.01
94	66	74	973.09
94	66	75	971.87
94	66	76	966.89
94	66	78	966.18
94	66	79	926.23
94	66	80	877.03
94	67	69	764.89
94	67	70	809.31
94	67	71	852.37
94	67	72	924.64
94	67	73	960.05
94	67	74	973.89
94	67	75	957.7
94	67	76	953.81
94	67	78	965.8
94	67	79	919.3
94	67	80	858.95
94	68	69	675.16
94	68	70	722.78
94	68	71	794.37
94	68	72	921.13
94	68	73	950.11
94	68	74	941.31
94	68	75	899.73
94	68	76	921.87
94	68	78	954.5
94	68	79	895.63
94	68	80	824.36
94	69	69	658.62
94	69	70	679.07
94	69	71	721.44
94	69	72	840.35
94	69	73	877.82
94	69	74	879.84
94	69	75	839.73
94	69	76	848.86
94	69	78	862.4
94	69	79	834.96
94	69	80	801.37
94	70	69	676.72
94	70	70	661.1
94	70	71	669.4
94	70	72	778.11
94	70	73	824.11
94	70	74	832.39
94	70	75	798.59
94	70	76	803.59
94	71	71	681.41
94	71	72	781.32
94	71	73	815.78
94	71	74	814.32
94	71	75	778.4
94	71	76	778.36
94	72	71	661.91
94	72	72	771.95
94	72	73	817.99
94	72	74	825.68
94	72	75	824.93
94	72	76	813.27
94	73	71	638.46
94	73	72	774.55
94	73	73	833.85
94	73	74	837.47
94	73	75	839.83
94	73	76	831.9
94	74	74	861.62
94	74	75	830.4
94	74	76	829.9
95	50	71	896.05
95	50	72	850.96
95	50	73	811.1
95	51	71	876.67
95	51	72	863.88
95	51	73	850.01
95	52	71	848.67
95	52	72	868.93
95	52	73	876.73
95	53	69	650.07
95	53	70	719.93
95	53	71	830.96
95	53	72	862.37
95	53	73	879.5
95	53	77	929.25
95	53	78	900.08
95	53	79	858.86
95	53	80	791.83
95	54	69	632.78
95	54	70	704.69
95	54	71	838.5
95	54	72	832.21
95	54	73	825.71
95	54	77	969.01
95	54	78	950.64
95	54	79	901.87
95	54	80	801.36
95	55	69	626.76
95	55	70	702.39
95	55	71	854.4
95	55	72	829.19
95	55	73	835.08
95	55	77	1031.7
95	55	78	991.99
95	55	79	932.02
95	55	80	839.98
95	56	69	668.81
95	56	70	722.45
95	56	71	853.42
95	56	72	843.36
95	56	73	850.3
95	56	77	985.28
95	56	78	988.62
95	56	79	996.14
95	56	80	906.72
95	57	69	751.7
95	57	70	775.52
95	57	71	855.81
95	57	72	859.58
[truncated: 7,412 more rows]
