# Supplementary material for: From mathematics to medicine: A practical primer on topological data analysis (TDA) and the development of related analytic tools for the functional discovery of latent structure in fMRI data
Source: PLoS One. 2021 Aug 12;16(8):e0255859. doi: 10.1371/journal.pone.0255859 (PMC8360597; doi:10.1371/journal.pone.0255859)
Supplement: S1 Data — The included archive of .csv files has one .csv file for each time index. Each .csv file contains a single matrix, which has one column for each of the spatial coordinates x, y, z and one column for the fMRI signal amplitude at voxel (x, y, z) at that time index. This is normalized scan data for a single patient from our study, described in the paper, with an ACC (anterior cingulate cortex) mask applied. This is the data we used, together with our software implementation of our workflow (available at https://github.com/regalski/Wayne-State-TDA), to produce the persistence diagrams, vineyards, and loop locations pictured in the figures and described in the Workflow section of our paper. (ZIP) [file pone.0255859.s004.zip › lea2002_145_121_121_time_188_rdACC.csv]

86	49	77	694.06
86	49	78	714.16
86	49	79	720.03
86	49	80	706.63
86	50	77	708.02
86	50	78	697.87
86	50	79	685.98
86	50	80	696.79
86	51	77	702.6
86	51	78	696.07
86	51	79	697.65
86	51	80	702.47
86	52	77	717.65
86	52	78	710.62
86	52	79	711.95
86	52	80	712.25
86	53	77	805.22
86	53	78	767.9
86	53	79	722.84
86	53	80	724.49
86	54	77	846.06
86	54	78	818.89
86	54	79	809.34
86	54	80	786
86	55	77	857.99
86	55	78	837.97
86	55	79	863.8
86	55	80	840.62
86	56	77	850.25
86	56	78	832.81
86	56	79	873.7
86	56	80	880.63
86	57	77	837.38
86	57	78	850.64
86	57	79	888.23
86	57	80	889.17
86	57	81	874.43
86	57	82	845.24
86	58	77	830.23
86	58	78	857.39
86	58	79	893.18
86	58	80	900.05
86	58	81	872.96
86	58	82	863.18
86	59	81	842.44
86	59	82	844.9
86	60	81	740.49
86	60	82	758.52
86	61	81	802.96
86	61	82	817.91
86	62	81	857.22
86	62	82	860.03
86	63	77	854.71
86	63	78	815.36
86	63	79	814.28
86	63	80	825.89
86	63	81	842.56
86	63	82	840.59
86	64	77	854.92
86	64	78	833.97
86	64	79	811.4
86	64	80	788.11
86	64	81	761.03
86	64	82	733.61
86	65	77	859.07
86	65	78	850.56
86	65	79	824.24
86	65	80	778.28
86	65	81	763.09
86	65	82	747.11
86	66	77	884.86
86	66	78	877.33
86	66	79	844.48
86	66	80	786.61
86	66	81	792.75
86	66	82	782.47
86	67	77	805.33
86	67	78	827.18
86	67	79	832.68
86	67	80	816.42
86	68	77	824.99
86	68	78	837.91
86	68	79	831.55
86	68	80	793.68
86	69	77	855.46
86	69	78	835.79
86	69	79	807.53
86	69	80	753.91
86	70	77	784.05
86	70	78	757.92
86	70	79	734.07
86	70	80	702.91
86	71	77	737.89
86	71	78	734.26
86	71	79	721.75
86	71	80	692.29
86	72	77	712.65
86	72	78	723.71
86	72	79	711.82
86	72	80	681.1
86	73	77	714.15
86	73	78	709.88
86	73	79	694.25
86	73	80	668.36
87	46	81	942.52
87	46	82	926.19
87	46	83	917.99
87	46	84	920.28
87	47	81	856.54
87	47	82	860.64
87	47	83	857.42
87	47	84	854.63
87	48	81	779.91
87	48	82	786.21
87	48	83	790.85
87	48	84	791.9
87	49	77	692.72
87	49	78	713.12
87	49	79	730.04
87	49	80	735.18
87	49	81	738.84
87	49	82	739.04
87	49	83	746.05
87	49	84	752.3
87	50	77	702.48
87	50	78	709.78
87	50	79	715.32
87	50	80	715.96
87	50	81	711.4
87	50	82	701.82
87	50	83	712.13
87	50	84	726.19
87	51	77	713.81
87	51	78	709.08
87	51	79	705.72
87	51	80	702.63
87	52	77	747.9
87	52	78	729.38
87	52	79	712.53
87	52	80	709.75
87	53	77	832.27
87	53	78	788.13
87	53	79	732.79
87	53	80	734.21
87	54	77	867.97
87	54	78	832.5
87	54	79	796.43
87	54	80	768.39
87	55	77	873.84
87	55	78	851.92
87	55	79	852.21
87	55	80	814.15
87	55	81	771.01
87	55	82	757.07
87	55	83	752.38
87	55	84	755.63
87	56	77	860.95
87	56	78	849.88
87	56	79	900.83
87	56	80	879.1
87	56	81	825.57
87	56	82	801
87	56	83	779.01
87	56	84	764.69
87	57	77	859.43
87	57	78	879.12
87	57	79	924.78
87	57	80	909.47
87	57	81	859.11
87	57	82	816.06
87	57	83	777.21
87	57	84	755.55
87	58	77	860.94
87	58	78	893.74
87	58	79	916.13
87	58	80	915.16
87	58	81	897.67
87	58	82	874.58
87	58	83	857.36
87	58	84	839.09
87	59	77	871.44
87	59	78	863.13
87	59	79	867.11
87	59	80	879.47
87	59	81	892.18
87	59	82	885.25
87	59	83	892.04
87	59	84	871.34
87	60	77	770.14
87	60	78	739.7
87	60	79	757.8
87	60	80	768.47
87	60	81	734.92
87	60	82	757.86
87	60	83	811.55
87	60	84	820.21
87	61	77	733.08
87	61	78	694.6
87	61	79	740.92
87	61	80	798.58
87	61	81	768.4
87	61	82	790.22
87	61	83	834.46
87	61	84	843.02
87	62	77	790.8
87	62	78	739.88
87	62	79	780.93
87	62	80	837.39
87	62	81	832.64
87	62	82	842.22
87	62	83	850.15
87	62	84	847.61
87	63	77	867.47
87	63	78	850.64
87	63	79	825.53
87	63	80	782.45
87	63	81	854.08
87	63	82	868.02
87	63	83	835.23
87	63	84	823.9
87	64	77	856.88
87	64	78	831.14
87	64	79	792.71
87	64	80	737.21
87	64	81	801.63
87	64	82	816.67
87	64	83	794.84
87	64	84	774.86
87	65	77	843.77
87	65	78	819.35
87	65	79	779.6
87	65	80	713.88
87	65	81	761.07
87	65	82	773.9
87	65	83	756.65
87	65	84	749.57
87	66	77	877.06
87	66	78	849.35
87	66	79	792.53
87	66	80	702.15
87	66	81	730.03
87	66	82	740.01
87	66	83	727.1
87	66	84	734.09
87	67	77	872.48
87	67	78	809.19
87	67	79	756.12
87	67	80	706.12
87	67	81	714.97
87	67	82	719.22
87	67	83	724.6
87	67	84	732.26
87	68	77	855.84
87	68	78	797.5
87	68	79	754.94
87	68	80	718.12
87	68	81	720.42
87	68	82	720.45
87	68	83	714
87	68	84	714.15
87	69	77	816.41
87	69	78	779.94
87	69	79	750.41
87	69	80	726.75
87	70	77	741.32
87	70	78	709.98
87	70	79	703.67
87	70	80	724.08
87	71	77	726.68
87	71	78	724
87	71	79	722.05
87	71	80	712.88
87	72	77	736.63
87	72	78	747.82
87	72	79	736.53
87	72	80	705.26
87	73	77	720.48
87	73	78	716.7
87	73	79	711.26
87	73	80	711.7
87	73	81	735.37
87	73	82	751.3
87	73	83	757.43
87	73	84	760.83
87	74	81	779.65
87	74	82	823.98
87	74	83	845.19
87	74	84	852.08
87	75	81	815.25
87	75	82	878.08
87	75	83	906.17
87	75	84	911.29
87	76	81	808.27
87	76	82	878.69
87	76	83	918.47
87	76	84	929.2
88	46	81	973.51
88	46	82	958.07
88	46	83	949.01
88	46	84	945.24
88	47	81	882.58
88	47	82	896.95
88	47	83	871.6
88	47	84	858.63
88	48	81	794.79
88	48	82	802.58
88	48	83	784.42
88	48	84	780.22
88	49	77	718.23
88	49	78	705.07
88	49	79	708.14
88	49	80	730.98
88	49	81	749.14
88	49	82	762.8
88	49	83	755.21
88	49	84	756.87
88	50	77	712.03
88	50	78	709.82
88	50	79	711.07
88	50	80	709.43
88	50	81	723.98
88	50	82	742.56
88	50	83	743.65
88	50	84	748.47
88	51	77	727.69
88	51	78	714.63
88	51	79	701.61
88	51	80	690.45
88	52	77	773.71
88	52	78	747.12
88	52	79	723
88	52	80	713.67
88	53	77	875.95
88	53	78	846.36
88	53	79	803.71
88	53	80	794.51
88	54	77	909.67
88	54	78	888.57
88	54	79	856.71
88	54	80	824.12
88	55	77	897.58
88	55	78	887.46
88	55	79	877.83
88	55	80	839.46
88	55	81	809.39
88	55	82	824.08
88	55	83	825.57
88	55	84	815.75
88	56	77	875.96
88	56	78	860.15
88	56	79	857.52
88	56	80	843.15
88	56	81	826.12
88	56	82	850.79
88	56	83	849.94
88	56	84	836.13
88	57	77	869.28
88	57	78	884.68
88	57	79	887.56
88	57	80	871.55
88	57	81	841.98
88	57	82	833.74
88	57	83	823.3
88	57	84	825.39
88	58	77	871.4
88	58	78	904.14
88	58	79	894.99
88	58	80	886.27
88	58	81	882.68
88	58	82	877.01
88	58	83	869.83
88	58	84	865.64
88	59	77	904.17
88	59	78	890.22
88	59	79	860.9
88	59	80	866.63
88	59	81	890.26
88	59	82	880.51
88	59	83	871.63
88	59	84	857.58
88	60	77	856.3
88	60	78	849.23
88	60	79	803.19
88	60	80	764.78
88	60	81	724.28
88	60	82	723.87
88	60	83	751.03
88	60	84	776.47
88	61	77	818.58
88	61	78	836.36
88	61	79	825.29
88	61	80	816.81
88	61	81	790.18
88	61	82	805.01
88	61	83	841.21
88	61	84	841.89
88	62	77	818.28
88	62	78	852.6
88	62	79	868.28
88	62	80	881.21
88	62	81	885.27
88	62	82	897.65
88	62	83	910.05
88	62	84	881.39
88	63	77	864.06
88	63	78	839.46
88	63	79	838.47
88	63	80	846.44
88	63	81	903.49
88	63	82	929.87
88	63	83	921.05
88	63	84	880.7
88	64	77	869.17
88	64	78	809.16
88	64	79	781.97
88	64	80	773.68
88	64	81	870.32
88	64	82	900.64
88	64	83	873.66
88	64	84	825.19
88	65	77	869.33
88	65	78	791.72
88	65	79	747.09
88	65	80	724.79
88	65	81	828.51
88	65	82	860.21
88	65	83	834.23
88	65	84	792.1
88	66	77	890.89
88	66	78	792.15
88	66	79	736.67
88	66	80	705.56
88	66	81	786.19
88	66	82	812.67
88	66	83	793.04
88	66	84	764.47
88	67	77	842.87
88	67	78	763.19
88	67	79	716.37
88	67	80	691.66
88	67	81	739.75
88	67	82	753.65
88	67	83	738.55
88	67	84	731.54
88	68	77	797.91
88	68	78	748.57
88	68	79	714.27
88	68	80	691.88
88	68	81	718.17
88	68	82	732.07
88	68	83	739
88	68	84	736.59
88	69	77	762.91
88	69	78	736.93
88	69	79	714.87
88	69	80	699.34
88	70	77	732.92
88	70	78	716.03
88	70	79	712.79
88	70	80	724.56
88	71	77	726.78
88	71	78	722.83
88	71	79	726.23
88	71	80	733.84
88	72	77	733.04
88	72	78	738.98
88	72	79	741.18
88	72	80	737.17
88	73	77	698.74
88	73	78	724.06
88	73	79	742.53
88	73	80	755.9
88	73	81	765.6
88	73	82	775.61
88	73	83	791.35
88	73	84	785.68
88	74	81	818.26
88	74	82	859.65
88	74	83	871.55
88	74	84	872.54
88	75	81	880.07
88	75	82	948.91
88	75	83	937.4
88	75	84	944.69
88	76	81	890.55
88	76	82	951.14
88	76	83	926.13
88	76	84	949.65
89	46	81	962.13
89	46	82	961.89
89	46	83	940.9
89	46	84	928.83
89	47	81	898.33
89	47	82	905.79
89	47	83	868.29
89	47	84	846.18
89	48	81	800.5
89	48	82	808.62
89	48	83	777.2
89	48	84	764.36
89	49	77	721.08
89	49	78	697.21
89	49	79	699.08
89	49	80	725.92
89	49	81	751.43
89	49	82	772.06
89	49	83	756.07
89	49	84	753.48
89	50	74	733.96
89	50	75	750.61
89	50	76	741.83
89	50	77	727.02
89	50	78	723.35
89	50	79	724.16
89	50	80	726.06
89	50	81	745.03
89	50	82	769.77
89	50	83	761.57
89	50	84	760.81
89	51	74	737.04
89	51	75	778.14
89	51	76	780.62
89	51	77	762.49
89	51	78	761.89
89	51	79	751.06
89	51	80	722.09
89	51	81	726.13
89	51	82	744.28
89	51	83	737.55
89	51	84	734.63
89	52	74	817.83
89	52	75	881.16
89	52	76	876.89
89	52	77	826.4
89	52	78	813.76
89	52	79	802.66
89	52	80	766.39
89	52	81	761.8
89	52	82	774.03
89	52	83	757.01
89	52	84	737.54
89	53	74	844
89	53	75	903.42
89	53	76	905.16
89	53	77	853.23
89	53	78	866.03
89	53	79	882.13
89	53	80	866.61
89	53	81	856.83
89	53	82	848
89	53	83	806.15
89	53	84	767.89
89	54	74	839.29
89	54	75	898.43
89	54	76	915.37
89	54	77	871.69
89	54	78	876.82
89	54	79	886.04
89	54	80	868.33
89	54	81	853.64
89	54	82	859.52
89	54	83	852.58
89	54	84	843.04
89	55	75	877.92
89	55	76	915.78
89	55	77	880.39
89	55	78	869.13
89	55	79	866.91
89	55	80	862.26
89	55	81	857.68
89	55	82	876.8
89	55	83	882.13
89	55	84	874.94
89	56	75	848.12
89	56	76	897.85
89	56	77	881.09
89	56	78	866.45
89	56	79	853.28
89	56	80	866.32
89	56	81	881.62
89	56	82	897.55
89	56	83	900.79
89	56	84	889.39
89	57	75	861.89
89	57	76	878.49
89	57	77	875.33
89	57	78	862.94
89	57	79	834.36
89	57	80	847.88
89	57	81	866.23
89	57	82	871.33
89	57	83	876.12
89	57	84	887.61
89	58	77	872.79
89	58	78	870.05
89	58	79	850.74
89	58	80	873.49
89	58	81	909.69
89	58	82	910.68
89	58	83	908.27
89	58	84	912.74
89	59	77	896.04
89	59	78	884.16
89	59	79	894.37
89	59	80	914.81
89	59	81	937.7
89	59	82	909.66
89	59	83	876.54
89	59	84	865.7
89	60	77	825.54
89	60	78	803.4
89	60	79	795.16
89	60	80	765.31
89	60	81	711.34
89	60	82	691.16
89	60	83	688.96
89	60	84	735.08
89	61	77	795.32
89	61	78	790.48
89	61	79	801.5
89	61	80	788.59
89	61	81	752.7
89	61	82	749.25
89	61	83	761.6
89	61	84	808.37
89	62	77	839.12
89	62	78	830.88
89	62	79	849.95
89	62	80	865.64
89	62	81	867.92
89	62	82	871.34
89	62	83	873.27
89	62	84	882.12
89	63	77	867.81
89	63	78	823.42
89	63	79	845.6
89	63	80	890.92
89	63	81	946.54
89	63	82	962.12
89	63	83	951.28
89	63	84	924.66
89	64	77	864.99
89	64	78	788.86
89	64	79	785.62
89	64	80	816.92
89	64	81	901.46
89	64	82	931.86
89	64	83	909.35
89	64	84	867.1
89	65	77	846.48
89	65	78	764.3
89	65	79	741.76
89	65	80	758.68
89	65	81	866.57
89	65	82	912.97
89	65	83	894.65
89	65	84	843.71
89	66	75	873.91
89	66	76	858.26
89	66	77	825.49
89	66	78	768.47
89	66	79	736.57
89	66	80	733.53
89	66	81	841.91
89	66	82	889.48
89	66	83	874.76
89	66	84	820.36
89	67	75	888.24
89	67	76	850.45
89	67	77	795.23
89	67	78	754.2
89	67	79	717.32
89	67	80	697.14
89	67	81	767.19
89	67	82	796.75
89	67	83	779.15
89	67	84	756.37
89	68	75	862.11
89	68	76	821.88
89	68	77	772.64
89	68	78	751.3
89	68	79	724.43
89	68	80	701.63
89	68	81	735.13
89	68	82	756.48
89	68	83	770.09
89	68	84	764.97
89	69	74	826.73
89	69	75	804.22
89	69	76	774.06
89	69	77	749.54
89	69	78	758.46
89	69	79	751.2
89	69	80	732.45
89	69	81	725.24
89	69	82	742.57
89	69	83	791.38
89	69	84	789.97
89	70	74	782.08
89	70	75	773.89
89	70	76	749.82
89	70	77	722
89	70	78	730.49
89	70	79	732.68
89	70	80	735.35
89	70	81	751.72
89	70	82	770.45
89	70	83	791.98
89	70	84	789.11
89	71	74	750.69
89	71	75	759.76
89	71	76	748.94
89	71	77	727.67
89	71	78	730
89	71	79	731.8
89	71	80	738.48
89	71	81	757.66
89	71	82	768.94
89	71	83	773.9
89	71	84	767.78
89	72	74	730.7
89	72	75	761.94
89	72	76	772.34
89	72	77	766.93
89	72	78	750.97
89	72	79	739.92
89	72	80	738.57
89	72	81	753.8
89	72	82	763.97
89	72	83	769.34
89	72	84	765.6
89	73	74	738.82
89	73	75	764.31
89	73	76	755.23
89	73	77	726.58
89	73	78	735.54
89	73	79	748.63
89	73	80	764.68
89	73	81	790.54
89	73	82	812.9
89	73	83	834.68
89	73	84	821.69
89	74	81	849.28
89	74	82	887.26
89	74	83	900.37
89	74	84	891.58
89	75	81	920.3
89	75	82	979.73
89	75	83	964.64
89	75	84	965.19
89	76	81	929.03
89	76	82	982.71
89	76	83	952.95
89	76	84	973.04
90	46	81	947.05
90	46	82	952.17
90	46	83	929.5
90	46	84	910.45
90	47	81	894.73
90	47	82	898.09
90	47	83	869.11
90	47	84	843.04
90	48	81	801.6
90	48	82	807.86
90	48	83	781.91
90	48	84	768.58
90	49	74	753.89
90	49	75	753.94
90	49	76	752.62
90	49	81	752.79
90	49	82	771.75
90	49	83	756.39
90	49	84	753.16
90	50	74	740.39
90	50	75	760.95
90	50	76	764.48
90	50	77	756.84
90	50	78	734.85
90	50	79	732.25
90	50	80	745.77
90	50	81	765.22
90	50	82	785.83
90	50	83	771.22
90	50	84	767.2
90	51	74	742.86
90	51	75	803.47
90	51	76	816.07
90	51	77	802.14
90	51	78	790.55
90	51	79	782.3
90	51	80	760.11
90	51	81	757.6
90	51	82	761.83
90	51	83	749.77
90	51	84	743.43
90	52	74	813.41
90	52	75	886.49
90	52	76	900.81
90	52	77	872.69
90	52	78	878.32
90	52	79	868.85
90	52	80	817.82
90	52	81	802.91
90	52	82	799.64
90	52	83	774.75
90	52	84	744.26
90	53	74	813.43
90	53	75	884.69
90	53	76	897.46
90	53	77	857.31
90	53	78	901.09
90	53	79	946.84
90	53	80	925.01
90	53	81	907.62
90	53	82	892.78
90	53	83	836.35
90	53	84	774.96
90	54	74	785.62
90	54	75	867.13
90	54	76	903.72
90	54	77	869.92
90	54	78	897.02
90	54	79	922.95
90	54	80	907.53
90	54	81	901.12
90	54	82	908.47
90	54	83	901.18
90	54	84	898.17
90	55	74	777.55
90	55	75	862.16
90	55	76	931.31
90	55	77	910.46
90	55	78	896.03
90	55	79	890.73
90	55	80	891.34
90	55	81	899.28
90	55	82	917.7
90	55	83	924.15
90	55	84	928.39
90	56	74	796.45
90	56	75	831.3
90	56	76	888.72
90	56	77	907.16
90	56	78	916.52
90	56	79	917.28
90	56	80	921.06
90	56	81	931.22
90	56	82	930.95
90	56	83	927.76
90	56	84	919.49
90	57	74	857.61
90	57	75	854.95
90	57	76	876.26
90	57	77	893.89
90	57	78	889.8
90	57	79	866.53
90	57	80	881.48
90	57	81	912.99
90	57	82	912.15
90	57	83	913.73
90	57	84	908.26
90	58	74	953.84
90	58	75	924.03
90	58	76	897.94
90	58	77	891.38
90	58	78	880.73
90	58	79	864.6
90	58	80	901.83
90	58	81	960.59
90	58	82	959.86
90	58	83	961.79
90	58	84	973.42
90	59	75	891.92
90	59	76	892.84
90	59	77	893.22
90	59	78	896.56
90	59	79	929.25
90	59	80	966.84
90	59	81	999.94
90	59	82	959.34
90	59	83	912.17
90	59	84	923.65
90	60	75	775.73
90	60	76	752.99
90	60	77	748.72
90	60	78	751.53
90	60	79	764.78
90	60	80	754.87
90	60	81	716.47
90	60	82	685.85
90	60	83	654.76
90	60	84	706.11
90	61	77	718.42
90	61	78	737.35
90	61	79	760.57
90	61	80	751.5
90	61	81	710.26
90	61	82	671.88
90	61	83	624.71
90	61	84	724.56
90	62	75	841.89
90	62	76	861.35
90	62	77	857.91
90	62	78	829.55
90	62	79	836.41
90	62	80	838.69
90	62	81	825.67
90	62	82	789.39
90	62	83	722.41
90	62	84	822.36
90	63	75	746.24
90	63	76	846.82
90	63	77	884.51
90	63	78	823.94
90	63	79	866.06
90	63	80	923.32
90	63	81	971.36
90	63	82	956.76
90	63	83	888.37
90	63	84	941.76
90	64	75	750.73
90	64	76	844.6
90	64	77	865.41
90	64	78	780.96
90	64	79	805.65
90	64	80	860.87
90	64	81	917.42
90	64	82	921.86
90	64	83	889.41
90	64	84	902.62
90	65	74	886.62
90	65	75	870.68
90	65	76	861.37
90	65	77	827.63
90	65	78	744.29
90	65	79	749.11
90	65	80	798.38
90	65	81	882.96
90	65	82	921.29
90	65	83	919.09
90	65	84	890.94
90	66	74	873.75
90	66	75	904.8
90	66	76	853.91
90	66	77	788.29
90	66	78	739.63
90	66	79	738.36
90	66	80	773.29
90	66	81	888.63
90	66	82	944.37
90	66	83	939.4
90	66	84	865.55
90	67	74	887.23
90	67	75	889.65
90	67	76	829.55
90	67	77	768.26
90	67	78	741.07
90	67	79	733.55
90	67	80	737.83
90	67	81	800.78
90	67	82	833.96
90	67	83	831.14
90	67	84	773.1
90	68	74	903.15
90	68	75	851.39
90	68	76	799.72
90	68	77	759.75
90	68	78	754.94
90	68	79	749.79
90	68	80	742.93
90	68	81	762.2
90	68	82	782.4
90	68	83	801.37
90	68	84	779.44
90	69	74	829.83
90	69	75	798.72
90	69	76	766.86
90	69	77	747.1
90	69	78	770.32
90	69	79	783.66
90	69	80	784.63
90	69	81	763.53
90	69	82	765.11
90	69	83	808.53
90	69	84	818.18
90	70	74	803
90	70	75	793.63
90	70	76	761.25
90	70	77	730.1
90	70	78	741.16
90	70	79	749.05
90	70	80	754.04
90	70	81	767.08
90	70	82	781.4
90	70	83	792.49
90	70	84	798.01
90	71	74	798.39
90	71	75	800.2
90	71	76	766.55
90	71	77	733.08
90	71	78	730.7
90	71	79	733.36
90	71	80	739.16
90	71	81	765.73
90	71	82	783.93
90	71	83	786.21
90	71	84	788.48
90	72	74	796.89
90	72	75	801.23
90	72	76	783.64
90	72	77	763.34
90	72	78	746.57
90	72	79	739.76
90	72	80	739.75
90	72	81	761.31
90	72	82	776.51
90	72	83	791.82
90	72	84	793.38
90	73	74	806.94
90	73	75	804.18
90	73	76	785.55
90	73	81	824.5
90	73	82	853.07
90	73	83	871.03
90	73	84	864.97
90	74	81	892.24
90	74	82	924.12
90	74	83	936.17
90	74	84	925.33
90	75	81	953.05
90	75	82	981.86
90	75	83	985.13
90	75	84	974.31
90	76	81	948.67
90	76	82	991.72
90	76	83	990.66
90	76	84	988.54
91	47	81	895.87
91	47	82	892.41
91	47	83	887.73
91	47	84	877.09
91	48	81	812.41
91	48	82	809.59
91	48	83	807.93
91	48	84	806.66
91	49	74	782.95
91	49	75	802.89
91	49	76	784.28
91	49	81	759.95
91	49	82	772.44
91	49	83	771.72
91	49	84	777.8
91	50	74	765.7
91	50	75	790.27
91	50	76	775.85
91	50	81	778.5
91	50	82	792.79
91	50	83	778.41
91	50	84	778.72
91	51	74	764.01
91	51	75	803.89
91	51	76	805.64
91	51	81	779.91
91	51	82	769.71
91	51	83	765.21
91	51	84	776.43
91	52	74	824.27
91	52	75	887.11
91	52	76	892.1
91	52	81	818.57
91	52	82	792.8
91	52	83	780.49
91	52	84	767.64
91	53	74	850.67
91	53	75	911.61
91	53	76	917.34
91	53	81	911.39
91	53	82	872.77
91	53	83	823.77
91	53	84	774.73
91	54	74	848.46
91	54	75	909.51
91	54	76	930.36
91	54	81	920.66
91	54	82	930.71
91	54	83	906.39
91	54	84	876.64
91	55	74	819.7
91	55	75	902.29
91	55	76	955.84
91	55	81	918.89
91	55	82	948.99
91	55	83	942.15
91	55	84	928.41
91	56	74	823.7
91	56	75	866.37
91	56	76	910.29
91	56	81	942.56
91	56	82	943.47
91	56	83	940.89
91	56	84	940.33
91	57	74	857.28
91	57	75	861.38
91	57	76	891.67
91	57	77	916.19
91	57	78	935.94
91	57	79	949.04
91	57	80	944.96
91	57	81	943.71
91	57	82	928.87
91	57	83	922.83
91	57	84	923.22
91	58	74	920.29
91	58	75	898.56
91	58	76	914.59
91	58	77	918.21
91	58	78	919.52
91	58	79	929.14
91	58	80	960.67
91	58	81	1005.7
91	58	82	988.7
91	58	83	981.82
91	58	84	991.67
91	59	74	907.88
91	59	75	914.21
91	59	76	915.27
91	59	77	909.61
91	59	78	920.25
91	59	79	962.38
91	59	80	1000.3
91	59	81	1047.2
91	59	82	1004.4
91	59	83	963.71
91	59	84	939.03
91	60	74	814.88
91	60	75	771.16
91	60	76	731.56
91	60	77	732.7
91	60	78	741.91
91	60	79	731.38
91	60	80	742.83
91	60	81	770.57
91	60	82	772.37
91	60	83	753.68
91	60	84	698.56
91	61	74	750.21
91	61	75	645.77
91	61	76	654.7
91	61	77	691.52
91	61	78	733.57
91	61	79	726.33
91	61	80	733.33
91	61	81	736.97
91	61	82	735.48
91	61	83	714.18
91	61	84	676.11
91	62	74	901.81
91	62	75	689.31
91	62	76	830.92
91	62	77	880.63
91	62	78	860.6
91	62	79	853.96
91	62	80	850.4
91	62	81	826.78
91	62	82	809.88
91	62	83	784.01
91	62	84	796.79
91	63	74	892.5
91	63	75	686.22
91	63	76	861.99
91	63	77	905.19
91	63	78	831.31
91	63	79	900.97
91	63	80	957.98
91	63	81	968.44
91	63	82	943.27
91	63	83	891.45
91	63	84	955.44
91	64	74	858.87
91	64	75	781.2
91	64	76	877.41
91	64	77	877.78
91	64	78	785.99
91	64	79	836.22
91	64	80	894.95
91	64	81	930.67
91	64	82	905.66
91	64	83	839.28
91	64	84	893.75
91	65	74	878.67
91	65	75	941.79
91	65	76	893.94
91	65	77	830.03
91	65	78	747.99
91	65	79	766.05
91	65	80	824.03
91	65	81	903.71
91	65	82	916.87
91	65	83	878.76
91	65	84	898.87
91	66	74	875.91
91	66	75	921.63
91	66	76	866.53
91	66	77	796.73
91	66	78	722.24
91	66	79	736.85
91	66	80	801.38
91	66	81	911.19
91	66	82	964.3
91	66	83	959.89
91	66	84	916.87
91	67	74	896
91	67	75	900.7
91	67	76	839.4
91	67	81	842.66
91	67	82	864.13
91	67	83	874.45
91	67	84	836.18
91	68	74	914.87
91	68	75	873.4
91	68	76	812.39
91	68	81	805.5
91	68	82	807.02
91	68	83	815.89
91	68	84	808.09
91	69	74	835.53
91	69	75	816.05
91	69	76	774.37
91	69	81	803.68
91	69	82	792.02
91	69	83	779.21
91	69	84	805.2
91	70	74	810.69
91	70	75	805.66
91	70	76	772.77
91	70	81	774.28
91	70	82	773.57
91	70	83	771.1
91	70	84	780.07
91	71	74	810.82
91	71	75	811.41
91	71	76	780.95
91	71	81	767.18
91	71	82	781.65
91	71	83	788.01
91	71	84	788.8
91	72	74	801.56
91	72	75	815.07
91	72	76	785.07
91	72	81	789.47
91	72	82	814.18
91	72	83	823.1
91	72	84	820.76
91	73	74	807.69
91	73	75	819.79
91	73	76	793.16
91	73	81	873.01
91	73	82	895.8
91	73	83	894.03
91	73	84	895.86
91	74	74	813.76
91	74	75	815.23
91	74	76	786.52
91	74	81	956.75
91	74	82	966.84
91	74	83	963.43
91	74	84	970.88
91	75	81	996.25
91	75	82	993.69
91	75	83	1013
91	75	84	1028.1
91	76	81	974.8
91	76	82	998.36
91	76	83	1025.7
91	76	84	1041.3
92	47	81	941.86
92	47	82	935.2
92	47	83	945.01
92	47	84	953.07
92	48	81	859.78
92	48	82	863.52
92	48	83	882.39
92	48	84	890.65
92	49	74	815.2
92	49	75	855.33
92	49	76	811.79
92	49	81	794.72
92	49	82	812.1
92	49	83	830.67
92	49	84	839.47
92	50	74	797.77
92	50	75	828.78
92	50	76	786.66
92	50	81	786.15
92	50	82	809.21
92	50	83	796.98
92	50	84	799.18
92	51	74	786.44
92	51	75	791.46
92	51	76	775.19
92	51	81	778.78
92	51	82	784.52
92	51	83	768.02
92	51	84	783.94
92	52	74	826.26
92	52	75	862.02
92	52	76	848.85
92	52	81	786.04
92	52	82	772.24
92	52	83	759.02
92	52	84	762.12
92	53	74	881.58
92	53	75	924.14
92	53	76	918.35
92	53	81	819.04
92	53	82	794.88
92	53	83	775.14
92	53	84	756.55
92	54	74	930.44
92	54	75	960.09
92	54	76	962.63
92	54	81	859.74
92	54	82	843.43
92	54	83	818.4
92	54	84	790.91
92	55	74	898.78
92	55	75	950.53
92	55	76	976.66
92	55	81	894.49
92	55	82	879.61
92	55	83	861.22
92	55	84	846.54
92	56	74	885.62
92	56	75	924.63
92	56	76	946.7
92	56	81	919.17
92	56	82	895.16
92	56	83	885.97
92	56	84	885.8
92	57	74	880.12
92	57	75	894.15
92	57	76	923.72
92	57	77	929.54
92	57	78	953.16
92	57	79	981.89
92	57	80	957.2
92	57	81	932.92
92	57	82	902.67
92	57	83	886.17
92	57	84	881.93
92	58	74	873.39
92	58	75	865.76
92	58	76	927.85
92	58	77	940.09
92	58	78	953.24
92	58	79	975.41
92	58	80	978.78
92	58	81	974.77
92	58	82	948.1
92	58	83	938.51
92	58	84	946.87
92	59	74	954.81
92	59	75	962.09
92	59	76	970.29
92	59	77	940.61
92	59	78	939.37
92	59	79	1008.6
92	59	80	1010.2
92	59	81	994.39
92	59	82	965.06
92	59	83	941.46
92	59	84	914.3
92	60	74	893.57
92	60	75	856.42
92	60	76	819
92	60	77	815.93
92	60	78	826.49
92	60	79	789.87
92	60	80	795.15
92	60	81	844.66
92	60	82	845.42
92	60	83	822.93
92	60	84	734.54
92	61	74	787.72
92	61	75	675.57
92	61	76	713.03
92	61	77	785.21
92	61	78	828.78
92	61	79	768.42
92	61	80	795.15
92	61	81	884.75
92	61	82	905.11
92	61	83	877.61
92	61	84	762.66
92	62	74	836.57
92	62	75	566.1
92	62	76	808.18
92	62	77	918.02
92	62	78	897.06
92	62	79	866.28
92	62	80	893.53
92	62	81	966.34
92	62	82	979.87
92	62	83	958.8
92	62	84	878.62
92	63	74	842.39
92	63	75	671.11
92	63	76	882.24
92	63	77	933.38
92	63	78	837.82
92	63	79	896.85
92	63	80	951
92	63	81	982.05
92	63	82	1003.5
92	63	83	1006.3
92	63	84	1003.4
92	64	74	831.65
92	64	75	826.33
92	64	76	919.53
92	64	77	915.69
92	64	78	820.45
92	64	79	841.37
92	64	80	879.49
92	64	81	934.37
92	64	82	948.69
92	64	83	927.85
92	64	84	936.47
92	65	74	860.03
92	65	75	982.68
92	65	76	930.06
92	65	77	880.15
92	65	78	823.02
92	65	79	792.73
92	65	80	811.42
92	65	81	895.29
92	65	82	929.51
92	65	83	926.92
92	65	84	934.69
92	66	74	888.14
92	66	75	937.31
92	66	76	904.02
92	66	77	863.11
92	66	78	803.16
92	66	79	788.39
92	66	80	808.69
92	66	81	878.24
92	66	82	939.6
92	66	83	983.88
92	66	84	962.02
92	67	74	916.22
92	67	75	922.24
92	67	76	877.56
92	67	81	828.72
92	67	82	871.99
92	67	83	912.13
92	67	84	894.77
92	68	74	933.42
92	68	75	912.98
92	68	76	848
92	68	81	798.09
92	68	82	819.28
92	68	83	842.9
92	68	84	836.12
92	69	74	848.78
92	69	75	848.86
92	69	76	791.62
92	69	81	796.41
92	69	82	795.11
92	69	83	792.96
92	69	84	793.47
92	70	74	812.55
92	70	75	810.76
92	70	76	773.19
92	70	81	774.98
92	70	82	786.4
92	70	83	785.43
92	70	84	784.38
92	71	74	805.4
92	71	75	795.22
92	71	76	771.68
92	71	81	778.51
92	71	82	805.77
92	71	83	809.33
92	71	84	810.39
92	72	74	789.14
92	72	75	811.54
92	72	76	777.14
92	72	81	831.23
92	72	82	856.98
92	72	83	861.97
92	72	84	863.67
92	73	74	793.83
92	73	75	823.39
92	73	76	781.68
92	73	81	901.14
92	73	82	923.32
92	73	83	926.68
92	73	84	925.73
92	74	74	812.14
92	74	75	828.89
92	74	76	783.77
92	74	81	972.76
92	74	82	988.83
92	74	83	992.24
92	74	84	997.11
92	75	81	998.25
92	75	82	1010
92	75	83	1031.8
92	75	84	1063.9
92	76	81	968.69
92	76	82	996.29
92	76	83	1033.8
92	76	84	1069
93	49	74	837.08
93	49	75	874.04
93	49	76	808.32
93	50	74	824.92
93	50	75	844.82
93	50	76	789.08
93	50	81	800.36
93	50	82	803.02
93	50	83	798.53
93	50	84	810.77
93	51	74	811.41
93	51	75	794.1
93	51	76	765.29
93	51	81	784.59
93	51	82	782.85
93	51	83	779.04
93	51	84	807.42
93	52	74	823.13
93	52	75	822.03
93	52	76	789.68
93	52	81	780.29
93	52	82	769.53
93	52	83	765.17
93	52	84	790.52
93	53	74	882.12
93	53	75	890.48
93	53	76	852.52
93	53	81	766.26
93	53	82	750.96
93	53	83	747.78
93	53	84	762.3
93	54	71	746.7
93	54	72	798.53
93	54	73	880.51
93	54	74	970.38
93	54	75	967.44
93	54	76	924.5
93	54	81	782.27
93	54	82	767.26
93	54	83	757.78
93	54	84	745.41
93	55	71	794.27
93	55	72	818.81
93	55	73	875.84
93	55	74	964.49
93	55	75	976.4
93	55	76	974.93
93	55	81	809.51
93	55	82	791.45
93	55	83	786.06
93	55	84	779.93
93	56	71	862.73
93	56	72	855.47
93	56	73	878.57
93	56	74	960.76
93	56	75	969.74
93	56	76	963.78
93	56	81	843.92
93	56	82	820.16
93	56	83	819.57
93	56	84	823.48
93	57	71	932.95
93	57	72	897.37
93	57	73	877.86
93	57	74	937.29
93	57	75	946.06
93	57	76	946.53
93	57	77	939.05
93	57	78	939.6
93	57	79	941.62
93	57	80	911.02
93	58	71	939.5
93	58	72	944.15
93	58	73	918.04
93	58	74	875.94
93	58	75	891.26
93	58	76	939.47
93	58	77	938.43
93	58	78	939.02
93	58	79	945.22
93	58	80	942.62
93	59	71	911.81
93	59	72	951.35
93	59	73	974.76
93	59	74	970.93
93	59	75	955.03
93	59	76	915.49
93	59	77	919.07
93	59	78	937.68
93	59	79	981.24
93	59	80	970.28
93	60	71	877.53
93	60	72	914.55
93	60	73	888.9
93	60	74	919.81
93	60	75	921.55
93	60	76	854.61
93	60	77	832.34
93	60	78	811.48
93	60	79	756.73
93	60	80	776.78
93	61	74	773.26
93	61	75	831.22
93	61	76	825.31
93	61	77	827.13
93	61	78	808.88
93	61	79	735.91
93	61	80	775.67
93	62	71	862.17
93	62	72	941.93
93	62	73	904.31
93	62	74	840.38
93	62	75	757.29
93	62	76	878.55
93	62	77	927.53
93	62	78	896.66
93	62	79	846.99
93	62	80	873.25
93	63	71	851.9
93	63	72	930.02
93	63	73	942.35
93	63	74	890.53
93	63	75	828.87
93	63	76	903.36
93	63	77	915.06
93	63	78	869.35
93	63	79	897.83
93	63	80	926.82
93	64	71	866.72
93	64	72	856.19
93	64	73	895.98
93	64	74	900.47
93	64	75	896.65
93	64	76	928.02
93	64	77	917.36
93	64	78	858.7
93	64	79	857.67
93	64	80	863.61
93	65	71	874.06
93	65	72	914.98
93	65	73	894.02
93	65	74	892.56
93	65	75	935.92
93	65	76	950.57
93	65	77	927.77
93	65	78	875.57
93	65	79	818.99
93	65	80	803.01
93	66	71	871.57
93	66	72	942.95
93	66	73	932.6
93	66	74	939.53
93	66	75	968.89
93	66	76	949.7
93	67	71	857.88
93	67	72	946.41
93	67	73	959.91
93	67	74	966.68
93	67	75	969.64
93	67	76	945.46
93	67	81	801.69
93	67	82	849.33
93	67	83	905.01
93	67	84	910.49
93	68	71	837.65
93	68	72	931.86
93	68	73	969.05
93	68	74	974.44
93	68	75	944.64
93	68	76	925.21
93	68	81	777.76
93	68	82	808.32
93	68	83	846.48
93	68	84	846.01
93	69	71	758.86
93	69	72	883.25
93	69	73	906.09
93	69	74	888.37
93	69	75	862.12
93	69	76	826.89
93	69	81	782.61
93	69	82	795.6
93	69	83	819.08
93	69	84	796.09
93	70	74	836.04
93	70	75	815.79
93	70	76	785.53
93	70	81	773.44
93	70	82	785.37
93	70	83	797.15
93	70	84	794.25
93	71	74	810.34
93	71	75	795.7
93	71	76	775.75
93	71	81	781.15
93	71	82	801.46
93	71	83	805.9
93	71	84	822.91
93	72	74	829.33
93	72	75	842.19
93	72	76	804.78
93	72	81	854.65
93	72	82	873.39
93	72	83	879.47
93	72	84	894.2
93	73	74	837.27
93	73	75	850.49
93	73	76	813.24
93	73	81	930.93
93	73	82	949.85
93	73	83	948.07
93	73	84	952.02
93	74	74	844.71
93	74	75	843.33
93	74	76	811.93
94	49	74	834.71
94	49	75	844.73
94	49	76	816.89
94	50	71	858.76
94	50	72	847.56
94	50	73	837.67
94	50	74	829.72
94	50	75	823.56
94	50	76	798.31
94	51	71	837.29
94	51	72	835.57
94	51	73	827.21
94	51	74	809.02
94	51	75	780.71
94	51	76	750.53
94	52	71	840.1
94	52	72	845.06
94	52	73	830.94
94	52	74	814.7
94	52	75	802.57
94	52	76	787.89
94	53	69	637.5
94	53	70	751.27
94	53	71	858.48
94	53	72	857.87
94	53	73	852.77
94	53	74	855.33
94	53	75	848.68
94	53	76	833.22
94	54	69	609.63
94	54	70	691.99
94	54	71	802.11
94	54	72	835.34
94	54	73	879.84
94	54	74	929.43
94	54	75	916.35
94	54	76	893.1
94	54	78	865.57
94	54	79	837.38
94	54	80	782.39
94	55	69	602.69
94	55	70	682.49
94	55	71	799.37
94	55	72	807.31
94	55	73	868.19
94	55	74	972.34
94	55	75	988.15
94	55	76	974.21
94	55	78	912.36
94	55	79	864.92
94	55	80	804.43
94	56	69	624.83
94	56	70	716.5
94	56	71	831.9
94	56	72	826.46
94	56	73	871.11
94	56	74	965.42
94	56	75	985.47
94	56	76	976.66
94	56	78	953.05
94	56	79	956.97
94	56	80	867.42
94	57	71	882.71
94	57	72	880.2
94	57	73	886.58
94	57	74	926.71
94	57	75	958.85
94	57	76	969.89
94	57	77	942
94	57	78	953.43
94	57	79	962.19
94	57	80	899.03
94	58	71	937.13
94	58	72	936.75
94	58	73	913.52
94	58	74	905.65
94	58	75	936.1
94	58	76	968.7
94	58	77	951.6
94	58	78	949.19
94	58	79	959.29
94	58	80	936.58
94	59	71	943.84
94	59	72	967.1
94	59	73	973.66
94	59	74	970.63
94	59	75	957.17
94	59	76	924.62
94	59	77	917.78
94	59	78	944.11
94	59	79	1002.9
94	59	80	975.76
94	60	71	860.47
94	60	72	873.55
94	60	73	854.1
94	60	74	863.25
94	60	75	873.66
94	60	76	873.36
94	60	77	846.89
94	60	78	808.31
94	60	79	745.17
94	60	80	782.93
94	61	71	623.64
94	61	72	558.66
94	61	73	531.03
94	61	74	667.14
94	61	75	780.57
94	61	76	862.21
94	61	77	862.37
94	61	78	820.38
94	61	79	714.67
94	61	80	766.98
94	62	71	730.65
94	62	72	748.83
94	62	73	776.17
94	62	74	846.51
94	62	75	895.49
94	62	76	944.74
94	62	77	965.69
94	62	78	936.38
94	62	79	843.64
94	62	80	859.84
94	63	71	866.66
94	63	72	915.43
94	63	73	935.77
94	63	74	965.1
94	63	75	973.95
94	63	76	965.71
94	63	77	945.28
94	63	78	921.18
94	63	79	920.54
94	63	80	926.41
94	64	71	912.55
94	64	72	975.51
94	64	73	997.43
94	64	74	998.65
94	64	75	987.05
94	64	76	970.18
94	64	77	949.88
94	64	78	921.07
94	64	79	901.35
94	64	80	880.31
94	65	71	917.49
94	65	72	993.57
94	65	73	980.64
94	65	74	956.05
94	65	75	944.26
94	65	76	966.93
94	65	77	967.93
94	65	78	945.37
94	65	79	879.51
94	65	80	836.53
94	66	71	904.81
94	66	72	970.08
94	66	73	958.16
94	66	74	966.29
94	66	75	997.06
94	66	76	979.03
94	66	78	970.23
94	66	79	918.26
94	66	80	871.05
94	67	69	790.01
94	67	70	826.44
94	67	71	866.47
94	67	72	933.8
94	67	73	939.22
94	67	74	958.01
94	67	75	985.82
94	67	76	977.92
94	67	78	971.87
94	67	79	903.31
94	67	80	839.93
94	68	69	672.12
94	68	70	720.78
94	68	71	797.38
94	68	72	908.15
94	68	73	937.18
94	68	74	944.39
94	68	75	918.84
94	68	76	955.91
94	68	78	947.46
94	68	79	871.62
94	68	80	805.39
94	69	69	664.68
94	69	70	690.12
94	69	71	744.43
94	69	72	857.38
94	69	73	881.94
94	69	74	882.98
94	69	75	865.87
94	69	76	858.93
94	69	78	852.41
94	69	79	831.98
94	69	80	810.4
94	70	69	692.74
94	70	70	688.15
94	70	71	710.46
94	70	72	819.21
94	70	73	842.23
94	70	74	842.47
94	70	75	828.65
94	70	76	813.63
94	71	71	692.44
94	71	72	797.33
94	71	73	826.8
94	71	74	827.33
94	71	75	807.43
94	71	76	798.36
94	72	71	675
94	72	72	801.02
94	72	73	831.06
94	72	74	830.72
94	72	75	836.98
94	72	76	813.3
94	73	71	654.56
94	73	72	802.63
94	73	73	840.92
94	73	74	834.46
94	73	75	842.81
94	73	76	825.9
94	74	74	848.59
94	74	75	839.4
94	74	76	838.92
95	50	71	881.1
95	50	72	861.01
95	50	73	860.12
95	51	71	869.71
95	51	72	861.9
95	51	73	858.01
95	52	71	861.71
95	52	72	873.95
95	52	73	882.75
95	53	69	660.1
95	53	70	752.95
95	53	71	857.94
95	53	72	885.31
95	53	73	898.42
95	53	77	897.28
95	53	78	889.11
95	53	79	859.88
95	53	80	810.87
95	54	69	642.83
95	54	70	719.73
95	54	71	825.49
95	54	72	848.16
95	54	73	857.66
95	54	77	921.11
95	54	78	927.65
95	54	79	891.84
95	54	80	812.39
95	55	69	633.81
95	55	70	716.4
95	55	71	838.38
95	55	72	845.15
95	55	73	871.98
95	55	77	991.79
95	55	78	972.97
95	55	79	924.97
95	55	80	829.98
95	56	69	661.81
95	56	70	744.39
95	56	71	865.35
95	56	72	855.33
95	56	73	879.28
95	56	77	958.46
95	56	78	990.81
95	56	79	1001.2
95	56	80	897.78
95	57	69	747.72
95	57	70	778.51
95	57	71	855.83
95	57	72	861.65
[truncated: 7,412 more rows]
