# Supplementary material for: From mathematics to medicine: A practical primer on topological data analysis (TDA) and the development of related analytic tools for the functional discovery of latent structure in fMRI data
Source: PLoS One. 2021 Aug 12;16(8):e0255859. doi: 10.1371/journal.pone.0255859 (PMC8360597; doi:10.1371/journal.pone.0255859)
Supplement: S1 Data — The included archive of .csv files has one .csv file for each time index. Each .csv file contains a single matrix, which has one column for each of the spatial coordinates x, y, z and one column for the fMRI signal amplitude at voxel (x, y, z) at that time index. This is normalized scan data for a single patient from our study, described in the paper, with an ACC (anterior cingulate cortex) mask applied. This is the data we used, together with our software implementation of our workflow (available at https://github.com/regalski/Wayne-State-TDA), to produce the persistence diagrams, vineyards, and loop locations pictured in the figures and described in the Workflow section of our paper. (ZIP) [file pone.0255859.s004.zip › lea2002_145_121_121_time_189_rdACC.csv]

86	49	77	728.13
86	49	78	718.23
86	49	79	708.1
86	49	80	707.69
86	50	77	727.04
86	50	78	698.91
86	50	79	675.08
86	50	80	676.9
86	51	77	703.59
86	51	78	692.12
86	51	79	688.74
86	51	80	681.55
86	52	77	714.71
86	52	78	706.71
86	52	79	708.02
86	52	80	697.35
86	53	77	802.2
86	53	78	768.9
86	53	79	733.9
86	53	80	720.62
86	54	77	847.04
86	54	78	829.94
86	54	79	832.4
86	54	80	801.08
86	55	77	867.01
86	55	78	856.99
86	55	79	883.79
86	55	80	857.65
86	56	77	857.25
86	56	78	847.83
86	56	79	879.74
86	56	80	885.64
86	57	77	835.39
86	57	78	861.73
86	57	79	893.29
86	57	80	890.15
86	57	81	875.4
86	57	82	837.25
86	58	77	829.31
86	58	78	867.44
86	58	79	894.25
86	58	80	891.15
86	58	81	862.05
86	58	82	854.3
86	59	81	823.5
86	59	82	831.95
86	60	81	744.57
86	60	82	761.65
86	61	81	807.08
86	61	82	820.01
86	62	81	850.23
86	62	82	852.05
86	63	77	886.85
86	63	78	825.51
86	63	79	820.41
86	63	80	844.01
86	63	81	842.65
86	63	82	832.65
86	64	77	868.89
86	64	78	838.95
86	64	79	818.39
86	64	80	796.09
86	64	81	767.98
86	64	82	735.58
86	65	77	863.11
86	65	78	873.63
86	65	79	851.27
86	65	80	793.31
86	65	81	764.14
86	65	82	735.18
86	66	77	890.92
86	66	78	918.32
86	66	79	892.44
86	66	80	813.63
86	66	81	786.79
86	66	82	759.51
86	67	77	802.27
86	67	78	854.12
86	67	79	870.62
86	67	80	848.43
86	68	77	842.04
86	68	78	872.93
86	68	79	874.59
86	68	80	836.76
86	69	77	884.36
86	69	78	867.74
86	69	79	840.54
86	69	80	787.98
86	70	77	813.08
86	70	78	774.99
86	70	79	739.17
86	70	80	699
86	71	77	768.91
86	71	78	755.29
86	71	79	738.79
86	71	80	709.35
86	72	77	741.62
86	72	78	742.65
86	72	79	731.77
86	72	80	709.11
86	73	77	726.16
86	73	78	721.85
86	73	79	712.2
86	73	80	698.34
87	46	81	944.56
87	46	82	930.26
87	46	83	925.06
87	46	84	927.35
87	47	81	854.67
87	47	82	849.75
87	47	83	858.5
87	47	84	862.72
87	48	81	768.86
87	48	82	757.2
87	48	83	768.85
87	48	84	778.92
87	49	77	705.79
87	49	78	716.17
87	49	79	722.07
87	49	80	734.19
87	49	81	734.86
87	49	82	730.09
87	49	83	738.1
87	49	84	745.35
87	50	77	733.52
87	50	78	726.85
87	50	79	717.42
87	50	80	715.05
87	50	81	719.48
87	50	82	728.88
87	50	83	728.18
87	50	84	731.24
87	51	77	727.81
87	51	78	718.11
87	51	79	710.76
87	51	80	698.7
87	52	77	741.97
87	52	78	731.46
87	52	79	725.59
87	52	80	708.86
87	53	77	833.3
87	53	78	803.18
87	53	79	768.91
87	53	80	744.36
87	54	77	856.97
87	54	78	830.56
87	54	79	813.51
87	54	80	769.44
87	55	77	853.9
87	55	78	836.97
87	55	79	853.26
87	55	80	813.2
87	55	81	773.08
87	55	82	772.12
87	55	83	765.39
87	55	84	762.62
87	56	77	854.95
87	56	78	845.88
87	56	79	902.9
87	56	80	886.15
87	56	81	840.61
87	56	82	802.03
87	56	83	773.01
87	56	84	773.64
87	57	77	850.42
87	57	78	881.17
87	57	79	953.8
87	57	80	939.44
87	57	81	871.11
87	57	82	826.06
87	57	83	786.2
87	57	84	775.52
87	58	77	851.99
87	58	78	894.78
87	58	79	948.15
87	58	80	942.19
87	58	81	895.76
87	58	82	877.71
87	58	83	872.51
87	58	84	866.19
87	59	77	888.4
87	59	78	881.09
87	59	79	891.18
87	59	80	895.6
87	59	81	880.21
87	59	82	879.23
87	59	83	894.01
87	59	84	887.32
87	60	77	788.19
87	60	78	775.76
87	60	79	795.86
87	60	80	810.48
87	60	81	788.94
87	60	82	791.93
87	60	83	812.61
87	60	84	830.3
87	61	77	749.22
87	61	78	728.69
87	61	79	777.01
87	61	80	839.66
87	61	81	813.5
87	61	82	817.3
87	61	83	838.45
87	61	84	839
87	62	77	786.8
87	62	78	750.88
87	62	79	794.93
87	62	80	855.33
87	62	81	842.66
87	62	82	847.28
87	62	83	855.18
87	62	84	843.62
87	63	77	873.57
87	63	78	864.73
87	63	79	833.59
87	63	80	786.51
87	63	81	843.15
87	63	82	861.09
87	63	83	849.31
87	63	84	829.94
87	64	77	870.85
87	64	78	833.09
87	64	79	788.68
87	64	80	738.16
87	64	81	805.57
87	64	82	823.62
87	64	83	798.81
87	64	84	776.83
87	65	77	858.83
87	65	78	833.43
87	65	79	794.66
87	65	80	726.87
87	65	81	770
87	65	82	778.8
87	65	83	757.62
87	65	84	750.58
87	66	77	853.11
87	66	78	880.38
87	66	79	835.54
87	66	80	727.13
87	66	81	739.96
87	66	82	740.92
87	66	83	722.06
87	66	84	730.1
87	67	77	873.44
87	67	78	835.2
87	67	79	786.12
87	67	80	721.05
87	67	81	728.87
87	67	82	722.13
87	67	83	697.54
87	67	84	714.24
87	68	77	868.84
87	68	78	822.59
87	68	79	784.03
87	68	80	745.17
87	68	81	739.45
87	68	82	726.49
87	68	83	705.03
87	68	84	706.16
87	69	77	831.45
87	69	78	801.96
87	69	79	779.45
87	69	80	755.81
87	70	77	755.28
87	70	78	743.94
87	70	79	736.66
87	70	80	727.13
87	71	77	753.72
87	71	78	754.03
87	71	79	749.07
87	71	80	734.92
87	72	77	766.6
87	72	78	761.77
87	72	79	752.49
87	72	80	740.29
87	73	77	732.45
87	73	78	724.65
87	73	79	725.21
87	73	80	734.72
87	73	81	743.42
87	73	82	748.36
87	73	83	746.44
87	73	84	756.83
87	74	81	775.71
87	74	82	814.05
87	74	83	847.29
87	74	84	860.18
87	75	81	799.26
87	75	82	861.08
87	75	83	911.24
87	75	84	925.34
87	76	81	802.33
87	76	82	873.78
87	76	83	923.6
87	76	84	951.28
88	46	81	970.57
88	46	82	960.14
88	46	83	945.08
88	46	84	942.32
88	47	81	887.71
88	47	82	889.07
88	47	83	880.69
88	47	84	875.72
88	48	81	773.76
88	48	82	775.57
88	48	83	777.41
88	48	84	782.22
88	49	77	691.28
88	49	78	721.09
88	49	79	730.14
88	49	80	718
88	49	81	728.19
88	49	82	740.87
88	49	83	751.26
88	49	84	759.91
88	50	77	718.05
88	50	78	725.88
88	50	79	725.17
88	50	80	711.51
88	50	81	720.05
88	50	82	735.63
88	50	83	746.69
88	50	84	754.5
88	51	77	753.71
88	51	78	736.65
88	51	79	720.62
88	51	80	712.48
88	52	77	808.71
88	52	78	777.15
88	52	79	749.05
88	52	80	736.76
88	53	77	915.97
88	53	78	873.4
88	53	79	824.77
88	53	80	788.57
88	54	77	917.66
88	54	78	893.58
88	54	79	865.73
88	54	80	823.12
88	55	77	884.59
88	55	78	879.5
88	55	79	876.85
88	55	80	849.47
88	55	81	824.42
88	55	82	825.16
88	55	83	825.66
88	55	84	831.79
88	56	77	882.96
88	56	78	874.17
88	56	79	868.58
88	56	80	870.18
88	56	81	869.12
88	56	82	853.83
88	56	83	841.99
88	56	84	856.11
88	57	77	878.26
88	57	78	906.7
88	57	79	914.59
88	57	80	904.54
88	57	81	874.91
88	57	82	852.66
88	57	83	834.24
88	57	84	846.35
88	58	77	878.41
88	58	78	920.12
88	58	79	925.02
88	58	80	918.3
88	58	81	905.72
88	58	82	894.08
88	58	83	884.92
88	58	84	896.7
88	59	77	919.13
88	59	78	901.22
88	59	79	890.96
88	59	80	894.69
88	59	81	904.22
88	59	82	888.4
88	59	83	870.53
88	59	84	878.5
88	60	77	871.28
88	60	78	890.26
88	60	79	848.22
88	60	80	815.77
88	60	81	793.29
88	60	82	772.94
88	60	83	760.14
88	60	84	786.6
88	61	77	831.66
88	61	78	863.46
88	61	79	851.42
88	61	80	847.97
88	61	81	840.41
88	61	82	837.27
88	61	83	840.43
88	61	84	834.98
88	62	77	824.34
88	62	78	840.66
88	62	79	853.31
88	62	80	869.19
88	62	81	890.37
88	62	82	898.83
88	62	83	898.22
88	62	84	870.47
88	63	77	888.16
88	63	78	857.57
88	63	79	835.55
88	63	80	822.48
88	63	81	900.57
88	63	82	930.99
88	63	83	921.17
88	63	84	883.77
88	64	77	896.16
88	64	78	835.14
88	64	79	793.94
88	64	80	769.68
88	64	81	867.35
88	64	82	903.65
88	64	83	886.65
88	64	84	833.15
88	65	77	892.33
88	65	78	821.74
88	65	79	775.09
88	65	80	741.77
88	65	81	825.5
88	65	82	855.22
88	65	83	839.26
88	65	84	799.12
88	66	77	895.88
88	66	78	826.13
88	66	79	778.62
88	66	80	732.48
88	66	81	781.15
88	66	82	798.66
88	66	83	786.06
88	66	84	764.51
88	67	77	866.91
88	67	78	797.15
88	67	79	743.29
88	67	80	696.58
88	67	81	731.7
88	67	82	743.61
88	67	83	732.54
88	67	84	725.55
88	68	77	828.93
88	68	78	780.56
88	68	79	740.26
88	68	80	707.88
88	68	81	733.2
88	68	82	739.11
88	68	83	726.05
88	68	84	722.63
88	69	77	782.91
88	69	78	762.9
88	69	79	744.85
88	69	80	729.35
88	70	77	739.87
88	70	78	740.99
88	70	79	738.76
88	70	80	732.57
88	71	77	730.8
88	71	78	741.85
88	71	79	746.26
88	71	80	743.91
88	72	77	736.06
88	72	78	744.98
88	72	79	750.19
88	72	80	755.25
88	73	77	720.76
88	73	78	720.06
88	73	79	736.54
88	73	80	766.97
88	73	81	770.64
88	73	82	775.6
88	73	83	784.34
88	73	84	783.65
88	74	81	813.33
88	74	82	845.74
88	74	83	870.68
88	74	84	877.65
88	75	81	860.07
88	75	82	915.93
88	75	83	938.48
88	75	84	949.75
88	76	81	883.66
88	76	82	945.29
88	76	83	930.2
88	76	84	958.72
89	46	81	975.2
89	46	82	973.96
89	46	83	952.92
89	46	84	938.85
89	47	81	912.46
89	47	82	905.9
89	47	83	881.37
89	47	84	867.26
89	48	81	783.49
89	48	82	787.59
89	48	83	778.16
89	48	84	778.34
89	49	77	710.13
89	49	78	729.24
89	49	79	729.1
89	49	80	709.99
89	49	81	728.51
89	49	82	750.13
89	49	83	760.14
89	49	84	771.57
89	50	74	726.03
89	50	75	753.63
89	50	76	746.77
89	50	77	734.97
89	50	78	738.36
89	50	79	735.22
89	50	80	723.11
89	50	81	736.08
89	50	82	752.81
89	50	83	767.61
89	50	84	778.85
89	51	74	728.16
89	51	75	781.22
89	51	76	792.64
89	51	77	784.52
89	51	78	772.91
89	51	79	756.04
89	51	80	740.07
89	51	81	734.13
89	51	82	731.29
89	51	83	735.57
89	51	84	743.66
89	52	74	753.9
89	52	75	843.19
89	52	76	870.84
89	52	77	848.39
89	52	78	824.76
89	52	79	804.67
89	52	80	790.47
89	52	81	777.91
89	52	82	768.12
89	52	83	758.08
89	52	84	749.6
89	53	74	772.12
89	53	75	868.52
89	53	76	908.21
89	53	77	884.33
89	53	78	882.15
89	53	79	878.23
89	53	80	867.7
89	53	81	848.87
89	53	82	835.02
89	53	83	807.17
89	53	84	782.93
89	54	74	781.39
89	54	75	868.53
89	54	76	919.44
89	54	77	904.8
89	54	78	898.91
89	54	79	889.08
89	54	80	872.36
89	54	81	855.67
89	54	82	859.56
89	54	83	852.59
89	54	84	844.04
89	55	75	844.99
89	55	76	901.8
89	55	77	903.42
89	55	78	897.18
89	55	79	888
89	55	80	880.36
89	55	81	873.77
89	55	82	880.86
89	55	83	887.18
89	55	84	895.99
89	56	75	817.17
89	56	76	866.89
89	56	77	885.12
89	56	78	890.46
89	56	79	887.33
89	56	80	893.37
89	56	81	902.66
89	56	82	901.59
89	56	83	907.81
89	56	84	923.4
89	57	75	843.98
89	57	76	849.53
89	57	77	885.34
89	57	78	901.92
89	57	79	876.32
89	57	80	881.83
89	57	81	893.14
89	57	82	886.24
89	57	83	886.05
89	57	84	902.54
89	58	77	888.78
89	58	78	914.03
89	58	79	893.78
89	58	80	911.57
89	58	81	940.78
89	58	82	929.79
89	58	83	918.39
89	58	84	926.85
89	59	77	899.09
89	59	78	902.21
89	59	79	915.41
89	59	80	934.78
89	59	81	955.6
89	59	82	918.54
89	59	83	872.43
89	59	84	864.65
89	60	77	833.62
89	60	78	825.45
89	60	79	820.24
89	60	80	797.39
89	60	81	765.39
89	60	82	734.28
89	60	83	700.2
89	60	84	726.34
89	61	77	816.49
89	61	78	815.61
89	61	79	823.63
89	61	80	818.75
89	61	81	809.91
89	61	82	801.49
89	61	83	789.85
89	61	84	815.47
89	62	77	850.13
89	62	78	835.86
89	62	79	849.93
89	62	80	869.63
89	62	81	898.01
89	62	82	906.51
89	62	83	896.44
89	62	84	890.17
89	63	77	881.87
89	63	78	839.5
89	63	79	849.71
89	63	80	885.04
89	63	81	962.67
89	63	82	986.22
89	63	83	969.31
89	63	84	930.68
89	64	77	875.99
89	64	78	810.84
89	64	79	797.58
89	64	80	814.89
89	64	81	903.44
89	64	82	938.83
89	64	83	926.32
89	64	84	877.06
89	65	77	860.47
89	65	78	789.28
89	65	79	762.75
89	65	80	770.67
89	65	81	863.56
89	65	82	910.97
89	65	83	909.69
89	65	84	857.75
89	66	75	848.07
89	66	76	854.39
89	66	77	851.53
89	66	78	785.48
89	66	79	754.56
89	66	80	754.5
89	66	81	831.84
89	66	82	874.4
89	66	83	880.73
89	66	84	832.37
89	67	75	879.34
89	67	76	850.53
89	67	77	817.21
89	67	78	778.16
89	67	79	745.26
89	67	80	721.05
89	67	81	760.1
89	67	82	787.68
89	67	83	801.1
89	67	84	774.35
89	68	75	859.11
89	68	76	819.91
89	68	77	788.63
89	68	78	776.31
89	68	79	750.44
89	68	80	722.62
89	68	81	746.14
89	68	82	763.49
89	68	83	770.12
89	68	84	762.02
89	69	74	865.72
89	69	75	808.21
89	69	76	772.04
89	69	77	760.51
89	69	78	772.47
89	69	79	762.23
89	69	80	742.46
89	69	81	754.24
89	69	82	761.58
89	69	83	758.41
89	69	84	762.02
89	70	74	830.13
89	70	75	774.92
89	70	76	745.82
89	70	77	739.98
89	70	78	755.48
89	70	79	756.7
89	70	80	748.38
89	70	81	753.76
89	70	82	760.5
89	70	83	771.05
89	70	84	770.18
89	71	74	790.78
89	71	75	755.8
89	71	76	739.97
89	71	77	738.71
89	71	78	756.05
89	71	79	760.87
89	71	80	755.56
89	71	81	761.72
89	71	82	764.98
89	71	83	764.94
89	71	84	752.82
89	72	74	738.79
89	72	75	752.99
89	72	76	753.37
89	72	77	749.97
89	72	78	764.99
89	72	79	766.94
89	72	80	765.63
89	72	81	775.87
89	72	82	780.04
89	72	83	776.47
89	72	84	760.73
89	73	74	730.87
89	73	75	748.34
89	73	76	743.24
89	73	77	730.57
89	73	78	742.52
89	73	79	760.62
89	73	80	787.67
89	73	81	799.53
89	73	82	814.87
89	73	83	839.68
89	73	84	825.66
89	74	81	852.36
89	74	82	881.34
89	74	83	902.45
89	74	84	895.64
89	75	81	919.31
89	75	82	960.77
89	75	83	961.75
89	75	84	963.29
89	76	81	937.12
89	76	82	988.82
89	76	83	965.04
89	76	84	983.12
90	46	81	959.08
90	46	82	963.18
90	46	83	953.51
90	46	84	933.48
90	47	81	911.84
90	47	82	905.19
90	47	83	879.21
90	47	84	855.15
90	48	81	792.54
90	48	82	792.79
90	48	83	783.86
90	48	84	781.57
90	49	74	753.94
90	49	75	749.03
90	49	76	740.71
90	49	81	736.85
90	49	82	756.79
90	49	83	765.45
90	49	84	776.24
90	50	74	738.45
90	50	75	751
90	50	76	754.49
90	50	77	752.83
90	50	78	743.84
90	50	79	740.28
90	50	80	742.83
90	50	81	759.27
90	50	82	777.85
90	50	83	785.25
90	50	84	793.26
90	51	74	729.97
90	51	75	785.58
90	51	76	810.16
90	51	77	812.26
90	51	78	795.63
90	51	79	780.31
90	51	80	761.09
90	51	81	756.57
90	51	82	754.78
90	51	83	748.74
90	51	84	746.44
90	52	74	758.45
90	52	75	852.53
90	52	76	893.83
90	52	77	893.71
90	52	78	873.33
90	52	79	853.9
90	52	80	824.91
90	52	81	817
90	52	82	810.68
90	52	83	786.77
90	52	84	758.29
90	53	74	766.46
90	53	75	865.7
90	53	76	902.45
90	53	77	877.36
90	53	78	907.26
90	53	79	940.07
90	53	80	936.15
90	53	81	930.63
90	53	82	922.7
90	53	83	869.28
90	53	84	808.99
90	54	74	773.66
90	54	75	864.15
90	54	76	913.76
90	54	77	896.01
90	54	78	913.11
90	54	79	924.02
90	54	80	917.56
90	54	81	917.15
90	54	82	931.49
90	54	83	916.19
90	54	84	896.18
90	55	74	788.54
90	55	75	855.14
90	55	76	914.27
90	55	77	928.45
90	55	78	923.1
90	55	79	913.93
90	55	80	909.53
90	55	81	912.4
90	55	82	932.76
90	55	83	934.21
90	55	84	934.47
90	56	74	798.49
90	56	75	820.31
90	56	76	867.74
90	56	77	911.26
90	56	78	934.68
90	56	79	945.48
90	56	80	937.2
90	56	81	931.29
90	56	82	932.02
90	56	83	935.85
90	56	84	938.59
90	57	74	856.75
90	57	75	843.04
90	57	76	845.27
90	57	77	897.86
90	57	78	914.78
90	57	79	888.54
90	57	80	895.49
90	57	81	918.94
90	57	82	914.09
90	57	83	907.7
90	57	84	897.27
90	58	74	956.86
90	58	75	909.99
90	58	76	858.86
90	58	77	896.32
90	58	78	916.73
90	58	79	894.73
90	58	80	929.01
90	58	81	990.72
90	58	82	985.97
90	58	83	980.92
90	58	84	983.6
90	59	75	902.09
90	59	76	888.98
90	59	77	904.32
90	59	78	922.59
90	59	79	949.19
90	59	80	984.67
90	59	81	1022.7
90	59	82	983.12
90	59	83	933.01
90	59	84	925.53
90	60	75	796.68
90	60	76	767.9
90	60	77	758.62
90	60	78	751.48
90	60	79	771.8
90	60	80	766.94
90	60	81	728.59
90	60	82	699.06
90	60	83	667.09
90	60	84	694.46
90	61	77	745.64
90	61	78	742.6
90	61	79	776.82
90	61	80	775.7
90	61	81	741.48
90	61	82	707.13
90	61	83	660.01
90	61	84	730.76
90	62	75	835.17
90	62	76	865.48
90	62	77	861.9
90	62	78	831.52
90	62	79	847.39
90	62	80	858.7
90	62	81	856.82
90	62	82	828.7
90	62	83	763.85
90	62	84	834.67
90	63	75	699.26
90	63	76	831.93
90	63	77	893.67
90	63	78	840.12
90	63	79	878.28
90	63	80	937.56
90	63	81	998.63
90	63	82	988.01
90	63	83	903.62
90	63	84	937.87
90	64	75	692.91
90	64	76	817.74
90	64	77	870.45
90	64	78	795.96
90	64	79	811.64
90	64	80	859.87
90	64	81	917.43
90	64	82	919.91
90	64	83	880.49
90	64	84	898.64
90	65	74	884.7
90	65	75	796.74
90	65	76	827.4
90	65	77	833.59
90	65	78	758.25
90	65	79	757.09
90	65	80	795.39
90	65	81	876.03
90	65	82	918.41
90	65	83	929.23
90	65	84	905.04
90	66	74	883.87
90	66	75	884.96
90	66	76	859.03
90	66	77	812.35
90	66	78	752.65
90	66	79	739.37
90	66	80	768.35
90	66	81	872.65
90	66	82	938.33
90	66	83	974.34
90	66	84	897.51
90	67	74	905.31
90	67	75	884.72
90	67	76	831.59
90	67	77	781.22
90	67	78	757
90	67	79	755.49
90	67	80	762.8
90	67	81	797.73
90	67	82	822.91
90	67	83	847.12
90	67	84	794.08
90	68	74	918.11
90	68	75	850.4
90	68	76	793.73
90	68	77	760.72
90	68	78	770.92
90	68	79	776.79
90	68	80	771.95
90	68	81	772.23
90	68	82	780.43
90	68	83	799.4
90	68	84	780.5
90	69	74	852.82
90	69	75	801.69
90	69	76	765.84
90	69	77	751.07
90	69	78	783.32
90	69	79	794.7
90	69	80	783.7
90	69	81	773.54
90	69	82	771.09
90	69	83	780.49
90	69	84	787.18
90	70	74	818.02
90	70	75	789.65
90	70	76	756.26
90	70	77	740.08
90	70	78	767.12
90	70	79	775.02
90	70	80	770.07
90	70	81	769.1
90	70	82	770.43
90	70	83	774.52
90	70	84	782.08
90	71	74	793.47
90	71	75	784.25
90	71	76	757.59
90	71	77	742.11
90	71	78	765.71
90	71	79	773.39
90	71	80	769.21
90	71	81	777.78
90	71	82	781.95
90	71	83	777.22
90	71	84	778.52
90	72	74	767.01
90	72	75	778.33
90	72	76	769.7
90	72	77	757.38
90	72	78	775.58
90	72	79	781.78
90	72	80	777.79
90	72	81	796.35
90	72	82	805.52
90	72	83	794.84
90	72	84	789.43
90	73	74	762.04
90	73	75	779.28
90	73	76	766.61
90	73	81	838.49
90	73	82	858.05
90	73	83	885.01
90	73	84	871.95
90	74	81	901.3
90	74	82	928.15
90	74	83	956.18
90	74	84	938.33
90	75	81	974.13
90	75	82	1007.9
90	75	83	1013.2
90	75	84	994.36
90	76	81	965.76
90	76	82	1014.8
90	76	83	1025.8
90	76	84	1014.6
91	47	81	897.03
91	47	82	893.54
91	47	83	904.8
91	47	84	899.12
91	48	81	806.38
91	48	82	796.53
91	48	83	810.88
91	48	84	823.63
91	49	74	777.02
91	49	75	778.98
91	49	76	770.35
91	49	81	756.97
91	49	82	763.47
91	49	83	775.76
91	49	84	791.84
91	50	74	757.78
91	50	75	767.37
91	50	76	762.89
91	50	81	783.56
91	50	82	803.83
91	50	83	790.44
91	50	84	786.77
91	51	74	750.13
91	51	75	792.08
91	51	76	803.8
91	51	81	770.88
91	51	82	773.68
91	51	83	763.2
91	51	84	767.44
91	52	74	792.27
91	52	75	872.2
91	52	76	900.2
91	52	81	807.66
91	52	82	798.86
91	52	83	782.52
91	52	84	766.65
91	53	74	820.71
91	53	75	906.72
91	53	76	928.46
91	53	81	928.45
91	53	82	879.78
91	53	83	837.79
91	53	84	794.77
91	54	74	829.51
91	54	75	908.62
91	54	76	936.48
91	54	81	943.68
91	54	82	945.75
91	54	83	905.45
91	54	84	852.7
91	55	74	808.74
91	55	75	881.34
91	55	76	933.86
91	55	81	942.96
91	55	82	961.04
91	55	83	943.22
91	55	84	921.56
91	56	74	804.72
91	56	75	851.45
91	56	76	904.41
91	56	81	949.62
91	56	82	947.53
91	56	83	951.95
91	56	84	959.43
91	57	74	841.35
91	57	75	849.46
91	57	76	870.73
91	57	77	924.15
91	57	78	945.82
91	57	79	940.92
91	57	80	933.86
91	57	81	931.65
91	57	82	935.82
91	57	83	932.8
91	57	84	923.25
91	58	74	919.28
91	58	75	884.52
91	58	76	857.58
91	58	77	910.15
91	58	78	936.44
91	58	79	932.19
91	58	80	959.81
91	58	81	1004.9
91	58	82	1001.9
91	58	83	999
91	58	84	1006.9
91	59	74	898.09
91	59	75	911.43
91	59	76	917.46
91	59	77	938.72
91	59	78	961.26
91	59	79	973.34
91	59	80	1001.3
91	59	81	1051.1
91	59	82	1000.3
91	59	83	961.63
91	59	84	949.91
91	60	74	819
91	60	75	785.21
91	60	76	735.57
91	60	77	739.64
91	60	78	751.79
91	60	79	743.3
91	60	80	752.8
91	60	81	771.56
91	60	82	756.43
91	60	83	736.84
91	60	84	720.78
91	61	74	779.45
91	61	75	697.12
91	61	76	669.14
91	61	77	699.88
91	61	78	749.79
91	61	79	763.52
91	61	80	772.43
91	61	81	760.9
91	61	82	763.33
91	61	83	754.97
91	61	84	710.92
91	62	74	928
91	62	75	717.53
91	62	76	810.08
91	62	77	858.67
91	62	78	871.49
91	62	79	884.87
91	62	80	882.32
91	62	81	853.68
91	62	82	856.83
91	62	83	852.03
91	62	84	835.9
91	63	74	877.39
91	63	75	638.27
91	63	76	838.18
91	63	77	913.41
91	63	78	860.53
91	63	79	911.2
91	63	80	957.22
91	63	81	983.66
91	63	82	980.45
91	63	83	935.55
91	63	84	972.45
91	64	74	842.99
91	64	75	722.35
91	64	76	860.54
91	64	77	888.87
91	64	78	804.04
91	64	79	839.23
91	64	80	886.93
91	64	81	926.61
91	64	82	913.6
91	64	83	856.29
91	64	84	909.75
91	65	74	884.69
91	65	75	913.76
91	65	76	886.99
91	65	77	838.08
91	65	78	750.96
91	65	79	768.03
91	65	80	820.06
91	65	81	895.77
91	65	82	918.98
91	65	83	900.95
91	65	84	921.01
91	66	74	879
91	66	75	900.74
91	66	76	863.63
91	66	77	809.82
91	66	78	731.29
91	66	79	729.9
91	66	80	778.48
91	66	81	894.28
91	66	82	962.33
91	66	83	979.86
91	66	84	933.84
91	67	74	904.12
91	67	75	896.78
91	67	76	839.46
91	67	81	835.68
91	67	82	855.14
91	67	83	858.46
91	67	84	827.18
91	68	74	918.87
91	68	75	878.41
91	68	76	813.42
91	68	81	808.58
91	68	82	806.09
91	68	83	806.91
91	68	84	800.14
91	69	74	842.59
91	69	75	812.1
91	69	76	773.4
91	69	81	800.74
91	69	82	795.02
91	69	83	796.17
91	69	84	802.18
91	70	74	807.73
91	70	75	800.7
91	70	76	768.79
91	70	81	775.29
91	70	82	777.56
91	70	83	785.07
91	70	84	786.08
91	71	74	790.82
91	71	75	799.4
91	71	76	772.95
91	71	81	779.21
91	71	82	788.67
91	71	83	796.01
91	71	84	796.82
91	72	74	783.55
91	72	75	791.12
91	72	76	776.14
91	72	81	809.46
91	72	82	820.16
91	72	83	820.07
91	72	84	820.76
91	73	74	781.65
91	73	75	790.83
91	73	76	776.23
91	73	81	886.04
91	73	82	895.84
91	73	83	903.03
91	73	84	905.86
91	74	74	782.71
91	74	75	787.22
91	74	76	766.53
91	74	81	961.79
91	74	82	965.88
91	74	83	984.44
91	74	84	985.9
91	75	81	1010.4
91	75	82	1015.8
91	75	83	1049
91	75	84	1049.2
91	76	81	981.89
91	76	82	1007.5
91	76	83	1039.8
91	76	84	1044.4
92	47	81	956.95
92	47	82	961.23
92	47	83	952.99
92	47	84	955.05
92	48	81	867.75
92	48	82	871.44
92	48	83	882.32
92	48	84	894.64
92	49	74	805.28
92	49	75	829.39
92	49	76	809.81
92	49	81	794.74
92	49	82	803.1
92	49	83	830.68
92	49	84	849.51
92	50	74	787.88
92	50	75	806.87
92	50	76	782.7
92	50	81	783.2
92	50	82	794.26
92	50	83	807.03
92	50	84	816.23
92	51	74	781.54
92	51	75	798.65
92	51	76	784.38
92	51	81	767.78
92	51	82	771.51
92	51	83	766.02
92	51	84	785.99
92	52	74	820.22
92	52	75	870.06
92	52	76	875.91
92	52	81	770.08
92	52	82	759.25
92	52	83	754.02
92	52	84	765.12
92	53	74	872.57
92	53	75	943.21
92	53	76	954.45
92	53	81	810.14
92	53	82	771.93
92	53	83	772.16
92	53	84	771.56
92	54	74	905.41
92	54	75	968.12
92	54	76	984.69
92	54	81	847.81
92	54	82	824.47
92	54	83	804.41
92	54	84	774.91
92	55	74	857.82
92	55	75	910.59
92	55	76	948.7
92	55	81	881.57
92	55	82	866.7
92	55	83	856.32
92	55	84	848.65
92	56	74	837.68
92	56	75	901.74
92	56	76	956.83
92	56	81	917.29
92	56	82	894.28
92	56	83	896.06
92	56	84	910.84
92	57	74	840.17
92	57	75	878.2
92	57	76	924.78
92	57	77	949.6
92	57	78	955.19
92	57	79	946.89
92	57	80	936.19
92	57	81	923.9
92	57	82	899.64
92	57	83	892.15
92	57	84	894.95
92	58	74	860.4
92	58	75	854.82
92	58	76	881.92
92	58	77	926.11
92	58	78	950.27
92	58	79	965.54
92	58	80	970.94
92	58	81	969.88
92	58	82	946.2
92	58	83	945.61
92	58	84	966.99
92	59	74	927.95
92	59	75	951.21
92	59	76	981.41
92	59	77	973.72
92	59	78	981.47
92	59	79	1021.7
92	59	80	1005.2
92	59	81	987.35
92	59	82	951.01
92	59	83	931.37
92	59	84	926.14
92	60	74	879.49
92	60	75	859.38
92	60	76	810.95
92	60	77	825.86
92	60	78	850.41
92	60	79	796.78
92	60	80	788.03
92	60	81	823.61
92	60	82	817.45
92	60	83	801.98
92	60	84	755.63
92	61	74	812.71
92	61	75	725.75
92	61	76	693.27
92	61	77	767.43
92	61	78	848.94
92	61	79	798.58
92	61	80	812.24
92	61	81	868.89
92	61	82	890.25
92	61	83	879.65
92	61	84	784.55
92	62	74	838.68
92	62	75	604.38
92	62	76	725.32
92	62	77	834.05
92	62	78	902.04
92	62	79	894.22
92	62	80	911.45
92	62	81	945.35
92	62	82	965.96
92	62	83	966.91
92	62	84	899.75
92	63	74	797.51
92	63	75	646.42
92	63	76	838.52
92	63	77	914.58
92	63	78	873.98
92	63	79	920.06
92	63	80	957.24
92	63	81	978.29
92	63	82	1001.8
92	63	83	1014.5
92	63	84	1013.5
92	64	74	776.02
92	64	75	774.53
92	64	76	894.66
92	64	77	913.78
92	64	78	842.48
92	64	79	846.35
92	64	80	870.48
92	64	81	918.4
92	64	82	939.78
92	64	83	930.97
92	64	84	948.53
92	65	74	819.29
92	65	75	968.74
92	65	76	920.11
92	65	77	875.17
92	65	78	823
92	65	79	787.72
92	65	80	797.47
92	65	81	875.39
92	65	82	919.69
92	65	83	933.15
92	65	84	951.87
92	66	74	864.4
92	66	75	915.44
92	66	76	885.11
92	66	77	857.18
92	66	78	825.19
92	66	79	779.4
92	66	80	775.76
92	66	81	861.36
92	66	82	930.73
92	66	83	978.94
92	66	84	969.04
92	67	74	902.41
92	67	75	901.36
92	67	76	867.64
92	67	81	812.76
92	67	82	851.06
92	67	83	876.2
92	67	84	876.84
92	68	74	920.5
92	68	75	893.03
92	68	76	849.03
92	68	81	790.16
92	68	82	805.36
92	68	83	815.94
92	68	84	825.17
92	69	74	860.87
92	69	75	851.92
92	69	76	815.66
92	69	81	794.45
92	69	82	797.11
92	69	83	794.96
92	69	84	802.48
92	70	74	819.56
92	70	75	811.8
92	70	76	786.22
92	70	81	769.95
92	70	82	780.39
92	70	83	787.42
92	70	84	793.37
92	71	74	795.36
92	71	75	784.27
92	71	76	765.71
92	71	81	773.57
92	71	82	789.84
92	71	83	809.38
92	71	84	819.45
92	72	74	791.12
92	72	75	790.6
92	72	76	774.22
92	72	81	816.24
92	72	82	831
92	72	83	857.99
92	72	84	870.69
92	73	74	795.81
92	73	75	790.42
92	73	76	768.74
92	73	81	898.19
92	73	82	914.38
92	73	83	934.71
92	73	84	942.74
92	74	74	805.12
92	74	75	790.91
92	74	76	762.81
92	74	81	975.78
92	74	82	993.85
92	74	83	1013.3
92	74	84	1020.2
92	75	81	992.35
92	75	82	1011.1
92	75	83	1064.9
92	75	84	1079
92	76	81	964.75
92	76	82	989.36
92	76	83	1036.9
92	76	84	1060.1
93	49	74	831.11
93	49	75	866.02
93	49	76	820.3
93	50	74	823.99
93	50	75	845.84
93	50	76	804.08
93	50	81	792.37
93	50	82	797.99
93	50	83	814.56
93	50	84	829.83
93	51	74	827.52
93	51	75	810.24
93	51	76	783.41
93	51	81	778.65
93	51	82	773.9
93	51	83	778.09
93	51	84	810.48
93	52	74	823.14
93	52	75	820.08
93	52	76	801.72
93	52	81	774.32
93	52	82	751.52
93	52	83	753.18
93	52	84	787.58
93	53	74	868.17
93	53	75	892.58
93	53	76	872.62
93	53	81	763.26
93	53	82	723.99
93	53	83	739.84
93	53	84	773.4
93	54	71	775.76
93	54	72	779.59
93	54	73	841.54
93	54	74	932.34
93	54	75	961.47
93	54	76	939.58
93	54	81	780.27
93	54	82	750.27
93	54	83	742.77
93	54	84	734.39
93	55	71	808.28
93	55	72	790.79
93	55	73	841.84
93	55	74	950.5
93	55	75	953.45
93	55	76	958.98
93	55	81	808.5
93	55	82	784.47
93	55	83	778.11
93	55	84	777.02
93	56	71	859.77
93	56	72	820.48
93	56	73	832.61
93	56	74	936.83
93	56	75	950.85
93	56	76	959.87
93	56	81	847.95
93	56	82	823.21
93	56	83	824.63
93	56	84	836.53
93	57	71	954.97
93	57	72	876.43
93	57	73	824.95
93	57	74	897.32
93	57	75	925.11
93	57	76	946.56
93	57	77	954.03
93	57	78	958.52
93	57	79	960.47
93	57	80	911.88
93	58	71	962.49
93	58	72	953.1
93	58	73	890.97
93	58	74	847.91
93	58	75	873.31
93	58	76	925.48
93	58	77	939.34
93	58	78	955.93
93	58	79	979.2
93	58	80	954.64
93	59	71	942.78
93	59	72	982.36
93	59	73	965.94
93	59	74	966.12
93	59	75	959.12
93	59	76	935.57
93	59	77	946.17
93	59	78	972.77
93	59	79	1026.2
93	59	80	987.2
93	60	71	924.57
93	60	72	975.59
93	60	73	874.88
93	60	74	868.78
93	60	75	871.63
93	60	76	855.69
93	60	77	846.32
93	60	78	832.4
93	60	79	772.58
93	60	80	781.63
93	61	74	704.59
93	61	75	746.46
93	61	76	799.55
93	61	77	829.3
93	61	78	837.94
93	61	79	768.98
93	61	80	801.76
93	62	71	911.1
93	62	72	1028
93	62	73	924.48
93	62	74	833.39
93	62	75	752.27
93	62	76	833.59
93	62	77	895.52
93	62	78	916.54
93	62	79	876.85
93	62	80	902.14
93	63	71	869.96
93	63	72	980.11
93	63	73	935.38
93	63	74	883.61
93	63	75	849
93	63	76	899.46
93	63	77	913.14
93	63	78	886.4
93	63	79	921.99
93	63	80	952.03
93	64	71	873.84
93	64	72	908.43
93	64	73	890.17
93	64	74	882.55
93	64	75	896.69
93	64	76	933.09
93	64	77	927.43
93	64	78	872.72
93	64	79	871.64
93	64	80	875.58
93	65	71	881.11
93	65	72	973.95
93	65	73	901.95
93	65	74	869.51
93	65	75	901.97
93	65	76	942.65
93	65	77	932.81
93	65	78	883.56
93	65	79	831.99
93	65	80	811.03
93	66	71	889.61
93	66	72	989.95
93	66	73	957.66
93	66	74	945.64
93	66	75	955.98
93	66	76	936.78
93	67	71	887.9
93	67	72	994.49
93	67	73	989.03
93	67	74	972.77
93	67	75	957.73
93	67	76	933.56
93	67	81	785.66
93	67	82	826.36
93	67	83	876.05
93	67	84	907.54
93	68	71	867.69
93	68	72	995.84
93	68	73	991.08
93	68	74	962.49
93	68	75	925.73
93	68	76	914.27
93	68	81	772.78
93	68	82	796.37
93	68	83	825.54
93	68	84	846.05
93	69	71	766.88
93	69	72	931.3
93	69	73	936.21
93	69	74	902.48
93	69	75	868.24
93	69	76	848.98
93	69	81	790.62
93	69	82	800.64
93	69	83	803.13
93	69	84	805.14
93	70	74	860.09
93	70	75	824.83
93	70	76	806.57
93	70	81	774.4
93	70	82	782.36
93	70	83	788.15
93	70	84	802.25
93	71	74	829.34
93	71	75	798.73
93	71	76	779.77
93	71	81	779.22
93	71	82	792.54
93	71	83	811
93	71	84	835.98
93	72	74	831.39
93	72	75	829.29
93	72	76	803.84
93	72	81	840.64
93	72	82	856.4
93	72	83	890.51
93	72	84	915.21
93	73	74	827.27
93	73	75	825.52
93	73	76	803.27
93	73	81	924.98
93	73	82	939.89
93	73	83	962.1
93	73	84	979.02
93	74	74	825.68
93	74	75	810.36
93	74	76	792.95
94	49	74	835.68
94	49	75	857.68
94	49	76	829.89
94	50	71	873.77
94	50	72	832.57
94	50	73	825.68
94	50	74	826.71
94	50	75	833.5
94	50	76	811.27
94	51	71	864.37
94	51	72	851.63
94	51	73	846.26
94	51	74	832.04
94	51	75	808.68
94	51	76	789.52
94	52	71	856.15
94	52	72	854.06
94	52	73	840.91
94	52	74	829.65
94	52	75	829.49
94	52	76	813.79
94	53	69	649.49
94	53	70	748.26
94	53	71	849.44
94	53	72	845.87
94	53	73	847.79
94	53	74	859.31
94	53	75	865.6
94	53	76	853.13
94	54	69	608.67
94	54	70	694.06
94	54	71	821.23
94	54	72	822.49
94	54	73	862.96
94	54	74	918.47
94	54	75	920.34
94	54	76	911.08
94	54	78	883.56
94	54	79	850.37
94	54	80	801.42
94	55	69	607.75
94	55	70	690.53
94	55	71	825.36
94	55	72	811.27
94	55	73	858.19
94	55	74	951.4
94	55	75	984.24
94	55	76	983.26
94	55	78	928.27
94	55	79	880.92
94	55	80	818.49
94	56	69	652.85
94	56	70	722.48
94	56	71	846.85
94	56	72	830.45
94	56	73	861.19
94	56	74	947.53
94	56	75	977.6
94	56	76	975.77
94	56	78	963.17
94	56	79	969.08
94	56	80	872.5
94	57	71	883.75
94	57	72	871.25
94	57	73	870.67
94	57	74	910.77
94	57	75	949.94
94	57	76	972.03
94	57	77	949.14
94	57	78	968.49
94	57	79	988.12
94	57	80	896.99
94	58	71	910.06
94	58	72	924.6
94	58	73	915.37
94	58	74	863.58
94	58	75	907.12
94	58	76	968.74
94	58	77	958.61
94	58	78	971.19
94	58	79	1004.3
94	58	80	943.64
94	59	71	928.91
94	59	72	969.25
94	59	73	976.93
94	59	74	966.9
94	59	75	957.36
94	59	76	929.75
94	59	77	933.94
94	59	78	968.28
94	59	79	1033
94	59	80	983.71
94	60	71	882.53
94	60	72	910.49
94	60	73	851.89
94	60	74	840.04
94	60	75	843.56
94	60	76	867.32
94	60	77	845.82
94	60	78	811.17
94	60	79	756.08
94	60	80	786.88
94	61	71	700.38
94	61	72	670.32
94	61	73	595.91
94	61	74	650.26
94	61	75	727.75
94	61	76	851.31
94	61	77	862.47
94	61	78	828.48
94	61	79	739.78
94	61	80	791.12
94	62	71	794.57
94	62	72	838.68
94	62	73	822.92
94	62	74	838.26
94	62	75	865.43
94	62	76	938.76
94	62	77	960.69
94	62	78	939.27
94	62	79	855.47
94	62	80	881.72
94	63	71	879.54
94	63	72	942.35
94	63	73	936.77
94	63	74	953.27
94	63	75	972.18
94	63	76	972.85
94	63	77	953.33
94	63	78	930.26
94	63	79	929.7
94	63	80	947.61
94	64	71	899.64
94	64	72	975.67
94	64	73	971.65
94	64	74	978.86
94	64	75	988.17
94	64	76	977.28
94	64	77	961.97
94	64	78	933.12
94	64	79	917.32
94	64	80	904.24
94	65	71	911.46
94	65	72	1006.6
94	65	73	968.7
94	65	74	937.12
94	65	75	928.36
94	65	76	962.03
94	65	77	971.98
94	65	78	955.36
94	65	79	909.5
94	65	80	869.54
94	66	71	891.85
94	66	72	994.15
94	66	73	970.3
94	66	74	967.48
94	66	75	980.25
94	66	76	974.17
94	66	78	987.28
94	66	79	935.29
94	66	80	877.08
94	67	69	797.13
94	67	70	798.57
94	67	71	844.58
94	67	72	966.96
94	67	73	960.39
94	67	74	961.13
94	67	75	968.93
94	67	76	970.04
94	67	78	990.94
94	67	79	917.32
94	67	80	842.9
94	68	69	663.07
94	68	70	705.77
94	68	71	792.39
94	68	72	934.18
94	68	73	941.26
94	68	74	934.47
94	68	75	914.96
94	68	76	942.96
94	68	78	965.43
94	68	79	886.61
94	68	80	814.43
94	69	69	643.75
94	69	70	673.17
94	69	71	734.41
94	69	72	864.41
94	69	73	885.05
94	69	74	882.12
94	69	75	860.01
94	69	76	862
94	69	78	877.42
94	69	79	847.01
94	69	80	816.43
94	70	69	654.75
94	70	70	662.2
94	70	71	691.52
94	70	72	821.31
94	70	73	849.36
94	70	74	845.55
94	70	75	816.72
94	70	76	808.67
94	71	71	672.48
94	71	72	802.33
94	71	73	832.82
94	71	74	826.33
94	71	75	788.47
94	71	76	773.37
94	72	71	657.1
94	72	72	804.09
94	72	73	836.13
94	72	74	828.76
94	72	75	825.02
94	72	76	818.33
94	73	71	651.67
94	73	72	809.72
94	73	73	840.99
94	73	74	822.44
94	73	75	827.78
94	73	76	829.9
94	74	74	815.55
94	74	75	818.41
94	74	76	822.94
95	50	71	890.15
95	50	72	846.05
95	50	73	844.15
95	51	71	880.75
95	51	72	860.92
95	51	73	867.01
95	52	71	867.75
95	52	72	866.97
95	52	73	883.77
95	53	69	640.12
95	53	70	746.97
95	53	71	853.91
95	53	72	860.25
95	53	73	879.33
95	53	77	903.31
95	53	78	904.13
95	53	79	877.9
95	53	80	829.91
95	54	69	631.87
95	54	70	715.77
95	54	71	829.48
95	54	72	840.12
95	54	73	850.6
95	54	77	945.2
95	54	78	954.67
95	54	79	917.81
95	54	80	838.42
95	55	69	636.85
95	55	70	710.41
95	55	71	840.37
95	55	72	836.1
95	55	73	857.89
95	55	77	1013.9
95	55	78	990.94
95	55	79	938.92
95	55	80	852.98
95	56	69	661.8
95	56	70	729.33
95	56	71	867.29
95	56	72	850.29
95	56	73	864.27
95	56	77	964.63
95	56	78	997.99
95	56	79	1010.3
95	56	80	910.85
95	57	69	751.74
95	57	70	780.5
95	57	71	895.85
95	57	72	882.71
[truncated: 7,412 more rows]
