# Supplementary material for: From mathematics to medicine: A practical primer on topological data analysis (TDA) and the development of related analytic tools for the functional discovery of latent structure in fMRI data
Source: PLoS One. 2021 Aug 12;16(8):e0255859. doi: 10.1371/journal.pone.0255859 (PMC8360597; doi:10.1371/journal.pone.0255859)
Supplement: S1 Data — The included archive of .csv files has one .csv file for each time index. Each .csv file contains a single matrix, which has one column for each of the spatial coordinates x, y, z and one column for the fMRI signal amplitude at voxel (x, y, z) at that time index. This is normalized scan data for a single patient from our study, described in the paper, with an ACC (anterior cingulate cortex) mask applied. This is the data we used, together with our software implementation of our workflow (available at https://github.com/regalski/Wayne-State-TDA), to produce the persistence diagrams, vineyards, and loop locations pictured in the figures and described in the Workflow section of our paper. (ZIP) [file pone.0255859.s004.zip › lea2002_145_121_121_time_18_rdACC.csv]

86	49	77	714.83
86	49	78	715.52
86	49	79	726.9
86	49	80	724.12
86	50	77	691.95
86	50	78	680.39
86	50	79	689.05
86	50	80	696.63
86	51	77	693.19
86	51	78	676.79
86	51	79	678.04
86	51	80	678.59
86	52	77	709.05
86	52	78	682.13
86	52	79	695.14
86	52	80	690.25
86	53	77	774.35
86	53	78	717.3
86	53	79	725.49
86	53	80	711.52
86	54	77	843.81
86	54	78	799.32
86	54	79	784.97
86	54	80	754.99
86	55	77	866.04
86	55	78	842.08
86	55	79	843.61
86	55	80	825.15
86	56	77	866.26
86	56	78	853.56
86	56	79	872.9
86	56	80	882.11
86	57	77	853.85
86	57	78	868.07
86	57	79	881.3
86	57	80	883.49
86	57	81	868.7
86	57	82	837.28
86	58	77	845.3
86	58	78	866.84
86	58	79	884.47
86	58	80	903.84
86	58	81	893.12
86	58	82	873.46
86	59	81	866.67
86	59	82	860.28
86	60	81	775.52
86	60	82	790.43
86	61	81	807.11
86	61	82	810.26
86	62	81	860.34
86	62	82	864.91
86	63	77	869.86
86	63	78	831.91
86	63	79	813.16
86	63	80	824.32
86	63	81	839.31
86	63	82	859.23
86	64	77	850.24
86	64	78	823.09
86	64	79	805.8
86	64	80	750.68
86	64	81	744.91
86	64	82	778.17
86	65	77	850.8
86	65	78	849.3
86	65	79	839.27
86	65	80	771.17
86	65	81	745.74
86	65	82	756.68
86	66	77	855.43
86	66	78	885
86	66	79	871.56
86	66	80	805.16
86	66	81	774.74
86	66	82	765.58
86	67	77	828
86	67	78	868.45
86	67	79	868.97
86	67	80	825.74
86	68	77	862.03
86	68	78	870.27
86	68	79	872.35
86	68	80	817.97
86	69	77	871.61
86	69	78	842.62
86	69	79	823.42
86	69	80	782.26
86	70	77	791.84
86	70	78	762.23
86	70	79	731.78
86	70	80	732.26
86	71	77	756.34
86	71	78	729.22
86	71	79	706.76
86	71	80	721.12
86	72	77	743.04
86	72	78	728.88
86	72	79	714.54
86	72	80	719.69
86	73	77	729.54
86	73	78	727.36
86	73	79	721.26
86	73	80	722.93
87	46	81	927.44
87	46	82	914.43
87	46	83	917.03
87	46	84	919.17
87	47	81	848.38
87	47	82	850.07
87	47	83	851.75
87	47	84	851.11
87	48	81	772.26
87	48	82	774.36
87	48	83	779.44
87	48	84	785.29
87	49	77	730.83
87	49	78	725.64
87	49	79	733.88
87	49	80	744.45
87	49	81	743.49
87	49	82	728.87
87	49	83	728.85
87	49	84	740.1
87	50	77	719.55
87	50	78	706.66
87	50	79	714.05
87	50	80	719.13
87	50	81	719.81
87	50	82	702.55
87	50	83	703.62
87	50	84	720.42
87	51	77	717.57
87	51	78	701.75
87	51	79	697.84
87	51	80	691.1
87	52	77	745.31
87	52	78	722.86
87	52	79	717.41
87	52	80	702.76
87	53	77	824.2
87	53	78	774.6
87	53	79	753.62
87	53	80	730.36
87	54	77	875.08
87	54	78	839.5
87	54	79	798.72
87	54	80	762.84
87	55	77	877.49
87	55	78	867.24
87	55	79	844.36
87	55	80	819.54
87	55	81	768.98
87	55	82	747.79
87	55	83	733.85
87	55	84	754.12
87	56	77	869.14
87	56	78	870.35
87	56	79	880.5
87	56	80	880.71
87	56	81	829.28
87	56	82	790.99
87	56	83	757.96
87	56	84	763.92
87	57	77	851.7
87	57	78	879.64
87	57	79	905.67
87	57	80	913.58
87	57	81	862.66
87	57	82	820.83
87	57	83	779.36
87	57	84	770.35
87	58	77	852.18
87	58	78	886.77
87	58	79	907.62
87	58	80	917.5
87	58	81	888.98
87	58	82	868.26
87	58	83	854.91
87	58	84	847.72
87	59	77	874.69
87	59	78	884.6
87	59	79	871.67
87	59	80	863.6
87	59	81	861.47
87	59	82	857.25
87	59	83	862.89
87	59	84	865.99
87	60	77	808.58
87	60	78	804.91
87	60	79	795.61
87	60	80	774.6
87	60	81	767.24
87	60	82	766.41
87	60	83	799.34
87	60	84	823.38
87	61	77	723.76
87	61	78	755.19
87	61	79	782.25
87	61	80	812.27
87	61	81	789.8
87	61	82	770.33
87	61	83	810.62
87	61	84	827.94
87	62	77	758.59
87	62	78	785.36
87	62	79	811.2
87	62	80	860.84
87	62	81	852.07
87	62	82	843.33
87	62	83	847.54
87	62	84	841.18
87	63	77	908.6
87	63	78	862.07
87	63	79	829.41
87	63	80	841.64
87	63	81	854.75
87	63	82	872.93
87	63	83	837.31
87	63	84	810.31
87	64	77	869.37
87	64	78	822.58
87	64	79	776.87
87	64	80	756.38
87	64	81	762.12
87	64	82	793.98
87	64	83	759.48
87	64	84	740.42
87	65	77	838.7
87	65	78	810.94
87	65	79	780.2
87	65	80	743.37
87	65	81	741.78
87	65	82	760.31
87	65	83	724.06
87	65	84	705.29
87	66	77	844.82
87	66	78	840.95
87	66	79	805.41
87	66	80	751.54
87	66	81	734.91
87	66	82	738.97
87	66	83	714.69
87	66	84	703.72
87	67	77	871.57
87	67	78	850.42
87	67	79	796.65
87	67	80	757.63
87	67	81	734.1
87	67	82	728.33
87	67	83	721.2
87	67	84	717.22
87	68	77	876.48
87	68	78	842.49
87	68	79	804.19
87	68	80	775.64
87	68	81	756.75
87	68	82	749.64
87	68	83	735.99
87	68	84	724.54
87	69	77	823.76
87	69	78	800.18
87	69	79	779.76
87	69	80	763.76
87	70	77	733.05
87	70	78	724.04
87	70	79	725
87	70	80	736.77
87	71	77	732.95
87	71	78	723.99
87	71	79	711.86
87	71	80	737.36
87	72	77	746.11
87	72	78	734.54
87	72	79	717.42
87	72	80	737.22
87	73	77	737.55
87	73	78	730.9
87	73	79	722.23
87	73	80	735.9
87	73	81	743.9
87	73	82	761.09
87	73	83	772.72
87	73	84	768.5
87	74	81	762.04
87	74	82	806.06
87	74	83	833.43
87	74	84	851.76
87	75	81	790.24
87	75	82	868.76
87	75	83	889.49
87	75	84	908.13
87	76	81	805.18
87	76	82	908.93
87	76	83	923.58
87	76	84	939.38
88	46	81	939.48
88	46	82	944.79
88	46	83	938.96
88	46	84	930.27
88	47	81	856.25
88	47	82	868.15
88	47	83	862.19
88	47	84	849.11
88	48	81	777.64
88	48	82	779.27
88	48	83	780.73
88	48	84	781.35
88	49	77	751.31
88	49	78	736.8
88	49	79	728.59
88	49	80	736.06
88	49	81	740.58
88	49	82	743.6
88	49	83	745.37
88	49	84	746.39
88	50	77	730.92
88	50	78	724.55
88	50	79	733.78
88	50	80	726.71
88	50	81	722.06
88	50	82	723.31
88	50	83	725.06
88	50	84	726.59
88	51	77	746.92
88	51	78	732.1
88	51	79	729.18
88	51	80	718.65
88	52	77	799.86
88	52	78	774.64
88	52	79	757.99
88	52	80	738.98
88	53	77	879.16
88	53	78	845.91
88	53	79	806.88
88	53	80	779.46
88	54	77	912.98
88	54	78	887.29
88	54	79	844.87
88	54	80	813.65
88	55	77	905.27
88	55	78	886.61
88	55	79	865.52
88	55	80	841.62
88	55	81	810.84
88	55	82	804.75
88	55	83	815.28
88	55	84	812.76
88	56	77	874.11
88	56	78	861.56
88	56	79	871.43
88	56	80	869.54
88	56	81	834.65
88	56	82	824.63
88	56	83	832.17
88	56	84	844.62
88	57	77	849.17
88	57	78	874.95
88	57	79	891.33
88	57	80	898.34
88	57	81	853.06
88	57	82	820.78
88	57	83	815.09
88	57	84	846.82
88	58	77	855.8
88	58	78	902.58
88	58	79	910.02
88	58	80	904.19
88	58	81	877.97
88	58	82	866.96
88	58	83	881.5
88	58	84	899.08
88	59	77	895.49
88	59	78	906.35
88	59	79	884.31
88	59	80	860.1
88	59	81	854.22
88	59	82	852.48
88	59	83	863.1
88	59	84	869.27
88	60	77	861.1
88	60	78	826.3
88	60	79	792.43
88	60	80	766.67
88	60	81	745.15
88	60	82	732.39
88	60	83	754.92
88	60	84	780.59
88	61	77	810.27
88	61	78	801.92
88	61	79	809.12
88	61	80	833.57
88	61	81	786.47
88	61	82	751.96
88	61	83	780.37
88	61	84	804.34
88	62	77	824.15
88	62	78	832.21
88	62	79	854.17
88	62	80	896.37
88	62	81	866.18
88	62	82	842.05
88	62	83	840.85
88	62	84	846.82
88	63	77	932.81
88	63	78	895.62
88	63	79	868.59
88	63	80	886.67
88	63	81	895.54
88	63	82	902.38
88	63	83	865.86
88	63	84	842.89
88	64	77	895.48
88	64	78	838.51
88	64	79	790.1
88	64	80	832.95
88	64	81	852.04
88	64	82	870.09
88	64	83	830.02
88	64	84	793.42
88	65	77	872.02
88	65	78	813.82
88	65	79	752.73
88	65	80	781.62
88	65	81	823.48
88	65	82	876.36
88	65	83	821.32
88	65	84	770.7
88	66	77	872.34
88	66	78	818.56
88	66	79	754.99
88	66	80	763.33
88	66	81	797.42
88	66	82	835.99
88	66	83	786.89
88	66	84	744.58
88	67	77	852.4
88	67	78	803.42
88	67	79	756.88
88	67	80	775.02
88	67	81	766.74
88	67	82	751.06
88	67	83	736.34
88	67	84	720.37
88	68	77	813.28
88	68	78	783.3
88	68	79	767.18
88	68	80	771.36
88	68	81	760.49
88	68	82	744.8
88	68	83	741
88	68	84	737.23
88	69	77	762.27
88	69	78	754.21
88	69	79	759.38
88	69	80	762.98
88	70	77	716.24
88	70	78	711.9
88	70	79	717.63
88	70	80	746.33
88	71	77	719.67
88	71	78	721.52
88	71	79	731.32
88	71	80	764.47
88	72	77	732.89
88	72	78	737.05
88	72	79	741.45
88	72	80	769.48
88	73	77	736.77
88	73	78	733.83
88	73	79	730.41
88	73	80	760.3
88	73	81	762.19
88	73	82	749.18
88	73	83	773.95
88	73	84	782.97
88	74	81	797.23
88	74	82	839.04
88	74	83	870.35
88	74	84	884.37
88	75	81	847.79
88	75	82	929.28
88	75	83	930.79
88	75	84	933.93
88	76	81	869.34
88	76	82	964.57
88	76	83	927.62
88	76	84	922.04
89	46	81	922.62
89	46	82	954.33
89	46	83	937.3
89	46	84	903.5
89	47	81	865
89	47	82	879.64
89	47	83	854.12
89	47	84	816.45
89	48	81	782.48
89	48	82	777.14
89	48	83	767.39
89	48	84	757.93
89	49	77	767.75
89	49	78	746.37
89	49	79	727.76
89	49	80	731.25
89	49	81	735.71
89	49	82	748.81
89	49	83	753.79
89	49	84	753.55
89	50	74	746.11
89	50	75	756.16
89	50	76	761.52
89	50	77	740.94
89	50	78	736.95
89	50	79	759.51
89	50	80	734.82
89	50	81	724.92
89	50	82	740.69
89	50	83	745.28
89	50	84	743.58
89	51	74	750.88
89	51	75	781.58
89	51	76	809.13
89	51	77	777.54
89	51	78	765.34
89	51	79	768.82
89	51	80	748.73
89	51	81	729.61
89	51	82	723.16
89	51	83	716.34
89	51	84	713.12
89	52	74	778.5
89	52	75	842.52
89	52	76	896.32
89	52	77	849.8
89	52	78	823.71
89	52	79	818.03
89	52	80	795.84
89	52	81	768.61
89	52	82	749.91
89	52	83	736.97
89	52	84	729.39
89	53	74	820.99
89	53	75	884.74
89	53	76	923.52
89	53	77	893.3
89	53	78	879.91
89	53	79	885.61
89	53	80	861.16
89	53	81	827.51
89	53	82	801.01
89	53	83	781.56
89	53	84	764.34
89	54	74	815.12
89	54	75	881.72
89	54	76	935.9
89	54	77	909.93
89	54	78	890.54
89	54	79	883.89
89	54	80	867
89	54	81	841.09
89	54	82	832.44
89	54	83	826.27
89	54	84	810.88
89	55	75	847.25
89	55	76	925.65
89	55	77	909.84
89	55	78	880.6
89	55	79	884.28
89	55	80	877.23
89	55	81	841.96
89	55	82	847.6
89	55	83	862.61
89	55	84	858.18
89	56	75	806.64
89	56	76	867.45
89	56	77	865.71
89	56	78	840.66
89	56	79	889.17
89	56	80	897.05
89	56	81	850.14
89	56	82	850.35
89	56	83	873.62
89	56	84	877.82
89	57	75	825.34
89	57	76	854.52
89	57	77	865.01
89	57	78	872.17
89	57	79	874.92
89	57	80	867.35
89	57	81	845.32
89	57	82	840.01
89	57	83	859.64
89	57	84	886.15
89	58	77	887.64
89	58	78	906.84
89	58	79	894.77
89	58	80	887.52
89	58	81	900.93
89	58	82	912.95
89	58	83	927.19
89	58	84	941.77
89	59	77	905.87
89	59	78	904.53
89	59	79	898.88
89	59	80	899.58
89	59	81	904.89
89	59	82	893.02
89	59	83	875.38
89	59	84	867.89
89	60	77	828.39
89	60	78	816.81
89	60	79	804.51
89	60	80	803.06
89	60	81	745.99
89	60	82	697.52
89	60	83	685.11
89	60	84	717.76
89	61	77	797.04
89	61	78	798.56
89	61	79	808.51
89	61	80	830.22
89	61	81	747.89
89	61	82	683.26
89	61	83	690.2
89	61	84	749.89
89	62	77	837.63
89	62	78	840.35
89	62	79	859.14
89	62	80	911.09
89	62	81	857.25
89	62	82	810.99
89	62	83	820.19
89	62	84	854.64
89	63	77	898.58
89	63	78	872.73
89	63	79	871.19
89	63	80	940.23
89	63	81	934.38
89	63	82	925.64
89	63	83	918.15
89	63	84	897.02
89	64	77	869.04
89	64	78	814.41
89	64	79	788.15
89	64	80	871.25
89	64	81	903.63
89	64	82	924.43
89	64	83	888.93
89	64	84	844.69
89	65	77	859.56
89	65	78	796.1
89	65	79	755.72
89	65	80	837.96
89	65	81	893.29
89	65	82	937.08
89	65	83	884.04
89	65	84	825.87
89	66	75	886.28
89	66	76	887.21
89	66	77	854.52
89	66	78	793.59
89	66	79	753.27
89	66	80	818.4
89	66	81	871.28
89	66	82	912.56
89	66	83	855.72
89	66	84	793.92
89	67	75	888.28
89	67	76	856.64
89	67	77	792.31
89	67	78	757.39
89	67	79	740.03
89	67	80	781.58
89	67	81	800.43
89	67	82	804.74
89	67	83	772.56
89	67	84	741.9
89	68	75	867.68
89	68	76	822.35
89	68	77	766.09
89	68	78	757.1
89	68	79	764.7
89	68	80	782.12
89	68	81	786.6
89	68	82	785.57
89	68	83	768.72
89	68	84	751.08
89	69	74	854.81
89	69	75	822.33
89	69	76	782.82
89	69	77	755.38
89	69	78	761.63
89	69	79	782.39
89	69	80	785.65
89	69	81	790.29
89	69	82	792.29
89	69	83	777.87
89	69	84	763.08
89	70	74	809.75
89	70	75	783.32
89	70	76	747.54
89	70	77	736
89	70	78	742.52
89	70	79	755.96
89	70	80	770.94
89	70	81	789.84
89	70	82	806.66
89	70	83	784.06
89	70	84	763.68
89	71	74	785.92
89	71	75	770.72
89	71	76	747.17
89	71	77	737.99
89	71	78	747.99
89	71	79	762.6
89	71	80	770.55
89	71	81	786.03
89	71	82	798.19
89	71	83	774.31
89	71	84	751.65
89	72	74	775.89
89	72	75	768.17
89	72	76	753.99
89	72	77	743.22
89	72	78	755.08
89	72	79	770.25
89	72	80	769.29
89	72	81	779.6
89	72	82	790.08
89	72	83	772.97
89	72	84	759.19
89	73	74	774.53
89	73	75	766.07
89	73	76	748.31
89	73	77	728.26
89	73	78	730.39
89	73	79	743.11
89	73	80	753.96
89	73	81	777.39
89	73	82	804.3
89	73	83	819.95
89	73	84	826.92
89	74	81	847.14
89	74	82	888.21
89	74	83	897.88
89	74	84	903.26
89	75	81	925.1
89	75	82	970.82
89	75	83	953.09
89	75	84	949.43
89	76	81	938.91
89	76	82	985.87
89	76	83	957.15
89	76	84	944.87
90	46	81	926.84
90	46	82	947.48
90	46	83	920.5
90	46	84	883.65
90	47	81	894.8
90	47	82	888.72
90	47	83	847.67
90	47	84	801.89
90	48	81	782.2
90	48	82	765.42
90	48	83	753.28
90	48	84	749.25
90	49	74	751.32
90	49	75	751.19
90	49	76	758.14
90	49	81	743.63
90	49	82	743.75
90	49	83	744.82
90	49	84	747.51
90	50	74	751.82
90	50	75	762.15
90	50	76	772.55
90	50	77	749.49
90	50	78	742.46
90	50	79	751.26
90	50	80	755.69
90	50	81	756.34
90	50	82	755.51
90	50	83	749.34
90	50	84	742.39
90	51	74	760.42
90	51	75	796.58
90	51	76	832.8
90	51	77	809.59
90	51	78	793.36
90	51	79	779.09
90	51	80	765.65
90	51	81	749.19
90	51	82	738.52
90	51	83	724.69
90	51	84	711.72
90	52	74	789.76
90	52	75	856.52
90	52	76	914.58
90	52	77	899.92
90	52	78	880.04
90	52	79	859.44
90	52	80	831.55
90	52	81	805.26
90	52	82	782.07
90	52	83	753.75
90	52	84	728.23
90	53	74	800.72
90	53	75	853.94
90	53	76	894.62
90	53	77	911.07
90	53	78	926.72
90	53	79	956.48
90	53	80	926.97
90	53	81	894.14
90	53	82	857.67
90	53	83	817.96
90	53	84	775.11
90	54	74	776.14
90	54	75	834.62
90	54	76	896.83
90	54	77	900.24
90	54	78	901.95
90	54	79	906.14
90	54	80	905.42
90	54	81	907.63
90	54	82	891.58
90	54	83	876.45
90	54	84	846.48
90	55	74	755.35
90	55	75	815.51
90	55	76	907.07
90	55	77	911.62
90	55	78	899.92
90	55	79	888.82
90	55	80	897.99
90	55	81	900.16
90	55	82	897.9
90	55	83	893.54
90	55	84	886.83
90	56	74	806.64
90	56	75	806.1
90	56	76	873.84
90	56	77	898.52
90	56	78	906.43
90	56	79	921.16
90	56	80	927.83
90	56	81	904.35
90	56	82	890.14
90	56	83	885.72
90	56	84	889.53
90	57	74	859.16
90	57	75	835.16
90	57	76	864.21
90	57	77	881.34
90	57	78	895.59
90	57	79	891.4
90	57	80	887.55
90	57	81	889.03
90	57	82	881.54
90	57	83	882.82
90	57	84	891.22
90	58	74	923.47
90	58	75	912.91
90	58	76	898.19
90	58	77	899.85
90	58	78	925.8
90	58	79	916.2
90	58	80	918.51
90	58	81	951.24
90	58	82	968.43
90	58	83	966.64
90	58	84	963.73
90	59	75	943.23
90	59	76	911.47
90	59	77	891.34
90	59	78	917.33
90	59	79	944.24
90	59	80	968.49
90	59	81	978.19
90	59	82	959.97
90	59	83	908.5
90	59	84	891.04
90	60	75	798.8
90	60	76	754.03
90	60	77	714.83
90	60	78	737.4
90	60	79	782.67
90	60	80	826.39
90	60	81	766.6
90	60	82	708.44
90	60	83	660.71
90	60	84	675.67
90	61	77	706.74
90	61	78	733.94
90	61	79	761.3
90	61	80	783.49
90	61	81	698.21
90	61	82	620.37
90	61	83	592.86
90	61	84	662.31
90	62	75	841.32
90	62	76	819.94
90	62	77	836.28
90	62	78	843.34
90	62	79	851.78
90	62	80	878.94
90	62	81	813
90	62	82	753.83
90	62	83	747.76
90	62	84	803.92
90	63	75	804.29
90	63	76	808.55
90	63	77	881.46
90	63	78	870.19
90	63	79	885.81
90	63	80	958.05
90	63	81	931.91
90	63	82	905.73
90	63	83	897.88
90	63	84	911.73
90	64	75	799.81
90	64	76	819.19
90	64	77	823.76
90	64	78	800.13
90	64	79	804.05
90	64	80	886.38
90	64	81	893.72
90	64	82	889.41
90	64	83	867.78
90	64	84	862.13
90	65	74	798.15
90	65	75	851.96
90	65	76	855.9
90	65	77	803.12
90	65	78	762.14
90	65	79	756.67
90	65	80	860.86
90	65	81	897.12
90	65	82	922.14
90	65	83	895.74
90	65	84	865.17
90	66	74	891.74
90	66	75	890.61
90	66	76	863.26
90	66	77	794.12
90	66	78	745.1
90	66	79	735.92
90	66	80	844.12
90	66	81	901.11
90	66	82	940.88
90	66	83	905.81
90	66	84	851.36
90	67	74	897.31
90	67	75	859.04
90	67	76	810.35
90	67	77	750.22
90	67	78	726.79
90	67	79	730.35
90	67	80	800.52
90	67	81	831.67
90	67	82	845.13
90	67	83	810.57
90	67	84	777.69
90	68	74	881.55
90	68	75	824.82
90	68	76	781.85
90	68	77	751.74
90	68	78	753.18
90	68	79	770.62
90	68	80	805.22
90	68	81	811.39
90	68	82	809.81
90	68	83	790.89
90	68	84	767.67
90	69	74	826.52
90	69	75	796.83
90	69	76	775.41
90	69	77	769.71
90	69	78	781.05
90	69	79	798.01
90	69	80	808.1
90	69	81	812.42
90	69	82	812.66
90	69	83	795.41
90	69	84	776.47
90	70	74	796
90	70	75	774.11
90	70	76	756.24
90	70	77	756.69
90	70	78	754.51
90	70	79	754.86
90	70	80	780.86
90	70	81	802.77
90	70	82	824.8
90	70	83	794.53
90	70	84	769.96
90	71	74	784.84
90	71	75	774.4
90	71	76	758.35
90	71	77	753.75
90	71	78	759.91
90	71	79	769.91
90	71	80	778.52
90	71	81	791.8
90	71	82	811.21
90	71	83	784.36
90	71	84	759.56
90	72	74	788.32
90	72	75	781.3
90	72	76	769.09
90	72	77	757.97
90	72	78	775.3
90	72	79	795.72
90	72	80	788.74
90	72	81	797.06
90	72	82	816.47
90	72	83	798.53
90	72	84	779.87
90	73	74	789.17
90	73	75	787.46
90	73	76	777.36
90	73	81	835.5
90	73	82	874.79
90	73	83	873.91
90	73	84	871.08
90	74	81	914.27
90	74	82	955.63
90	74	83	940.48
90	74	84	928.02
90	75	81	987.84
90	75	82	1019.4
90	75	83	987.62
90	75	84	967.08
90	76	81	980.98
90	76	82	1014.8
90	76	83	997.01
90	76	84	983.39
91	47	81	904.39
91	47	82	896.77
91	47	83	877.8
91	47	84	851.72
91	48	81	807.76
91	48	82	785.24
91	48	83	779.21
91	48	84	781.01
91	49	74	784.14
91	49	75	776.32
91	49	76	778.17
91	49	81	768.15
91	49	82	761.69
91	49	83	761.85
91	49	84	761.61
91	50	74	781.91
91	50	75	767.2
91	50	76	765.46
91	50	81	777.51
91	50	82	776.63
91	50	83	766.77
91	50	84	751.83
91	51	74	784.96
91	51	75	795.32
91	51	76	818.07
91	51	81	762.27
91	51	82	753.86
91	51	83	741.36
91	51	84	726.72
91	52	74	809.2
91	52	75	875.68
91	52	76	924.7
91	52	81	793.28
91	52	82	778.61
91	52	83	758.54
91	52	84	735.09
91	53	74	850.98
91	53	75	905.16
91	53	76	935.99
91	53	81	872.82
91	53	82	841.7
91	53	83	807.7
91	53	84	770.81
91	54	74	838.63
91	54	75	898.46
91	54	76	927.93
91	54	81	914.01
91	54	82	892.88
91	54	83	870.82
91	54	84	834.07
91	55	74	799.89
91	55	75	876.14
91	55	76	934.48
91	55	81	934.32
91	55	82	918.03
91	55	83	896.55
91	55	84	887.77
91	56	74	813.88
91	56	75	860.9
91	56	76	919.13
91	56	81	942.33
91	56	82	915.58
91	56	83	892.34
91	56	84	900.02
91	57	74	842.17
91	57	75	850.86
91	57	76	893
91	57	77	920.43
91	57	78	941.18
91	57	79	946.89
91	57	80	940.12
91	57	81	919.88
91	57	82	899.4
91	57	83	880.52
91	57	84	890.34
91	58	74	907.12
91	58	75	896.33
91	58	76	906.23
91	58	77	935.36
91	58	78	976.44
91	58	79	980.59
91	58	80	981.98
91	58	81	974.9
91	58	82	974.9
91	58	83	964.54
91	58	84	961
91	59	74	917.37
91	59	75	950.37
91	59	76	925.19
91	59	77	924.16
91	59	78	964.25
91	59	79	988.86
91	59	80	1009
91	59	81	993.36
91	59	82	963.75
91	59	83	922.88
91	59	84	899.92
91	60	74	803.34
91	60	75	756.52
91	60	76	746.32
91	60	77	746.9
91	60	78	755.28
91	60	79	790.85
91	60	80	835.51
91	60	81	822.27
91	60	82	780.88
91	60	83	718.95
91	60	84	693.33
91	61	74	763.37
91	61	75	631.68
91	61	76	654.91
91	61	77	725.44
91	61	78	753.29
91	61	79	764.02
91	61	80	771
91	61	81	759.08
91	61	82	702.56
91	61	83	631.46
91	61	84	633.68
91	62	74	885.56
91	62	75	682.07
91	62	76	747.23
91	62	77	865.1
91	62	78	878.21
91	62	79	870.11
91	62	80	868.79
91	62	81	857.67
91	62	82	818.36
91	62	83	773.98
91	62	84	788.64
91	63	74	795.5
91	63	75	780.35
91	63	76	827.03
91	63	77	895.41
91	63	78	885.06
91	63	79	903.1
91	63	80	959.06
91	63	81	951.69
91	63	82	926.18
91	63	83	889.66
91	63	84	910.68
91	64	74	758.38
91	64	75	832.39
91	64	76	859.76
91	64	77	838.65
91	64	78	813.02
91	64	79	825.33
91	64	80	886.14
91	64	81	887.99
91	64	82	866.03
91	64	83	824.15
91	64	84	846.74
91	65	74	842.99
91	65	75	898.63
91	65	76	880.18
91	65	77	810.91
91	65	78	772.04
91	65	79	773.84
91	65	80	848.9
91	65	81	885.87
91	65	82	905.4
91	65	83	878.71
91	65	84	875.39
91	66	74	911.28
91	66	75	900.12
91	66	76	863.42
91	66	77	801.8
91	66	78	744.29
91	66	79	741.44
91	66	80	834.87
91	66	81	896.44
91	66	82	947.11
91	66	83	934.33
91	66	84	896.4
91	67	74	896
91	67	75	865.91
91	67	76	821.8
91	67	81	844.02
91	67	82	866.6
91	67	83	861.66
91	67	84	828.47
91	68	74	882.39
91	68	75	835.79
91	68	76	791.84
91	68	81	825.51
91	68	82	814.95
91	68	83	812.34
91	68	84	792.73
91	69	74	833.42
91	69	75	788.84
91	69	76	768.9
91	69	81	823.97
91	69	82	801.93
91	69	83	788.37
91	69	84	776.41
91	70	74	799.92
91	70	75	781.01
91	70	76	766.69
91	70	81	800.16
91	70	82	806.3
91	70	83	773.71
91	70	84	754.77
91	71	74	783.53
91	71	75	787.77
91	71	76	781.15
91	71	81	797.46
91	71	82	809.04
91	71	83	779.98
91	71	84	760.59
91	72	74	779.32
91	72	75	782.8
91	72	76	786.8
91	72	81	822.58
91	72	82	838.45
91	72	83	814.71
91	72	84	798.71
91	73	74	788.94
91	73	75	777.64
91	73	76	772.53
91	73	81	891.96
91	73	82	916.61
91	73	83	901.92
91	73	84	891.42
91	74	74	804.71
91	74	75	788.3
91	74	76	770.43
91	74	81	970.76
91	74	82	1000.5
91	74	83	978.71
91	74	84	957.36
91	75	81	1026.2
91	75	82	1059.9
91	75	83	1028.1
91	75	84	998.6
91	76	81	1000.6
91	76	82	1045.9
91	76	83	1033.9
91	76	84	1016.2
92	47	81	949.41
92	47	82	941.4
92	47	83	941.96
92	47	84	946.79
92	48	81	865.67
92	48	82	860.43
92	48	83	852.84
92	48	84	852.05
92	49	74	811.4
92	49	75	814
92	49	76	809.62
92	49	81	805.84
92	49	82	812.7
92	49	83	816
92	49	84	810.58
92	50	74	803.69
92	50	75	788.65
92	50	76	779.02
92	50	81	792.55
92	50	82	804.36
92	50	83	804.06
92	50	84	788.45
92	51	74	795.68
92	51	75	784.63
92	51	76	787.44
92	51	81	777.65
92	51	82	782.43
92	51	83	780.93
92	51	84	768.17
92	52	74	810.23
92	52	75	852.95
92	52	76	883.46
92	52	81	767.89
92	52	82	770.27
92	52	83	766.94
92	52	84	757.64
92	53	74	883.27
92	53	75	917.59
92	53	76	931.95
92	53	81	784.87
92	53	82	780.35
92	53	83	772.59
92	53	84	760.36
92	54	74	910.67
92	54	75	944.73
92	54	76	955.11
92	54	81	843.78
92	54	82	835.7
92	54	83	824.81
92	54	84	791.28
92	55	74	868.67
92	55	75	926.41
92	55	76	960.02
92	55	81	889.54
92	55	82	877.17
92	55	83	862.33
92	55	84	848.38
92	56	74	870.15
92	56	75	927.12
92	56	76	954.91
92	56	81	910.5
92	56	82	885.53
92	56	83	868.09
92	56	84	871.61
92	57	74	857.64
92	57	75	887.54
92	57	76	914.84
92	57	77	926.37
92	57	78	938.51
92	57	79	948.33
92	57	80	934.39
92	57	81	887.23
92	57	82	860.98
92	57	83	848.48
92	57	84	859.22
92	58	74	879.83
92	58	75	870.72
92	58	76	904.45
92	58	77	945.74
92	58	78	984.27
92	58	79	996.77
92	58	80	997.66
92	58	81	934.69
92	58	82	908.69
92	58	83	908.47
92	58	84	921.38
92	59	74	952.56
92	59	75	950.73
92	59	76	952.13
92	59	77	958.17
92	59	78	984.89
92	59	79	1014.1
92	59	80	1021.4
92	59	81	953.84
92	59	82	912.83
92	59	83	887.63
92	59	84	876.1
92	60	74	864.28
92	60	75	815.73
92	60	76	821.01
92	60	77	830.21
92	60	78	816.52
92	60	79	817.38
92	60	80	821.56
92	60	81	852.02
92	60	82	846.74
92	60	83	793.21
92	60	84	738.37
92	61	74	778.85
92	61	75	634.29
92	61	76	696.9
92	61	77	816.37
92	61	78	811.67
92	61	79	801.72
92	61	80	797.56
92	61	81	884.74
92	61	82	910.67
92	61	83	851.17
92	61	84	748.03
92	62	74	789.28
92	62	75	557.71
92	62	76	706.46
92	62	77	904.93
92	62	78	892.82
92	62	79	889.15
92	62	80	888.4
92	62	81	965.97
92	62	82	993.4
92	62	83	933.6
92	62	84	879.15
92	63	74	769.84
92	63	75	770.66
92	63	76	849.29
92	63	77	918.85
92	63	78	902.55
92	63	79	907.45
92	63	80	941.99
92	63	81	986.84
92	63	82	1004.4
92	63	83	954.01
92	63	84	951.84
92	64	74	741.05
92	64	75	859.01
92	64	76	901.4
92	64	77	894.93
92	64	78	845.66
92	64	79	840.9
92	64	80	877.51
92	64	81	920.89
92	64	82	938.92
92	64	83	878.44
92	64	84	875.59
92	65	74	800.92
92	65	75	901.96
92	65	76	909.81
92	65	77	879.56
92	65	78	821.94
92	65	79	796.81
92	65	80	823.75
92	65	81	888.13
92	65	82	938.47
92	65	83	892.25
92	65	84	889.93
92	66	74	900.59
92	66	75	898.06
92	66	76	878.95
92	66	77	865.67
92	66	78	812.51
92	66	79	783.82
92	66	80	804.92
92	66	81	874.28
92	66	82	946.21
92	66	83	928.37
92	66	84	918.95
92	67	74	904.34
92	67	75	888.28
92	67	76	865.33
92	67	81	826.83
92	67	82	871.02
92	67	83	889.62
92	67	84	882.69
92	68	74	894.74
92	68	75	868.06
92	68	76	840.99
92	68	81	818.74
92	68	82	815.15
92	68	83	830.31
92	68	84	822.63
92	69	74	860.66
92	69	75	816.43
92	69	76	792.15
92	69	81	830.75
92	69	82	794.67
92	69	83	789.11
92	69	84	781.59
92	70	74	816.36
92	70	75	796.73
92	70	76	781.42
92	70	81	796.07
92	70	82	803.79
92	70	83	769.7
92	70	84	756.85
92	71	74	788.81
92	71	75	786.34
92	71	76	786.97
92	71	81	804.47
92	71	82	827.68
92	71	83	793.02
92	71	84	780.82
92	72	74	781.58
92	72	75	787.38
92	72	76	802.57
92	72	81	865.3
92	72	82	879.07
92	72	83	848.09
92	72	84	835.99
92	73	74	796.5
92	73	75	783.84
92	73	76	782.96
92	73	81	933.57
92	73	82	938.03
92	73	83	918.97
92	73	84	905.82
92	74	74	808.58
92	74	75	787.33
92	74	76	774.68
92	74	81	1004.7
92	74	82	1016.5
92	74	83	1004.3
92	74	84	990.68
92	75	81	1042.2
92	75	82	1082
92	75	83	1071.6
92	75	84	1062.3
92	76	81	998.93
92	76	82	1040.1
92	76	83	1040.5
92	76	84	1038
93	49	74	812.75
93	49	75	836.88
93	49	76	831.04
93	50	74	807.23
93	50	75	811.55
93	50	76	801.77
93	50	81	799.91
93	50	82	800.95
93	50	83	809.42
93	50	84	823.7
93	51	74	797.76
93	51	75	782.7
93	51	76	778.14
93	51	81	790.22
93	51	82	787.44
93	51	83	799.89
93	51	84	816.73
93	52	74	794.6
93	52	75	805.92
93	52	76	816.95
93	52	81	761.13
93	52	82	762.41
93	52	83	777.49
93	52	84	803.45
93	53	74	863.65
93	53	75	874.57
93	53	76	873.45
93	53	81	713.22
93	53	82	722.11
93	53	83	736.67
93	53	84	767.1
93	54	71	733.9
93	54	72	812.4
93	54	73	867.48
93	54	74	927.86
93	54	75	938.68
93	54	76	931.5
93	54	81	760.2
93	54	82	741.2
93	54	83	731.66
93	54	84	737.78
93	55	71	742.18
93	55	72	818.56
93	55	73	858.47
93	55	74	924.54
93	55	75	958.81
93	55	76	972.19
93	55	81	799.46
93	55	82	786.64
93	55	83	778.81
93	55	84	784.2
93	56	71	788.82
93	56	72	843.6
93	56	73	855.28
93	56	74	933.71
93	56	75	972.77
93	56	76	961.66
93	56	81	825.23
93	56	82	812.53
93	56	83	801.3
93	56	84	809.57
93	57	71	870.14
93	57	72	884.87
93	57	73	843.43
93	57	74	895.13
93	57	75	926.83
93	57	76	919.42
93	57	77	924.84
93	57	78	928.2
93	57	79	897.13
93	57	80	870.93
93	58	71	903.5
93	58	72	973.56
93	58	73	880.89
93	58	74	875.18
93	58	75	879.23
93	58	76	913.59
93	58	77	943.72
93	58	78	956.93
93	58	79	941.35
93	58	80	935.13
93	59	71	881.56
93	59	72	991.95
93	59	73	980.73
93	59	74	969.21
93	59	75	933.92
93	59	76	966.53
93	59	77	959.79
93	59	78	944.95
93	59	79	968.28
93	59	80	969.15
93	60	71	828.41
93	60	72	906.34
93	60	73	895.3
93	60	74	876.58
93	60	75	892.36
93	60	76	866.18
93	60	77	838.99
93	60	78	822.56
93	60	79	818.82
93	60	80	810.67
93	61	74	710.23
93	61	75	743.34
93	61	76	774.08
93	61	77	824.61
93	61	78	801.37
93	61	79	802.27
93	61	80	811.99
93	62	71	818.49
93	62	72	1012.2
93	62	73	917.06
93	62	74	744.85
93	62	75	666.13
93	62	76	764.34
93	62	77	895.4
93	62	78	868.01
93	62	79	879.03
93	62	80	904.25
93	63	71	812.31
93	63	72	935.95
93	63	73	927.94
93	63	74	882.42
93	63	75	863.4
93	63	76	889.92
93	63	77	918.8
93	63	78	891.96
93	63	79	895.52
93	63	80	931.53
93	64	71	826.83
93	64	72	858.43
93	64	73	876.07
93	64	74	864.59
93	64	75	923.04
93	64	76	932.93
93	64	77	910.93
93	64	78	854.9
93	64	79	841.98
93	64	80	854.17
93	65	71	832.83
93	65	72	909.07
93	65	73	897.94
93	65	74	838.31
93	65	75	916.23
93	65	76	931.3
93	65	77	917.69
93	65	78	855.29
93	65	79	812.02
93	65	80	793.98
93	66	71	826.28
93	66	72	925.16
93	66	73	955.2
93	66	74	939.41
93	66	75	911.34
93	66	76	896.91
93	67	71	805.35
93	67	72	915.76
93	67	73	966.27
93	67	74	944.95
93	67	75	924.08
93	67	76	910.63
93	67	81	796.92
93	67	82	834.01
93	67	83	882.98
93	67	84	897.54
93	68	71	766.05
93	68	72	916.41
93	68	73	971.85
93	68	74	920.69
93	68	75	909.07
93	68	76	901.36
93	68	81	799.71
93	68	82	814.05
93	68	83	829.56
93	68	84	832.98
93	69	71	730.42
93	69	72	868.25
93	69	73	934.72
93	69	74	877.88
93	69	75	857.63
93	69	76	844.33
93	69	81	825.18
93	69	82	819.19
93	69	83	791.75
93	69	84	779.72
93	70	74	826.87
93	70	75	815.63
93	70	76	808.41
93	70	81	797.69
93	70	82	803.88
93	70	83	777.56
93	70	84	768.26
93	71	74	796.99
93	71	75	792.91
93	71	76	793.76
93	71	81	793.55
93	71	82	817.62
93	71	83	801.29
93	71	84	802.26
93	72	74	799
93	72	75	803.44
93	72	76	807.66
93	72	81	853.05
93	72	82	885.81
93	72	83	874.58
93	72	84	878.39
93	73	74	816.2
93	73	75	817.53
93	73	76	823.29
93	73	81	935.2
93	73	82	951.45
93	73	83	945.79
93	73	84	937.94
93	74	74	828.87
93	74	75	813.01
93	74	76	816.22
94	49	74	799.87
94	49	75	833.81
94	49	76	836.33
94	50	71	872.73
94	50	72	830.32
94	50	73	803
94	50	74	794.85
94	50	75	823.33
94	50	76	824.07
94	51	71	881.12
94	51	72	871.29
94	51	73	837.38
94	51	74	807.95
94	51	75	806.86
94	51	76	796.41
94	52	71	847.69
94	52	72	855.82
94	52	73	837.19
94	52	74	804.89
94	52	75	799.29
94	52	76	792.33
94	53	69	640.5
94	53	70	662.18
94	53	71	822.56
94	53	72	852.39
94	53	73	850.69
94	53	74	843.01
94	53	75	841.95
94	53	76	827.35
94	54	69	622.12
94	54	70	642.03
94	54	71	791.68
94	54	72	837.99
94	54	73	859.47
94	54	74	894.7
94	54	75	904.94
94	54	76	896.7
94	54	78	826.29
94	54	79	794.85
94	54	80	790.83
94	55	69	606.94
94	55	70	630.52
94	55	71	773.88
94	55	72	837.08
94	55	73	863.44
94	55	74	938.98
94	55	75	976.56
94	55	76	983.36
94	55	78	885.93
94	55	79	837.25
94	55	80	811.7
94	56	69	645.52
94	56	70	675.51
94	56	71	801.3
94	56	72	869.61
94	56	73	874.66
94	56	74	948.73
94	56	75	977.59
94	56	76	967.02
94	56	78	935.84
94	56	79	921.1
94	56	80	865.73
94	57	71	854.86
94	57	72	903.39
94	57	73	869.25
94	57	74	920.88
94	57	75	955.44
94	57	76	967.33
94	57	77	956
94	57	78	947.72
94	57	79	924.44
94	57	80	884.9
94	58	71	885.61
94	58	72	936.74
94	58	73	889.44
94	58	74	908.04
94	58	75	933.71
94	58	76	978.91
94	58	77	980.21
94	58	78	967.44
94	58	79	956.12
94	58	80	944.25
94	59	71	922.48
94	59	72	1037.7
94	59	73	1001
94	59	74	977.11
94	59	75	959.5
94	59	76	980.14
94	59	77	958.67
94	59	78	924.67
94	59	79	959.18
94	59	80	968.72
94	60	71	818.58
94	60	72	893.35
94	60	73	866.7
94	60	74	861.26
94	60	75	878.01
94	60	76	865.92
94	60	77	824.32
94	60	78	754.08
94	60	79	775.48
94	60	80	805.22
94	61	71	629.07
94	61	72	632.02
94	61	73	658.92
94	61	74	698.57
94	61	75	792.29
94	61	76	832.37
94	61	77	830.89
94	61	78	781.86
94	61	79	777.99
94	61	80	788.06
94	62	71	720.06
94	62	72	803.51
94	62	73	806.49
94	62	74	804.47
94	62	75	866.54
94	62	76	888.77
94	62	77	899.92
94	62	78	890.87
94	62	79	890.08
94	62	80	892.48
94	63	71	820.02
94	63	72	914.71
94	63	73	965.68
94	63	74	993.7
94	63	75	989.16
94	63	76	951.85
94	63	77	901.16
94	63	78	909.46
94	63	79	925.37
94	63	80	955.76
94	64	71	844.33
94	64	72	936.46
94	64	73	986.72
94	64	74	999.04
94	64	75	998.84
94	64	76	966.46
94	64	77	918.36
94	64	78	888.78
94	64	79	880.93
94	64	80	876.08
94	65	71	823.53
94	65	72	946.28
94	65	73	967.09
94	65	74	935.86
94	65	75	965.22
94	65	76	961.2
94	65	77	941.2
94	65	78	910.88
94	65	79	872.48
94	65	80	827.42
94	66	71	827.57
94	66	72	944.77
94	66	73	986.53
94	66	74	987.14
94	66	75	967.83
94	66	76	952.91
94	66	78	942.32
94	66	79	905.22
94	66	80	834.84
94	67	69	729.96
94	67	70	784.68
94	67	71	783.58
94	67	72	904.6
94	67	73	966.35
94	67	74	968.97
94	67	75	957.55
94	67	76	955.23
94	67	78	945.4
94	67	79	904.07
94	67	80	828.22
94	68	69	640.65
94	68	70	686.67
94	68	71	728.85
94	68	72	881.54
94	68	73	945.45
94	68	74	924.84
94	68	75	917.47
94	68	76	928.26
94	68	78	923.61
94	68	79	888.13
94	68	80	831.82
94	69	69	648.95
94	69	70	670.64
94	69	71	698.72
94	69	72	836.86
94	69	73	900.19
94	69	74	866.05
94	69	75	855.39
94	69	76	851.21
94	69	78	846.77
94	69	79	852.05
94	69	80	849.8
94	70	69	652.79
94	70	70	646.56
94	70	71	673.62
94	70	72	790.37
94	70	73	859.3
94	70	74	840.59
94	70	75	825.04
94	70	76	815.12
94	71	71	667.67
94	71	72	776.02
94	71	73	844.6
94	71	74	829.02
94	71	75	804.7
94	71	76	796.91
94	72	71	652.99
94	72	72	754.95
94	72	73	838.82
94	72	74	822.85
94	72	75	805.07
94	72	76	799.09
94	73	71	641.31
94	73	72	737.1
94	73	73	833.23
94	73	74	815.63
94	73	75	804.58
94	73	76	805.3
94	74	74	816.24
94	74	75	795.79
94	74	76	800.24
95	50	71	882.7
95	50	72	844.98
95	50	73	820.63
95	51	71	885.87
95	51	72	892.31
95	51	73	874.98
95	52	71	862.88
95	52	72	906.15
95	52	73	908.74
95	53	69	641.71
95	53	70	670.15
95	53	71	846.19
95	53	72	897.07
95	53	73	901.74
95	53	77	906.17
95	53	78	864.68
95	53	79	823.36
95	53	80	847.39
95	54	69	655.52
95	54	70	660.8
95	54	71	827.52
95	54	72	853.51
95	54	73	845.03
95	54	77	938.68
95	54	78	906.04
95	54	79	854.48
95	54	80	846.83
95	55	69	649.58
95	55	70	638.81
95	55	71	803.86
95	55	72	851.56
95	55	73	852.05
95	55	77	984.64
95	55	78	951.09
95	55	79	896.09
95	55	80	868.07
95	56	69	672.58
95	56	70	656.82
95	56	71	803.94
95	56	72	876.02
95	56	73	881.15
95	56	77	963.63
95	56	78	958.58
95	56	79	957.28
95	56	80	917.66
95	57	69	755.84
95	57	70	730.46
95	57	71	828.5
95	57	72	902.06
[truncated: 7,412 more rows]
