# Supplementary material for: From mathematics to medicine: A practical primer on topological data analysis (TDA) and the development of related analytic tools for the functional discovery of latent structure in fMRI data
Source: PLoS One. 2021 Aug 12;16(8):e0255859. doi: 10.1371/journal.pone.0255859 (PMC8360597; doi:10.1371/journal.pone.0255859)
Supplement: S1 Data — The included archive of .csv files has one .csv file for each time index. Each .csv file contains a single matrix, which has one column for each of the spatial coordinates x, y, z and one column for the fMRI signal amplitude at voxel (x, y, z) at that time index. This is normalized scan data for a single patient from our study, described in the paper, with an ACC (anterior cingulate cortex) mask applied. This is the data we used, together with our software implementation of our workflow (available at https://github.com/regalski/Wayne-State-TDA), to produce the persistence diagrams, vineyards, and loop locations pictured in the figures and described in the Workflow section of our paper. (ZIP) [file pone.0255859.s004.zip › lea2002_145_121_121_time_190_rdACC.csv]

86	49	77	711.2
86	49	78	699.31
86	49	79	697.18
86	49	80	718.75
86	50	77	715.06
86	50	78	687.96
86	50	79	676.17
86	50	80	703.01
86	51	77	702.59
86	51	78	691.17
86	51	79	687.82
86	51	80	687.63
86	52	77	719.77
86	52	78	709.79
86	52	79	704.09
86	52	80	697.45
86	53	77	797.18
86	53	78	762.89
86	53	79	723.97
86	53	80	727.75
86	54	77	839.02
86	54	78	810.98
86	54	79	800.45
86	54	80	783.15
86	55	77	861.03
86	55	78	834.02
86	55	79	850.79
86	55	80	837.69
86	56	77	852.26
86	56	78	831.85
86	56	79	874.78
86	56	80	888.66
86	57	77	833.4
86	57	78	849.81
86	57	79	891.34
86	57	80	897.13
86	57	81	888.36
86	57	82	855.25
86	58	77	825.39
86	58	78	853.5
86	58	79	895.33
86	58	80	905.24
86	58	81	878.15
86	58	82	869.42
86	59	81	840.56
86	59	82	845.99
86	60	81	753.66
86	60	82	779.78
86	61	81	815.2
86	61	82	840.1
86	62	81	861.23
86	62	82	876.08
86	63	77	874.98
86	63	78	830.66
86	63	79	825.53
86	63	80	835.12
86	63	81	864.73
86	63	82	865.71
86	64	77	856.87
86	64	78	845.92
86	64	79	823.37
86	64	80	788.07
86	64	81	773.94
86	64	82	755.54
86	65	77	853.16
86	65	78	863.69
86	65	79	839.3
86	65	80	790.34
86	65	81	772.18
86	65	82	751.25
86	66	77	871.99
86	66	78	876.3
86	66	79	852.41
86	66	80	805.64
86	66	81	793.83
86	66	82	771.54
86	67	77	826.21
86	67	78	844.05
86	67	79	837.57
86	67	80	805.44
86	68	77	863.08
86	68	78	859.95
86	68	79	841.62
86	68	80	802.85
86	69	77	878.25
86	69	78	844.69
86	69	79	813.55
86	69	80	774.05
86	70	77	788.1
86	70	78	757.06
86	70	79	734.27
86	70	80	714.1
86	71	77	735.93
86	71	78	730.32
86	71	79	720.83
86	71	80	705.4
86	72	77	709.59
86	72	78	714.6
86	72	79	709.72
86	72	80	699.11
86	73	77	715.16
86	73	78	707.83
86	73	79	701.16
86	73	80	697.33
87	46	81	931.59
87	46	82	921.34
87	46	83	926.13
87	46	84	928.43
87	47	81	856.8
87	47	82	857.86
87	47	83	853.58
87	47	84	851.8
87	48	81	782.81
87	48	82	784.18
87	48	83	780.84
87	48	84	776.94
87	49	77	718.85
87	49	78	710.22
87	49	79	712.09
87	49	80	744.19
87	49	81	753.88
87	49	82	752.14
87	49	83	746.15
87	49	84	742.41
87	50	77	727.55
87	50	78	705.91
87	50	79	695.52
87	50	80	731.14
87	50	81	738.56
87	50	82	729.95
87	50	83	723.23
87	50	84	721.3
87	51	77	714.8
87	51	78	702.13
87	51	79	698.8
87	51	80	702.76
87	52	77	734.03
87	52	78	723.54
87	52	79	720.65
87	52	80	713.97
87	53	77	824.33
87	53	78	790.23
87	53	79	754.02
87	53	80	758.51
87	54	77	854.97
87	54	78	822.62
87	54	79	794.59
87	54	80	772.5
87	55	77	863.97
87	55	78	838.01
87	55	79	843.32
87	55	80	816.25
87	55	81	786.15
87	55	82	777.17
87	55	83	769.4
87	55	84	771.61
87	56	77	863.95
87	56	78	847.88
87	56	79	912.97
87	56	80	897.2
87	56	81	848.65
87	56	82	813.05
87	56	83	787.01
87	56	84	786.59
87	57	77	860.41
87	57	78	875.22
87	57	79	932.81
87	57	80	923.4
87	57	81	880.12
87	57	82	828.06
87	57	83	784.18
87	57	84	777.48
87	58	77	854.03
87	58	78	877.83
87	58	79	918.18
87	58	80	926.22
87	58	81	911.84
87	58	82	882.84
87	58	83	862.66
87	58	84	858.28
87	59	77	861.36
87	59	78	842.05
87	59	79	869.26
87	59	80	892.72
87	59	81	901.23
87	59	82	890.22
87	59	83	888.99
87	59	84	878.31
87	60	77	773.24
87	60	78	759.82
87	60	79	772.93
87	60	80	785.49
87	60	81	793.96
87	60	82	808
87	60	83	832.67
87	60	84	836.4
87	61	77	750.37
87	61	78	727.77
87	61	79	765.1
87	61	80	815.75
87	61	81	825.61
87	61	82	834.37
87	61	83	843.43
87	61	84	852.97
87	62	77	802.8
87	62	78	756.87
87	62	79	792.93
87	62	80	840.26
87	62	81	860.67
87	62	82	869.33
87	62	83	866.21
87	62	84	862.63
87	63	77	879.68
87	63	78	861.82
87	63	79	828.65
87	63	80	782.57
87	63	81	862.23
87	63	82	888.16
87	63	83	875.38
87	63	84	850.99
87	64	77	861.82
87	64	78	840.05
87	64	79	795.65
87	64	80	734.12
87	64	81	803.52
87	64	82	825.56
87	64	83	812.79
87	64	84	787.8
87	65	77	841.9
87	65	78	829.51
87	65	79	783.72
87	65	80	710.87
87	65	81	767.93
87	65	82	782.7
87	65	83	763.58
87	65	84	757.6
87	66	77	852.16
87	66	78	841.41
87	66	79	787.55
87	66	80	698.11
87	66	81	743.89
87	66	82	753.82
87	66	83	730.01
87	66	84	736.1
87	67	77	885.4
87	67	78	822.2
87	67	79	762.12
87	67	80	701.99
87	67	81	729.78
87	67	82	735.04
87	67	83	718.49
87	67	84	725.22
87	68	77	880.83
87	68	78	816.67
87	68	79	766.12
87	68	80	721.22
87	68	81	739.48
87	68	82	744.52
87	68	83	731.05
87	68	84	724.16
87	69	77	832.48
87	69	78	791.98
87	69	79	760.48
87	69	80	734.88
87	70	77	753.24
87	70	78	732.89
87	70	79	728.65
87	70	80	734.17
87	71	77	734.76
87	71	78	736.05
87	71	79	732.1
87	71	80	716.97
87	72	77	735.57
87	72	78	741.72
87	72	79	731.46
87	72	80	712.32
87	73	77	737.41
87	73	78	725.59
87	73	79	721.17
87	73	80	730.73
87	73	81	755.48
87	73	82	769.41
87	73	83	765.45
87	73	84	759.83
87	74	81	789.78
87	74	82	833.12
87	74	83	857.39
87	74	84	859.27
87	75	81	814.27
87	75	82	880.08
87	75	83	922.32
87	75	84	925.4
87	76	81	816.38
87	76	82	896.86
87	76	83	954.73
87	76	84	961.36
88	46	81	959.63
88	46	82	950.21
88	46	83	955.16
88	46	84	952.4
88	47	81	878.85
88	47	82	879.18
88	47	83	874.77
88	47	84	868.8
88	48	81	780.73
88	48	82	783.56
88	48	83	777.4
88	48	84	776.23
88	49	77	721.34
88	49	78	709.12
88	49	79	708.14
88	49	80	730.02
88	49	81	744.24
88	49	82	753.93
88	49	83	751.31
88	49	84	750.96
88	50	77	719.08
88	50	78	708.95
88	50	79	708.26
88	50	80	728.59
88	50	81	740.12
88	50	82	745.69
88	50	83	739.73
88	50	84	735.54
88	51	77	728.73
88	51	78	711.66
88	51	79	704.63
88	51	80	713.52
88	52	77	769.7
88	52	78	746.17
88	52	79	731.1
88	52	80	730.85
88	53	77	886.99
88	53	78	844.43
88	53	79	793.83
88	53	80	779.63
88	54	77	904.66
88	54	78	870.6
88	54	79	831.74
88	54	80	803.12
88	55	77	883.6
88	55	78	864.53
88	55	79	852.87
88	55	80	829.48
88	55	81	814.45
88	55	82	830.23
88	55	83	830.74
88	55	84	826.83
88	56	77	876.96
88	56	78	859.2
88	56	79	860.64
88	56	80	862.21
88	56	81	859.12
88	56	82	850.87
88	56	83	842.04
88	56	84	850.09
88	57	77	881.24
88	57	78	897.72
88	57	79	915.63
88	57	80	899.53
88	57	81	865.84
88	57	82	835.59
88	57	83	815.18
88	57	84	836.32
88	58	77	885.42
88	58	78	910.1
88	58	79	924.04
88	58	80	915.33
88	58	81	900.76
88	58	82	881.16
88	58	83	867.01
88	58	84	887.76
88	59	77	906.08
88	59	78	878.23
88	59	79	881.03
88	59	80	891.76
88	59	81	903.18
88	59	82	883.29
88	59	83	862.43
88	59	84	870.42
88	60	77	879.27
88	60	78	864.29
88	60	79	829.24
88	60	80	806.76
88	60	81	797.3
88	60	82	781
88	60	83	767.26
88	60	84	786.73
88	61	77	850.74
88	61	78	851.57
88	61	79	846.54
88	61	80	858.13
88	61	81	873.65
88	61	82	867.53
88	61	83	848.64
88	61	84	847.07
88	62	77	838.39
88	62	78	843.72
88	62	79	864.34
88	62	80	889.17
88	62	81	929.47
88	62	82	931.01
88	62	83	907.38
88	62	84	884.55
88	63	77	896.25
88	63	78	856.67
88	63	79	832.63
88	63	80	823.51
88	63	81	910.65
88	63	82	941.1
88	63	83	932.28
88	63	84	893.83
88	64	77	892.14
88	64	78	840.12
88	64	79	790.92
88	64	80	756.67
88	64	81	867.38
88	64	82	903.67
88	64	83	883.64
88	64	84	831.11
88	65	77	884.34
88	65	78	829.76
88	65	79	770.09
88	65	80	718.74
88	65	81	829.48
88	65	82	863.22
88	65	83	838.29
88	65	84	796.15
88	66	77	903.88
88	66	78	830.1
88	66	79	762.56
88	66	80	702.4
88	66	81	796.11
88	66	82	822.66
88	66	83	793.09
88	66	84	766.54
88	67	77	874.96
88	67	78	790.11
88	67	79	734.2
88	67	80	697.5
88	67	81	749.65
88	67	82	763.58
88	67	83	743.53
88	67	84	732.57
88	68	77	819.95
88	68	78	760.54
88	68	79	723.24
88	68	80	700.88
88	68	81	734.23
88	68	82	746.16
88	68	83	739.09
88	68	84	731.67
88	69	77	747.91
88	69	78	728.88
88	69	79	712.82
88	69	80	705.36
88	70	77	734.82
88	70	78	710.94
88	70	79	707.73
88	70	80	723.58
88	71	77	740.81
88	71	78	723.86
88	71	79	716.29
88	71	80	714.98
88	72	77	751.09
88	72	78	741.98
88	72	79	724.19
88	72	80	705.32
88	73	77	743.78
88	73	78	732.06
88	73	79	723.55
88	73	80	726.04
88	73	81	757.68
88	73	82	782.59
88	73	83	801.32
88	73	84	785.61
88	74	81	810.41
88	74	82	854.82
88	74	83	880.81
88	74	84	879.76
88	75	81	864.07
88	75	82	922.95
88	75	83	938.56
88	75	84	948.82
88	76	81	883.77
88	76	82	951.43
88	76	83	943.27
88	76	84	959.78
89	46	81	977.27
89	46	82	970.03
89	46	83	957.94
89	46	84	948.87
89	47	81	891.58
89	47	82	887.01
89	47	83	876.45
89	47	84	868.33
89	48	81	791.48
89	48	82	801.55
89	48	83	782.12
89	48	84	773.33
89	49	77	734.18
89	49	78	719.27
89	49	79	713.13
89	49	80	719.05
89	49	81	752.59
89	49	82	777.21
89	49	83	762.22
89	49	84	758.65
89	50	74	748.1
89	50	75	752.64
89	50	76	744.72
89	50	77	731.93
89	50	78	735.37
89	50	79	735.27
89	50	80	733.16
89	50	81	759.12
89	50	82	780.85
89	50	83	761.65
89	50	84	751.89
89	51	74	748.28
89	51	75	796.29
89	51	76	793.65
89	51	77	772.56
89	51	78	763.93
89	51	79	749.02
89	51	80	740.05
89	51	81	745.14
89	51	82	752.29
89	51	83	727.58
89	51	84	710.7
89	52	74	794.97
89	52	75	874.22
89	52	76	885.8
89	52	77	846.37
89	52	78	808.75
89	52	79	781.69
89	52	80	780.55
89	52	81	779.02
89	52	82	778.22
89	52	83	756.15
89	52	84	736.66
89	53	74	828.24
89	53	75	905.63
89	53	76	921.26
89	53	77	882.43
89	53	78	863.27
89	53	79	844.33
89	53	80	849.78
89	53	81	842.92
89	53	82	833.04
89	53	83	812.2
89	53	84	791.97
89	54	74	833.5
89	54	75	895.63
89	54	76	919.52
89	54	77	901.91
89	54	78	876
89	54	79	844.13
89	54	80	850.4
89	54	81	851.71
89	54	82	867.59
89	54	83	861.6
89	54	84	846.04
89	55	75	845.05
89	55	76	879.82
89	55	77	895.45
89	55	78	874.23
89	55	79	845.09
89	55	80	858.46
89	55	81	868.85
89	55	82	884.93
89	55	83	886.23
89	55	84	882.03
89	56	75	824.22
89	56	76	852.94
89	56	77	871.15
89	56	78	870.47
89	56	79	863.38
89	56	80	881.43
89	56	81	896.7
89	56	82	893.62
89	56	83	892.83
89	56	84	900.41
89	57	75	859.07
89	57	76	858.56
89	57	77	868.34
89	57	78	869.89
89	57	79	862.28
89	57	80	877.78
89	57	81	888.05
89	57	82	869.16
89	57	83	862.98
89	57	84	886.46
89	58	77	878.78
89	58	78	880.01
89	58	79	889.83
89	58	80	915.66
89	58	81	937.86
89	58	82	919.9
89	58	83	909.52
89	58	84	932.97
89	59	77	895.14
89	59	78	890.26
89	59	79	921.44
89	59	80	943.75
89	59	81	954.5
89	59	82	915.41
89	59	83	874.33
89	59	84	877.59
89	60	77	842.7
89	60	78	829.51
89	60	79	825.31
89	60	80	802.47
89	60	81	769.45
89	60	82	736.4
89	60	83	705.43
89	60	84	728.6
89	61	77	828.67
89	61	78	820.74
89	61	79	834.76
89	61	80	839.9
89	61	81	840.11
89	61	82	825.73
89	61	83	798.1
89	61	84	823.57
89	62	77	854.13
89	62	78	832.83
89	62	79	863.9
89	62	80	896.62
89	62	81	931.1
89	62	82	927.68
89	62	83	897.61
89	62	84	892.22
89	63	77	871.94
89	63	78	838.58
89	63	79	851.82
89	63	80	884.15
89	63	81	958.8
89	63	82	973.31
89	63	83	952.34
89	63	84	922.69
89	64	77	872.99
89	64	78	811.81
89	64	79	790.55
89	64	80	798.86
89	64	81	899.43
89	64	82	937.8
89	64	83	922.28
89	64	84	876.01
89	65	77	868.45
89	65	78	793.27
89	65	79	753.75
89	65	80	747.66
89	65	81	865.55
89	65	82	917.97
89	65	83	904.73
89	65	84	847.79
89	66	75	863.23
89	66	76	866.51
89	66	77	853.56
89	66	78	790.49
89	66	79	748.55
89	66	80	734.46
89	66	81	840.76
89	66	82	886.31
89	66	83	871.7
89	66	84	816.38
89	67	75	881.44
89	67	76	853.61
89	67	77	817.19
89	67	78	765.12
89	67	79	730.2
89	67	80	714.96
89	67	81	769.01
89	67	82	795.6
89	67	83	790.06
89	67	84	771.34
89	68	75	853.11
89	68	76	819.93
89	68	77	786.62
89	68	78	754.31
89	68	79	730.45
89	68	80	717.61
89	68	81	747.14
89	68	82	764.5
89	68	83	765.14
89	68	84	759.07
89	69	74	849.72
89	69	75	806.19
89	69	76	775.01
89	69	77	756.47
89	69	78	750.48
89	69	79	740.26
89	69	80	729.47
89	69	81	744.25
89	69	82	755.6
89	69	83	759.44
89	69	84	758.07
89	70	74	810.18
89	70	75	787.94
89	70	76	763.81
89	70	77	741.95
89	70	78	732.47
89	70	79	727.71
89	70	80	732.42
89	70	81	750.8
89	70	82	763.56
89	70	83	770.12
89	70	84	770.25
89	71	74	776.87
89	71	75	775.84
89	71	76	760.99
89	71	77	744.75
89	71	78	740.1
89	71	79	733.93
89	71	80	732.65
89	71	81	747.78
89	71	82	756.03
89	71	83	747.98
89	71	84	737.87
89	72	74	752.88
89	72	75	771.04
89	72	76	767.4
89	72	77	758.02
89	72	78	761.02
89	72	79	746.96
89	72	80	729.69
89	72	81	747.93
89	72	82	759.11
89	72	83	751.59
89	72	84	738.87
89	73	74	755.91
89	73	75	779.37
89	73	76	772.24
89	73	77	751.56
89	73	78	738.51
89	73	79	734.61
89	73	80	740.66
89	73	81	782.52
89	73	82	815.85
89	73	83	841.67
89	73	84	826.63
89	74	81	844.44
89	74	82	888.42
89	74	83	909.53
89	74	84	902.7
89	75	81	918.32
89	75	82	962.81
89	75	83	960.85
89	75	84	966.39
89	76	81	919.22
89	76	82	972.93
89	76	83	955.14
89	76	84	967.19
90	46	81	969.1
90	46	82	963.18
90	46	83	951.52
90	46	84	939.52
90	47	81	897.96
90	47	82	887.29
90	47	83	873.3
90	47	84	866.27
90	48	81	798.49
90	48	82	803.71
90	48	83	790.81
90	48	84	784.56
90	49	74	768.98
90	49	75	754.12
90	49	76	753.79
90	49	81	756.92
90	49	82	785.83
90	49	83	771.5
90	49	84	766.31
90	50	74	754.51
90	50	75	756.04
90	50	76	754.51
90	50	77	746.83
90	50	78	741.84
90	50	79	743.31
90	50	80	743.9
90	50	81	774.32
90	50	82	809.87
90	50	83	778.28
90	50	84	765.31
90	51	74	750.09
90	51	75	800.68
90	51	76	807.26
90	51	77	794.38
90	51	78	788.71
90	51	79	779.32
90	51	80	764.07
90	51	81	764.54
90	51	82	764.73
90	51	83	745.71
90	51	84	734.45
90	52	74	811.48
90	52	75	894.56
90	52	76	908.85
90	52	77	883.72
90	52	78	859.34
90	52	79	838.94
90	52	80	827
90	52	81	816.1
90	52	82	799.72
90	52	83	778.79
90	52	84	758.32
90	53	74	820.49
90	53	75	898.72
90	53	76	915.43
90	53	77	883.42
90	53	78	898.43
90	53	79	915.3
90	53	80	927.29
90	53	81	914.65
90	53	82	886.62
90	53	83	850.22
90	53	84	819.01
90	54	74	809.7
90	54	75	882.18
90	54	76	917.8
90	54	77	909.1
90	54	78	906.2
90	54	79	894.09
90	54	80	906.6
90	54	81	914.17
90	54	82	922.5
90	54	83	911.19
90	54	84	901.18
90	55	74	796.53
90	55	75	852.12
90	55	76	903.23
90	55	77	938.43
90	55	78	917.17
90	55	79	886.14
90	55	80	902.73
90	55	81	919.53
90	55	82	934.83
90	55	83	933.26
90	55	84	930.55
90	56	74	815.52
90	56	75	834.31
90	56	76	867.75
90	56	77	909.36
90	56	78	927.83
90	56	79	933.67
90	56	80	934.34
90	56	81	938.37
90	56	82	936.09
90	56	83	933.94
90	56	84	931.7
90	57	74	877.88
90	57	75	866.13
90	57	76	854.27
90	57	77	885.83
90	57	78	892.75
90	57	79	879.56
90	57	80	900.51
90	57	81	931.9
90	57	82	919.02
90	57	83	908.67
90	57	84	904.27
90	58	74	965.88
90	58	75	926.94
90	58	76	869.79
90	58	77	882.26
90	58	78	887.72
90	58	79	888.86
90	58	80	936.2
90	58	81	998.85
90	58	82	986.08
90	58	83	980.06
90	58	84	988.77
90	59	75	878.25
90	59	76	886.12
90	59	77	898.42
90	59	78	913.63
90	59	79	951.12
90	59	80	986.5
90	59	81	1017.5
90	59	82	976.89
90	59	83	927.85
90	59	84	924.4
90	60	75	789.63
90	60	76	770.8
90	60	77	768.52
90	60	78	774.42
90	60	79	790.81
90	60	80	781.01
90	60	81	743.72
90	60	82	708.27
90	60	83	670.41
90	60	84	690.82
90	61	77	764.86
90	61	78	776.84
90	61	79	803.06
90	61	80	800.9
90	61	81	776.7
90	61	82	740.39
90	61	83	697.31
90	61	84	764.97
90	62	75	886.45
90	62	76	891.6
90	62	77	875.9
90	62	78	847.49
90	62	79	865.38
90	62	80	883.72
90	62	81	889.98
90	62	82	862.02
90	62	83	802.28
90	62	84	862.99
90	63	75	740.29
90	63	76	844.04
90	63	77	882.82
90	63	78	840.31
90	63	79	886.49
90	63	80	941.8
90	63	81	995.9
90	63	82	985.26
90	63	83	919.86
90	63	84	938.98
90	64	75	734.09
90	64	76	841.87
90	64	77	870.48
90	64	78	794.95
90	64	79	810.63
90	64	80	852.87
90	64	81	916.44
90	64	82	932.95
90	64	83	918.57
90	64	84	927.65
90	65	74	902.79
90	65	75	840.8
90	65	76	861.43
90	65	77	847.56
90	65	78	758.21
90	65	79	752.07
90	65	80	787.4
90	65	81	879.1
90	65	82	926.54
90	65	83	940.37
90	65	84	909.13
90	66	74	890.98
90	66	75	896.12
90	66	76	853.15
90	66	77	796.4
90	66	78	740.66
90	66	79	735.38
90	66	80	771.4
90	66	81	875.66
90	66	82	925.3
90	66	83	935.27
90	66	84	865.48
90	67	74	892.38
90	67	75	876.78
90	67	76	819.62
90	67	77	766.18
90	67	78	734.93
90	67	79	730.43
90	67	80	745.77
90	67	81	791.67
90	67	82	815.86
90	67	83	823.1
90	67	84	782.06
90	68	74	888.06
90	68	75	835.41
90	68	76	790.75
90	68	77	758.69
90	68	78	750.89
90	68	79	749.78
90	68	80	752.97
90	68	81	771.26
90	68	82	783.46
90	68	83	791.43
90	68	84	781.56
90	69	74	833.82
90	69	75	799.66
90	69	76	776.81
90	69	77	767.05
90	69	78	782.33
90	69	79	784.74
90	69	80	781.76
90	69	81	784.55
90	69	82	787.07
90	69	83	789.46
90	69	84	798.19
90	70	74	804.05
90	70	75	799.66
90	70	76	776.27
90	70	77	755.06
90	70	78	762.08
90	70	79	761
90	70	80	759.09
90	70	81	770.13
90	70	82	781.47
90	70	83	790.56
90	70	84	795.16
90	71	74	789.55
90	71	75	802.3
90	71	76	776.62
90	71	77	750.13
90	71	78	757.73
90	71	79	759.43
90	71	80	757.26
90	71	81	766.82
90	71	82	776.97
90	71	83	786.22
90	71	84	777.55
90	72	74	789.12
90	72	75	795.43
90	72	76	774.76
90	72	77	754.41
90	72	78	768.59
90	72	79	772.79
90	72	80	769.84
90	72	81	772.38
90	72	82	777.53
90	72	83	790.86
90	72	84	772.49
90	73	74	792.13
90	73	75	796.38
90	73	76	784.67
90	73	81	826.48
90	73	82	858.03
90	73	83	876.98
90	73	84	866.92
90	74	81	895.35
90	74	82	935.18
90	74	83	945.18
90	74	84	937.34
90	75	81	970.2
90	75	82	1004
90	75	83	998.23
90	75	84	993.41
90	76	81	944.85
90	76	82	988.95
90	76	83	998.84
90	76	84	990.65
91	47	81	906.19
91	47	82	893.66
91	47	83	878.86
91	47	84	882.14
91	48	81	813.34
91	48	82	800.47
91	48	83	804.83
91	48	84	815.6
91	49	74	784.09
91	49	75	786.08
91	49	76	782.43
91	49	81	763
91	49	82	768.5
91	49	83	774.8
91	49	84	786.88
91	50	74	771.87
91	50	75	779.47
91	50	76	768.93
91	50	81	783.62
91	50	82	803.87
91	50	83	780.48
91	50	84	774.81
91	51	74	766.25
91	51	75	811.27
91	51	76	804.95
91	51	81	772.86
91	51	82	757.65
91	51	83	754.18
91	51	84	766.45
91	52	74	840.28
91	52	75	913.3
91	52	76	907.29
91	52	81	817.74
91	52	82	782.93
91	52	83	776.56
91	52	84	769.67
91	53	74	864.75
91	53	75	937.83
91	53	76	941.59
91	53	81	937.51
91	53	82	883.8
91	53	83	837.8
91	53	84	797.81
91	54	74	861.57
91	54	75	926.72
91	54	76	948.61
91	54	81	941.69
91	54	82	947.79
91	54	83	912.51
91	54	84	871.77
91	55	74	851.78
91	55	75	901.39
91	55	76	940.88
91	55	81	940.03
91	55	82	967.08
91	55	83	951.3
91	55	84	931.71
91	56	74	840.74
91	56	75	880.53
91	56	76	918.54
91	56	81	960.68
91	56	82	963.59
91	56	83	960.02
91	56	84	954.53
91	57	74	869.43
91	57	75	878.54
91	57	76	887.79
91	57	77	918.1
91	57	78	940.7
91	57	79	948.8
91	57	80	950.77
91	57	81	965.6
91	57	82	956.77
91	57	83	937.77
91	57	84	913.28
91	58	74	942.26
91	58	75	905.49
91	58	76	864.57
91	58	77	903.08
91	58	78	922.36
91	58	79	927.24
91	58	80	967.94
91	58	81	1028
91	58	82	1020.1
91	58	83	1008.2
91	58	84	999.08
91	59	74	895.29
91	59	75	904.64
91	59	76	908.66
91	59	77	919.83
91	59	78	938.26
91	59	79	957.3
91	59	80	988.18
91	59	81	1042
91	59	82	1007.2
91	59	83	971.55
91	59	84	941.79
91	60	74	817.11
91	60	75	792.26
91	60	76	753.59
91	60	77	750.59
91	60	78	751.67
91	60	79	746.21
91	60	80	762.78
91	60	81	788.55
91	60	82	771.48
91	60	83	744
91	60	84	717.01
91	61	74	793.69
91	61	75	734.47
91	61	76	719.58
91	61	77	739.25
91	61	78	770.02
91	61	79	773.72
91	61	80	782.54
91	61	81	783.83
91	61	82	765.17
91	61	83	732.76
91	61	84	701.74
91	62	74	931.18
91	62	75	775.75
91	62	76	866.25
91	62	77	896.71
91	62	78	896.39
91	62	79	891.77
91	62	80	888.23
91	62	81	874.58
91	62	82	862.78
91	62	83	842.06
91	62	84	834.01
91	63	74	883.29
91	63	75	697.32
91	63	76	864.37
91	63	77	910.63
91	63	78	852.75
91	63	79	927.43
91	63	80	986.45
91	63	81	1006.9
91	63	82	1007.6
91	63	83	978.65
91	63	84	983.46
91	64	74	856.1
91	64	75	772.5
91	64	76	882.67
91	64	77	885.96
91	64	78	797.09
91	64	79	848.23
91	64	80	902.9
91	64	81	931.56
91	64	82	923.55
91	64	83	892.3
91	64	84	931.74
91	65	74	897.7
91	65	75	959.73
91	65	76	911.03
91	65	77	846.13
91	65	78	752.94
91	65	79	772.01
91	65	80	825.08
91	65	81	894.84
91	65	82	923.1
91	65	83	919.13
91	65	84	934.15
91	66	74	877.09
91	66	75	914.84
91	66	76	851.74
91	66	77	781.91
91	66	78	721.34
91	66	79	729.94
91	66	80	786.58
91	66	81	902.38
91	66	82	965.36
91	66	83	975.84
91	66	84	930.81
91	67	74	888.24
91	67	75	881.87
91	67	76	821.51
91	67	81	832.69
91	67	82	865.14
91	67	83	876.47
91	67	84	846.18
91	68	74	891.86
91	68	75	850.42
91	68	76	802.45
91	68	81	805.66
91	68	82	817.16
91	68	83	820.93
91	68	84	812.19
91	69	74	825.65
91	69	75	808.15
91	69	76	781.43
91	69	81	807.8
91	69	82	802.03
91	69	83	789.12
91	69	84	796.16
91	70	74	795.77
91	70	75	802.74
91	70	76	777.81
91	70	81	781.29
91	70	82	776.55
91	70	83	772.05
91	70	84	777.08
91	71	74	784.81
91	71	75	803.38
91	71	76	776.95
91	71	81	783.24
91	71	82	784.68
91	71	83	789.01
91	71	84	786.84
91	72	74	788.54
91	72	75	803.16
91	72	76	778.21
91	72	81	807.45
91	72	82	818.14
91	72	83	827.05
91	72	84	813.75
91	73	74	794.62
91	73	75	802.87
91	73	76	788.3
91	73	81	872.06
91	73	82	887.88
91	73	83	905.03
91	73	84	896.85
91	74	74	797.66
91	74	75	796.2
91	74	76	784.55
91	74	81	942.83
91	74	82	954.93
91	74	83	973.45
91	74	84	971.92
91	75	81	1006.5
91	75	82	1006.9
91	75	83	1022.1
91	75	84	1028.3
91	76	81	978.98
91	76	82	1002.6
91	76	83	1026.9
91	76	84	1030.4
92	47	81	961.04
92	47	82	965.26
92	47	83	933.97
92	47	84	948.03
92	48	81	877.72
92	48	82	876.36
92	48	83	870.26
92	48	84	882.63
92	49	74	807.35
92	49	75	825.44
92	49	76	803.83
92	49	81	812.75
92	49	82	810.1
92	49	83	821.7
92	49	84	831.54
92	50	74	798
92	50	75	812.96
92	50	76	786.74
92	50	81	800.25
92	50	82	806.32
92	50	83	796.07
92	50	84	794.29
92	51	74	795.65
92	51	75	818.85
92	51	76	794.57
92	51	81	778.77
92	51	82	786.5
92	51	83	770.03
92	51	84	786.03
92	52	74	850.18
92	52	75	895.11
92	52	76	872.98
92	52	81	772.13
92	52	82	772.25
92	52	83	761.02
92	52	84	769.13
92	53	74	901.56
92	53	75	955.28
92	53	76	948.56
92	53	81	803.23
92	53	82	774.97
92	53	83	769.19
92	53	84	766.57
92	54	74	933.37
92	54	75	977.14
92	54	76	983.75
92	54	81	844.87
92	54	82	831.5
92	54	83	808.42
92	54	84	780.9
92	55	74	926.86
92	55	75	955.65
92	55	76	966.74
92	55	81	881.65
92	55	82	877.78
92	55	83	861.42
92	55	84	844.75
92	56	74	889.74
92	56	75	940.84
92	56	76	969.97
92	56	81	921.41
92	56	82	910.4
92	56	83	901.16
92	56	84	892.88
92	57	74	872.22
92	57	75	909.25
92	57	76	942.85
92	57	77	938.66
92	57	78	958.22
92	57	79	982.88
92	57	80	948.17
92	57	81	923.87
92	57	82	912.61
92	57	83	899.13
92	57	84	879.97
92	58	74	900.41
92	58	75	887.89
92	58	76	905.99
92	58	77	931.14
92	58	78	952.3
92	58	79	977.67
92	58	80	973.1
92	58	81	966.99
92	58	82	956.3
92	58	83	953.72
92	58	84	957.1
92	59	74	944.08
92	59	75	956.33
92	59	76	971.54
92	59	77	944.83
92	59	78	944.57
92	59	79	993.71
92	59	80	987.15
92	59	81	981.31
92	59	82	957.96
92	59	83	940.29
92	59	84	918.98
92	60	74	885.41
92	60	75	866.35
92	60	76	834.9
92	60	77	825.79
92	60	78	819.33
92	60	79	774.68
92	60	80	783.92
92	60	81	839.55
92	60	82	835.49
92	60	83	815.02
92	60	84	755.71
92	61	74	823.7
92	61	75	748.93
92	61	76	761.5
92	61	77	811.64
92	61	78	845.09
92	61	79	794.73
92	61	80	822.34
92	61	81	897.02
92	61	82	907.4
92	61	83	875.69
92	61	84	780.45
92	62	74	869.79
92	62	75	651.67
92	62	76	818.47
92	62	77	908.07
92	62	78	927.02
92	62	79	907.16
92	62	80	926.37
92	62	81	975.36
92	62	82	982.05
92	62	83	961.03
92	62	84	893.88
92	63	74	850.64
92	63	75	699.73
92	63	76	878.81
92	63	77	931.78
92	63	78	877.14
92	63	79	920.27
92	63	80	966.47
92	63	81	1003.5
92	63	82	1024
92	63	83	1030.8
92	63	84	1010.6
92	64	74	837.39
92	64	75	832.72
92	64	76	917.79
92	64	77	915.86
92	64	78	844.51
92	64	79	849.34
92	64	80	879.47
92	64	81	931.43
92	64	82	953.87
92	64	83	952.08
92	64	84	950.59
92	65	74	859.55
92	65	75	1026.8
92	65	76	947.16
92	65	77	885.2
92	65	78	827.97
92	65	79	798.72
92	65	80	814.53
92	65	81	884.49
92	65	82	930.86
92	65	83	956.38
92	65	84	959.05
92	66	74	875.66
92	66	75	931.56
92	66	76	903.2
92	66	77	871.26
92	66	78	820.22
92	66	79	794.41
92	66	80	805.82
92	66	81	875.49
92	66	82	944.86
92	66	83	998.01
92	66	84	978.07
92	67	74	901.61
92	67	75	899.49
92	67	76	887.72
92	67	81	826.8
92	67	82	876.13
92	67	83	917.27
92	67	84	907.9
92	68	74	916.58
92	68	75	886.07
92	68	76	868.05
92	68	81	800.23
92	68	82	827.44
92	68	83	845.99
92	68	84	839.22
92	69	74	837.96
92	69	75	839.99
92	69	76	808.69
92	69	81	799.48
92	69	82	799.12
92	69	83	790.96
92	69	84	779.49
92	70	74	798.57
92	70	75	802.84
92	70	76	766.25
92	70	81	779.93
92	70	82	787.37
92	70	83	785.41
92	70	84	779.35
92	71	74	782.32
92	71	75	782.32
92	71	76	747.75
92	71	81	788.63
92	71	82	806.9
92	71	83	809.44
92	71	84	810.5
92	72	74	782.1
92	72	75	800.66
92	72	76	775.29
92	72	81	832.25
92	72	82	854.02
92	72	83	855.02
92	72	84	859.7
92	73	74	790.78
92	73	75	811.45
92	73	76	788.81
92	73	81	907.24
92	73	82	925.43
92	73	83	932.75
92	73	84	926.76
92	74	74	804.1
92	74	75	816.93
92	74	76	792.85
92	74	81	980.8
92	74	82	988.87
92	74	83	1006.3
92	74	84	999.21
92	75	81	1010.5
92	75	82	1013.2
92	75	83	1039
92	75	84	1056.2
92	76	81	979.82
92	76	82	995.44
92	76	83	1015.9
92	76	84	1042.1
93	49	74	834.14
93	49	75	856.99
93	49	76	801.29
93	50	74	824.06
93	50	75	841.85
93	50	76	790.08
93	50	81	805.38
93	50	82	802.97
93	50	83	803.6
93	50	84	806.9
93	51	74	836.62
93	51	75	820.39
93	51	76	781.53
93	51	81	786.71
93	51	82	788.94
93	51	83	788.13
93	51	84	814.54
93	52	74	841.14
93	52	75	826.12
93	52	76	799.76
93	52	81	768.35
93	52	82	769.51
93	52	83	768.18
93	52	84	797.64
93	53	74	901.22
93	53	75	893.69
93	53	76	861.73
93	53	81	755.27
93	53	82	732.01
93	53	83	740.91
93	53	84	768.5
93	54	71	771.83
93	54	72	787.65
93	54	73	875.58
93	54	74	981.3
93	54	75	966.51
93	54	76	926.67
93	54	81	782.28
93	54	82	763.28
93	54	83	749.77
93	54	84	735.38
93	55	71	782.29
93	55	72	789.76
93	55	73	859.84
93	55	74	972.51
93	55	75	982.51
93	55	76	973.03
93	55	81	818.49
93	55	82	804.48
93	55	83	787.16
93	55	84	766.12
93	56	71	833.81
93	56	72	815.49
93	56	73	846.65
93	56	74	949.89
93	56	75	980.97
93	56	76	983.96
93	56	81	857.97
93	56	82	848.26
93	56	83	831.69
93	56	84	814.59
93	57	71	949
93	57	72	878.49
93	57	73	843.04
93	57	74	915.35
93	57	75	955.15
93	57	76	970.6
93	57	77	944.01
93	57	78	943.44
93	57	79	953.32
93	57	80	909.74
93	58	71	989.48
93	58	72	981.06
93	58	73	923.9
93	58	74	895.89
93	58	75	916.36
93	58	76	943.49
93	58	77	926.26
93	58	78	934.84
93	58	79	965.18
93	58	80	945.65
93	59	71	965.76
93	59	72	995.37
93	59	73	974.12
93	59	74	966.3
93	59	75	955.22
93	59	76	935.65
93	59	77	921.26
93	59	78	942.86
93	59	79	1005.2
93	59	80	970.11
93	60	71	916.6
93	60	72	949.63
93	60	73	871.85
93	60	74	873.75
93	60	75	882.71
93	60	76	878.78
93	60	77	843.31
93	60	78	805.31
93	60	79	746.43
93	60	80	773.48
93	61	74	746.93
93	61	75	794.7
93	61	76	850.79
93	61	77	848.46
93	61	78	820.01
93	61	79	756.05
93	61	80	804.84
93	62	71	887.04
93	62	72	965.16
93	62	73	941.66
93	62	74	874.4
93	62	75	796.26
93	62	76	887.63
93	62	77	918.51
93	62	78	906.41
93	62	79	877.71
93	62	80	910.03
93	63	71	873.03
93	63	72	960.21
93	63	73	976.42
93	63	74	924.69
93	63	75	866.14
93	63	76	907.57
93	63	77	912.21
93	63	78	885.46
93	63	79	911.15
93	63	80	944.24
93	64	71	873.95
93	64	72	947.67
93	64	73	949.35
93	64	74	929.63
93	64	75	913.73
93	64	76	936.16
93	64	77	922.51
93	64	78	872.73
93	64	79	864.61
93	64	80	873.55
93	65	71	891.15
93	65	72	991.93
93	65	73	938.88
93	65	74	915.45
93	65	75	946.01
93	65	76	967.73
93	65	77	938.85
93	65	78	875.55
93	65	79	832.99
93	65	80	823.05
93	66	71	891.65
93	66	72	1003.9
93	66	73	966.72
93	66	74	960.74
93	66	75	986.07
93	66	76	967.87
93	67	71	875.92
93	67	72	993.57
93	67	73	983.14
93	67	74	975.86
93	67	75	973.81
93	67	76	957.67
93	67	81	804.63
93	67	82	850.39
93	67	83	905.1
93	67	84	922.6
93	68	71	856.73
93	68	72	970.81
93	68	73	984.1
93	68	74	970.55
93	68	75	931.81
93	68	76	924.32
93	68	81	786.8
93	68	82	814.43
93	68	83	843.6
93	68	84	848.1
93	69	71	775.9
93	69	72	923.35
93	69	73	927.33
93	69	74	897.58
93	69	75	872.37
93	69	76	843.07
93	69	81	799.63
93	69	82	803.68
93	69	83	800.18
93	69	84	777.19
93	70	74	843.14
93	70	75	815.88
93	70	76	794.6
93	70	81	781.36
93	70	82	793.34
93	70	83	797.15
93	70	84	786.26
93	71	74	805.35
93	71	75	774.77
93	71	76	765.78
93	71	81	785.3
93	71	82	809.62
93	71	83	821.09
93	71	84	825.05
93	72	74	828.44
93	72	75	823.39
93	72	76	791.91
93	72	81	843.63
93	72	82	871.41
93	72	83	876.54
93	72	84	890.21
93	73	74	833.28
93	73	75	836.56
93	73	76	805.3
93	73	81	931.03
93	73	82	952.94
93	73	83	952.12
93	73	84	953.02
93	74	74	829.65
93	74	75	836.39
93	74	76	813.97
94	49	74	837.65
94	49	75	870.62
94	49	76	821.89
94	50	71	884.79
94	50	72	847.59
94	50	73	818.7
94	50	74	823.7
94	50	75	846.44
94	50	76	797.23
94	51	71	854.45
94	51	72	826.69
94	51	73	835.31
94	51	74	836.07
94	51	75	817.65
94	51	76	771.51
94	52	71	843.2
94	52	72	832.06
94	52	73	834.89
94	52	74	832.59
94	52	75	826.41
94	52	76	802.7
94	53	69	640.48
94	53	70	748.24
94	53	71	845.41
94	53	72	840.86
94	53	73	849.81
94	53	74	864.3
94	53	75	854.53
94	53	76	839.04
94	54	69	603.7
94	54	70	699.13
94	54	71	824.35
94	54	72	827.63
94	54	73	877.07
94	54	74	930.5
94	54	75	909.32
94	54	76	892.06
94	54	78	876.55
94	54	79	849.35
94	54	80	799.45
94	55	69	595.81
94	55	70	686.56
94	55	71	801.34
94	55	72	802.23
94	55	73	860.19
94	55	74	951.45
94	55	75	987.34
94	55	76	976.32
94	55	78	917.18
94	55	79	885.91
94	55	80	834.55
94	56	69	625.87
94	56	70	712.47
94	56	71	822.8
94	56	72	822.44
94	56	73	869.26
94	56	74	970.63
94	56	75	995.73
94	56	76	982.88
94	56	78	961.29
94	56	79	965.2
94	56	80	881.58
94	57	71	930.79
94	57	72	893.31
94	57	73	887.75
94	57	74	957.83
94	57	75	982.03
94	57	76	985.17
94	57	77	949.28
94	57	78	956.54
94	57	79	962.05
94	57	80	908.94
94	58	71	965.99
94	58	72	956.46
94	58	73	921.22
94	58	74	905.5
94	58	75	948.15
94	58	76	984.78
94	58	77	951.63
94	58	78	948.2
94	58	79	971.4
94	58	80	949.7
94	59	71	980.97
94	59	72	995.39
94	59	73	963.21
94	59	74	975.18
94	59	75	973.55
94	59	76	950.88
94	59	77	932.1
94	59	78	957.45
94	59	79	1027.1
94	59	80	980.66
94	60	71	907.59
94	60	72	909.44
94	60	73	811.68
94	60	74	826.84
94	60	75	854.46
94	60	76	905.28
94	60	77	856.75
94	60	78	802.04
94	60	79	733.99
94	60	80	781.83
94	61	71	639.11
94	61	72	592.99
94	61	73	534.79
94	61	74	639.38
94	61	75	750.92
94	61	76	897.41
94	61	77	875.58
94	61	78	811.58
94	61	79	721.89
94	61	80	789.26
94	62	71	766.49
94	62	72	806.54
94	62	73	806.66
94	62	74	845.02
94	62	75	886.37
94	62	76	970.78
94	62	77	955.68
94	62	78	903.16
94	62	79	842.29
94	62	80	881.6
94	63	71	892.41
94	63	72	966.26
94	63	73	956.76
94	63	74	968.43
94	63	75	978.42
94	63	76	983.98
94	63	77	951.39
94	63	78	919.33
94	63	79	923.85
94	63	80	941.81
94	64	71	921.72
94	64	72	1044.8
94	64	73	1013.9
94	64	74	1003.1
94	64	75	998.29
94	64	76	986.38
94	64	77	963.06
94	64	78	927.17
94	64	79	901.28
94	64	80	891.18
94	65	71	913.42
94	65	72	1032.6
94	65	73	992.76
94	65	74	968.19
94	65	75	967.46
94	65	76	985.12
94	65	77	977.02
94	65	78	942.34
94	65	79	886.48
94	65	80	858.55
94	66	71	894.89
94	66	72	1005.2
94	66	73	979.45
94	66	74	976.68
94	66	75	992.44
94	66	76	989.31
94	66	78	954.33
94	66	79	921.32
94	66	80	886.1
94	67	69	802.25
94	67	70	801.7
94	67	71	855.68
94	67	72	975.12
94	67	73	965.56
94	67	74	965.25
94	67	75	973.04
94	67	76	978.15
94	67	78	968
94	67	79	910.32
94	67	80	852.88
94	68	69	648.03
94	68	70	701.77
94	68	71	800.4
94	68	72	940.21
94	68	73	954.33
94	68	74	949.55
94	68	75	925.07
94	68	76	944
94	68	78	949.39
94	68	79	882.6
94	68	80	822.46
94	69	69	649.81
94	69	70	673.22
94	69	71	743.4
94	69	72	892.44
94	69	73	901.17
94	69	74	887.26
94	69	75	863.15
94	69	76	852.07
94	69	78	847.43
94	69	79	831.03
94	69	80	815.47
94	70	69	687.77
94	70	70	669.25
94	70	71	701.58
94	70	72	849.41
94	70	73	859.48
94	70	74	843.63
94	70	75	815.78
94	70	76	806.7
94	71	71	682.51
94	71	72	802.34
94	71	73	823.84
94	71	74	817.34
94	71	75	784.5
94	71	76	783.38
94	72	71	686.19
94	72	72	812.16
94	72	73	841.2
94	72	74	835.8
94	72	75	817.07
94	72	76	799.36
94	73	71	674.78
94	73	72	818.81
94	73	73	850.06
94	73	74	836.43
94	73	75	823.75
94	73	76	813.89
94	74	74	828.52
94	74	75	823.42
94	74	76	828.96
95	50	71	874.2
95	50	72	838.1
95	50	73	835.17
95	51	71	862.79
95	51	72	859.94
95	51	73	868.01
95	52	71	846.79
95	52	72	880
95	52	73	892.79
95	53	69	643.15
95	53	70	730.99
95	53	71	827.89
95	53	72	884.18
95	53	73	894.25
95	53	77	894.34
95	53	78	895.16
95	53	79	867.92
95	53	80	820.96
95	54	69	636.91
95	54	70	713.81
95	54	71	814.47
95	54	72	853.08
95	54	73	858.55
95	54	77	933.3
95	54	78	940.69
95	54	79	903.79
95	54	80	831.45
95	55	69	637.89
95	55	70	716.41
95	55	71	829.35
95	55	72	843.06
95	55	73	863.8
95	55	77	984.92
95	55	78	976.92
95	55	79	941.87
95	55	80	867.98
95	56	69	654.8
95	56	70	740.27
95	56	71	861.23
95	56	72	851.25
95	56	73	873.25
95	56	77	959.81
95	56	78	1001.2
95	56	79	1011.4
95	56	80	916.91
95	57	69	741.75
95	57	70	805.49
95	57	71	910.87
95	57	72	885.77
[truncated: 7,412 more rows]
