# Supplementary material for: From mathematics to medicine: A practical primer on topological data analysis (TDA) and the development of related analytic tools for the functional discovery of latent structure in fMRI data
Source: PLoS One. 2021 Aug 12;16(8):e0255859. doi: 10.1371/journal.pone.0255859 (PMC8360597; doi:10.1371/journal.pone.0255859)
Supplement: S1 Data — The included archive of .csv files has one .csv file for each time index. Each .csv file contains a single matrix, which has one column for each of the spatial coordinates x, y, z and one column for the fMRI signal amplitude at voxel (x, y, z) at that time index. This is normalized scan data for a single patient from our study, described in the paper, with an ACC (anterior cingulate cortex) mask applied. This is the data we used, together with our software implementation of our workflow (available at https://github.com/regalski/Wayne-State-TDA), to produce the persistence diagrams, vineyards, and loop locations pictured in the figures and described in the Workflow section of our paper. (ZIP) [file pone.0255859.s004.zip › lea2002_145_121_121_time_191_rdACC.csv]

86	49	77	725.27
86	49	78	713.38
86	49	79	701.25
86	49	80	707.81
86	50	77	717.09
86	50	78	688
86	50	79	658.27
86	50	80	691.13
86	51	77	711.58
86	51	78	691.22
86	51	79	672.91
86	51	80	667.71
86	52	77	733.84
86	52	78	712.88
86	52	79	701.16
86	52	80	682.55
86	53	77	794.16
86	53	78	756.89
86	53	79	744.04
86	53	80	725.88
86	54	77	841
86	54	78	821.03
86	54	79	827.51
86	54	80	794.22
86	55	77	867.06
86	55	78	853.04
86	55	79	867.78
86	55	80	847.73
86	56	77	866.27
86	56	78	849.87
86	56	79	875.82
86	56	80	885.67
86	57	77	849.41
86	57	78	885.9
86	57	79	897.39
86	57	80	893.11
86	57	81	891.32
86	57	82	857.26
86	58	77	844.46
86	58	78	885.56
86	58	79	897.4
86	58	80	894.34
86	58	81	877.24
86	58	82	860.54
86	59	81	834.61
86	59	82	826.04
86	60	81	761.74
86	60	82	769.91
86	61	81	826.31
86	61	82	839.19
86	62	81	858.24
86	62	82	869.1
86	63	77	904.12
86	63	78	859.81
86	63	79	839.65
86	63	80	830.24
86	63	81	845.81
86	63	82	847.77
86	64	77	864.84
86	64	78	851.9
86	64	79	830.36
86	64	80	780.05
86	64	81	758.89
86	64	82	736.51
86	65	77	855.21
86	65	78	865.75
86	65	79	847.33
86	65	80	792.37
86	65	81	771.23
86	65	82	751.33
86	66	77	878.06
86	66	78	877.29
86	66	79	859.37
86	66	80	815.66
86	66	81	798.88
86	66	82	775.58
86	67	77	812.15
86	67	78	837.98
86	67	79	848.51
86	67	80	827.45
86	68	77	838.13
86	68	78	848.97
86	68	79	845.66
86	68	80	804.94
86	69	77	838.14
86	69	78	822.64
86	69	79	802.56
86	69	80	758.12
86	70	77	763.13
86	70	78	738.13
86	70	79	713.36
86	70	80	692.19
86	71	77	733.95
86	71	78	727.35
86	71	79	714.87
86	71	80	688.46
86	72	77	723.56
86	72	78	720.54
86	72	79	710.67
86	72	80	688.11
86	73	77	728.16
86	73	78	716.8
86	73	79	706.12
86	73	80	695.31
87	46	81	923.63
87	46	82	916.41
87	46	83	918.2
87	46	84	921.51
87	47	81	840.93
87	47	82	856.97
87	47	83	847.66
87	47	84	846.89
87	48	81	753.76
87	48	82	769.16
87	48	83	775.84
87	48	84	786.97
87	49	77	729.91
87	49	78	722.27
87	49	79	715.11
87	49	80	722.2
87	49	81	725.9
87	49	82	719.19
87	49	83	730.19
87	49	84	747.46
87	50	77	720.59
87	50	78	701.98
87	50	79	683.62
87	50	80	720.24
87	50	81	718.64
87	50	82	689.02
87	50	83	702.28
87	50	84	725.35
87	51	77	725.8
87	51	78	707.16
87	51	79	683.84
87	51	80	680.82
87	52	77	762.1
87	52	78	739.62
87	52	79	712.71
87	52	80	693.08
87	53	77	830.36
87	53	78	796.29
87	53	79	764.13
87	53	80	741.65
87	54	77	859.97
87	54	78	833.67
87	54	79	815.67
87	54	80	778.55
87	55	77	872.04
87	55	78	854.06
87	55	79	860.37
87	55	80	826.3
87	55	81	771.22
87	55	82	750.22
87	55	83	740.41
87	55	84	761.6
87	56	77	868.95
87	56	78	855.88
87	56	79	906.03
87	56	80	888.25
87	56	81	829.68
87	56	82	785.07
87	56	83	752.01
87	56	84	774.53
87	57	77	860.39
87	57	78	886.27
87	57	79	934.83
87	57	80	927.37
87	57	81	871.12
87	57	82	822.06
87	57	83	775.16
87	57	84	778.45
87	58	77	862.08
87	58	78	885.87
87	58	79	925.21
87	58	80	934.25
87	58	81	901.93
87	58	82	880.97
87	58	83	868.81
87	58	84	863.38
87	59	77	894.33
87	59	78	851
87	59	79	879.33
87	59	80	903.85
87	59	81	885.26
87	59	82	876.2
87	59	83	883.97
87	59	84	874.29
87	60	77	812.29
87	60	78	780.89
87	60	79	797.99
87	60	80	820.5
87	60	81	796.98
87	60	82	800.06
87	60	83	828.73
87	60	84	837.5
87	61	77	780.51
87	61	78	741.86
87	61	79	770.19
87	61	80	831.83
87	61	81	824.71
87	61	82	827.45
87	61	83	835.42
87	61	84	843.95
87	62	77	798.79
87	62	78	754.87
87	62	79	772.93
87	62	80	820.2
87	62	81	845.69
87	62	82	856.38
87	62	83	841.23
87	62	84	842.65
87	63	77	888.78
87	63	78	862.9
87	63	79	831.71
87	63	80	771.63
87	63	81	847.3
87	63	82	871.24
87	63	83	834.46
87	63	84	819.03
87	64	77	857.8
87	64	78	829.01
87	64	79	796.62
87	64	80	748.08
87	64	81	796.46
87	64	82	813.51
87	64	83	782.76
87	64	84	755.78
87	65	77	842.96
87	65	78	829.59
87	65	79	798.78
87	65	80	730.87
87	65	81	762.87
87	65	82	777.61
87	65	83	749.55
87	65	84	735.61
87	66	77	866.21
87	66	78	853.45
87	66	79	810.57
87	66	80	719.09
87	66	81	739.82
87	66	82	750.73
87	66	83	723.97
87	66	84	722.1
87	67	77	862.37
87	67	78	826.21
87	67	79	782.12
87	67	80	721.92
87	67	81	725.68
87	67	82	725.96
87	67	83	709.43
87	67	84	716.21
87	68	77	841.83
87	68	78	811.75
87	68	79	776.22
87	68	80	725.27
87	68	81	729.52
87	68	82	733.55
87	68	83	722.07
87	68	84	715.17
87	69	77	792.51
87	69	78	775.01
87	69	79	753.51
87	69	80	723.94
87	70	77	705.2
87	70	78	703.84
87	70	79	705.64
87	70	80	714.22
87	71	77	721.8
87	71	78	727.07
87	71	79	728.12
87	71	80	717.01
87	72	77	746.53
87	72	78	740.67
87	72	79	730.42
87	72	80	715.35
87	73	77	734.38
87	73	78	716.54
87	73	79	705.13
87	73	80	712.75
87	73	81	740.53
87	73	82	756.47
87	73	83	742.46
87	73	84	745.82
87	74	81	774.84
87	74	82	831.19
87	74	83	843.49
87	74	84	856.37
87	75	81	796.27
87	75	82	870.08
87	75	83	900.39
87	75	84	913.45
87	76	81	804.43
87	76	82	875.95
87	76	83	922.86
87	76	84	933.43
88	46	81	953.68
88	46	82	947.29
88	46	83	944.23
88	46	84	942.47
88	47	81	883.98
88	47	82	889.3
88	47	83	862.86
88	47	84	849.89
88	48	81	763.7
88	48	82	776.55
88	48	83	772.38
88	48	84	776.23
88	49	77	729.39
88	49	78	723.14
88	49	79	718.15
88	49	80	722.05
88	49	81	730.29
88	49	82	733
88	49	83	737.37
88	49	84	747
88	50	77	728.1
88	50	78	718.02
88	50	79	710.36
88	50	80	737.67
88	50	81	734.19
88	50	82	710.75
88	50	83	713.76
88	50	84	725.57
88	51	77	744.74
88	51	78	726.68
88	51	79	709.65
88	51	80	706.55
88	52	77	790.69
88	52	78	772.2
88	52	79	751.14
88	52	80	734.93
88	53	77	886.01
88	53	78	866.46
88	53	79	825.9
88	53	80	806.69
88	54	77	903.65
88	54	78	884.61
88	54	79	848.76
88	54	80	818.12
88	55	77	890.62
88	55	78	870.57
88	55	79	866.89
88	55	80	840.49
88	55	81	807.49
88	55	82	817.3
88	55	83	821.83
88	55	84	829.87
88	56	77	854.96
88	56	78	837.23
88	56	79	884.7
88	56	80	876.24
88	56	81	840.13
88	56	82	839.92
88	56	83	834.08
88	56	84	853.07
88	57	77	859.23
88	57	78	869.73
88	57	79	902.67
88	57	80	895.52
88	57	81	860.77
88	57	82	834.51
88	57	83	810.11
88	57	84	841.28
88	58	77	878.43
88	58	78	890.08
88	58	79	912.06
88	58	80	914.36
88	58	81	899.8
88	58	82	888.23
88	58	83	878.1
88	58	84	890.83
88	59	77	924.04
88	59	78	885.23
88	59	79	902.1
88	59	80	909.82
88	59	81	894.14
88	59	82	879.19
88	59	83	871.32
88	59	84	864.33
88	60	77	898.25
88	60	78	879.32
88	60	79	858.27
88	60	80	833.76
88	60	81	794.3
88	60	82	776.07
88	60	83	777.38
88	60	84	793.86
88	61	77	877.83
88	61	78	868.67
88	61	79	870.67
88	61	80	885.29
88	61	81	878.89
88	61	82	875.79
88	61	83	872.86
88	61	84	856.16
88	62	77	869.45
88	62	78	857.78
88	62	79	871.37
88	62	80	898.15
88	62	81	923.57
88	62	82	931.19
88	62	83	912.55
88	62	84	882.63
88	63	77	894.35
88	63	78	855.78
88	63	79	842.72
88	63	80	838.54
88	63	81	907.73
88	63	82	937.22
88	63	83	913.4
88	63	84	873.89
88	64	77	884.12
88	64	78	821.1
88	64	79	792.89
88	64	80	785.66
88	64	81	871.41
88	64	82	906.68
88	64	83	873.63
88	64	84	815.07
88	65	77	881.35
88	65	78	810.78
88	65	79	770.1
88	65	80	741.71
88	65	81	831.47
88	65	82	869.23
88	65	83	832.31
88	65	84	786.18
88	66	77	889.88
88	66	78	816.08
88	66	79	760.51
88	66	80	710.31
88	66	81	792.07
88	66	82	828.65
88	66	83	790.11
88	66	84	759.58
88	67	77	835
88	67	78	771.07
88	67	79	730.12
88	67	80	708.42
88	67	81	752.59
88	67	82	770.55
88	67	83	742.52
88	67	84	727.58
88	68	77	782.97
88	68	78	749.53
88	68	79	727.22
88	68	80	710.87
88	68	81	738.25
88	68	82	753.21
88	68	83	740.14
88	68	84	732.7
88	69	77	732.9
88	69	78	730.85
88	69	79	723.79
88	69	80	711.36
88	70	77	709.77
88	70	78	711.89
88	70	79	713.71
88	70	80	715.59
88	71	77	712.83
88	71	78	720.88
88	71	79	732.31
88	71	80	747.04
88	72	77	719.11
88	72	78	726.98
88	72	79	742.19
88	72	80	764.4
88	73	77	711.8
88	73	78	714.06
88	73	79	722.57
88	73	80	741.1
88	73	81	760.72
88	73	82	778.58
88	73	83	789.31
88	73	84	788.58
88	74	81	811.49
88	74	82	863.91
88	74	83	874.94
88	74	84	879.86
88	75	81	861.08
88	75	82	932.97
88	75	83	929.64
88	75	84	935.88
88	76	81	873.88
88	76	82	941.58
88	76	83	915.35
88	76	84	936.84
89	46	81	954.35
89	46	82	966.09
89	46	83	943.96
89	46	84	928.89
89	47	81	912.71
89	47	82	913.13
89	47	83	863.53
89	47	84	836.41
89	48	81	789.47
89	48	82	791.52
89	48	83	773.08
89	48	84	767.31
89	49	77	728.23
89	49	78	722.29
89	49	79	722.15
89	49	80	733.12
89	49	81	739.67
89	49	82	742.28
89	49	83	748.29
89	49	84	758.73
89	50	74	722.17
89	50	75	744.66
89	50	76	751.67
89	50	77	747.88
89	50	78	741.38
89	50	79	734.32
89	50	80	736.21
89	50	81	733.17
89	50	82	721.89
89	50	83	732.69
89	50	84	744.94
89	51	74	724.4
89	51	75	787.36
89	51	76	807.67
89	51	77	793.59
89	51	78	778.95
89	51	79	762
89	51	80	741.02
89	51	81	726.14
89	51	82	718.3
89	51	83	715.59
89	51	84	713.74
89	52	74	767.03
89	52	75	863.24
89	52	76	891.75
89	52	77	850.36
89	52	78	829.74
89	52	79	815.7
89	52	80	798.63
89	52	81	782.14
89	52	82	770.31
89	52	83	755.22
89	52	84	740.72
89	53	74	821.36
89	53	75	892.73
89	53	76	920.31
89	53	77	895.53
89	53	78	889.38
89	53	79	883.42
89	53	80	885.87
89	53	81	867.96
89	53	82	838.07
89	53	83	811.23
89	53	84	788.02
89	54	74	831.6
89	54	75	892.74
89	54	76	928.6
89	54	77	911.02
89	54	78	895.09
89	54	79	873.18
89	54	80	868.43
89	54	81	860.75
89	54	82	865.63
89	54	83	857.62
89	54	84	840.04
89	55	75	856.12
89	55	76	918.84
89	55	77	901.48
89	55	78	884.28
89	55	79	874.18
89	55	80	876.56
89	55	81	873.94
89	55	82	882
89	55	83	885.28
89	55	84	886.08
89	56	75	830.27
89	56	76	880.98
89	56	77	861.17
89	56	78	858.48
89	56	79	893.44
89	56	80	906.48
89	56	81	901.74
89	56	82	892.66
89	56	83	893.85
89	56	84	909.42
89	57	75	860.16
89	57	76	863.6
89	57	77	864.35
89	57	78	863.87
89	57	79	850.24
89	57	80	865.73
89	57	81	891.96
89	57	82	873.07
89	57	83	860.92
89	57	84	895.38
89	58	77	878.77
89	58	78	891.99
89	58	79	885.87
89	58	80	910.74
89	58	81	945.95
89	58	82	930.01
89	58	83	913.64
89	58	84	936.08
89	59	77	908.19
89	59	78	907.31
89	59	79	943.47
89	59	80	959.72
89	59	81	947.4
89	59	82	909.28
89	59	83	867.22
89	59	84	868.54
89	60	77	840.79
89	60	78	803.57
89	60	79	829.39
89	60	80	825.55
89	60	81	765.5
89	60	82	731.53
89	60	83	711.67
89	60	84	745.86
89	61	77	838.84
89	61	78	813.87
89	61	79	843.89
89	61	80	861.06
89	61	81	840.32
89	61	82	830.97
89	61	83	824.35
89	61	84	834.68
89	62	77	871.13
89	62	78	853.8
89	62	79	872.88
89	62	80	902.61
89	62	81	921.19
89	62	82	927.85
89	62	83	913.78
89	62	84	897.27
89	63	77	883
89	63	78	847.66
89	63	79	864.93
89	63	80	908.27
89	63	81	964.93
89	63	82	978.41
89	63	83	953.38
89	63	84	918.71
89	64	77	865.99
89	64	78	786.78
89	64	79	779.52
89	64	80	818.84
89	64	81	892.42
89	64	82	930.78
89	64	83	913.24
89	64	84	863.97
89	65	77	844.44
89	65	78	755.25
89	65	79	736.74
89	65	80	765.66
89	65	81	859.54
89	65	82	916.97
89	65	83	902.77
89	65	84	850.83
89	66	75	866.39
89	66	76	844.63
89	66	77	820.6
89	66	78	765.5
89	66	79	739.54
89	66	80	736.43
89	66	81	834.69
89	66	82	891.23
89	66	83	874.67
89	66	84	825.39
89	67	75	872.54
89	67	76	832.7
89	67	77	793.18
89	67	78	754.08
89	67	79	729.13
89	67	80	719.87
89	67	81	772.92
89	67	82	806.53
89	67	83	797.02
89	67	84	769.32
89	68	75	847.11
89	68	76	808.95
89	68	77	778.61
89	68	78	757.32
89	68	79	740.46
89	68	80	726.6
89	68	81	754.14
89	68	82	773.51
89	68	83	771.17
89	68	84	763.11
89	69	74	842.71
89	69	75	802.17
89	69	76	777.99
89	69	77	766.44
89	69	78	764.49
89	69	79	756.29
89	69	80	738.48
89	69	81	746.25
89	69	82	756.61
89	69	83	762.47
89	69	84	768.11
89	70	74	779.23
89	70	75	766.96
89	70	76	755.81
89	70	77	744.93
89	70	78	744.46
89	70	79	741.73
89	70	80	735.45
89	70	81	747.84
89	70	82	762.62
89	70	83	778.19
89	70	84	779.33
89	71	74	738.96
89	71	75	748.88
89	71	76	748.01
89	71	77	739.79
89	71	78	746.14
89	71	79	750
89	71	80	754.73
89	71	81	759.84
89	71	82	764.07
89	71	83	770.03
89	71	84	757.91
89	72	74	726.97
89	72	75	747.08
89	72	76	749.43
89	72	77	738.06
89	72	78	750.04
89	72	79	760.98
89	72	80	774.75
89	72	81	777
89	72	82	779.18
89	72	83	785.72
89	72	84	773
89	73	74	736.95
89	73	75	758.4
89	73	76	746.25
89	73	77	708.55
89	73	78	727.5
89	73	79	742.6
89	73	80	756.66
89	73	81	793.51
89	73	82	823.82
89	73	83	843.66
89	73	84	842.6
89	74	81	850.52
89	74	82	896.49
89	74	83	908.61
89	74	84	905.76
89	75	81	914.32
89	75	82	967.85
89	75	83	962.96
89	75	84	956.48
89	76	81	919.31
89	76	82	973.04
89	76	83	939.23
89	76	84	954.26
90	46	81	946.13
90	46	82	956.18
90	46	83	935.54
90	46	84	915.55
90	47	81	910.07
90	47	82	916.38
90	47	83	864.4
90	47	84	835.39
90	48	81	800.43
90	48	82	796.64
90	48	83	780.76
90	48	84	773.55
90	49	74	748.03
90	49	75	741.21
90	49	76	742.88
90	49	81	750.99
90	49	82	748.87
90	49	83	758.56
90	49	84	771.39
90	50	74	732.56
90	50	75	744.09
90	50	76	750.52
90	50	77	751.82
90	50	78	752.84
90	50	79	751.34
90	50	80	750.96
90	50	81	745.38
90	50	82	738.89
90	50	83	753.31
90	50	84	771.36
90	51	74	735.2
90	51	75	782.79
90	51	76	810.35
90	51	77	816.5
90	51	78	807.8
90	51	79	792.32
90	51	80	767.05
90	51	81	749.51
90	51	82	735.67
90	51	83	733.68
90	51	84	733.46
90	52	74	768.51
90	52	75	852.6
90	52	76	904.86
90	52	77	903.74
90	52	78	881.34
90	52	79	864.98
90	52	80	839.09
90	52	81	821.19
90	52	82	799.76
90	52	83	776.8
90	52	84	749.35
90	53	74	795.53
90	53	75	867.73
90	53	76	909.42
90	53	77	901.47
90	53	78	927.59
90	53	79	961.53
90	53	80	951.43
90	53	81	932.66
90	53	82	888.55
90	53	83	847.16
90	53	84	803.03
90	54	74	807.73
90	54	75	870.21
90	54	76	918.84
90	54	77	919.2
90	54	78	922.3
90	54	79	916.16
90	54	80	914.63
90	54	81	918.2
90	54	82	927.51
90	54	83	916.2
90	54	84	889.18
90	55	74	808.52
90	55	75	857.1
90	55	76	913.19
90	55	77	930.42
90	55	78	922.24
90	55	79	907.34
90	55	80	916.93
90	55	81	928.65
90	55	82	939.89
90	55	83	934.31
90	55	84	922.63
90	56	74	832.56
90	56	75	842.32
90	56	76	879.77
90	56	77	913.45
90	56	78	935.98
90	56	79	961.87
90	56	80	963.48
90	56	81	956.44
90	56	82	940.16
90	56	83	930.03
90	56	84	933.81
90	57	74	888.01
90	57	75	869.22
90	57	76	860.28
90	57	77	890.81
90	57	78	902.72
90	57	79	878.57
90	57	80	894.52
90	57	81	944.85
90	57	82	916.95
90	57	83	903.64
90	57	84	924.28
90	58	74	945.9
90	58	75	907.89
90	58	76	863.72
90	58	77	884.2
90	58	78	906.71
90	58	79	894.99
90	58	80	932.38
90	58	81	1001
90	58	82	982.2
90	58	83	964.2
90	58	84	1005.9
90	59	75	892.41
90	59	76	892.25
90	59	77	907.52
90	59	78	921.67
90	59	79	950.06
90	59	80	977.33
90	59	81	990.23
90	59	82	943.66
90	59	83	883.68
90	59	84	918.27
90	60	75	778.57
90	60	76	756.71
90	60	77	747.42
90	60	78	739.36
90	60	79	786.83
90	60	80	792.07
90	60	81	732.85
90	60	82	693.48
90	60	83	656.74
90	60	84	719.18
90	61	77	759.09
90	61	78	769.08
90	61	79	811.31
90	61	80	818.1
90	61	81	775.92
90	61	82	740.65
90	61	83	699.61
90	61	84	762.17
90	62	75	876.73
90	62	76	865.73
90	62	77	865.9
90	62	78	862.45
90	62	79	870.36
90	62	80	882.73
90	62	81	883.14
90	62	82	866.33
90	62	83	815.71
90	62	84	854.3
90	63	75	767.32
90	63	76	833.16
90	63	77	890.97
90	63	78	859.5
90	63	79	895.7
90	63	80	957.05
90	63	81	1010.2
90	63	82	996.52
90	63	83	927.1
90	63	84	925.09
90	64	75	789.27
90	64	76	840
90	64	77	867.51
90	64	78	784.95
90	64	79	793.62
90	64	80	850.86
90	64	81	895.45
90	64	82	907.99
90	64	83	885.65
90	64	84	887.67
90	65	74	939.87
90	65	75	871.87
90	65	76	854.46
90	65	77	831.53
90	65	78	734.17
90	65	79	731.05
90	65	80	791.41
90	65	81	864.17
90	65	82	911.66
90	65	83	927.52
90	65	84	900.22
90	66	74	955.09
90	66	75	907.28
90	66	76	848.26
90	66	77	784.45
90	66	78	721.68
90	66	79	725.39
90	66	80	779.45
90	66	81	869.68
90	66	82	926.26
90	66	83	949.21
90	66	84	885.44
90	67	74	962.46
90	67	75	883.84
90	67	76	814.66
90	67	77	760.14
90	67	78	732.86
90	67	79	736.38
90	67	80	756.74
90	67	81	791.62
90	67	82	819.81
90	67	83	839.08
90	67	84	792.04
90	68	74	937.02
90	68	75	846.42
90	68	76	789.77
90	68	77	758.66
90	68	78	759.87
90	68	79	764.78
90	68	80	767.99
90	68	81	771.29
90	68	82	782.49
90	68	83	800.46
90	68	84	790.61
90	69	74	854.82
90	69	75	801.63
90	69	76	777.78
90	69	77	774.03
90	69	78	792.34
90	69	79	798.78
90	69	80	792.82
90	69	81	772.56
90	69	82	765.05
90	69	83	779.43
90	69	84	797.19
90	70	74	795.07
90	70	75	786.68
90	70	76	774.27
90	70	77	760.04
90	70	78	763.03
90	70	79	764.98
90	70	80	764.12
90	70	81	754.15
90	70	82	756.5
90	70	83	780.59
90	70	84	796.23
90	71	74	766.62
90	71	75	777.35
90	71	76	769.66
90	71	77	755.16
90	71	78	760.75
90	71	79	764.46
90	71	80	763.31
90	71	81	761.86
90	71	82	766
90	71	83	782.23
90	71	84	783.59
90	72	74	775.24
90	72	75	772.53
90	72	76	763.82
90	72	77	753.44
90	72	78	772.61
90	72	79	779.81
90	72	80	776.88
90	72	81	784.41
90	72	82	791.54
90	72	83	798.88
90	72	84	789.55
90	73	74	802.22
90	73	75	788.47
90	73	76	767.73
90	73	81	838.46
90	73	82	873.01
90	73	83	878.96
90	73	84	875.9
90	74	81	902.4
90	74	82	939.2
90	74	83	945.18
90	74	84	939.35
90	75	81	967.27
90	75	82	990.06
90	75	83	1002.3
90	75	84	990.47
90	76	81	948.93
90	76	82	989.06
90	76	83	988.92
90	76	84	985.71
91	47	81	906.36
91	47	82	909.79
91	47	83	878.93
91	47	84	865.17
91	48	81	816.3
91	48	82	806.42
91	48	83	799.78
91	48	84	797.57
91	49	74	768.16
91	49	75	779.17
91	49	76	772.51
91	49	81	768.02
91	49	82	761.54
91	49	83	770.84
91	49	84	780.92
91	50	74	757.96
91	50	75	774.57
91	50	76	760.98
91	50	81	769.67
91	50	82	761.91
91	50	83	769.51
91	50	84	782.85
91	51	74	767.37
91	51	75	801.45
91	51	76	806.11
91	51	81	766.83
91	51	82	755.62
91	51	83	766.16
91	51	84	783.46
91	52	74	806.29
91	52	75	867.4
91	52	76	901.39
91	52	81	819.82
91	52	82	801.99
91	52	83	792.59
91	52	84	777.68
91	53	74	845.79
91	53	75	904.94
91	53	76	931.71
91	53	81	927.56
91	53	82	878.82
91	53	83	838.82
91	53	84	798.85
91	54	74	865.63
91	54	75	912.83
91	54	76	941.73
91	54	81	931.71
91	54	82	941.83
91	54	83	920.56
91	54	84	874.83
91	55	74	852.82
91	55	75	892.45
91	55	76	930.9
91	55	81	943.1
91	55	82	971.13
91	55	83	958.37
91	55	84	928.86
91	56	74	848.75
91	56	75	877.6
91	56	76	919.66
91	56	81	967.74
91	56	82	972.65
91	56	83	960.09
91	56	84	949.63
91	57	74	880.51
91	57	75	880.62
91	57	76	890.86
91	57	77	925.06
91	57	78	946.58
91	57	79	943.69
91	57	80	947.67
91	57	81	969.54
91	57	82	933.72
91	57	83	911.74
91	57	84	925.3
91	58	74	934.24
91	58	75	902.45
91	58	76	878.56
91	58	77	908.02
91	58	78	931.27
91	58	79	929.29
91	58	80	960.07
91	58	81	1023.2
91	58	82	994.24
91	58	83	976.37
91	58	84	1005.3
91	59	74	932.5
91	59	75	928.86
91	59	76	918.85
91	59	77	923.94
91	59	78	929.27
91	59	79	934.27
91	59	80	951.09
91	59	81	989.87
91	59	82	956.16
91	59	83	918.47
91	59	84	917.67
91	60	74	839.23
91	60	75	789.31
91	60	76	733.6
91	60	77	727.54
91	60	78	742.55
91	60	79	749.13
91	60	80	750.75
91	60	81	727.54
91	60	82	717.54
91	60	83	714.16
91	60	84	710.23
91	61	74	799.93
91	61	75	716.82
91	61	76	708.02
91	61	77	731.61
91	61	78	781.24
91	61	79	791.91
91	61	80	792.64
91	61	81	765.76
91	61	82	745.02
91	61	83	721.56
91	61	84	686.55
91	62	74	970.37
91	62	75	737.97
91	62	76	829.41
91	62	77	871.75
91	62	78	886.28
91	62	79	883.68
91	62	80	885.15
91	62	81	877.48
91	62	82	858.73
91	62	83	825.08
91	62	84	816.13
91	63	74	925.18
91	63	75	740.37
91	63	76	845.55
91	63	77	905.84
91	63	78	873.97
91	63	79	924.67
91	63	80	982.68
91	63	81	1017.1
91	63	82	1002.8
91	63	83	930.76
91	63	84	939.47
91	64	74	912.22
91	64	75	834.64
91	64	76	876.8
91	64	77	883.05
91	64	78	811.13
91	64	79	834.24
91	64	80	883.88
91	64	81	917.51
91	64	82	909.49
91	64	83	857.3
91	64	84	887.74
91	65	74	944.72
91	65	75	947.7
91	65	76	903.08
91	65	77	846.17
91	65	78	755.91
91	65	79	761.99
91	65	80	817.11
91	65	81	889.9
91	65	82	923.21
91	65	83	908.31
91	65	84	912.29
91	66	74	959.18
91	66	75	921.95
91	66	76	866.85
91	66	77	803
91	66	78	721.4
91	66	79	727.99
91	66	80	794.69
91	66	81	904.48
91	66	82	962.39
91	66	83	960.81
91	66	84	919.78
91	67	74	970.35
91	67	75	899.96
91	67	76	831.57
91	67	81	819.71
91	67	82	840.14
91	67	83	874.48
91	67	84	841.19
91	68	74	948.86
91	68	75	868.43
91	68	76	804.48
91	68	81	797.74
91	68	82	793.23
91	68	83	820.95
91	68	84	807.24
91	69	74	867.71
91	69	75	820.2
91	69	76	780.46
91	69	81	808.86
91	69	82	784.03
91	69	83	786.08
91	69	84	784.14
91	70	74	810.81
91	70	75	804.78
91	70	76	783.82
91	70	81	766.3
91	70	82	758.54
91	70	83	783.03
91	70	84	779.08
91	71	74	780.81
91	71	75	794.37
91	71	76	781.94
91	71	81	770.26
91	71	82	775.7
91	71	83	801.01
91	71	84	798.86
91	72	74	790.53
91	72	75	791.21
91	72	76	773.28
91	72	81	803.44
91	72	82	813.12
91	72	83	827.03
91	72	84	828.75
91	73	74	807.59
91	73	75	801.91
91	73	76	781.38
91	73	81	887.09
91	73	82	901.92
91	73	83	899.03
91	73	84	895.85
91	74	74	822.6
91	74	75	800.18
91	74	76	770.56
91	74	81	962.87
91	74	82	969.97
91	74	83	967.46
91	74	84	970.94
91	75	81	1016.6
91	75	82	1009
91	75	83	1029.2
91	75	84	1043.4
91	76	81	979.07
91	76	82	1000.7
91	76	83	1019.9
91	76	84	1032.5
92	47	81	948.14
92	47	82	959.29
92	47	83	946.94
92	47	84	946
92	48	81	867.69
92	48	82	880.28
92	48	83	861.2
92	48	84	862.63
92	49	74	796.43
92	49	75	832.5
92	49	76	812.85
92	49	81	808.77
92	49	82	817.11
92	49	83	810.71
92	49	84	819.58
92	50	74	787.11
92	50	75	816.05
92	50	76	786.78
92	50	81	794.3
92	50	82	772.37
92	50	83	785.12
92	50	84	804.34
92	51	74	798.75
92	51	75	818.05
92	51	76	798.76
92	51	81	766.77
92	51	82	762.49
92	51	83	769.03
92	51	84	793.08
92	52	74	831.13
92	52	75	864.16
92	52	76	872.05
92	52	81	764.18
92	52	82	763.26
92	52	83	760.02
92	52	84	762.13
92	53	74	895.55
92	53	75	926.36
92	53	76	931.66
92	53	81	811.33
92	53	82	782.02
92	53	83	765.22
92	53	84	749.59
92	54	74	941.33
92	54	75	956.17
92	54	76	959.82
92	54	81	854.93
92	54	82	827.54
92	54	83	805.43
92	54	84	783.9
92	55	74	909.9
92	55	75	937.71
92	55	76	955.78
92	55	81	894.73
92	55	82	875.87
92	55	83	863.52
92	55	84	850.86
92	56	74	880.8
92	56	75	925.95
92	56	76	966.1
92	56	81	927.53
92	56	82	912.52
92	56	83	899.25
92	56	84	889.92
92	57	74	876.27
92	57	75	902.31
92	57	76	944.91
92	57	77	948.72
92	57	78	954.25
92	57	79	951.88
92	57	80	933.15
92	57	81	917.85
92	57	82	889.58
92	57	83	872.11
92	57	84	874.99
92	58	74	906.42
92	58	75	900.95
92	58	76	921.05
92	58	77	949.16
92	58	78	964.33
92	58	79	972.79
92	58	80	969.26
92	58	81	960.11
92	58	82	930.39
92	58	83	920.83
92	58	84	942.22
92	59	74	973.22
92	59	75	983.45
92	59	76	965.66
92	59	77	955.94
92	59	78	962.68
92	59	79	1002.8
92	59	80	987.13
92	59	81	957.27
92	59	82	919.92
92	59	83	893.21
92	59	84	884.83
92	60	74	892.33
92	60	75	867.31
92	60	76	802.85
92	60	77	803.71
92	60	78	840.24
92	60	79	784.58
92	60	80	767.8
92	60	81	801.5
92	60	82	793.52
92	60	83	780.07
92	60	84	741.79
92	61	74	821.7
92	61	75	739.1
92	61	76	746.74
92	61	77	801.86
92	61	78	863.25
92	61	79	804.88
92	61	80	819.44
92	61	81	907.16
92	61	82	912.54
92	61	83	874.72
92	61	84	770.35
92	62	74	917.9
92	62	75	626.95
92	62	76	805.62
92	62	77	900.1
92	62	78	903.99
92	62	79	885.09
92	62	80	910.29
92	62	81	990.37
92	62	82	994.14
92	62	83	961.14
92	62	84	887.01
92	63	74	913.77
92	63	75	762.04
92	63	76	877.1
92	63	77	919.97
92	63	78	872.3
92	63	79	925.47
92	63	80	978.71
92	63	81	1003.8
92	63	82	1017.3
92	63	83	1007
92	63	84	984.69
92	64	74	902.75
92	64	75	899.92
92	64	76	916.92
92	64	77	899.95
92	64	78	839.55
92	64	79	843.32
92	64	80	871.46
92	64	81	928.47
92	64	82	955.95
92	64	83	946.19
92	64	84	939.65
92	65	74	902.8
92	65	75	987.87
92	65	76	937.21
92	65	77	879.23
92	65	78	817.95
92	65	79	792.71
92	65	80	808.59
92	65	81	888.59
92	65	82	941.04
92	65	83	958.61
92	65	84	955.23
92	66	74	928.92
92	66	75	925.69
92	66	76	907.3
92	66	77	880.33
92	66	78	809.25
92	66	79	790.42
92	66	80	809.88
92	66	81	880.61
92	66	82	941.99
92	66	83	977.08
92	66	84	964.09
92	67	74	948.8
92	67	75	911.61
92	67	76	887.81
92	67	81	812.84
92	67	82	851.2
92	67	83	899.35
92	67	84	894.97
92	68	74	945.66
92	68	75	897.12
92	68	76	857.08
92	68	81	790.31
92	68	82	807.52
92	68	83	841.03
92	68	84	832.27
92	69	74	885.04
92	69	75	853.06
92	69	76	801.73
92	69	81	801.51
92	69	82	797.12
92	69	83	800.96
92	69	84	783.5
92	70	74	829.59
92	70	75	819.88
92	70	76	787.28
92	70	81	772.91
92	70	82	786.36
92	70	83	801.39
92	70	84	785.34
92	71	74	792.28
92	71	75	803.38
92	71	76	781.79
92	71	81	784.69
92	71	82	807.97
92	71	83	820.49
92	71	84	821.56
92	72	74	798.08
92	72	75	813.72
92	72	76	780.36
92	72	81	835.25
92	72	82	850.05
92	72	83	848.04
92	72	84	869.72
92	73	74	800.75
92	73	75	815.49
92	73	76	788.87
92	73	81	911.29
92	73	82	922.49
92	73	83	923.79
92	73	84	926.78
92	74	74	811.08
92	74	75	815.95
92	74	76	792.9
92	74	81	974.82
92	74	82	980.89
92	74	83	993.33
92	74	84	992.26
92	75	81	997.55
92	75	82	999.29
92	75	83	1037.1
92	75	84	1058.3
92	76	81	961.88
92	76	82	982.52
92	76	83	1014
92	76	84	1046.2
93	49	74	822.16
93	49	75	869.97
93	49	76	846.27
93	50	74	812.13
93	50	75	848.87
93	50	76	820.08
93	50	81	789.39
93	50	82	775.95
93	50	83	789.63
93	50	84	811.96
93	51	74	820.72
93	51	75	819.53
93	51	76	793.66
93	51	81	780.78
93	51	82	769.98
93	51	83	779.18
93	51	84	811.59
93	52	74	838.14
93	52	75	832.17
93	52	76	815.8
93	52	81	774.38
93	52	82	758.5
93	52	83	760.18
93	52	84	782.69
93	53	74	913.27
93	53	75	892.79
93	53	76	861.83
93	53	81	772.28
93	53	82	735.03
93	53	83	736.97
93	53	84	746.6
93	54	71	770.89
93	54	72	781.71
93	54	73	858.61
93	54	74	989.26
93	54	75	953.54
93	54	76	912.75
93	54	81	791.29
93	54	82	763.28
93	54	83	746.76
93	54	84	730.37
93	55	71	784.29
93	55	72	794.73
93	55	73	847.83
93	55	74	964.52
93	55	75	978.57
93	55	76	967.07
93	55	81	813.48
93	55	82	796.49
93	55	83	787.21
93	55	84	781.21
93	56	71	830.85
93	56	72	832.5
93	56	73	844.68
93	56	74	935.96
93	56	75	970.08
93	56	76	976.05
93	56	81	840.99
93	56	82	835.31
93	56	83	830.75
93	56	84	826.65
93	57	71	928.02
93	57	72	895.54
93	57	73	846.13
93	57	74	899.38
93	57	75	934.2
93	57	76	956.63
93	57	77	956.99
93	57	78	951.36
93	57	79	936.17
93	57	80	889.6
93	58	71	951.47
93	58	72	953.02
93	58	73	869.83
93	58	74	866.86
93	58	75	894.42
93	58	76	924.5
93	58	77	949.17
93	58	78	962.74
93	58	79	971.16
93	58	80	942.67
93	59	71	936.73
93	59	72	976.38
93	59	73	957.3
93	59	74	973.49
93	59	75	969.31
93	59	76	928.74
93	59	77	947.36
93	59	78	975.94
93	59	79	1002.2
93	59	80	970.02
93	60	71	902.64
93	60	72	956.66
93	60	73	853.82
93	60	74	872.72
93	60	75	905.8
93	60	76	847.86
93	60	77	827.29
93	60	78	816.23
93	60	79	753.28
93	60	80	754.34
93	61	74	757.26
93	61	75	831.94
93	61	76	828.03
93	61	77	836.63
93	61	78	839.08
93	61	79	777.12
93	61	80	798.93
93	62	71	828.97
93	62	72	952.28
93	62	73	920.83
93	62	74	880.41
93	62	75	787.24
93	62	76	868.66
93	62	77	911.5
93	62	78	905.29
93	62	79	872.57
93	62	80	891.91
93	63	71	850.1
93	63	72	937.3
93	63	73	966.45
93	63	74	952.78
93	63	75	900.28
93	63	76	905.67
93	63	77	896.28
93	63	78	863.51
93	63	79	913.31
93	63	80	955.44
93	64	71	904.06
93	64	72	946.91
93	64	73	959.54
93	64	74	949.71
93	64	75	951.77
93	64	76	935.23
93	64	77	907.59
93	64	78	858.75
93	64	79	849.58
93	64	80	855.51
93	65	71	893.2
93	65	72	989.91
93	65	73	913.81
93	65	74	887.39
93	65	75	959.06
93	65	76	955.82
93	65	77	924.89
93	65	78	868.54
93	65	79	817.99
93	65	80	798.08
93	66	71	877.68
93	66	72	972.94
93	66	73	961.78
93	66	74	960.85
93	66	75	978.16
93	66	76	958.96
93	67	71	859.95
93	67	72	965.65
93	67	73	982.26
93	67	74	974.94
93	67	75	961.9
93	67	76	949.77
93	67	81	792.6
93	67	82	829.42
93	67	83	883.15
93	67	84	911.66
93	68	71	851.76
93	68	72	968.78
93	68	73	972.13
93	68	74	951.61
93	68	75	926.9
93	68	76	917.37
93	68	81	782.82
93	68	82	804.48
93	68	83	835.66
93	68	84	846.15
93	69	71	753.92
93	69	72	888.41
93	69	73	925.45
93	69	74	912.68
93	69	75	877.49
93	69	76	850.17
93	69	81	799.65
93	69	82	810.72
93	69	83	822.23
93	69	84	794.24
93	70	74	856.19
93	70	75	829.92
93	70	76	804.64
93	70	81	780.33
93	70	82	795.33
93	70	83	801.16
93	70	84	796.26
93	71	74	804.36
93	71	75	802.81
93	71	76	777.8
93	71	81	792.37
93	71	82	813.7
93	71	83	817.18
93	71	84	831.12
93	72	74	826.5
93	72	75	844.48
93	72	76	805.97
93	72	81	853.62
93	72	82	873.42
93	72	83	872.58
93	72	84	896.22
93	73	74	829.28
93	73	75	836.59
93	73	76	808.32
93	73	81	932.07
93	73	82	947.98
93	73	83	946.15
93	73	84	953.02
93	74	74	831.62
93	74	75	824.42
93	74	76	806.99
94	49	74	830.62
94	49	75	861.57
94	49	76	847.88
94	50	71	891.81
94	50	72	838.6
94	50	73	812.71
94	50	74	811.7
94	50	75	841.39
94	50	76	823.19
94	51	71	848.53
94	51	72	829.75
94	51	73	816.36
94	51	74	808.09
94	51	75	808.62
94	51	76	786.5
94	52	71	846.25
94	52	72	829.06
94	52	73	822.86
94	52	74	820.54
94	52	75	809.33
94	52	76	798.6
94	53	69	640.46
94	53	70	726.22
94	53	71	852.37
94	53	72	830.86
94	53	73	842.82
94	53	74	867.28
94	53	75	843.45
94	53	76	832.95
94	54	69	624.74
94	54	70	691.2
94	54	71	809.47
94	54	72	825.78
94	54	73	870.19
94	54	74	937.54
94	54	75	909.31
94	54	76	894.04
94	54	78	880.54
94	54	79	857.34
94	54	80	801.49
94	55	69	616.88
94	55	70	684.6
94	55	71	813.33
94	55	72	804.19
94	55	73	856.2
94	55	74	988.51
94	55	75	1003.4
94	55	76	991.37
94	55	78	916.1
94	55	79	888.91
94	55	80	820.6
94	56	69	628.89
94	56	70	703.46
94	56	71	833.75
94	56	72	822.42
94	56	73	846.33
94	56	74	964.73
94	56	75	992.86
94	56	76	989.99
94	56	78	960.41
94	56	79	973.32
94	56	80	881.66
94	57	71	894.83
94	57	72	871.36
94	57	73	847.84
94	57	74	918.9
94	57	75	960.12
94	57	76	982.31
94	57	77	965.42
94	57	78	963.6
94	57	79	958.99
94	57	80	890.89
94	58	71	925.93
94	58	72	932.31
94	58	73	892.06
94	58	74	887.42
94	58	75	922.17
94	58	76	960.82
94	58	77	963.64
94	58	78	967.2
94	58	79	976.45
94	58	80	940.77
94	59	71	962.04
94	59	72	1001.5
94	59	73	996.48
94	59	74	989.45
94	59	75	972.74
94	59	76	939.01
94	59	77	944.26
94	59	78	971.61
94	59	79	1022.1
94	59	80	973.6
94	60	71	897.65
94	60	72	906.38
94	60	73	841.47
94	60	74	829.63
94	60	75	845.36
94	60	76	863.24
94	60	77	840.68
94	60	78	806.9
94	60	79	750.9
94	60	80	774.78
94	61	71	593.84
94	61	72	572.65
94	61	73	569.67
94	61	74	670.51
94	61	75	769.1
94	61	76	853.51
94	61	77	866.68
94	61	78	843.69
94	61	79	770
94	61	80	797.4
94	62	71	718.41
94	62	72	747.39
94	62	73	767.41
94	62	74	831.77
94	62	75	886.31
94	62	76	940.79
94	62	77	949.67
94	62	78	929.05
94	62	79	868.12
94	62	80	877.48
94	63	71	846.28
94	63	72	907.18
94	63	73	934.76
94	63	74	977.6
94	63	75	999.65
94	63	76	976.12
94	63	77	936.44
94	63	78	899.41
94	63	79	926
94	63	80	952.01
94	64	71	925.81
94	64	72	1031
94	64	73	1023.1
94	64	74	1017.3
94	64	75	1016.4
94	64	76	982.48
94	64	77	948.15
94	64	78	911.22
94	64	79	888.24
94	64	80	874.12
94	65	71	894.38
94	65	72	1022.6
94	65	73	980.82
94	65	74	952.26
94	65	75	976.56
94	65	76	975.21
94	65	77	964.07
94	65	78	938.33
94	65	79	880.47
94	65	80	837.56
94	66	71	871.94
94	66	72	980.3
94	66	73	971.59
94	66	74	974.87
94	66	75	996.63
94	66	76	989.46
94	66	78	957.39
94	66	79	924.35
94	66	80	881.13
94	67	69	782.37
94	67	70	800.83
94	67	71	840.79
94	67	72	949.28
94	67	73	966.73
94	67	74	969.36
94	67	75	967.16
94	67	76	974.27
94	67	78	973.07
94	67	79	913.33
94	67	80	846.85
94	68	69	653.99
94	68	70	708.76
94	68	71	797.41
94	68	72	937.23
94	68	73	962.41
94	68	74	952.63
94	68	75	919.19
94	68	76	934.05
94	68	78	950.35
94	68	79	888.59
94	68	80	822.49
94	69	69	644.87
94	69	70	683.27
94	69	71	744.39
94	69	72	864.48
94	69	73	894.29
94	69	74	891.41
94	69	75	863.29
94	69	76	857.14
94	69	78	860.44
94	69	79	842.05
94	69	80	819.5
94	70	69	653.79
94	70	70	665.3
94	70	71	698.63
94	70	72	822.51
94	70	73	853.6
94	70	74	845.72
94	70	75	814.84
94	70	76	809.74
94	71	71	654.54
94	71	72	795.35
94	71	73	829.86
94	71	74	817.35
94	71	75	787.53
94	71	76	784.39
94	72	71	630.29
94	72	72	772.23
94	72	73	827.27
94	72	74	835.84
94	72	75	843.12
94	72	76	828.39
94	73	71	617.89
94	73	72	775.89
94	73	73	838.13
94	73	74	836.42
94	73	75	839.72
94	73	76	835.89
94	74	74	836.49
94	74	75	823.43
94	74	76	831.99
95	50	71	908.25
95	50	72	858.15
95	50	73	835.2
95	51	71	891.83
95	51	72	889.96
95	51	73	881.01
95	52	71	873.83
95	52	72	897.02
95	52	73	905.81
95	53	69	617.17
95	53	70	708.02
95	53	71	852.86
95	53	72	880.12
95	53	73	895.17
95	53	77	911.37
95	53	78	911.18
95	53	79	884.94
95	53	80	821
95	54	69	627.96
95	54	70	698.86
95	54	71	828.46
95	54	72	834.03
95	54	73	844.49
95	54	77	958.4
95	54	78	960.7
95	54	79	922.76
95	54	80	823.49
95	55	69	642.93
95	55	70	707.42
95	55	71	859.34
95	55	72	853.02
95	55	73	863.7
95	55	77	1017
95	55	78	986.9
95	55	79	939.83
95	55	80	837.98
95	56	69	665.79
95	56	70	726.21
95	56	71	878.17
95	56	72	865.21
95	56	73	860.23
95	56	77	983.98
95	56	78	1008.4
95	56	79	1033.5
95	56	80	934.98
95	57	69	753.77
95	57	70	789.48
95	57	71	898.89
95	57	72	880.83
[truncated: 7,412 more rows]
