# Supplementary material for: From mathematics to medicine: A practical primer on topological data analysis (TDA) and the development of related analytic tools for the functional discovery of latent structure in fMRI data
Source: PLoS One. 2021 Aug 12;16(8):e0255859. doi: 10.1371/journal.pone.0255859 (PMC8360597; doi:10.1371/journal.pone.0255859)
Supplement: S1 Data — The included archive of .csv files has one .csv file for each time index. Each .csv file contains a single matrix, which has one column for each of the spatial coordinates x, y, z and one column for the fMRI signal amplitude at voxel (x, y, z) at that time index. This is normalized scan data for a single patient from our study, described in the paper, with an ACC (anterior cingulate cortex) mask applied. This is the data we used, together with our software implementation of our workflow (available at https://github.com/regalski/Wayne-State-TDA), to produce the persistence diagrams, vineyards, and loop locations pictured in the figures and described in the Workflow section of our paper. (ZIP) [file pone.0255859.s004.zip › lea2002_145_121_121_time_192_rdACC.csv]

86	49	77	737.34
86	49	78	724.46
86	49	79	710.32
86	49	80	720.87
86	50	77	734.11
86	50	78	716.04
86	50	79	700.36
86	50	80	708.24
86	51	77	710.57
86	51	78	704.27
86	51	79	702
86	51	80	701.79
86	52	77	740.9
86	52	78	722.96
86	52	79	713.23
86	52	80	713.65
86	53	77	808.14
86	53	78	761.89
86	53	79	744.1
86	53	80	740.01
86	54	77	856.97
86	54	78	841.07
86	54	79	819.56
86	54	80	793.29
86	55	77	878.08
86	55	78	861.06
86	55	79	869.78
86	55	80	857.77
86	56	77	881.27
86	56	78	849.89
86	56	79	903.86
86	56	80	911.69
86	57	77	852.42
86	57	78	897.98
86	57	79	920.44
86	57	80	917.09
86	57	81	897.29
86	57	82	865.26
86	58	77	853.54
86	58	78	888.61
86	58	79	920.47
86	58	80	942.43
86	58	81	925.33
86	58	82	905.67
86	59	81	875.67
86	59	82	860.08
86	60	81	775.82
86	60	82	786.04
86	61	81	808.43
86	61	82	810.28
86	62	81	847.24
86	62	82	862.13
86	63	77	937.25
86	63	78	895.96
86	63	79	862.78
86	63	80	844.35
86	63	81	852.9
86	63	82	857.83
86	64	77	896.82
86	64	78	864.87
86	64	79	833.34
86	64	80	770.02
86	64	81	742.85
86	64	82	731.48
86	65	77	920.26
86	65	78	905.81
86	65	79	876.36
86	65	80	807.4
86	65	81	772.28
86	65	82	750.4
86	66	77	925.13
86	66	78	915.27
86	66	79	891.34
86	66	80	831.67
86	66	81	793.92
86	66	82	759.61
86	67	77	835.08
86	67	78	856.92
86	67	79	868.46
86	67	80	836.46
86	68	77	872.18
86	68	78	878
86	68	79	889.7
86	68	80	839.02
86	69	77	855.04
86	69	78	843.59
86	69	79	837.58
86	69	80	790.19
86	70	77	808.15
86	70	78	791.2
86	70	79	765.46
86	70	80	738.28
86	71	77	764.97
86	71	78	764.38
86	71	79	759.91
86	71	80	730.51
86	72	77	743.53
86	72	78	747.49
86	72	79	745.62
86	72	80	725.11
86	73	77	744.17
86	73	78	742.77
86	73	79	737.08
86	73	80	724.3
87	46	81	941.66
87	46	82	928.49
87	46	83	932.27
87	46	84	935.59
87	47	81	880.06
87	47	82	866.08
87	47	83	863.74
87	47	84	865.97
87	48	81	758.72
87	48	82	762.14
87	48	83	777.84
87	48	84	797.99
87	49	77	742.98
87	49	78	737.32
87	49	79	732.14
87	49	80	736.2
87	49	81	746.92
87	49	82	760.24
87	49	83	766.24
87	49	84	768.52
87	50	77	746.62
87	50	78	742.04
87	50	79	732.72
87	50	80	732.33
87	50	81	736.72
87	50	82	745.08
87	50	83	746.33
87	50	84	748.4
87	51	77	734.79
87	51	78	726.19
87	51	79	720.88
87	51	80	716.88
87	52	77	772.17
87	52	78	749.7
87	52	79	731.77
87	52	80	729.19
87	53	77	842.39
87	53	78	793.34
87	53	79	757.25
87	53	80	745.8
87	54	77	875.97
87	54	78	851.73
87	54	79	798.75
87	54	80	760.61
87	55	77	883.1
87	55	78	866.1
87	55	79	856.42
87	55	80	828.35
87	55	81	779.29
87	55	82	770.26
87	55	83	764.42
87	55	84	763.59
87	56	77	873.95
87	56	78	848.87
87	56	79	916.1
87	56	80	913.3
87	56	81	841.72
87	56	82	804.1
87	56	83	772.01
87	56	84	766.48
87	57	77	864.38
87	57	78	906.32
87	57	79	950.85
87	57	80	953.33
87	57	81	900.12
87	57	82	846.06
87	57	83	790.14
87	57	84	780.41
87	58	77	872.12
87	58	78	910.91
87	58	79	950.23
87	58	80	973.27
87	58	81	946.02
87	58	82	915.1
87	58	83	882.96
87	58	84	862.48
87	59	77	878.29
87	59	78	876.96
87	59	79	907.4
87	59	80	936.98
87	59	81	906.29
87	59	82	886.18
87	59	83	889.95
87	59	84	879.27
87	60	77	810.34
87	60	78	801.95
87	60	79	811.06
87	60	80	821.51
87	60	81	799.01
87	60	82	810.13
87	60	83	861.79
87	60	84	874.6
87	61	77	785.65
87	61	78	758.94
87	61	79	778.28
87	61	80	849.91
87	61	81	810.82
87	61	82	792.53
87	61	83	811.41
87	61	84	827.93
87	62	77	817.79
87	62	78	793.87
87	62	79	796.93
87	62	80	822.14
87	62	81	833.7
87	62	82	849.43
87	62	83	855.26
87	62	84	858.66
87	63	77	943.89
87	63	78	909.99
87	63	79	862.77
87	63	80	790.68
87	63	81	843.37
87	63	82	889.31
87	63	83	868.53
87	63	84	846.08
87	64	77	907.77
87	64	78	841.96
87	64	79	785.59
87	64	80	736.04
87	64	81	787.4
87	64	82	833.45
87	64	83	797.73
87	64	84	772.75
87	65	77	909.03
87	65	78	866.67
87	65	79	823.84
87	65	80	757.87
87	65	81	763.8
87	65	82	779.51
87	65	83	766.52
87	65	84	760.62
87	66	77	910.25
87	66	78	885.48
87	66	79	838.58
87	66	80	760.07
87	66	81	741.75
87	66	82	741.63
87	66	83	739.92
87	66	84	745.1
87	67	77	896.33
87	67	78	842.21
87	67	79	778.13
87	67	80	729.85
87	67	81	721.59
87	67	82	721.87
87	67	83	723.37
87	67	84	731.19
87	68	77	900.82
87	68	78	858.83
87	68	79	810.31
87	68	80	750.32
87	68	81	735.55
87	68	82	734.59
87	68	83	724.1
87	68	84	721.17
87	69	77	851.55
87	69	78	825.03
87	69	79	797.55
87	69	80	749
87	70	77	745.16
87	70	78	755.8
87	70	79	761.63
87	70	80	735.27
87	71	77	765.84
87	71	78	782.1
87	71	79	783.15
87	71	80	748.06
87	72	77	765.5
87	72	78	770.61
87	72	79	765.39
87	72	80	742.38
87	73	77	750.34
87	73	78	741.48
87	73	79	732.09
87	73	80	731.77
87	73	81	750.59
87	73	82	772.52
87	73	83	767.47
87	73	84	766.82
87	74	81	773.9
87	74	82	827.26
87	74	83	860.58
87	74	84	877.46
87	75	81	790.28
87	75	82	874.09
87	75	83	905.47
87	75	84	919.5
87	76	81	805.49
87	76	82	921.04
87	76	83	933.99
87	76	84	943.51
88	46	81	964.74
88	46	82	956.36
88	46	83	960.3
88	46	84	958.55
88	47	81	889.11
88	47	82	883.42
88	47	83	876.94
88	47	84	871.97
88	48	81	754.67
88	48	82	760.54
88	48	83	764.37
88	48	84	776.24
88	49	77	743.44
88	49	78	743.17
88	49	79	748.15
88	49	80	739.07
88	49	81	748.34
88	49	82	771.06
88	49	83	772.42
88	49	84	767.04
88	50	77	734.12
88	50	78	748.08
88	50	79	764.46
88	50	80	746.75
88	50	81	749.26
88	50	82	769.81
88	50	83	761.8
88	50	84	747.61
88	51	77	766.76
88	51	78	751.69
88	51	79	734.66
88	51	80	726.58
88	52	77	823.68
88	52	78	800.22
88	52	79	769.19
88	52	80	762.02
88	53	77	902.04
88	53	78	878.49
88	53	79	827.96
88	53	80	804.75
88	54	77	913.64
88	54	78	902.62
88	54	79	858.78
88	54	80	821.13
88	55	77	897.63
88	55	78	884.6
88	55	79	877.9
88	55	80	853.5
88	55	81	815.52
88	55	82	829.37
88	55	83	839.91
88	55	84	832.91
88	56	77	869.96
88	56	78	836.26
88	56	79	889.76
88	56	80	890.26
88	56	81	852.13
88	56	82	849.96
88	56	83	842.13
88	56	84	842.05
88	57	77	860.21
88	57	78	867.75
88	57	79	899.7
88	57	80	902.51
88	57	81	877.7
88	57	82	847.43
88	57	83	811.05
88	57	84	842.24
88	58	77	875.44
88	58	78	902.06
88	58	79	931.09
88	58	80	942.39
88	58	81	927.84
88	58	82	918.3
88	58	83	911.19
88	58	84	918.89
88	59	77	904
88	59	78	923.24
88	59	79	936.17
88	59	80	936.88
88	59	81	896.09
88	59	82	875.08
88	59	83	880.22
88	59	84	884.25
88	60	77	883.24
88	60	78	893.35
88	60	79	878.3
88	60	80	849.75
88	60	81	792.31
88	60	82	784.14
88	60	83	824.5
88	60	84	844.98
88	61	77	863.91
88	61	78	869.77
88	61	79	869.79
88	61	80	876.45
88	61	81	840.13
88	61	82	822.05
88	61	83	832.08
88	61	84	829.25
88	62	77	865.5
88	62	78	859.84
88	62	79	856.4
88	62	80	865.13
88	62	81	876.67
88	62	82	891.37
88	62	83	899.71
88	62	84	888.71
88	63	77	918.44
88	63	78	873.88
88	63	79	848.8
88	63	80	838.58
88	63	81	897.81
88	63	82	941.33
88	63	83	925.52
88	63	84	889.96
88	64	77	912.1
88	64	78	831.08
88	64	79	783.87
88	64	80	781.65
88	64	81	858.45
88	64	82	910.7
88	64	83	848.63
88	64	84	797.02
88	65	77	929.36
88	65	78	842.79
88	65	79	784.1
88	65	80	757.68
88	65	81	821.46
88	65	82	871.23
88	65	83	840.34
88	65	84	804.2
88	66	77	933.88
88	66	78	853.06
88	66	79	783.45
88	66	80	741.23
88	66	81	786.02
88	66	82	824.64
88	66	83	806.13
88	66	84	779.61
88	67	77	902.04
88	67	78	808.02
88	67	79	735.03
88	67	80	721.35
88	67	81	744.54
88	67	82	766.52
88	67	83	752.51
88	67	84	739.59
88	68	77	856.99
88	68	78	796.52
88	68	79	751.2
88	68	80	735.87
88	68	81	745.28
88	68	82	756.26
88	68	83	746.19
88	68	84	740.74
88	69	77	800.9
88	69	78	774.83
88	69	79	752.77
88	69	80	736.37
88	70	77	739.73
88	70	78	742.85
88	70	79	742.68
88	70	80	726.61
88	71	77	741.85
88	71	78	749.9
88	71	79	752.34
88	71	80	744.11
88	72	77	746.14
88	72	78	747.98
88	72	79	749.2
88	72	80	755.47
88	73	77	748.81
88	73	78	741.06
88	73	79	738.58
88	73	80	761.17
88	73	81	774.75
88	73	82	786.57
88	73	83	786.29
88	73	84	778.55
88	74	81	820.56
88	74	82	874
88	74	83	895.07
88	74	84	902.97
88	75	81	859.08
88	75	82	947.99
88	75	83	944.72
88	75	84	948.94
88	76	81	893.98
88	76	82	1012.7
88	76	83	948.42
88	76	84	944.9
89	46	81	961.42
89	46	82	976.16
89	46	83	954.98
89	46	84	938.91
89	47	81	910.84
89	47	82	911.24
89	47	83	879.6
89	47	84	857.48
89	48	81	770.46
89	48	82	765.49
89	48	83	752.04
89	48	84	750.29
89	49	77	768.28
89	49	78	750.32
89	49	79	743.18
89	49	80	748.19
89	49	81	759.75
89	49	82	781.35
89	49	83	780.36
89	49	84	773.81
89	50	74	717.24
89	50	75	737.67
89	50	76	743.62
89	50	77	728.83
89	50	78	745.38
89	50	79	771.37
89	50	80	757.26
89	50	81	764.22
89	50	82	789.94
89	50	83	781.72
89	50	84	762.98
89	51	74	736.52
89	51	75	772.44
89	51	76	792.68
89	51	77	779.63
89	51	78	777.97
89	51	79	771.97
89	51	80	743
89	51	81	738.14
89	51	82	756.31
89	51	83	746.6
89	51	84	726.78
89	52	74	768.1
89	52	75	825.27
89	52	76	861.7
89	52	77	836.34
89	52	78	821.74
89	52	79	814.72
89	52	80	803.71
89	52	81	798.25
89	52	82	801.41
89	52	83	780.29
89	52	84	747.78
89	53	74	809.47
89	53	75	890.83
89	53	76	947.36
89	53	77	889.63
89	53	78	873.5
89	53	79	876.52
89	53	80	868.96
89	53	81	850
89	53	82	836.09
89	53	83	813.25
89	53	84	788.06
89	54	74	807.7
89	54	75	877.84
89	54	76	934.68
89	54	77	919.13
89	54	78	910.18
89	54	79	893.23
89	54	80	876.46
89	54	81	853.79
89	54	82	848.66
89	54	83	843.63
89	54	84	837.04
89	55	75	840.19
89	55	76	896.86
89	55	77	909.52
89	55	78	910.34
89	55	79	905.27
89	55	80	893.66
89	55	81	869.03
89	55	82	880.06
89	55	83	893.33
89	55	84	898.12
89	56	75	812.32
89	56	76	883.02
89	56	77	878.2
89	56	78	869.49
89	56	79	896.49
89	56	80	897.53
89	56	81	879.77
89	56	82	888.7
89	56	83	898.87
89	56	84	907.43
89	57	75	857.25
89	57	76	869.63
89	57	77	876.36
89	57	78	879.84
89	57	79	862.2
89	57	80	858.68
89	57	81	868.87
89	57	82	865.98
89	57	83	861.85
89	57	84	891.3
89	58	77	890.77
89	58	78	916.96
89	58	79	909.91
89	58	80	922.82
89	58	81	950.04
89	58	82	957.12
89	58	83	960.77
89	58	84	986.19
89	59	77	911.23
89	59	78	927.36
89	59	79	933.5
89	59	80	935.69
89	59	81	920.3
89	59	82	900.16
89	59	83	891.12
89	59	84	901.49
89	60	77	849.87
89	60	78	846.62
89	60	79	862.46
89	60	80	859.63
89	60	81	788.56
89	60	82	762.65
89	60	83	780.9
89	60	84	812.12
89	61	77	855.01
89	61	78	844
89	61	79	843.01
89	61	80	833.21
89	61	81	793.52
89	61	82	774.21
89	61	83	776.6
89	61	84	794.78
89	62	77	873.13
89	62	78	849.78
89	62	79	843.86
89	62	80	854.6
89	62	81	867.28
89	62	82	887.03
89	62	83	901.95
89	62	84	901.32
89	63	77	910.07
89	63	78	872.74
89	63	79	869.04
89	63	80	900.39
89	63	81	946.06
89	63	82	976.51
89	63	83	965.41
89	63	84	934.72
89	64	77	892.99
89	64	78	811.76
89	64	79	783.49
89	64	80	822.81
89	64	81	883.41
89	64	82	926.75
89	64	83	878.2
89	64	84	832.92
89	65	77	890.43
89	65	78	807.23
89	65	79	767.74
89	65	80	786.65
89	65	81	867.53
89	65	82	934.97
89	65	83	907.81
89	65	84	854.87
89	66	75	896.56
89	66	76	880.76
89	66	77	891.63
89	66	78	821.52
89	66	79	771.53
89	66	80	763.4
89	66	81	837.62
89	66	82	903.15
89	66	83	884.64
89	66	84	836.39
89	67	75	896.64
89	67	76	860.78
89	67	77	842.16
89	67	78	788.03
89	67	79	745.07
89	67	80	738.78
89	67	81	780.83
89	67	82	819.45
89	67	83	809.97
89	67	84	786.31
89	68	75	869.11
89	68	76	824.97
89	68	77	793.6
89	68	78	776.33
89	68	79	757.47
89	68	80	750.59
89	68	81	767.15
89	68	82	783.52
89	68	83	787.2
89	68	84	784.16
89	69	74	872.7
89	69	75	826.15
89	69	76	781.97
89	69	77	751.4
89	69	78	763.5
89	69	79	765.32
89	69	80	751.49
89	69	81	754.26
89	69	82	762.62
89	69	83	781.51
89	69	84	787.16
89	70	74	800.28
89	70	75	772.98
89	70	76	747.8
89	70	77	738.91
89	70	78	749.44
89	70	79	750.75
89	70	80	728.48
89	70	81	742.88
89	70	82	765.68
89	70	83	790.26
89	70	84	791.4
89	71	74	764.04
89	71	75	747.93
89	71	76	736.03
89	71	77	738.83
89	71	78	749.19
89	71	79	755.06
89	71	80	749.81
89	71	81	756.9
89	71	82	765.12
89	71	83	770.07
89	71	84	764.95
89	72	74	746.05
89	72	75	735.13
89	72	76	731.46
89	72	77	739.11
89	72	78	747.06
89	72	79	756
89	72	80	770.81
89	72	81	777.06
89	72	82	783.25
89	72	83	790.85
89	72	84	786.13
89	73	74	716
89	73	75	720.43
89	73	76	731.25
89	73	77	738.54
89	73	78	744.49
89	73	79	755.59
89	73	80	782.65
89	73	81	798.49
89	73	82	811.8
89	73	83	833.65
89	73	84	826.57
89	74	81	866.59
89	74	82	912.57
89	74	83	924.69
89	74	84	921.82
89	75	81	919.33
89	75	82	990.89
89	75	83	984.07
89	75	84	980.58
89	76	81	950.41
89	76	82	1032.2
89	76	83	987.32
89	76	84	983.33
90	46	81	940.15
90	46	82	970.19
90	46	83	944.55
90	46	84	921.59
90	47	81	925.18
90	47	82	932.48
90	47	83	888.5
90	47	84	854.51
90	48	81	777.37
90	48	82	775.56
90	48	83	762.71
90	48	84	754.54
90	49	74	744.07
90	49	75	778.31
90	49	76	785.96
90	49	81	765.05
90	49	82	786.91
90	49	83	786.62
90	49	84	781.46
90	50	74	745.62
90	50	75	756.13
90	50	76	756.53
90	50	77	748.82
90	50	78	752.83
90	50	79	768.37
90	50	80	770.03
90	50	81	781.43
90	50	82	803.91
90	50	83	795.34
90	50	84	779.41
90	51	74	764.32
90	51	75	788.89
90	51	76	809.45
90	51	77	811.62
90	51	78	806.88
90	51	79	795.33
90	51	80	760.03
90	51	81	746.47
90	51	82	757.62
90	51	83	752.65
90	51	84	735.47
90	52	74	779.55
90	52	75	837.63
90	52	76	879.88
90	52	77	875.76
90	52	78	865.35
90	52	79	863.03
90	52	80	838.18
90	52	81	825.28
90	52	82	820.8
90	52	83	795.82
90	52	84	749.38
90	53	74	799.56
90	53	75	869.75
90	53	76	923.41
90	53	77	910.53
90	53	78	923.76
90	53	79	957.76
90	53	80	933.57
90	53	81	906.68
90	53	82	879.47
90	53	83	842.1
90	53	84	790.05
90	54	74	807.77
90	54	75	869.23
90	54	76	924.88
90	54	77	922.29
90	54	78	924.39
90	54	79	925.23
90	54	80	918.67
90	54	81	913.23
90	54	82	904.52
90	54	83	883.2
90	54	84	852.19
90	55	74	808.51
90	55	75	847.08
90	55	76	900.15
90	55	77	920.41
90	55	78	936.31
90	55	79	947.55
90	55	80	943.12
90	55	81	927.78
90	55	82	922.95
90	55	83	923.36
90	55	84	937.71
90	56	74	815.59
90	56	75	815.33
90	56	76	878.79
90	56	77	921.55
90	56	78	949.14
90	56	79	968.06
90	56	80	950.63
90	56	81	925.52
90	56	82	924.23
90	56	83	931.12
90	56	84	942.91
90	57	74	888.14
90	57	75	860.32
90	57	76	854.29
90	57	77	886.78
90	57	78	913.69
90	57	79	890.58
90	57	80	878.53
90	57	81	891.8
90	57	82	897.89
90	57	83	911.61
90	57	84	907.29
90	58	74	946.92
90	58	75	919.85
90	58	76	879.65
90	58	77	900.14
90	58	78	940.71
90	58	79	922.13
90	58	80	935.57
90	58	81	992.11
90	58	82	1011.3
90	58	83	1013.3
90	58	84	1036.1
90	59	75	975.58
90	59	76	946.39
90	59	77	932.62
90	59	78	936.7
90	59	79	918.99
90	59	80	927.16
90	59	81	953.99
90	59	82	945.43
90	59	83	915.52
90	59	84	932.15
90	60	75	822.52
90	60	76	781.61
90	60	77	760.32
90	60	78	759.3
90	60	79	800.85
90	60	80	827.14
90	60	81	790.98
90	60	82	769.69
90	60	83	761.06
90	60	84	801.53
90	61	77	794.31
90	61	78	789.33
90	61	79	796.56
90	61	80	783.3
90	61	81	731.13
90	61	82	682.9
90	61	83	636.91
90	61	84	702.37
90	62	75	892.01
90	62	76	864.86
90	62	77	861.9
90	62	78	834.42
90	62	79	828.35
90	62	80	834.75
90	62	81	838.29
90	62	82	844.65
90	62	83	835.15
90	62	84	869.62
90	63	75	779.35
90	63	76	827.27
90	63	77	929.13
90	63	78	897.68
90	63	79	909.92
90	63	80	958.29
90	63	81	986.43
90	63	82	995.77
90	63	83	972.35
90	63	84	956.2
90	64	75	820.46
90	64	76	835.13
90	64	77	879.55
90	64	78	806.95
90	64	79	800.62
90	64	80	862.86
90	64	81	884.46
90	64	82	900.04
90	64	83	894.73
90	64	84	888.68
90	65	74	921.96
90	65	75	876.93
90	65	76	857.49
90	65	77	850.5
90	65	78	782.13
90	65	79	770.03
90	65	80	822.41
90	65	81	889.24
90	65	82	945.78
90	65	83	951.66
90	65	84	912.31
90	66	74	921.2
90	66	75	926.44
90	66	76	893.38
90	66	77	840.51
90	66	78	790.69
90	66	79	773.39
90	66	80	801.51
90	66	81	882.69
90	66	82	944.22
90	66	83	939.15
90	66	84	881.41
90	67	74	937.53
90	67	75	899.9
90	67	76	844.7
90	67	77	788.09
90	67	78	763.79
90	67	79	756.32
90	67	80	769.72
90	67	81	813.57
90	67	82	850.76
90	67	83	851.06
90	67	84	808.02
90	68	74	909.98
90	68	75	856.43
90	68	76	800.78
90	68	77	751.64
90	68	78	765.84
90	68	79	780.77
90	68	80	785.01
90	68	81	791.31
90	68	82	800.53
90	68	83	821.5
90	68	84	819.67
90	69	74	850.81
90	69	75	805.6
90	69	76	765.76
90	69	77	730.01
90	69	78	772.35
90	69	79	799.82
90	69	80	789.88
90	69	81	773.57
90	69	82	770.03
90	69	83	801.39
90	69	84	819.19
90	70	74	797.09
90	70	75	786.69
90	70	76	768.28
90	70	77	747.02
90	70	78	763.99
90	70	79	769.96
90	70	80	746.14
90	70	81	757.18
90	70	82	784.53
90	70	83	809.63
90	70	84	817.3
90	71	74	782.7
90	71	75	776.41
90	71	76	761.7
90	71	77	748.19
90	71	78	760.76
90	71	79	768.49
90	71	80	764.36
90	71	81	772.9
90	71	82	784.02
90	71	83	787.23
90	71	84	790.62
90	72	74	792.35
90	72	75	773.63
90	72	76	754.89
90	72	77	744.47
90	72	78	757.62
90	72	79	773.83
90	72	80	791.92
90	72	81	797.44
90	72	82	798.56
90	72	83	801.9
90	72	84	806.6
90	73	74	795.31
90	73	75	780.57
90	73	76	762.79
90	73	81	833.45
90	73	82	846.98
90	73	83	877.94
90	73	84	876.88
90	74	81	915.46
90	74	82	946.23
90	74	83	959.19
90	74	84	952.36
90	75	81	983.34
90	75	82	1026.1
90	75	83	1022.3
90	75	84	1011.5
90	76	81	983.02
90	76	82	1020.2
90	76	83	1033
90	76	84	1031.8
91	47	81	939.52
91	47	82	944.92
91	47	83	907.99
91	47	84	886.2
91	48	81	797.26
91	48	82	798.36
91	48	83	802.73
91	48	84	809.54
91	49	74	785.23
91	49	75	812.26
91	49	76	808.58
91	49	81	767.04
91	49	82	793.57
91	49	83	794.88
91	49	84	790.97
91	50	74	775.04
91	50	75	780.67
91	50	76	773.02
91	50	81	792.73
91	50	82	812.96
91	50	83	792.54
91	50	84	772.89
91	51	74	789.48
91	51	75	805.64
91	51	76	815.27
91	51	81	754.81
91	51	82	753.59
91	51	83	746.14
91	51	84	743.47
91	52	74	825.29
91	52	75	863.49
91	52	76	887.49
91	52	81	820.91
91	52	82	794.06
91	52	83	769.63
91	52	84	746.7
91	53	74	853.83
91	53	75	903.05
91	53	76	940.84
91	53	81	918.62
91	53	82	859.84
91	53	83	814.84
91	53	84	769.89
91	54	74	855.69
91	54	75	912.94
91	54	76	951.86
91	54	81	936.72
91	54	82	930.87
91	54	83	889.62
91	54	84	815.89
91	55	74	844.86
91	55	75	898.5
91	55	76	937.92
91	55	81	964.16
91	55	82	952.18
91	55	83	931.45
91	55	84	917.01
91	56	74	835.77
91	56	75	868.68
91	56	76	917.79
91	56	81	974.8
91	56	82	951.71
91	56	83	939.16
91	56	84	937.73
91	57	74	880.59
91	57	75	873.7
91	57	76	873.92
91	57	77	913.02
91	57	78	949.46
91	57	79	951.57
91	57	80	942.58
91	57	81	930.49
91	57	82	923.67
91	57	83	923.72
91	57	84	917.33
91	58	74	936.23
91	58	75	917.42
91	58	76	893.55
91	58	77	922.95
91	58	78	965.19
91	58	79	962.34
91	58	80	972.21
91	58	81	1022.3
91	58	82	1025.4
91	58	83	1013.6
91	58	84	1023.5
91	59	74	950.71
91	59	75	1001.1
91	59	76	980.05
91	59	77	962.05
91	59	78	955.27
91	59	79	922.23
91	59	80	919
91	59	81	974.76
91	59	82	972.08
91	59	83	944.4
91	59	84	924.56
91	60	74	831.34
91	60	75	828.36
91	60	76	762.61
91	60	77	729.48
91	60	78	719.43
91	60	79	727.04
91	60	80	750.72
91	60	81	795.53
91	60	82	817.6
91	60	83	817.31
91	60	84	791.46
91	61	74	830.17
91	61	75	771.16
91	61	76	765.46
91	61	77	763.98
91	61	78	763.47
91	61	79	769.11
91	61	80	769.74
91	61	81	753.69
91	61	82	716.87
91	61	83	659.35
91	61	84	645.36
91	62	74	982.55
91	62	75	778.19
91	62	76	821.57
91	62	77	853.79
91	62	78	833.18
91	62	79	840.58
91	62	80	860.07
91	62	81	866.38
91	62	82	859.68
91	62	83	833.1
91	62	84	844.24
91	63	74	918.08
91	63	75	761.43
91	63	76	850.74
91	63	77	954.06
91	63	78	918.19
91	63	79	948.9
91	63	80	1002.9
91	63	81	1022.3
91	63	82	1009
91	63	83	954.86
91	63	84	949.48
91	64	74	911.33
91	64	75	864.79
91	64	76	881.92
91	64	77	883.14
91	64	78	820.18
91	64	79	838.24
91	64	80	901.85
91	64	81	897.45
91	64	82	884.44
91	64	83	857.31
91	64	84	890.73
91	65	74	900.73
91	65	75	932.68
91	65	76	900.12
91	65	77	840.22
91	65	78	780.89
91	65	79	787.96
91	65	80	842.13
91	65	81	888.96
91	65	82	929.32
91	65	83	929.5
91	65	84	928.42
91	66	74	894.28
91	66	75	929.06
91	66	76	895.95
91	66	77	827.09
91	66	78	783.45
91	66	79	776.03
91	66	80	807.79
91	66	81	888.58
91	66	82	947.42
91	66	83	945.79
91	66	84	911.76
91	67	74	916.47
91	67	75	906.04
91	67	76	852.62
91	67	81	839.72
91	67	82	877.15
91	67	83	891.49
91	67	84	851.19
91	68	74	896.86
91	68	75	861.44
91	68	76	811.52
91	68	81	823.83
91	68	82	820.3
91	68	83	835.97
91	68	84	830.29
91	69	74	844.76
91	69	75	812.25
91	69	76	776.49
91	69	81	805.93
91	69	82	776.03
91	69	83	796.04
91	69	84	809.12
91	70	74	807.85
91	70	75	802.82
91	70	76	784.84
91	70	81	767.31
91	70	82	764.53
91	70	83	788.01
91	70	84	800.08
91	71	74	794.81
91	71	75	795.36
91	71	76	781.94
91	71	81	785.29
91	71	82	792.71
91	71	83	800.01
91	71	84	807.88
91	72	74	804.52
91	72	75	796.26
91	72	76	778.35
91	72	81	819.42
91	72	82	830.11
91	72	83	826.01
91	72	84	832.74
91	73	74	815.56
91	73	75	804.95
91	73	76	787.45
91	73	81	883.11
91	73	82	897.97
91	73	83	897.03
91	73	84	904.85
91	74	74	811.55
91	74	75	800.16
91	74	76	781.57
91	74	81	962.91
91	74	82	971.01
91	74	83	982.47
91	74	84	991.96
91	75	81	1034.7
91	75	82	1032
91	75	83	1054.3
91	75	84	1060.4
91	76	81	1010.2
91	76	82	1035.8
91	76	83	1051
91	76	84	1060.6
92	47	81	985.23
92	47	82	986.31
92	47	83	955.92
92	47	84	946.98
92	48	81	859.66
92	48	82	871.2
92	48	83	877.14
92	48	84	887.62
92	49	74	820.5
92	49	75	842.55
92	49	76	831.87
92	49	81	794.79
92	49	82	825.11
92	49	83	837.73
92	49	84	841.61
92	50	74	807.22
92	50	75	810.14
92	50	76	796.82
92	50	81	784.35
92	50	82	818.42
92	50	83	813.17
92	50	84	806.39
92	51	74	808.86
92	51	75	812.25
92	51	76	809.96
92	51	81	756.76
92	51	82	784.48
92	51	83	780.03
92	51	84	775.13
92	52	74	846.09
92	52	75	852.21
92	52	76	856.11
92	52	81	774.23
92	52	82	782.27
92	52	83	770.02
92	52	84	749.13
92	53	74	898.54
92	53	75	922.43
92	53	76	940.76
92	53	81	829.42
92	53	82	804.06
92	53	83	777.24
92	53	84	745.6
92	54	74	911.3
92	54	75	951.19
92	54	76	975.88
92	54	81	859
92	54	82	840.57
92	54	83	807.43
92	54	84	754.9
92	55	74	895.94
92	55	75	954.77
92	55	76	987.82
92	55	81	912.82
92	55	82	891.95
92	55	83	869.62
92	55	84	847.97
92	56	74	879.86
92	56	75	942.06
92	56	76	980.23
92	56	81	950.65
92	56	82	917.64
92	56	83	892.34
92	56	84	876.97
92	57	74	876.32
92	57	75	906.36
92	57	76	938.98
92	57	77	953.78
92	57	78	965.27
92	57	79	970.88
92	57	80	944.13
92	57	81	904.82
92	57	82	887.55
92	57	83	880.09
92	57	84	877.01
92	58	74	909.43
92	58	75	916.02
92	58	76	944.12
92	58	77	963.19
92	58	78	982.36
92	58	79	1015.9
92	58	80	1014.4
92	58	81	988.22
92	58	82	974.49
92	58	83	965.93
92	58	84	971.33
92	59	74	975.36
92	59	75	1024.6
92	59	76	1012.8
92	59	77	993.05
92	59	78	989.78
92	59	79	999.79
92	59	80	985.12
92	59	81	969.24
92	59	82	949.87
92	59	83	929.12
92	59	84	898.67
92	60	74	882.25
92	60	75	906.27
92	60	76	837.81
92	60	77	818.64
92	60	78	861.16
92	60	79	806.49
92	60	80	782.69
92	60	81	836.44
92	60	82	863.55
92	60	83	860.11
92	60	84	802.88
92	61	74	837.69
92	61	75	754.28
92	61	76	781.98
92	61	77	832.08
92	61	78	859.41
92	61	79	821.03
92	61	80	819.54
92	61	81	913.29
92	61	82	914.69
92	61	83	850.76
92	61	84	720.25
92	62	74	884
92	62	75	606.24
92	62	76	773.76
92	62	77	889.12
92	62	78	869.97
92	62	79	865.03
92	62	80	889.21
92	62	81	970.38
92	62	82	987.23
92	62	83	955.25
92	62	84	903.14
92	63	74	869.9
92	63	75	751.35
92	63	76	873.39
92	63	77	968.17
92	63	78	903.46
92	63	79	940.68
92	63	80	997.95
92	63	81	1021
92	63	82	1032.5
92	63	83	1015.2
92	63	84	997.8
92	64	74	869.12
92	64	75	884.11
92	64	76	918.05
92	64	77	917.04
92	64	78	836.58
92	64	79	834.31
92	64	80	869.45
92	64	81	910.5
92	64	82	932.04
92	64	83	923.31
92	64	84	940.7
92	65	74	860.06
92	65	75	956.93
92	65	76	945.26
92	65	77	894.26
92	65	78	819.93
92	65	79	797.7
92	65	80	810.64
92	65	81	876.69
92	65	82	934.22
92	65	83	961.85
92	65	84	967.41
92	66	74	873.18
92	66	75	941.81
92	66	76	939.39
92	66	77	902.4
92	66	78	837.27
92	66	79	796.43
92	66	80	783.95
92	66	81	862.73
92	66	82	931.12
92	66	83	968.15
92	66	84	956.11
92	67	74	893.99
92	67	75	899.73
92	67	76	877.89
92	67	81	815.89
92	67	82	870.27
92	67	83	917.42
92	67	84	905.03
92	68	74	893.74
92	68	75	871.17
92	68	76	841.1
92	68	81	811.38
92	68	82	834.59
92	68	83	859.07
92	68	84	850.32
92	69	74	861.13
92	69	75	858.13
92	69	76	828.77
92	69	81	809.55
92	69	82	804.12
92	69	83	812.96
92	69	84	809.51
92	70	74	825.6
92	70	75	823.92
92	70	76	794.31
92	70	81	764.88
92	70	82	770.35
92	70	83	785.38
92	70	84	789.32
92	71	74	801.25
92	71	75	807.43
92	71	76	783.83
92	71	81	781.75
92	71	82	801.03
92	71	83	818.55
92	71	84	829.62
92	72	74	799.06
92	72	75	805.78
92	72	76	790.44
92	72	81	824.26
92	72	82	853.07
92	72	83	868.06
92	72	84	878.73
92	73	74	798.72
92	73	75	801.52
92	73	76	793.93
92	73	81	903.34
92	73	82	926.54
92	73	83	937.83
92	73	84	944.79
92	74	74	801.06
92	74	75	803.97
92	74	76	796.94
92	74	81	971.84
92	74	82	988.91
92	74	83	1011.4
92	74	84	1024.3
92	75	81	1030.7
92	75	82	1042.4
92	75	83	1081.3
92	75	84	1100.4
92	76	81	996.94
92	76	82	1025.6
92	76	83	1052
92	76	84	1080.3
93	49	74	840.19
93	49	75	862.95
93	49	76	847.25
93	50	74	832.2
93	50	75	834.89
93	50	76	819.08
93	50	81	790.4
93	50	82	801.93
93	50	83	821.67
93	50	84	836.03
93	51	74	825.83
93	51	75	811.67
93	51	76	794.78
93	51	81	783.84
93	51	82	801.03
93	51	83	802.23
93	51	84	808.65
93	52	74	827.14
93	52	75	795.22
93	52	76	772.84
93	52	81	778.41
93	52	82	785.49
93	52	83	787.19
93	52	84	790.75
93	53	74	898.32
93	53	75	881.9
93	53	76	858.94
93	53	81	782.28
93	53	82	776.05
93	53	83	776.04
93	53	84	768.7
93	54	71	742.95
93	54	72	791.77
93	54	73	845.65
93	54	74	942.23
93	54	75	941.58
93	54	76	921.83
93	54	81	800.29
93	54	82	786.29
93	54	83	763.76
93	54	84	733.35
93	55	71	756.3
93	55	72	792.7
93	55	73	832.83
93	55	74	952.53
93	55	75	973.62
93	55	76	967.12
93	55	81	838.47
93	55	82	818.5
93	55	83	802.26
93	55	84	789.3
93	56	71	814.89
93	56	72	825.51
93	56	73	817.72
93	56	74	942.02
93	56	75	999.19
93	56	76	1013.1
93	56	81	874.01
93	56	82	848.36
93	56	83	829.81
93	56	84	816.71
93	57	71	897.04
93	57	72	884.6
93	57	73	812.22
93	57	74	891.41
93	57	75	945.25
93	57	76	982.67
93	57	77	969.97
93	57	78	957.28
93	57	79	936.02
93	57	80	892.46
93	58	71	933.45
93	58	72	961.97
93	58	73	854.76
93	58	74	872.84
93	58	75	909.47
93	58	76	953.51
93	58	77	965.09
93	58	78	975.65
93	58	79	985.14
93	58	80	975.68
93	59	71	903.7
93	59	72	987.38
93	59	73	972.49
93	59	74	985.68
93	59	75	992.41
93	59	76	973.82
93	59	77	979.45
93	59	78	988.03
93	59	79	981.17
93	59	80	966.93
93	60	71	881.67
93	60	72	999.7
93	60	73	854.8
93	60	74	848.7
93	60	75	921.88
93	60	76	884.95
93	60	77	853.28
93	60	78	839.15
93	60	79	777.14
93	60	80	761.19
93	61	74	779.6
93	61	75	830.18
93	61	76	856.28
93	61	77	868.8
93	61	78	855.15
93	61	79	797.18
93	61	80	795.02
93	62	71	857.91
93	62	72	1108.4
93	62	73	972
93	62	74	843.42
93	62	75	737.22
93	62	76	848.7
93	62	77	903.49
93	62	78	871.16
93	62	79	851.42
93	62	80	867.8
93	63	71	850.17
93	63	72	978.39
93	63	73	955.48
93	63	74	940.86
93	63	75	918.42
93	63	76	939.77
93	63	77	943.35
93	63	78	890.57
93	63	79	940.47
93	63	80	986.65
93	64	71	863.17
93	64	72	939.15
93	64	73	945.73
93	64	74	927.8
93	64	75	955.81
93	64	76	958.31
93	64	77	937.67
93	64	78	869.77
93	64	79	860.55
93	64	80	866.48
93	65	71	866.25
93	65	72	1001.9
93	65	73	939.74
93	65	74	889.33
93	65	75	966.11
93	65	76	967.9
93	65	77	937.94
93	65	78	881.53
93	65	79	842.99
93	65	80	818.1
93	66	71	849.72
93	66	72	975.94
93	66	73	981.84
93	66	74	964.96
93	66	75	990.25
93	66	76	979.05
93	67	71	824.97
93	67	72	964.73
93	67	73	981.37
93	67	74	953.03
93	67	75	958.98
93	67	76	952.88
93	67	81	789.57
93	67	82	837.45
93	67	83	900.19
93	67	84	925.72
93	68	71	795.8
93	68	72	938.75
93	68	73	955.15
93	68	74	921.66
93	68	75	923.99
93	68	76	913.42
93	68	81	801.83
93	68	82	831.54
93	68	83	860.71
93	68	84	864.2
93	69	71	727.94
93	69	72	878.46
93	69	73	919.57
93	69	74	886.78
93	69	75	889.61
93	69	76	868.26
93	69	81	822.66
93	69	82	832.75
93	69	83	831.28
93	69	84	816.29
93	70	74	825.24
93	70	75	829.96
93	70	76	818.68
93	70	81	776.29
93	70	82	788.31
93	70	83	792.16
93	70	84	791.27
93	71	74	792.37
93	71	75	808.85
93	71	76	802.82
93	71	81	786.45
93	71	82	809.79
93	71	83	824.27
93	71	84	835.19
93	72	74	814.55
93	72	75	841.58
93	72	76	831.04
93	72	81	830.62
93	72	82	867.43
93	72	83	890.61
93	72	84	906.22
93	73	74	807.29
93	73	75	823.63
93	73	76	824.35
93	73	81	925.12
93	73	82	953.03
93	73	83	973.17
93	73	84	982.02
93	74	74	808.59
93	74	75	813.45
93	74	76	817.01
94	49	74	828.59
94	49	75	866.52
94	49	76	844.88
94	50	71	862.83
94	50	72	812.61
94	50	73	806.73
94	50	74	820.69
94	50	75	836.33
94	50	76	816.15
94	51	71	837.6
94	51	72	825.81
94	51	73	831.41
94	51	74	831.11
94	51	75	813.59
94	51	76	797.49
94	52	71	833.3
94	52	72	825.07
94	52	73	816.84
94	52	74	804.49
94	52	75	799.25
94	52	76	792.5
94	53	69	626.45
94	53	70	686.21
94	53	71	824.34
94	53	72	833.86
94	53	73	841.84
94	53	74	851.27
94	53	75	831.37
94	53	76	825.86
94	54	69	617.78
94	54	70	653.27
94	54	71	810.59
94	54	72	842.93
94	54	73	867.3
94	54	74	908.57
94	54	75	894.29
94	54	76	890.01
94	54	78	869.53
94	54	79	847.32
94	54	80	811.52
94	55	69	596.94
94	55	70	632.63
94	55	71	768.31
94	55	72	796.15
94	55	73	833.2
94	55	74	928.56
94	55	75	970.54
94	55	76	972.42
94	55	78	907.01
94	55	79	897.91
94	55	80	850.66
94	56	69	621.91
94	56	70	673.45
94	56	71	798.7
94	56	72	832.41
94	56	73	853.41
94	56	74	972.84
94	56	75	1014
94	56	76	1012.1
94	56	78	966.53
94	56	79	1001.4
94	56	80	910.74
94	57	71	878.87
94	57	72	889.41
94	57	73	866.92
94	57	74	941.96
94	57	75	981.21
94	57	76	1006.4
94	57	77	974.56
94	57	78	958.66
94	57	79	947.92
94	57	80	882.85
94	58	71	884.86
94	58	72	918.16
94	58	73	883.91
94	58	74	904.34
94	58	75	942.2
94	58	76	982.86
94	58	77	975.65
94	58	78	976.21
94	58	79	986.51
94	58	80	965.83
94	59	71	943.11
94	59	72	1007.7
94	59	73	998.76
94	59	74	1021.7
94	59	75	1028.9
94	59	76	997.15
94	59	77	988.41
94	59	78	985.78
94	59	79	986.22
94	59	80	966.55
94	60	71	839.71
94	60	72	874.32
94	60	73	800.26
94	60	74	806.42
94	60	75	850.25
94	60	76	895.21
94	60	77	865.6
94	60	78	811.77
94	60	79	766.81
94	60	80	775.73
94	61	71	572.57
94	61	72	670.31
94	61	73	662.56
94	61	74	716.63
94	61	75	788.28
94	61	76	887.61
94	61	77	908.78
94	61	78	872.79
94	61	79	784.11
94	61	80	774.54
94	62	71	722.33
94	62	72	873.25
94	62	73	826.15
94	62	74	811.52
94	62	75	830.25
94	62	76	928.81
94	62	77	953.66
94	62	78	915.94
94	62	79	847.95
94	62	80	841.35
94	63	71	825.16
94	63	72	959.09
94	63	73	950.75
94	63	74	981.77
94	63	75	1033.9
94	63	76	1013.3
94	63	77	970.49
94	63	78	920.48
94	63	79	960.16
94	63	80	991.21
94	64	71	888.89
94	64	72	991.13
94	64	73	989.32
94	64	74	988.47
94	64	75	1025.5
94	64	76	1002.6
94	64	77	972.24
94	64	78	926.27
94	64	79	901.2
94	64	80	884.05
94	65	71	845.35
94	65	72	966.63
94	65	73	950.88
94	65	74	936.33
94	65	75	992.66
94	65	76	991.3
94	65	77	974.11
94	65	78	951.31
94	65	79	906.46
94	65	80	858.58
94	66	71	840.98
94	66	72	940.37
94	66	73	950.74
94	66	74	965.07
94	66	75	1029.8
94	66	76	1011.6
94	66	78	996.44
94	66	79	944.38
94	66	80	870.15
94	67	69	777.48
94	67	70	802.95
94	67	71	802.89
94	67	72	919.44
94	67	73	947.9
94	67	74	949.48
94	67	75	975.27
94	67	76	984.39
94	67	78	1003.1
94	67	79	931.34
94	67	80	824.83
94	68	69	656.94
94	68	70	691.76
94	68	71	734.42
94	68	72	890.26
94	68	73	929.48
94	68	74	922.71
94	68	75	926.3
94	68	76	938.09
94	68	78	957.32
94	68	79	909.59
94	68	80	831.52
94	69	69	686.94
94	69	70	701.32
94	69	71	705.37
94	69	72	839.51
94	69	73	880.4
94	69	74	873.55
94	69	75	893.42
94	69	76	885.21
94	69	78	880.45
94	69	79	876.08
94	69	80	855.53
94	70	69	684.8
94	70	70	684.35
94	70	71	674.69
94	70	72	788.6
94	70	73	831.73
94	70	74	830.8
94	70	75	823.9
94	70	76	824.78
94	71	71	642.58
94	71	72	749.36
94	71	73	801.87
94	71	74	809.36
94	71	75	799.57
94	71	76	802.4
94	72	71	615.38
94	72	72	761.3
94	72	73	835.35
94	72	74	828.88
94	72	75	847.16
94	72	76	849.42
94	73	71	619.99
94	73	72	749.98
94	73	73	827.2
94	73	74	821.41
94	73	75	828.69
94	73	76	835.89
94	74	74	812.45
94	74	75	816.44
94	74	76	829.01
95	50	71	901.3
95	50	72	849.2
95	50	73	831.23
95	51	71	877.87
95	51	72	871.98
95	51	73	865.01
95	52	71	851.87
95	52	72	874.04
95	52	73	891.82
95	53	69	626.2
95	53	70	687.04
95	53	71	822.84
95	53	72	853.06
95	53	73	876.08
95	53	77	920.4
95	53	78	908.21
95	53	79	884.96
95	53	80	838.05
95	54	69	637
95	54	70	667.9
95	54	71	796.44
95	54	72	825.99
95	54	73	847.44
95	54	77	954.49
95	54	78	939.72
95	54	79	910.73
95	54	80	844.52
95	55	69	632.98
95	55	70	666.43
95	55	71	802.32
95	55	72	844.97
95	55	73	859.61
95	55	77	983.05
95	55	78	960.87
95	55	79	945.78
95	55	80	871.98
95	56	69	646.79
95	56	70	686.15
95	56	71	820.1
95	56	72	858.17
95	56	73	870.22
95	56	77	989.16
95	56	78	1000.5
95	56	79	1049.6
95	56	80	947.04
95	57	69	751.79
95	57	70	748.47
95	57	71	870.91
95	57	72	899.9
[truncated: 7,412 more rows]
