# Supplementary material for: From mathematics to medicine: A practical primer on topological data analysis (TDA) and the development of related analytic tools for the functional discovery of latent structure in fMRI data
Source: PLoS One. 2021 Aug 12;16(8):e0255859. doi: 10.1371/journal.pone.0255859 (PMC8360597; doi:10.1371/journal.pone.0255859)
Supplement: S1 Data — The included archive of .csv files has one .csv file for each time index. Each .csv file contains a single matrix, which has one column for each of the spatial coordinates x, y, z and one column for the fMRI signal amplitude at voxel (x, y, z) at that time index. This is normalized scan data for a single patient from our study, described in the paper, with an ACC (anterior cingulate cortex) mask applied. This is the data we used, together with our software implementation of our workflow (available at https://github.com/regalski/Wayne-State-TDA), to produce the persistence diagrams, vineyards, and loop locations pictured in the figures and described in the Workflow section of our paper. (ZIP) [file pone.0255859.s004.zip › lea2002_145_121_121_time_193_rdACC.csv]

86	49	77	721.42
86	49	78	714.53
86	49	79	710.39
86	49	80	710.93
86	50	77	714.14
86	50	78	704.09
86	50	79	691.45
86	50	80	699.35
86	51	77	718.56
86	51	78	711.31
86	51	79	698.08
86	51	80	690.88
86	52	77	751.96
86	52	78	733.05
86	52	79	721.3
86	52	80	712.75
86	53	77	809.12
86	53	78	762.89
86	53	79	760.17
86	53	80	753.14
86	54	77	860.95
86	54	78	828.12
86	54	79	822.62
86	54	80	803.36
86	55	77	885.1
86	55	78	850.09
86	55	79	849.77
86	55	80	844.81
86	56	77	874.28
86	56	78	846.91
86	56	79	865.9
86	56	80	875.7
86	57	77	850.43
86	57	78	890.07
86	57	79	898.5
86	57	80	878.07
86	57	81	859.25
86	57	82	835.27
86	58	77	850.61
86	58	78	891.67
86	58	79	903.55
86	58	80	889.53
86	58	81	887.43
86	58	82	885.79
86	59	81	847.73
86	59	82	846.13
86	60	81	741.9
86	60	82	756.17
86	61	81	790.55
86	61	82	812.37
86	62	81	816.25
86	62	82	846.15
86	63	77	880.38
86	63	78	873.11
86	63	79	858.9
86	63	80	822.47
86	63	81	816.98
86	63	82	837.89
86	64	77	851.79
86	64	78	850.85
86	64	79	861.33
86	64	80	777
86	64	81	737.8
86	64	82	746.45
86	65	77	867.31
86	65	78	878.87
86	65	79	882.39
86	65	80	794.43
86	65	81	749.33
86	65	82	748.47
86	66	77	875.19
86	66	78	892.25
86	66	79	892.3
86	66	80	811.68
86	66	81	768.96
86	66	82	757.65
86	67	77	807.02
86	67	78	856.85
86	67	79	888.4
86	67	80	821.47
86	68	77	857.22
86	68	78	867.02
86	68	79	885.73
86	68	80	816.11
86	69	77	848.93
86	69	78	830.53
86	69	79	832.59
86	69	80	769.25
86	70	77	781.18
86	70	78	768.27
86	70	79	755.55
86	70	80	713.37
86	71	77	742.99
86	71	78	737.41
86	71	79	740.95
86	71	80	710.56
86	72	77	726.49
86	72	78	725.44
86	72	79	725.56
86	72	80	705.11
86	73	77	736.17
86	73	78	732.75
86	73	79	717.04
86	73	80	703.28
87	46	81	916.7
87	46	82	905.56
87	46	83	923.34
87	46	84	948.66
87	47	81	845.19
87	47	82	846.19
87	47	83	853.82
87	47	84	866.06
87	48	81	745.67
87	48	82	753.12
87	48	83	761.83
87	48	84	771.01
87	49	77	730.04
87	49	78	726.37
87	49	79	726.16
87	49	80	724.21
87	49	81	724.94
87	49	82	724.28
87	49	83	725.29
87	49	84	737.57
87	50	77	719.66
87	50	78	722.11
87	50	79	724.82
87	50	80	720.42
87	50	81	714.8
87	50	82	702.15
87	50	83	702.38
87	50	84	721.45
87	51	77	727.79
87	51	78	721.21
87	51	79	707.92
87	51	80	698.94
87	52	77	769.24
87	52	78	750.78
87	52	79	729.83
87	52	80	721.3
87	53	77	831.42
87	53	78	793.39
87	53	79	773.36
87	53	80	758.95
87	54	77	870.97
87	54	78	852.79
87	54	79	821.83
87	54	80	787.67
87	55	77	890.17
87	55	78	877.15
87	55	79	860.47
87	55	80	835.4
87	55	81	786.36
87	55	82	752.31
87	55	83	724.43
87	55	84	738.58
87	56	77	884.95
87	56	78	868.87
87	56	79	895.17
87	56	80	896.34
87	56	81	832.76
87	56	82	786.12
87	56	83	744.01
87	56	84	749.42
87	57	77	864.37
87	57	78	902.37
87	57	79	927.87
87	57	80	932.3
87	57	81	867.13
87	57	82	809.06
87	57	83	755.12
87	57	84	758.38
87	58	77	870.17
87	58	78	908.95
87	58	79	928.26
87	58	80	943.3
87	58	81	925.1
87	58	82	905.24
87	58	83	875.11
87	58	84	863.57
87	59	77	890.25
87	59	78	891.91
87	59	79	898.48
87	59	80	902.11
87	59	81	896.32
87	59	82	882.16
87	59	83	868.92
87	59	84	865.26
87	60	77	795.39
87	60	78	818.01
87	60	79	823.13
87	60	80	783.52
87	60	81	766.03
87	60	82	773.2
87	60	83	806.85
87	60	84	832.7
87	61	77	744.8
87	61	78	767.03
87	61	79	787.38
87	61	80	801
87	61	81	800.92
87	61	82	799.6
87	61	83	812.4
87	61	84	822.9
87	62	77	762.78
87	62	78	776.87
87	62	79	789.93
87	62	80	800.08
87	62	81	817.72
87	62	82	838.48
87	62	83	842.29
87	62	84	844.68
87	63	77	909.99
87	63	78	886.07
87	63	79	848.83
87	63	80	800.74
87	63	81	820.44
87	63	82	870.38
87	63	83	851.61
87	63	84	832.12
87	64	77	841.74
87	64	78	813.92
87	64	79	794.56
87	64	80	745
87	64	81	775.35
87	64	82	852.4
87	64	83	797.7
87	64	84	752.72
87	65	77	821.09
87	65	78	826.75
87	65	79	822.9
87	65	80	746.86
87	65	81	741.73
87	65	82	785.41
87	65	83	755.49
87	65	84	731.64
87	66	77	830.3
87	66	78	857.51
87	66	79	843.59
87	66	80	744.05
87	66	81	715.68
87	66	82	742.54
87	66	83	735.88
87	66	84	731.11
87	67	77	848.3
87	67	78	844.22
87	67	79	798.13
87	67	80	716.78
87	67	81	699.49
87	67	82	726.78
87	67	83	735.32
87	67	84	740.17
87	68	77	864.82
87	68	78	840.92
87	68	79	799.4
87	68	80	737.37
87	68	81	725.58
87	68	82	750.62
87	68	83	740.12
87	68	84	725.17
87	69	77	832.58
87	69	78	804.05
87	69	79	786.58
87	69	80	743.07
87	70	77	733.12
87	70	78	739.75
87	70	79	765.63
87	70	80	735.32
87	71	77	733.88
87	71	78	743.12
87	71	79	760.17
87	71	80	734.1
87	72	77	730.47
87	72	78	736.56
87	72	79	743.35
87	72	80	729.41
87	73	77	718.3
87	73	78	724.43
87	73	79	723.05
87	73	80	724.78
87	73	81	742.64
87	73	82	773.57
87	73	83	763.48
87	73	84	753.82
87	74	81	763.96
87	74	82	836.33
87	74	83	854.68
87	74	84	861.56
87	75	81	775.28
87	75	82	878.09
87	75	83	897.54
87	75	84	907.56
87	76	81	786.54
87	76	82	912.13
87	76	83	920.12
87	76	84	930.58
88	46	81	940.8
88	46	82	937.43
88	46	83	949.37
88	46	84	963.63
88	47	81	885.24
88	47	82	877.53
88	47	83	879.03
88	47	84	883.06
88	48	81	764.64
88	48	82	770.53
88	48	83	766.36
88	48	84	758.24
88	49	77	736.49
88	49	78	731.19
88	49	79	727.15
88	49	80	725.09
88	49	81	732.39
88	49	82	758.13
88	49	83	760.47
88	49	84	752.09
88	50	77	717.15
88	50	78	724.15
88	50	79	741.55
88	50	80	720.83
88	50	81	717.33
88	50	82	740.87
88	50	83	743.84
88	50	84	739.64
88	51	77	740.78
88	51	78	721.71
88	51	79	703.68
88	51	80	703.62
88	52	77	794.68
88	52	78	770.25
88	52	79	746.24
88	52	80	742.11
88	53	77	880.06
88	53	78	858.52
88	53	79	833.03
88	53	80	802.81
88	54	77	901.63
88	54	78	895.64
88	54	79	857.8
88	54	80	822.13
88	55	77	903.64
88	55	78	903.63
88	55	79	877.92
88	55	80	853.51
88	55	81	825.55
88	55	82	817.45
88	55	83	812.99
88	55	84	803.95
88	56	77	896.96
88	56	78	877.28
88	56	79	891.82
88	56	80	889.29
88	56	81	859.13
88	56	82	844
88	56	83	827.17
88	56	84	824.03
88	57	77	883.19
88	57	78	905.76
88	57	79	908.74
88	57	80	900.5
88	57	81	865.62
88	57	82	836.36
88	57	83	807.98
88	57	84	825.2
88	58	77	892.45
88	58	78	932.04
88	58	79	921.11
88	58	80	900.42
88	58	81	907.88
88	58	82	907.37
88	58	83	883.28
88	58	84	887.95
88	59	77	919.96
88	59	78	948.24
88	59	79	916.24
88	59	80	866.94
88	59	81	878.05
88	59	82	872.98
88	59	83	847.12
88	59	84	847.17
88	60	77	865.22
88	60	78	869.38
88	60	79	843.33
88	60	80	790.75
88	60	81	765.32
88	60	82	753.21
88	60	83	772.62
88	60	84	800.11
88	61	77	836
88	61	78	850.87
88	61	79	855.92
88	61	80	847.61
88	61	81	812.37
88	61	82	784.31
88	61	83	822.29
88	61	84	834.34
88	62	77	839.55
88	62	78	852.9
88	62	79	859.43
88	62	80	863.12
88	62	81	852.77
88	62	82	848.55
88	62	83	876.88
88	62	84	878.79
88	63	77	914.54
88	63	78	880.99
88	63	79	850.88
88	63	80	853.61
88	63	81	882.9
88	63	82	921.45
88	63	83	909.64
88	63	84	883.02
88	64	77	874.08
88	64	78	826.06
88	64	79	780.84
88	64	80	788.65
88	64	81	850.48
88	64	82	935.71
88	64	83	872.62
88	64	84	809.98
88	65	77	866.36
88	65	78	824.81
88	65	79	771.1
88	65	80	758.65
88	65	81	810.45
88	65	82	890.24
88	65	83	836.37
88	65	84	784.23
88	66	77	882.87
88	66	78	839.04
88	66	79	775.4
88	66	80	742.15
88	66	81	771.98
88	66	82	829.63
88	66	83	797.16
88	66	84	763.65
88	67	77	839.09
88	67	78	786.98
88	67	79	747.95
88	67	80	726.27
88	67	81	731.49
88	67	82	757.49
88	67	83	751.5
88	67	84	743.61
88	68	77	806.01
88	68	78	775.51
88	68	79	754.19
88	68	80	734.87
88	68	81	735.31
88	68	82	754.31
88	68	83	751.24
88	68	84	743.78
88	69	77	769.9
88	69	78	758.8
88	69	79	748.74
88	69	80	738.38
88	70	77	734.68
88	70	78	728.8
88	70	79	727.65
88	70	80	735.62
88	71	77	725.87
88	71	78	728.92
88	71	79	738.37
88	71	80	746.18
88	72	77	720.16
88	72	78	728.98
88	72	79	746.2
88	72	80	749.54
88	73	77	713.83
88	73	78	730.06
88	73	79	752.59
88	73	80	745.24
88	73	81	752.79
88	73	82	774.56
88	73	83	773.27
88	73	84	765.52
88	74	81	811.64
88	74	82	860.08
88	74	83	873.2
88	74	84	877.08
88	75	81	859.08
88	75	82	927.01
88	75	83	924.8
88	75	84	922.01
88	76	81	886.09
88	76	82	975.87
88	76	83	930.49
88	76	84	911.97
89	46	81	933.49
89	46	82	941.23
89	46	83	935
89	46	84	930.93
89	47	81	897.96
89	47	82	888.35
89	47	83	872.68
89	47	84	859.56
89	48	81	773.45
89	48	82	769.46
89	48	83	759.99
89	48	84	749.28
89	49	77	727.33
89	49	78	723.35
89	49	79	733.21
89	49	80	739.26
89	49	81	745.83
89	49	82	765.42
89	49	83	770.43
89	49	84	765.89
89	50	74	719.31
89	50	75	736.69
89	50	76	751.57
89	50	77	730.79
89	50	78	738.39
89	50	79	765.42
89	50	80	747.3
89	50	81	741.27
89	50	82	761.98
89	50	83	765.76
89	50	84	759.02
89	51	74	744.63
89	51	75	774.51
89	51	76	801.7
89	51	77	776.66
89	51	78	760.99
89	51	79	745.95
89	51	80	737.98
89	51	81	736.15
89	51	82	723.31
89	51	83	715.62
89	51	84	721.82
89	52	74	792.17
89	52	75	836.3
89	52	76	867.65
89	52	77	838.33
89	52	78	814.73
89	52	79	798.74
89	52	80	797.79
89	52	81	788.36
89	52	82	768.5
89	52	83	751.36
89	52	84	734.84
89	53	74	816.59
89	53	75	877.94
89	53	76	929.41
89	53	77	917.73
89	53	78	910.62
89	53	79	908.62
89	53	80	882.04
89	53	81	840.05
89	53	82	817.11
89	53	83	797.28
89	53	84	773.11
89	54	74	816.8
89	54	75	875.95
89	54	76	925.76
89	54	77	928.24
89	54	78	919.27
89	54	79	883.28
89	54	80	862.49
89	54	81	853.83
89	54	82	846.7
89	54	83	841.64
89	54	84	829.05
89	55	75	847.26
89	55	76	898.88
89	55	77	915.55
89	55	78	914.39
89	55	79	890.37
89	55	80	880.76
89	55	81	875.11
89	55	82	871.13
89	55	83	873.38
89	55	84	870.17
89	56	75	812.37
89	56	76	884.07
89	56	77	901.22
89	56	78	888.5
89	56	79	903.54
89	56	80	903.59
89	56	81	887.81
89	56	82	881.73
89	56	83	881.89
89	56	84	886.44
89	57	75	842.34
89	57	76	863.67
89	57	77	877.37
89	57	78	890.82
89	57	79	870.17
89	57	80	854.63
89	57	81	857.78
89	57	82	857.9
89	57	83	855.78
89	57	84	880.22
89	58	77	884.76
89	58	78	924.94
89	58	79	904.95
89	58	80	885.9
89	58	81	924.12
89	58	82	940.23
89	58	83	922.89
89	58	84	934.3
89	59	77	923.28
89	59	78	952.41
89	59	79	923.53
89	59	80	882.67
89	59	81	900.2
89	59	82	892.03
89	59	83	849.01
89	59	84	843.43
89	60	77	806.95
89	60	78	815.68
89	60	79	813.53
89	60	80	804.7
89	60	81	755.61
89	60	82	719.77
89	60	83	721.13
89	60	84	751.38
89	61	77	797.18
89	61	78	814.13
89	61	79	827.14
89	61	80	825.37
89	61	81	766.73
89	61	82	722.45
89	61	83	758.85
89	61	84	796.88
89	62	77	828.14
89	62	78	837.75
89	62	79	845.83
89	62	80	861.59
89	62	81	838.38
89	62	82	824.2
89	62	83	865.12
89	62	84	884.37
89	63	77	892.14
89	63	78	867.82
89	63	79	863.15
89	63	80	908.5
89	63	81	928.19
89	63	82	944.6
89	63	83	944.44
89	63	84	925.74
89	64	77	847.98
89	64	78	803.73
89	64	79	774.45
89	64	80	824.79
89	64	81	871.39
89	64	82	929.72
89	64	83	903.16
89	64	84	856.88
89	65	77	829.42
89	65	78	786.22
89	65	79	749.73
89	65	80	790.64
89	65	81	856.52
89	65	82	942.97
89	65	83	905.85
89	65	84	849.91
89	66	75	874.72
89	66	76	868.88
89	66	77	846.67
89	66	78	800.53
89	66	79	756.52
89	66	80	771.36
89	66	81	829.54
89	66	82	907.07
89	66	83	870.61
89	66	84	820.4
89	67	75	875.74
89	67	76	844.86
89	67	77	792.14
89	67	78	768.99
89	67	79	751.01
89	67	80	740.69
89	67	81	761.74
89	67	82	795.37
89	67	83	783.93
89	67	84	767.29
89	68	75	845.12
89	68	76	804.99
89	68	77	768.59
89	68	78	770.33
89	68	79	774.48
89	68	80	752.58
89	68	81	754.15
89	68	82	767.53
89	68	83	771.22
89	68	84	771.2
89	69	74	838.7
89	69	75	798.13
89	69	76	756.95
89	69	77	751.37
89	69	78	771.51
89	69	79	788.35
89	69	80	760.5
89	69	81	751.27
89	69	82	751.64
89	69	83	765.54
89	69	84	773.21
89	70	74	797.33
89	70	75	773
89	70	76	743.8
89	70	77	727.88
89	70	78	737.43
89	70	79	749.76
89	70	80	746.51
89	70	81	749.92
89	70	82	754.74
89	70	83	768.33
89	70	84	775.47
89	71	74	782.13
89	71	75	759.97
89	71	76	730.06
89	71	77	731.87
89	71	78	744.24
89	71	79	758.13
89	71	80	753.89
89	71	81	757.97
89	71	82	768.17
89	71	83	764.12
89	71	84	754.99
89	72	74	781.14
89	72	75	751.17
89	72	76	718.49
89	72	77	740.15
89	72	78	755.09
89	72	79	766.03
89	72	80	758.87
89	72	81	767.13
89	72	82	785.32
89	72	83	782.97
89	72	84	774.26
89	73	74	725.04
89	73	75	727.47
89	73	76	739.26
89	73	77	741.53
89	73	78	747.48
89	73	79	758.59
89	73	80	755.64
89	73	81	771.48
89	73	82	800.77
89	73	83	814.65
89	73	84	814.54
89	74	81	854.67
89	74	82	885.65
89	74	83	892.77
89	74	84	893.88
89	75	81	928.34
89	75	82	959.93
89	75	83	953.18
89	75	84	943.68
89	76	81	942.5
89	76	82	990.26
89	76	83	955.42
89	76	84	930.4
90	46	81	917.18
90	46	82	934.19
90	46	83	921.56
90	46	84	901.62
90	47	81	901.29
90	47	82	896.58
90	47	83	866.59
90	47	84	834.63
90	48	81	777.32
90	48	82	770.49
90	48	83	762.66
90	48	84	756.53
90	49	74	707.12
90	49	75	754.4
90	49	76	775.05
90	49	81	750.12
90	49	82	760.96
90	49	83	768.67
90	49	84	769.54
90	50	74	730.67
90	50	75	746.18
90	50	76	751.54
90	50	77	738.82
90	50	78	740.83
90	50	79	757.39
90	50	80	757.09
90	50	81	759.48
90	50	82	770.93
90	50	83	772.36
90	50	84	770.46
90	51	74	763.43
90	51	75	782
90	51	76	805.54
90	51	77	808.74
90	51	78	797.96
90	51	79	777.34
90	51	80	761.01
90	51	81	748.44
90	51	82	733.57
90	51	83	725.62
90	51	84	729.48
90	52	74	784.58
90	52	75	837.67
90	52	76	884.9
90	52	77	891.77
90	52	78	874.36
90	52	79	851.07
90	52	80	834.27
90	52	81	816.37
90	52	82	791.84
90	52	83	769.84
90	52	84	744.4
90	53	74	790.59
90	53	75	844.77
90	53	76	899.4
90	53	77	938.58
90	53	78	965.93
90	53	79	984
90	53	80	945.72
90	53	81	894.69
90	53	82	858.4
90	53	83	830.03
90	53	84	795.08
90	54	74	788.81
90	54	75	845.26
90	54	76	902.92
90	54	77	932.38
90	54	78	941.49
90	54	79	924.3
90	54	80	909.71
90	54	81	914.25
90	54	82	897.53
90	54	83	887.2
90	54	84	876.19
90	55	74	784.5
90	55	75	832.06
90	55	76	892.11
90	55	77	919.4
90	55	78	933.38
90	55	79	928.75
90	55	80	927.32
90	55	81	925.9
90	55	82	912.02
90	55	83	903.41
90	55	84	917.79
90	56	74	799.63
90	56	75	810.33
90	56	76	893.8
90	56	77	941.65
90	56	78	962.29
90	56	79	972.26
90	56	80	956.77
90	56	81	925.59
90	56	82	909.3
90	56	83	901.2
90	56	84	919.02
90	57	74	860.27
90	57	75	840.41
90	57	76	863.29
90	57	77	885.75
90	57	78	909.66
90	57	79	887.59
90	57	80	869.54
90	57	81	881.75
90	57	82	881.82
90	57	83	880.58
90	57	84	889.29
90	58	74	914.94
90	58	75	886.8
90	58	76	868.58
90	58	77	882.08
90	58	78	930.7
90	58	79	920.26
90	58	80	913.75
90	58	81	962.24
90	58	82	987.43
90	58	83	982.47
90	58	84	994.29
90	59	75	922.74
90	59	76	929.53
90	59	77	935.72
90	59	78	951.74
90	59	79	932.93
90	59	80	914.99
90	59	81	935.75
90	59	82	929.21
90	59	83	880.36
90	59	84	877.02
90	60	75	771.47
90	60	76	742.52
90	60	77	722.22
90	60	78	744.24
90	60	79	766.87
90	60	80	787.21
90	60	81	750.11
90	60	82	710.9
90	60	83	682.38
90	60	84	716.89
90	61	77	740.53
90	61	78	769.57
90	61	79	787.81
90	61	80	786.5
90	61	81	725.35
90	61	82	662.16
90	61	83	624.21
90	61	84	685.57
90	62	75	844.29
90	62	76	816.98
90	62	77	832.89
90	62	78	830.38
90	62	79	830.34
90	62	80	839.77
90	62	81	815.45
90	62	82	795.96
90	62	83	798.58
90	62	84	837.93
90	63	75	791.38
90	63	76	815.38
90	63	77	906.28
90	63	78	885.87
90	63	79	895.13
90	63	80	958.53
90	63	81	961.7
90	63	82	955.02
90	63	83	953.59
90	63	84	948.31
90	64	75	813.64
90	64	76	821.26
90	64	77	841.58
90	64	78	801.95
90	64	79	792.61
90	64	80	861.86
90	64	81	870.47
90	64	82	870.08
90	64	83	895.81
90	64	84	907.7
90	65	74	839.04
90	65	75	844.99
90	65	76	833.53
90	65	77	801.46
90	65	78	760.09
90	65	79	749.01
90	65	80	827.42
90	65	81	878.31
90	65	82	928.91
90	65	83	938.8
90	65	84	918.41
90	66	74	891.31
90	66	75	880.6
90	66	76	856.49
90	66	77	808.56
90	66	78	762.71
90	66	79	747.4
90	66	80	816.56
90	66	81	882.71
90	66	82	952.18
90	66	83	925.09
90	66	84	878.38
90	67	74	905.61
90	67	75	862.97
90	67	76	813.73
90	67	77	765.05
90	67	78	751.72
90	67	79	757.26
90	67	80	770.69
90	67	81	793.52
90	67	82	828.72
90	67	83	811.04
90	67	84	779
90	68	74	880.93
90	68	75	829.44
90	68	76	778.8
90	68	77	752.61
90	68	78	766.82
90	68	79	791.77
90	68	80	779.03
90	68	81	778.34
90	68	82	787.56
90	68	83	786.53
90	68	84	781.73
90	69	74	829.81
90	69	75	785.57
90	69	76	752.73
90	69	77	752.99
90	69	78	784.35
90	69	79	820.86
90	69	80	792.94
90	69	81	772.59
90	69	82	763.01
90	69	83	769.36
90	69	84	778.2
90	70	74	794.12
90	70	75	781.71
90	70	76	760.28
90	70	77	737
90	70	78	756.95
90	70	79	786.93
90	70	80	763.17
90	70	81	756.2
90	70	82	762.57
90	70	83	768.66
90	70	84	777.37
90	71	74	783.78
90	71	75	777.46
90	71	76	755.73
90	71	77	742.21
90	71	78	761.78
90	71	79	785.52
90	71	80	763.41
90	71	81	756.94
90	71	82	761.04
90	71	83	763.24
90	71	84	767.66
90	72	74	794.47
90	72	75	775.73
90	72	76	745.95
90	72	77	753.5
90	72	78	772.63
90	72	79	790.85
90	72	80	772.96
90	72	81	768.47
90	72	82	775.57
90	72	83	783.92
90	72	84	791.66
90	73	74	791.41
90	73	75	781.67
90	73	76	766.85
90	73	81	805.44
90	73	82	837.96
90	73	83	860.92
90	73	84	872.85
90	74	81	900.51
90	74	82	920.25
90	74	83	930.19
90	74	84	932.36
90	75	81	994.41
90	75	82	992.19
90	75	83	986.38
90	75	84	977.58
90	76	81	970.11
90	76	82	991.28
90	76	83	993.1
90	76	84	987.83
91	47	81	914.68
91	47	82	915.04
91	47	83	880.05
91	47	84	846.22
91	48	81	796.23
91	48	82	791.3
91	48	83	785.69
91	48	84	783.5
91	49	74	732.3
91	49	75	784.35
91	49	76	806.66
91	49	81	755.06
91	49	82	766.61
91	49	83	768.92
91	49	84	764.01
91	50	74	739.13
91	50	75	763.77
91	50	76	767.06
91	50	81	766.79
91	50	82	777
91	50	83	768.58
91	50	84	754.93
91	51	74	765.6
91	51	75	788.82
91	51	76	807.42
91	51	81	748.78
91	51	82	743.56
91	51	83	739.12
91	51	84	743.48
91	52	74	793.3
91	52	75	851.59
91	52	76	895.58
91	52	81	801.99
91	52	82	779.13
91	52	83	758.66
91	52	84	752.71
91	53	74	830.87
91	53	75	884.16
91	53	76	924.97
91	53	81	890.67
91	53	82	836.86
91	53	83	800.86
91	53	84	783.93
91	54	74	838.75
91	54	75	891.04
91	54	76	925.99
91	54	81	931.74
91	54	82	899.91
91	54	83	868.68
91	54	84	838.95
91	55	74	820.9
91	55	75	874.56
91	55	76	917.94
91	55	81	952.23
91	55	82	930.22
91	55	83	913.52
91	55	84	911.16
91	56	74	819.79
91	56	75	857.76
91	56	76	933.91
91	56	81	959.86
91	56	82	938.76
91	56	83	923.23
91	56	84	928.83
91	57	74	852.66
91	57	75	849.78
91	57	76	886.98
91	57	77	912.98
91	57	78	943.35
91	57	79	937.45
91	57	80	933.48
91	57	81	943.44
91	57	82	922.62
91	57	83	891.69
91	57	84	901.36
91	58	74	897.21
91	58	75	870.39
91	58	76	875.54
91	58	77	901.88
91	58	78	950.11
91	58	79	960.39
91	58	80	971.34
91	58	81	1003.5
91	58	82	1005.6
91	58	83	982.74
91	58	84	998.69
91	59	74	910.92
91	59	75	935.29
91	59	76	949.24
91	59	77	960.16
91	59	78	968.28
91	59	79	959.19
91	59	80	948.92
91	59	81	966.65
91	59	82	957.99
91	59	83	915.32
91	59	84	898.44
91	60	74	807.46
91	60	75	763.41
91	60	76	735.63
91	60	77	720.43
91	60	78	729.31
91	60	79	732.96
91	60	80	734.69
91	60	81	774.52
91	60	82	795.65
91	60	83	762.47
91	60	84	745.68
91	61	74	793.41
91	61	75	689.51
91	61	76	705.9
91	61	77	747.34
91	61	78	764.69
91	61	79	769.31
91	61	80	761.84
91	61	81	774.62
91	61	82	747.71
91	61	83	653.14
91	61	84	639.18
91	62	74	953.73
91	62	75	713.41
91	62	76	759.74
91	62	77	862.82
91	62	78	846.08
91	62	79	842.49
91	62	80	851.98
91	62	81	864.28
91	62	82	857.63
91	62	83	808.13
91	62	84	821.35
91	63	74	864.97
91	63	75	781.48
91	63	76	834.93
91	63	77	939.28
91	63	78	916.41
91	63	79	940.14
91	63	80	1001.2
91	63	81	1007.5
91	63	82	993.13
91	63	83	947.97
91	63	84	946.49
91	64	74	834.44
91	64	75	856.93
91	64	76	874.05
91	64	77	870.23
91	64	78	829.23
91	64	79	836.25
91	64	80	905.83
91	64	81	901.4
91	64	82	880.38
91	64	83	860.32
91	64	84	879.72
91	65	74	844.75
91	65	75	890.65
91	65	76	882.17
91	65	77	821.27
91	65	78	770.87
91	65	79	772.94
91	65	80	860.16
91	65	81	903.03
91	65	82	937.44
91	65	83	924.68
91	65	84	917.56
91	66	74	878.37
91	66	75	869.17
91	66	76	844.06
91	66	77	811.17
91	66	78	754.5
91	66	79	746.07
91	66	80	843.89
91	66	81	918.68
91	66	82	981.45
91	66	83	948.76
91	66	84	909.73
91	67	74	904.59
91	67	75	864.13
91	67	76	817.68
91	67	81	856.74
91	67	82	883.15
91	67	83	868.5
91	67	84	838.2
91	68	74	890.85
91	68	75	838.45
91	68	76	791.55
91	68	81	822.91
91	68	82	823.37
91	68	83	811.99
91	68	84	802.34
91	69	74	835.82
91	69	75	794.3
91	69	76	763.53
91	69	81	794.99
91	69	82	778.03
91	69	83	771
91	69	84	776.1
91	70	74	795.89
91	70	75	789.86
91	70	76	777.86
91	70	81	761.31
91	70	82	761.51
91	70	83	768.99
91	70	84	778.08
91	71	74	777.8
91	71	75	783.34
91	71	76	778.94
91	71	81	770.32
91	71	82	778.73
91	71	83	782.01
91	71	84	787.9
91	72	74	786.51
91	72	75	785.31
91	72	76	774.43
91	72	81	795.41
91	72	82	806.09
91	72	83	803.99
91	72	84	808.74
91	73	74	806.53
91	73	75	801
91	73	76	781.53
91	73	81	860.13
91	73	82	874.01
91	73	83	866.03
91	73	84	872.84
91	74	74	811.5
91	74	75	795.14
91	74	76	767.58
91	74	81	938.95
91	74	82	932.06
91	74	83	931.48
91	74	84	941.98
91	75	81	1022.9
91	75	82	981.13
91	75	83	993.32
91	75	84	1005.5
91	76	81	983.25
91	76	82	1004.9
91	76	83	1011.1
91	76	84	1015.7
92	47	81	973.32
92	47	82	974.34
92	47	83	937.9
92	47	84	919.96
92	48	81	863.63
92	48	82	885.11
92	48	83	871.08
92	48	84	865.61
92	49	74	784.58
92	49	75	812.61
92	49	76	823.88
92	49	81	793.8
92	49	82	831.11
92	49	83	832.75
92	49	84	822.64
92	50	74	769.33
92	50	75	788.23
92	50	76	790.86
92	50	81	781.4
92	50	82	808.47
92	50	83	807.21
92	50	84	789.44
92	51	74	768.96
92	51	75	792.45
92	51	76	807.15
92	51	81	755.76
92	51	82	778.47
92	51	83	781.03
92	51	84	771.17
92	52	74	798.05
92	52	75	841.25
92	52	76	869.18
92	52	81	763.28
92	52	82	771.27
92	52	83	767.02
92	52	84	754.14
92	53	74	866.53
92	53	75	914.51
92	53	76	939.86
92	53	81	808.52
92	53	82	788.11
92	53	83	767.27
92	53	84	754.61
92	54	74	901.26
92	54	75	947.22
92	54	76	965.94
92	54	81	872.06
92	54	82	830.6
92	54	83	795.44
92	54	84	776.9
92	55	74	892.98
92	55	75	942.83
92	55	76	966.86
92	55	81	912.9
92	55	82	881.04
92	55	83	858.72
92	55	84	852.07
92	56	74	868.92
92	56	75	925.17
92	56	76	981.37
92	56	81	930.77
92	56	82	907.76
92	56	83	887.44
92	56	84	880.01
92	57	74	862.37
92	57	75	875.41
92	57	76	928.04
92	57	77	948.84
92	57	78	961.3
92	57	79	956.88
92	57	80	937.11
92	57	81	913.8
92	57	82	884.52
92	57	83	855.07
92	57	84	867.03
92	58	74	884.44
92	58	75	859.08
92	58	76	906.19
92	58	77	951.22
92	58	78	993.39
92	58	79	995.05
92	58	80	988.58
92	58	81	952.33
92	58	82	936.59
92	58	83	932.04
92	58	84	960.45
92	59	74	960.5
92	59	75	950.69
92	59	76	975.91
92	59	77	998.15
92	59	78	1020.9
92	59	79	1007.8
92	59	80	979.1
92	59	81	928.2
92	59	82	909.83
92	59	83	898.04
92	59	84	880.51
92	60	74	870.17
92	60	75	835.24
92	60	76	833.76
92	60	77	848.57
92	60	78	883.08
92	60	79	827.39
92	60	80	766.58
92	60	81	794.39
92	60	82	823.59
92	60	83	815.16
92	60	84	766.96
92	61	74	811.68
92	61	75	677.46
92	61	76	741.21
92	61	77	866.29
92	61	78	877.57
92	61	79	841.18
92	61	80	804.63
92	61	81	889.43
92	61	82	915.83
92	61	83	845.8
92	61	84	743.15
92	62	74	883.11
92	62	75	538.52
92	62	76	687.91
92	62	77	927.15
92	62	78	895.95
92	62	79	882.96
92	62	80	887.12
92	62	81	959.38
92	62	82	989.32
92	62	83	946.36
92	62	84	902.28
92	63	74	866.02
92	63	75	783.66
92	63	76	855.68
92	63	77	953.37
92	63	78	922.62
92	63	79	955.89
92	63	80	1022.2
92	63	81	1028.2
92	63	82	1028.8
92	63	83	1014.4
92	63	84	998.9
92	64	74	831.49
92	64	75	884.31
92	64	76	923.18
92	64	77	930.13
92	64	78	862.62
92	64	79	851.29
92	64	80	894.44
92	64	81	919.53
92	64	82	933.13
92	64	83	919.42
92	64	84	921.76
92	65	74	801.32
92	65	75	905.99
92	65	76	934.31
92	65	77	904.28
92	65	78	832.9
92	65	79	805.7
92	65	80	832.7
92	65	81	885.79
92	65	82	940.4
92	65	83	950.08
92	65	84	955.59
92	66	74	869.45
92	66	75	878.94
92	66	76	883.49
92	66	77	882.48
92	66	78	835.3
92	66	79	801.44
92	66	80	810.01
92	66	81	881.86
92	66	82	957.25
92	66	83	966.21
92	66	84	959.14
92	67	74	906.19
92	67	75	876.86
92	67	76	857.98
92	67	81	832.93
92	67	82	883.34
92	67	83	907.49
92	67	84	901.1
92	68	74	902.82
92	68	75	859.21
92	68	76	825.12
92	68	81	811.45
92	68	82	830.67
92	68	83	835.12
92	68	84	832.37
92	69	74	845.22
92	69	75	814.19
92	69	76	787.81
92	69	81	800.58
92	69	82	791.12
92	69	83	777.96
92	69	84	780.52
92	70	74	801.61
92	70	75	793.96
92	70	76	781.33
92	70	81	765.86
92	70	82	776.33
92	70	83	768.37
92	70	84	773.31
92	71	74	778.21
92	71	75	782.48
92	71	76	776.87
92	71	81	783.81
92	71	82	805.1
92	71	83	807.6
92	71	84	816.67
92	72	74	788.04
92	72	75	784.84
92	72	76	774.51
92	72	81	827.26
92	72	82	851.09
92	72	83	859.08
92	72	84	865.75
92	73	74	799.7
92	73	75	793.55
92	73	76	779.99
92	73	81	885.39
92	73	82	912.6
92	73	83	902.87
92	73	84	903.81
92	74	74	807.04
92	74	75	795
92	74	76	773.98
92	74	81	941.85
92	74	82	962.93
92	74	83	958.39
92	74	84	965.35
92	75	81	999.75
92	75	82	1003.5
92	75	83	1027.4
92	75	84	1046.6
92	76	81	966.01
92	76	82	1001.7
92	76	83	1017
92	76	84	1033.4
93	49	74	831.21
93	49	75	829.93
93	49	76	819.24
93	50	74	816.27
93	50	75	806.91
93	50	76	803.08
93	50	81	792.4
93	50	82	789.9
93	50	83	808.7
93	50	84	823.09
93	51	74	786.93
93	51	75	793.82
93	51	76	797.91
93	51	81	786.9
93	51	82	792.07
93	51	83	804.28
93	51	84	812.71
93	52	74	800.15
93	52	75	798.27
93	52	76	794.88
93	52	81	777.44
93	52	82	773.47
93	52	83	781.19
93	52	84	792.81
93	53	74	864.37
93	53	75	870
93	53	76	862.05
93	53	81	770.29
93	53	82	756.08
93	53	83	757.1
93	53	84	767.8
93	54	71	706.02
93	54	72	790.83
93	54	73	856.68
93	54	74	923.19
93	54	75	943.61
93	54	76	934.91
93	54	81	789.3
93	54	82	768.3
93	54	83	749.75
93	54	84	742.34
93	55	71	726.31
93	55	72	803.67
93	55	73	873.83
93	55	74	967.54
93	55	75	1006.7
93	55	76	1002.2
93	55	81	815.46
93	55	82	802.51
93	55	83	793.31
93	55	84	794.39
93	56	71	776.93
93	56	72	829.52
93	56	73	871.76
93	56	74	935.09
93	56	75	972.3
93	56	76	990.22
93	56	81	846.03
93	56	82	839.41
93	56	83	830.87
93	56	84	823.77
93	57	71	853.06
93	57	72	868.65
93	57	73	870.31
93	57	74	886.44
93	57	75	906.3
93	57	76	942.71
93	57	77	950.94
93	57	78	947.2
93	57	79	907.87
93	57	80	875.32
93	58	71	885.44
93	58	72	929.93
93	58	73	881.69
93	58	74	862.81
93	58	75	862.52
93	58	76	914.53
93	58	77	936.01
93	58	78	952.56
93	58	79	945.12
93	58	80	936.7
93	59	71	881.67
93	59	72	962.39
93	59	73	994.67
93	59	74	989.86
93	59	75	959.5
93	59	76	967.9
93	59	77	973.55
93	59	78	979.12
93	59	79	969.15
93	59	80	945.85
93	60	71	857.71
93	60	72	913.74
93	60	73	882.77
93	60	74	868.67
93	60	75	921.96
93	60	76	883.03
93	60	77	847.26
93	60	78	836.07
93	60	79	789.99
93	60	80	748.04
93	61	74	765.93
93	61	75	820.42
93	61	76	834.52
93	61	77	865.97
93	61	78	858.22
93	61	79	825.25
93	61	80	795.1
93	62	71	793.84
93	62	72	891.51
93	62	73	878.17
93	62	74	817.43
93	62	75	698.21
93	62	76	791.74
93	62	77	908.48
93	62	78	894.04
93	62	79	883.28
93	62	80	883.69
93	63	71	823.24
93	63	72	855.49
93	63	73	896.51
93	63	74	945.94
93	63	75	877.56
93	63	76	881.87
93	63	77	907.43
93	63	78	908.62
93	63	79	957.63
93	63	80	1022.9
93	64	71	880.28
93	64	72	851.39
93	64	73	896.92
93	64	74	933.88
93	64	75	927.85
93	64	76	931.38
93	64	77	923.75
93	64	78	879.78
93	64	79	870.52
93	64	80	886.45
93	65	71	838.3
93	65	72	897.86
93	65	73	890.67
93	65	74	844.28
93	65	75	923.15
93	65	76	944.99
93	65	77	931.98
93	65	78	876.52
93	65	79	838.99
93	65	80	818.12
93	66	71	837.76
93	66	72	929.94
93	66	73	961.91
93	66	74	942.06
93	66	75	917.35
93	66	76	907.13
93	67	71	835.99
93	67	72	946.81
93	67	73	985.49
93	67	74	959.12
93	67	75	917.07
93	67	76	905.98
93	67	81	794.54
93	67	82	840.49
93	67	83	900.24
93	67	84	924.78
93	68	71	820.84
93	68	72	932.73
93	68	73	969.17
93	68	74	930.72
93	68	75	904.07
93	68	76	889.47
93	68	81	789.85
93	68	82	811.59
93	68	83	839.77
93	68	84	853.24
93	69	71	746.96
93	69	72	864.51
93	69	73	917.69
93	69	74	860.89
93	69	75	863.73
93	69	76	855.35
93	69	81	801.68
93	69	82	803.79
93	69	83	791.33
93	69	84	794.34
93	70	74	814.29
93	70	75	807
93	70	76	796.71
93	70	81	773.25
93	70	82	786.3
93	70	83	775.16
93	70	84	777.27
93	71	74	797.38
93	71	75	784.89
93	71	76	769.84
93	71	81	789.52
93	71	82	816.87
93	71	83	819.36
93	71	84	827.26
93	72	74	846.61
93	72	75	834.68
93	72	76	809.11
93	72	81	838.61
93	72	82	878.44
93	72	83	897.65
93	72	84	909.23
93	73	74	831.3
93	73	75	824.66
93	73	76	810.38
93	73	81	917.16
93	73	82	945.07
93	73	83	940.2
93	73	84	941.02
93	74	74	818.56
93	74	75	813.48
93	74	76	804.04
94	49	74	822.56
94	49	75	827.46
94	49	76	825.88
94	50	71	859.84
94	50	72	826.63
94	50	73	811.74
94	50	74	811.68
94	50	75	810.27
94	50	76	806.11
94	51	71	840.68
94	51	72	828.87
94	51	73	826.47
94	51	74	826.14
94	51	75	799.56
94	51	76	792.47
94	52	71	814.35
94	52	72	825.07
94	52	73	824.81
94	52	74	810.43
94	52	75	804.17
94	52	76	796.41
94	53	69	642.44
94	53	70	669.19
94	53	71	782.3
94	53	72	822.86
94	53	73	840.86
94	53	74	838.25
94	53	75	833.29
94	53	76	829.77
94	54	69	636.82
94	54	70	648.34
94	54	71	767.71
94	54	72	830.08
94	54	73	863.41
94	54	74	889.6
94	54	75	893.28
94	54	76	890.99
94	54	78	862.52
94	54	79	831.31
94	54	80	796.55
94	55	69	620
94	55	70	649.67
94	55	71	757.3
94	55	72	813.11
94	55	73	855.21
94	55	74	947.62
94	55	75	983.63
94	55	76	979.47
94	55	78	906.93
94	55	79	866.91
94	55	80	821.72
94	56	69	624.92
94	56	70	688.44
94	56	71	776.65
94	56	72	837.4
94	56	73	876.48
94	56	74	948.94
94	56	75	974.11
94	56	76	968.21
94	56	78	970.65
94	56	79	961.55
94	56	80	888.82
94	57	71	839.91
94	57	72	876.46
94	57	73	882.01
94	57	74	915.03
94	57	75	939.3
94	57	76	959.58
94	57	77	960.71
94	57	78	951.71
94	57	79	914.86
94	57	80	868.8
94	58	71	872.79
94	58	72	909.02
94	58	73	855.76
94	58	74	872.26
94	58	75	903.23
94	58	76	949.9
94	58	77	953.67
94	58	78	950.21
94	58	79	941.56
94	58	80	927.89
94	59	71	897.17
94	59	72	960.82
94	59	73	999.03
94	59	74	1005
94	59	75	989.13
94	59	76	986.28
94	59	77	982.57
94	59	78	970.95
94	59	79	965.29
94	59	80	941.5
94	60	71	814.76
94	60	72	829.26
94	60	73	841.05
94	60	74	847.22
94	60	75	868.15
94	60	76	878.17
94	60	77	847.53
94	60	78	787.64
94	60	79	765.72
94	60	80	758.68
94	61	71	570.31
94	61	72	583.97
94	61	73	656.44
94	61	74	733.75
94	61	75	804.46
94	61	76	856.7
94	61	77	878.88
94	61	78	845.89
94	61	79	809.22
94	61	80	785.68
94	62	71	706.25
94	62	72	735.1
94	62	73	769.9
94	62	74	801.28
94	62	75	821.19
94	62	76	890.83
94	62	77	931.66
94	62	78	916.83
94	62	79	883.77
94	62	80	866.23
94	63	71	811.03
94	63	72	849.01
94	63	73	912.74
94	63	74	984.94
94	63	75	995.12
94	63	76	963.39
94	63	77	920.55
94	63	78	927.56
94	63	79	971.31
94	63	80	1034.4
94	64	71	880.97
94	64	72	928.28
94	64	73	983.54
94	64	74	1018.7
94	64	75	999.65
94	64	76	975.67
94	64	77	951.34
94	64	78	924.32
94	64	79	908.16
94	64	80	900.99
94	65	71	830.31
94	65	72	928.64
94	65	73	964.95
94	65	74	954.4
94	65	75	952.76
94	65	76	964.4
94	65	77	971.16
94	65	78	934.3
94	65	79	897.45
94	65	80	850.59
94	66	71	844.02
94	66	72	932.44
94	66	73	976.88
94	66	74	988.26
94	66	75	966
94	66	76	960.74
94	66	78	964.49
94	66	79	932.41
94	66	80	861.18
94	67	69	753.6
94	67	70	805.08
94	67	71	830
94	67	72	926.6
94	67	73	970.07
94	67	74	958.6
94	67	75	938.38
94	67	76	945.5
94	67	78	970.21
94	67	79	925.35
94	67	80	834.8
94	68	69	611.9
94	68	70	665.75
94	68	71	765.43
94	68	72	899.29
94	68	73	945.56
94	68	74	912.79
94	68	75	904.41
94	68	76	913.14
94	68	78	939.28
94	68	79	907.58
94	68	80	827.56
94	69	69	645
94	69	70	675.37
94	69	71	710.36
94	69	72	814.54
94	69	73	874.52
94	69	74	875.69
94	69	75	870.56
94	69	76	864.27
94	69	78	873.46
94	69	79	874.1
94	69	80	829.57
94	70	69	657.82
94	70	70	669.4
94	70	71	673.75
94	70	72	773.7
94	70	73	835.85
94	70	74	819.88
94	70	75	811.96
94	70	76	808.82
94	71	71	641.61
94	71	72	748.37
94	71	73	817.89
94	71	74	784.36
94	71	75	782.6
94	71	76	782.41
94	72	71	623.48
94	72	72	737.37
94	72	73	839.42
94	72	74	820.92
94	72	75	836.21
94	72	76	836.46
94	73	71	625.1
94	73	72	735.06
94	73	73	848.27
94	73	74	819.39
94	73	75	824.66
94	73	76	833.89
94	74	74	817.42
94	74	75	812.45
94	74	76	821.03
95	50	71	886.35
95	50	72	843.24
95	50	73	821.25
95	51	71	871.91
95	51	72	857
95	51	73	847.01
95	52	71	828.91
95	52	72	864.06
95	52	73	878.84
95	53	69	636.23
95	53	70	671.06
95	53	71	787.81
95	53	72	848.99
95	53	73	873
95	53	77	900.43
95	53	78	888.24
95	53	79	866.98
95	53	80	825.09
95	54	69	638.04
95	54	70	644.94
95	54	71	776.43
95	54	72	818.95
95	54	73	838.38
95	54	77	947.59
95	54	78	926.73
95	54	79	895.7
95	54	80	836.55
95	55	69	636.02
95	55	70	646.44
95	55	71	789.31
95	55	72	842.93
95	55	73	857.51
95	55	77	986.11
95	55	78	952.85
95	55	79	924.73
95	55	80	861.98
95	56	69	644.78
95	56	70	670.09
95	56	71	791.04
95	56	72	853.13
95	56	73	874.2
95	56	77	983.33
95	56	78	994.73
95	56	79	1019.7
95	56	80	944.11
95	57	69	761.8
95	57	70	752.46
95	57	71	814.93
95	57	72	871.96
[truncated: 7,412 more rows]
