# Supplementary material for: From mathematics to medicine: A practical primer on topological data analysis (TDA) and the development of related analytic tools for the functional discovery of latent structure in fMRI data
Source: PLoS One. 2021 Aug 12;16(8):e0255859. doi: 10.1371/journal.pone.0255859 (PMC8360597; doi:10.1371/journal.pone.0255859)
Supplement: S1 Data — The included archive of .csv files has one .csv file for each time index. Each .csv file contains a single matrix, which has one column for each of the spatial coordinates x, y, z and one column for the fMRI signal amplitude at voxel (x, y, z) at that time index. This is normalized scan data for a single patient from our study, described in the paper, with an ACC (anterior cingulate cortex) mask applied. This is the data we used, together with our software implementation of our workflow (available at https://github.com/regalski/Wayne-State-TDA), to produce the persistence diagrams, vineyards, and loop locations pictured in the figures and described in the Workflow section of our paper. (ZIP) [file pone.0255859.s004.zip › lea2002_145_121_121_time_194_rdACC.csv]

86	49	77	724.49
86	49	78	721.6
86	49	79	721.46
86	49	80	721
86	50	77	712.16
86	50	78	699.13
86	50	79	691.55
86	50	80	704.47
86	51	77	709.55
86	51	78	696.36
86	51	79	697.17
86	51	80	680.96
86	52	77	743.02
86	52	78	719.13
86	52	79	704.37
86	52	80	692.85
86	53	77	813.11
86	53	78	773.88
86	53	79	724.24
86	53	80	726.27
86	54	77	844.93
86	54	78	824.16
86	54	79	809.68
86	54	80	791.43
86	55	77	864.13
86	55	78	838.11
86	55	79	850.77
86	55	80	842.84
86	56	77	870.28
86	56	78	818.93
86	56	79	863.94
86	56	80	880.72
86	57	77	839.44
86	57	78	870.16
86	57	79	897.55
86	57	80	898.05
86	57	81	874.21
86	57	82	844.27
86	58	77	833.69
86	58	78	875.72
86	58	79	896.62
86	58	80	901.62
86	58	81	886.52
86	58	82	869.91
86	59	81	852.79
86	59	82	841.17
86	60	81	752.98
86	60	82	759.3
86	61	81	793.66
86	61	82	792.47
86	62	81	825.25
86	62	82	826.18
86	63	77	903.52
86	63	78	858.26
86	63	79	830.03
86	63	80	825.58
86	63	81	834.06
86	63	82	836.96
86	64	77	877.77
86	64	78	854.82
86	64	79	830.32
86	64	80	774.98
86	64	81	753.75
86	64	82	745.41
86	65	77	874.36
86	65	78	878.93
86	65	79	860.42
86	65	80	781.46
86	65	81	745.38
86	65	82	728.54
86	66	77	873.26
86	66	78	892.24
86	66	79	882.27
86	66	80	801.7
86	66	81	758
86	66	82	730.68
86	67	77	808.96
86	67	78	850.78
86	67	79	875.35
86	67	80	821.48
86	68	77	846.27
86	68	78	861.04
86	68	79	871.77
86	68	80	821.2
86	69	77	850.82
86	69	78	836.48
86	69	79	829.6
86	69	80	778.32
86	70	77	783.2
86	70	78	770.34
86	70	79	751.65
86	70	80	709.47
86	71	77	755.01
86	71	78	753.44
86	71	79	746.99
86	71	80	709.62
86	72	77	740.46
86	72	78	744.38
86	72	79	741.51
86	72	80	703.12
86	73	77	742.17
86	73	78	748.72
86	73	79	742
86	73	80	694.27
87	46	81	909.74
87	46	82	899.64
87	46	83	926.41
87	46	84	946.74
87	47	81	839.32
87	47	82	842.3
87	47	83	857.9
87	47	84	874.14
87	48	81	759.62
87	48	82	762.1
87	48	83	764.83
87	48	84	770.03
87	49	77	729.11
87	49	78	727.42
87	49	79	727.19
87	49	80	733.21
87	49	81	738.96
87	49	82	735.33
87	49	83	736.34
87	49	84	741.63
87	50	77	734.69
87	50	78	719.17
87	50	79	697.92
87	50	80	721.52
87	50	81	727.88
87	50	82	719.21
87	50	83	723.43
87	50	84	735.5
87	51	77	736.78
87	51	78	715.24
87	51	79	692.96
87	51	80	683
87	52	77	774.31
87	52	78	744.86
87	52	79	704.89
87	52	80	693.42
87	53	77	849.45
87	53	78	810.44
87	53	79	731.47
87	53	80	727.09
87	54	77	868.97
87	54	78	843.85
87	54	79	797.91
87	54	80	772.72
87	55	77	876.24
87	55	78	852.19
87	55	79	849.52
87	55	80	829.46
87	55	81	788.43
87	55	82	762.36
87	55	83	745.44
87	55	84	755.57
87	56	77	876.95
87	56	78	842.87
87	56	79	896.23
87	56	80	901.39
87	56	81	842.79
87	56	82	798.15
87	56	83	758.01
87	56	84	757.37
87	57	77	862.35
87	57	78	893.42
87	57	79	943.89
87	57	80	955.26
87	57	81	892.13
87	57	82	830.06
87	57	83	770.1
87	57	84	744.35
87	58	77	863.21
87	58	78	912.99
87	58	79	939.29
87	58	80	946.33
87	58	81	923.19
87	58	82	893.37
87	58	83	861.26
87	58	84	846.67
87	59	77	903.22
87	59	78	901.87
87	59	79	891.55
87	59	80	883.24
87	59	81	887.34
87	59	82	877.14
87	59	83	866.9
87	59	84	867.24
87	60	77	801.44
87	60	78	783.08
87	60	79	777.19
87	60	80	780.53
87	60	81	765.05
87	60	82	768.27
87	60	83	807.91
87	60	84	843.8
87	61	77	767.94
87	61	78	733.11
87	61	79	744.47
87	61	80	811.08
87	61	81	782.02
87	61	82	774.68
87	61	83	823.38
87	61	84	849.88
87	62	77	792.78
87	62	78	752.86
87	62	79	753.92
87	62	80	809.02
87	62	81	804.73
87	62	82	812.54
87	62	83	840.32
87	62	84	847.69
87	63	77	916.1
87	63	78	868.16
87	63	79	825.89
87	63	80	776.8
87	63	81	817.52
87	63	82	858.45
87	63	83	840.68
87	63	84	825.17
87	64	77	867.72
87	64	78	827.88
87	64	79	793.53
87	64	80	739.95
87	64	81	771.29
87	64	82	810.34
87	64	83	786.68
87	64	84	769.7
87	65	77	845.16
87	65	78	835.83
87	65	79	812.97
87	65	80	737.86
87	65	81	741.66
87	65	82	763.32
87	65	83	745.46
87	65	84	742.65
87	66	77	866.35
87	66	78	868.54
87	66	79	834.6
87	66	80	737.04
87	66	81	717.61
87	66	82	728.45
87	66	83	719.83
87	66	84	725.11
87	67	77	869.26
87	67	78	843.22
87	67	79	788.13
87	67	80	703.72
87	67	81	694.4
87	67	82	708.69
87	67	83	712.26
87	67	84	720.15
87	68	77	857.82
87	68	78	834
87	68	79	795.49
87	68	80	746.42
87	68	81	726.62
87	68	82	718.66
87	68	83	724.15
87	68	84	727.18
87	69	77	820.61
87	69	78	804.07
87	69	79	788.61
87	69	80	765.13
87	70	77	744.08
87	70	78	747.7
87	70	79	754.62
87	70	80	750.37
87	71	77	743.92
87	71	78	748.14
87	71	79	747.2
87	71	80	736.15
87	72	77	745.44
87	72	78	743.51
87	72	79	737.32
87	72	80	723.44
87	73	77	728.27
87	73	78	728.38
87	73	79	727.01
87	73	80	711.8
87	73	81	735.7
87	73	82	766.63
87	73	83	749.49
87	73	84	744.81
87	74	81	757.03
87	74	82	812.4
87	74	83	844.78
87	74	84	860.66
87	75	81	773.29
87	75	82	846.09
87	75	83	893.62
87	75	84	915.61
87	76	81	791.59
87	76	82	877.21
87	76	83	907.25
87	76	84	933.66
88	46	81	925.86
88	46	82	924.5
88	46	83	951.44
88	46	84	965.7
88	47	81	861.37
88	47	82	878.65
88	47	83	883.11
88	47	84	886.14
88	48	81	761.61
88	48	82	774.52
88	48	83	771.34
88	48	84	769.25
88	49	77	727.55
88	49	78	728.22
88	49	79	728.16
88	49	80	728.12
88	49	81	738.44
88	49	82	751.2
88	49	83	752.52
88	49	84	753.13
88	50	77	749.17
88	50	78	734.22
88	50	79	706.65
88	50	80	724.91
88	50	81	738.4
88	50	82	740.93
88	50	83	743.88
88	50	84	748.68
88	51	77	768.79
88	51	78	732.72
88	51	79	688.69
88	51	80	696.65
88	52	77	808.67
88	52	78	771.28
88	52	79	719.29
88	52	80	722.19
88	53	77	896.08
88	53	78	866.56
88	53	79	791.09
88	53	80	781.87
88	54	77	915.63
88	54	78	898.65
88	54	79	843.81
88	54	80	810.13
88	55	77	911.66
88	55	78	894.67
88	55	79	864.94
88	55	80	838.52
88	55	81	812.58
88	55	82	825.52
88	55	83	833.08
88	55	84	825.99
88	56	77	890.96
88	56	78	860.31
88	56	79	862.88
88	56	80	864.32
88	56	81	852.13
88	56	82	853.04
88	56	83	843.22
88	56	84	846
88	57	77	879.18
88	57	78	893.78
88	57	79	898.78
88	57	80	890.49
88	57	81	857.55
88	57	82	828.28
88	57	83	793.92
88	57	84	823.17
88	58	77	879.46
88	58	78	917.02
88	58	79	909.13
88	58	80	898.45
88	58	81	893.92
88	58	82	887.44
88	58	83	872.37
88	58	84	883.01
88	59	77	911.91
88	59	78	927.25
88	59	79	894.3
88	59	80	868
88	59	81	873.01
88	59	82	865.87
88	59	83	855.02
88	59	84	858.09
88	60	77	872.2
88	60	78	865.41
88	60	79	826.36
88	60	80	785.74
88	60	81	749.32
88	60	82	732.27
88	60	83	755.74
88	60	84	798.24
88	61	77	849.08
88	61	78	849.98
88	61	79	837.04
88	61	80	830.77
88	61	81	798.61
88	61	82	790.57
88	61	83	832.51
88	61	84	849.44
88	62	77	835.61
88	62	78	854.96
88	62	79	850.46
88	62	80	844.1
88	62	81	840.87
88	62	82	851.73
88	62	83	887.05
88	62	84	882.87
88	63	77	902.64
88	63	78	876.09
88	63	79	845.96
88	63	80	815.65
88	63	81	865.98
88	63	82	911.56
88	63	83	916.76
88	63	84	886.09
88	64	77	894.06
88	64	78	828.04
88	64	79	782.82
88	64	80	766.64
88	64	81	841.51
88	64	82	902.73
88	64	83	872.61
88	64	84	826.94
88	65	77	900.37
88	65	78	818.83
88	65	79	761.1
88	65	80	736.62
88	65	81	810.44
88	65	82	871.24
88	65	83	831.4
88	65	84	790.25
88	66	77	931.87
88	66	78	841.02
88	66	79	764.34
88	66	80	721.07
88	66	81	775.94
88	66	82	826.62
88	66	83	792.18
88	66	84	763.68
88	67	77	861.13
88	67	78	797.94
88	67	79	746.86
88	67	80	717.19
88	67	81	733.43
88	67	82	755.46
88	67	83	751.49
88	67	84	743.62
88	68	77	804.03
88	68	78	776.5
88	68	79	755.17
88	68	80	732.86
88	68	81	732.34
88	68	82	735.36
88	68	83	739.28
88	68	84	740.82
88	69	77	752.9
88	69	78	754.78
88	69	79	754.71
88	69	80	741.39
88	70	77	737.63
88	70	78	734.75
88	70	79	733.62
88	70	80	735.63
88	71	77	738.89
88	71	78	743.94
88	71	79	750.4
88	71	80	749.24
88	72	77	739.18
88	72	78	748.98
88	72	79	758.21
88	72	80	757.62
88	73	77	723.85
88	73	78	725.07
88	73	79	733.6
88	73	80	748.31
88	73	81	755.83
88	73	82	765.55
88	73	83	781.26
88	73	84	781.49
88	74	81	796.72
88	74	82	843.17
88	74	83	862.33
88	74	84	875.18
88	75	81	839.08
88	75	82	915.04
88	75	83	912.88
88	75	84	927.07
88	76	81	870.2
88	76	82	960.01
88	76	83	908.57
88	76	84	922.03
89	46	81	927.57
89	46	82	945.3
89	46	83	941.03
89	46	84	937.95
89	47	81	889.09
89	47	82	890.46
89	47	83	872.76
89	47	84	859.63
89	48	81	775.44
89	48	82	782.42
89	48	83	773.95
89	48	84	767.26
89	49	77	742.38
89	49	78	730.38
89	49	79	726.23
89	49	80	731.33
89	49	81	740.91
89	49	82	755.49
89	49	83	760.5
89	49	84	763.98
89	50	74	724.38
89	50	75	756.7
89	50	76	762.52
89	50	77	734.74
89	50	78	738.4
89	50	79	747.47
89	50	80	742.35
89	50	81	745.31
89	50	82	751.02
89	50	83	755.8
89	50	84	760.06
89	51	74	749.75
89	51	75	795.58
89	51	76	812.71
89	51	77	783.7
89	51	78	766.01
89	51	79	739.93
89	51	80	725.96
89	51	81	726.15
89	51	82	737.32
89	51	83	740.63
89	51	84	738.86
89	52	74	779.23
89	52	75	845.32
89	52	76	884.6
89	52	77	852.32
89	52	78	813.73
89	52	79	777.75
89	52	80	774.87
89	52	81	775.48
89	52	82	779.6
89	52	83	766.43
89	52	84	744.9
89	53	74	798.71
89	53	75	871.04
89	53	76	921.47
89	53	77	892.83
89	53	78	880.74
89	53	79	873.71
89	53	80	867.13
89	53	81	851.09
89	53	82	833.14
89	53	83	808.31
89	53	84	778.15
89	54	74	803.9
89	54	75	875.05
89	54	76	929.84
89	54	77	901.35
89	54	78	885.36
89	54	79	874.32
89	54	80	859.52
89	54	81	840.87
89	54	82	854.74
89	54	83	856.66
89	54	84	840.05
89	55	75	857.33
89	55	76	917.89
89	55	77	895.58
89	55	78	880.44
89	55	79	872.46
89	55	80	863.86
89	55	81	851.2
89	55	82	872.19
89	55	83	886.43
89	55	84	883.21
89	56	75	805.42
89	56	76	881.11
89	56	77	889.25
89	56	78	880.51
89	56	79	872.6
89	56	80	867.64
89	56	81	868.85
89	56	82	881.77
89	56	83	891.91
89	56	84	901.45
89	57	75	839.44
89	57	76	874.7
89	57	77	883.38
89	57	78	875.79
89	57	79	831.13
89	57	80	820.58
89	57	81	844.69
89	57	82	848.81
89	57	83	843.71
89	57	84	880.14
89	58	77	887.76
89	58	78	894.92
89	58	79	860.99
89	58	80	862.98
89	58	81	905.21
89	58	82	921.34
89	58	83	921.01
89	58	84	943.41
89	59	77	912.33
89	59	78	914.46
89	59	79	903.57
89	59	80	897.64
89	59	81	905.1
89	59	82	893.91
89	59	83	871.91
89	59	84	871.38
89	60	77	817.03
89	60	78	807.73
89	60	79	799.61
89	60	80	780.78
89	60	81	727.67
89	60	82	695.89
89	60	83	694.37
89	60	84	742.65
89	61	77	805.35
89	61	78	808.26
89	61	79	815.27
89	61	80	810.52
89	61	81	753.93
89	61	82	730.69
89	61	83	755.1
89	61	84	798.99
89	62	77	840.14
89	62	78	841.72
89	62	79	847.81
89	62	80	856.59
89	62	81	828.47
89	62	82	828.37
89	62	83	857.29
89	62	84	874.42
89	63	77	875.2
89	63	78	856.9
89	63	79	865.25
89	63	80	897.62
89	63	81	923.32
89	63	82	945.7
89	63	83	952.47
89	63	84	926.75
89	64	77	879.98
89	64	78	814.7
89	64	79	787.42
89	64	80	811.76
89	64	81	866.38
89	64	82	919.7
89	64	83	917.12
89	64	84	874.84
89	65	77	881.41
89	65	78	798.2
89	65	79	752.72
89	65	80	763.63
89	65	81	844.51
89	65	82	920.97
89	65	83	904.89
89	65	84	853.95
89	66	75	856.88
89	66	76	855.01
89	66	77	880.7
89	66	78	812.54
89	66	79	758.51
89	66	80	740.33
89	66	81	822.47
89	66	82	898.98
89	66	83	872.59
89	66	84	824.41
89	67	75	860.84
89	67	76	826.94
89	67	77	820.12
89	67	78	786.95
89	67	79	753.95
89	67	80	730.6
89	67	81	761.65
89	67	82	794.3
89	67	83	794.88
89	67	84	778.28
89	68	75	838.12
89	68	76	794.01
89	68	77	782.59
89	68	78	777.34
89	68	79	764.49
89	68	80	744.57
89	68	81	753.15
89	68	82	763.54
89	68	83	764.25
89	68	84	764.25
89	69	74	857.69
89	69	75	803.11
89	69	76	763.93
89	69	77	758.33
89	69	78	769.52
89	69	79	773.37
89	69	80	759.51
89	69	81	754.27
89	69	82	751.65
89	69	83	756.57
89	69	84	768.25
89	70	74	825.38
89	70	75	784.02
89	70	76	750.79
89	70	77	751.86
89	70	78	751.42
89	70	79	751.78
89	70	80	754.54
89	70	81	753.96
89	70	82	755.79
89	70	83	783.4
89	70	84	799.55
89	71	74	786.22
89	71	75	759.01
89	71	76	743.08
89	71	77	753.91
89	71	78	759.28
89	71	79	764.19
89	71	80	763.97
89	71	81	763.03
89	71	82	763.21
89	71	83	775.16
89	71	84	775.03
89	72	74	734.23
89	72	75	728.22
89	72	76	737.53
89	72	77	756.2
89	72	78	769.11
89	72	79	777.05
89	72	80	772.93
89	72	81	775.19
89	72	82	779.39
89	72	83	789.1
89	72	84	784.39
89	73	74	729.08
89	73	75	739.5
89	73	76	750.26
89	73	77	740.52
89	73	78	733.47
89	73	79	736.58
89	73	80	762.63
89	73	81	783.47
89	73	82	802.74
89	73	83	834.64
89	73	84	839.51
89	74	81	845.75
89	74	82	881.72
89	74	83	896.85
89	74	84	903.94
89	75	81	913.34
89	75	82	964.97
89	75	83	950.29
89	75	84	951.78
89	76	81	928.6
89	76	82	992.38
89	76	83	940.51
89	76	84	938.47
90	46	81	922.2
90	46	82	948.2
90	46	83	935.57
90	46	84	920.66
90	47	81	906.4
90	47	82	902.67
90	47	83	870.69
90	47	84	845.75
90	48	81	787.26
90	48	82	789.42
90	48	83	784.61
90	48	84	780.52
90	49	74	731.16
90	49	75	772.49
90	49	76	782.13
90	49	81	746.18
90	49	82	758
90	49	83	766.73
90	49	84	773.61
90	50	74	725.73
90	50	75	763.23
90	50	76	768.55
90	50	77	743.81
90	50	78	734.83
90	50	79	740.42
90	50	80	750.16
90	50	81	757.53
90	50	82	761.95
90	50	83	764.39
90	50	84	767.52
90	51	74	743.55
90	51	75	791.11
90	51	76	817.64
90	51	77	802.86
90	51	78	788.05
90	51	79	770.35
90	51	80	750.99
90	51	81	742.41
90	51	82	749.52
90	51	83	749.59
90	51	84	741.49
90	52	74	770.61
90	52	75	851.7
90	52	76	910.92
90	52	77	892.79
90	52	78	861.37
90	52	79	836.11
90	52	80	815.36
90	52	81	806.46
90	52	82	808.88
90	52	83	791.86
90	52	84	755.43
90	53	74	774.63
90	53	75	842.78
90	53	76	896.38
90	53	77	887.63
90	53	78	906.09
90	53	79	945.23
90	53	80	930.86
90	53	81	911.71
90	53	82	885.32
90	53	83	852.97
90	53	84	806.1
90	54	74	774.85
90	54	75	838.29
90	54	76	898.97
90	54	77	892.47
90	54	78	896.58
90	54	79	904.37
90	54	80	901.74
90	54	81	901.28
90	54	82	909.54
90	54	83	911.21
90	54	84	902.2
90	55	74	785.49
90	55	75	835.04
90	55	76	900.07
90	55	77	898.38
90	55	78	897.46
90	55	79	898.96
90	55	80	901.51
90	55	81	897.02
90	55	82	911.08
90	55	83	919.46
90	55	84	921.87
90	56	74	803.66
90	56	75	808.34
90	56	76	873.82
90	56	77	912.75
90	56	78	936.44
90	56	79	944.45
90	56	80	925.91
90	56	81	897.67
90	56	82	903.37
90	56	83	912.29
90	56	84	918.12
90	57	74	866.41
90	57	75	845.5
90	57	76	867.3
90	57	77	895.73
90	57	78	908.64
90	57	79	870.61
90	57	80	855.55
90	57	81	884.71
90	57	82	890.75
90	57	83	894.55
90	57	84	896.3
90	58	74	935.96
90	58	75	906.75
90	58	76	884.5
90	58	77	898.02
90	58	78	919.69
90	58	79	888.39
90	58	80	892.93
90	58	81	951.38
90	58	82	974.54
90	58	83	984.6
90	58	84	1011.5
90	59	75	898.9
90	59	76	918.67
90	59	77	939.82
90	59	78	941.78
90	59	79	925.86
90	59	80	926.82
90	59	81	946.52
90	59	82	936.98
90	59	83	903.2
90	59	84	919.9
90	60	75	769.41
90	60	76	745.42
90	60	77	733.12
90	60	78	744.19
90	60	79	756.89
90	60	80	759.28
90	60	81	724.24
90	60	82	692.1
90	60	83	661.71
90	60	84	712.24
90	61	77	729.75
90	61	78	769.81
90	61	79	788.06
90	61	80	779.7
90	61	81	717.57
90	61	82	668.41
90	61	83	642.51
90	61	84	708.77
90	62	75	853.57
90	62	76	825.11
90	62	77	839.89
90	62	78	857.35
90	62	79	852.32
90	62	80	851.78
90	62	81	807.61
90	62	82	786.28
90	62	83	780.01
90	62	84	828.25
90	63	75	752.41
90	63	76	785.5
90	63	77	885.43
90	63	78	862.06
90	63	79	890.34
90	63	80	962.77
90	63	81	973.97
90	63	82	968.28
90	63	83	947.84
90	63	84	942.43
90	64	75	771.82
90	64	76	796.4
90	64	77	868.61
90	64	78	809.95
90	64	79	805.6
90	64	80	858.85
90	64	81	879.48
90	64	82	898.12
90	64	83	909.89
90	64	84	909.71
90	65	74	896.13
90	65	75	837.06
90	65	76	825.56
90	65	77	845.43
90	65	78	776.05
90	65	79	753.99
90	65	80	795.43
90	65	81	862.38
90	65	82	922.03
90	65	83	942.95
90	65	84	918.5
90	66	74	884.42
90	66	75	865.76
90	66	76	852.61
90	66	77	838.61
90	66	78	769.72
90	66	79	744.41
90	66	80	773.62
90	66	81	867.72
90	66	82	944.14
90	66	83	942.03
90	66	84	890.34
90	67	74	900.69
90	67	75	862.03
90	67	76	817.77
90	67	77	776.01
90	67	78	757.66
90	67	79	755.2
90	67	80	759.66
90	67	81	793.46
90	67	82	824.67
90	67	83	827.02
90	67	84	788.98
90	68	74	894.89
90	68	75	838.45
90	68	76	783.82
90	68	77	749.58
90	68	78	765.79
90	68	79	778.77
90	68	80	776.06
90	68	81	780.37
90	68	82	789.59
90	68	83	790.56
90	68	84	784.79
90	69	74	844.8
90	69	75	789.54
90	69	76	755.7
90	69	77	755.97
90	69	78	782.36
90	69	79	801.9
90	69	80	801
90	69	81	786.6
90	69	82	775.99
90	69	83	771.32
90	69	84	787.2
90	70	74	812.14
90	70	75	792.72
90	70	76	766.29
90	70	77	743.98
90	70	78	754.9
90	70	79	766.91
90	70	80	771.19
90	70	81	769.23
90	70	82	768.6
90	70	83	778.7
90	70	84	791.44
90	71	74	790.86
90	71	75	788.51
90	71	76	767.77
90	71	77	745.24
90	71	78	755.79
90	71	79	767.55
90	71	80	770.46
90	71	81	770.98
90	71	82	770.06
90	71	83	777.24
90	71	84	781.69
90	72	74	781.58
90	72	75	773.83
90	72	76	758.01
90	72	77	752.53
90	72	78	770.65
90	72	79	784.87
90	72	80	783
90	72	81	784.5
90	72	82	785.58
90	72	83	790.94
90	72	84	793.71
90	73	74	782.5
90	73	75	783.77
90	73	76	775.91
90	73	81	827.43
90	73	82	853.94
90	73	83	877.89
90	73	84	879.83
90	74	81	902.56
90	74	82	930.28
90	74	83	945.2
90	74	84	946.37
90	75	81	990.49
90	75	82	1005.3
90	75	83	999.43
90	75	84	997.63
90	76	81	970.19
90	76	82	1003.4
90	76	83	988.18
90	76	84	983.89
91	47	81	918.84
91	47	82	923.17
91	47	83	895.12
91	47	84	876.25
91	48	81	812.19
91	48	82	809.25
91	48	83	813.64
91	48	84	818.47
91	49	74	750.37
91	49	75	805.44
91	49	76	811.74
91	49	81	758.08
91	49	82	770.64
91	49	83	781.96
91	49	84	791.05
91	50	74	747.22
91	50	75	788.87
91	50	76	785.11
91	50	81	771.85
91	50	82	782.04
91	50	83	775.61
91	50	84	768.97
91	51	74	761.72
91	51	75	803.01
91	51	76	816.58
91	51	81	757.76
91	51	82	761.53
91	51	83	758.1
91	51	84	755.49
91	52	74	790.3
91	52	75	866.69
91	52	76	908.68
91	52	81	808.08
91	52	82	803.19
91	52	83	787.7
91	52	84	768.73
91	53	74	820.91
91	53	75	887.26
91	53	76	926.09
91	53	81	919.73
91	53	82	876.87
91	53	83	841.88
91	53	84	803.97
91	54	74	828.8
91	54	75	889.15
91	54	76	931.11
91	54	81	925.75
91	54	82	922.95
91	54	83	907.73
91	54	84	869.02
91	55	74	810.94
91	55	75	874.61
91	55	76	928.96
91	55	81	924.3
91	55	82	929.27
91	55	83	930.59
91	55	84	929.31
91	56	74	810.8
91	56	75	853.84
91	56	76	919.04
91	56	81	920.92
91	56	82	921.82
91	56	83	928.29
91	56	84	948.94
91	57	74	849.74
91	57	75	856.86
91	57	76	890.04
91	57	77	921.93
91	57	78	949.23
91	57	79	946.33
91	57	80	942.39
91	57	81	951.38
91	57	82	934.57
91	57	83	915.66
91	57	84	918.39
91	58	74	913.19
91	58	75	886.35
91	58	76	887.53
91	58	77	919.82
91	58	78	956.03
91	58	79	952.44
91	58	80	966.48
91	58	81	1012.6
91	58	82	1007.8
91	58	83	989.92
91	58	84	1020.9
91	59	74	906.13
91	59	75	923.51
91	59	76	945.44
91	59	77	969.26
91	59	78	974.29
91	59	79	960.15
91	59	80	954.83
91	59	81	986.54
91	59	82	969.91
91	59	83	924.24
91	59	84	932.32
91	60	74	810.57
91	60	75	779.46
91	60	76	748.64
91	60	77	734.37
91	60	78	739.19
91	60	79	730.87
91	60	80	732.67
91	60	81	760.51
91	60	82	757.71
91	60	83	727.63
91	60	84	731.91
91	61	74	779.65
91	61	75	686.86
91	61	76	700.34
91	61	77	729.71
91	61	78	778.92
91	61	79	771.5
91	61	80	752.94
91	61	81	745.54
91	61	82	716.56
91	61	83	685.93
91	61	84	658.99
91	62	74	975.92
91	62	75	694.63
91	62	76	777.9
91	62	77	863.86
91	62	78	892.97
91	62	79	869.39
91	62	80	842.9
91	62	81	823.18
91	62	82	801.58
91	62	83	801.15
91	62	84	806.46
91	63	74	905.87
91	63	75	720.53
91	63	76	804.12
91	63	77	910.49
91	63	78	869.63
91	63	79	909.37
91	63	80	986.39
91	63	81	977.77
91	63	82	961.3
91	63	83	939.07
91	63	84	948.5
91	64	74	852.56
91	64	75	807.08
91	64	76	843.18
91	64	77	875.32
91	64	78	813.27
91	64	79	826.25
91	64	80	880.8
91	64	81	893.34
91	64	82	890.33
91	64	83	851.32
91	64	84	879.72
91	65	74	839.76
91	65	75	892.62
91	65	76	878.22
91	65	77	837.32
91	65	78	768.84
91	65	79	763.92
91	65	80	816.18
91	65	81	885.09
91	65	82	936.55
91	65	83	912.86
91	65	84	919.7
91	66	74	858.46
91	66	75	869.28
91	66	76	858.17
91	66	77	837.26
91	66	78	748.55
91	66	79	732.12
91	66	80	800.99
91	66	81	911.78
91	66	82	991.48
91	66	83	968.73
91	66	84	934.7
91	67	74	888.71
91	67	75	873.22
91	67	76	834.74
91	67	81	836.75
91	67	82	863.15
91	67	83	876.51
91	67	84	842.2
91	68	74	891.85
91	68	75	860.46
91	68	76	809.58
91	68	81	813.99
91	68	82	802.44
91	68	83	817.01
91	68	84	810.38
91	69	74	841.88
91	69	75	806.34
91	69	76	773.56
91	69	81	812.05
91	69	82	773.03
91	69	83	775.96
91	69	84	790.08
91	70	74	795.93
91	70	75	800.9
91	70	76	781.88
91	70	81	760.32
91	70	82	749.5
91	70	83	768.97
91	70	84	782.09
91	71	74	768.8
91	71	75	793.33
91	71	76	783.94
91	71	81	764.35
91	71	82	772.75
91	71	83	789.01
91	71	84	797.92
91	72	74	778.5
91	72	75	785.36
91	72	76	774.5
91	72	81	798.4
91	72	82	816.07
91	72	83	819.97
91	72	84	824.73
91	73	74	788.5
91	73	75	800.04
91	73	76	792.6
91	73	81	877.16
91	73	82	897.05
91	73	83	894.03
91	73	84	900.84
91	74	74	791.45
91	74	75	797.13
91	74	76	789.6
91	74	81	952.99
91	74	82	958.1
91	74	83	963.49
91	74	84	977
91	75	81	1021
91	75	82	994.22
91	75	83	1023.4
91	75	84	1044.6
91	76	81	988.34
91	76	82	990.98
91	76	83	1016.2
91	76	84	1032.7
92	47	81	953.41
92	47	82	960.37
92	47	83	944.87
92	47	84	943.94
92	48	81	861.6
92	48	82	873.03
92	48	83	877.02
92	48	84	888.6
92	49	74	781.65
92	49	75	835.66
92	49	76	835.9
92	49	81	794.82
92	49	82	818.11
92	49	83	835.76
92	49	84	847.68
92	50	74	778.44
92	50	75	817.32
92	50	76	808.89
92	50	81	786.45
92	50	82	806.52
92	50	83	814.26
92	50	84	814.49
92	51	74	787.06
92	51	75	811.65
92	51	76	811.34
92	51	81	770.75
92	51	82	791.45
92	51	83	785.03
92	51	84	773.22
92	52	74	820.01
92	52	75	853.3
92	52	76	868.25
92	52	81	777.32
92	52	82	782.28
92	52	83	771.02
92	52	84	755.14
92	53	74	865.52
92	53	75	915.58
92	53	76	937.97
92	53	81	823.61
92	53	82	788.15
92	53	83	772.3
92	53	84	763.62
92	54	74	887.22
92	54	75	945.24
92	54	76	976
92	54	81	849.13
92	54	82	829.64
92	54	83	812.45
92	54	84	791.89
92	55	74	864.03
92	55	75	932.89
92	55	76	981.89
92	55	81	879.98
92	55	82	868.12
92	55	83	861.82
92	55	84	861.18
92	56	74	848.99
92	56	75	917.28
92	56	76	975.5
92	56	81	917.9
92	56	82	897.89
92	56	83	885.53
92	56	84	895.05
92	57	74	848.42
92	57	75	883.46
92	57	76	935.1
92	57	77	949.9
92	57	78	961.33
92	57	79	956.87
92	57	80	942.09
92	57	81	934.77
92	57	82	894.49
92	57	83	866.05
92	57	84	874.06
92	58	74	880.45
92	58	75	865.15
92	58	76	910.25
92	58	77	946.24
92	58	78	969.42
92	58	79	976.18
92	58	80	978.74
92	58	81	973.44
92	58	82	941.68
92	58	83	923.14
92	58	84	959.56
92	59	74	937.63
92	59	75	965.81
92	59	76	979.04
92	59	77	976.26
92	59	78	958.98
92	59	79	992.87
92	59	80	986.08
92	59	81	957.16
92	59	82	929.78
92	59	83	905.95
92	59	84	904.35
92	60	74	851.09
92	60	75	853.2
92	60	76	832.71
92	60	77	827.5
92	60	78	855
92	60	79	791.29
92	60	80	754.46
92	60	81	797.33
92	60	82	817.62
92	60	83	826.2
92	60	84	775.04
92	61	74	780.68
92	61	75	688.64
92	61	76	754.45
92	61	77	834.51
92	61	78	882.73
92	61	79	809.33
92	61	80	775.73
92	61	81	869.56
92	61	82	901.97
92	61	83	882.84
92	61	84	774.04
92	62	74	875.22
92	62	75	509.8
92	62	76	743.05
92	62	77	925.17
92	62	78	921.93
92	62	79	874.9
92	62	80	858.04
92	62	81	938.39
92	62	82	967.41
92	62	83	959.48
92	62	84	903.41
92	63	74	852.15
92	63	75	721.96
92	63	76	839.96
92	63	77	932.56
92	63	78	859.78
92	63	79	909.1
92	63	80	994.42
92	63	81	997.47
92	63	82	1007
92	63	83	1019.6
92	63	84	1011
92	64	74	809.86
92	64	75	855.51
92	64	76	900.31
92	64	77	907.21
92	64	78	821.65
92	64	79	824.28
92	64	80	867.42
92	64	81	910.56
92	64	82	942.22
92	64	83	937.54
92	64	84	941.82
92	65	74	778.58
92	65	75	927.06
92	65	76	931.36
92	65	77	884.31
92	65	78	806.88
92	65	79	783.69
92	65	80	799.76
92	65	81	871.89
92	65	82	932.57
92	65	83	956.31
92	65	84	968.77
92	66	74	847.71
92	66	75	888.06
92	66	76	894.58
92	66	77	886.55
92	66	78	821.33
92	66	79	796.45
92	66	80	814.07
92	66	81	873.98
92	66	82	939.39
92	66	83	985.28
92	66	84	987.16
92	67	74	894.38
92	67	75	888.98
92	67	76	878.06
92	67	81	821.97
92	67	82	865.41
92	67	83	918.57
92	67	84	911.16
92	68	74	906.9
92	68	75	881.26
92	68	76	854.15
92	68	81	799.52
92	68	82	814.75
92	68	83	846.16
92	68	84	844.42
92	69	74	853.31
92	69	75	836.26
92	69	76	810.85
92	69	81	796.61
92	69	82	781.13
92	69	83	782.96
92	69	84	792.54
92	70	74	790.62
92	70	75	806
92	70	76	796.36
92	70	81	749.83
92	70	82	761.32
92	70	83	780.35
92	70	84	790.3
92	71	74	752.17
92	71	75	786.53
92	71	76	785.91
92	71	81	756.87
92	71	82	787.17
92	71	83	808.66
92	71	84	823.73
92	72	74	782.02
92	72	75	787.9
92	72	76	776.59
92	72	81	814.27
92	72	82	845.11
92	72	83	851.11
92	72	84	867.77
92	73	74	793.67
92	73	75	803.58
92	73	76	797.06
92	73	81	893.44
92	73	82	913.65
92	73	83	911.91
92	73	84	923.83
92	74	74	799.02
92	74	75	811.02
92	74	76	810.02
92	74	81	959.87
92	74	82	969.95
92	74	83	972.42
92	74	84	988.4
92	75	81	991.86
92	75	82	999.58
92	75	83	1024.5
92	75	84	1054.7
92	76	81	962.07
92	76	82	983.75
92	76	83	1012.1
92	76	84	1041.4
93	49	74	812.24
93	49	75	852.9
93	49	76	840.22
93	50	74	811.34
93	50	75	837.93
93	50	76	825.09
93	50	81	791.41
93	50	82	785.88
93	50	83	801.74
93	50	84	821.16
93	51	74	812.03
93	51	75	815.96
93	51	76	805.03
93	51	81	791.96
93	51	82	794.11
93	51	83	796.33
93	51	84	802.76
93	52	74	841.15
93	52	75	820.31
93	52	76	795.92
93	52	81	787.47
93	52	82	781.46
93	52	83	777.2
93	52	84	777.87
93	53	74	884.42
93	53	75	895.11
93	53	76	879.15
93	53	81	767.29
93	53	82	743.1
93	53	83	750.17
93	53	84	765.91
93	54	71	731.08
93	54	72	779.89
93	54	73	827.72
93	54	74	910.15
93	54	75	959.64
93	54	76	957.99
93	54	81	776.3
93	54	82	765.3
93	54	83	759.75
93	54	84	753.32
93	55	71	735.31
93	55	72	765.65
93	55	73	803.82
93	55	74	921.55
93	55	75	979.74
93	55	76	994.21
93	55	81	797.44
93	55	82	793.52
93	55	83	792.35
93	55	84	797.49
93	56	71	788.97
93	56	72	799.53
93	56	73	797.8
93	56	74	916.15
93	56	75	970.41
93	56	76	978.31
93	56	81	838.05
93	56	82	830.46
93	56	83	825.93
93	56	84	831.82
93	57	71	900.09
93	57	72	873.71
93	57	73	806.4
93	57	74	881.47
93	57	75	925.35
93	57	76	955.74
93	57	77	952.92
93	57	78	942.12
93	57	79	909.72
93	57	80	886.18
93	58	71	930.43
93	58	72	951.89
93	58	73	873.62
93	58	74	841.79
93	58	75	860.58
93	58	76	931.54
93	58	77	943.92
93	58	78	947.46
93	58	79	940.11
93	58	80	935.71
93	59	71	908.64
93	59	72	971.4
93	59	73	968.85
93	59	74	968.05
93	59	75	963.6
93	59	76	953.98
93	59	77	952.64
93	59	78	956.2
93	59	79	980.13
93	59	80	961.76
93	60	71	871.75
93	60	72	934.77
93	60	73	870.75
93	60	74	853.64
93	60	75	892.05
93	60	76	869.12
93	60	77	842.24
93	60	78	825.98
93	60	79	761.84
93	60	80	731.9
93	61	74	715.27
93	61	75	773.66
93	61	76	820.76
93	61	77	856.14
93	61	78	854.28
93	61	79	785.32
93	61	80	760.19
93	62	71	838.77
93	62	72	905.62
93	62	73	878.34
93	62	74	813.44
93	62	75	636.19
93	62	76	811.77
93	62	77	924.47
93	62	78	906.91
93	62	79	867.14
93	62	80	855.58
93	63	71	833.31
93	63	72	897.58
93	63	73	907.54
93	63	74	890.02
93	63	75	834.69
93	63	76	884.98
93	63	77	915.5
93	63	78	875.68
93	63	79	924.79
93	63	80	988.07
93	64	71	853.39
93	64	72	905.63
93	64	73	903.1
93	64	74	881.96
93	64	75	917.89
93	64	76	930.45
93	64	77	921.83
93	64	78	864.8
93	64	79	856.49
93	64	80	861.41
93	65	71	846.35
93	65	72	922.83
93	65	73	857.6
93	65	74	804.22
93	65	75	928.2
93	65	76	949.07
93	65	77	928.02
93	65	78	870.51
93	65	79	823.99
93	65	80	791.15
93	66	71	837.79
93	66	72	931.94
93	66	73	925.97
93	66	74	899.17
93	66	75	928.44
93	66	76	929.22
93	67	71	832.01
93	67	72	942.89
93	67	73	963.6
93	67	74	937.2
93	67	75	924.15
93	67	76	932.09
93	67	81	789.51
93	67	82	827.52
93	67	83	903.29
93	67	84	929.84
93	68	71	842.88
93	68	72	948.7
93	68	73	967.2
93	68	74	935.78
93	68	75	903.16
93	68	76	910.53
93	68	81	777.87
93	68	82	799.64
93	68	83	841.83
93	68	84	859.29
93	69	71	726.98
93	69	72	865.57
93	69	73	917.81
93	69	74	885.99
93	69	75	840.85
93	69	76	835.44
93	69	81	784.69
93	69	82	787.83
93	69	83	797.38
93	69	84	803.39
93	70	74	823.33
93	70	75	802.04
93	70	76	800.75
93	70	81	756.22
93	70	82	769.28
93	70	83	789.17
93	70	84	800.28
93	71	74	776.38
93	71	75	784.93
93	71	76	784.85
93	71	81	765.59
93	71	82	791.95
93	71	83	818.45
93	71	84	835.32
93	72	74	839.66
93	72	75	828.78
93	72	76	807.17
93	72	81	826.6
93	72	82	861.45
93	72	83	879.68
93	72	84	899.23
93	73	74	831.3
93	73	75	824.7
93	73	76	814.41
93	73	81	911.21
93	73	82	941.11
93	73	83	934.22
93	73	84	945.02
93	74	74	808.53
93	74	75	809.52
93	74	76	818.06
94	49	74	815.53
94	49	75	846.41
94	49	76	834.88
94	50	71	871.86
94	50	72	809.64
94	50	73	802.76
94	50	74	816.68
94	50	75	835.21
94	50	76	815.07
94	51	71	843.76
94	51	72	836.93
94	51	73	836.52
94	51	74	828.16
94	51	75	817.53
94	51	76	793.46
94	52	71	840.4
94	52	72	843.07
94	52	73	834.79
94	52	74	823.38
94	52	75	824.09
94	52	76	809.31
94	53	69	639.43
94	53	70	693.17
94	53	71	838.27
94	53	72	844.85
94	53	73	847.88
94	53	74	853.23
94	53	75	870.21
94	53	76	864.68
94	54	69	606.86
94	54	70	642.41
94	54	71	791.83
94	54	72	842.23
94	54	73	871.53
94	54	74	902.64
94	54	75	933.26
94	54	76	934.97
94	54	78	863.51
94	54	79	841.3
94	54	80	794.58
94	55	69	599.06
94	55	70	640.7
94	55	71	776.28
94	55	72	802.07
94	55	73	834.21
94	55	74	937.67
94	55	75	979.73
94	55	76	986.52
94	55	78	917.84
94	55	79	888.91
94	55	80	827.78
94	56	69	623.94
94	56	70	679.42
94	56	71	796.6
94	56	72	825.39
94	56	73	842.55
94	56	74	958.05
94	56	75	995.24
94	56	76	991.32
94	56	78	958.77
94	56	79	973.67
94	56	80	890.91
94	57	71	875.96
94	57	72	889.51
94	57	73	868.09
94	57	74	937.09
94	57	75	967.4
94	57	76	983.72
94	57	77	965.85
94	57	78	954.77
94	57	79	942.79
94	57	80	889.75
94	58	71	915.72
94	58	72	942.87
94	58	73	891.61
94	58	74	871.18
94	58	75	898.25
94	58	76	958.94
94	58	77	954.68
94	58	78	951.21
94	58	79	959.62
94	58	80	937.95
94	59	71	937.24
94	59	72	994.97
94	59	73	985.3
94	59	74	989.27
94	59	75	989.32
94	59	76	970.41
94	59	77	953.73
94	59	78	954.11
94	59	79	1000.4
94	59	80	967.44
94	60	71	874.82
94	60	72	896.2
94	60	73	838.84
94	60	74	827.01
94	60	75	848.05
94	60	76	881.13
94	60	77	844.46
94	60	78	782.5
94	60	79	749.63
94	60	80	748.63
94	61	71	660.04
94	61	72	594.64
94	61	73	599.32
94	61	74	663.87
94	61	75	741.64
94	61	76	849.8
94	61	77	873.99
94	61	78	839
94	61	79	768.33
94	61	80	756.83
94	62	71	758.17
94	62	72	762.96
94	62	73	779.64
94	62	74	812.03
94	62	75	824.13
94	62	76	912.85
94	62	77	953.65
94	62	78	943.72
94	62	79	862.6
94	62	80	837.11
94	63	71	836.91
94	63	72	876.93
94	63	73	915.74
94	63	74	956.1
94	63	75	976.35
94	63	76	962.52
94	63	77	938.6
94	63	78	921.63
94	63	79	944.47
94	63	80	975.6
94	64	71	880.06
94	64	72	955.43
94	64	73	986.76
94	64	74	991.88
94	64	75	1005.8
94	64	76	976.77
94	64	77	951.43
94	64	78	930.37
94	64	79	901.12
94	64	80	873.93
94	65	71	872.28
94	65	72	979.65
94	65	73	966.01
94	65	74	923.48
94	65	75	959.86
94	65	76	968.49
94	65	77	965.21
94	65	78	949.28
94	65	79	888.44
94	65	80	820.6
94	66	71	856.07
94	66	72	967.51
94	66	73	974.03
94	66	74	956.46
94	66	75	965.19
94	66	76	964.88
94	66	78	968.54
94	66	79	928.44
94	66	80	867.2
94	67	69	774.72
94	67	70	806.21
94	67	71	827.1
94	67	72	945.76
94	67	73	964.24
94	67	74	943.72
94	67	75	937.5
94	67	76	953.62
94	67	78	974.27
94	67	79	919.35
94	67	80	839.77
94	68	69	642.85
94	68	70	701.74
94	68	71	789.44
94	68	72	916.32
94	68	73	937.63
94	68	74	912.87
94	68	75	900.53
94	68	76	923.18
94	68	78	944.25
94	68	79	893.57
94	68	80	822.59
94	69	69	646.06
94	69	70	676.42
94	69	71	723.34
94	69	72	832.57
94	69	73	881.63
94	69	74	889.83
94	69	75	857.7
94	69	76	850.34
94	69	78	858.47
94	69	79	842.12
94	69	80	814.6
94	70	69	662.84
94	70	70	666.45
94	70	71	671.81
94	70	72	780.8
94	70	73	838.97
94	70	74	850.96
94	70	75	817.03
94	70	76	808.86
94	71	71	638.65
94	71	72	750.37
94	71	73	807.91
94	71	74	812.37
94	71	75	790.63
94	71	76	786.42
94	72	71	631.57
94	72	72	755.44
94	72	73	828.49
94	72	74	832.96
94	72	75	833.26
94	72	76	819.49
94	73	71	637.21
94	73	72	770.15
94	73	73	854.34
94	73	74	838.38
94	73	75	828.64
94	73	76	828.88
94	74	74	838.39
94	74	75	816.46
94	74	76	831.05
95	50	71	887.39
95	50	72	835.29
95	50	73	833.28
95	51	71	885.95
95	51	72	868.02
95	51	73	865.01
95	52	71	867.95
95	52	72	878.09
95	52	73	887.86
95	53	69	650.25
95	53	70	705.08
95	53	71	836.79
95	53	72	863.93
95	53	73	878.91
95	53	77	908.46
95	53	78	884.26
95	53	79	858
95	53	80	810.13
95	54	69	638.09
95	54	70	671.98
95	54	71	803.42
95	54	72	829.9
95	54	73	839.33
95	54	77	950.69
95	54	78	932.75
95	54	79	904.68
95	54	80	828.58
95	55	69	638.06
95	55	70	673.45
95	55	71	819.29
95	55	72	841.88
95	55	73	846.42
95	55	77	996.18
95	55	78	968.82
95	55	79	938.68
95	55	80	860.97
95	56	69	653.78
95	56	70	695.03
95	56	71	831.98
95	56	72	859.09
95	56	73	859.18
95	56	77	982.51
95	56	78	990.91
95	56	79	1028.8
95	56	80	937.17
95	57	69	745.82
95	57	70	740.44
95	57	71	850.95
95	57	72	889.02
[truncated: 7,412 more rows]
