# Supplementary material for: From mathematics to medicine: A practical primer on topological data analysis (TDA) and the development of related analytic tools for the functional discovery of latent structure in fMRI data
Source: PLoS One. 2021 Aug 12;16(8):e0255859. doi: 10.1371/journal.pone.0255859 (PMC8360597; doi:10.1371/journal.pone.0255859)
Supplement: S1 Data — The included archive of .csv files has one .csv file for each time index. Each .csv file contains a single matrix, which has one column for each of the spatial coordinates x, y, z and one column for the fMRI signal amplitude at voxel (x, y, z) at that time index. This is normalized scan data for a single patient from our study, described in the paper, with an ACC (anterior cingulate cortex) mask applied. This is the data we used, together with our software implementation of our workflow (available at https://github.com/regalski/Wayne-State-TDA), to produce the persistence diagrams, vineyards, and loop locations pictured in the figures and described in the Workflow section of our paper. (ZIP) [file pone.0255859.s004.zip › lea2002_145_121_121_time_195_rdACC.csv]

86	49	77	742.56
86	49	78	724.68
86	49	79	704.53
86	49	80	711.06
86	50	77	723.18
86	50	78	709.18
86	50	79	692.64
86	50	80	704.58
86	51	77	703.54
86	51	78	692.41
86	51	79	697.25
86	51	80	690.04
86	52	77	732.09
86	52	78	706.22
86	52	79	703.44
86	52	80	703.95
86	53	77	802.09
86	53	78	747.88
86	53	79	722.3
86	53	80	734.4
86	54	77	831.91
86	54	78	807.21
86	54	79	815.73
86	54	80	798.5
86	55	77	851.15
86	55	78	832.13
86	55	79	860.76
86	55	80	850.88
86	56	77	865.29
86	56	78	832.95
86	56	79	879.98
86	56	80	888.73
86	57	77	837.45
86	57	78	870.24
86	57	79	892.6
86	57	80	888.03
86	57	81	866.18
86	57	82	844.28
86	58	77	842.77
86	58	78	879.78
86	58	79	896.7
86	58	80	898.72
86	58	81	886.61
86	58	82	875.03
86	59	81	854.84
86	59	82	842.22
86	60	81	756.07
86	60	82	769.43
86	61	81	805.78
86	61	82	801.56
86	62	81	835.26
86	62	82	832.2
86	63	77	901.65
86	63	78	861.41
86	63	79	826.15
86	63	80	833.7
86	63	81	838.15
86	63	82	834.02
86	64	77	856.74
86	64	78	834.8
86	64	79	814.3
86	64	80	761.96
86	64	81	743.71
86	64	82	743.38
86	65	77	853.41
86	65	78	857.99
86	65	79	844.45
86	65	80	778.49
86	65	81	751.43
86	65	82	739.62
86	66	77	859.33
86	66	78	869.22
86	66	79	860.23
86	66	80	800.71
86	66	81	772.04
86	66	82	746.72
86	67	77	793.89
86	67	78	818.72
86	67	79	831.29
86	67	80	808.49
86	68	77	846.32
86	68	78	846.06
86	68	79	843.81
86	68	80	805.28
86	69	77	856.72
86	69	78	829.43
86	69	79	807.61
86	69	80	770.39
86	70	77	803.23
86	70	78	774.41
86	70	79	739.75
86	70	80	723.56
86	71	77	761.03
86	71	78	752.47
86	71	79	742.03
86	71	80	720.67
86	72	77	731.43
86	72	78	729.33
86	72	79	726.46
86	72	80	711.12
86	73	77	717.18
86	73	78	709.69
86	73	79	705.96
86	73	80	703.25
87	46	81	925.77
87	46	82	929.71
87	46	83	926.48
87	46	84	928.82
87	47	81	865.45
87	47	82	865.41
87	47	83	865.98
87	47	84	872.23
87	48	81	762.57
87	48	82	759.08
87	48	83	774.83
87	48	84	798.05
87	49	77	745.17
87	49	78	741.47
87	49	79	739.21
87	49	80	737.21
87	49	81	736.98
87	49	82	737.38
87	49	83	746.39
87	49	84	756.68
87	50	77	716.73
87	50	78	722.24
87	50	79	735.03
87	50	80	728.61
87	50	81	722.96
87	50	82	726.28
87	50	83	730.48
87	50	84	736.55
87	51	77	709.78
87	51	78	697.26
87	51	79	693
87	51	80	690.07
87	52	77	750.37
87	52	78	721.94
87	52	79	701.95
87	52	80	705.53
87	53	77	829.48
87	53	78	788.49
87	53	79	749.58
87	53	80	747.24
87	54	77	844.97
87	54	78	821.91
87	54	79	804.99
87	54	80	781.78
87	55	77	853.3
87	55	78	839.24
87	55	79	851.58
87	55	80	830.51
87	55	81	776.5
87	55	82	745.41
87	55	83	726.45
87	55	84	740.56
87	56	77	868.94
87	56	78	844.86
87	56	79	902.3
87	56	80	896.44
87	56	81	819.83
87	56	82	773.17
87	56	83	740.01
87	56	84	753.31
87	57	77	854.34
87	57	78	879.47
87	57	79	934.91
87	57	80	945.22
87	57	81	869.13
87	57	82	819.07
87	57	83	784.08
87	57	84	779.31
87	58	77	863.26
87	58	78	897.03
87	58	79	924.31
87	58	80	936.36
87	58	81	922.28
87	58	82	902.5
87	58	83	876.41
87	58	84	863.77
87	59	77	901.18
87	59	78	893.83
87	59	79	882.62
87	59	80	878.37
87	59	81	898.37
87	59	82	888.13
87	59	83	863.88
87	59	84	858.23
87	60	77	811.49
87	60	78	779.14
87	60	79	772.26
87	60	80	786.54
87	60	81	784.07
87	60	82	784.33
87	60	83	797.97
87	60	84	820.9
87	61	77	782.08
87	61	78	737.2
87	61	79	751.56
87	61	80	837.17
87	61	81	798.13
87	61	82	774.75
87	61	83	805.37
87	61	84	825.86
87	62	77	806.77
87	62	78	769.86
87	62	79	776.92
87	62	80	828.96
87	62	81	808.75
87	62	82	803.59
87	62	83	829.34
87	62	84	842.71
87	63	77	928.2
87	63	78	907.24
87	63	79	866.95
87	63	80	784.86
87	63	81	806.59
87	63	82	839.52
87	63	83	838.76
87	63	84	833.21
87	64	77	857.69
87	64	78	824.83
87	64	79	791.5
87	64	80	737.91
87	64	81	767.24
87	64	82	807.29
87	64	83	786.65
87	64	84	771.67
87	65	77	829.22
87	65	78	817.91
87	65	79	795.03
87	65	80	720.86
87	65	81	735.59
87	65	82	770.22
87	65	83	755.42
87	65	84	750.66
87	66	77	845.4
87	66	78	841.57
87	66	79	804.62
87	66	80	716.02
87	66	81	717.54
87	66	82	744.35
87	66	83	728.79
87	66	84	728.11
87	67	77	867.23
87	67	78	817.22
87	67	79	750.14
87	67	80	711.65
87	67	81	717.3
87	67	82	729.6
87	67	83	711.2
87	67	84	709.14
87	68	77	878.81
87	68	78	829.08
87	68	79	771.59
87	68	80	749.47
87	68	81	743.65
87	68	82	740.69
87	68	83	723.17
87	68	84	711.18
87	69	77	844.65
87	69	78	805.1
87	69	79	765.65
87	69	80	763.2
87	70	77	744.04
87	70	78	732.65
87	70	79	726.61
87	70	80	750.42
87	71	77	738.96
87	71	78	747.17
87	71	79	752.22
87	71	80	743.19
87	72	77	737.4
87	72	78	740.46
87	72	79	740.28
87	72	80	731.47
87	73	77	726.23
87	73	78	711.32
87	73	79	697.97
87	73	80	720.82
87	73	81	738.76
87	73	82	755.68
87	73	83	742.5
87	73	84	742.81
87	74	81	776.09
87	74	82	838.47
87	74	83	844.88
87	74	84	855.75
87	75	81	787.3
87	75	82	879.09
87	75	83	898.69
87	75	84	913.67
87	76	81	781.65
87	76	82	894.3
87	76	83	925.37
87	76	84	946.73
88	46	81	958.92
88	46	82	952.57
88	46	83	942.51
88	46	84	935.78
88	47	81	892.5
88	47	82	888.77
88	47	83	874.2
88	47	84	863.23
88	48	81	774.59
88	48	82	771.51
88	48	83	769.33
88	48	84	773.25
88	49	77	729.6
88	49	78	738.24
88	49	79	753.16
88	49	80	745.14
88	49	81	748.49
88	49	82	757.26
88	49	83	758.57
88	49	84	761.18
88	50	77	706.2
88	50	78	720.28
88	50	79	739.74
88	50	80	737.99
88	50	81	741.47
88	50	82	750.99
88	50	83	750.92
88	50	84	749.71
88	51	77	731.81
88	51	78	712.74
88	51	79	694.71
88	51	80	704.69
88	52	77	789.66
88	52	78	758.3
88	52	79	727.33
88	52	80	739.28
88	53	77	871.1
88	53	78	857.59
88	53	79	823.15
88	53	80	809.93
88	54	77	885.62
88	54	78	885.66
88	54	79	868.83
88	54	80	841.13
88	55	77	880.67
88	55	78	875.7
88	55	79	881.96
88	55	80	859.54
88	55	81	818.62
88	55	82	825.59
88	55	83	830.16
88	55	84	822.03
88	56	77	869.96
88	56	78	831.34
88	56	79	874.94
88	56	80	873.34
88	56	81	833.14
88	56	82	838.08
88	56	83	839.26
88	56	84	835.98
88	57	77	870.16
88	57	78	882.8
88	57	79	905.81
88	57	80	897.48
88	57	81	844.48
88	57	82	821.2
88	57	83	807.86
88	57	84	831.13
88	58	77	885.47
88	58	78	913
88	58	79	908.16
88	58	80	900.48
88	58	81	899.95
88	58	82	899.51
88	58	83	890.46
88	58	84	894.07
88	59	77	928.87
88	59	78	923.25
88	59	79	886.37
88	59	80	861.07
88	59	81	875.97
88	59	82	871.77
88	59	83	855.91
88	59	84	851.01
88	60	77	897.19
88	60	78	867.44
88	60	79	816.38
88	60	80	770.74
88	60	81	735.33
88	60	82	721.34
88	60	83	755.85
88	60	84	786.37
88	61	77	858.17
88	61	78	844.08
88	61	79	833.17
88	61	80	840.93
88	61	81	784.85
88	61	82	760.83
88	61	83	802.73
88	61	84	822.53
88	62	77	829.66
88	62	78	838.02
88	62	79	843.49
88	62	80	860.08
88	62	81	830.98
88	62	82	828.91
88	62	83	873.21
88	62	84	876.95
88	63	77	886.73
88	63	78	859.2
88	63	79	842.04
88	63	80	825.68
88	63	81	864.06
88	63	82	902.68
88	63	83	921.88
88	63	84	899.15
88	64	77	887.04
88	64	78	814.03
88	64	79	769.8
88	64	80	765.63
88	64	81	828.54
88	64	82	881.74
88	64	83	863.6
88	64	84	825.9
88	65	77	893.38
88	65	78	813.84
88	65	79	757.1
88	65	80	737.6
88	65	81	803.43
88	65	82	864.25
88	65	83	832.43
88	65	84	796.28
88	66	77	903.87
88	66	78	834
88	66	79	766.29
88	66	80	724.99
88	66	81	777.9
88	66	82	831.62
88	66	83	793.21
88	66	84	760.72
88	67	77	888.18
88	67	78	797.9
88	67	79	721.77
88	67	80	709.11
88	67	81	735.38
88	67	82	760.42
88	67	83	735.48
88	67	84	717.63
88	68	77	832.05
88	68	78	775.49
88	68	79	730.15
88	68	80	720.86
88	68	81	738.36
88	68	82	755.41
88	68	83	742.33
88	68	84	731.85
88	69	77	762.9
88	69	78	750.75
88	69	79	738.69
88	69	80	731.4
88	70	77	732.58
88	70	78	736.71
88	70	79	739.59
88	70	80	738.65
88	71	77	727.91
88	71	78	729.96
88	71	79	732.43
88	71	80	742.31
88	72	77	725.21
88	72	78	720.98
88	72	79	725.21
88	72	80	748.69
88	73	77	720.87
88	73	78	721.07
88	73	79	730.62
88	73	80	759.38
88	73	81	764.87
88	73	82	765.54
88	73	83	776.24
88	73	84	770.46
88	74	81	811.79
88	74	82	855.25
88	74	83	877.46
88	74	84	882.29
88	75	81	848.08
88	75	82	928.06
88	75	83	931.96
88	75	84	938.13
88	76	81	863.3
88	76	82	974.15
88	76	83	927.64
88	76	84	937.09
89	46	81	941.64
89	46	82	955.37
89	46	83	936.05
89	46	84	920.97
89	47	81	896.21
89	47	82	892.58
89	47	83	865.84
89	47	84	844.71
89	48	81	780.42
89	48	82	780.39
89	48	83	766.91
89	48	84	758.25
89	49	77	726.42
89	49	78	731.41
89	49	79	745.26
89	49	80	748.4
89	49	81	753.99
89	49	82	761.57
89	49	83	761.58
89	49	84	760.06
89	50	74	711.45
89	50	75	739.72
89	50	76	744.47
89	50	77	719.69
89	50	78	739.41
89	50	79	770.52
89	50	80	762.4
89	50	81	756.36
89	50	82	759.06
89	50	83	757.83
89	50	84	755.11
89	51	74	730.87
89	51	75	776.66
89	51	76	798.73
89	51	77	780.73
89	51	78	772.03
89	51	79	754.91
89	51	80	731.94
89	51	81	727.15
89	51	82	741.33
89	51	83	742.64
89	51	84	738.89
89	52	74	771.3
89	52	75	837.35
89	52	76	872.55
89	52	77	853.3
89	52	78	821.72
89	52	79	789.77
89	52	80	786.95
89	52	81	788.59
89	52	82	788.69
89	52	83	772.51
89	52	84	746.96
89	53	74	796.83
89	53	75	858.15
89	53	76	894.52
89	53	77	879.93
89	53	78	875.86
89	53	79	874.81
89	53	80	884.21
89	53	81	869.13
89	53	82	841.16
89	53	83	812.34
89	53	84	782.2
89	54	74	800
89	54	75	857.15
89	54	76	896.92
89	54	77	894.46
89	54	78	890.45
89	54	79	878.37
89	54	80	871.55
89	54	81	858.91
89	54	82	856.77
89	54	83	851.67
89	54	84	843.05
89	55	75	835.4
89	55	76	888.91
89	55	77	889.61
89	55	78	884.49
89	55	79	884.55
89	55	80	882.96
89	55	81	868.29
89	55	82	878.26
89	55	83	890.48
89	55	84	891.26
89	56	75	800.47
89	56	76	883.16
89	56	77	869.28
89	56	78	847.52
89	56	79	883.65
89	56	80	891.7
89	56	81	876.89
89	56	82	884.8
89	56	83	896.92
89	56	84	899.46
89	57	75	837.53
89	57	76	861.74
89	57	77	862.38
89	57	78	862.77
89	57	79	855.09
89	57	80	851.54
89	57	81	846.61
89	57	82	844.73
89	57	83	844.65
89	57	84	860.06
89	58	77	876.75
89	58	78	898.9
89	58	79	888.03
89	58	80	894.07
89	58	81	926.3
89	58	82	936.45
89	58	83	932.14
89	58	84	940.52
89	59	77	930.38
89	59	78	921.51
89	59	79	908.6
89	59	80	901.61
89	59	81	913
89	59	82	897.78
89	59	83	868.8
89	59	84	859.32
89	60	77	832.12
89	60	78	813.79
89	60	79	801.68
89	60	80	779.86
89	60	81	717.72
89	60	82	682.01
89	60	83	701.6
89	60	84	741.91
89	61	77	806.53
89	61	78	799.38
89	61	79	809.4
89	61	80	813.68
89	61	81	730.14
89	61	82	690.94
89	61	83	725.35
89	61	84	771.09
89	62	77	816.14
89	62	78	809.7
89	62	79	826.78
89	62	80	860.58
89	62	81	811.56
89	62	82	801.54
89	62	83	842.47
89	62	84	867.47
89	63	77	869.27
89	63	78	838.99
89	63	79	850.36
89	63	80	896.73
89	63	81	918.45
89	63	82	938.8
89	63	83	951.5
89	63	84	933.77
89	64	77	863.98
89	64	78	797.68
89	64	79	770.39
89	64	80	798.74
89	64	81	847.37
89	64	82	894.67
89	64	83	898.08
89	64	84	866.79
89	65	77	859.39
89	65	78	787.18
89	65	79	747.72
89	65	80	763.63
89	65	81	837.5
89	65	82	908.97
89	65	83	896.93
89	65	84	852.99
89	66	75	870.04
89	66	76	865.13
89	66	77	864.74
89	66	78	804.55
89	66	79	760.5
89	66	80	754.29
89	66	81	826.4
89	66	82	896.9
89	66	83	868.56
89	66	84	821.42
89	67	75	880.94
89	67	76	853.02
89	67	77	809.1
89	67	78	777.91
89	67	79	743.88
89	67	80	723.5
89	67	81	759.56
89	67	82	799.22
89	67	83	786.84
89	67	84	766.26
89	68	75	856.12
89	68	76	825.03
89	68	77	784.58
89	68	78	778.35
89	68	79	760.5
89	68	80	734.57
89	68	81	752.15
89	68	82	775.56
89	68	83	769.27
89	68	84	763.3
89	69	74	823.68
89	69	75	806.1
89	69	76	783.9
89	69	77	766.3
89	69	78	779.53
89	69	79	778.4
89	69	80	748.52
89	69	81	752.28
89	69	82	764.66
89	69	83	764.6
89	69	84	767.3
89	70	74	808.42
89	70	75	770.04
89	70	76	736.79
89	70	77	731.84
89	70	78	746.41
89	70	79	756.79
89	70	80	743.57
89	70	81	753
89	70	82	767.85
89	70	83	776.47
89	70	84	779.62
89	71	74	788.3
89	71	75	755.05
89	71	76	731.1
89	71	77	735.94
89	71	78	743.33
89	71	79	751.26
89	71	80	758.06
89	71	81	760.09
89	71	82	761.26
89	71	83	760.21
89	71	84	758.08
89	72	74	762.31
89	72	75	754.26
89	72	76	747.56
89	72	77	749.25
89	72	78	744.13
89	72	79	745.07
89	72	80	770.99
89	72	81	771.26
89	72	82	767.46
89	72	83	775.22
89	72	84	775.52
89	73	74	743.12
89	73	75	750.53
89	73	76	750.27
89	73	77	728.51
89	73	78	731.46
89	73	79	744.57
89	73	80	764.63
89	73	81	780.46
89	73	82	795.72
89	73	83	824.63
89	73	84	824.48
89	74	81	844.83
89	74	82	881.8
89	74	83	909.93
89	74	84	913
89	75	81	906.35
89	75	82	963.01
89	75	83	976.4
89	75	84	974.88
89	76	81	918.69
89	76	82	994.49
89	76	83	958.6
89	76	84	956.55
90	46	81	917.23
90	46	82	941.2
90	46	83	931.58
90	46	84	916.69
90	47	81	893.51
90	47	82	891.77
90	47	83	867.79
90	47	84	845.87
90	48	81	778.21
90	48	82	784.34
90	48	83	776.56
90	48	84	767.51
90	49	74	734.21
90	49	75	746.58
90	49	76	744.22
90	49	81	750.25
90	49	82	764.04
90	49	83	763.79
90	49	84	761.69
90	50	74	721.79
90	50	75	745.27
90	50	76	751.56
90	50	77	737.81
90	50	78	743.82
90	50	79	758.45
90	50	80	762.22
90	50	81	766.58
90	50	82	768.97
90	50	83	763.42
90	50	84	756.57
90	51	74	731.66
90	51	75	784.21
90	51	76	815.74
90	51	77	808.98
90	51	78	800.13
90	51	79	785.35
90	51	80	758.97
90	51	81	745.37
90	51	82	749.47
90	51	83	748.57
90	51	84	742.5
90	52	74	765.64
90	52	75	850.74
90	52	76	901.94
90	52	77	888.81
90	52	78	864.37
90	52	79	843.16
90	52	80	823.45
90	52	81	814.56
90	52	82	808.92
90	52	83	790.87
90	52	84	757.46
90	53	74	777.66
90	53	75	842.8
90	53	76	886.37
90	53	77	881.69
90	53	78	898.26
90	53	79	931.46
90	53	80	931
90	53	81	914.72
90	53	82	880.25
90	53	83	845.91
90	53	84	803.12
90	54	74	774.89
90	54	75	833.31
90	54	76	890.01
90	54	77	891.57
90	54	78	894.68
90	54	79	892.44
90	54	80	900.78
90	54	81	911.31
90	54	82	905.55
90	54	83	897.21
90	54	84	883.2
90	55	74	762.48
90	55	75	814.02
90	55	76	888.03
90	55	77	898.37
90	55	78	902.53
90	55	79	903.17
90	55	80	913.71
90	55	81	918.15
90	55	82	919.14
90	55	83	921.51
90	55	84	931.95
90	56	74	796.69
90	56	75	805.35
90	56	76	864.84
90	56	77	901.85
90	56	78	922.6
90	56	79	949.65
90	56	80	941.05
90	56	81	920.75
90	56	82	917.44
90	56	83	920.38
90	56	84	927.23
90	57	74	857.54
90	57	75	840.6
90	57	76	845.3
90	57	77	872.7
90	57	78	894.61
90	57	79	878.62
90	57	80	870.56
90	57	81	881.66
90	57	82	881.69
90	57	83	880.52
90	57	84	859.3
90	58	74	904.98
90	58	75	884.71
90	58	76	856.43
90	58	77	875.95
90	58	78	912.69
90	58	79	903.52
90	58	80	918.12
90	58	81	968.51
90	58	82	987.66
90	58	83	986.74
90	58	84	997.64
90	59	75	903.06
90	59	76	917.8
90	59	77	937.92
90	59	78	929.81
90	59	79	922.8
90	59	80	930.66
90	59	81	956.28
90	59	82	940.75
90	59	83	891.04
90	59	84	896.77
90	60	75	768.36
90	60	76	741.33
90	60	77	732.02
90	60	78	753.13
90	60	79	766.91
90	60	80	770.34
90	60	81	730.37
90	60	82	689.31
90	60	83	663.03
90	60	84	707.6
90	61	77	729.97
90	61	78	766.06
90	61	79	785.31
90	61	80	781.9
90	61	81	696.79
90	61	82	632.67
90	61	83	611.81
90	61	84	673.97
90	62	75	841.85
90	62	76	806.23
90	62	77	812.89
90	62	78	817.32
90	62	79	825.31
90	62	80	843.8
90	62	81	788.76
90	62	82	758.6
90	62	83	750.45
90	62	84	803.56
90	63	75	750.44
90	63	76	788.61
90	63	77	887.59
90	63	78	860.24
90	63	79	882.56
90	63	80	957.02
90	63	81	962.23
90	63	82	950.53
90	63	83	905.08
90	63	84	914.54
90	64	75	777
90	64	76	800.53
90	64	77	855.65
90	64	78	792.95
90	64	79	787.59
90	64	80	841.85
90	64	81	856.49
90	64	82	869.17
90	64	83	870.97
90	64	84	883.73
90	65	74	861.21
90	65	75	836.12
90	65	76	823.59
90	65	77	818.4
90	65	78	758.01
90	65	79	744.96
90	65	80	790.44
90	65	81	848.45
90	65	82	904.16
90	65	83	921.09
90	65	84	906.59
90	66	74	874.54
90	66	75	882.92
90	66	76	856.72
90	66	77	801.67
90	66	78	763.74
90	66	79	750.42
90	66	80	777.67
90	66	81	859.73
90	66	82	926.1
90	66	83	928.97
90	66	84	887.31
90	67	74	879.76
90	67	75	864.09
90	67	76	818.81
90	67	77	751.97
90	67	78	748.59
90	67	79	756.15
90	67	80	759.63
90	67	81	794.41
90	67	82	832.62
90	67	83	840
90	67	84	807.96
90	68	74	862.85
90	68	75	832.46
90	68	76	791.83
90	68	77	743.55
90	68	78	767.77
90	68	79	786.76
90	68	80	774.08
90	68	81	781.4
90	68	82	795.63
90	68	83	800.59
90	68	84	792.84
90	69	74	824.8
90	69	75	796.51
90	69	76	775.67
90	69	77	759.95
90	69	78	796.37
90	69	79	817.94
90	69	80	791.07
90	69	81	775.61
90	69	82	769.97
90	69	83	770.29
90	69	84	780.21
90	70	74	794.16
90	70	75	782.73
90	70	76	761.3
90	70	77	736.96
90	70	78	758.86
90	70	79	773.89
90	70	80	757.22
90	70	81	758.25
90	70	82	766.63
90	70	83	773.73
90	70	84	780.51
90	71	74	785.94
90	71	75	778.56
90	71	76	756.81
90	71	77	736.26
90	71	78	750.81
90	71	79	766.59
90	71	80	771.51
90	71	81	771.02
90	71	82	765.08
90	71	83	766.25
90	71	84	773.73
90	72	74	799.7
90	72	75	782.93
90	72	76	761.07
90	72	77	745.56
90	72	78	755.66
90	72	79	770.88
90	72	80	797.04
90	72	81	793.53
90	72	82	777.59
90	72	83	779.96
90	72	84	790.77
90	73	74	807.59
90	73	75	800.87
90	73	76	780.97
90	73	81	815.42
90	73	82	835.92
90	73	83	855.87
90	73	84	859.8
90	74	81	887.61
90	74	82	920.31
90	74	83	941.2
90	74	84	942.38
90	75	81	971.56
90	75	82	1002.3
90	75	83	1018.5
90	75	84	1013.7
90	76	81	954.28
90	76	82	995.5
90	76	83	1003.3
90	76	84	1003
91	47	81	909
91	47	82	909.3
91	47	83	896.18
91	47	84	879.27
91	48	81	796.15
91	48	82	801.19
91	48	83	804.59
91	48	84	807.44
91	49	74	746.44
91	49	75	778.53
91	49	76	776.81
91	49	81	752.11
91	49	82	773.67
91	49	83	779
91	49	84	779.09
91	50	74	745.3
91	50	75	772.97
91	50	76	770.15
91	50	81	771.91
91	50	82	786.08
91	50	83	774.64
91	50	84	762.01
91	51	74	763.84
91	51	75	804.19
91	51	76	819.74
91	51	81	764.73
91	51	82	759.5
91	51	83	758.08
91	51	84	762.5
91	52	74	787.31
91	52	75	867.78
91	52	76	909.77
91	52	81	813.16
91	52	82	794.26
91	52	83	781.73
91	52	84	772.74
91	53	74	821.95
91	53	75	880.37
91	53	76	914.22
91	53	81	894.79
91	53	82	853.89
91	53	83	826.89
91	53	84	802.02
91	54	74	828.86
91	54	75	878.26
91	54	76	916.24
91	54	81	931.77
91	54	82	924.99
91	54	83	902.79
91	54	84	860.08
91	55	74	802.98
91	55	75	858.66
91	55	76	912.98
91	55	81	943.37
91	55	82	945.32
91	55	83	937.67
91	55	84	929.46
91	56	74	824.82
91	56	75	852.92
91	56	76	894.16
91	56	81	935.98
91	56	82	939.88
91	56	83	941.36
91	56	84	945.04
91	57	74	863.82
91	57	75	854.94
91	57	76	865.11
91	57	77	899.89
91	57	78	933.11
91	57	79	932.22
91	57	80	924.29
91	57	81	921.33
91	57	82	921.52
91	57	83	914.63
91	57	84	898.42
91	58	74	905.18
91	58	75	869.32
91	58	76	866.52
91	58	77	896.75
91	58	78	934.95
91	58	79	940.49
91	58	80	955.61
91	58	81	996.8
91	58	82	1007
91	58	83	998.11
91	58	84	1010.1
91	59	74	914.34
91	59	75	918.73
91	59	76	932.63
91	59	77	951.37
91	59	78	946.29
91	59	79	935.11
91	59	80	935.75
91	59	81	979.42
91	59	82	966.83
91	59	83	920.16
91	59	84	912.21
91	60	74	804.69
91	60	75	763.51
91	60	76	725.65
91	60	77	718.32
91	60	78	749.07
91	60	79	735.79
91	60	80	734.64
91	60	81	771.5
91	60	82	766.76
91	60	83	734.79
91	60	84	733.13
91	61	74	774.89
91	61	75	673.21
91	61	76	687.78
91	61	77	720.07
91	61	78	780.14
91	61	79	771.7
91	61	80	752.05
91	61	81	741.47
91	61	82	710.41
91	61	83	680.73
91	61	84	647.81
91	62	74	973.1
91	62	75	679.84
91	62	76	752.06
91	62	77	829.9
91	62	78	854.87
91	62	79	842.3
91	62	80	829.81
91	62	81	816.08
91	62	82	795.53
91	62	83	770.17
91	62	84	789.58
91	63	74	880.76
91	63	75	708.58
91	63	76	797.3
91	63	77	912.71
91	63	78	888.85
91	63	79	916.61
91	63	80	969.62
91	63	81	974.99
91	63	82	946.47
91	63	83	863.18
91	63	84	897.51
91	64	74	831.67
91	64	75	799.23
91	64	76	839.3
91	64	77	870.41
91	64	78	803.32
91	64	79	814.26
91	64	80	882.78
91	64	81	875.29
91	64	82	847.27
91	64	83	784.33
91	64	84	833.71
91	65	74	823.78
91	65	75	880.59
91	65	76	869.26
91	65	77	819.37
91	65	78	749.82
91	65	79	751.9
91	65	80	813.2
91	65	81	857.16
91	65	82	889.67
91	65	83	870.04
91	65	84	890.84
91	66	74	849.55
91	66	75	883.39
91	66	76	853.27
91	66	77	785.35
91	66	78	751.61
91	66	79	742.16
91	66	80	767.1
91	66	81	862.88
91	66	82	936.51
91	66	83	931.71
91	66	84	913.68
91	67	74	879.82
91	67	75	870.3
91	67	76	824.79
91	67	81	832.77
91	67	82	852.15
91	67	83	877.52
91	67	84	854.2
91	68	74	885.85
91	68	75	845.47
91	68	76	796.62
91	68	81	817.07
91	68	82	805.51
91	68	83	828.03
91	68	84	825.43
91	69	74	855.94
91	69	75	810.39
91	69	76	768.59
91	69	81	799.12
91	69	82	772.03
91	69	83	785.91
91	69	84	797.06
91	70	74	800.97
91	70	75	797.94
91	70	76	778.9
91	70	81	763.33
91	70	82	764.49
91	70	83	774.95
91	70	84	779.09
91	71	74	775.79
91	71	75	788.31
91	71	76	776.94
91	71	81	778.37
91	71	82	788.76
91	71	83	789.01
91	71	84	789.94
91	72	74	799.49
91	72	75	791.41
91	72	76	766.57
91	72	81	816.39
91	72	82	823.05
91	72	83	813.95
91	72	84	815.72
91	73	74	813.47
91	73	75	812.08
91	73	76	792.67
91	73	81	874.18
91	73	82	889.09
91	73	83	886.03
91	73	84	892.84
91	74	74	816.39
91	74	75	814.11
91	74	76	794.61
91	74	81	944.03
91	74	82	953.14
91	74	83	960.5
91	74	84	973.03
91	75	81	1021.1
91	75	82	1009.3
91	75	83	1031.5
91	75	84	1042.6
91	76	81	973.43
91	76	82	991.08
91	76	83	1020.3
91	76	84	1039.8
92	47	81	981.5
92	47	82	987.4
92	47	83	964.85
92	47	84	955.92
92	48	81	869.57
92	48	82	875.95
92	48	83	872.95
92	48	84	878.59
92	49	74	768.73
92	49	75	817.72
92	49	76	815.92
92	49	81	792.84
92	49	82	815.12
92	49	83	827.78
92	49	84	836.71
92	50	74	772.56
92	50	75	809.41
92	50	76	800.93
92	50	81	787.51
92	50	82	806.58
92	50	83	809.31
92	50	84	808.54
92	51	74	795.17
92	51	75	818.85
92	51	76	817.53
92	51	81	767.75
92	51	82	776.44
92	51	83	773.03
92	51	84	771.26
92	52	74	801.97
92	52	75	845.35
92	52	76	865.32
92	52	81	763.37
92	52	82	761.28
92	52	83	760.02
92	52	84	761.14
92	53	74	862.51
92	53	75	900.65
92	53	76	918.07
92	53	81	780.71
92	53	82	768.19
92	53	83	770.32
92	53	84	771.64
92	54	74	898.19
92	54	75	928.27
92	54	76	944.06
92	54	81	843.19
92	54	82	840.67
92	54	83	825.46
92	54	84	792.89
92	55	74	878.07
92	55	75	921.95
92	55	76	949.93
92	55	81	888.06
92	55	82	888.2
92	55	83	878.92
92	55	84	861.29
92	56	74	875.05
92	56	75	919.39
92	56	76	950.64
92	56	81	917.02
92	56	82	910.01
92	56	83	899.62
92	56	84	887.09
92	57	74	875.47
92	57	75	888.51
92	57	76	921.17
92	57	77	927.96
92	57	78	939.36
92	57	79	959.87
92	57	80	941.07
92	57	81	908.75
92	57	82	889.45
92	57	83	873.04
92	57	84	864.08
92	58	74	893.46
92	58	75	868.21
92	58	76	909.32
92	58	77	931.27
92	58	78	950.45
92	58	79	978.3
92	58	80	980.9
92	58	81	963.56
92	58	82	943.78
92	58	83	935.25
92	58	84	963.68
92	59	74	965.77
92	59	75	953.93
92	59	76	964.16
92	59	77	967.37
92	59	78	957.09
92	59	79	971.9
92	59	80	962.06
92	59	81	949.12
92	59	82	924.74
92	59	83	897.87
92	59	84	897.2
92	60	74	870.01
92	60	75	827.16
92	60	76	804.67
92	60	77	810.42
92	60	78	860.91
92	60	79	788.19
92	60	80	745.35
92	60	81	792.28
92	60	82	805.65
92	60	83	804.25
92	60	84	773.13
92	61	74	799.67
92	61	75	650.82
92	61	76	718.68
92	61	77	808.73
92	61	78	869.89
92	61	79	795.48
92	61	80	758.83
92	61	81	862.7
92	61	82	895.12
92	61	83	869.88
92	61	84	769.94
92	62	74	890.33
92	62	75	468.09
92	62	76	685.2
92	62	77	869.19
92	62	78	886.91
92	62	79	843.84
92	62	80	828.96
92	62	81	924.4
92	62	82	959.5
92	62	83	944.59
92	62	84	895.54
92	63	74	847.28
92	63	75	702.27
92	63	76	818.25
92	63	77	922.76
92	63	78	879.94
92	63	79	920.31
92	63	80	987.65
92	63	81	996.71
92	63	82	1002.3
92	63	83	984.87
92	63	84	973.11
92	64	74	801.23
92	64	75	834.7
92	64	76	889.44
92	64	77	909.3
92	64	78	828.68
92	64	79	824.26
92	64	80	860.41
92	64	81	897.59
92	64	82	913.3
92	64	83	881.65
92	64	84	891.88
92	65	74	777.84
92	65	75	905.12
92	65	76	921.4
92	65	77	887.34
92	65	78	810.86
92	65	79	784.68
92	65	80	796.81
92	65	81	862
92	65	82	912.75
92	65	83	915.55
92	65	84	929.96
92	66	74	847.97
92	66	75	901.19
92	66	76	899.68
92	66	77	868.62
92	66	78	836.35
92	66	79	806.46
92	66	80	787.14
92	66	81	859.1
92	66	82	925.52
92	66	83	950.35
92	66	84	948.19
92	67	74	906.57
92	67	75	901.1
92	67	76	883.14
92	67	81	810.01
92	67	82	850.48
92	67	83	891.64
92	67	84	885.23
92	68	74	933.98
92	68	75	884.31
92	68	76	845.17
92	68	81	797.6
92	68	82	813.82
92	68	83	834.21
92	68	84	836.47
92	69	74	893.4
92	69	75	840.33
92	69	76	782.88
92	69	81	801.65
92	69	82	797.13
92	69	83	789.96
92	69	84	799.55
92	70	74	823.64
92	70	75	813.04
92	70	76	782.39
92	70	81	767.81
92	70	82	785.3
92	70	83	784.34
92	70	84	784.28
92	71	74	780.13
92	71	75	796.59
92	71	76	781.95
92	71	81	775.92
92	71	82	803.23
92	71	83	808.71
92	71	84	814.79
92	72	74	804
92	72	75	800.96
92	72	76	771.66
92	72	81	811.27
92	72	82	833.14
92	72	83	844.13
92	72	84	858.78
92	73	74	812.64
92	73	75	809.62
92	73	76	787.12
92	73	81	895.5
92	73	82	911.7
92	73	83	920.95
92	73	84	931.85
92	74	74	818
92	74	75	815.04
92	74	76	798.06
92	74	81	964.89
92	74	82	974.97
92	74	83	989.45
92	74	84	1002.5
92	75	81	1007
92	75	82	1016.7
92	75	83	1042.6
92	75	84	1062.9
92	76	81	968.13
92	76	82	991.83
92	76	83	1021.1
92	76	84	1050.5
93	49	74	794.26
93	49	75	843.88
93	49	76	837.21
93	50	74	801.4
93	50	75	838.95
93	50	76	828.09
93	50	81	795.42
93	50	82	801.86
93	50	83	820.78
93	50	84	839.22
93	51	74	815.14
93	51	75	828.11
93	51	76	812.16
93	51	81	781.02
93	51	82	783.16
93	51	83	793.37
93	51	84	808.82
93	52	74	804.15
93	52	75	787.36
93	52	76	774.96
93	52	81	766.5
93	52	82	759.45
93	52	83	771.2
93	52	84	792.93
93	53	74	877.46
93	53	75	869.22
93	53	76	853.26
93	53	81	752.3
93	53	82	742.12
93	53	83	760.23
93	53	84	784.01
93	54	71	753.14
93	54	72	798.95
93	54	73	852.76
93	54	74	943.11
93	54	75	945.68
93	54	76	920.08
93	54	81	775.31
93	54	82	771.31
93	54	83	765.74
93	54	84	750.31
93	55	71	758.32
93	55	72	798.62
93	55	73	841.82
93	55	74	947.57
93	55	75	967.79
93	55	76	954.25
93	55	81	807.43
93	55	82	811.53
93	55	83	810.4
93	55	84	800.58
93	56	71	815.01
93	56	72	841.54
93	56	73	841.83
93	56	74	937.22
93	56	75	976.52
93	56	76	977.4
93	56	81	847.08
93	56	82	848.51
93	56	83	842.99
93	56	84	830.88
93	57	71	915.11
93	57	72	911.77
93	57	73	844.49
93	57	74	897.5
93	57	75	931.4
93	57	76	957.78
93	57	77	941.9
93	57	78	932.04
93	57	79	924.57
93	57	80	891.04
93	58	71	927.42
93	58	72	962.84
93	58	73	879.55
93	58	74	859.76
93	58	75	874.63
93	58	76	921.55
93	58	77	925.84
93	58	78	932.37
93	58	79	953.09
93	58	80	950.73
93	59	71	901.62
93	59	72	987.41
93	59	73	1004
93	59	74	991.24
93	59	75	960.69
93	59	76	935.06
93	59	77	938.74
93	59	78	948.29
93	59	79	967.11
93	59	80	958.67
93	60	71	871.78
93	60	72	963.81
93	60	73	901.72
93	60	74	871.61
93	60	75	893.13
93	60	76	853.2
93	60	77	822.23
93	60	78	810.9
93	60	79	753.69
93	60	80	729.75
93	61	74	755.6
93	61	75	789.9
93	61	76	807
93	61	77	833.3
93	61	78	851.35
93	61	79	775.39
93	61	80	746.27
93	62	71	859.71
93	62	72	983.74
93	62	73	936.52
93	62	74	848.45
93	62	75	659.17
93	62	76	781.81
93	62	77	878.46
93	62	78	894.78
93	62	79	842
93	62	80	824.47
93	63	71	853.37
93	63	72	918.68
93	63	73	933.57
93	63	74	919.11
93	63	75	834.83
93	63	76	867.08
93	63	77	893.57
93	63	78	857.73
93	63	79	911.95
93	63	80	983.27
93	64	71	854.5
93	64	72	877.87
93	64	73	907.29
93	64	74	904.04
93	64	75	893.93
93	64	76	907.52
93	64	77	907.91
93	64	78	854.82
93	64	79	847.46
93	64	80	853.38
93	65	71	843.4
93	65	72	924.81
93	65	73	880.53
93	65	74	832.16
93	65	75	904.24
93	65	76	924.15
93	65	77	916.06
93	65	78	868.5
93	65	79	826.99
93	65	80	796.17
93	66	71	842.83
93	66	72	940.94
93	66	73	953.03
93	66	74	934.28
93	66	75	930.53
93	66	76	924.31
93	67	71	832.03
93	67	72	945.97
93	67	73	981.72
93	67	74	967.29
93	67	75	929.24
93	67	76	924.19
93	67	81	789.48
93	67	82	823.55
93	67	83	871.34
93	67	84	888.89
93	68	71	813.92
93	68	72	929.67
93	68	73	971.22
93	68	74	958.84
93	68	75	911.24
93	68	76	899.58
93	68	81	782.89
93	68	82	804.7
93	68	83	824.89
93	68	84	835.34
93	69	71	718
93	69	72	871.62
93	69	73	928.93
93	69	74	896.09
93	69	75	866.97
93	69	76	842.53
93	69	81	794.71
93	69	82	807.87
93	69	83	801.43
93	69	84	800.44
93	70	74	842.38
93	70	75	831.09
93	70	76	814.78
93	70	81	767.18
93	70	82	786.27
93	70	83	787.17
93	70	84	790.29
93	71	74	810.39
93	71	75	817.97
93	71	76	803.87
93	71	81	778.67
93	71	82	804.03
93	71	83	816.55
93	71	84	827.39
93	72	74	852.72
93	72	75	854.88
93	72	76	823.24
93	72	81	825.59
93	72	82	853.46
93	72	83	875.72
93	72	84	892.24
93	73	74	857.31
93	73	75	844.73
93	73	76	812.44
93	73	81	923.25
93	73	82	942.16
93	73	83	943.25
93	73	84	955.02
93	74	74	851.5
93	74	75	827.55
93	74	76	800.08
94	49	74	821.5
94	49	75	848.36
94	49	76	831.87
94	50	71	881.88
94	50	72	834.65
94	50	73	820.78
94	50	74	820.67
94	50	75	836.16
94	50	76	809.03
94	51	71	857.84
94	51	72	851.99
94	51	73	843.57
94	51	74	826.19
94	51	75	817.5
94	51	76	789.45
94	52	71	858.45
94	52	72	849.07
94	52	73	829.76
94	52	74	807.32
94	52	75	807.01
94	52	76	794.21
94	53	69	639.42
94	53	70	694.16
94	53	71	860.23
94	53	72	851.85
94	53	73	847.9
94	53	74	851.22
94	53	75	840.14
94	53	76	830.59
94	54	69	591.9
94	54	70	638.48
94	54	71	828.95
94	54	72	861.38
94	54	73	879.64
94	54	74	918.67
94	54	75	899.25
94	54	76	885.95
94	54	78	870.5
94	54	79	852.28
94	54	80	794.62
94	55	69	605.13
94	55	70	666.74
94	55	71	800.27
94	55	72	810.03
94	55	73	834.22
94	55	74	937.73
94	55	75	953.83
94	55	76	949.58
94	55	78	907.76
94	55	79	879.9
94	55	80	817.83
94	56	69	658.96
94	56	70	730.41
94	56	71	819.55
94	56	72	838.37
94	56	73	850.63
94	56	74	952.15
94	56	75	974.37
94	56	76	963.43
94	56	78	945.88
94	56	79	977.79
94	56	80	890.99
94	57	71	893
94	57	72	905.57
94	57	73	874.17
94	57	74	929.15
94	57	75	950.49
94	57	76	958.86
94	57	77	940.99
94	57	78	935.83
94	57	79	941.72
94	57	80	884.71
94	58	71	911.66
94	58	72	928.72
94	58	73	873.45
94	58	74	876.1
94	58	75	900.28
94	58	76	934.98
94	58	77	931.7
94	58	78	935.22
94	58	79	963.67
94	58	80	947.01
94	59	71	932.31
94	59	72	1001.1
94	59	73	1000.6
94	59	74	992.55
94	59	75	976.51
94	59	76	949.54
94	59	77	939.89
94	59	78	945.28
94	59	79	991.43
94	59	80	971.39
94	60	71	858.88
94	60	72	891.15
94	60	73	831.63
94	60	74	819.81
94	60	75	842.95
94	60	76	856.09
94	60	77	827.38
94	60	78	781.37
94	60	79	748.54
94	60	80	749.58
94	61	71	639.77
94	61	72	573.3
94	61	73	590.21
94	61	74	677.99
94	61	75	771.81
94	61	76	835.9
94	61	77	858.09
94	61	78	850.1
94	61	79	772.44
94	61	80	755.97
94	62	71	769.09
94	62	72	745.81
94	62	73	767.39
94	62	74	809.78
94	62	75	832.07
94	62	76	889.86
94	62	77	919.64
94	62	78	924.62
94	62	79	847.43
94	62	80	824.99
94	63	71	845.78
94	63	72	878.84
94	63	73	921.73
94	63	74	970.27
94	63	75	994.59
94	63	76	960.66
94	63	77	915.65
94	63	78	873.7
94	63	79	920.62
94	63	80	981.8
94	64	71	877.14
94	64	72	964.59
94	64	73	996.98
94	64	74	1004.1
94	64	75	1000.9
94	64	76	962.87
94	64	77	928.52
94	64	78	897.42
94	64	79	889.08
94	64	80	880.86
94	65	71	874.24
94	65	72	963.67
94	65	73	962.07
94	65	74	932.55
94	65	75	943.96
94	65	76	943.58
94	65	77	938.25
94	65	78	930.27
94	65	79	890.43
94	65	80	839.61
94	66	71	859.11
94	66	72	952.58
94	66	73	974.17
94	66	74	973.65
94	66	75	975.38
94	66	76	959.02
94	66	78	963.6
94	66	79	928.47
94	66	80	867.23
94	67	69	773.84
94	67	70	806.34
94	67	71	827.21
94	67	72	939.92
94	67	73	973.4
94	67	74	966.84
94	67	75	947.61
94	67	76	951.73
94	67	78	968.34
94	67	79	921.36
94	67	80	847.75
94	68	69	647.81
94	68	70	699.74
94	68	71	776.45
94	68	72	920.34
94	68	73	957.71
94	68	74	940.95
94	68	75	904.64
94	68	76	917.23
94	68	78	939.21
94	68	79	899.56
94	68	80	831.62
94	69	69	666.13
94	69	70	677.47
94	69	71	689.33
94	69	72	844.61
94	69	73	904.75
94	69	74	898.97
94	69	75	859.84
94	69	76	845.41
94	69	78	870.48
94	69	79	857.15
94	69	80	811.63
94	70	69	682.86
94	70	70	660.5
94	70	71	633.86
94	70	72	798.9
94	70	73	861.1
94	70	74	846.04
94	70	75	824.09
94	70	76	813.9
94	71	71	616.68
94	71	72	768.38
94	71	73	826.93
94	71	74	802.38
94	71	75	805.67
94	71	76	800.42
94	72	71	633.66
94	72	72	761.51
94	72	73	837.56
94	72	74	835
94	72	75	834.3
94	72	76	824.52
94	73	71	651.32
94	73	72	768.23
94	73	73	852.4
94	73	74	849.37
94	73	75	834.61
94	73	76	826.88
94	74	74	857.35
94	74	75	832.47
94	74	76	824.07
95	50	71	878.44
95	50	72	856.34
95	50	73	839.31
95	51	71	888.99
95	51	72	877.04
95	51	73	882.01
95	52	71	872.99
95	52	72	880.11
95	52	73	894.88
95	53	69	646.28
95	53	70	712.11
95	53	71	842.76
95	53	72	861.87
95	53	73	875.83
95	53	77	897.49
95	53	78	900.29
95	53	79	887.02
95	53	80	829.18
95	54	69	620.13
95	54	70	673.02
95	54	71	826.41
95	54	72	832.86
95	54	73	837.27
95	54	77	949.78
95	54	78	946.76
95	54	79	919.65
95	54	80	830.62
95	55	69	626.1
95	55	70	677.46
95	55	71	834.28
95	55	72	844.84
95	55	73	842.32
95	55	77	1012.2
95	55	78	980.8
95	55	79	940.63
95	55	80	841.97
95	56	69	660.77
95	56	70	708.96
95	56	71	841.92
95	56	72	867.05
95	56	73	864.16
95	56	77	972.69
95	56	78	987.09
95	56	79	1035.9
95	56	80	925.24
95	57	69	737.84
95	57	70	760.43
95	57	71	869.97
95	57	72	906.08
[truncated: 7,412 more rows]
