# Supplementary material for: From mathematics to medicine: A practical primer on topological data analysis (TDA) and the development of related analytic tools for the functional discovery of latent structure in fMRI data
Source: PLoS One. 2021 Aug 12;16(8):e0255859. doi: 10.1371/journal.pone.0255859 (PMC8360597; doi:10.1371/journal.pone.0255859)
Supplement: S1 Data — The included archive of .csv files has one .csv file for each time index. Each .csv file contains a single matrix, which has one column for each of the spatial coordinates x, y, z and one column for the fMRI signal amplitude at voxel (x, y, z) at that time index. This is normalized scan data for a single patient from our study, described in the paper, with an ACC (anterior cingulate cortex) mask applied. This is the data we used, together with our software implementation of our workflow (available at https://github.com/regalski/Wayne-State-TDA), to produce the persistence diagrams, vineyards, and loop locations pictured in the figures and described in the Workflow section of our paper. (ZIP) [file pone.0255859.s004.zip › lea2002_145_121_121_time_196_rdACC.csv]

86	49	77	720.63
86	49	78	706.75
86	49	79	695.6
86	49	80	702.12
86	50	77	719.21
86	50	78	699.22
86	50	79	672.73
86	50	80	697.69
86	51	77	700.53
86	51	78	692.46
86	51	79	702.34
86	51	80	702.12
86	52	77	723.15
86	52	78	708.31
86	52	79	716.51
86	52	80	713.05
86	53	77	803.07
86	53	78	761.88
86	53	79	730.37
86	53	80	726.53
86	54	77	846.89
86	54	78	827.25
86	54	79	816.79
86	54	80	789.57
86	55	77	870.17
86	55	78	856.15
86	55	79	861.76
86	55	80	843.92
86	56	77	876.29
86	56	78	852.97
86	56	79	879.02
86	56	80	882.75
86	57	77	850.45
86	57	78	880.33
86	57	79	877.65
86	57	80	864.01
86	57	81	874.14
86	57	82	854.29
86	58	77	838.84
86	58	78	875.84
86	58	79	883.77
86	58	80	885.81
86	58	81	892.71
86	58	82	878.15
86	59	81	867.9
86	59	82	844.26
86	60	81	753.15
86	60	82	745.56
86	61	81	804.9
86	61	82	808.65
86	62	81	841.26
86	62	82	851.22
86	63	77	893.79
86	63	78	874.56
86	63	79	862.28
86	63	80	846.81
86	63	81	853.23
86	63	82	853.08
86	64	77	855.72
86	64	78	844.78
86	64	79	830.29
86	64	80	776.94
86	64	81	752.66
86	64	82	735.35
86	65	77	858.45
86	65	78	866.05
86	65	79	853.48
86	65	80	789.52
86	65	81	761.48
86	65	82	744.69
86	66	77	892.39
86	66	78	896.21
86	66	79	877.19
86	66	80	815.73
86	66	81	786.08
86	66	82	761.75
86	67	77	820.83
86	67	78	842.65
86	67	79	852.24
86	67	80	820.5
86	68	77	854.36
86	68	78	853.08
86	68	79	843.84
86	68	80	801.37
86	69	77	859.61
86	69	78	832.38
86	69	79	806.63
86	69	80	752.46
86	70	77	786.25
86	70	78	768.47
86	70	79	738.84
86	70	80	681.65
86	71	77	739.05
86	71	78	730.49
86	71	79	721.07
86	71	80	687.72
86	72	77	710.4
86	72	78	708.27
86	72	79	709.41
86	72	80	691.12
86	73	77	711.18
86	73	78	710.67
86	73	79	709.92
86	73	80	699.24
87	46	81	936.81
87	46	82	915.79
87	46	83	923.55
87	46	84	933.89
87	47	81	855.58
87	47	82	848.52
87	47	83	854.06
87	47	84	864.31
87	48	81	758.52
87	48	82	754.07
87	48	83	771.82
87	48	84	795.07
87	49	77	725.23
87	49	78	719.52
87	49	79	714.24
87	49	80	726.22
87	49	81	734.99
87	49	82	727.43
87	49	83	740.44
87	49	84	761.73
87	50	77	733.76
87	50	78	725.3
87	50	79	713.13
87	50	80	727.7
87	50	81	731.04
87	50	82	715.35
87	50	83	719.53
87	50	84	732.61
87	51	77	728.77
87	51	78	716.29
87	51	79	709.04
87	51	80	700.13
87	52	77	756.44
87	52	78	735.02
87	52	79	721.01
87	52	80	707.64
87	53	77	833.51
87	53	78	795.54
87	53	79	752.7
87	53	80	735.38
87	54	77	860.97
87	54	78	839.97
87	54	79	807.07
87	54	80	770.83
87	55	77	871.37
87	55	78	860.28
87	55	79	852.63
87	55	80	820.56
87	55	81	767.57
87	55	82	755.46
87	55	83	746.46
87	55	84	753.55
87	56	77	880.94
87	56	78	854.86
87	56	79	897.37
87	56	80	890.49
87	56	81	828.87
87	56	82	795.19
87	56	83	760.01
87	56	84	763.26
87	57	77	861.33
87	57	78	896.52
87	57	79	929.92
87	57	80	932.19
87	57	81	882.13
87	57	82	836.07
87	57	83	783.07
87	57	84	765.28
87	58	77	849.3
87	58	78	899.07
87	58	79	925.34
87	58	80	935.38
87	58	81	921.36
87	58	82	898.63
87	58	83	865.56
87	58	84	843.86
87	59	77	871.14
87	59	78	865.78
87	59	79	878.7
87	59	80	896.5
87	59	81	899.4
87	59	82	884.11
87	59	83	860.86
87	59	84	851.21
87	60	77	789.54
87	60	78	769.2
87	60	79	766.32
87	60	80	775.55
87	60	81	778.09
87	60	82	778.4
87	60	83	789.03
87	60	84	817
87	61	77	765.22
87	61	78	747.28
87	61	79	766.65
87	61	80	831.25
87	61	81	815.23
87	61	82	805.83
87	61	83	819.36
87	61	84	826.83
87	62	77	789.77
87	62	78	777.86
87	62	79	792.92
87	62	80	843.9
87	62	81	841.77
87	62	82	841.64
87	62	83	835.37
87	62	84	829.72
87	63	77	891.31
87	63	78	860.33
87	63	79	829.01
87	63	80	788.91
87	63	81	835.66
87	63	82	872.59
87	63	83	832.84
87	63	84	812.25
87	64	77	856.66
87	64	78	820.79
87	64	79	789.47
87	64	80	745.87
87	64	81	783.18
87	64	82	820.24
87	64	83	780.62
87	64	84	755.64
87	65	77	846.29
87	65	78	831.98
87	65	79	806.09
87	65	80	739.85
87	65	81	756.52
87	65	82	785.12
87	65	83	753.39
87	65	84	739.68
87	66	77	878.45
87	66	78	869.61
87	66	79	829.63
87	66	80	741
87	66	81	742.47
87	66	82	763.26
87	66	83	735.74
87	66	84	726.11
87	67	77	879.19
87	67	78	831.23
87	67	79	772.14
87	67	80	733.58
87	67	81	737.21
87	67	82	747.51
87	67	83	724.15
87	67	84	716.12
87	68	77	868.81
87	68	78	824.16
87	68	79	774.68
87	68	80	754.52
87	68	81	743.68
87	68	82	736.73
87	68	83	731.19
87	68	84	724.18
87	69	77	829.68
87	69	78	797.12
87	69	79	766.68
87	69	80	749.26
87	70	77	741
87	70	78	736.61
87	70	79	729.6
87	70	80	708.47
87	71	77	732
87	71	78	738.19
87	71	79	737.24
87	71	80	720.23
87	72	77	730.37
87	72	78	731.41
87	72	79	729.25
87	72	80	721.5
87	73	77	714.2
87	73	78	707.27
87	73	79	702.93
87	73	80	712.83
87	73	81	735.81
87	73	82	757.74
87	73	83	743.51
87	73	84	751.8
87	74	81	766.15
87	74	82	831.54
87	74	83	833.98
87	74	84	849.85
87	75	81	787.3
87	75	82	876.09
87	75	83	881.77
87	75	84	900.72
87	76	81	803.7
87	76	82	896.39
87	76	83	898.5
87	76	84	921.81
88	46	81	948.98
88	46	82	942.65
88	46	83	941.58
88	46	84	942.86
88	47	81	888.63
88	47	82	884.88
88	47	83	872.28
88	47	84	867.31
88	48	81	769.56
88	48	82	770.5
88	48	83	776.32
88	48	84	789.26
88	49	77	720.65
88	49	78	727.27
88	49	79	741.16
88	49	80	730.16
88	49	81	735.54
88	49	82	750.33
88	49	83	756.62
88	49	84	763.22
88	50	77	720.22
88	50	78	724.35
88	50	79	729.84
88	50	80	725.07
88	50	81	730.54
88	50	82	745.05
88	50	83	743.96
88	50	84	741.74
88	51	77	746.83
88	51	78	735.75
88	51	79	730.72
88	51	80	709.72
88	52	77	803.66
88	52	78	779.33
88	52	79	761.38
88	52	80	739.37
88	53	77	890.12
88	53	78	862.62
88	53	79	817.22
88	53	80	796.99
88	54	77	902.61
88	54	78	885.68
88	54	79	847.85
88	54	80	819.14
88	55	77	889.69
88	55	78	882.74
88	55	79	866.98
88	55	80	844.55
88	55	81	815.65
88	55	82	815.66
88	55	83	819.25
88	55	84	824.07
88	56	77	869.96
88	56	78	862.36
88	56	79	879
88	56	80	875.37
88	56	81	847.14
88	56	82	842.13
88	56	83	833.31
88	56	84	837.96
88	57	77	856.14
88	57	78	883.81
88	57	79	899.85
88	57	80	892.47
88	57	81	854.41
88	57	82	833.13
88	57	83	812.79
88	57	84	823.09
88	58	77	860.47
88	58	78	892.98
88	58	79	902.18
88	58	80	903.51
88	58	81	899.99
88	58	82	898.58
88	58	83	889.56
88	58	84	887.14
88	59	77	907.83
88	59	78	895.26
88	59	79	884.44
88	59	80	880.13
88	59	81	889.93
88	59	82	881.66
88	59	83	858.81
88	59	84	853.93
88	60	77	880.17
88	60	78	865.46
88	60	79	823.41
88	60	80	780.73
88	60	81	758.34
88	60	82	738.41
88	60	83	724.97
88	60	84	769.5
88	61	77	847.25
88	61	78	850.18
88	61	79	840.29
88	61	80	836.09
88	61	81	811.09
88	61	82	798.09
88	61	83	810.94
88	61	84	821.62
88	62	77	825.71
88	62	78	843.08
88	62	79	852.52
88	62	80	870.06
88	62	81	864.08
88	62	82	865.09
88	62	83	871.38
88	62	84	863.03
88	63	77	903.83
88	63	78	857.3
88	63	79	838.12
88	63	80	850.71
88	63	81	895.14
88	63	82	927.79
88	63	83	905
88	63	84	874.21
88	64	77	892.02
88	64	78	821.01
88	64	79	782.77
88	64	80	785.62
88	64	81	847.57
88	64	82	895.76
88	64	83	861.59
88	64	84	818.85
88	65	77	886.39
88	65	78	814.86
88	65	79	768.11
88	65	80	752.57
88	65	81	815.42
88	65	82	868.25
88	65	83	833.46
88	65	84	793.31
88	66	77	908.87
88	66	78	834.98
88	66	79	774.23
88	66	80	741.91
88	66	81	788.85
88	66	82	831.61
88	66	83	796.23
88	66	84	761.75
88	67	77	859.22
88	67	78	787.85
88	67	79	733.69
88	67	80	728.03
88	67	81	746.33
88	67	82	761.39
88	67	83	733.47
88	67	84	713.64
88	68	77	810.08
88	68	78	767.48
88	68	79	736.14
88	68	80	734.86
88	68	81	744.39
88	68	82	752.45
88	68	83	739.38
88	68	84	728.89
88	69	77	758.89
88	69	78	749.73
88	69	79	741.66
88	69	80	740.4
88	70	77	734.53
88	70	78	731.66
88	70	79	732.56
88	70	80	744.66
88	71	77	721.92
88	71	78	732.98
88	71	79	746.46
88	71	80	753.38
88	72	77	712.23
88	72	78	729.98
88	72	79	748.22
88	72	80	752.77
88	73	77	712.88
88	73	78	712.07
88	73	79	717.63
88	73	80	736.45
88	73	81	757.91
88	73	82	780.53
88	73	83	774.23
88	73	84	773.43
88	74	81	800.87
88	74	82	867.34
88	74	83	863.59
88	74	84	873.4
88	75	81	847.08
88	75	82	944.08
88	75	83	923.04
88	75	84	932.2
88	76	81	882.41
88	76	82	978.3
88	76	83	920.71
88	76	84	929.15
89	46	81	948.72
89	46	82	954.43
89	46	83	935.07
89	46	84	923.99
89	47	81	902.34
89	47	82	895.69
89	47	83	869.91
89	47	84	850.78
89	48	81	770.41
89	48	82	781.36
89	48	83	773.87
89	48	84	770.23
89	49	77	736.47
89	49	78	734.44
89	49	79	737.28
89	49	80	725.47
89	49	81	737.07
89	49	82	763.64
89	49	83	766.65
89	49	84	763.14
89	50	74	728.52
89	50	75	737.73
89	50	76	739.42
89	50	77	727.65
89	50	78	740.42
89	50	79	757.57
89	50	80	749.45
89	50	81	756.41
89	50	82	772.1
89	50	83	767.87
89	50	84	759.15
89	51	74	722.99
89	51	75	762.73
89	51	76	786.74
89	51	77	779.77
89	51	78	780.05
89	51	79	776.88
89	51	80	749.92
89	51	81	733.16
89	51	82	734.33
89	51	83	737.66
89	51	84	745.93
89	52	74	765.37
89	52	75	828.38
89	52	76	872.5
89	52	77	853.29
89	52	78	833.72
89	52	79	817.78
89	52	80	797.03
89	52	81	779.7
89	52	82	775.79
89	52	83	767.58
89	52	84	755.02
89	53	74	803.94
89	53	75	872.25
89	53	76	918.57
89	53	77	887.03
89	53	78	875.98
89	53	79	874.91
89	53	80	869.3
89	53	81	854.17
89	53	82	838.18
89	53	83	814.36
89	53	84	788.24
89	54	74	811.1
89	54	75	873.26
89	54	76	921
89	54	77	892.57
89	54	78	876.54
89	54	79	862.42
89	54	80	856.58
89	54	81	850.94
89	54	82	848.81
89	54	83	846.68
89	54	84	846.05
89	55	75	834.47
89	55	76	887.93
89	55	77	879.65
89	55	78	870.54
89	55	79	866.64
89	55	80	870.06
89	55	81	866.37
89	55	82	872.33
89	55	83	880.53
89	55	84	890.31
89	56	75	816.52
89	56	76	865.2
89	56	77	867.3
89	56	78	867.53
89	56	79	892.7
89	56	80	898.75
89	56	81	886.93
89	56	82	887.84
89	56	83	894.94
89	56	84	903.47
89	57	75	843.62
89	57	76	854.77
89	57	77	863.39
89	57	78	874.74
89	57	79	860.05
89	57	80	852.49
89	57	81	846.52
89	57	82	847.64
89	57	83	855.58
89	57	84	874.98
89	58	77	870.75
89	58	78	900.88
89	58	79	884.07
89	58	80	887.15
89	58	81	913.39
89	58	82	924.56
89	58	83	928.26
89	58	84	939.63
89	59	77	906.43
89	59	78	924.56
89	59	79	914.63
89	59	80	909.58
89	59	81	922.9
89	59	82	904.66
89	59	83	865.7
89	59	84	860.27
89	60	77	825.2
89	60	78	819.85
89	60	79	800.76
89	60	80	768.94
89	60	81	725.78
89	60	82	687.13
89	60	83	651.84
89	60	84	704.17
89	61	77	809.7
89	61	78	805.51
89	61	79	809.53
89	61	80	804.83
89	61	81	761.34
89	61	82	736.18
89	61	83	736.6
89	61	84	779.19
89	62	77	831.15
89	62	78	821.67
89	62	79	834.76
89	62	80	864.57
89	62	81	847.65
89	62	82	846.72
89	62	83	852.64
89	62	84	870.52
89	63	77	882.33
89	63	78	844.07
89	63	79	853.47
89	63	80	915.85
89	63	81	953.58
89	63	82	970.9
89	63	83	951.53
89	63	84	930.78
89	64	77	868.98
89	64	78	804.65
89	64	79	785.36
89	64	80	822.71
89	64	81	875.35
89	64	82	916.64
89	64	83	898.05
89	64	84	859.75
89	65	77	854.38
89	65	78	785.17
89	65	79	753.71
89	65	80	780.62
89	65	81	851.49
89	65	82	914.97
89	65	83	897.96
89	65	84	849.03
89	66	75	865.21
89	66	76	861.25
89	66	77	867.77
89	66	78	796.56
89	66	79	753.49
89	66	80	767.26
89	66	81	837.33
89	66	82	897.82
89	66	83	872.53
89	66	84	821.43
89	67	75	864.04
89	67	76	835.1
89	67	77	805.08
89	67	78	756.87
89	67	79	724.82
89	67	80	734.41
89	67	81	763.47
89	67	82	786.14
89	67	83	767.8
89	67	84	747.25
89	68	75	838.12
89	68	76	798.05
89	68	77	768.57
89	68	78	750.36
89	68	79	736.51
89	68	80	738.56
89	68	81	753.16
89	68	82	767.57
89	68	83	756.3
89	68	84	744.34
89	69	74	843.68
89	69	75	792.08
89	69	76	754.88
89	69	77	750.27
89	69	78	758.54
89	69	79	760.43
89	69	80	752.53
89	69	81	759.28
89	69	82	768.68
89	69	83	760.64
89	69	84	753.35
89	70	74	796.47
89	70	75	764.06
89	70	76	739.79
89	70	77	736.81
89	70	78	744.4
89	70	79	750.81
89	70	80	757.61
89	70	81	767.04
89	70	82	774.91
89	70	83	766.54
89	70	84	766.69
89	71	74	759.39
89	71	75	749.09
89	71	76	740.12
89	71	77	734.98
89	71	78	745.38
89	71	79	757.33
89	71	80	765.14
89	71	81	774.15
89	71	82	780.3
89	71	83	750.25
89	71	84	737.12
89	72	74	735.4
89	72	75	746.31
89	72	76	751.59
89	72	77	734.29
89	72	78	746.16
89	72	79	761.09
89	72	80	767.05
89	72	81	780.33
89	72	82	793.53
89	72	83	764.35
89	72	84	749.66
89	73	74	722.17
89	73	75	742.56
89	73	76	751.27
89	73	77	726.5
89	73	78	727.45
89	73	79	736.56
89	73	80	758.62
89	73	81	785.45
89	73	82	813.69
89	73	83	827.62
89	73	84	823.45
89	74	81	842.9
89	74	82	892.88
89	74	83	897.01
89	74	84	899.06
89	75	81	909.36
89	75	82	978.05
89	75	83	958.51
89	75	84	961.98
89	76	81	923.79
89	76	82	998.6
89	76	83	963.7
89	76	84	963.62
90	46	81	937.25
90	46	82	944.2
90	46	83	925.59
90	46	84	906.72
90	47	81	903.62
90	47	82	887.87
90	47	83	863.88
90	47	84	843.98
90	48	81	782.15
90	48	82	783.27
90	48	83	775.51
90	48	84	766.51
90	49	74	749.25
90	49	75	752.68
90	49	76	755.3
90	49	81	749.31
90	49	82	767.08
90	49	83	768.84
90	49	84	763.76
90	50	74	728.84
90	50	75	742.32
90	50	76	751.57
90	50	77	751.8
90	50	78	749.82
90	50	79	759.48
90	50	80	777.29
90	50	81	786.64
90	50	82	790.99
90	50	83	782.45
90	50	84	773.62
90	51	74	730.77
90	51	75	772.32
90	51	76	803.83
90	51	77	811.1
90	51	78	806.21
90	51	79	799.36
90	51	80	784.95
90	51	81	770.34
90	51	82	760.42
90	51	83	757.54
90	51	84	760.51
90	52	74	775.68
90	52	75	839.77
90	52	76	892.96
90	52	77	897.82
90	52	78	879.38
90	52	79	864.2
90	52	80	840.54
90	52	81	825.65
90	52	82	816.95
90	52	83	801.89
90	52	84	773.49
90	53	74	804.69
90	53	75	855.82
90	53	76	893.36
90	53	77	891.74
90	53	78	909.43
90	53	79	946.69
90	53	80	932.14
90	53	81	919.73
90	53	82	901.17
90	53	83	868.85
90	53	84	814.15
90	54	74	809.92
90	54	75	856.34
90	54	76	895.05
90	54	77	890.66
90	54	78	892.77
90	54	79	898.51
90	54	80	897.81
90	54	81	904.33
90	54	82	907.56
90	54	83	901.22
90	54	84	884.21
90	55	74	791.47
90	55	75	832
90	55	76	881.99
90	55	77	885.36
90	55	78	888.6
90	55	79	892.37
90	55	80	903.91
90	55	81	913.27
90	55	82	917.21
90	55	83	918.56
90	55	84	925.03
90	56	74	812.73
90	56	75	820.36
90	56	76	870.85
90	56	77	902.94
90	56	78	924.75
90	56	79	950.84
90	56	80	952.2
90	56	81	930.82
90	56	82	921.51
90	56	83	920.47
90	56	84	929.33
90	57	74	872.67
90	57	75	850.69
90	57	76	860.31
90	57	77	889.68
90	57	78	909.58
90	57	79	884.63
90	57	80	870.57
90	57	81	881.61
90	57	82	879.62
90	57	83	883.49
90	57	84	878.31
90	58	74	937
90	58	75	894.66
90	58	76	864.36
90	58	77	884.89
90	58	78	927.68
90	58	79	905.65
90	58	80	911.3
90	58	81	958.64
90	58	82	975.77
90	58	83	975.88
90	58	84	991.82
90	59	75	901.23
90	59	76	887.94
90	59	77	908.02
90	59	78	950.85
90	59	79	946.73
90	59	80	951.49
90	59	81	973.04
90	59	82	951.53
90	59	83	893.88
90	59	84	898.65
90	60	75	774.31
90	60	76	735.23
90	60	77	723.92
90	60	78	748.07
90	60	79	755.92
90	60	80	749.41
90	60	81	705.49
90	60	82	664.52
90	60	83	618.35
90	60	84	669.95
90	61	77	725.19
90	61	78	752.3
90	61	79	767.56
90	61	80	768.1
90	61	81	709.01
90	61	82	650.93
90	61	83	591.1
90	61	84	663.17
90	62	75	837.13
90	62	76	822.36
90	62	77	834.89
90	62	78	826.28
90	62	79	824.29
90	62	80	843.81
90	62	81	815.92
90	62	82	785.91
90	62	83	726.88
90	62	84	789.87
90	63	75	789.47
90	63	76	820.72
90	63	77	892.74
90	63	78	856.43
90	63	79	877.77
90	63	80	949.26
90	63	81	993.5
90	63	82	986.78
90	63	83	903.33
90	63	84	914.65
90	64	75	827.18
90	64	76	839.66
90	64	77	860.68
90	64	78	800.95
90	64	79	797.58
90	64	80	851.85
90	64	81	876.5
90	64	82	885.21
90	64	83	857.05
90	64	84	859.74
90	65	74	862.3
90	65	75	882.18
90	65	76	861.62
90	65	77	826.37
90	65	78	761.97
90	65	79	747.94
90	65	80	800.45
90	65	81	854.52
90	65	82	897.28
90	65	83	899.23
90	65	84	876.68
90	66	74	880.65
90	66	75	887.08
90	66	76	864.84
90	66	77	830.72
90	66	78	759.75
90	66	79	740.43
90	66	80	794.72
90	66	81	870.75
90	66	82	925.07
90	66	83	919.91
90	66	84	869.27
90	67	74	888.84
90	67	75	862.15
90	67	76	818.84
90	67	77	769.93
90	67	78	733.52
90	67	79	727.09
90	67	80	757.6
90	67	81	790.36
90	67	82	819.57
90	67	83	816.98
90	67	84	783.94
90	68	74	877.8
90	68	75	830.47
90	68	76	780.85
90	68	77	742.52
90	68	78	740.74
90	68	79	749.76
90	68	80	766.1
90	68	81	772.43
90	68	82	781.66
90	68	83	790.63
90	68	84	781.9
90	69	74	846.8
90	69	75	794.48
90	69	76	758.65
90	69	77	749.92
90	69	78	772.38
90	69	79	790.98
90	69	80	792.13
90	69	81	775.62
90	69	82	766.95
90	69	83	783.25
90	69	84	788.21
90	70	74	795.19
90	70	75	781.75
90	70	76	759.3
90	70	77	736.93
90	70	78	751.82
90	70	79	763.87
90	70	80	761.24
90	70	81	765.28
90	70	82	778.66
90	70	83	793.77
90	70	84	800.58
90	71	74	763.02
90	71	75	774.61
90	71	76	764.84
90	71	77	738.29
90	71	78	751.83
90	71	79	764.62
90	71	80	760.57
90	71	81	769.06
90	71	82	781.1
90	71	83	781.25
90	71	84	781.76
90	72	74	761.81
90	72	75	775.03
90	72	76	773.13
90	72	77	746.6
90	72	78	761.67
90	72	79	773.9
90	72	80	776.08
90	72	81	781.56
90	72	82	790.6
90	72	83	782.98
90	72	84	781.82
90	73	74	773.69
90	73	75	785.97
90	73	76	781.03
90	73	81	826.4
90	73	82	856.9
90	73	83	876.85
90	73	84	871.78
90	74	81	900.67
90	74	82	929.33
90	74	83	939.2
90	74	84	936.39
90	75	81	986.63
90	75	82	1000.4
90	75	83	985.53
90	75	84	986.74
90	76	81	949.37
90	76	82	983.61
90	76	83	1005.4
90	76	84	1007
91	47	81	903.16
91	47	82	872.43
91	47	83	878.25
91	47	84	887.3
91	48	81	810.12
91	48	82	782.13
91	48	83	791.54
91	48	84	807.41
91	49	74	756.51
91	49	75	779.63
91	49	76	780.89
91	49	81	773.13
91	49	82	763.71
91	49	83	768.04
91	49	84	775.13
91	50	74	742.39
91	50	75	766.07
91	50	76	769.19
91	50	81	805.97
91	50	82	793.13
91	50	83	775.68
91	50	84	761.05
91	51	74	751.96
91	51	75	789.38
91	51	76	808.89
91	51	81	790.7
91	51	82	769.47
91	51	83	758.07
91	51	84	753.51
91	52	74	812.32
91	52	75	861.88
91	52	76	894.87
91	52	81	827.24
91	52	82	804.32
91	52	83	783.77
91	52	84	763.76
91	53	74	856.99
91	53	75	891.48
91	53	76	910.34
91	53	81	918.84
91	53	82	869.91
91	53	83	831.91
91	53	84	794.06
91	54	74	865.92
91	54	75	896.36
91	54	76	909.37
91	54	81	929.79
91	54	82	920.03
91	54	83	895.85
91	54	84	850.14
91	55	74	831.02
91	55	75	870.72
91	55	76	899
91	55	81	941.44
91	55	82	939.36
91	55	83	928.74
91	55	84	911.62
91	56	74	830.84
91	56	75	859
91	56	76	902.29
91	56	81	956.04
91	56	82	942.94
91	56	83	935.43
91	56	84	937.14
91	57	74	868.89
91	57	75	863.01
91	57	76	884.17
91	57	77	924.85
91	57	78	960.99
91	57	79	960.1
91	57	80	955.2
91	57	81	960.27
91	57	82	929.47
91	57	83	908.61
91	57	84	909.45
91	58	74	929.16
91	58	75	886.28
91	58	76	877.51
91	58	77	909.69
91	58	78	957.87
91	58	79	963.54
91	58	80	977.74
91	58	81	1010
91	58	82	992.15
91	58	83	971.29
91	58	84	986.3
91	59	74	917.55
91	59	75	918.94
91	59	76	907.83
91	59	77	928.48
91	59	78	969.3
91	59	79	969.08
91	59	80	970.66
91	59	81	984.31
91	59	82	960.74
91	59	83	923.09
91	59	84	902.09
91	60	74	820.8
91	60	75	754.57
91	60	76	701.67
91	60	77	691.27
91	60	78	726.95
91	60	79	732.7
91	60	80	738.61
91	60	81	749.49
91	60	82	756.82
91	60	83	762.94
91	60	84	719.36
91	61	74	796.13
91	61	75	663.55
91	61	76	663.22
91	61	77	690.44
91	61	78	760.37
91	61	79	764.89
91	61	80	756.15
91	61	81	768.4
91	61	82	755.25
91	61	83	711.52
91	61	84	667.62
91	62	74	999.29
91	62	75	721.06
91	62	76	781.22
91	62	77	848.94
91	62	78	884.77
91	62	79	863.2
91	62	80	842.73
91	62	81	862.98
91	62	82	855.48
91	62	83	806.2
91	62	84	803.69
91	63	74	921.65
91	63	75	751.63
91	63	76	827.49
91	63	77	917.93
91	63	78	883.07
91	63	79	913.84
91	63	80	975.86
91	63	81	1004.2
91	63	82	1000.6
91	63	83	925.28
91	63	84	933.52
91	64	74	858.79
91	64	75	844.37
91	64	76	873.43
91	64	77	879.49
91	64	78	814.37
91	64	79	821.26
91	64	80	871.75
91	64	81	901.23
91	64	82	900.22
91	64	83	824.34
91	64	84	853.71
91	65	74	841.8
91	65	75	935.56
91	65	76	908.31
91	65	77	830.41
91	65	78	757.79
91	65	79	749.87
91	65	80	802.23
91	65	81	870.22
91	65	82	912.78
91	65	83	872.23
91	65	84	883.98
91	66	74	871.64
91	66	75	900.5
91	66	76	876.38
91	66	77	825.44
91	66	78	741.66
91	66	79	721.2
91	66	80	780.2
91	66	81	881.97
91	66	82	950.54
91	66	83	933.68
91	66	84	906.65
91	67	74	893.94
91	67	75	877.39
91	67	76	834.85
91	67	81	843.78
91	67	82	867.16
91	67	83	889.53
91	67	84	855.21
91	68	74	887.85
91	68	75	848.48
91	68	76	801.65
91	68	81	825.16
91	68	82	814.59
91	68	83	835.05
91	68	84	825.48
91	69	74	839
91	69	75	810.44
91	69	76	776.62
91	69	81	810.18
91	69	82	777.03
91	69	83	782.87
91	69	84	798.04
91	70	74	793.01
91	70	75	797.98
91	70	76	779.91
91	70	81	766.33
91	70	82	757.48
91	70	83	779.93
91	70	84	791.09
91	71	74	763.79
91	71	75	791.3
91	71	76	784.94
91	71	81	767.4
91	71	82	771.78
91	71	83	790.01
91	71	84	794.95
91	72	74	770.48
91	72	75	796.46
91	72	76	790.64
91	72	81	796.37
91	72	82	800.03
91	72	83	805.93
91	72	84	806.72
91	73	74	788.44
91	73	75	803.12
91	73	76	795.75
91	73	81	883.21
91	73	82	894.13
91	73	83	892.03
91	73	84	895.83
91	74	74	799.34
91	74	75	801.09
91	74	76	789.62
91	74	81	968.07
91	74	82	970.19
91	74	83	964.51
91	74	84	972.05
91	75	81	1039.2
91	75	82	1023.4
91	75	83	1020.5
91	75	84	1029.7
91	76	81	982.52
91	76	82	995.18
91	76	83	1013.4
91	76	84	1028.9
92	47	81	957.59
92	47	82	955.43
92	47	83	949.83
92	47	84	952.89
92	48	81	866.54
92	48	82	860.87
92	48	83	872.89
92	48	84	888.58
92	49	74	772.8
92	49	75	813.77
92	49	76	809.94
92	49	81	797.85
92	49	82	802.12
92	49	83	818.79
92	49	84	830.75
92	50	74	763.67
92	50	75	795.5
92	50	76	788.97
92	50	81	787.56
92	50	82	792.63
92	50	83	786.35
92	50	84	782.59
92	51	74	774.27
92	51	75	795.05
92	51	76	799.73
92	51	81	774.74
92	51	82	784.43
92	51	83	768.03
92	51	84	748.31
92	52	74	829.93
92	52	75	857.4
92	52	76	867.38
92	52	81	774.42
92	52	82	775.29
92	52	83	760.02
92	52	84	743.14
92	53	74	904.5
92	53	75	928.73
92	53	76	932.17
92	53	81	799.81
92	53	82	773.24
92	53	83	763.35
92	53	84	758.65
92	54	74	937.15
92	54	75	957.3
92	54	76	958.13
92	54	81	847.26
92	54	82	817.7
92	54	83	800.47
92	54	84	789.89
92	55	74	887.11
92	55	75	925.01
92	55	76	943.97
92	55	81	887.14
92	55	82	867.29
92	55	83	859.02
92	55	84	852.39
92	56	74	872.11
92	56	75	913.5
92	56	76	944.77
92	56	81	913.14
92	56	82	905.13
92	56	83	894.72
92	56	84	886.14
92	57	74	876.52
92	57	75	889.56
92	57	76	927.23
92	57	77	932.02
92	57	78	942.38
92	57	79	965.87
92	57	80	945.05
92	57	81	911.72
92	57	82	889.42
92	57	83	871.02
92	57	84	870.1
92	58	74	904.47
92	58	75	877.28
92	58	76	919.39
92	58	77	929.29
92	58	78	938.48
92	58	79	970.43
92	58	80	975.06
92	58	81	959.67
92	58	82	935.88
92	58	83	919.36
92	58	84	934.79
92	59	74	944.91
92	59	75	950.05
92	59	76	970.29
92	59	77	970.48
92	59	78	965.19
92	59	79	986.94
92	59	80	981.04
92	59	81	958.08
92	59	82	927.69
92	59	83	900.79
92	59	84	879.04
92	60	74	881.93
92	60	75	830.12
92	60	76	802.62
92	60	77	798.35
92	60	78	831.83
92	60	79	789.1
92	60	80	767.23
92	60	81	803.22
92	60	82	813.69
92	60	83	819.29
92	60	84	759.21
92	61	74	849.66
92	61	75	665.99
92	61	76	710.92
92	61	77	786.94
92	61	78	853.05
92	61	79	798.63
92	61	80	777.93
92	61	81	869.83
92	61	82	904.26
92	61	83	887.91
92	61	84	780.84
92	62	74	946.44
92	62	75	485.37
92	62	76	701.34
92	62	77	879.22
92	62	78	907.88
92	62	79	863.77
92	62	80	847.88
92	62	81	942.41
92	62	82	977.59
92	62	83	956.7
92	62	84	895.67
92	63	74	872.4
92	63	75	692.58
92	63	76	816.54
92	63	77	917.96
92	63	78	867.1
92	63	79	908.52
92	63	80	978.89
92	63	81	1012.9
92	63	82	1027.5
92	63	83	1002.1
92	63	84	984.21
92	64	74	800.6
92	64	75	843.9
92	64	76	895.57
92	64	77	906.39
92	64	78	838.72
92	64	79	830.25
92	64	80	852.4
92	64	81	913.63
92	64	82	940.39
92	64	83	898.77
92	64	84	909.94
92	65	74	781.1
92	65	75	946.18
92	65	76	938.45
92	65	77	877.36
92	65	78	821.83
92	65	79	787.68
92	65	80	781.87
92	65	81	868.1
92	65	82	921.93
92	65	83	906.78
92	65	84	922.14
92	66	74	862.23
92	66	75	898.31
92	66	76	878.77
92	66	77	843.7
92	66	78	814.38
92	66	79	795.47
92	66	80	799.2
92	66	81	870.23
92	66	82	929.65
92	66	83	938.42
92	66	84	936.21
92	67	74	910.77
92	67	75	881.23
92	67	76	857.23
92	67	81	829.05
92	67	82	865.55
92	67	83	894.71
92	67	84	890.29
92	68	74	913.06
92	68	75	866.35
92	68	76	838.19
92	68	81	806.67
92	68	82	818.9
92	68	83	834.25
92	68	84	837.52
92	69	74	828.49
92	69	75	835.39
92	69	76	812.92
92	69	81	795.68
92	69	82	785.13
92	69	83	775.96
92	69	84	790.56
92	70	74	789.65
92	70	75	805.09
92	70	76	791.42
92	70	81	763.79
92	70	82	771.29
92	70	83	776.33
92	70	84	785.27
92	71	74	767.1
92	71	75	790.64
92	71	76	779.99
92	71	81	774.98
92	71	82	795.3
92	71	83	806.77
92	71	84	815.84
92	72	74	770.98
92	72	75	800.02
92	72	76	790.73
92	72	81	820.28
92	72	82	845.16
92	72	83	852.15
92	72	84	857.8
92	73	74	781.61
92	73	75	795.65
92	73	76	790.18
92	73	81	908.55
92	73	82	930.76
92	73	83	922.99
92	73	84	927.86
92	74	74	793.98
92	74	75	793.06
92	74	76	785.11
92	74	81	985.91
92	74	82	997.99
92	74	83	987.48
92	74	84	997.5
92	75	81	1023.1
92	75	82	1014.8
92	75	83	1032.7
92	75	84	1056
92	76	81	979.2
92	76	82	997.9
92	76	83	1011.2
92	76	84	1038.6
93	49	74	794.29
93	49	75	827.86
93	49	76	813.19
93	50	74	787.47
93	50	75	800.97
93	50	76	789.09
93	50	81	787.43
93	50	82	784.83
93	50	83	791.81
93	50	84	804.29
93	51	74	790.24
93	51	75	776.25
93	51	76	772.28
93	51	81	777.08
93	51	82	785.2
93	51	83	784.42
93	51	84	784.88
93	52	74	810.16
93	52	75	798.41
93	52	76	793
93	52	81	770.53
93	52	82	771.44
93	52	83	768.2
93	52	84	764.99
93	53	74	901.51
93	53	75	890.32
93	53	76	866.37
93	53	81	764.31
93	53	82	743.14
93	53	83	746.3
93	53	84	760.11
93	54	71	747.21
93	54	72	770.01
93	54	73	830.79
93	54	74	974.07
93	54	75	965.71
93	54	76	934.16
93	54	81	789.32
93	54	82	762.31
93	54	83	753.74
93	54	84	760.3
93	55	71	769.33
93	55	72	802.59
93	55	73	836.81
93	55	74	928.58
93	55	75	961.85
93	55	76	971.3
93	55	81	815.42
93	55	82	796.54
93	55	83	792.45
93	55	84	800.67
93	56	71	823.05
93	56	72	840.55
93	56	73	832.87
93	56	74	922.28
93	56	75	955.64
93	56	76	953.49
93	56	81	839.1
93	56	82	836.56
93	56	83	833.05
93	56	84	826.94
93	57	71	914.13
93	57	72	892.82
93	57	73	830.58
93	57	74	904.53
93	57	75	931.44
93	57	76	932.81
93	57	77	934.88
93	57	78	936.96
93	57	79	935.42
93	57	80	898.9
93	58	71	937.41
93	58	72	971.8
93	58	73	902.48
93	58	74	891.74
93	58	75	894.68
93	58	76	917.56
93	58	77	926.75
93	58	78	933.27
93	58	79	945.07
93	58	80	939.74
93	59	71	919.59
93	59	72	983.42
93	59	73	1003.2
93	59	74	974.42
93	59	75	936.78
93	59	76	933.15
93	59	77	936.84
93	59	78	944.38
93	59	79	971.1
93	59	80	959.59
93	60	71	900.82
93	60	72	962.85
93	60	73	911.69
93	60	74	869.58
93	60	75	873.21
93	60	76	849.29
93	60	77	820.21
93	60	78	803.82
93	60	79	761.55
93	60	80	749.6
93	61	74	760.94
93	61	75	789.14
93	61	76	809.25
93	61	77	829.47
93	61	78	839.42
93	61	79	779.46
93	61	80	766.36
93	62	71	865.64
93	62	72	1006.9
93	62	73	964.69
93	62	74	886.46
93	62	75	683.15
93	62	76	808.84
93	62	77	899.45
93	62	78	903.66
93	62	79	855.86
93	62	80	845.36
93	63	71	839.44
93	63	72	910.77
93	63	73	942.61
93	63	74	932.19
93	63	75	835.97
93	63	76	876.18
93	63	77	900.64
93	63	78	852.79
93	63	79	906.11
93	63	80	974.48
93	64	71	843.61
93	64	72	837.11
93	64	73	895.48
93	64	74	917.12
93	64	75	909.96
93	64	76	917.59
93	64	77	908.99
93	64	78	854.83
93	64	79	845.42
93	64	80	848.35
93	65	71	853.44
93	65	72	911.78
93	65	73	889.46
93	65	74	862.1
93	65	75	939.29
93	65	76	940.24
93	65	77	910.1
93	65	78	874.49
93	65	79	824.99
93	65	80	784.2
93	66	71	859.87
93	66	72	926.94
93	66	73	939.09
93	66	74	940.38
93	66	75	957.62
93	66	76	932.39
93	67	71	852.05
93	67	72	939.05
93	67	73	964.83
93	67	74	956.38
93	67	75	944.33
93	67	76	922.3
93	67	81	805.45
93	67	82	830.58
93	67	83	856.38
93	67	84	885.95
93	68	71	824.96
93	68	72	947.65
93	68	73	963.25
93	68	74	932.89
93	68	75	912.33
93	68	76	894.63
93	68	81	788.91
93	68	82	804.75
93	68	83	807.95
93	68	84	827.39
93	69	71	748.02
93	69	72	894.67
93	69	73	920.05
93	69	74	866.2
93	69	75	859.09
93	69	76	841.62
93	69	81	788.72
93	69	82	794.9
93	69	83	779.48
93	69	84	780.49
93	70	74	814.43
93	70	75	819.13
93	70	76	806.82
93	70	81	769.14
93	70	82	781.25
93	70	83	771.17
93	70	84	782.29
93	71	74	777.4
93	71	75	798.01
93	71	76	787.89
93	71	81	783.74
93	71	82	808.11
93	71	83	808.64
93	71	84	826.46
93	72	74	800.77
93	72	75	822.98
93	72	76	807.3
93	72	81	844.58
93	72	82	880.47
93	72	83	893.75
93	72	84	909.24
93	73	74	813.32
93	73	75	821.77
93	73	76	812.47
93	73	81	928.3
93	73	82	960.2
93	73	83	956.27
93	73	84	964.02
93	74	74	821.47
93	74	75	814.58
93	74	76	810.1
94	49	74	825.47
94	49	75	844.3
94	49	76	823.87
94	50	71	864.9
94	50	72	832.67
94	50	73	814.79
94	50	74	808.66
94	50	75	820.1
94	50	76	807.99
94	51	71	868.91
94	51	72	834.05
94	51	73	817.62
94	51	74	804.21
94	51	75	795.47
94	51	76	791.44
94	52	71	868.5
94	52	72	840.07
94	52	73	828.74
94	52	74	823.27
94	52	75	809.93
94	52	76	801.12
94	53	69	642.41
94	53	70	714.14
94	53	71	857.19
94	53	72	847.85
94	53	73	854.91
94	53	74	874.2
94	53	75	850.06
94	53	76	835.5
94	54	69	606.93
94	54	70	656.55
94	54	71	808.07
94	54	72	850.53
94	54	73	883.76
94	54	74	935.7
94	54	75	913.23
94	54	76	895.93
94	54	78	868.49
94	54	79	859.27
94	54	80	803.65
94	55	69	605.19
94	55	70	648.77
94	55	71	781.25
94	55	72	800.99
94	55	73	833.22
94	55	74	940.78
94	55	75	974.93
94	55	76	979.63
94	55	78	920.67
94	55	79	902.9
94	55	80	833.89
94	56	69	636.98
94	56	70	683.4
94	56	71	790.5
94	56	72	816.36
94	56	73	834.7
94	56	74	937.25
94	56	75	963.5
94	56	76	953.54
94	56	78	938
94	56	79	974.9
94	56	80	894.07
94	57	71	857.04
94	57	72	873.62
94	57	73	861.26
94	57	74	919.22
94	57	75	938.58
94	57	76	939
94	57	77	932.13
94	57	78	934.89
94	57	79	939.66
94	57	80	890.66
94	58	71	906.59
94	58	72	938.58
94	58	73	899.3
94	58	74	892.03
94	58	75	906.3
94	58	76	935.02
94	58	77	932.71
94	58	78	932.22
94	58	79	947.72
94	58	80	934.07
94	59	71	931.37
94	59	72	980.25
94	59	73	990.85
94	59	74	976.82
94	59	75	958.7
94	59	76	952.68
94	59	77	924.05
94	59	78	914.45
94	59	79	980.5
94	59	80	964.34
94	60	71	869.94
94	60	72	880.09
94	60	73	835.42
94	60	74	826.6
94	60	75	850.85
94	60	76	867.05
94	60	77	823.31
94	60	78	767.23
94	60	79	754.45
94	60	80	762.54
94	61	71	627.5
94	61	72	624.96
94	61	73	592.09
94	61	74	681.11
94	61	75	787.99
94	61	76	846
94	61	77	857.19
94	61	78	834.2
94	61	79	775.55
94	61	80	772.11
94	62	71	736.01
94	62	72	785.67
94	62	73	801.13
94	62	74	841.53
94	62	75	854.01
94	62	76	913.88
94	62	77	944.64
94	62	78	941.51
94	62	79	862.25
94	62	80	844.87
94	63	71	832.66
94	63	72	883.76
94	63	73	929.73
94	63	74	968.44
94	63	75	967.82
94	63	76	959.79
94	63	77	932.71
94	63	78	887.78
94	63	79	921.77
94	63	80	968
94	64	71	886.22
94	64	72	950.74
94	64	73	987.2
94	64	74	999.28
94	64	75	992
94	64	76	966.97
94	64	77	939.61
94	64	78	905.47
94	64	79	888.05
94	64	80	872.8
94	65	71	876.21
94	65	72	974.68
94	65	73	969.13
94	65	74	942.62
94	65	75	967.06
94	65	76	957.68
94	65	77	943.3
94	65	78	937.25
94	65	79	887.41
94	65	80	829.63
94	66	71	866.15
94	66	72	958.66
94	66	73	974.32
94	66	74	980.85
94	66	75	1005.6
94	66	76	973.17
94	66	78	955.65
94	66	79	936.5
94	66	80	897.25
94	67	69	781.96
94	67	70	816.47
94	67	71	834.31
94	67	72	932.08
94	67	73	957.57
94	67	74	958.95
94	67	75	975.72
94	67	76	958.85
94	67	78	965.41
94	67	79	925.37
94	67	80	853.72
94	68	69	668.76
94	68	70	707.73
94	68	71	763.45
94	68	72	894.37
94	68	73	922.78
94	68	74	909.03
94	68	75	922.76
94	68	76	921.27
94	68	78	939.17
94	68	79	897.55
94	68	80	820.66
94	69	69	662.19
94	69	70	677.52
94	69	71	704.32
94	69	72	836.64
94	69	73	869.87
94	69	74	851.11
94	69	75	873.98
94	69	76	861.48
94	69	78	861.49
94	69	79	845.17
94	69	80	803.67
94	70	69	670.87
94	70	70	665.55
94	70	71	664.92
94	70	72	792
94	70	73	828.22
94	70	74	809.12
94	70	75	823.15
94	70	76	816.93
94	71	71	641.71
94	71	72	751.39
94	71	73	793.95
94	71	74	784.39
94	71	75	788.7
94	71	76	785.43
94	72	71	630.76
94	72	72	767.58
94	72	73	828.63
94	72	74	807.04
94	72	75	821.35
94	72	76	812.55
94	73	71	641.42
94	73	72	785.32
94	73	73	855.47
94	73	74	818.35
94	73	75	823.58
94	73	76	824.88
94	74	74	826.32
94	74	75	820.48
94	74	76	830.09
95	50	71	876.49
95	50	72	854.38
95	50	73	844.33
95	51	71	879.03
95	51	72	860.07
95	51	73	859.01
95	52	71	875.03
95	52	72	882.13
95	52	73	892.89
95	53	69	636.3
95	53	70	708.13
95	53	71	857.74
95	53	72	886.8
95	53	73	899.74
95	53	77	903.52
95	53	78	890.31
95	53	79	867.04
95	53	80	813.22
95	54	69	631.17
95	54	70	675.06
95	54	71	813.4
95	54	72	844.82
95	54	73	860.22
95	54	77	936.88
95	54	78	935.78
95	54	79	919.62
95	54	80	829.65
95	55	69	643.15
95	55	70	679.47
95	55	71	825.26
95	55	72	834.8
95	55	73	840.23
95	55	77	996.31
95	55	78	990.78
95	55	79	980.59
95	55	80	867.97
95	56	69	668.77
95	56	70	703.9
95	56	71	829.86
95	56	72	841.01
95	56	73	840.15
95	56	77	955.86
95	56	78	974.28
95	56	79	1025
95	56	80	948.3
95	57	69	736.85
95	57	70	745.42
95	57	71	828.99
95	57	72	865.14
[truncated: 7,412 more rows]
