# Supplementary material for: From mathematics to medicine: A practical primer on topological data analysis (TDA) and the development of related analytic tools for the functional discovery of latent structure in fMRI data
Source: PLoS One. 2021 Aug 12;16(8):e0255859. doi: 10.1371/journal.pone.0255859 (PMC8360597; doi:10.1371/journal.pone.0255859)
Supplement: S1 Data — The included archive of .csv files has one .csv file for each time index. Each .csv file contains a single matrix, which has one column for each of the spatial coordinates x, y, z and one column for the fMRI signal amplitude at voxel (x, y, z) at that time index. This is normalized scan data for a single patient from our study, described in the paper, with an ACC (anterior cingulate cortex) mask applied. This is the data we used, together with our software implementation of our workflow (available at https://github.com/regalski/Wayne-State-TDA), to produce the persistence diagrams, vineyards, and loop locations pictured in the figures and described in the Workflow section of our paper. (ZIP) [file pone.0255859.s004.zip › lea2002_145_121_121_time_197_rdACC.csv]

86	49	77	730.7
86	49	78	712.83
86	49	79	692.67
86	49	80	702.18
86	50	77	725.23
86	50	78	703.26
86	50	79	676.83
86	50	80	691.8
86	51	77	712.52
86	51	78	700.51
86	51	79	690.42
86	51	80	679.2
86	52	77	736.21
86	52	78	720.39
86	52	79	705.58
86	52	80	696.15
86	53	77	808.05
86	53	78	769.88
86	53	79	733.44
86	53	80	731.66
86	54	77	851.86
86	54	78	834.3
86	54	79	813.84
86	54	80	790.64
86	55	77	874.2
86	55	78	861.18
86	55	79	860.75
86	55	80	848.96
86	56	77	873.3
86	56	78	849.99
86	56	79	887.06
86	56	80	898.76
86	57	77	837.46
86	57	78	864.41
86	57	79	891.71
86	57	80	895.99
86	57	81	873.1
86	57	82	842.29
86	58	77	831.92
86	58	78	868.89
86	58	79	896.85
86	58	80	907.91
86	58	81	887.8
86	58	82	872.28
86	59	81	853.96
86	59	82	837.31
86	60	81	739.23
86	60	82	737.69
86	61	81	801.01
86	61	82	812.74
86	62	81	839.27
86	62	82	847.25
86	63	77	891.92
86	63	78	857.71
86	63	79	842.4
86	63	80	854.93
86	63	81	850.32
86	63	82	838.14
86	64	77	863.69
86	64	78	859.75
86	64	79	850.27
86	64	80	784.92
86	64	81	754.61
86	64	82	742.32
86	65	77	861.5
86	65	78	883.11
86	65	79	873.5
86	65	80	794.55
86	65	81	759.53
86	65	82	739.76
86	66	77	862.46
86	66	78	890.19
86	66	79	884.16
86	66	80	816.74
86	66	81	778.12
86	66	82	748.78
86	67	77	801.77
86	67	78	850.59
86	67	79	880.18
86	67	80	825.51
86	68	77	851.41
86	68	78	866.1
86	68	79	869.88
86	68	80	806.45
86	69	77	856.5
86	69	78	835.33
86	69	79	815.64
86	69	80	758.53
86	70	77	773.28
86	70	78	749.54
86	70	79	721.94
86	70	80	694.74
86	71	77	755.07
86	71	78	743.52
86	71	79	725.12
86	71	80	705.78
86	72	77	745.37
86	72	78	735.22
86	72	79	721.36
86	72	80	710.12
86	73	77	734.18
86	73	78	728.64
86	73	79	721.87
86	73	80	715.22
87	46	81	924.84
87	46	82	900.86
87	46	83	931.62
87	46	84	954.97
87	47	81	854.71
87	47	82	839.63
87	47	83	858.14
87	47	84	878.4
87	48	81	755.47
87	48	82	762.05
87	48	83	777.82
87	48	84	792.09
87	49	77	738.3
87	49	78	732.57
87	49	79	725.26
87	49	80	725.22
87	49	81	729.01
87	49	82	735.48
87	49	83	742.48
87	49	84	750.79
87	50	77	732.8
87	50	78	722.37
87	50	79	710.23
87	50	80	718.8
87	50	81	716.12
87	50	82	714.41
87	50	83	718.58
87	50	84	726.66
87	51	77	736.77
87	51	78	726.31
87	51	79	714.08
87	51	80	688.19
87	52	77	772.51
87	52	78	754.1
87	52	79	730.07
87	52	80	704.75
87	53	77	842.54
87	53	78	801.59
87	53	79	755.81
87	53	80	744.53
87	54	77	867.97
87	54	78	841.03
87	54	79	812.15
87	54	80	778.89
87	55	77	878.44
87	55	78	861.33
87	55	79	857.68
87	55	80	830.61
87	55	81	782.64
87	55	82	766.51
87	55	83	748.47
87	55	84	751.55
87	56	77	880.94
87	56	78	857.86
87	56	79	902.43
87	56	80	899.54
87	56	81	842.91
87	56	82	795.22
87	56	83	747.01
87	56	84	755.21
87	57	77	858.31
87	57	78	878.57
87	57	79	926.94
87	57	80	938.15
87	57	81	877.14
87	57	82	819.07
87	57	83	763.05
87	57	84	751.24
87	58	77	849.35
87	58	78	883.11
87	58	79	916.37
87	58	80	934.41
87	58	81	915.45
87	58	82	893.76
87	58	83	871.71
87	58	84	857.96
87	59	77	868.1
87	59	78	869.74
87	59	79	874.77
87	59	80	881.63
87	59	81	885.43
87	59	82	875.09
87	59	83	865.83
87	59	84	865.2
87	60	77	792.59
87	60	78	771.27
87	60	79	768.39
87	60	80	777.56
87	60	81	752.11
87	60	82	746.47
87	60	83	779.09
87	60	84	820.1
87	61	77	777.37
87	61	78	740.37
87	61	79	756.75
87	61	80	833.33
87	61	81	798.33
87	61	82	786.9
87	61	83	813.35
87	61	84	833.81
87	62	77	804.76
87	62	78	767.86
87	62	79	778.92
87	62	80	842.83
87	62	81	829.78
87	62	82	827.69
87	62	83	841.4
87	62	84	845.73
87	63	77	893.41
87	63	78	867.42
87	63	79	845.07
87	63	80	805.97
87	63	81	832.73
87	63	82	854.66
87	63	83	844.91
87	63	84	831.3
87	64	77	870.64
87	64	78	827.74
87	64	79	792.44
87	64	80	745.83
87	64	81	779.13
87	64	82	811.18
87	64	83	790.6
87	64	84	768.62
87	65	77	854.35
87	65	78	837.06
87	65	79	811.15
87	65	80	740.85
87	65	81	747.45
87	65	82	764.03
87	65	83	746.36
87	65	84	739.69
87	66	77	846.5
87	66	78	864.64
87	66	79	841.64
87	66	80	745.98
87	66	81	726.4
87	66	82	728.16
87	66	83	720.7
87	66	84	725.11
87	67	77	867.15
87	67	78	844.23
87	67	79	800.14
87	67	80	732.51
87	67	81	712.11
87	67	82	707.42
87	67	83	718.09
87	67	84	726.1
87	68	77	869.81
87	68	78	828.24
87	68	79	777.77
87	68	80	742.57
87	68	81	725.72
87	68	82	716.76
87	68	83	723.22
87	68	84	721.19
87	69	77	825.71
87	69	78	785.14
87	69	79	749.71
87	69	80	740.33
87	70	77	710.96
87	70	78	711.56
87	70	79	719.59
87	70	80	720.52
87	71	77	738.04
87	71	78	747.22
87	71	79	748.27
87	71	80	728.28
87	72	77	767.34
87	72	78	761.36
87	72	79	748.21
87	72	80	729.53
87	73	77	744.16
87	73	78	733.21
87	73	79	721.89
87	73	80	728.85
87	73	81	732.87
87	73	82	734.79
87	73	83	747.52
87	73	84	766.8
87	74	81	765.21
87	74	82	813.61
87	74	83	847.08
87	74	84	875.94
87	75	81	782.31
87	75	82	858.1
87	75	83	905.84
87	75	84	938.77
87	76	81	789.75
87	76	82	880.47
87	76	83	937.63
87	76	84	974.88
88	46	81	952.04
88	46	82	942.72
88	46	83	951.65
88	46	84	956.93
88	47	81	879.77
88	47	82	881
88	47	83	874.37
88	47	84	872.4
88	48	81	765.53
88	48	82	768.49
88	48	83	768.3
88	48	84	772.26
88	49	77	741.7
88	49	78	737.29
88	49	79	733.16
88	49	80	736.19
88	49	81	746.59
88	49	82	759.39
88	49	83	758.68
88	49	84	756.26
88	50	77	745.24
88	50	78	736.41
88	50	79	721.93
88	50	80	742.16
88	50	81	753.61
88	50	82	759.11
88	50	83	750
88	50	84	739.78
88	51	77	765.84
88	51	78	744.77
88	51	79	726.73
88	51	80	717.76
88	52	77	814.65
88	52	78	791.36
88	52	79	765.43
88	52	80	746.45
88	53	77	907.15
88	53	78	880.65
88	53	79	826.28
88	53	80	805.05
88	54	77	916.6
88	54	78	892.69
88	54	79	856.86
88	54	80	823.14
88	55	77	904.7
88	55	78	886.77
88	55	79	873
88	55	80	846.56
88	55	81	813.68
88	55	82	823.74
88	55	83	826.33
88	55	84	822.12
88	56	77	889.96
88	56	78	878.39
88	56	79	882.06
88	56	80	873.4
88	56	81	852.14
88	56	82	843.17
88	56	83	824.36
88	56	84	825.94
88	57	77	876.12
88	57	78	899.83
88	57	79	896.89
88	57	80	887.46
88	57	81	864.34
88	57	82	835.05
88	57	83	793.73
88	57	84	804.05
88	58	77	868.48
88	58	78	906.96
88	58	79	903.2
88	58	80	901.54
88	58	81	902.03
88	58	82	895.65
88	58	83	881.65
88	58	84	889.2
88	59	77	878.78
88	59	78	898.26
88	59	79	890.51
88	59	80	881.19
88	59	81	879.89
88	59	82	867.55
88	59	83	852.71
88	59	84	860.85
88	60	77	853.15
88	60	78	850.49
88	60	79	814.44
88	60	80	775.73
88	60	81	746.34
88	60	82	726.48
88	60	83	735.09
88	60	84	784.63
88	61	77	845.33
88	61	78	846.28
88	61	79	836.41
88	61	80	838.25
88	61	81	807.33
88	61	82	798.34
88	61	83	829.16
88	61	84	838.71
88	62	77	849.77
88	62	78	851.14
88	62	79	850.55
88	62	80	865.04
88	62	81	854.18
88	62	82	861.27
88	62	83	888.54
88	62	84	878.11
88	63	77	891.92
88	63	78	849.41
88	63	79	828.21
88	63	80	827.75
88	63	81	874.22
88	63	82	910.91
88	63	83	916.12
88	63	84	886.28
88	64	77	898
88	64	78	811.99
88	64	79	766.75
88	64	80	774.62
88	64	81	838.6
88	64	82	885.77
88	64	83	867.59
88	64	84	825.81
88	65	77	909.4
88	65	78	814.88
88	65	79	762.11
88	65	80	751.54
88	65	81	809.4
88	65	82	851.26
88	65	83	824.49
88	65	84	791.33
88	66	77	910.86
88	66	78	839.96
88	66	79	783.18
88	66	80	744.83
88	66	81	779.81
88	66	82	809.6
88	66	83	783.26
88	66	84	761.79
88	67	77	864.26
88	67	78	796.81
88	67	79	745.6
88	67	80	723.95
88	67	81	734.28
88	67	82	743.36
88	67	83	738.46
88	67	84	732.66
88	68	77	810.1
88	68	78	769.47
88	68	79	738.12
88	68	80	722.86
88	68	81	727.42
88	68	82	732.5
88	68	83	737.42
88	68	84	736.93
88	69	77	747.89
88	69	78	741.7
88	69	79	732.64
88	69	80	727.41
88	70	77	712.48
88	70	78	719.62
88	70	79	730.54
88	70	80	741.67
88	71	77	734.94
88	71	78	733
88	71	79	733.49
88	71	80	746.44
88	72	77	760.26
88	72	78	742.98
88	72	79	732.22
88	72	80	745.84
88	73	77	730.9
88	73	78	730.07
88	73	79	732.64
88	73	80	741.51
88	73	81	754.94
88	73	82	768.52
88	73	83	777.21
88	73	84	788.4
88	74	81	802.95
88	74	82	854.43
88	74	83	878.72
88	74	84	898.51
88	75	81	846.09
88	75	82	927.1
88	75	83	942.12
88	75	84	961.26
88	76	81	870.52
88	76	82	964.44
88	76	83	941.79
88	76	84	962.22
89	46	81	945.79
89	46	82	956.5
89	46	83	943.09
89	46	84	934.01
89	47	81	896.46
89	47	82	899.8
89	47	83	871.99
89	47	84	854.86
89	48	81	771.4
89	48	82	772.33
89	48	83	766.82
89	48	84	767.22
89	49	77	739.52
89	49	78	722.46
89	49	79	715.31
89	49	80	727.53
89	49	81	741.15
89	49	82	756.71
89	49	83	759.72
89	49	84	758.22
89	50	74	721.59
89	50	75	742.74
89	50	76	753.37
89	50	77	749.6
89	50	78	748.43
89	50	79	746.62
89	50	80	743.5
89	50	81	753.46
89	50	82	766.14
89	50	83	756.91
89	50	84	743.19
89	51	74	732.11
89	51	75	788.81
89	51	76	817.76
89	51	77	797.8
89	51	78	783.07
89	51	79	763.86
89	51	80	744.9
89	51	81	733.16
89	51	82	729.34
89	51	83	717.67
89	51	84	705.97
89	52	74	779.43
89	52	75	872.41
89	52	76	911.45
89	52	77	860.27
89	52	78	829.71
89	52	79	811.8
89	52	80	800.1
89	52	81	784.81
89	52	82	770.88
89	52	83	756.65
89	52	84	746.08
89	53	74	804.06
89	53	75	884.35
89	53	76	937.62
89	53	77	907.13
89	53	78	897.09
89	53	79	892.01
89	53	80	883.38
89	53	81	857.22
89	53	82	829.21
89	53	83	811.39
89	53	84	801.28
89	54	74	804.2
89	54	75	876.36
89	54	76	940.08
89	54	77	923.68
89	54	78	907.63
89	54	79	883.47
89	54	80	869.62
89	54	81	851.98
89	54	82	851.84
89	54	83	853.7
89	54	84	852.05
89	55	75	845.53
89	55	76	919.95
89	55	77	916.68
89	55	78	903.59
89	55	79	879.73
89	55	80	872.16
89	55	81	865.46
89	55	82	873.39
89	55	83	883.58
89	55	84	890.35
89	56	75	814.57
89	56	76	863.24
89	56	77	885.33
89	56	78	891.54
89	56	79	879.76
89	56	80	879.81
89	56	81	883.96
89	56	82	887.88
89	56	83	890.96
89	56	84	897.48
89	57	75	850.71
89	57	76	849.81
89	57	77	868.4
89	57	78	886.72
89	57	79	856.01
89	57	80	849.44
89	57	81	864.43
89	57	82	863.55
89	57	83	853.51
89	57	84	863.9
89	58	77	871.74
89	58	78	894.85
89	58	79	883.11
89	58	80	893.23
89	58	81	925.47
89	58	82	930.67
89	58	83	921.39
89	58	84	939.75
89	59	77	908.47
89	59	78	898.61
89	59	79	905.66
89	59	80	911.55
89	59	81	913.8
89	59	82	891.53
89	59	83	855.59
89	59	84	864.22
89	60	77	833.28
89	60	78	803.9
89	60	79	792.83
89	60	80	772.02
89	60	81	722.83
89	60	82	688.25
89	60	83	671.07
89	60	84	731.43
89	61	77	827.87
89	61	78	812.64
89	61	79	810.66
89	61	80	799.99
89	61	81	756.55
89	61	82	741.42
89	61	83	763.85
89	61	84	801.29
89	62	77	852.15
89	62	78	840.65
89	62	79	836.73
89	62	80	842.56
89	62	81	830.75
89	62	82	841.89
89	62	83	870.81
89	62	84	879.57
89	63	77	867.4
89	63	78	834.15
89	63	79	837.58
89	63	80	875.96
89	63	81	919.71
89	63	82	948.99
89	63	83	951.56
89	63	84	924.8
89	64	77	882.98
89	64	78	802.62
89	64	79	774.32
89	64	80	811.69
89	64	81	869.34
89	64	82	913.61
89	64	83	908.01
89	64	84	869.7
89	65	77	889.37
89	65	78	793.15
89	65	79	750.71
89	65	80	778.61
89	65	81	848.48
89	65	82	905.97
89	65	83	894
89	65	84	855.07
89	66	75	842.37
89	66	76	843.38
89	66	77	874.81
89	66	78	801.57
89	66	79	756.48
89	66	80	761.22
89	66	81	823.25
89	66	82	875.74
89	66	83	858.5
89	66	84	823.44
89	67	75	880.14
89	67	76	840.18
89	67	77	813.07
89	67	78	764.82
89	67	79	732.76
89	67	80	735.32
89	67	81	760.38
89	67	82	782.07
89	67	83	779.75
89	67	84	767.23
89	68	75	867.13
89	68	76	805.07
89	68	77	770.56
89	68	78	759.36
89	68	79	746.53
89	68	80	735.55
89	68	81	744.16
89	68	82	754.58
89	68	83	762.32
89	68	84	765.39
89	69	74	894.67
89	69	75	804.06
89	69	76	742.86
89	69	77	738.23
89	69	78	763.55
89	69	79	767.46
89	69	80	739.54
89	69	81	739.29
89	69	82	745.69
89	69	83	759.67
89	69	84	770.39
89	70	74	846.52
89	70	75	791.08
89	70	76	750.78
89	70	77	740.79
89	70	78	749.38
89	70	79	752.83
89	70	80	743.64
89	70	81	750.08
89	70	82	758.97
89	70	83	773.61
89	70	84	780.77
89	71	74	795.48
89	71	75	772.13
89	71	76	757.14
89	71	77	757.02
89	71	78	757.43
89	71	79	754.39
89	71	80	755.22
89	71	81	757.22
89	71	82	758.35
89	71	83	760.3
89	71	84	759.16
89	72	74	737.49
89	72	75	748.36
89	72	76	762.62
89	72	77	773.34
89	72	78	764.18
89	72	79	755.11
89	72	80	763.12
89	72	81	767.39
89	72	82	772.6
89	72	83	776.47
89	72	84	777.79
89	73	74	723.21
89	73	75	747.59
89	73	76	760.28
89	73	77	745.49
89	73	78	740.44
89	73	79	744.55
89	73	80	760.61
89	73	81	786.44
89	73	82	815.67
89	73	83	832.62
89	73	84	835.42
89	74	81	846.98
89	74	82	895.95
89	74	83	912.09
89	74	84	919.13
89	75	81	907.36
89	75	82	973.09
89	75	83	979.62
89	75	84	986.08
89	76	81	918.88
89	76	82	992.71
89	76	83	970.79
89	76	84	975.69
90	46	81	928.28
90	46	82	942.21
90	46	83	932.61
90	46	84	919.76
90	47	81	894.73
90	47	82	902.96
90	47	83	868.98
90	47	84	848.1
90	48	81	779.09
90	48	82	783.19
90	48	83	778.46
90	48	84	781.5
90	49	74	754.29
90	49	75	769.77
90	49	76	763.39
90	49	81	740.38
90	49	82	755.12
90	49	83	759.9
90	49	84	763.83
90	50	74	742.9
90	50	75	767.36
90	50	76	768.59
90	50	77	750.8
90	50	78	746.81
90	50	79	748.51
90	50	80	743.35
90	50	81	749.69
90	50	82	764
90	50	83	756.48
90	50	84	742.67
90	51	74	747.89
90	51	75	800.42
90	51	76	828.93
90	51	77	819.22
90	51	78	808.3
90	51	79	790.37
90	51	80	758.93
90	51	81	743.31
90	51	82	739.37
90	51	83	727.51
90	51	84	710.52
90	52	74	769.71
90	52	75	859.81
90	52	76	919.98
90	52	77	905.84
90	52	78	880.39
90	52	79	863.25
90	52	80	830.63
90	52	81	811.74
90	52	82	796.99
90	52	83	776.91
90	52	84	754.52
90	53	74	773.73
90	53	75	857.83
90	53	76	920.34
90	53	77	907.8
90	53	78	927.59
90	53	79	968.92
90	53	80	941.28
90	53	81	911.75
90	53	82	873.09
90	53	83	844.78
90	53	84	822.17
90	54	74	773.96
90	54	75	851.37
90	54	76	925.09
90	54	77	923.75
90	54	78	925.87
90	54	79	921.58
90	54	80	909.85
90	54	81	905.36
90	54	82	897.57
90	54	83	890.22
90	54	84	884.21
90	55	74	779.45
90	55	75	835.98
90	55	76	910.95
90	55	77	930.35
90	55	78	929.67
90	55	79	908.58
90	55	80	909.1
90	55	81	915.4
90	55	82	916.27
90	55	83	918.61
90	55	84	933.11
90	56	74	805.76
90	56	75	810.36
90	56	76	854.87
90	56	77	912.04
90	56	78	942.9
90	56	79	934.04
90	56	80	925.34
90	56	81	923.9
90	56	82	925.58
90	56	83	932.56
90	56	84	943.44
90	57	74	873.8
90	57	75	848.78
90	57	76	847.32
90	57	77	883.65
90	57	78	907.55
90	57	79	876.65
90	57	80	869.59
90	57	81	892.57
90	57	82	903.55
90	57	83	913.46
90	57	84	899.32
90	58	74	944.02
90	58	75	902.61
90	58	76	870.29
90	58	77	881.83
90	58	78	907.68
90	58	79	898.78
90	58	80	917.49
90	58	81	966.77
90	58	82	984.88
90	58	83	985.01
90	58	84	1004
90	59	75	892.39
90	59	76	902.08
90	59	77	919.11
90	59	78	912.89
90	59	79	921.67
90	59	80	937.32
90	59	81	955.81
90	59	82	933.3
90	59	83	878.72
90	59	84	897.52
90	60	75	769.25
90	60	76	752.14
90	60	77	740.82
90	60	78	728.01
90	60	79	746.94
90	60	80	750.48
90	60	81	703.62
90	60	82	662.73
90	60	83	624.68
90	60	84	688.31
90	61	77	754.42
90	61	78	762.55
90	61	79	774.8
90	61	80	764.3
90	61	81	706.22
90	61	82	657.18
90	61	83	616.4
90	61	84	687.38
90	62	75	848.41
90	62	76	837.49
90	62	77	853.89
90	62	78	844.25
90	62	79	831.28
90	62	80	825.83
90	62	81	801.08
90	62	82	784.23
90	62	83	755.31
90	62	84	811.19
90	63	75	743.5
90	63	76	790.84
90	63	77	885.89
90	63	78	847.62
90	63	79	866.98
90	63	80	927.5
90	63	81	959.77
90	63	82	961.04
90	63	83	913.57
90	63	84	922.76
90	64	75	760.37
90	64	76	802.79
90	64	77	880.71
90	64	78	803.95
90	64	79	797.58
90	64	80	854.84
90	64	81	886.51
90	64	82	903.26
90	64	83	880.13
90	64	84	881.76
90	65	74	873.38
90	65	75	824.25
90	65	76	830.65
90	65	77	860.33
90	65	78	773.93
90	65	79	752.92
90	65	80	806.46
90	65	81	865.58
90	65	82	911.41
90	65	83	912.38
90	65	84	893.78
90	66	74	889.76
90	66	75	878.24
90	66	76	855.95
90	66	77	822.78
90	66	78	758.77
90	66	79	739.44
90	66	80	778.78
90	66	81	851.76
90	66	82	905.03
90	66	83	912.85
90	66	84	877.24
90	67	74	928.91
90	67	75	882.22
90	67	76	825.88
90	67	77	773.89
90	67	78	738.45
90	67	79	731.03
90	67	80	762.58
90	67	81	786.31
90	67	82	805.52
90	67	83	825.96
90	67	84	799.91
90	68	74	927.76
90	68	75	853.47
90	68	76	787.87
90	68	77	746.49
90	68	78	746.72
90	68	79	757.75
90	68	80	770.12
90	68	81	770.46
90	68	82	774.69
90	68	83	793.66
90	68	84	791.96
90	69	74	849.79
90	69	75	788.45
90	69	76	744.62
90	69	77	732.9
90	69	78	771.38
90	69	79	798.01
90	69	80	782.19
90	69	81	765.64
90	69	82	759.93
90	69	83	771.22
90	69	84	787.21
90	70	74	813.21
90	70	75	795.76
90	70	76	771.31
90	70	77	752.91
90	70	78	768.78
90	70	79	773.84
90	70	80	751.27
90	70	81	750.3
90	70	82	758.7
90	70	83	770.8
90	70	84	785.65
90	71	74	794.1
90	71	75	794.66
90	71	76	782.88
90	71	77	769.31
90	71	78	777.84
90	71	79	777.65
90	71	80	758.62
90	71	81	757.1
90	71	82	760.13
90	71	83	772.26
90	71	84	781.79
90	72	74	784.93
90	72	75	782.13
90	72	76	779.2
90	72	77	778.63
90	72	78	786.69
90	72	79	788.92
90	72	80	783.12
90	72	81	777.59
90	72	82	775.62
90	72	83	794
90	72	84	801.88
90	73	74	802.78
90	73	75	796.07
90	73	76	785.09
90	73	81	830.39
90	73	82	860.87
90	73	83	888.82
90	73	84	884.75
90	74	81	904.72
90	74	82	944.36
90	74	83	957.21
90	74	84	953.4
90	75	81	981.7
90	75	82	1020.5
90	75	83	1011.6
90	75	84	1009.8
90	76	81	957.45
90	76	82	1001.7
90	76	83	1015.4
90	76	84	1018.1
91	47	81	894.33
91	47	82	901.55
91	47	83	884.31
91	47	84	875.32
91	48	81	801.08
91	48	82	806.08
91	48	83	801.49
91	48	84	803.38
91	49	74	767.58
91	49	75	796.72
91	49	76	791.97
91	49	81	756.15
91	49	82	774.74
91	49	83	775.08
91	49	84	780.18
91	50	74	753.48
91	50	75	788.17
91	50	76	782.24
91	50	81	762.03
91	50	82	777.17
91	50	83	771.71
91	50	84	770.09
91	51	74	759.07
91	51	75	812.57
91	51	76	827.05
91	51	81	744.68
91	51	82	743.44
91	51	83	745.05
91	51	84	748.52
91	52	74	789.32
91	52	75	870.98
91	52	76	913.97
91	52	81	795.33
91	52	82	782.39
91	52	83	769.8
91	52	84	754.77
91	53	74	822.03
91	53	75	895.59
91	53	76	939.47
91	53	81	904.9
91	53	82	858.93
91	53	83	820.93
91	53	84	789.1
91	54	74	830.98
91	54	75	899.47
91	54	76	948.49
91	54	81	918.8
91	54	82	919.07
91	54	83	895.9
91	54	84	854.2
91	55	74	816.06
91	55	75	881.77
91	55	76	937.02
91	55	81	932.51
91	55	82	947.41
91	55	83	940.82
91	55	84	922.77
91	56	74	815.85
91	56	75	852.08
91	56	76	899.41
91	56	81	945.1
91	56	82	955
91	56	83	956.5
91	56	84	949.24
91	57	74	858.97
91	57	75	859.09
91	57	76	879.23
91	57	77	916.81
91	57	78	943.87
91	57	79	935.98
91	57	80	929.1
91	57	81	938.22
91	57	82	935.42
91	57	83	929.58
91	57	84	917.48
91	58	74	927.14
91	58	75	892.25
91	58	76	889.5
91	58	77	910.62
91	58	78	937.78
91	58	79	942.59
91	58	80	958.88
91	58	81	1000.1
91	58	82	1007.3
91	58	83	1002.5
91	58	84	1006.5
91	59	74	912.76
91	59	75	919.16
91	59	76	928.02
91	59	77	940.59
91	59	78	944.3
91	59	79	944.04
91	59	80	947.58
91	59	81	974.2
91	59	82	961.66
91	59	83	931.01
91	59	84	904.97
91	60	74	806.92
91	60	75	762.62
91	60	76	720.68
91	60	77	703.21
91	60	78	704.83
91	60	79	707.62
91	60	80	716.58
91	60	81	728.48
91	60	82	731.88
91	60	83	729.1
91	60	84	707.58
91	61	74	775.37
91	61	75	672.9
91	61	76	689.66
91	61	77	716.81
91	61	78	752.59
91	61	79	765.09
91	61	80	767.25
91	61	81	754.33
91	61	82	733.1
91	61	83	703.31
91	61	84	671.44
91	62	74	971.47
91	62	75	693.28
91	62	76	790.39
91	62	77	869.98
91	62	78	874.66
91	62	79	870.11
91	62	80	868.64
91	62	81	846.88
91	62	82	826.43
91	62	83	803.22
91	62	84	822.8
91	63	74	904.55
91	63	75	705.69
91	63	76	812.68
91	63	77	925.14
91	63	78	872.28
91	63	79	910.08
91	63	80	982.09
91	63	81	977.43
91	63	82	954.81
91	63	83	905.39
91	63	84	942.53
91	64	74	854.9
91	64	75	797.52
91	64	76	852.56
91	64	77	894.58
91	64	78	813.41
91	64	79	827.27
91	64	80	894.73
91	64	81	900.18
91	64	82	883.16
91	64	83	814.34
91	64	84	854.7
91	65	74	835.81
91	65	75	896.53
91	65	76	887.35
91	65	77	848.46
91	65	78	765.77
91	65	79	764.85
91	65	80	825.25
91	65	81	876.28
91	65	82	907.9
91	65	83	880.41
91	65	84	896.11
91	66	74	871.74
91	66	75	894.61
91	66	76	863.49
91	66	77	806.53
91	66	78	743.71
91	66	79	734.25
91	66	80	775.3
91	66	81	869.07
91	66	82	934.57
91	66	83	938.66
91	66	84	918.62
91	67	74	911.06
91	67	75	893.48
91	67	76	841.91
91	67	81	820.8
91	67	82	844.16
91	67	83	868.54
91	67	84	850.21
91	68	74	907.84
91	68	75	866.49
91	68	76	810.68
91	68	81	813.24
91	68	82	807.66
91	68	83	826.07
91	68	84	823.53
91	69	74	832.06
91	69	75	797.49
91	69	76	762.66
91	69	81	816.24
91	69	82	790.03
91	69	83	790.83
91	69	84	799.02
91	70	74	807.05
91	70	75	801.01
91	70	76	783.93
91	70	81	772.34
91	70	82	763.47
91	70	83	758.9
91	70	84	776.09
91	71	74	792.79
91	71	75	800.29
91	71	76	792.94
91	71	81	772.43
91	71	82	772.79
91	71	83	777.01
91	71	84	794.97
91	72	74	785.47
91	72	75	790.5
91	72	76	783.72
91	72	81	795.36
91	72	82	799.01
91	72	83	814.9
91	72	84	830.71
91	73	74	807.41
91	73	75	806.16
91	73	76	793.82
91	73	81	879.23
91	73	82	889.18
91	73	83	899.03
91	73	84	908.83
91	74	74	817.29
91	74	75	806.07
91	74	76	787.63
91	74	81	965.11
91	74	82	967.23
91	74	83	976.52
91	74	84	989.07
91	75	81	1042.4
91	75	82	1029.5
91	75	83	1042.6
91	75	84	1061.8
91	76	81	1007.6
91	76	82	1018.3
91	76	83	1036.5
91	76	84	1058
92	47	81	961.68
92	47	82	986.46
92	47	83	967.81
92	47	84	959.87
92	48	81	864.52
92	48	82	889.79
92	48	83	878.83
92	48	84	880.58
92	49	74	784.88
92	49	75	822.83
92	49	76	819.96
92	49	81	797.87
92	49	82	828.12
92	49	83	826.81
92	49	84	830.78
92	50	74	772.78
92	50	75	811.58
92	50	76	802.01
92	50	81	795.61
92	50	82	810.68
92	50	83	801.4
92	50	84	797.64
92	51	74	780.38
92	51	75	821.25
92	51	76	819.92
92	51	81	764.74
92	51	82	769.42
92	51	83	763.03
92	51	84	765.35
92	52	74	806.89
92	52	75	863.44
92	52	76	881.45
92	52	81	756.47
92	52	82	754.29
92	52	83	748.02
92	52	84	740.15
92	53	74	874.49
92	53	75	925.8
92	53	76	947.27
92	53	81	781.9
92	53	82	769.28
92	53	83	759.38
92	53	84	744.66
92	54	74	910.11
92	54	75	956.32
92	54	76	978.19
92	54	81	831.32
92	54	82	828.74
92	54	83	810.48
92	54	84	775.89
92	55	74	880.15
92	55	75	943.07
92	55	76	980.01
92	55	81	877.23
92	55	82	874.37
92	55	83	864.12
92	55	84	844.5
92	56	74	854.17
92	56	75	918.61
92	56	76	969.9
92	56	81	920.26
92	56	82	903.25
92	56	83	890.81
92	56	84	884.18
92	57	74	857.57
92	57	75	890.61
92	57	76	940.3
92	57	77	953.08
92	57	78	963.41
92	57	79	968.87
92	57	80	938.04
92	57	81	899.7
92	57	82	882.39
92	57	83	874
92	57	84	881.12
92	58	74	899.47
92	58	75	888.34
92	58	76	931.46
92	58	77	955.32
92	58	78	965.5
92	58	79	983.56
92	58	80	975.22
92	58	81	943.78
92	58	82	935.97
92	58	83	938.46
92	58	84	953.9
92	59	74	948.04
92	59	75	959.17
92	59	76	997.41
92	59	77	990.59
92	59	78	955.29
92	59	79	987.98
92	59	80	976.02
92	59	81	940.05
92	59	82	924.64
92	59	83	910.7
92	59	84	881.88
92	60	74	856.85
92	60	75	827.09
92	60	76	797.57
92	60	77	795.28
92	60	78	834.75
92	60	79	779
92	60	80	751.12
92	60	81	790.16
92	60	82	801.72
92	60	83	806.34
92	60	84	743.29
92	61	74	788.66
92	61	75	666.17
92	61	76	712.16
92	61	77	794.16
92	61	78	865.21
92	61	79	824.79
92	61	80	817.02
92	61	81	885.97
92	61	82	904.4
92	61	83	885.95
92	61	84	773.74
92	62	74	883.54
92	62	75	480.66
92	62	76	733.49
92	62	77	910.24
92	62	78	918.86
92	62	79	908.71
92	62	80	914.8
92	62	81	961.42
92	62	82	973.68
92	62	83	963.82
92	62	84	905.81
92	63	74	854.53
92	63	75	698.89
92	63	76	850.83
92	63	77	965.16
92	63	78	898.26
92	63	79	933.72
92	63	80	994.12
92	63	81	999.18
92	63	82	1007.8
92	63	83	1010.3
92	63	84	1000.3
92	64	74	811.96
92	64	75	852.09
92	64	76	912.7
92	64	77	927.47
92	64	78	850.75
92	64	79	842.23
92	64	80	867.39
92	64	81	906.66
92	64	82	929.48
92	64	83	912.88
92	64	84	920.99
92	65	74	780.36
92	65	75	947.25
92	65	76	939.5
92	65	77	881.39
92	65	78	817.81
92	65	79	792.67
92	65	80	801.93
92	65	81	866.2
92	65	82	916.1
92	65	83	930.01
92	65	84	943.32
92	66	74	848.49
92	66	75	901.44
92	66	76	897.87
92	66	77	873.77
92	66	78	812.41
92	66	79	793.48
92	66	80	808.26
92	66	81	863.35
92	66	82	919.78
92	66	83	957.48
92	66	84	958.23
92	67	74	896.96
92	67	75	904.35
92	67	76	880.31
92	67	81	807.09
92	67	82	847.63
92	67	83	888.79
92	67	84	891.36
92	68	74	910.14
92	68	75	891.4
92	68	76	850.22
92	68	81	791.74
92	68	82	805.98
92	68	83	830.3
92	68	84	836.57
92	69	74	848.58
92	69	75	826.46
92	69	76	790.96
92	69	81	804.71
92	69	82	784.13
92	69	83	786.95
92	69	84	795.57
92	70	74	826.66
92	70	75	809.13
92	70	76	781.45
92	70	81	774.76
92	70	82	771.28
92	70	83	764.31
92	70	84	779.25
92	71	74	807.06
92	71	75	801.69
92	71	76	780.03
92	71	81	782.04
92	71	82	790.36
92	71	83	790.82
92	71	84	814.9
92	72	74	777.96
92	72	75	789.08
92	72	76	777.81
92	72	81	816.28
92	72	82	827.18
92	72	83	843.18
92	72	84	869.81
92	73	74	788.59
92	73	75	795.68
92	73	76	786.25
92	73	81	896.6
92	73	82	906.81
92	73	83	919.03
92	73	84	935.88
92	74	74	802.96
92	74	75	800.08
92	74	76	789.15
92	74	81	970.93
92	74	82	978.01
92	74	83	991.5
92	74	84	1009.6
92	75	81	1024.2
92	75	82	1028.9
92	75	83	1052.8
92	75	84	1084.1
92	76	81	992.26
92	76	82	1008
92	76	83	1026.2
92	76	84	1062.6
93	49	74	805.31
93	49	75	846.84
93	49	76	838.17
93	50	74	804.54
93	50	75	836.99
93	50	76	822.09
93	50	81	797.44
93	50	82	804.81
93	50	83	793.85
93	50	84	803.35
93	51	74	825.35
93	51	75	835.39
93	51	76	813.4
93	51	81	786.14
93	51	82	793.25
93	51	83	784.47
93	51	84	793.93
93	52	74	812.16
93	52	75	819.46
93	52	76	812.04
93	52	81	770.56
93	52	82	768.43
93	52	83	766.21
93	52	84	772.05
93	53	74	885.56
93	53	75	892.43
93	53	76	873.47
93	53	81	750.31
93	53	82	737.17
93	53	83	746.37
93	53	84	755.21
93	54	71	735.27
93	54	72	747.07
93	54	73	811.83
93	54	74	957.04
93	54	75	961.74
93	54	76	934.24
93	54	81	768.32
93	54	82	766.32
93	54	83	758.73
93	54	84	741.28
93	55	71	739.33
93	55	72	764.56
93	55	73	812.81
93	55	74	939.59
93	55	75	977.91
93	55	76	976.34
93	55	81	797.41
93	55	82	798.55
93	55	83	793.5
93	55	84	783.76
93	56	71	789.09
93	56	72	800.56
93	56	73	799.91
93	56	74	922.35
93	56	75	972.75
93	56	76	980.58
93	56	81	839.12
93	56	82	833.61
93	56	83	827.11
93	56	84	824
93	57	71	886.15
93	57	72	867.88
93	57	73	792.67
93	57	74	886.56
93	57	75	936.49
93	57	76	959.85
93	57	77	972.85
93	57	78	974.88
93	57	79	954.27
93	57	80	899.76
93	58	71	918.4
93	58	72	953.76
93	58	73	853.41
93	58	74	862.71
93	58	75	891.74
93	58	76	931.57
93	58	77	965.67
93	58	78	985.18
93	58	79	984.05
93	58	80	953.76
93	59	71	897.56
93	59	72	967.42
93	59	73	959.4
93	59	74	966.61
93	59	75	961.88
93	59	76	941.23
93	59	77	952.93
93	59	78	966.46
93	59	79	990.08
93	59	80	966.5
93	60	71	860.85
93	60	72	914.88
93	60	73	848.67
93	60	74	839.56
93	60	75	873.3
93	60	76	848.37
93	60	77	825.2
93	60	78	814.73
93	60	79	759.4
93	60	80	738.46
93	61	74	712.27
93	61	75	763.39
93	61	76	809.49
93	61	77	841.64
93	61	78	850.49
93	61	79	802.53
93	61	80	799.45
93	62	71	817.57
93	62	72	914.97
93	62	73	898.86
93	62	74	839.46
93	62	75	661.14
93	62	76	820.88
93	62	77	919.44
93	62	78	913.53
93	62	79	895.72
93	62	80	902.24
93	63	71	812.51
93	63	72	874.87
93	63	73	903.64
93	63	74	898.27
93	63	75	834.11
93	63	76	889.28
93	63	77	922.71
93	63	78	881.84
93	63	79	932.27
93	63	80	985.69
93	64	71	828.73
93	64	72	849.35
93	64	73	885.67
93	64	74	897.2
93	64	75	917
93	64	76	928.66
93	64	77	923.07
93	64	78	872.85
93	64	79	862.39
93	64	80	861.32
93	65	71	839.49
93	65	72	923.76
93	65	73	891.39
93	65	74	861.05
93	65	75	946.33
93	65	76	947.32
93	65	77	917.14
93	65	78	877.48
93	65	79	833.99
93	65	80	802.22
93	66	71	863.9
93	66	72	952.94
93	66	73	959.15
93	66	74	951.49
93	66	75	963.71
93	66	76	936.48
93	67	71	862.07
93	67	72	958.14
93	67	73	980.95
93	67	74	971.46
93	67	75	950.41
93	67	76	933.4
93	67	81	796.41
93	67	82	830.61
93	67	83	876.43
93	67	84	902.01
93	68	71	819
93	68	72	930.62
93	68	73	960.27
93	68	74	946.95
93	68	75	915.41
93	68	76	904.68
93	68	81	782.92
93	68	82	801.81
93	68	83	825.01
93	68	84	839.43
93	69	71	733.04
93	69	72	880.72
93	69	73	922.17
93	69	74	881.3
93	69	75	848.21
93	69	76	835.71
93	69	81	794.73
93	69	82	787.94
93	69	83	792.52
93	69	84	793.53
93	70	74	845.48
93	70	75	821.17
93	70	76	804.86
93	70	81	776.11
93	70	82	777.24
93	70	83	772.18
93	70	84	785.3
93	71	74	823.41
93	71	75	814.05
93	71	76	792.91
93	71	81	789.82
93	71	82	801.19
93	71	83	799.73
93	71	84	822.53
93	72	74	824.83
93	72	75	827.07
93	72	76	809.37
93	72	81	836.57
93	72	82	856.48
93	72	83	871.78
93	72	84	897.25
93	73	74	827.32
93	73	75	818.8
93	73	76	801.5
93	73	81	920.34
93	73	82	936.24
93	73	83	944.3
93	73	84	960.02
93	74	74	830.44
93	74	75	811.61
93	74	76	793.12
94	49	74	832.44
94	49	75	847.25
94	49	76	831.87
94	50	71	870.92
94	50	72	840.68
94	50	73	834.81
94	50	74	833.66
94	50	75	834.04
94	50	76	812.95
94	51	71	825.99
94	51	72	835.11
94	51	73	847.67
94	51	74	847.23
94	51	75	823.44
94	51	76	798.43
94	52	71	821.55
94	52	72	830.07
94	52	73	828.71
94	52	74	821.22
94	52	75	818.85
94	52	76	810.02
94	53	69	646.39
94	53	70	697.12
94	53	71	828.16
94	53	72	823.84
94	53	73	831.93
94	53	74	858.19
94	53	75	857.98
94	53	76	852.41
94	54	69	625.97
94	54	70	665.62
94	54	71	812.19
94	54	72	814.68
94	54	73	845.87
94	54	74	924.74
94	54	75	921.22
94	54	76	913.91
94	54	78	878.48
94	54	79	862.25
94	54	80	797.68
94	55	69	619.25
94	55	70	657.81
94	55	71	791.24
94	55	72	793.95
94	55	73	820.22
94	55	74	915.84
94	55	75	969.02
94	55	76	985.68
94	55	78	913.58
94	55	79	895.9
94	55	80	816.95
94	56	69	634
94	56	70	675.39
94	56	71	792.45
94	56	72	815.35
94	56	73	832.77
94	56	74	925.36
94	56	75	974.63
94	56	76	985.65
94	56	78	953.12
94	56	79	993.02
94	56	80	883.15
94	57	71	841.08
94	57	72	867.67
94	57	73	859.34
94	57	74	915.28
94	57	75	956.67
94	57	76	989.14
94	57	77	967.27
94	57	78	967.94
94	57	79	974.59
94	57	80	896.62
94	58	71	891.52
94	58	72	931.43
94	58	73	905.15
94	58	74	889.95
94	58	75	922.33
94	58	76	975.06
94	58	77	971.72
94	58	78	978.23
94	58	79	996.78
94	58	80	957.13
94	59	71	909.44
94	59	72	973.4
94	59	73	997.13
94	59	74	1005.1
94	59	75	996.9
94	59	76	955.81
94	59	77	946.21
94	59	78	964.62
94	59	79	1020.6
94	59	80	982.29
94	60	71	831
94	60	72	855.03
94	60	73	839.21
94	60	74	828.39
94	60	75	838.74
94	60	76	874.01
94	60	77	847.24
94	60	78	799.1
94	60	79	766.36
94	60	80	762.49
94	61	71	595.24
94	61	72	557.62
94	61	73	604.97
94	61	74	670.23
94	61	75	734.17
94	61	76	855.1
94	61	77	882.3
94	61	78	851.31
94	61	79	787.66
94	61	80	786.25
94	62	71	734.94
94	62	72	765.52
94	62	73	805.88
94	62	74	836.29
94	62	75	833.95
94	62	76	922.9
94	62	77	956.63
94	62	78	937.4
94	62	79	874.08
94	62	80	866.75
94	63	71	831.53
94	63	72	878.67
94	63	73	918.72
94	63	74	953.6
94	63	75	965.05
94	63	76	971.93
94	63	77	950.76
94	63	78	904.85
94	63	79	938.93
94	63	80	976.2
94	64	71	870.31
94	64	72	943.89
94	64	73	972.42
94	64	74	983.49
94	64	75	995.12
94	64	76	979.07
94	64	77	957.7
94	64	78	924.51
94	64	79	905.01
94	64	80	886.74
94	65	71	860.17
94	65	72	988.69
94	65	73	979.2
94	65	74	947.69
94	65	75	972.16
94	65	76	968.77
94	65	77	958.34
94	65	78	952.24
94	65	79	903.4
94	65	80	848.64
94	66	71	852.19
94	66	72	953.73
94	66	73	972.46
94	66	74	983.04
94	66	75	1005.8
94	66	76	977.31
94	66	78	973.7
94	66	79	945.53
94	66	80	895.27
94	67	69	764.07
94	67	70	802.59
94	67	71	823.42
94	67	72	922.24
94	67	73	952.74
94	67	74	958.07
94	67	75	968.84
94	67	76	959.96
94	67	78	986.48
94	67	79	940.38
94	67	80	860.7
94	68	69	663.72
94	68	70	707.73
94	68	71	759.46
94	68	72	905.4
94	68	73	927.86
94	68	74	910.11
94	68	75	912.87
94	68	76	923.32
94	68	78	960.14
94	68	79	915.54
94	68	80	836.69
94	69	69	660.25
94	69	70	677.57
94	69	71	698.3
94	69	72	823.67
94	69	73	873.98
94	69	74	885.25
94	69	75	881.11
94	69	76	872.55
94	69	78	878.5
94	69	79	859.19
94	69	80	823.7
94	70	69	668.89
94	70	70	660.6
94	70	71	662.98
94	70	72	793.1
94	70	73	846.34
94	70	74	846.21
94	70	75	833.21
94	70	76	825.97
94	71	71	646.75
94	71	72	789.4
94	71	73	833.97
94	71	74	808.39
94	71	75	794.74
94	71	76	791.44
94	72	71	623.85
94	72	72	764.66
94	72	73	826.71
94	72	74	810.08
94	72	75	822.39
94	72	76	819.58
94	73	71	626.53
94	73	72	757.4
94	73	73	832.54
94	73	74	821.34
94	73	75	818.55
94	73	76	819.88
94	74	74	838.29
94	74	75	813.49
94	74	76	814.12
95	50	71	891.54
95	50	72	864.43
95	50	73	847.36
95	51	71	863.07
95	51	72	876.09
95	51	73	881.01
95	52	71	844.07
95	52	72	878.15
95	52	73	895.91
95	53	69	639.33
95	53	70	692.15
95	53	71	831.71
95	53	72	867.74
95	53	73	886.66
95	53	77	911.55
95	53	78	898.34
95	53	79	880.06
95	53	80	838.27
95	54	69	636.21
95	54	70	675.1
95	54	71	825.38
95	54	72	851.77
95	54	73	859.16
95	54	77	956.98
95	54	78	945.79
95	54	79	916.59
95	54	80	837.68
95	55	69	635.19
95	55	70	671.48
95	55	71	835.25
95	55	72	847.75
95	55	73	846.13
95	55	77	1012.4
95	55	78	980.75
95	55	79	944.54
95	55	80	843.97
95	56	69	640.76
95	56	70	675.84
95	56	71	828.79
95	56	72	846.97
95	56	73	845.13
95	56	77	969.04
95	56	78	990.46
95	56	79	1059.1
95	56	80	935.37
95	57	69	745.87
95	57	70	714.41
95	57	71	826.01
95	57	72	863.21
[truncated: 7,412 more rows]
