# Supplementary material for: From mathematics to medicine: A practical primer on topological data analysis (TDA) and the development of related analytic tools for the functional discovery of latent structure in fMRI data
Source: PLoS One. 2021 Aug 12;16(8):e0255859. doi: 10.1371/journal.pone.0255859 (PMC8360597; doi:10.1371/journal.pone.0255859)
Supplement: S1 Data — The included archive of .csv files has one .csv file for each time index. Each .csv file contains a single matrix, which has one column for each of the spatial coordinates x, y, z and one column for the fMRI signal amplitude at voxel (x, y, z) at that time index. This is normalized scan data for a single patient from our study, described in the paper, with an ACC (anterior cingulate cortex) mask applied. This is the data we used, together with our software implementation of our workflow (available at https://github.com/regalski/Wayne-State-TDA), to produce the persistence diagrams, vineyards, and loop locations pictured in the figures and described in the Workflow section of our paper. (ZIP) [file pone.0255859.s004.zip › lea2002_145_121_121_time_198_rdACC.csv]

86	49	77	732.78
86	49	78	713.9
86	49	79	692.75
86	49	80	697.24
86	50	77	728.26
86	50	78	700.31
86	50	79	669.92
86	50	80	691.92
86	51	77	712.51
86	51	78	694.56
86	51	79	690.51
86	51	80	685.28
86	52	77	739.27
86	52	78	714.48
86	52	79	704.65
86	52	80	698.25
86	53	77	816.03
86	53	78	762.87
86	53	79	727.51
86	53	80	725.79
86	54	77	863.84
86	54	78	827.34
86	54	79	812.9
86	54	80	790.71
86	55	77	890.22
86	55	78	852.2
86	55	79	852.75
86	55	80	842
86	56	77	891.31
86	56	78	841.01
86	56	79	867.1
86	56	80	878.78
86	57	77	860.47
86	57	78	877.5
86	57	79	891.76
86	57	80	890.97
86	57	81	876.07
86	57	82	851.3
86	58	77	853.99
86	58	78	874.95
86	58	79	891.92
86	58	80	901.01
86	58	81	885.89
86	58	82	871.4
86	59	81	842.02
86	59	82	832.35
86	60	81	718.31
86	60	82	742.82
86	61	81	796.13
86	61	82	809.83
86	62	81	831.27
86	62	82	842.27
86	63	77	926.06
86	63	78	861.86
86	63	79	816.52
86	63	80	811.04
86	63	81	823.4
86	63	82	831.2
86	64	77	887.66
86	64	78	849.73
86	64	79	821.26
86	64	80	777.9
86	64	81	754.57
86	64	82	737.28
86	65	77	892.55
86	65	78	885.17
86	65	79	861.53
86	65	80	801.58
86	65	81	774.58
86	65	82	757.84
86	66	77	909.53
86	66	78	906.18
86	66	79	878.12
86	66	80	818.76
86	66	81	790.16
86	66	82	766.82
86	67	77	819.71
86	67	78	831.52
86	67	79	833.13
86	67	80	804.52
86	68	77	860.46
86	68	78	849.12
86	68	79	829.92
86	68	80	785.54
86	69	77	865.4
86	69	78	827.27
86	69	79	791.65
86	69	80	744.6
86	70	77	794.3
86	70	78	759.61
86	70	79	722.03
86	70	80	695.83
86	71	77	743.1
86	71	78	726.55
86	71	79	714.16
86	71	80	698.83
86	72	77	714.34
86	72	78	708.17
86	72	79	703.31
86	72	80	693.13
86	73	77	720.19
86	73	78	709.62
86	73	79	693.83
86	73	80	684.21
87	46	81	930.88
87	46	82	918.94
87	46	83	937.69
87	46	84	950.05
87	47	81	847.85
87	47	82	860.74
87	47	83	866.22
87	47	84	871.49
87	48	81	759.42
87	48	82	776.03
87	48	83	783.82
87	48	84	791.11
87	49	77	727.36
87	49	78	724.62
87	49	79	726.29
87	49	80	734.23
87	49	81	744.03
87	49	82	745.52
87	49	83	747.53
87	49	84	750.84
87	50	77	740.83
87	50	78	722.44
87	50	79	693.33
87	50	80	728.89
87	50	81	742.19
87	50	82	727.48
87	50	83	724.63
87	50	84	727.71
87	51	77	730.77
87	51	78	709.34
87	51	79	698.12
87	51	80	701.25
87	52	77	760.58
87	52	78	732.18
87	52	79	717.13
87	52	80	710.86
87	53	77	840.57
87	53	78	794.64
87	53	79	748.92
87	53	80	737.68
87	54	77	869.97
87	54	78	840.09
87	54	79	803.23
87	54	80	771.95
87	55	77	883.5
87	55	78	861.37
87	55	79	850.73
87	55	80	826.66
87	55	81	790.71
87	55	82	778.56
87	55	83	767.47
87	55	84	767.54
87	56	77	889.94
87	56	78	853.86
87	56	79	897.5
87	56	80	895.59
87	56	81	849.94
87	56	82	819.24
87	56	83	784.01
87	56	84	777.15
87	57	77	875.3
87	57	78	892.62
87	57	79	927.96
87	57	80	928.12
87	57	81	874.14
87	57	82	828.07
87	57	83	781.03
87	57	84	770.21
87	58	77	872.4
87	58	78	893.15
87	58	79	915.39
87	58	80	930.44
87	58	81	915.54
87	58	82	894.89
87	58	83	869.86
87	58	84	862.06
87	59	77	894.07
87	59	78	860.69
87	59	79	866.84
87	59	80	888.75
87	59	81	893.46
87	59	82	883.07
87	59	83	873.81
87	59	84	864.18
87	60	77	805.65
87	60	78	770.33
87	60	79	769.45
87	60	80	784.58
87	60	81	774.14
87	60	82	780.54
87	60	83	820.15
87	60	84	829.2
87	61	77	784.51
87	61	78	739.45
87	61	79	751.84
87	61	80	828.42
87	61	81	803.44
87	61	82	793.98
87	61	83	817.33
87	61	84	830.79
87	62	77	819.76
87	62	78	767.85
87	62	79	767.92
87	62	80	826.77
87	62	81	825.8
87	62	82	828.75
87	62	83	839.42
87	62	84	840.75
87	63	77	931.52
87	63	78	881.5
87	63	79	839.13
87	63	80	789.03
87	63	81	827.81
87	63	82	862.73
87	63	83	842.99
87	63	84	824.34
87	64	77	883.61
87	64	78	817.7
87	64	79	770.41
87	64	80	743.78
87	64	81	784.07
87	64	82	815.13
87	64	83	764.57
87	64	84	741.59
87	65	77	857.42
87	65	78	817.14
87	65	79	778.21
87	65	80	724.85
87	65	81	750.38
87	65	82	781.93
87	65	83	754.33
87	65	84	744.7
87	66	77	867.54
87	66	78	846.67
87	66	79	797.65
87	66	80	714.96
87	66	81	724.33
87	66	82	752.07
87	66	83	743.66
87	66	84	740.12
87	67	77	889.12
87	67	78	829.24
87	67	79	755.14
87	67	80	713.45
87	67	81	714.02
87	67	82	722.33
87	67	83	725.03
87	67	84	725.08
87	68	77	883.8
87	68	78	831.33
87	68	79	771.86
87	68	80	737.62
87	68	81	726.75
87	68	82	723.79
87	68	83	720.24
87	68	84	716.19
87	69	77	840.75
87	69	78	796.16
87	69	79	754.75
87	69	80	740.39
87	70	77	750.92
87	70	78	715.51
87	70	79	690.59
87	70	80	718.57
87	71	77	733.08
87	71	78	718.24
87	71	79	709.29
87	71	80	722.32
87	72	77	722.31
87	72	78	716.31
87	72	79	715.18
87	72	80	715.56
87	73	77	714.13
87	73	78	710.16
87	73	79	705.85
87	73	80	698.87
87	73	81	724.92
87	73	82	753.84
87	73	83	751.53
87	73	84	749.8
87	74	81	755.28
87	74	82	827.68
87	74	83	859.18
87	74	84	874.04
87	75	81	777.31
87	75	82	877.1
87	75	83	915.92
87	75	84	934.83
87	76	81	796.81
87	76	82	913.56
87	76	83	940.76
87	76	84	958.96
88	46	81	959.1
88	46	82	951.79
88	46	83	948.72
88	46	84	947.01
88	47	81	880.9
88	47	82	892.12
88	47	83	876.45
88	47	84	866.48
88	48	81	771.5
88	48	82	769.48
88	48	83	769.29
88	48	84	774.27
88	49	77	728.76
88	49	78	725.32
88	49	79	725.17
88	49	80	738.21
88	49	81	746.64
88	49	82	749.46
88	49	83	751.73
88	49	84	753.31
88	50	77	741.27
88	50	78	727.48
88	50	79	709.03
88	50	80	732.24
88	50	81	746.68
88	50	82	747.17
88	50	83	742.04
88	50	84	733.81
88	51	77	752.86
88	51	78	718.78
88	51	79	690.75
88	51	80	708.79
88	52	77	796.64
88	52	78	757.38
88	52	79	723.47
88	52	80	732.54
88	53	77	904.17
88	53	78	864.68
88	53	79	796.34
88	53	80	782.1
88	54	77	916.59
88	54	78	887.7
88	54	79	835.88
88	54	80	805.14
88	55	77	898.71
88	55	78	875.81
88	55	79	861.02
88	55	80	842.57
88	55	81	820.71
88	55	82	836.81
88	55	83	847.41
88	55	84	842.16
88	56	77	868.96
88	56	78	834.42
88	56	79	876.12
88	56	80	886.43
88	56	81	869.15
88	56	82	869.21
88	56	83	860.4
88	56	84	854.92
88	57	77	870.11
88	57	78	877.84
88	57	79	901.92
88	57	80	897.45
88	57	81	860.27
88	57	82	835.97
88	57	83	809.67
88	57	84	817.01
88	58	77	884.49
88	58	78	901.94
88	58	79	910.23
88	58	80	910.57
88	58	81	901.07
88	58	82	896.72
88	58	83	886.74
88	58	84	896.26
88	59	77	923.74
88	59	78	903.27
88	59	79	893.58
88	59	80	891.25
88	59	81	888.85
88	59	82	879.45
88	59	83	867.6
88	59	84	864.77
88	60	77	896.14
88	60	78	856.52
88	60	79	822.47
88	60	80	798.72
88	60	81	773.35
88	60	82	761.54
88	60	83	779.21
88	60	84	795.76
88	61	77	864.42
88	61	78	841.39
88	61	79	834.54
88	61	80	851.41
88	61	81	826.57
88	61	82	813.6
88	61	83	829.38
88	61	84	828.8
88	62	77	845.82
88	62	78	839.21
88	62	79	841.58
88	62	80	870.02
88	62	81	865.28
88	62	82	868.45
88	62	83	876.71
88	62	84	862.19
88	63	77	923.02
88	63	78	859.51
88	63	79	831.29
88	63	80	839.78
88	63	81	884.31
88	63	82	918.02
88	63	83	904.23
88	63	84	867.34
88	64	77	906.98
88	64	78	823.97
88	64	79	769.72
88	64	80	758.61
88	64	81	835.63
88	64	82	891.79
88	64	83	841.58
88	64	84	790.77
88	65	77	899.4
88	65	78	812.9
88	65	79	750.11
88	65	80	723.51
88	65	81	799.39
88	65	82	860.26
88	65	83	818.52
88	65	84	780.36
88	66	77	904.86
88	66	78	817.94
88	66	79	748.12
88	66	80	714.75
88	66	81	770.77
88	66	82	820.59
88	66	83	791.28
88	66	84	762.82
88	67	77	877.31
88	67	78	797.77
88	67	79	734.52
88	67	80	716.87
88	67	81	739.22
88	67	82	759.33
88	67	83	741.45
88	67	84	724.67
88	68	77	823.12
88	68	78	776.46
88	68	79	741.1
88	68	80	729.85
88	68	81	738.45
88	68	82	747.55
88	68	83	741.47
88	68	84	734.97
88	69	77	759.89
88	69	78	747.68
88	69	79	734.61
88	69	80	731.42
88	70	77	756.43
88	70	78	726.57
88	70	79	702.51
88	70	80	715.69
88	71	77	744.96
88	71	78	724.02
88	71	79	711.52
88	71	80	727.51
88	72	77	730.28
88	72	78	723.98
88	72	79	722.22
88	72	80	734.92
88	73	77	731.92
88	73	78	731.07
88	73	79	729.65
88	73	80	726.58
88	73	81	750.98
88	73	82	782.52
88	73	83	779.2
88	73	84	765.37
88	74	81	800.02
88	74	82	865.51
88	74	83	888.85
88	74	84	893.61
88	75	81	846.09
88	75	82	935.12
88	75	83	952.2
88	75	84	961.32
88	76	81	874.63
88	76	82	976.59
88	76	83	942.86
88	76	84	952.28
89	46	81	954.86
89	46	82	960.57
89	46	83	938.11
89	46	84	922.03
89	47	81	911.59
89	47	82	914.91
89	47	83	878.07
89	47	84	849.93
89	48	81	779.39
89	48	82	776.29
89	48	83	767.78
89	48	84	766.2
89	49	77	745.57
89	49	78	725.49
89	49	79	717.33
89	49	80	732.6
89	49	81	745.24
89	49	82	756.78
89	49	83	760.79
89	49	84	763.3
89	50	74	745.66
89	50	75	756.76
89	50	76	750.31
89	50	77	727.56
89	50	78	730.43
89	50	79	738.67
89	50	80	741.55
89	50	81	752.51
89	50	82	766.19
89	50	83	760.94
89	50	84	750.23
89	51	74	764.23
89	51	75	796.88
89	51	76	805.77
89	51	77	779.83
89	51	78	765.09
89	51	79	744.84
89	51	80	736.87
89	51	81	740.16
89	51	82	751.35
89	51	83	737.68
89	51	84	710.01
89	52	74	809.5
89	52	75	872.43
89	52	76	898.4
89	52	77	856.26
89	52	78	820.71
89	52	79	789.81
89	52	80	791.18
89	52	81	794.93
89	52	82	796.98
89	52	83	774.72
89	52	84	738.14
89	53	74	827.18
89	53	75	897.46
89	53	76	944.67
89	53	77	914.23
89	53	78	895.21
89	53	79	875.1
89	53	80	877.47
89	53	81	864.26
89	53	82	849.23
89	53	83	823.42
89	53	84	788.33
89	54	74	823.3
89	54	75	891.47
89	54	76	945.16
89	54	77	915.79
89	54	78	890.72
89	54	79	860.52
89	54	80	858.65
89	54	81	857.02
89	54	82	861.88
89	54	83	860.71
89	54	84	848.05
89	55	75	860.6
89	55	76	918.97
89	55	77	891.71
89	55	78	868.64
89	55	79	859.83
89	55	80	866.26
89	55	81	871.55
89	55	82	888.46
89	55	83	903.63
89	55	84	904.4
89	56	75	822.62
89	56	76	884.29
89	56	77	864.35
89	56	78	843.55
89	56	79	871.81
89	56	80	886.86
89	56	81	891
89	56	82	904.91
89	56	83	915.98
89	56	84	915.48
89	57	75	860.8
89	57	76	884.84
89	57	77	882.41
89	57	78	873.7
89	57	79	855.97
89	57	80	853.39
89	57	81	861.34
89	57	82	863.47
89	57	83	862.44
89	57	84	864.82
89	58	77	901.74
89	58	78	903.83
89	58	79	892.15
89	58	80	902.31
89	58	81	930.56
89	58	82	935.78
89	58	83	929.51
89	58	84	939.86
89	59	77	924.52
89	59	78	904.66
89	59	79	912.7
89	59	80	923.53
89	59	81	929.69
89	59	82	907.41
89	59	83	870.49
89	59	84	865.16
89	60	77	851.37
89	60	78	805.96
89	60	79	795.91
89	60	80	785.09
89	60	81	750.89
89	60	82	723.38
89	60	83	711.31
89	60	84	741.69
89	61	77	838.04
89	61	78	806.77
89	61	79	812.79
89	61	80	822.14
89	61	81	779.75
89	61	82	759.66
89	61	83	767.1
89	61	84	789.4
89	62	77	851.15
89	62	78	829.62
89	62	79	838.71
89	62	80	868.55
89	62	81	849.84
89	62	82	853.06
89	62	83	863.98
89	62	84	859.62
89	63	77	901.47
89	63	78	851.23
89	63	79	848.69
89	63	80	896.08
89	63	81	934.84
89	63	82	958.09
89	63	83	943.59
89	63	84	902.82
89	64	77	892.98
89	64	78	814.6
89	64	79	776.29
89	64	80	789.66
89	64	81	857.33
89	64	82	914.59
89	64	83	893.97
89	64	84	846.66
89	65	77	876.36
89	65	78	789.13
89	65	79	740.7
89	65	80	749.6
89	65	81	835.47
89	65	82	910.97
89	65	83	889.04
89	65	84	842.11
89	66	75	866.53
89	66	76	853.5
89	66	77	863.84
89	66	78	779.58
89	66	79	730.47
89	66	80	744.19
89	66	81	821.18
89	66	82	887.65
89	66	83	859.47
89	66	84	814.45
89	67	75	891.24
89	67	76	853.26
89	67	77	822.05
89	67	78	764.78
89	67	79	725.69
89	67	80	730.23
89	67	81	770.29
89	67	82	802.99
89	67	83	773.71
89	67	84	746.22
89	68	75	877.13
89	68	76	829.09
89	68	77	789.55
89	68	78	766.37
89	68	79	747.54
89	68	80	740.54
89	68	81	759.16
89	68	82	777.59
89	68	83	766.35
89	68	84	758.44
89	69	74	886.66
89	69	75	831.04
89	69	76	783.84
89	69	77	758.2
89	69	78	767.56
89	69	79	766.49
89	69	80	748.56
89	69	81	754.29
89	69	82	764.7
89	69	83	770.7
89	69	84	772.44
89	70	74	833.57
89	70	75	798.1
89	70	76	763.78
89	70	77	740.76
89	70	78	738.37
89	70	79	733.84
89	70	80	736.67
89	70	81	752.13
89	70	82	771.02
89	70	83	782.68
89	70	84	781.84
89	71	74	787.56
89	71	75	771.17
89	71	76	753.17
89	71	77	740.06
89	71	78	739.47
89	71	79	738.46
89	71	80	745.3
89	71	81	760.28
89	71	82	776.39
89	71	83	766.34
89	71	84	750.2
89	72	74	744.58
89	72	75	746.4
89	72	76	745.65
89	72	77	743.38
89	72	78	747.2
89	72	79	749.13
89	72	80	754.18
89	72	81	772.46
89	72	82	793.67
89	72	83	779.6
89	72	84	758.92
89	73	74	733.25
89	73	75	732.62
89	73	76	731.29
89	73	77	735.48
89	73	78	739.43
89	73	79	743.54
89	73	80	747.6
89	73	81	781.43
89	73	82	820.64
89	73	83	825.61
89	73	84	810.38
89	74	81	843.06
89	74	82	895.03
89	74	83	908.17
89	74	84	902.19
89	75	81	907.37
89	75	82	968.13
89	75	83	977.73
89	75	84	974.17
89	76	81	924.98
89	76	82	992.82
89	76	83	958.88
89	76	84	958.76
90	46	81	940.3
90	46	82	950.21
90	46	83	929.62
90	46	84	909.79
90	47	81	915.85
90	47	82	917.06
90	47	83	878.08
90	47	84	847.22
90	48	81	786.04
90	48	82	788.12
90	48	83	780.41
90	48	84	779.49
90	49	74	743.34
90	49	75	760.86
90	49	76	758.47
90	49	81	752.44
90	49	82	769.16
90	49	83	774.95
90	49	84	778.91
90	50	74	736.96
90	50	75	752.41
90	50	76	751.6
90	50	77	736.8
90	50	78	735.81
90	50	79	746.54
90	50	80	761.42
90	50	81	775.74
90	50	82	789.02
90	50	83	783.51
90	50	84	770.72
90	51	74	758
90	51	75	796.53
90	51	76	820.02
90	51	77	814.34
90	51	78	797.38
90	51	79	777.37
90	51	80	762.91
90	51	81	755.28
90	51	82	757.32
90	51	83	743.48
90	51	84	717.53
90	52	74	802.74
90	52	75	880.84
90	52	76	933
90	52	77	918.85
90	52	78	878.4
90	52	79	844.29
90	52	80	831.72
90	52	81	824.83
90	52	82	819.03
90	52	83	791.93
90	52	84	742.55
90	53	74	809.76
90	53	75	872.85
90	53	76	920.33
90	53	77	924.85
90	53	78	938.76
90	53	79	963.15
90	53	80	950.42
90	53	81	932.76
90	53	82	903.02
90	53	83	862.72
90	53	84	807.19
90	54	74	798
90	54	75	855.39
90	54	76	913.13
90	54	77	921.84
90	54	78	918.96
90	54	79	906.65
90	54	80	911.88
90	54	81	925.39
90	54	82	922.59
90	54	83	914.23
90	54	84	902.21
90	55	74	779.44
90	55	75	826.96
90	55	76	892.91
90	55	77	907.33
90	55	78	903.74
90	55	79	892.78
90	55	80	907.3
90	55	81	925.52
90	55	82	927.33
90	55	83	930.66
90	55	84	938.19
90	56	74	806.8
90	56	75	810.37
90	56	76	865.89
90	56	77	902.14
90	56	78	917.06
90	56	79	929.23
90	56	80	926.48
90	56	81	918.97
90	56	82	923.65
90	56	83	931.65
90	56	84	935.54
90	57	74	877.93
90	57	75	854.87
90	57	76	870.32
90	57	77	897.62
90	57	78	906.52
90	57	79	870.66
90	57	80	860.6
90	57	81	886.52
90	57	82	900.48
90	57	83	911.43
90	57	84	888.32
90	58	74	947.04
90	58	75	913.57
90	58	76	893.21
90	58	77	903.77
90	58	78	918.67
90	58	79	899.92
90	58	80	917.67
90	58	81	979.9
90	58	82	999
90	58	83	990.15
90	58	84	993.17
90	59	75	912.55
90	59	76	920.22
90	59	77	926.21
90	59	78	907.92
90	59	79	924.6
90	59	80	949.15
90	59	81	983.57
90	59	82	960.07
90	59	83	888.56
90	59	84	891.39
90	60	75	783.2
90	60	76	768.05
90	60	77	756.72
90	60	78	742.95
90	60	79	750.96
90	60	80	755.55
90	60	81	732.75
90	60	82	697.94
90	60	83	647
90	60	84	699.66
90	61	77	769.64
90	61	78	767.79
90	61	79	776.05
90	61	80	775.5
90	61	81	709.44
90	61	82	651.44
90	61	83	612.7
90	61	84	683.58
90	62	75	867.69
90	62	76	854.61
90	62	77	860.88
90	62	78	834.21
90	62	79	828.27
90	62	80	840.85
90	62	81	799.23
90	62	82	777.54
90	62	83	761.75
90	62	84	808.5
90	63	75	802.53
90	63	76	839.95
90	63	77	908.04
90	63	78	862.8
90	63	79	877.2
90	63	80	933.74
90	63	81	971.04
90	63	82	977.29
90	63	83	934.81
90	63	84	918.87
90	64	75	826.55
90	64	76	847.92
90	64	77	881.75
90	64	78	805.95
90	64	79	791.57
90	64	80	834.84
90	64	81	865.52
90	64	82	886.3
90	64	83	875.21
90	64	84	869.77
90	65	74	878.47
90	65	75	869.31
90	65	76	857.69
90	65	77	844.3
90	65	78	760.89
90	65	79	738.9
90	65	80	789.47
90	65	81	851.65
90	65	82	905.53
90	65	83	916.52
90	65	84	890.87
90	66	74	901.87
90	66	75	893.4
90	66	76	858.07
90	66	77	810.83
90	66	78	738.78
90	66	79	722.44
90	66	80	781.83
90	66	81	861.78
90	66	82	922.99
90	66	83	921.78
90	66	84	871.21
90	67	74	918.99
90	67	75	881.28
90	67	76	828.92
90	67	77	775.85
90	67	78	730.38
90	67	79	719.97
90	67	80	756.55
90	67	81	797.25
90	67	82	829.48
90	67	83	806.94
90	67	84	762.89
90	68	74	906.71
90	68	75	852.48
90	68	76	799.88
90	68	77	763.46
90	68	78	755.69
90	68	79	757.75
90	68	80	766.14
90	68	81	780.48
90	68	82	795.73
90	68	83	780.69
90	68	84	771.02
90	69	74	861.79
90	69	75	806.42
90	69	76	772.59
90	69	77	764.88
90	69	78	793.39
90	69	79	808.05
90	69	80	786.25
90	69	81	776.65
90	69	82	774.91
90	69	83	771.18
90	69	84	778.22
90	70	74	818.23
90	70	75	796.78
90	70	76	768.31
90	70	77	738.89
90	70	78	752.73
90	70	79	764.82
90	70	80	769.29
90	70	81	771.33
90	70	82	776.73
90	70	83	777.84
90	70	84	775.72
90	71	74	791.18
90	71	75	784.72
90	71	76	763.92
90	71	77	734.34
90	71	78	746.86
90	71	79	760.68
90	71	80	765.67
90	71	81	774.14
90	71	82	783.15
90	71	83	777.26
90	71	84	762.83
90	72	74	780.04
90	72	75	769.23
90	72	76	755.26
90	72	77	742.66
90	72	78	758.7
90	72	79	771.94
90	72	80	770.17
90	72	81	783.62
90	72	82	800.63
90	72	83	793.02
90	72	84	775.94
90	73	74	787.87
90	73	75	781.16
90	73	76	766.15
90	73	81	823.38
90	73	82	862.85
90	73	83	868.8
90	73	84	856.73
90	74	81	894.77
90	74	82	934.39
90	74	83	937.21
90	74	84	924.4
90	75	81	975.77
90	75	82	1002.5
90	75	83	996.63
90	75	84	979.85
90	76	81	957.54
90	76	82	996.84
90	76	83	994.53
90	76	84	985.13
91	47	81	902.49
91	47	82	898.68
91	47	83	885.38
91	47	84	880.35
91	48	81	800.04
91	48	82	801.02
91	48	83	803.44
91	48	84	811.35
91	49	74	754.65
91	49	75	772.81
91	49	76	768.05
91	49	81	768.17
91	49	82	786.77
91	49	83	796.12
91	49	84	803.22
91	50	74	751.57
91	50	75	765.27
91	50	76	759.28
91	50	81	808.09
91	50	82	820.21
91	50	83	809.74
91	50	84	797.13
91	51	74	779.19
91	51	75	801.75
91	51	76	814.2
91	51	81	774.65
91	51	82	764.41
91	51	83	751.03
91	51	84	736.53
91	52	74	823.33
91	52	75	882.07
91	52	76	921.06
91	52	81	814.41
91	52	82	797.45
91	52	83	773.84
91	52	84	744.79
91	53	74	855.07
91	53	75	898.7
91	53	76	927.59
91	53	81	918.96
91	53	82	872.95
91	53	83	831.95
91	53	84	792.14
91	54	74	849.03
91	54	75	891.57
91	54	76	923.62
91	54	81	939.82
91	54	82	930.11
91	54	83	906.96
91	54	84	870.26
91	55	74	810.1
91	55	75	859.83
91	55	76	909.04
91	55	81	952.57
91	55	82	948.46
91	55	83	938.89
91	55	84	928.92
91	56	74	819.87
91	56	75	848.16
91	56	76	887.53
91	56	81	954.16
91	56	82	945.06
91	56	83	941.57
91	56	84	943.34
91	57	74	867.05
91	57	75	861.17
91	57	76	873.29
91	57	77	919.76
91	57	78	951.75
91	57	79	934.87
91	57	80	921.01
91	57	81	926.17
91	57	82	919.37
91	57	83	915.55
91	57	84	905.51
91	58	74	929.13
91	58	75	894.22
91	58	76	884.49
91	58	77	910.56
91	58	78	940.7
91	58	79	935.64
91	58	80	948.01
91	58	81	991.28
91	58	82	1001.5
91	58	83	996.66
91	58	84	995.71
91	59	74	916.97
91	59	75	930.38
91	59	76	931.21
91	59	77	938.7
91	59	78	930.31
91	59	79	931
91	59	80	938.49
91	59	81	978.09
91	59	82	968.57
91	59	83	931.93
91	59	84	895.85
91	60	74	811.03
91	60	75	763.67
91	60	76	730.69
91	60	77	723.16
91	60	78	735.71
91	60	79	726.53
91	60	80	728.56
91	60	81	759.47
91	60	82	761.93
91	60	83	744.26
91	60	84	707.81
91	61	74	784.61
91	61	75	675.25
91	61	76	707.1
91	61	77	743.17
91	61	78	777.82
91	61	79	764.29
91	61	80	743.35
91	61	81	741.26
91	61	82	724.95
91	61	83	700.1
91	61	84	665.25
91	62	74	976.65
91	62	75	714.5
91	62	76	810.55
91	62	77	881.02
91	62	78	870.56
91	62	79	843.01
91	62	80	825.56
91	62	81	821.78
91	62	82	820.38
91	62	83	818.24
91	62	84	819.91
91	63	74	900.44
91	63	75	752.74
91	63	76	840.87
91	63	77	924.36
91	63	78	876.5
91	63	79	906.31
91	63	80	973.33
91	63	81	992.66
91	63	82	984.99
91	63	83	945.49
91	63	84	943.54
91	64	74	857.02
91	64	75	846.66
91	64	76	877.69
91	64	77	882.67
91	64	78	801.46
91	64	79	815.28
91	64	80	883.71
91	64	81	882.12
91	64	82	871.11
91	64	83	833.35
91	64	84	857.69
91	65	74	850.83
91	65	75	923.51
91	65	76	900.4
91	65	77	833.51
91	65	78	743.75
91	65	79	748.83
91	65	80	826.28
91	65	81	866.35
91	65	82	900.01
91	65	83	895.59
91	65	84	900.25
91	66	74	876.83
91	66	75	900.72
91	66	76	862.59
91	66	77	794.61
91	66	78	721.76
91	66	79	721.29
91	66	80	796.41
91	66	81	885.17
91	66	82	947.6
91	66	83	948.63
91	66	84	914.6
91	67	74	897.18
91	67	75	886.56
91	67	76	837.96
91	67	81	835.82
91	67	82	858.16
91	67	83	859.55
91	67	84	826.22
91	68	74	884.84
91	68	75	855.5
91	68	76	810.71
91	68	81	817.32
91	68	82	811.73
91	68	83	807.09
91	68	84	795.58
91	69	74	834.12
91	69	75	801.54
91	69	76	771.69
91	69	81	806.3
91	69	82	780.03
91	69	83	772.79
91	69	84	776.01
91	70	74	807.09
91	70	75	794.05
91	70	76	773.95
91	70	81	774.35
91	70	82	765.46
91	70	83	771.88
91	70	84	774.09
91	71	74	791.78
91	71	75	787.27
91	71	76	770.94
91	71	81	768.46
91	71	82	773.81
91	71	83	783.01
91	71	84	783.99
91	72	74	792.46
91	72	75	782.55
91	72	76	762.79
91	72	81	775.35
91	72	82	792.99
91	72	83	799.88
91	72	84	802.71
91	73	74	804.38
91	73	75	799.21
91	73	76	786.9
91	73	81	871.25
91	73	82	887.22
91	73	83	885.03
91	73	84	884.83
91	74	74	804.23
91	74	75	797.05
91	74	76	785.64
91	74	81	959.16
91	74	82	968.27
91	74	83	965.53
91	74	84	968.09
91	75	81	1029.5
91	75	82	1033.6
91	75	83	1036.7
91	75	84	1042.9
91	76	81	989.7
91	76	82	1010.4
91	76	83	1026.6
91	76	84	1038
92	47	81	962.77
92	47	82	954.48
92	47	83	945.78
92	47	84	948.85
92	48	81	860.49
92	48	82	877.7
92	48	83	879.77
92	48	84	887.57
92	49	74	776.95
92	49	75	796.88
92	49	76	786.98
92	49	81	791.89
92	49	82	826.12
92	49	83	841.82
92	49	84	853.82
92	50	74	776.89
92	50	75	786.67
92	50	76	776.05
92	50	81	796.66
92	50	82	802.73
92	50	83	819.45
92	50	84	829.7
92	51	74	804.48
92	51	75	805.44
92	51	76	799.11
92	51	81	777.73
92	51	82	800.41
92	51	83	787.03
92	51	84	768.4
92	52	74	834.85
92	52	75	854.49
92	52	76	858.52
92	52	81	772.52
92	52	82	789.3
92	52	83	775.02
92	52	84	751.15
92	53	74	898.48
92	53	75	918.88
92	53	76	925.37
92	53	81	798
92	53	82	785.33
92	53	83	779.4
92	53	84	766.68
92	54	74	921.08
92	54	75	946.35
92	54	76	957.25
92	54	81	849.39
92	54	82	844.77
92	54	83	827.49
92	54	84	795.89
92	55	74	875.19
92	55	75	927.13
92	55	76	961.05
92	55	81	893.31
92	55	82	886.46
92	55	83	875.22
92	55	84	860.61
92	56	74	866.23
92	56	75	916.71
92	56	76	943.04
92	56	81	925.38
92	56	82	907.37
92	56	83	895.9
92	56	84	892.22
92	57	74	872.62
92	57	75	892.66
92	57	76	911.36
92	57	77	927.14
92	57	78	946.44
92	57	79	959.86
92	57	80	930.02
92	57	81	884.67
92	57	82	878.36
92	57	83	875.98
92	57	84	879.14
92	58	74	906.48
92	58	75	888.41
92	58	76	904.52
92	58	77	928.34
92	58	78	952.53
92	58	79	978.68
92	58	80	968.38
92	58	81	935.89
92	58	82	936.07
92	58	83	943.57
92	58	84	959.02
92	59	74	963.18
92	59	75	983.29
92	59	76	968.53
92	59	77	967.7
92	59	78	966.4
92	59	79	980.02
92	59	80	965
92	59	81	941.01
92	59	82	928.6
92	59	83	912.62
92	59	84	881.72
92	60	74	876.77
92	60	75	865.05
92	60	76	822.52
92	60	77	811.21
92	60	78	832.67
92	60	79	771.9
92	60	80	745
92	60	81	804.11
92	60	82	813.75
92	60	83	806.39
92	60	84	735.38
92	61	74	813.65
92	61	75	691.35
92	61	76	750.39
92	61	77	825.38
92	61	78	854.37
92	61	79	794.94
92	61	80	778.12
92	61	81	867.1
92	61	82	889.55
92	61	83	869.99
92	61	84	756.64
92	62	74	901.65
92	62	75	468.94
92	62	76	734.63
92	62	77	913.27
92	62	78	899.84
92	62	79	863.64
92	62	80	855.72
92	62	81	928.42
92	62	82	956.78
92	62	83	951.93
92	62	84	894.94
92	63	74	853.66
92	63	75	699.2
92	63	76	834.11
92	63	77	936.35
92	63	78	893.42
92	63	79	921.93
92	63	80	974.36
92	63	81	999.42
92	63	82	1014
92	63	83	1013.5
92	63	84	994.42
92	64	74	798.33
92	64	75	847.29
92	64	76	900.84
92	64	77	910.56
92	64	78	826.79
92	64	79	816.22
92	64	80	848.38
92	64	81	901.69
92	64	82	931.56
92	64	83	915.99
92	64	84	914.05
92	65	74	763.62
92	65	75	934.31
92	65	76	938.55
92	65	77	885.42
92	65	78	790.79
92	65	79	765.67
92	65	80	789.98
92	65	81	870.3
92	65	82	928.28
92	65	83	940.25
92	65	84	937.5
92	66	74	846.76
92	66	75	904.56
92	66	76	899.96
92	66	77	870.84
92	66	78	808.44
92	66	79	785.49
92	66	80	800.33
92	66	81	879.47
92	66	82	944.91
92	66	83	969.55
92	66	84	952.26
92	67	74	890.15
92	67	75	897.47
92	67	76	880.39
92	67	81	817.13
92	67	82	860.7
92	67	83	894.86
92	67	84	887.42
92	68	74	892.22
92	68	75	878.45
92	68	76	851.24
92	68	81	794.81
92	68	82	807.06
92	68	83	828.34
92	68	84	824.62
92	69	74	825.67
92	69	75	833.53
92	69	76	805
92	69	81	797.75
92	69	82	774.14
92	69	83	777.95
92	69	84	776.58
92	70	74	806.68
92	70	75	794.17
92	70	76	774.47
92	70	81	765.74
92	70	82	773.26
92	70	83	779.3
92	70	84	777.24
92	71	74	799.02
92	71	75	777.74
92	71	76	760.07
92	71	81	775.1
92	71	82	800.43
92	71	83	804.88
92	71	84	809.95
92	72	74	795.94
92	72	75	791.14
92	72	76	773.88
92	72	81	816.29
92	72	82	840.21
92	72	83	837.2
92	72	84	849.83
92	73	74	799.56
92	73	75	790.71
92	73	76	780.31
92	73	81	905.65
92	73	82	930.87
92	73	83	918.07
92	73	84	918.9
92	74	74	799.94
92	74	75	785.1
92	74	76	779.19
92	74	81	980.94
92	74	82	1003
92	74	83	991.53
92	74	84	995.6
92	75	81	1023.3
92	75	82	1036
92	75	83	1047.9
92	75	84	1070.3
92	76	81	979.32
92	76	82	1005.1
92	76	83	1024.3
92	76	84	1055.7
93	49	74	801.34
93	49	75	823.81
93	49	76	799.16
93	50	74	803.61
93	50	75	810.01
93	50	76	790.09
93	50	81	808.45
93	50	82	813.79
93	50	83	824.88
93	50	84	844.42
93	51	74	822.45
93	51	75	807.54
93	51	76	790.53
93	51	81	799.2
93	51	82	819.29
93	51	83	816.52
93	51	84	818.99
93	52	74	822.16
93	52	75	806.51
93	52	76	791.08
93	52	81	784.59
93	52	82	795.42
93	52	83	793.21
93	52	84	791.11
93	53	74	889.61
93	53	75	885.53
93	53	76	864.58
93	53	81	763.32
93	53	82	748.19
93	53	83	760.43
93	53	84	775.31
93	54	71	750.33
93	54	72	786.13
93	54	73	843.86
93	54	74	950
93	54	75	949.78
93	54	76	924.32
93	54	81	791.33
93	54	82	784.33
93	54	83	773.73
93	54	84	754.27
93	55	71	750.34
93	55	72	787.53
93	55	73	833.81
93	55	74	944.6
93	55	75	959.96
93	55	76	949.39
93	55	81	821.4
93	55	82	817.56
93	55	83	809.55
93	55	84	795.86
93	56	71	800.13
93	56	72	818.57
93	56	73	820.94
93	56	74	939.41
93	56	75	963.86
93	56	76	946.67
93	56	81	849.14
93	56	82	848.67
93	56	83	841.17
93	56	84	831.06
93	57	71	900.18
93	57	72	878.93
93	57	73	812.76
93	57	74	903.59
93	57	75	936.54
93	57	76	934.89
93	57	77	942.83
93	57	78	944.8
93	57	79	935.12
93	57	80	890.62
93	58	71	914.38
93	58	72	940.71
93	58	73	859.34
93	58	74	871.69
93	58	75	897.79
93	58	76	924.58
93	58	77	937.59
93	58	78	951.09
93	58	79	970.03
93	58	80	953.77
93	59	71	893.53
93	59	72	978.43
93	59	73	963.58
93	59	74	985.8
93	59	75	991.97
93	59	76	945.31
93	59	77	948.03
93	59	78	964.55
93	59	79	988.06
93	59	80	970.41
93	60	71	859.89
93	60	72	952.92
93	60	73	850.64
93	60	74	860.53
93	60	75	921.38
93	60	76	860.46
93	60	77	822.18
93	60	78	806.65
93	60	79	741.25
93	60	80	726.31
93	61	74	739.61
93	61	75	817.63
93	61	76	827.73
93	61	77	842.81
93	61	78	838.55
93	61	79	769.6
93	61	80	760.53
93	62	71	852.51
93	62	72	919.09
93	62	73	909.03
93	62	74	862.47
93	62	75	682.12
93	62	76	830.92
93	62	77	916.42
93	62	78	894.41
93	62	79	853.58
93	62	80	850.13
93	63	71	852.58
93	63	72	883.96
93	63	73	928.67
93	63	74	935.36
93	63	75	872.25
93	63	76	908.39
93	63	77	922.79
93	63	78	874.9
93	63	79	916.43
93	63	80	966.9
93	64	71	850.84
93	64	72	872.59
93	64	73	908.85
93	64	74	911.29
93	64	75	933.04
93	64	76	937.73
93	64	77	920.15
93	64	78	850.87
93	64	79	838.36
93	64	80	842.28
93	65	71	847.54
93	65	72	932.74
93	65	73	868.32
93	65	74	820.99
93	65	75	933.38
93	65	76	945.41
93	65	77	917.19
93	65	78	854.47
93	65	79	809.99
93	65	80	785.24
93	66	71	844.94
93	66	72	929.94
93	66	73	931.21
93	66	74	927.6
93	66	75	968.8
93	66	76	952.57
93	67	71	833.09
93	67	72	935.22
93	67	73	962.07
93	67	74	953.55
93	67	75	943.5
93	67	76	932.51
93	67	81	787.38
93	67	82	833.64
93	67	83	889.48
93	67	84	907.07
93	68	71	813.04
93	68	72	937.59
93	68	73	960.3
93	68	74	936.01
93	68	75	903.5
93	68	76	892.73
93	68	81	769.94
93	68	82	794.86
93	68	83	833.06
93	68	84	842.48
93	69	71	724.06
93	69	72	865.78
93	69	73	910.29
93	69	74	884.4
93	69	75	873.33
93	69	76	841.81
93	69	81	786.75
93	69	82	778.98
93	69	83	794.57
93	69	84	788.58
93	70	74	851.53
93	70	75	827.21
93	70	76	806.89
93	70	81	761.07
93	70	82	778.23
93	70	83	789.18
93	70	84	786.3
93	71	74	833.41
93	71	75	803.09
93	71	76	788.92
93	71	81	776.89
93	71	82	814.27
93	71	83	823.82
93	71	84	826.6
93	72	74	842.88
93	72	75	841.17
93	72	76	819.43
93	72	81	841.57
93	72	82	880.49
93	72	83	888.82
93	72	84	895.25
93	73	74	818.33
93	73	75	815.84
93	73	76	811.53
93	73	81	933.39
93	73	82	966.29
93	73	83	950.32
93	73	84	950.03
93	74	74	793.4
93	74	75	786.64
93	74	76	798.15
94	49	74	819.41
94	49	75	833.2
94	49	76	813.87
94	50	71	865.93
94	50	72	834.69
94	50	73	821.82
94	50	74	816.65
94	50	75	811.98
94	50	76	790.91
94	51	71	862.07
94	51	72	853.18
94	51	73	852.73
94	51	74	839.26
94	51	75	797.41
94	51	76	773.42
94	52	71	862.6
94	52	72	862.07
94	52	73	854.69
94	52	74	836.16
94	52	75	811.76
94	52	76	792.92
94	53	69	642.38
94	53	70	713.1
94	53	71	855.12
94	53	72	855.84
94	53	73	857.95
94	53	74	869.17
94	53	75	842.9
94	53	76	829.32
94	54	69	616.01
94	54	70	661.69
94	54	71	828.31
94	54	72	828.83
94	54	73	855.98
94	54	74	922.77
94	54	75	896.2
94	54	76	882.89
94	54	78	868.47
94	54	79	850.24
94	54	80	803.72
94	55	69	605.32
94	55	70	636.84
94	55	71	776.23
94	55	72	807.91
94	55	73	854.23
94	55	74	951.89
94	55	75	962.12
94	55	76	951.73
94	55	78	898.5
94	55	79	876.9
94	55	80	832
94	56	69	619.02
94	56	70	656.38
94	56	71	773.4
94	56	72	826.34
94	56	73	862.85
94	56	74	954.46
94	56	75	966.76
94	56	76	952.76
94	56	78	957.24
94	56	79	971.14
94	56	80	888.23
94	57	71	852.12
94	57	72	876.72
94	57	73	868.43
94	57	74	922.34
94	57	75	944.76
94	57	76	956.28
94	57	77	958.41
94	57	78	960
94	57	79	951.53
94	57	80	891.57
94	58	71	890.45
94	58	72	923.28
94	58	73	872
94	58	74	870.87
94	58	75	905.36
94	58	76	951.1
94	58	77	951.74
94	58	78	957.23
94	58	79	978.83
94	58	80	956.19
94	59	71	921.51
94	59	72	991.54
94	59	73	986.4
94	59	74	992.37
94	59	75	987.09
94	59	76	949.94
94	59	77	941.37
94	59	78	957.78
94	59	79	1010.6
94	59	80	985.23
94	60	71	844.05
94	60	72	883.97
94	60	73	833
94	60	74	831.19
94	60	75	859.64
94	60	76	865.97
94	60	77	824.16
94	60	78	770.97
94	60	79	731.27
94	60	80	740.44
94	61	71	553.97
94	61	72	561.29
94	61	73	598.85
94	61	74	690.35
94	61	75	783.35
94	61	76	855.2
94	61	77	861.4
94	61	78	826.41
94	61	79	752.77
94	61	80	752.39
94	62	71	708.86
94	62	72	767.38
94	62	73	788.62
94	62	74	832.04
94	62	75	856.9
94	62	76	926.92
94	62	77	946.62
94	62	78	918.29
94	62	79	844.91
94	62	80	832.63
94	63	71	830.4
94	63	72	906.59
94	63	73	924.72
94	63	74	965.77
94	63	75	999.29
94	63	76	986.06
94	63	77	948.81
94	63	78	889.93
94	63	79	924.08
94	63	80	967.39
94	64	71	895.39
94	64	72	987.05
94	64	73	986.65
94	64	74	986.69
94	64	75	1013.2
94	64	76	986.17
94	64	77	952.79
94	64	78	903.56
94	64	79	885.97
94	64	80	872.67
94	65	71	861.14
94	65	72	972.71
94	65	73	947.26
94	65	74	916.76
94	65	75	969.26
94	65	76	966.86
94	65	77	951.39
94	65	78	933.23
94	65	79	885.39
94	65	80	832.65
94	66	71	842.24
94	66	72	925.8
94	66	73	948.61
94	66	74	971.24
94	66	75	1011
94	66	76	985.45
94	66	78	978.75
94	66	79	939.55
94	66	80	873.3
94	67	69	787.19
94	67	70	812.72
94	67	71	810.53
94	67	72	900.4
94	67	73	943.91
94	67	74	962.19
94	67	75	966.95
94	67	76	960.08
94	67	78	978.54
94	67	79	917.38
94	67	80	819.67
94	68	69	650.68
94	68	70	697.72
94	68	71	751.47
94	68	72	897.42
94	68	73	935.93
94	68	74	928.18
94	68	75	903.98
94	68	76	908.36
94	68	78	937.1
94	68	79	883.53
94	68	80	792.72
94	69	69	632.31
94	69	70	659.62
94	69	71	685.29
94	69	72	824.7
94	69	73	882.1
94	69	74	893.39
94	69	75	869.25
94	69	76	843.62
94	69	78	847.51
94	69	79	834.22
94	69	80	798.73
94	70	69	633.91
94	70	70	648.65
94	70	71	660.04
94	70	72	786.2
94	70	73	844.47
94	70	74	858.29
94	70	75	820.28
94	70	76	805.01
94	71	71	675.78
94	71	72	765.4
94	71	73	813.99
94	71	74	830.4
94	71	75	786.77
94	71	76	782.45
94	72	71	640.95
94	72	72	751.73
94	72	73	812.78
94	72	74	822.12
94	72	75	821.44
94	72	76	812.61
94	73	71	635.64
94	73	72	759.49
94	73	73	833.61
94	73	74	825.33
94	73	75	818.52
94	73	76	820.87
94	74	74	833.25
94	74	75	811.5
94	74	76	822.14
95	50	71	888.59
95	50	72	852.48
95	50	73	845.39
95	51	71	900.11
95	51	72	889.11
95	51	73	886.01
95	52	71	879.11
95	52	72	896.17
95	52	73	907.93
95	53	69	634.35
95	53	70	699.17
95	53	71	843.69
95	53	72	874.68
95	53	73	891.58
95	53	77	895.58
95	53	78	897.37
95	53	79	880.09
95	53	80	816.31
95	54	69	636.26
95	54	70	682.14
95	54	71	830.37
95	54	72	832.73
95	54	73	839.11
95	54	77	938.07
95	54	78	938.81
95	54	79	915.57
95	54	80	833.71
95	55	69	627.23
95	55	70	663.49
95	55	71	835.24
95	55	72	853.71
95	55	73	866.04
95	55	77	993.44
95	55	78	966.73
95	55	79	939.49
95	55	80	866.97
95	56	69	624.76
95	56	70	657.78
95	56	71	825.73
95	56	72	863.93
95	56	73	878.11
95	56	77	976.21
95	56	78	1001.6
95	56	79	1048.2
95	56	80	958.44
95	57	69	737.89
95	57	70	740.4
95	57	71	837.03
95	57	72	879.27
[truncated: 7,412 more rows]
