# Supplementary material for: From mathematics to medicine: A practical primer on topological data analysis (TDA) and the development of related analytic tools for the functional discovery of latent structure in fMRI data
Source: PLoS One. 2021 Aug 12;16(8):e0255859. doi: 10.1371/journal.pone.0255859 (PMC8360597; doi:10.1371/journal.pone.0255859)
Supplement: S1 Data — The included archive of .csv files has one .csv file for each time index. Each .csv file contains a single matrix, which has one column for each of the spatial coordinates x, y, z and one column for the fMRI signal amplitude at voxel (x, y, z) at that time index. This is normalized scan data for a single patient from our study, described in the paper, with an ACC (anterior cingulate cortex) mask applied. This is the data we used, together with our software implementation of our workflow (available at https://github.com/regalski/Wayne-State-TDA), to produce the persistence diagrams, vineyards, and loop locations pictured in the figures and described in the Workflow section of our paper. (ZIP) [file pone.0255859.s004.zip › lea2002_145_121_121_time_199_rdACC.csv]

86	49	77	705.85
86	49	78	700.98
86	49	79	704.82
86	49	80	713.31
86	50	77	687.28
86	50	78	678.35
86	50	79	681.02
86	50	80	692.03
86	51	77	683.5
86	51	78	674.61
86	51	79	681.6
86	51	80	668.37
86	52	77	716.33
86	52	78	700.56
86	52	79	698.72
86	52	80	683.35
86	53	77	790.01
86	53	78	756.87
86	53	79	737.57
86	53	80	722.91
86	54	77	831.82
86	54	78	803.38
86	54	79	808.95
86	54	80	782.78
86	55	77	855.24
86	55	78	819.22
86	55	79	844.74
86	55	80	835.03
86	56	77	856.31
86	56	78	805.02
86	56	79	861.14
86	56	80	879.79
86	57	77	835.48
86	57	78	847.58
86	57	79	885.81
86	57	80	900.95
86	57	81	885.03
86	57	82	851.3
86	58	77	829.07
86	58	78	849.01
86	58	79	884
86	58	80	912.1
86	58	81	901.98
86	58	82	879.52
86	59	81	865.07
86	59	82	852.4
86	60	81	755.4
86	60	82	777.95
86	61	81	830.25
86	61	82	851.93
86	62	81	857.28
86	62	82	878.3
86	63	77	884.19
86	63	78	833.01
86	63	79	801.65
86	63	80	812.16
86	63	81	837.48
86	63	82	851.26
86	64	77	860.64
86	64	78	831.7
86	64	79	807.25
86	64	80	759.88
86	64	81	743.52
86	64	82	735.25
86	65	77	871.6
86	65	78	854.23
86	65	79	826.56
86	65	80	776.61
86	65	81	748.63
86	65	82	723.91
86	66	77	891.6
86	66	78	864.16
86	66	79	834.09
86	66	80	803.77
86	66	81	777.21
86	66	82	746.85
86	67	77	811.64
86	67	78	824.45
86	67	79	838.07
86	67	80	819.53
86	68	77	844.5
86	68	78	839.15
86	68	79	835.95
86	68	80	810.63
86	69	77	842.29
86	69	78	808.22
86	69	79	785.66
86	69	80	768.67
86	70	77	768.33
86	70	78	727.68
86	70	79	694.13
86	70	80	706.93
86	71	77	734.12
86	71	78	711.58
86	71	79	695.2
86	71	80	696.89
86	72	77	718.3
86	72	78	705.11
86	72	79	695.26
86	72	80	691.13
86	73	77	726.19
86	73	78	714.59
86	73	79	700.79
86	73	80	690.19
87	46	81	924.91
87	46	82	921.01
87	46	83	931.76
87	46	84	940.13
87	47	81	863.98
87	47	82	868.85
87	47	83	860.3
87	47	84	854.57
87	48	81	774.37
87	48	82	766.01
87	48	83	769.81
87	48	84	777.14
87	49	77	714.43
87	49	78	706.67
87	49	79	710.31
87	49	80	737.23
87	49	81	748.05
87	49	82	738.57
87	49	83	737.58
87	49	84	736.9
87	50	77	703.87
87	50	78	700.5
87	50	79	710.43
87	50	80	726.98
87	50	81	729.27
87	50	82	723.55
87	50	83	721.68
87	50	84	721.76
87	51	77	698.76
87	51	78	691.36
87	51	79	704.17
87	51	80	688.31
87	52	77	737.65
87	52	78	722.26
87	52	79	721.18
87	52	80	706.97
87	53	77	823.6
87	53	78	795.69
87	53	79	763.04
87	53	80	755.82
87	54	77	852.97
87	54	78	826.15
87	54	79	803.31
87	54	80	779
87	55	77	867.57
87	55	78	837.42
87	55	79	846.79
87	55	80	832.71
87	55	81	798.78
87	55	82	773.6
87	55	83	751.48
87	55	84	759.53
87	56	77	870.94
87	56	78	835.85
87	56	79	899.57
87	56	80	910.64
87	56	81	861.98
87	56	82	809.26
87	56	83	753.01
87	56	84	761.1
87	57	77	868.29
87	57	78	881.67
87	57	79	935.98
87	57	80	947.08
87	57	81	890.14
87	57	82	820.07
87	57	83	737.01
87	57	84	738.17
87	58	77	867.44
87	58	78	884.2
87	58	79	918.42
87	58	80	941.47
87	58	81	929.62
87	58	82	898.02
87	58	83	852.01
87	58	84	838.15
87	59	77	876.03
87	59	78	843.65
87	59	79	857.92
87	59	80	886.88
87	59	81	903.48
87	59	82	895.06
87	59	83	875.79
87	59	84	863.16
87	60	77	776.7
87	60	78	751.39
87	60	79	752.52
87	60	80	765.59
87	60	81	777.16
87	60	82	795.6
87	60	83	832.21
87	60	84	850.29
87	61	77	746.65
87	61	78	727.54
87	61	79	751.93
87	61	80	823.5
87	61	81	819.54
87	61	82	824.06
87	61	83	840.32
87	61	84	849.77
87	62	77	771.75
87	62	78	760.85
87	62	79	780.92
87	62	80	828.71
87	62	81	838.81
87	62	82	851.8
87	62	83	855.45
87	62	84	854.76
87	63	77	885.62
87	63	78	870.59
87	63	79	841.19
87	63	80	774.09
87	63	81	822.88
87	63	82	864.8
87	63	83	853.06
87	63	84	839.39
87	64	77	860.58
87	64	78	812.66
87	64	79	770.38
87	64	80	727.74
87	64	81	775.01
87	64	82	816.07
87	64	83	791.54
87	64	84	774.56
87	65	77	855.48
87	65	78	807.22
87	65	79	765.27
87	65	80	720.84
87	65	81	741.32
87	65	82	762.83
87	65	83	755.3
87	65	84	751.72
87	66	77	874.59
87	66	78	828.7
87	66	79	776.66
87	66	80	721.94
87	66	81	723.26
87	66	82	733.98
87	66	83	735.61
87	66	84	737.12
87	67	77	875.08
87	67	78	815.24
87	67	79	754.15
87	67	80	717.38
87	67	81	725.92
87	67	82	741.24
87	67	83	733.98
87	67	84	730.07
87	68	77	860.8
87	68	78	808.41
87	68	79	757.96
87	68	80	741.67
87	68	81	743.78
87	68	82	747.83
87	68	83	726.26
87	68	84	717.19
87	69	77	811.78
87	69	78	767.18
87	69	79	735.78
87	69	80	746.46
87	70	77	711.88
87	70	78	685.46
87	70	79	681.58
87	70	80	726.61
87	71	77	705.12
87	71	78	700.26
87	71	79	705.32
87	71	80	724.37
87	72	77	713.28
87	72	78	711.26
87	72	79	712.14
87	72	80	720.59
87	73	77	721.09
87	73	78	709.11
87	73	79	701.8
87	73	80	716.88
87	73	81	732.98
87	73	82	742.9
87	73	83	734.54
87	73	84	742.79
87	74	81	769.34
87	74	82	823.75
87	74	83	846.27
87	74	84	873.14
87	75	81	796.32
87	75	82	881.1
87	75	83	908.99
87	75	84	936.88
87	76	81	818.86
87	76	82	925.65
87	76	83	937.89
87	76	84	959.03
88	46	81	957.16
88	46	82	961.86
88	46	83	956.79
88	46	84	954.08
88	47	81	896.03
88	47	82	906.23
88	47	83	880.54
88	47	84	863.57
88	48	81	777.47
88	48	82	778.47
88	48	83	773.28
88	48	84	775.27
88	49	77	723.81
88	49	78	719.34
88	49	79	721.17
88	49	80	731.23
88	49	81	742.69
88	49	82	751.53
88	49	83	749.78
88	49	84	747.35
88	50	77	707.29
88	50	78	706.55
88	50	79	713.13
88	50	80	722.32
88	50	81	731.75
88	50	82	740.23
88	50	83	736.07
88	50	84	727.85
88	51	77	724.87
88	51	78	705.8
88	51	79	699.76
88	51	80	702.82
88	52	77	782.64
88	52	78	754.41
88	52	79	735.52
88	52	80	732.63
88	53	77	893.19
88	53	78	862.72
88	53	79	813.41
88	53	80	794.16
88	54	77	913.59
88	54	78	887.72
88	54	79	848.9
88	54	80	818.15
88	55	77	906.73
88	55	78	881.84
88	55	79	863.04
88	55	80	844.58
88	55	81	825.75
88	55	82	828.88
88	55	83	827.5
88	55	84	829.2
88	56	77	888.96
88	56	78	859.45
88	56	79	865.18
88	56	80	872.45
88	56	81	867.15
88	56	82	859.25
88	56	83	834.45
88	56	84	843.9
88	57	77	881.09
88	57	78	895.86
88	57	79	919.96
88	57	80	917.44
88	57	81	875.2
88	57	82	829.9
88	57	83	773.6
88	57	84	805.98
88	58	77	877.5
88	58	78	900.92
88	58	79	921.25
88	58	80	925.6
88	58	81	910.11
88	58	82	895.79
88	58	83	874.83
88	58	84	888.32
88	59	77	891.7
88	59	78	879.27
88	59	79	880.65
88	59	80	886.31
88	59	81	885.81
88	59	82	878.34
88	59	83	865.5
88	59	84	868.69
88	60	77	837.12
88	60	78	827.55
88	60	79	805.5
88	60	80	783.72
88	60	81	761.36
88	60	82	751.61
88	60	83	768.33
88	60	84	807.88
88	61	77	812.5
88	61	78	816.49
88	61	79	823.66
88	61	80	842.57
88	61	81	824.81
88	61	82	823.86
88	61	83	849.59
88	61	84	860.89
88	62	77	819.88
88	62	78	825.27
88	62	79	837.61
88	62	80	864
88	62	81	868.38
88	62	82	881.63
88	62	83	900.87
88	62	84	890.27
88	63	77	903.11
88	63	78	853.62
88	63	79	831.37
88	63	80	827.82
88	63	81	879.39
88	63	82	920.14
88	63	83	921.35
88	63	84	890.4
88	64	77	886.96
88	64	78	807.95
88	64	79	762.7
88	64	80	758.6
88	64	81	834.66
88	64	82	889.8
88	64	83	868.57
88	64	84	828.73
88	65	77	888.41
88	65	78	799.91
88	65	79	745.11
88	65	80	731.48
88	65	81	802.38
88	65	82	856.27
88	65	83	835.55
88	65	84	805.38
88	66	77	916.86
88	66	78	820.92
88	66	79	752.07
88	66	80	726.67
88	66	81	776.73
88	66	82	815.59
88	66	83	796.31
88	66	84	774.85
88	67	77	854.35
88	67	78	774.73
88	67	79	720.43
88	67	80	715.8
88	67	81	740.17
88	67	82	758.3
88	67	83	739.44
88	67	84	726.68
88	68	77	798.14
88	68	78	750.45
88	68	79	719.08
88	68	80	718.85
88	68	81	736.47
88	68	82	748.6
88	68	83	731.52
88	68	84	727
88	69	77	742.89
88	69	78	725.65
88	69	79	715.58
88	69	80	724.43
88	70	77	710.38
88	70	78	701.52
88	70	79	704.48
88	70	80	738.7
88	71	77	704.98
88	71	78	708.04
88	71	79	723.55
88	71	80	753.58
88	72	77	704.31
88	72	78	712.98
88	72	79	730.23
88	72	80	754.99
88	73	77	699.94
88	73	78	699.07
88	73	79	708.66
88	73	80	738.65
88	73	81	753.02
88	73	82	765.51
88	73	83	777.18
88	73	84	779.33
88	74	81	804.1
88	74	82	862.6
88	74	83	873.98
88	74	84	892.72
88	75	81	855.09
88	75	82	947.14
88	75	83	934.29
88	75	84	954.39
88	76	81	892.73
88	76	82	989.73
88	76	83	933.94
88	76	84	949.34
89	46	81	959.94
89	46	82	973.64
89	46	83	950.13
89	46	84	936.05
89	47	81	915.71
89	47	82	917.03
89	47	83	877.15
89	47	84	851.01
89	48	81	786.38
89	48	82	783.26
89	48	83	767.74
89	48	84	762.19
89	49	77	732.62
89	49	78	724.52
89	49	79	726.36
89	49	80	737.67
89	49	81	749.32
89	49	82	763.85
89	49	83	760.87
89	49	84	756.39
89	50	74	728.73
89	50	75	751.77
89	50	76	745.26
89	50	77	714.51
89	50	78	718.44
89	50	79	729.72
89	50	80	738.59
89	50	81	752.55
89	50	82	769.23
89	50	83	759.98
89	50	84	747.28
89	51	74	746.35
89	51	75	785.95
89	51	76	794.79
89	51	77	765.87
89	51	78	753.12
89	51	79	739.82
89	51	80	732.85
89	51	81	732.16
89	51	82	738.35
89	51	83	730.7
89	51	84	720.05
89	52	74	805.57
89	52	75	867.46
89	52	76	887.35
89	52	77	840.24
89	52	78	806.7
89	52	79	785.83
89	52	80	786.26
89	52	81	783.04
89	52	82	773.07
89	52	83	757.79
89	52	84	742.2
89	53	74	812.3
89	53	75	885.56
89	53	76	929.72
89	53	77	884.33
89	53	78	868.33
89	53	79	863.2
89	53	80	871.55
89	53	81	854.3
89	53	82	822.25
89	53	83	798.44
89	53	84	781.37
89	54	74	800.4
89	54	75	875.57
89	54	76	938.24
89	54	77	902.9
89	54	78	882.81
89	54	79	865.56
89	54	80	858.68
89	54	81	847.06
89	54	82	844.92
89	54	83	839.73
89	54	84	828.05
89	55	75	838.67
89	55	76	923.99
89	55	77	899.74
89	55	78	879.69
89	55	79	866.92
89	55	80	863.36
89	55	81	859.63
89	55	82	875.52
89	55	83	888.68
89	55	84	894.44
89	56	75	800.67
89	56	76	891.33
89	56	77	881.38
89	56	78	862.56
89	56	79	864.86
89	56	80	869.92
89	56	81	879.04
89	56	82	893.95
89	56	83	905
89	56	84	919.49
89	57	75	831.89
89	57	76	858.88
89	57	77	862.41
89	57	78	863.67
89	57	79	861.93
89	57	80	866.34
89	57	81	866.25
89	57	82	857.38
89	57	83	844.37
89	57	84	880.74
89	58	77	858.73
89	58	78	878.81
89	58	79	886.19
89	58	80	903.4
89	58	81	925.65
89	58	82	925.89
89	58	83	919.63
89	58	84	952.97
89	59	77	892.57
89	59	78	892.71
89	59	79	892.73
89	59	80	899.5
89	59	81	911.59
89	59	82	894.28
89	59	83	865.38
89	59	84	878.11
89	60	77	805.45
89	60	78	789.02
89	60	79	789.98
89	60	80	783.17
89	60	81	738.94
89	60	82	708.5
89	60	83	693.54
89	60	84	748.95
89	61	77	797.22
89	61	78	774.9
89	61	79	795.92
89	61	80	818.3
89	61	81	777.96
89	61	82	765.9
89	61	83	788.34
89	61	84	832.5
89	62	77	830.15
89	62	78	791.59
89	62	79	811.68
89	62	80	860.54
89	62	81	852.93
89	62	82	867.23
89	62	83	893.15
89	62	84	905.67
89	63	77	872.53
89	63	78	824.31
89	63	79	832.8
89	63	80	888.2
89	63	81	939.97
89	63	82	969.19
89	63	83	966.62
89	63	84	937.83
89	64	77	860.98
89	64	78	783.57
89	64	79	764.26
89	64	80	807.64
89	64	81	874.32
89	64	82	923.56
89	64	83	911.93
89	64	84	872.61
89	65	77	850.34
89	65	78	766.12
89	65	79	734.7
89	65	80	769.6
89	65	81	852.46
89	65	82	918.97
89	65	83	906.08
89	65	84	865.15
89	66	75	881.69
89	66	76	869.62
89	66	77	855.88
89	66	78	777.59
89	66	79	737.46
89	66	80	755.15
89	66	81	833.11
89	66	82	894.57
89	66	83	871.44
89	66	84	833.45
89	67	75	888.34
89	67	76	851.35
89	67	77	788.03
89	67	78	745.74
89	67	79	720.63
89	67	80	734.14
89	67	81	768.2
89	67	82	791.91
89	67	83	770.67
89	67	84	755.2
89	68	75	863.13
89	68	76	818.11
89	68	77	759.54
89	68	78	743.38
89	68	79	730.55
89	68	80	729.53
89	68	81	751.17
89	68	82	770.6
89	68	83	758.38
89	68	84	756.48
89	69	74	873.66
89	69	75	816.02
89	69	76	772.82
89	69	77	750.16
89	69	78	749.57
89	69	79	742.52
89	69	80	728.57
89	69	81	744.3
89	69	82	760.72
89	69	83	761.73
89	69	84	768.48
89	70	74	844.62
89	70	75	785.13
89	70	76	740.77
89	70	77	722.74
89	70	78	726.36
89	70	79	730.86
89	70	80	741.7
89	70	81	749.17
89	70	82	754.08
89	70	83	777.75
89	70	84	785.91
89	71	74	799.65
89	71	75	765.21
89	71	76	739.19
89	71	77	720.1
89	71	78	731.52
89	71	79	744.52
89	71	80	760.38
89	71	81	764.34
89	71	82	765.44
89	71	83	771.39
89	71	84	762.24
89	72	74	735.66
89	72	75	753.45
89	72	76	753.68
89	72	77	724.43
89	72	78	738.22
89	72	79	756.16
89	72	80	772.24
89	72	81	778.52
89	72	82	784.74
89	72	83	789.73
89	72	84	783.05
89	73	74	739.3
89	73	75	739.65
89	73	76	728.29
89	73	77	698.47
89	73	78	710.42
89	73	79	731.53
89	73	80	761.6
89	73	81	778.42
89	73	82	796.61
89	73	83	836.6
89	73	84	849.35
89	74	81	841.14
89	74	82	887.11
89	74	83	905.25
89	74	84	918.25
89	75	81	910.38
89	75	82	981.17
89	75	83	963.84
89	75	84	969.27
89	76	81	935.07
89	76	82	1000.9
89	76	83	955.97
89	76	84	963.83
90	46	81	946.33
90	46	82	961.22
90	46	83	937.63
90	46	84	915.83
90	47	81	921.96
90	47	82	913.15
90	47	83	872.17
90	47	84	843.34
90	48	81	794.98
90	48	82	786.05
90	48	83	772.36
90	48	84	765.48
90	49	74	755.38
90	49	75	779.95
90	49	76	771.56
90	49	81	759.51
90	49	82	771.2
90	49	83	768.01
90	49	84	764.98
90	50	74	732.01
90	50	75	757.46
90	50	76	755.61
90	50	77	732.79
90	50	78	733.81
90	50	79	745.57
90	50	80	765.48
90	50	81	781.79
90	50	82	796.04
90	50	83	783.54
90	50	84	767.78
90	51	74	734.12
90	51	75	781.63
90	51	76	807.12
90	51	77	801.47
90	51	78	792.46
90	51	79	779.38
90	51	80	766.89
90	51	81	756.24
90	51	82	751.27
90	51	83	747.45
90	51	84	743.54
90	52	74	786.78
90	52	75	855.88
90	52	76	901.02
90	52	77	892.87
90	52	78	865.4
90	52	79	844.33
90	52	80	830.8
90	52	81	820.92
90	52	82	804.07
90	52	83	785.94
90	52	84	760.58
90	53	74	798.8
90	53	75	862.86
90	53	76	904.32
90	53	77	890.91
90	53	78	903.93
90	53	79	937.38
90	53	80	938.56
90	53	81	928.78
90	53	82	883.94
90	53	83	847.66
90	53	84	811.21
90	54	74	797.04
90	54	75	858.42
90	54	76	910.17
90	54	77	893.93
90	54	78	894.05
90	54	79	900.72
90	54	80	900.92
90	54	81	902.41
90	54	82	903.6
90	54	83	902.23
90	54	84	896.22
90	55	74	795.43
90	55	75	840.94
90	55	76	900.87
90	55	77	895.32
90	55	78	894.81
90	55	79	897.99
90	55	80	900.5
90	55	81	900.64
90	55	82	915.4
90	55	83	925.71
90	55	84	933.27
90	56	74	811.83
90	56	75	818.38
90	56	76	885.91
90	56	77	915.24
90	56	78	925.21
90	56	79	929.42
90	56	80	919.62
90	56	81	906.05
90	56	82	917.72
90	56	83	930.73
90	56	84	941.65
90	57	74	876.07
90	57	75	847.97
90	57	76	865.33
90	57	77	881.6
90	57	78	885.5
90	57	79	863.67
90	57	80	862.61
90	57	81	885.47
90	57	82	895.42
90	57	83	905.4
90	57	84	911.33
90	58	74	946.06
90	58	75	895.52
90	58	76	866.14
90	58	77	870.71
90	58	78	887.66
90	58	79	880.05
90	58	80	905.85
90	58	81	970.03
90	58	82	984.11
90	58	83	976.29
90	58	84	1014.3
90	59	75	907.72
90	59	76	898.35
90	59	77	906.31
90	59	78	907.96
90	59	79	901.54
90	59	80	919.98
90	59	81	965.33
90	59	82	945.84
90	59	83	886.4
90	59	84	910.27
90	60	75	781.15
90	60	76	747.95
90	60	77	728.62
90	60	78	720.9
90	60	79	748.98
90	60	80	762.61
90	60	81	725.88
90	60	82	697.15
90	60	83	674.33
90	60	84	714.02
90	61	77	739.86
90	61	78	732.03
90	61	79	769.3
90	61	80	788.7
90	61	81	718.66
90	61	82	663.69
90	61	83	622
90	61	84	712.78
90	62	75	862.97
90	62	76	841.74
90	62	77	833.88
90	62	78	794.18
90	62	79	807.25
90	62	80	846.86
90	62	81	813.39
90	62	82	792.86
90	62	83	754.18
90	62	84	835.82
90	63	75	795.56
90	63	76	821.06
90	63	77	862.2
90	63	78	818.99
90	63	79	846.41
90	63	80	922.99
90	63	81	983.3
90	63	82	993.54
90	63	83	925.06
90	63	84	940.99
90	64	75	819.73
90	64	76	828.05
90	64	77	836.78
90	64	78	765.95
90	64	79	776.56
90	64	80	856.84
90	64	81	895.53
90	64	82	915.34
90	64	83	889.29
90	64	84	886.78
90	65	74	864.55
90	65	75	861.37
90	65	76	838.72
90	65	77	806.27
90	65	78	732.84
90	65	79	734.88
90	65	80	815.48
90	65	81	878.72
90	65	82	925.65
90	65	83	920.66
90	65	84	895.96
90	66	74	868.98
90	66	75	881.56
90	66	76	846.19
90	66	77	783.88
90	66	78	729.8
90	66	79	727.45
90	66	80	791.89
90	66	81	874.79
90	66	82	928.95
90	66	83	915.72
90	66	84	873.17
90	67	74	886.07
90	67	75	871.34
90	67	76	814.95
90	67	77	734.81
90	67	78	718.31
90	67	79	726.92
90	67	80	765.52
90	67	81	796.2
90	67	82	819.43
90	67	83	809.92
90	67	84	785.87
90	68	74	891.67
90	68	75	845.49
90	68	76	786.9
90	68	77	728.43
90	68	78	737.67
90	68	79	750.74
90	68	80	762.17
90	68	81	776.51
90	68	82	793.76
90	68	83	787.72
90	68	84	781.07
90	69	74	878.78
90	69	75	802.39
90	69	76	760.57
90	69	77	756.86
90	69	78	774.4
90	69	79	781.09
90	69	80	765.31
90	69	81	771.66
90	69	82	783.88
90	69	83	779.15
90	69	84	783.22
90	70	74	842.26
90	70	75	789.79
90	70	76	748.32
90	70	77	734.87
90	70	78	747.69
90	70	79	755.8
90	70	80	750.32
90	70	81	755.35
90	70	82	768.76
90	70	83	787.87
90	70	84	798.79
90	71	74	801.26
90	71	75	776.77
90	71	76	747.95
90	71	77	727.36
90	71	78	744.88
90	71	79	758.71
90	71	80	757.72
90	71	81	760.18
90	71	82	769.17
90	71	83	792.27
90	71	84	799.86
90	72	74	760.16
90	72	75	761.33
90	72	76	754.32
90	72	77	727.69
90	72	78	750.71
90	72	79	770.96
90	72	80	775.21
90	72	81	777.65
90	72	82	782.64
90	72	83	811.04
90	72	84	818.99
90	73	74	786.96
90	73	75	775.26
90	73	76	752.21
90	73	81	819.37
90	73	82	837.83
90	73	83	873.78
90	73	84	886.71
90	74	81	894.83
90	74	82	919.41
90	74	83	942.22
90	74	84	949.41
90	75	81	979.85
90	75	82	1007.6
90	75	83	1007.7
90	75	84	1003.9
90	76	81	961.63
90	76	82	1001.9
90	76	83	1010.6
90	76	84	1005.2
91	47	81	921.65
91	47	82	907.81
91	47	83	892.44
91	47	84	882.38
91	48	81	814
91	48	82	796.96
91	48	83	799.39
91	48	84	807.32
91	49	74	764.72
91	49	75	790.9
91	49	76	786.12
91	49	81	771.2
91	49	82	773.81
91	49	83	775.16
91	49	84	780.26
91	50	74	748.65
91	50	75	771.37
91	50	76	764.32
91	50	81	801.14
91	50	82	802.25
91	50	83	781.77
91	50	84	769.17
91	51	74	753.31
91	51	75	790.94
91	51	76	805.36
91	51	81	773.63
91	51	82	748.38
91	51	83	756.01
91	51	84	777.54
91	52	74	811.34
91	52	75	866.17
91	52	76	900.16
91	52	81	817.5
91	52	82	782.52
91	52	83	772.87
91	52	84	767.8
91	53	74	849.11
91	53	75	895.81
91	53	76	920.72
91	53	81	920.01
91	53	82	857.96
91	53	83	818.97
91	53	84	789.18
91	54	74	856.09
91	54	75	901.68
91	54	76	923.74
91	54	81	919.83
91	54	82	910.15
91	54	83	896.01
91	54	84	876.33
91	55	74	839.14
91	55	75	883.88
91	55	76	913.06
91	55	81	937.64
91	55	82	943.5
91	55	83	940.97
91	55	84	929.07
91	56	74	827.89
91	56	75	862.24
91	56	76	912.66
91	56	81	962.22
91	56	82	961.11
91	56	83	957.63
91	56	84	949.44
91	57	74	867.13
91	57	75	867.25
91	57	76	893.36
91	57	77	923.72
91	57	78	940.63
91	57	79	922.75
91	57	80	915.91
91	57	81	936.11
91	57	82	933.32
91	57	83	932.52
91	57	84	933.53
91	58	74	936.11
91	58	75	896.18
91	58	76	890.48
91	58	77	906.49
91	58	78	926.62
91	58	79	918.69
91	58	80	942.14
91	58	81	1017.4
91	58	82	1016.7
91	58	83	999.84
91	58	84	1010.9
91	59	74	931.17
91	59	75	935.59
91	59	76	923.41
91	59	77	930.81
91	59	78	932.32
91	59	79	925.96
91	59	80	941.4
91	59	81	1005
91	59	82	981.49
91	59	83	934.85
91	59	84	902.74
91	60	74	817.15
91	60	75	763.72
91	60	76	724.71
91	60	77	706.1
91	60	78	694.59
91	60	79	714.45
91	60	80	734.53
91	60	81	736.46
91	60	82	742.99
91	60	83	757.41
91	60	84	708.03
91	61	74	779.85
91	61	75	668.6
91	61	76	695.54
91	61	77	719.54
91	61	78	745.04
91	61	79	782.48
91	61	80	799.45
91	61	81	755.19
91	61	82	721.79
91	61	83	697.9
91	61	84	668.06
91	62	74	978.84
91	62	75	715.72
91	62	76	792.71
91	62	77	847.05
91	62	78	857.46
91	62	79	873.92
91	62	80	885.47
91	62	81	843.68
91	62	82	820.33
91	62	83	804.27
91	62	84	828.03
91	63	74	892.34
91	63	75	742.79
91	63	76	812.06
91	63	77	873.57
91	63	78	835.72
91	63	79	873.54
91	63	80	936.56
91	63	81	970.88
91	63	82	976.16
91	63	83	930.6
91	63	84	958.55
91	64	74	845.13
91	64	75	834.81
91	64	76	845.81
91	64	77	833.76
91	64	78	765.51
91	64	79	797.28
91	64	80	879.68
91	64	81	888.07
91	64	82	879.05
91	64	83	832.36
91	64	84	868.69
91	65	74	842.84
91	65	75	916.48
91	65	76	871.44
91	65	77	789.56
91	65	78	721.72
91	65	79	747.81
91	65	80	837.3
91	65	81	885.41
91	65	82	918.13
91	65	83	894.77
91	65	84	906.39
91	66	74	840.92
91	66	75	881.82
91	66	76	836.7
91	66	77	758.7
91	66	78	719.82
91	66	79	735.33
91	66	80	800.51
91	66	81	905.27
91	66	82	969.63
91	66	83	948.6
91	66	84	923.57
91	67	74	870.29
91	67	75	871.65
91	67	76	815.02
91	67	81	830.83
91	67	82	848.17
91	67	83	861.56
91	67	84	852.22
91	68	74	881.84
91	68	75	849.51
91	68	76	794.75
91	68	81	808.4
91	68	82	804.8
91	68	83	814.12
91	68	84	818.63
91	69	74	856.18
91	69	75	803.59
91	69	76	764.72
91	69	81	805.37
91	69	82	790.03
91	69	83	782.75
91	69	84	790.99
91	70	74	823.13
91	70	75	790.09
91	70	76	764.97
91	70	81	766.35
91	70	82	751.45
91	70	83	760.86
91	70	84	780.09
91	71	74	793.78
91	71	75	777.26
91	71	76	759.93
91	71	81	765.49
91	71	82	763.82
91	71	83	781.01
91	71	84	801.01
91	72	74	782.45
91	72	75	770.6
91	72	76	753.86
91	72	81	783.34
91	72	82	797.97
91	72	83	816.86
91	72	84	833.7
91	73	74	800.35
91	73	75	790.25
91	73	76	768.97
91	73	81	869.28
91	73	82	886.26
91	73	83	885.03
91	73	84	898.82
91	74	74	810.18
91	74	75	795.03
91	74	76	769.66
91	74	81	955.2
91	74	82	968.32
91	74	83	962.54
91	74	84	975.11
91	75	81	1034.6
91	75	82	1037.7
91	75	83	1042.7
91	75	84	1053.9
91	76	81	989.78
91	76	82	1025.5
91	76	83	1030.6
91	76	84	1040.1
92	47	81	962.86
92	47	82	975.51
92	47	83	967.76
92	47	84	963.83
92	48	81	869.46
92	48	82	882.62
92	48	83	881.71
92	48	84	887.56
92	49	74	785.03
92	49	75	817.94
92	49	76	812
92	49	81	799.9
92	49	82	819.13
92	49	83	827.84
92	49	84	835.85
92	50	74	775.01
92	50	75	796.76
92	50	76	785.09
92	50	81	789.71
92	50	82	788.79
92	50	83	795.49
92	50	84	800.75
92	51	74	785.59
92	51	75	804.64
92	51	76	801.31
92	51	81	775.73
92	51	82	768.4
92	51	83	763.03
92	51	84	772.45
92	52	74	834.81
92	52	75	865.54
92	52	76	874.58
92	52	81	779.56
92	52	82	761.31
92	52	83	750.03
92	52	84	745.15
92	53	74	897.47
92	53	75	929.95
92	53	76	938.48
92	53	81	808.09
92	53	82	772.37
92	53	83	758.43
92	53	84	750.69
92	54	74	922.04
92	54	75	958.37
92	54	76	967.31
92	54	81	836.45
92	54	82	821.81
92	54	83	809.5
92	54	84	795.88
92	55	74	899.23
92	55	75	944.19
92	55	76	964.09
92	55	81	878.39
92	55	82	875.54
92	55	83	871.32
92	55	84	861.72
92	56	74	866.29
92	56	75	920.82
92	56	76	963.17
92	56	81	930.5
92	56	82	918.49
92	56	83	908
92	56	84	897.26
92	57	74	862.67
92	57	75	894.71
92	57	76	936.42
92	57	77	943.2
92	57	78	954.47
92	57	79	958.86
92	57	80	934
92	57	81	910.64
92	57	82	897.33
92	57	83	889.96
92	57	84	894.16
92	58	74	906.49
92	58	75	900.47
92	58	76	921.59
92	58	77	942.37
92	58	78	958.56
92	58	79	976.81
92	58	80	977.54
92	58	81	965
92	58	82	958.17
92	58	83	955.67
92	58	84	962.13
92	59	74	959.32
92	59	75	979.41
92	59	76	963.66
92	59	77	955.8
92	59	78	959.5
92	59	79	1005.1
92	59	80	997.98
92	59	81	964.97
92	59	82	942.55
92	59	83	918.54
92	59	84	880.57
92	60	74	868.69
92	60	75	841.01
92	60	76	808.48
92	60	77	806.14
92	60	78	827.58
92	60	79	793.81
92	60	80	776.89
92	60	81	800.05
92	60	82	793.79
92	60	83	788.43
92	60	84	731.46
92	61	74	811.64
92	61	75	670.53
92	61	76	736.63
92	61	77	813.59
92	61	78	844.53
92	61	79	819.09
92	61	80	823.22
92	61	81	880.24
92	61	82	891.69
92	61	83	876.03
92	61	84	754.53
92	62	74	927.76
92	62	75	479.23
92	62	76	734.78
92	62	77	890.29
92	62	78	878.82
92	62	79	878.58
92	62	80	897.63
92	62	81	945.43
92	62	82	960.87
92	62	83	956.04
92	62	84	897.07
92	63	74	861.78
92	63	75	709.51
92	63	76	829.4
92	63	77	904.55
92	63	78	846.58
92	63	79	897.14
92	63	80	963.59
92	63	81	983.66
92	63	82	1001.3
92	63	83	1001.7
92	63	84	1002.5
92	64	74	800.7
92	64	75	860.49
92	64	76	883.97
92	64	77	867.65
92	64	78	805.82
92	64	79	810.2
92	64	80	847.36
92	64	81	891.72
92	64	82	916.65
92	64	83	902.11
92	64	84	917.11
92	65	74	779.88
92	65	75	951.37
92	65	76	914.6
92	65	77	835.44
92	65	78	787.76
92	65	79	772.66
92	65	80	792.04
92	65	81	860.4
92	65	82	910.46
92	65	83	923.48
92	65	84	941.68
92	66	74	838.02
92	66	75	908.69
92	66	76	887.06
92	66	77	837.91
92	66	78	803.46
92	66	79	790.5
92	66	80	801.39
92	66	81	869.6
92	66	82	929.04
92	66	83	955.62
92	66	84	961.28
92	67	74	875.35
92	67	75	892.6
92	67	76	871.48
92	67	81	821.17
92	67	82	855.77
92	67	83	890.93
92	67	84	908.49
92	68	74	879.3
92	68	75	871.49
92	68	76	849.26
92	68	81	804.89
92	68	82	817.13
92	68	83	837.39
92	68	84	851.67
92	69	74	822.76
92	69	75	830.6
92	69	76	818.04
92	69	81	806.78
92	69	82	798.14
92	69	83	794.95
92	69	84	803.59
92	70	74	796.69
92	70	75	790.21
92	70	76	785.5
92	70	81	767.71
92	70	82	761.25
92	70	83	766.29
92	70	84	783.22
92	71	74	788.98
92	71	75	772.79
92	71	76	763.11
92	71	81	777.16
92	71	82	783.49
92	71	83	789.93
92	71	84	814.01
92	72	74	806.92
92	72	75	786.2
92	72	76	764.96
92	72	81	821.29
92	72	82	845.23
92	72	83	843.22
92	72	84	863.84
92	73	74	805.53
92	73	75	793.75
92	73	76	779.37
92	73	81	900.7
92	73	82	925.92
92	73	83	918.11
92	73	84	928.91
92	74	74	797.92
92	74	75	796.12
92	74	76	790.23
92	74	81	971.96
92	74	82	993.05
92	74	83	989.56
92	74	84	1001.7
92	75	81	1020.4
92	75	82	1030
92	75	83	1047.1
92	75	84	1074.4
92	76	81	980.39
92	76	82	1004.1
92	76	83	1016.3
92	76	84	1050.8
93	49	74	819.36
93	49	75	863.79
93	49	76	837.14
93	50	74	813.68
93	50	75	844.03
93	50	76	824.09
93	50	81	790.46
93	50	82	769.76
93	50	83	791.92
93	50	84	818.48
93	51	74	826.55
93	51	75	826.68
93	51	76	813.65
93	51	81	785.26
93	51	82	771.33
93	51	83	777.56
93	51	84	795.05
93	52	74	835.17
93	52	75	824.55
93	52	76	811.12
93	52	81	779.62
93	52	82	760.41
93	52	83	760.22
93	52	84	770.17
93	53	74	891.66
93	53	75	890.64
93	53	76	869.68
93	53	81	767.32
93	53	82	739.21
93	53	83	745.5
93	53	84	757.41
93	54	71	727.4
93	54	72	775.19
93	54	73	841.9
93	54	74	940.96
93	54	75	952.81
93	54	76	932.41
93	54	81	774.34
93	54	82	762.33
93	54	83	754.72
93	54	84	744.25
93	55	71	756.34
93	55	72	816.51
93	55	73	876.8
93	55	74	951.61
93	55	75	985.02
93	55	76	987.44
93	55	81	803.39
93	55	82	799.57
93	55	83	796.6
93	55	84	793.95
93	56	71	814.17
93	56	72	841.59
93	56	73	858.98
93	56	74	945.48
93	56	75	982.97
93	56	76	989.76
93	56	81	858.16
93	56	82	845.72
93	56	83	839.23
93	56	84	836.12
93	57	71	899.2
93	57	72	873.99
93	57	73	826.85
93	57	74	903.62
93	57	75	942.59
93	57	76	960.92
93	57	77	956.81
93	57	78	946.72
93	57	79	921.97
93	57	80	881.48
93	58	71	932.37
93	58	72	940.67
93	58	73	855.27
93	58	74	864.66
93	58	75	892.84
93	58	76	931.59
93	58	77	939.5
93	58	78	944.99
93	58	79	956.01
93	58	80	942.78
93	59	71	890.5
93	59	72	956.44
93	59	73	976.76
93	59	74	985.98
93	59	75	980.07
93	59	76	962.39
93	59	77	946.12
93	59	78	948.64
93	59	79	999.04
93	59	80	984.32
93	60	71	837.93
93	60	72	936.96
93	60	73	886.62
93	60	74	884.5
93	60	75	914.46
93	60	76	854.54
93	60	77	820.17
93	60	78	813.57
93	60	79	768.1
93	60	80	759.17
93	61	74	772.95
93	61	75	820.87
93	61	76	813.97
93	61	77	827.97
93	61	78	832.62
93	61	79	779.66
93	61	80	783.62
93	62	71	840.44
93	62	72	994.2
93	62	73	933.2
93	62	74	857.48
93	62	75	696.1
93	62	76	823.95
93	62	77	892.41
93	62	78	872.28
93	62	79	847.43
93	62	80	862.02
93	63	71	846.65
93	63	72	914.06
93	63	73	930.7
93	63	74	919.44
93	63	75	852.39
93	63	76	876.49
93	63	77	886.86
93	63	78	857.95
93	63	79	917.59
93	63	80	977.11
93	64	71	861.95
93	64	72	863.83
93	64	73	903.04
93	64	74	905.37
93	64	75	916.08
93	64	76	909.8
93	64	77	889.22
93	64	78	844.88
93	64	79	842.33
93	64	80	849.25
93	65	71	854.59
93	65	72	943.71
93	65	73	880.25
93	65	74	832.93
93	65	75	929.42
93	65	76	930.49
93	65	77	897.23
93	65	78	849.46
93	65	79	809.99
93	65	80	786.27
93	66	71	853.98
93	66	72	956.93
93	66	73	950.27
93	66	74	930.7
93	66	75	942.89
93	66	76	933.65
93	67	71	845.11
93	67	72	967.3
93	67	73	977.18
93	67	74	945.64
93	67	75	932.58
93	67	76	931.61
93	67	81	783.35
93	67	82	820.67
93	67	83	879.52
93	67	84	924.13
93	68	71	831.08
93	68	72	968.57
93	68	73	964.32
93	68	74	913.07
93	68	75	901.59
93	68	76	906.79
93	68	81	778.96
93	68	82	801.92
93	68	83	835.12
93	68	84	864.53
93	69	71	744.08
93	69	72	897.83
93	69	73	913.41
93	69	74	856.5
93	69	75	844.45
93	69	76	849.9
93	69	81	803.76
93	69	82	809.02
93	69	83	807.62
93	69	84	812.63
93	70	74	817.57
93	70	75	816.25
93	70	76	826.93
93	70	81	772.03
93	70	82	775.21
93	70	83	778.18
93	70	84	795.31
93	71	74	797.42
93	71	75	808.13
93	71	76	817.94
93	71	81	782.96
93	71	82	796.36
93	71	83	801.91
93	71	84	827.67
93	72	74	836.94
93	72	75	837.27
93	72	76	831.5
93	72	81	847.56
93	72	82	878.5
93	72	83	877.85
93	72	84	898.26
93	73	74	832.33
93	73	75	820.87
93	73	76	822.56
93	73	81	927.43
93	73	82	955.33
93	73	83	951.35
93	73	84	962.03
93	74	74	817.37
93	74	75	800.67
93	74	76	813.17
94	49	74	845.38
94	49	75	845.14
94	49	76	828.86
94	50	71	868.95
94	50	72	833.71
94	50	73	830.84
94	50	74	833.64
94	50	75	832.93
94	50	76	812.87
94	51	71	845.15
94	51	72	835.24
94	51	73	841.78
94	51	74	841.28
94	51	75	823.38
94	51	76	797.41
94	52	71	833.65
94	52	72	838.08
94	52	73	836.66
94	52	74	829.11
94	52	75	818.68
94	52	76	801.82
94	53	69	645.37
94	53	70	694.09
94	53	71	818.09
94	53	72	837.84
94	53	73	850.97
94	53	74	862.16
94	53	75	848.82
94	53	76	836.24
94	54	69	608.05
94	54	70	653.76
94	54	71	782.43
94	54	72	832.98
94	54	73	872.1
94	54	74	919.81
94	54	75	906.19
94	54	76	895.87
94	54	78	864.46
94	54	79	840.22
94	54	80	788.75
94	55	69	607.38
94	55	70	660.88
94	55	71	767.21
94	55	72	802.87
94	55	73	850.23
94	55	74	943.95
94	55	75	971.22
94	55	76	975.78
94	55	78	907.41
94	55	79	865.9
94	55	80	808.06
94	56	69	645.04
94	56	70	706.37
94	56	71	790.35
94	56	72	818.32
94	56	73	850.92
94	56	74	951.57
94	56	75	978.89
94	56	76	974.87
94	56	78	952.36
94	56	79	962.25
94	56	80	883.31
94	57	71	866.16
94	57	72	865.77
94	57	73	854.51
94	57	74	924.41
94	57	75	955.85
94	57	76	972.41
94	57	77	956.55
94	57	78	947.06
94	57	79	928.46
94	57	80	868.52
94	58	71	902.39
94	58	72	911.13
94	58	73	874.84
94	58	74	874.79
94	58	75	912.38
94	58	76	961.14
94	58	77	945.75
94	58	78	940.24
94	58	79	955.89
94	58	80	928.25
94	59	71	919.58
94	59	72	976.68
94	59	73	988.68
94	59	74	997.64
94	59	75	991.28
94	59	76	961.07
94	59	77	938.53
94	59	78	942.95
94	59	79	1008.7
94	59	80	976.18
94	60	71	832.11
94	60	72	885.92
94	60	73	833.79
94	60	74	842.98
94	60	75	876.54
94	60	76	870.94
94	60	77	823.09
94	60	78	774.83
94	60	79	744.18
94	60	80	758.39
94	61	71	573.7
94	61	72	610.95
94	61	73	595.74
94	61	74	696.47
94	61	75	803.53
94	61	76	852.3
94	61	77	851.5
94	61	78	823.51
94	61	79	747.88
94	61	80	757.53
94	62	71	731.78
94	62	72	788.23
94	62	73	779.37
94	62	74	816.79
94	62	75	853.84
94	62	76	911.93
94	62	77	927.61
94	62	78	909.18
94	62	79	828.73
94	62	80	825.5
94	63	71	852.28
94	63	72	910.51
94	63	73	930.71
94	63	74	968.94
94	63	75	990.52
94	63	76	954.19
94	63	77	914.87
94	63	78	894
94	63	79	935.23
94	63	80	977.59
94	64	71	906.48
94	64	72	983.2
94	64	73	998.87
94	64	74	999.89
94	64	75	1010.4
94	64	76	964.26
94	64	77	928.88
94	64	78	900.61
94	64	79	888.93
94	64	80	877.61
94	65	71	875.1
94	65	72	962.72
94	65	73	940.32
94	65	74	915.83
94	65	75	964.36
94	65	76	959.95
94	65	77	944.43
94	65	78	917.21
94	65	79	872.38
94	65	80	828.66
94	66	71	849.28
94	66	72	944.87
94	66	73	951.75
94	66	74	953.43
94	66	75	977.14
94	66	76	969.59
94	66	78	945.8
94	66	79	911.58
94	66	80	866.32
94	67	69	746.31
94	67	70	782.85
94	67	71	817.63
94	67	72	927.56
94	67	73	945.08
94	67	74	939.31
94	67	75	951.06
94	67	76	960.2
94	67	78	956.61
94	67	79	897.39
94	67	80	818.65
94	68	69	638.63
94	68	70	697.72
94	68	71	780.48
94	68	72	908.45
94	68	73	923.01
94	68	74	902.26
94	68	75	912.1
94	68	76	930.41
94	68	78	929.06
94	68	79	870.52
94	68	80	795.75
94	69	69	645.38
94	69	70	671.67
94	69	71	709.28
94	69	72	846.74
94	69	73	876.21
94	69	74	856.53
94	69	75	862.39
94	69	76	869.69
94	69	78	847.52
94	69	79	826.24
94	69	80	806.76
94	70	69	659.93
94	70	70	660.7
94	70	71	674.1
94	70	72	813.3
94	70	73	847.59
94	70	74	826.37
94	70	75	823.34
94	70	76	837.05
94	71	71	679.82
94	71	72	792.41
94	71	73	828.01
94	71	74	809.41
94	71	75	800.8
94	71	76	818.46
94	72	71	627.04
94	72	72	771.8
94	72	73	834.85
94	72	74	826.16
94	72	75	821.49
94	72	76	833.64
94	73	71	622.75
94	73	72	766.58
94	73	73	840.68
94	73	74	824.32
94	73	75	813.5
94	73	76	833.87
94	74	74	821.22
94	74	75	804.51
94	74	76	832.16
95	50	71	868.64
95	50	72	847.53
95	50	73	842.41
95	51	71	861.15
95	51	72	864.13
95	51	73	876.01
95	52	71	844.15
95	52	72	882.2
95	52	73	902.95
95	53	69	627.38
95	53	70	681.2
95	53	71	818.66
95	53	72	872.61
95	53	73	895.49
95	53	77	897.61
95	53	78	896.39
95	53	79	881.11
95	53	80	831.35
95	54	69	617.3
95	54	70	665.18
95	54	71	797.36
95	54	72	819.69
95	54	73	846.05
95	54	77	951.17
95	54	78	938.82
95	54	79	905.54
95	54	80	824.75
95	55	69	628.27
95	55	70	676.5
95	55	71	806.22
95	55	72	826.67
95	55	73	849.95
95	55	77	1015.5
95	55	78	972.7
95	55	79	921.44
95	55	80	833.97
95	56	69	664.76
95	56	70	711.72
95	56	71	819.67
95	56	72	840.89
95	56	73	856.1
95	56	77	975.39
95	56	78	989.83
95	56	79	1025.3
95	56	80	925.5
95	57	69	760.9
95	57	70	782.39
95	57	71	859.05
95	57	72	875.33
[truncated: 7,412 more rows]
