# Supplementary material for: From mathematics to medicine: A practical primer on topological data analysis (TDA) and the development of related analytic tools for the functional discovery of latent structure in fMRI data
Source: PLoS One. 2021 Aug 12;16(8):e0255859. doi: 10.1371/journal.pone.0255859 (PMC8360597; doi:10.1371/journal.pone.0255859)
Supplement: S1 Data — The included archive of .csv files has one .csv file for each time index. Each .csv file contains a single matrix, which has one column for each of the spatial coordinates x, y, z and one column for the fMRI signal amplitude at voxel (x, y, z) at that time index. This is normalized scan data for a single patient from our study, described in the paper, with an ACC (anterior cingulate cortex) mask applied. This is the data we used, together with our software implementation of our workflow (available at https://github.com/regalski/Wayne-State-TDA), to produce the persistence diagrams, vineyards, and loop locations pictured in the figures and described in the Workflow section of our paper. (ZIP) [file pone.0255859.s004.zip › lea2002_145_121_121_time_19_rdACC.csv]

86	49	77	733.9
86	49	78	718.6
86	49	79	694.97
86	49	80	702.18
86	50	77	717.97
86	50	78	700.44
86	50	79	683.14
86	50	80	691.74
86	51	77	705.18
86	51	78	688.83
86	51	79	699.13
86	51	80	696.68
86	52	77	721.11
86	52	78	693.21
86	52	79	709.21
86	52	80	705.35
86	53	77	795.33
86	53	78	738.3
86	53	79	729.55
86	53	80	723.65
86	54	77	845.79
86	54	78	813.36
86	54	79	800.02
86	54	80	788.06
86	55	77	856.06
86	55	78	847.11
86	55	79	854.61
86	55	80	845.19
86	56	77	851.26
86	56	78	849.58
86	56	79	877.94
86	56	80	890.13
86	57	77	833.86
86	57	78	873.16
86	57	79	896.35
86	57	80	904.47
86	57	81	877.66
86	57	82	836.28
86	58	77	831.37
86	58	78	870.89
86	58	79	890.55
86	58	80	903.94
86	58	81	893.21
86	58	82	874.58
86	59	81	854.73
86	59	82	846.33
86	60	81	753.61
86	60	82	754.56
86	61	81	793.23
86	61	82	796.35
86	62	81	830.34
86	62	82	836.93
86	63	77	870
86	63	78	826.06
86	63	79	801.28
86	63	80	791.44
86	63	81	804.4
86	63	82	822.29
86	64	77	848.22
86	64	78	836.07
86	64	79	829.78
86	64	80	767.65
86	64	81	751.86
86	64	82	757.14
86	65	77	838.85
86	65	78	856.37
86	65	79	862.3
86	65	80	785.2
86	65	81	754.79
86	65	82	756.75
86	66	77	833.5
86	66	78	875.99
86	66	79	878.52
86	66	80	805.18
86	66	81	772.79
86	66	82	760.62
86	67	77	797.93
86	67	78	835.39
86	67	79	845.92
86	67	80	811.75
86	68	77	834.08
86	68	78	843.29
86	68	79	851.38
86	68	80	807.06
86	69	77	855.5
86	69	78	829.57
86	69	79	814.43
86	69	80	774.33
86	70	77	788.86
86	70	78	764.29
86	70	79	739.87
86	70	80	729.35
86	71	77	744.36
86	71	78	736.25
86	71	79	730.8
86	71	80	729.17
86	72	77	729.01
86	72	78	727.83
86	72	79	727.49
86	72	80	723.69
86	73	77	716.55
86	73	78	713.33
86	73	79	716.22
86	73	80	714.91
87	46	81	917.47
87	46	82	911.51
87	46	83	918.1
87	46	84	923.25
87	47	81	834.51
87	47	82	841.18
87	47	83	846.83
87	47	84	851.19
87	48	81	754.21
87	48	82	756.34
87	48	83	765.44
87	48	84	782.32
87	49	77	724.9
87	49	78	722.69
87	49	79	718.9
87	49	80	726.45
87	49	81	730.51
87	49	82	725.92
87	49	83	730.9
87	49	84	742.15
87	50	77	715.58
87	50	78	704.72
87	50	79	693.16
87	50	80	708.22
87	50	81	716.89
87	50	82	707.62
87	50	83	708.67
87	50	84	717.47
87	51	77	724.57
87	51	78	706.77
87	51	79	699.88
87	51	80	702.16
87	52	77	754.38
87	52	78	730.94
87	52	79	726.47
87	52	80	717.88
87	53	77	824.23
87	53	78	784.65
87	53	79	761.73
87	53	80	744.5
87	54	77	869.08
87	54	78	843.56
87	54	79	802.8
87	54	80	779.9
87	55	77	872.56
87	55	78	870.28
87	55	79	853.41
87	55	80	835.59
87	55	81	800.05
87	55	82	772.84
87	55	83	745.86
87	55	84	744.12
87	56	77	874.14
87	56	78	871.35
87	56	79	895.56
87	56	80	896.75
87	56	81	840.32
87	56	82	798.01
87	56	83	756.96
87	56	84	760.86
87	57	77	862.69
87	57	78	890.69
87	57	79	918.69
87	57	80	921.54
87	57	81	857.67
87	57	82	808.83
87	57	83	767.34
87	57	84	773.32
87	58	77	856.23
87	58	78	885.81
87	58	79	905.64
87	58	80	914.53
87	58	81	897.07
87	58	82	876.39
87	58	83	847.06
87	58	84	831.82
87	59	77	876.65
87	59	78	874.56
87	59	79	860.74
87	59	80	856.73
87	59	81	864.49
87	59	82	857.23
87	59	83	850.86
87	59	84	849.97
87	60	77	820.63
87	60	78	810.98
87	60	79	796.68
87	60	80	777.61
87	60	81	745.26
87	60	82	734.48
87	60	83	775.4
87	60	84	810.48
87	61	77	751.9
87	61	78	747.27
87	61	79	751.34
87	61	80	791.35
87	61	81	768.9
87	61	82	759.41
87	61	83	796.61
87	61	84	816.92
87	62	77	776.58
87	62	78	763.36
87	62	79	766.2
87	62	80	818.78
87	62	81	826.08
87	62	82	837.38
87	62	83	837.57
87	62	84	834.19
87	63	77	885.7
87	63	78	836.15
87	63	79	806.47
87	63	80	798.7
87	63	81	833.83
87	63	82	880
87	63	83	837.39
87	63	84	805.35
87	64	77	860.35
87	64	78	829.54
87	64	79	801.84
87	64	80	763.34
87	64	81	787.06
87	64	82	835.92
87	64	83	774.45
87	64	84	730.4
87	65	77	830.76
87	65	78	831.02
87	65	79	823.26
87	65	80	757.37
87	65	81	756.71
87	65	82	781.21
87	65	83	754.03
87	65	84	735.3
87	66	77	830.87
87	66	78	850.98
87	66	79	836.43
87	66	80	756.52
87	66	81	733.84
87	66	82	735.88
87	66	83	722.65
87	66	84	716.72
87	67	77	853.54
87	67	78	828.43
87	67	79	781.65
87	67	80	742.56
87	67	81	720.01
87	67	82	708.25
87	67	83	699.15
87	67	84	698.21
87	68	77	856.48
87	68	78	821.57
87	68	79	789.28
87	68	80	751.69
87	68	81	736.79
87	68	82	736.68
87	68	83	727.01
87	68	84	715.54
87	69	77	813.79
87	69	78	794.2
87	69	79	776.79
87	69	80	746.83
87	70	77	740.01
87	70	78	738
87	70	79	738
87	70	80	731.82
87	71	77	729.99
87	71	78	734.01
87	71	79	739.88
87	71	80	741.4
87	72	77	735.08
87	72	78	736.49
87	72	79	739.39
87	72	80	739.25
87	73	77	721.51
87	73	78	719.84
87	73	79	723.19
87	73	80	730.91
87	73	81	740.96
87	73	82	760.15
87	73	83	755.73
87	73	84	746.49
87	74	81	758.11
87	74	82	800.13
87	74	83	816.53
87	74	84	834.86
87	75	81	789.24
87	75	82	863.76
87	75	83	868.56
87	75	84	886.19
87	76	81	810.24
87	76	82	909.01
87	76	83	898.71
87	76	84	910.46
88	46	81	941.54
88	46	82	946.86
88	46	83	951.03
88	46	84	948.34
88	47	81	866.38
88	47	82	884.26
88	47	83	879.27
88	47	84	863.19
88	48	81	771.61
88	48	82	782.26
88	48	83	778.71
88	48	84	769.35
88	49	77	721.36
88	49	78	724.83
88	49	79	733.59
88	49	80	735.09
88	49	81	739.63
88	49	82	746.66
88	49	83	744.42
88	49	84	735.44
88	50	77	713.94
88	50	78	709.61
88	50	79	708.88
88	50	80	720.79
88	50	81	732.13
88	50	82	731.37
88	50	83	729.09
88	50	84	726.63
88	51	77	745.93
88	51	78	729.11
88	51	79	713.2
88	51	80	720.69
88	52	77	805.86
88	52	78	780.67
88	52	79	757.04
88	52	80	749.06
88	53	77	875.18
88	53	78	857.94
88	53	79	823.94
88	53	80	799.52
88	54	77	906.98
88	54	78	895.3
88	54	79	853.88
88	54	80	826.65
88	55	77	901.28
88	55	78	895.65
88	55	79	879.54
88	55	80	859.63
88	55	81	826.87
88	55	82	809.82
88	55	83	807.36
88	55	84	806.8
88	56	77	880.11
88	56	78	869.58
88	56	79	893.49
88	56	80	891.56
88	56	81	843.65
88	56	82	822.67
88	56	83	822.21
88	56	84	840.6
88	57	77	869.15
88	57	78	873.97
88	57	79	891.37
88	57	80	893.32
88	57	81	838.99
88	57	82	805.7
88	57	83	801.03
88	57	84	850.78
88	58	77	870.81
88	58	78	886.56
88	58	79	885.05
88	58	80	884.22
88	58	81	880
88	58	82	875.03
88	58	83	865.59
88	58	84	883.14
88	59	77	889.45
88	59	78	882.36
88	59	79	858.38
88	59	80	844.17
88	59	81	861.18
88	59	82	861.38
88	59	83	851
88	59	84	850.19
88	60	77	858.08
88	60	78	843.33
88	60	79	823.46
88	60	80	790.67
88	60	81	740.15
88	60	82	710.46
88	60	83	743.04
88	60	84	772.72
88	61	77	811.36
88	61	78	813.02
88	61	79	815.24
88	61	80	813.73
88	61	81	746.71
88	61	82	715.22
88	61	83	790.58
88	61	84	831.43
88	62	77	818.2
88	62	78	824.27
88	62	79	837.2
88	62	80	859.35
88	62	81	831.29
88	62	82	822.23
88	62	83	857.01
88	62	84	870.9
88	63	77	900.91
88	63	78	862.72
88	63	79	835.67
88	63	80	846.71
88	63	81	877.62
88	63	82	908.49
88	63	83	882.98
88	63	84	858.95
88	64	77	888.46
88	64	78	819.49
88	64	79	765.08
88	64	80	781.94
88	64	81	828.07
88	64	82	881.1
88	64	83	841.02
88	64	84	797.38
88	65	77	862.03
88	65	78	810.84
88	65	79	761.73
88	65	80	756.59
88	65	81	813.46
88	65	82	883.37
88	65	83	832.35
88	65	84	786.73
88	66	77	854.33
88	66	78	825.54
88	66	79	783.94
88	66	80	749.25
88	66	81	786.38
88	66	82	839.98
88	66	83	793.91
88	66	84	758.61
88	67	77	852.44
88	67	78	804.38
88	67	79	754.8
88	67	80	733.94
88	67	81	734.69
88	67	82	744.03
88	67	83	733.33
88	67	84	724.39
88	68	77	814.31
88	68	78	783.29
88	68	79	758.16
88	68	80	732.35
88	68	81	735.51
88	68	82	750.85
88	68	83	746.05
88	68	84	736.26
88	69	77	765.27
88	69	78	760.19
88	69	79	759.35
88	69	80	735.99
88	70	77	730.19
88	70	78	732.86
88	70	79	738.6
88	70	80	736.35
88	71	77	727.69
88	71	78	731.54
88	71	79	739.34
88	71	80	739.54
88	72	77	732.91
88	72	78	739.05
88	72	79	747.46
88	72	80	746.56
88	73	77	724.79
88	73	78	732.83
88	73	79	746.43
88	73	80	751.37
88	73	81	760.23
88	73	82	771.17
88	73	83	782.93
88	73	84	782.94
88	74	81	799.3
88	74	82	850.13
88	74	83	865.49
88	74	84	877.48
88	75	81	855.79
88	75	82	939.3
88	75	83	915.87
88	75	84	917.99
88	76	81	883.44
88	76	82	983.71
88	76	83	901.69
88	76	84	891.1
89	46	81	944.69
89	46	82	962.4
89	46	83	952.33
89	46	84	930.52
89	47	81	891.12
89	47	82	895.75
89	47	83	878.2
89	47	84	851.53
89	48	81	788.47
89	48	82	796.11
89	48	83	783.34
89	48	84	761.92
89	49	77	732.8
89	49	78	730.4
89	49	79	731.79
89	49	80	733.32
89	49	81	741.79
89	49	82	760.89
89	49	83	757.86
89	49	84	743.63
89	50	74	729.18
89	50	75	736.17
89	50	76	744.47
89	50	77	729.89
89	50	78	723.95
89	50	79	734.56
89	50	80	732.86
89	50	81	739.96
89	50	82	753.73
89	50	83	751.31
89	50	84	740.62
89	51	74	740.99
89	51	75	769.65
89	51	76	794.14
89	51	77	774.58
89	51	78	761.36
89	51	79	747.79
89	51	80	747.71
89	51	81	748.61
89	51	82	749.17
89	51	83	741.36
89	51	84	732.16
89	52	74	791.56
89	52	75	841.54
89	52	76	879.27
89	52	77	854.79
89	52	78	832.71
89	52	79	806.04
89	52	80	795.92
89	52	81	786.72
89	52	82	775.01
89	52	83	764.04
89	52	84	752.44
89	53	74	827.11
89	53	75	878.85
89	53	76	905.57
89	53	77	904.4
89	53	78	903.03
89	53	79	889.7
89	53	80	867.24
89	53	81	844.55
89	53	82	822.03
89	53	83	802.59
89	53	84	789.39
89	54	74	827.22
89	54	75	883.83
89	54	76	915.98
89	54	77	918.04
89	54	78	919.63
89	54	79	908.94
89	54	80	888.03
89	54	81	858.13
89	54	82	839.47
89	54	83	829.28
89	54	84	833.88
89	55	75	862.32
89	55	76	910.67
89	55	77	910.87
89	55	78	903.65
89	55	79	902.37
89	55	80	894.33
89	55	81	869.05
89	55	82	863.67
89	55	83	866.66
89	55	84	866.22
89	56	75	815.69
89	56	76	857.49
89	56	77	858.74
89	56	78	847.67
89	56	79	886.23
89	56	80	899.1
89	56	81	877.17
89	56	82	873.39
89	56	83	882.64
89	56	84	883.83
89	57	75	843.43
89	57	76	850.56
89	57	77	849.02
89	57	78	849.14
89	57	79	854.88
89	57	80	857.3
89	57	81	854.23
89	57	82	856.92
89	57	83	870.57
89	57	84	894.08
89	58	77	875.63
89	58	78	894.82
89	58	79	874.81
89	58	80	867.61
89	58	81	906.01
89	58	82	921.06
89	58	83	914.31
89	58	84	935.89
89	59	77	905.92
89	59	78	911.58
89	59	79	888.91
89	59	80	878.55
89	59	81	902.78
89	59	82	892.89
89	59	83	854.28
89	59	84	853.84
89	60	77	849.48
89	60	78	816.87
89	60	79	798.59
89	60	80	794.13
89	60	81	727.05
89	60	82	672.64
89	60	83	661.35
89	60	84	704.02
89	61	77	809.21
89	61	78	799.68
89	61	79	800.64
89	61	80	804.37
89	61	81	717.1
89	61	82	661.5
89	61	83	697.45
89	61	84	769
89	62	77	828.64
89	62	78	837.33
89	62	79	852.11
89	62	80	880.08
89	62	81	826.34
89	62	82	794.17
89	62	83	835.36
89	62	84	874.69
89	63	77	862.65
89	63	78	859.81
89	63	79	866.3
89	63	80	912.35
89	63	81	908.51
89	63	82	913.74
89	63	83	934.18
89	63	84	917.03
89	64	77	885.04
89	64	78	800.38
89	64	79	754.12
89	64	80	821.23
89	64	81	855.62
89	64	82	889.4
89	64	83	891.9
89	64	84	859.65
89	65	77	865.55
89	65	78	784.08
89	65	79	732.72
89	65	80	779.95
89	65	81	842.28
89	65	82	909.08
89	65	83	887.08
89	65	84	844.91
89	66	75	864.44
89	66	76	859.34
89	66	77	824.56
89	66	78	785.6
89	66	79	756.26
89	66	80	762.37
89	66	81	822.2
89	66	82	893.48
89	66	83	858.69
89	66	84	812.93
89	67	75	891.38
89	67	76	861.72
89	67	77	795.29
89	67	78	763.35
89	67	79	736.97
89	67	80	727.49
89	67	81	751.34
89	67	82	782.66
89	67	83	772.52
89	67	84	755.89
89	68	75	865.69
89	68	76	811.37
89	68	77	764.08
89	68	78	760.11
89	68	79	757.71
89	68	80	733.11
89	68	81	740.6
89	68	82	762.58
89	68	83	764.75
89	68	84	758.13
89	69	74	857.81
89	69	75	802.31
89	69	76	744.8
89	69	77	743.34
89	69	78	761.64
89	69	79	775.42
89	69	80	744.66
89	69	81	744.29
89	69	82	755.31
89	69	83	761.9
89	69	84	764.12
89	70	74	817.8
89	70	75	777.34
89	70	76	731.54
89	70	77	740.98
89	70	78	748.51
89	70	79	750.97
89	70	80	737.98
89	70	81	738.88
89	70	82	741.72
89	70	83	753.13
89	70	84	758.75
89	71	74	789
89	71	75	762.76
89	71	76	731.19
89	71	77	734.03
89	71	78	746.04
89	71	79	756.67
89	71	80	747.63
89	71	81	749.1
89	71	82	753.23
89	71	83	752.36
89	71	84	747.69
89	72	74	774.98
89	72	75	757.21
89	72	76	736.02
89	72	77	734.26
89	72	78	753.11
89	72	79	770.27
89	72	80	761.35
89	72	81	761.67
89	72	82	766.15
89	72	83	762.1
89	72	84	757.32
89	73	74	793.57
89	73	75	770.1
89	73	76	738.31
89	73	77	738.25
89	73	78	749.38
89	73	79	762.1
89	73	80	766.95
89	73	81	782.38
89	73	82	803.28
89	73	83	819.94
89	73	84	826.89
89	74	81	844.22
89	74	82	884.29
89	74	83	899.96
89	74	84	907.32
89	75	81	919.1
89	75	82	967.86
89	75	83	953.2
89	75	84	949.53
89	76	81	939
89	76	82	991.98
89	76	83	944.24
89	76	84	924.94
90	46	81	924.86
90	46	82	939.49
90	46	83	931.51
90	46	84	915.68
90	47	81	890.91
90	47	82	878.81
90	47	83	864.77
90	47	84	845.01
90	48	81	791.14
90	48	82	793.35
90	48	83	786.23
90	48	84	773.24
90	49	74	763.36
90	49	75	751.29
90	49	76	753.22
90	49	81	753.7
90	49	82	762.79
90	49	83	761.88
90	49	84	756.58
90	50	74	743.88
90	50	75	755.19
90	50	76	770.56
90	50	77	769.49
90	50	78	756.46
90	50	79	742.29
90	50	80	759.76
90	50	81	766.4
90	50	82	764.53
90	50	83	758.36
90	50	84	748.44
90	51	74	745.53
90	51	75	784.68
90	51	76	821.9
90	51	77	817.71
90	51	78	796.44
90	51	79	763.1
90	51	80	761.63
90	51	81	756.15
90	51	82	750.46
90	51	83	741.66
90	51	84	729.73
90	52	74	794.8
90	52	75	850.56
90	52	76	898.6
90	52	77	897.94
90	52	78	875.04
90	52	79	842.48
90	52	80	823.64
90	52	81	807.35
90	52	82	788.1
90	52	83	768.77
90	52	84	750.26
90	53	74	814.75
90	53	75	871.96
90	53	76	913.61
90	53	77	912.13
90	53	78	919.89
90	53	79	949.72
90	53	80	922.12
90	53	81	896.16
90	53	82	863.59
90	53	83	830.9
90	53	84	798.13
90	54	74	806.18
90	54	75	864.64
90	54	76	906.87
90	54	77	888.33
90	54	78	889.05
90	54	79	906.21
90	54	80	909.46
90	54	81	908.66
90	54	82	896.59
90	54	83	885.45
90	54	84	867.49
90	55	74	796.34
90	55	75	845.5
90	55	76	902.03
90	55	77	897.61
90	55	78	893.99
90	55	79	898.02
90	55	80	906.18
90	55	81	902.29
90	55	82	904.97
90	55	83	904.59
90	55	84	902.91
90	56	74	807.67
90	56	75	804.11
90	56	76	854.86
90	56	77	899.61
90	56	78	930.59
90	56	79	940.35
90	56	80	935.97
90	56	81	906.43
90	56	82	902.21
90	56	83	903.8
90	56	84	904.64
90	57	74	856.29
90	57	75	817.25
90	57	76	826.22
90	57	77	848.32
90	57	78	874.56
90	57	79	874.41
90	57	80	875.56
90	57	81	885.98
90	57	82	893.47
90	57	83	905.79
90	57	84	903.22
90	58	74	928.49
90	58	75	890.86
90	58	76	867.12
90	58	77	872.78
90	58	78	902.8
90	58	79	888.33
90	58	80	892.7
90	58	81	953.37
90	58	82	976.55
90	58	83	956.77
90	58	84	965.91
90	59	75	922.39
90	59	76	915.61
90	59	77	905.44
90	59	78	913.37
90	59	79	918.18
90	59	80	931.32
90	59	81	970.95
90	59	82	958.74
90	59	83	891.34
90	59	84	884.92
90	60	75	782.74
90	60	76	748.94
90	60	77	721.73
90	60	78	717.34
90	60	79	743.68
90	60	80	772.45
90	60	81	725.73
90	60	82	681.65
90	60	83	642.03
90	60	84	663.03
90	61	77	696.96
90	61	78	717.18
90	61	79	739.55
90	61	80	751.69
90	61	81	676.43
90	61	82	611.62
90	61	83	595.16
90	61	84	657.51
90	62	75	852.6
90	62	76	813.07
90	62	77	811.28
90	62	78	836.3
90	62	79	846.77
90	62	80	855.96
90	62	81	786.16
90	62	82	735.15
90	62	83	747.19
90	62	84	803.23
90	63	75	774.32
90	63	76	770.67
90	63	77	852.61
90	63	78	874.38
90	63	79	896.02
90	63	80	935.29
90	63	81	899.18
90	63	82	876.98
90	63	83	897.13
90	63	84	919.85
90	64	75	783.99
90	64	76	804.32
90	64	77	847.79
90	64	78	797.13
90	64	79	778.04
90	64	80	847.38
90	64	81	848.73
90	64	82	846.46
90	64	83	859.86
90	64	84	872.14
90	65	74	827.24
90	65	75	849.03
90	65	76	843.93
90	65	77	826.09
90	65	78	762.09
90	65	79	735.65
90	65	80	805.87
90	65	81	848.19
90	65	82	889.26
90	65	83	891.88
90	65	84	880.26
90	66	74	879.85
90	66	75	861.77
90	66	76	832.37
90	66	77	779.18
90	66	78	747.12
90	66	79	740.93
90	66	80	786.18
90	66	81	852.12
90	66	82	917.84
90	66	83	905.75
90	66	84	868.32
90	67	74	907.38
90	67	75	870.1
90	67	76	812.38
90	67	77	737.18
90	67	78	733.72
90	67	79	744.29
90	67	80	761.49
90	67	81	787.61
90	67	82	815.08
90	67	83	809.55
90	67	84	791.67
90	68	74	895.51
90	68	75	836.83
90	68	76	781.87
90	68	77	740.71
90	68	78	754.15
90	68	79	774.61
90	68	80	770.24
90	68	81	770.42
90	68	82	777.84
90	68	83	779.93
90	68	84	776.73
90	69	74	824.51
90	69	75	785.8
90	69	76	757.39
90	69	77	758.69
90	69	78	778.06
90	69	79	796.05
90	69	80	777.16
90	69	81	770.44
90	69	82	768.64
90	69	83	774.38
90	69	84	782.47
90	70	74	809.03
90	70	75	789.12
90	70	76	760.25
90	70	77	743.67
90	70	78	754.46
90	70	79	763.84
90	70	80	756.89
90	70	81	753.8
90	70	82	750.83
90	70	83	765.57
90	70	84	776.03
90	71	74	796.92
90	71	75	792.45
90	71	76	770.38
90	71	77	744.77
90	71	78	754.93
90	71	79	767.95
90	71	80	762.57
90	71	81	757.84
90	71	82	753.23
90	71	83	764.37
90	71	84	766.59
90	72	74	794.44
90	72	75	793.4
90	72	76	781.15
90	72	77	758
90	72	78	770.32
90	72	79	786.74
90	72	80	781.78
90	72	81	778.09
90	72	82	776.48
90	72	83	783.55
90	72	84	782.92
90	73	74	817.26
90	73	75	800.56
90	73	76	775.42
90	73	81	827.49
90	73	82	843.76
90	73	83	858.89
90	73	84	864.06
90	74	81	903.32
90	74	82	920.66
90	74	83	934.49
90	74	84	935.03
90	75	81	973.91
90	75	82	982.5
90	75	83	987.67
90	75	84	982.14
90	76	81	971.06
90	76	82	987.94
90	76	83	985.09
90	76	84	976.45
91	47	81	896.55
91	47	82	884.9
91	47	83	879.86
91	47	84	873.75
91	48	81	810.72
91	48	82	803.18
91	48	83	804.16
91	48	84	806.98
91	49	74	771.21
91	49	75	777.41
91	49	76	777.25
91	49	81	767.17
91	49	82	771.73
91	49	83	777.89
91	49	84	782.65
91	50	74	751
91	50	75	750.3
91	50	76	751.51
91	50	81	772.56
91	50	82	775.67
91	50	83	773.8
91	50	84	769.87
91	51	74	748.08
91	51	75	763.5
91	51	76	790.23
91	51	81	756.24
91	51	82	753.83
91	51	83	749.34
91	51	84	745.73
91	52	74	784.21
91	52	75	841.78
91	52	76	890.8
91	52	81	791.37
91	52	82	775.67
91	52	83	759.57
91	52	84	746.1
91	53	74	838.02
91	53	75	894.27
91	53	76	930.11
91	53	81	875.88
91	53	82	838.72
91	53	83	806.71
91	53	84	778.85
91	54	74	845.69
91	54	75	901.57
91	54	76	919.06
91	54	81	906.03
91	54	82	893.92
91	54	83	878.87
91	54	84	847.13
91	55	74	833.93
91	55	75	887.19
91	55	76	916.5
91	55	81	917.39
91	55	82	917.08
91	55	83	910.62
91	55	84	903.92
91	56	74	817.9
91	56	75	853.98
91	56	76	904.25
91	56	81	925.39
91	56	82	915.64
91	56	83	912.41
91	56	84	919.13
91	57	74	836.24
91	57	75	834.94
91	57	76	866.06
91	57	77	899.39
91	57	78	932.06
91	57	79	935.78
91	57	80	930.03
91	57	81	913.83
91	57	82	908.35
91	57	83	905.49
91	57	84	907.37
91	58	74	903.11
91	58	75	877.3
91	58	76	883.22
91	58	77	914.3
91	58	78	953.36
91	58	79	952.64
91	58	80	956.11
91	58	81	981.06
91	58	82	984.08
91	58	83	958.73
91	58	84	967.2
91	59	74	911.58
91	59	75	928.58
91	59	76	927.39
91	59	77	931.27
91	59	78	951.25
91	59	79	956.82
91	59	80	964.87
91	59	81	987.25
91	59	82	968.67
91	59	83	919.8
91	59	84	902.81
91	60	74	799.46
91	60	75	768.57
91	60	76	738.33
91	60	77	724.85
91	60	78	737.16
91	60	79	745.77
91	60	80	756.48
91	60	81	772.26
91	60	82	759.94
91	60	83	724.1
91	60	84	689.55
91	61	74	759.61
91	61	75	645.03
91	61	76	649.35
91	61	77	696.81
91	61	78	740.52
91	61	79	735.22
91	61	80	722.1
91	61	81	744.01
91	61	82	708.41
91	61	83	637.25
91	61	84	613.49
91	62	74	906.74
91	62	75	683.29
91	62	76	741.4
91	62	77	845.14
91	62	78	874.11
91	62	79	861.02
91	62	80	846.7
91	62	81	843.57
91	62	82	806.31
91	62	83	765
91	62	84	767.75
91	63	74	874.39
91	63	75	772.4
91	63	76	800.22
91	63	77	884.63
91	63	78	887.28
91	63	79	912.34
91	63	80	959.29
91	63	81	928.91
91	63	82	894.35
91	63	83	873.77
91	63	84	897.69
91	64	74	815.5
91	64	75	835.53
91	64	76	855.89
91	64	77	859.74
91	64	78	807.07
91	64	79	806.34
91	64	80	865.12
91	64	81	863.94
91	64	82	844.97
91	64	83	814.16
91	64	84	835.73
91	65	74	839.01
91	65	75	901.6
91	65	76	884.22
91	65	77	829.95
91	65	78	769.02
91	65	79	755.82
91	65	80	816.92
91	65	81	858.93
91	65	82	892.51
91	65	83	870.89
91	65	84	870.53
91	66	74	877.37
91	66	75	877.23
91	66	76	847.53
91	66	77	795.88
91	66	78	747.34
91	66	79	744.48
91	66	80	800.97
91	66	81	870.54
91	66	82	940.14
91	66	83	931.3
91	66	84	900.38
91	67	74	886.12
91	67	75	865
91	67	76	817.86
91	67	81	819.04
91	67	82	846.6
91	67	83	859.67
91	67	84	841.48
91	68	74	878.39
91	68	75	841.79
91	68	76	795.87
91	68	81	798.59
91	68	82	796.02
91	68	83	798.36
91	68	84	786.78
91	69	74	816.48
91	69	75	791.89
91	69	76	776.93
91	69	81	796.04
91	69	82	780.93
91	69	83	769.33
91	69	84	765.39
91	70	74	802.96
91	70	75	800.05
91	70	76	784.71
91	70	81	775.16
91	70	82	765.29
91	70	83	765.69
91	70	84	763.78
91	71	74	790.53
91	71	75	805.75
91	71	76	797.15
91	71	81	773.49
91	71	82	767.05
91	71	83	773.98
91	71	84	775.61
91	72	74	778.31
91	72	75	792.85
91	72	76	797.87
91	72	81	798.57
91	72	82	795.43
91	72	83	804.69
91	72	84	810.7
91	73	74	789.91
91	73	75	788.68
91	73	76	785.61
91	73	81	863.98
91	73	82	873.65
91	73	83	883.92
91	73	84	892.41
91	74	74	810.66
91	74	75	796.28
91	74	76	777.45
91	74	81	941.8
91	74	82	942.52
91	74	83	955.72
91	74	84	960.38
91	75	81	1002.4
91	75	82	986
91	75	83	1001.2
91	75	84	1006.7
91	76	81	984.69
91	76	82	986.02
91	76	83	1007
91	76	84	1016.2
92	47	81	954.5
92	47	82	951.42
92	47	83	930.93
92	47	84	919.77
92	48	81	861.64
92	48	82	863.35
92	48	83	854.78
92	48	84	858.04
92	49	74	790.47
92	49	75	814.05
92	49	76	814.64
92	49	81	792.86
92	49	82	807.7
92	49	83	817.01
92	49	84	822.62
92	50	74	769.8
92	50	75	779.74
92	50	76	775.06
92	50	81	774.6
92	50	82	793.41
92	50	83	803.11
92	50	84	801.5
92	51	74	771.79
92	51	75	766.83
92	51	76	769.63
92	51	81	767.65
92	51	82	775.42
92	51	83	782.93
92	51	84	787.22
92	52	74	821.18
92	52	75	836
92	52	76	849.53
92	52	81	772.94
92	52	82	773.28
92	52	83	765.94
92	52	84	746.64
92	53	74	880.26
92	53	75	905.66
92	53	76	916.05
92	53	81	805.96
92	53	82	790.39
92	53	83	769.62
92	53	84	739.37
92	54	74	909.63
92	54	75	938.76
92	54	76	939.17
92	54	81	844.84
92	54	82	835.73
92	54	83	819.82
92	54	84	786.27
92	55	74	885.72
92	55	75	927.46
92	55	76	937.06
92	55	81	882.62
92	55	82	880.25
92	55	83	875.43
92	55	84	856.49
92	56	74	869.21
92	56	75	924.23
92	56	76	945.04
92	56	81	908.62
92	56	82	900.65
92	56	83	898.18
92	56	84	892.65
92	57	74	858.69
92	57	75	884.59
92	57	76	907.9
92	57	77	921.43
92	57	78	935.53
92	57	79	941.33
92	57	80	931.37
92	57	81	908.21
92	57	82	892.95
92	57	83	882.47
92	57	84	885.25
92	58	74	890.83
92	58	75	867.79
92	58	76	898.51
92	58	77	933.76
92	58	78	964.3
92	58	79	975.89
92	58	80	981.82
92	58	81	959.8
92	58	82	941.78
92	58	83	924.58
92	58	84	940.5
92	59	74	959.7
92	59	75	949.85
92	59	76	948.25
92	59	77	949.27
92	59	78	970
92	59	79	986.13
92	59	80	987.41
92	59	81	962.8
92	59	82	936.79
92	59	83	909.55
92	59	84	891.94
92	60	74	862.19
92	60	75	845.7
92	60	76	810.97
92	60	77	793.14
92	60	78	811.44
92	60	79	780.28
92	60	80	752.45
92	60	81	821.96
92	60	82	850.77
92	60	83	821.25
92	60	84	751.46
92	61	74	772.84
92	61	75	653.47
92	61	76	696.14
92	61	77	787.59
92	61	78	815.83
92	61	79	766.88
92	61	80	717.66
92	61	81	868.88
92	61	82	932.81
92	61	83	872.2
92	61	84	757.93
92	62	74	812.38
92	62	75	547.99
92	62	76	705.61
92	62	77	897.95
92	62	78	894.79
92	62	79	871.08
92	62	80	849.32
92	62	81	961.98
92	62	82	1006.5
92	62	83	955.71
92	62	84	888.28
92	63	74	845.96
92	63	75	768.97
92	63	76	835.58
92	63	77	920.05
92	63	78	885.71
92	63	79	912.66
92	63	80	989.22
92	63	81	1003.1
92	63	82	998.61
92	63	83	974.23
92	63	84	967.95
92	64	74	787.42
92	64	75	871.21
92	64	76	904.53
92	64	77	902.01
92	64	78	832.7
92	64	79	829.89
92	64	80	876.5
92	64	81	914.92
92	64	82	930
92	64	83	886.56
92	64	84	897.64
92	65	74	782.18
92	65	75	912.03
92	65	76	921.85
92	65	77	880.58
92	65	78	811.92
92	65	79	783.8
92	65	80	807.81
92	65	81	872.23
92	65	82	922.64
92	65	83	901.49
92	65	84	911.11
92	66	74	866.85
92	66	75	896.18
92	66	76	881.05
92	66	77	851.74
92	66	78	803.54
92	66	79	778.83
92	66	80	792.99
92	66	81	859.41
92	66	82	930.35
92	66	83	942.44
92	66	84	935.97
92	67	74	885.53
92	67	75	880.4
92	67	76	859.41
92	67	81	818.87
92	67	82	870.1
92	67	83	902.7
92	67	84	889.75
92	68	74	881.82
92	68	75	864.1
92	68	76	842.01
92	68	81	791.81
92	68	82	806.23
92	68	83	830.36
92	68	84	823.68
92	69	74	839.75
92	69	75	822.49
92	69	76	811.18
92	69	81	787.79
92	69	82	770.67
92	69	83	780.11
92	69	84	780.6
92	70	74	818.37
92	70	75	809.77
92	70	76	794.45
92	70	81	785.04
92	70	82	762.78
92	70	83	771.69
92	70	84	770.84
92	71	74	804.77
92	71	75	801.39
92	71	76	792.01
92	71	81	789.53
92	71	82	782.74
92	71	83	793.07
92	71	84	795.88
92	72	74	798.56
92	72	75	800.44
92	72	76	801.65
92	72	81	829.3
92	72	82	840.09
92	72	83	843.11
92	72	84	848
92	73	74	795.47
92	73	75	787.87
92	73	76	788.03
92	73	81	888.62
92	73	82	914.09
92	73	83	908.01
92	73	84	910.84
92	74	74	803.56
92	74	75	785.35
92	74	76	776.73
92	74	81	951.73
92	74	82	976.52
92	74	83	976.3
92	74	84	979.73
92	75	81	988.34
92	75	82	999.07
92	75	83	1021.7
92	75	84	1037.5
92	76	81	968.99
92	76	82	993.22
92	76	83	1010.6
92	76	84	1027.1
93	49	74	813.77
93	49	75	836.86
93	49	76	831.03
93	50	74	793.3
93	50	75	810.57
93	50	76	806.78
93	50	81	797.92
93	50	82	805.92
93	50	83	818.46
93	50	84	834.77
93	51	74	781.87
93	51	75	781.84
93	51	76	778.27
93	51	81	797.28
93	51	82	792.48
93	51	83	799.94
93	51	84	810.79
93	52	74	826.61
93	52	75	813.96
93	52	76	800.99
93	52	81	777.17
93	52	82	771.4
93	52	83	778.49
93	52	84	791.51
93	53	74	871.7
93	53	75	872.67
93	53	76	862.56
93	53	81	733.23
93	53	82	740.13
93	53	83	745.73
93	53	84	753.2
93	54	71	756.97
93	54	72	813.46
93	54	73	852.51
93	54	74	917.82
93	54	75	929.71
93	54	76	920.58
93	54	81	786.2
93	54	82	778.21
93	54	83	760.65
93	54	84	724.76
93	55	71	745.18
93	55	72	804.53
93	55	73	832.46
93	55	74	917.55
93	55	75	952.86
93	55	76	957.24
93	55	81	812.45
93	55	82	801.65
93	55	83	788.86
93	55	84	775.3
93	56	71	789.86
93	56	72	833.62
93	56	73	825.32
93	56	74	926.78
93	56	75	973.88
93	56	76	958.75
93	56	81	819.25
93	56	82	813.58
93	56	83	810.36
93	56	84	811.63
93	57	71	880.17
93	57	72	893.93
93	57	73	838.52
93	57	74	898.16
93	57	75	928.88
93	57	76	927.46
93	57	77	924.81
93	57	78	918.12
93	57	79	894.98
93	57	80	865.79
93	58	71	929.49
93	58	72	1003.5
93	58	73	925.82
93	58	74	897.16
93	58	75	881.28
93	58	76	914.6
93	58	77	934.63
93	58	78	940.84
93	58	79	933.33
93	58	80	929.14
93	59	71	904.54
93	59	72	990.96
93	59	73	995.91
93	59	74	985.4
93	59	75	954.01
93	59	76	951.61
93	59	77	939.88
93	59	78	939.04
93	59	79	953.26
93	59	80	946.06
93	60	71	861.44
93	60	72	939.37
93	60	73	904.27
93	60	74	876.55
93	60	75	909.45
93	60	76	863.26
93	60	77	830.97
93	60	78	825.48
93	60	79	775.67
93	60	80	729.52
93	61	74	703.57
93	61	75	737.58
93	61	76	772.32
93	61	77	827.78
93	61	78	825.44
93	61	79	778.34
93	61	80	737.08
93	62	71	844.42
93	62	72	1021.3
93	62	73	916.24
93	62	74	760.86
93	62	75	634.12
93	62	76	756.38
93	62	77	901.39
93	62	78	886.88
93	62	79	873.89
93	62	80	870.14
93	63	71	826.38
93	63	72	931.04
93	63	73	929.98
93	63	74	900.5
93	63	75	849.54
93	63	76	878.02
93	63	77	909.88
93	63	78	874.01
93	63	79	898.68
93	63	80	961.74
93	64	71	830.94
93	64	72	853.67
93	64	73	876.25
93	64	74	870.67
93	64	75	929.08
93	64	76	936.01
93	64	77	911.01
93	64	78	853.91
93	64	79	848.95
93	64	80	868.14
93	65	71	815.88
93	65	72	914.04
93	65	73	890.87
93	65	74	822.25
93	65	75	933.27
93	65	76	945.38
93	65	77	910.73
93	65	78	860.28
93	65	79	825.02
93	65	80	808
93	66	71	819.32
93	66	72	909.16
93	66	73	931.26
93	66	74	927.51
93	66	75	934.43
93	66	76	913.99
93	67	71	823.37
93	67	72	913.84
93	67	73	949.39
93	67	74	932.04
93	67	75	925.16
93	67	76	916.73
93	67	81	772.89
93	67	82	810.04
93	67	83	874.03
93	67	84	887.6
93	68	71	812.09
93	68	72	936.39
93	68	73	963.87
93	68	74	907.75
93	68	75	899.16
93	68	76	902.41
93	68	81	760.73
93	68	82	788.1
93	68	83	815.61
93	68	84	827.02
93	69	71	749.44
93	69	72	873.31
93	69	73	923.84
93	69	74	871.98
93	69	75	852.75
93	69	76	847.42
93	69	81	777.2
93	69	82	789.23
93	69	83	776.8
93	69	84	781.77
93	70	74	834.91
93	70	75	816.67
93	70	76	798.44
93	70	81	770.65
93	70	82	759.87
93	70	83	767.57
93	70	84	774.27
93	71	74	818
93	71	75	801.95
93	71	76	782.77
93	71	81	780.63
93	71	82	774.7
93	71	83	792.38
93	71	84	807.33
93	72	74	834.05
93	72	75	824.53
93	72	76	808.73
93	72	81	844.04
93	72	82	858.82
93	72	83	868.62
93	72	84	880.39
93	73	74	831.21
93	73	75	812.57
93	73	76	793.32
93	73	81	909.24
93	73	82	937.49
93	73	83	931.82
93	73	84	933.94
93	74	74	827.84
93	74	75	799.04
93	74	76	785.24
94	49	74	837.84
94	49	75	840.75
94	49	76	830.32
94	50	71	879.75
94	50	72	843.33
94	50	73	822.02
94	50	74	816.84
94	50	75	829.27
94	50	76	827.03
94	51	71	868.2
94	51	72	841.35
94	51	73	814.43
94	51	74	800.97
94	51	75	810.83
94	51	76	808.4
94	52	71	842.74
94	52	72	843.82
94	52	73	834.16
94	52	74	824.84
94	52	75	817.2
94	52	76	805.24
94	53	69	663.49
94	53	70	684.16
94	53	71	832.52
94	53	72	854.38
94	53	73	849.71
94	53	74	841
94	53	75	841.88
94	53	76	831.26
94	54	69	634.16
94	54	70	648.11
94	54	71	811.8
94	54	72	844.14
94	54	73	850.58
94	54	74	870.73
94	54	75	886.92
94	54	76	887.68
94	54	78	845.28
94	54	79	833.84
94	54	80	798.87
94	55	69	610.01
94	55	70	633.56
94	55	71	764.87
94	55	72	808.04
94	55	73	824.45
94	55	74	907.03
94	55	75	952.66
94	55	76	967.42
94	55	78	914.85
94	55	79	876.25
94	55	80	824.76
94	56	69	642.54
94	56	70	678.5
94	56	71	784.25
94	56	72	838.6
94	56	73	857.73
94	56	74	940.84
94	56	75	972.72
94	56	76	962.13
94	56	78	951.96
94	56	79	944.21
94	56	80	872.81
94	57	71	848.9
94	57	72	885.44
94	57	73	879.33
94	57	74	916.94
94	57	75	933.53
94	57	76	942.47
94	57	77	938.14
94	57	78	939.77
94	57	79	934.37
94	57	80	889.86
94	58	71	908.55
94	58	72	947.6
94	58	73	914.29
94	58	74	897.96
94	58	75	893.73
94	58	76	937.95
94	58	77	946.22
94	58	78	945.44
94	58	79	954.18
94	58	80	942.31
94	59	71	938.55
94	59	72	1004.8
94	59	73	1007.3
94	59	74	980.38
94	59	75	947.69
94	59	76	948.28
94	59	77	928.83
94	59	78	907.83
94	59	79	951.24
94	59	80	955.66
94	60	71	857.64
94	60	72	915.29
94	60	73	874.49
94	60	74	852.05
94	60	75	866.91
94	60	76	866.88
94	60	77	829.24
94	60	78	755.95
94	60	79	754.39
94	60	80	761.17
94	61	71	699.81
94	61	72	733.68
94	61	73	674.81
94	61	74	682.69
94	61	75	777.47
94	61	76	831.47
94	61	77	839.99
94	61	78	803.97
94	61	79	764.1
94	61	80	738.2
94	62	71	760.98
94	62	72	839.37
94	62	73	815.23
94	62	74	810.22
94	62	75	852.48
94	62	76	879.79
94	62	77	904.91
94	62	78	913.76
94	62	79	886.91
94	62	80	859.36
94	63	71	844.89
94	63	72	899.62
94	63	73	939.68
94	63	74	972.86
94	63	75	975.39
94	63	76	942.99
94	63	77	903.22
94	63	78	907.53
94	63	79	928.53
94	63	80	964.95
94	64	71	862.42
94	64	72	918.61
94	64	73	967.94
94	64	74	989.24
94	64	75	989.96
94	64	76	956.55
94	64	77	916.45
94	64	78	905.82
94	64	79	897.9
94	64	80	882.01
94	65	71	838.49
94	65	72	968.3
94	65	73	984.15
94	65	74	944.94
94	65	75	961.32
94	65	76	951.29
94	65	77	929.25
94	65	78	928.87
94	65	79	898.47
94	65	80	848.43
94	66	71	844.61
94	66	72	941.84
94	66	73	975.67
94	66	74	982.33
94	66	75	974.02
94	66	76	949.05
94	66	78	949.37
94	66	79	933.25
94	66	80	875.87
94	67	69	754.08
94	67	70	821.8
94	67	71	815.69
94	67	72	914.76
94	67	73	955.52
94	67	74	947.09
94	67	75	957.66
94	67	76	955.35
94	67	78	964.46
94	67	79	932.08
94	67	80	849.19
94	68	69	667.6
94	68	70	721.67
94	68	71	777.86
94	68	72	913.57
94	68	73	946.52
94	68	74	904.92
94	68	75	914.58
94	68	76	932.3
94	68	78	944.58
94	68	79	897.13
94	68	80	812.85
94	69	69	679.01
94	69	70	709.69
94	69	71	715.71
94	69	72	842.89
94	69	73	902.31
94	69	74	899.19
94	69	75	859.52
94	69	76	854.28
94	69	78	858.78
94	69	79	831.07
94	69	80	786.83
94	70	69	690.81
94	70	70	689.61
94	70	71	662.68
94	70	72	772.47
94	70	73	840.42
94	70	74	842.67
94	70	75	818.1
94	70	76	808.16
94	71	71	641.71
94	71	72	746.03
94	71	73	816.62
94	71	74	810.03
94	71	75	793.74
94	71	76	786.91
94	72	71	654.08
94	72	72	755.02
94	72	73	838.9
94	72	74	827.89
94	72	75	807.12
94	72	76	798.12
94	73	71	651.41
94	73	72	747.18
94	73	73	845.3
94	73	74	835.62
94	73	75	816.56
94	73	76	806.3
94	74	74	836.21
94	74	75	811.8
94	74	76	809.26
95	50	71	886.75
95	50	72	850.03
95	50	73	832.66
95	51	71	897.91
95	51	72	878.33
95	51	73	861.98
95	52	71	879.92
95	52	72	910.17
95	52	73	910.76
95	53	69	682.74
95	53	70	711.17
95	53	71	856.17
95	53	72	905.01
95	53	73	906.66
95	53	77	898.2
95	53	78	885.71
95	53	79	871.38
95	53	80	826.43
95	54	69	659.56
95	54	70	655.84
95	54	71	809.51
95	54	72	843.47
95	54	73	839.97
95	54	77	939.77
95	54	78	936.05
95	54	79	917.45
95	54	80	830.87
95	55	69	643.62
95	55	70	650.82
95	55	71	801.84
95	55	72	833.52
95	55	73	828.95
95	55	77	991.7
95	55	78	986.07
95	55	79	959.05
95	55	80	864.07
95	56	69	659.58
95	56	70	677.76
95	56	71	819.88
95	56	72	868.98
95	56	73	851.13
95	56	77	955.8
95	56	78	975.76
95	56	79	1006.4
95	56	80	929.72
95	57	69	742.86
95	57	70	739.45
95	57	71	853.52
95	57	72	914.12
[truncated: 7,412 more rows]
