# Supplementary material for: From mathematics to medicine: A practical primer on topological data analysis (TDA) and the development of related analytic tools for the functional discovery of latent structure in fMRI data
Source: PLoS One. 2021 Aug 12;16(8):e0255859. doi: 10.1371/journal.pone.0255859 (PMC8360597; doi:10.1371/journal.pone.0255859)
Supplement: S1 Data — The included archive of .csv files has one .csv file for each time index. Each .csv file contains a single matrix, which has one column for each of the spatial coordinates x, y, z and one column for the fMRI signal amplitude at voxel (x, y, z) at that time index. This is normalized scan data for a single patient from our study, described in the paper, with an ACC (anterior cingulate cortex) mask applied. This is the data we used, together with our software implementation of our workflow (available at https://github.com/regalski/Wayne-State-TDA), to produce the persistence diagrams, vineyards, and loop locations pictured in the figures and described in the Workflow section of our paper. (ZIP) [file pone.0255859.s004.zip › lea2002_145_121_121_time_1_rdACC.csv]

86	49	77	719.61
86	49	78	707.26
86	49	79	705.69
86	49	80	701.07
86	50	77	707.54
86	50	78	686.65
86	50	79	676.45
86	50	80	675.72
86	51	77	716.35
86	51	78	703.96
86	51	79	690.58
86	51	80	673.21
86	52	77	730.99
86	52	78	702.68
86	52	79	699.96
86	52	80	692.55
86	53	77	791.66
86	53	78	732.34
86	53	79	723.35
86	53	80	716.32
86	54	77	845.19
86	54	78	800.56
86	54	79	788.03
86	54	80	770.78
86	55	77	853.65
86	55	78	820.69
86	55	79	837.69
86	55	80	837.51
86	56	77	853.16
86	56	78	832.23
86	56	79	855.22
86	56	80	874.86
86	57	77	848.7
86	57	78	861.62
86	57	79	872.41
86	57	80	866.83
86	57	81	850.32
86	57	82	822.18
86	58	77	837
86	58	78	848.88
86	58	79	862.2
86	58	80	887.22
86	58	81	877.54
86	58	82	863.39
86	59	81	831.7
86	59	82	830.52
86	60	81	746.13
86	60	82	755.22
86	61	81	773.12
86	61	82	764.69
86	62	81	826.25
86	62	82	827.5
86	63	77	834.58
86	63	78	814.36
86	63	79	812.04
86	63	80	792.36
86	63	81	794.89
86	63	82	819.19
86	64	77	832.68
86	64	78	826.5
86	64	79	838.04
86	64	80	749.03
86	64	81	728.69
86	64	82	772.72
86	65	77	841.98
86	65	78	843.28
86	65	79	841.78
86	65	80	767.66
86	65	81	736.91
86	65	82	758.44
86	66	77	837.29
86	66	78	860.27
86	66	79	860.17
86	66	80	792.92
86	66	81	759.04
86	66	82	755.99
86	67	77	807.06
86	67	78	846.58
86	67	79	869.9
86	67	80	810.58
86	68	77	868.23
86	68	78	861.91
86	68	79	849.72
86	68	80	801.5
86	69	77	874.43
86	69	78	839.5
86	69	79	805.21
86	69	80	761.1
86	70	77	792.41
86	70	78	770.06
86	70	79	744.15
86	70	80	714.7
86	71	77	755.98
86	71	78	742.72
86	71	79	739.06
86	71	80	699.2
86	72	77	748.58
86	72	78	739.8
86	72	79	729.41
86	72	80	701.65
86	73	77	739.48
86	73	78	729.81
86	73	79	715.96
86	73	80	708.19
87	46	81	906.83
87	46	82	904.16
87	46	83	913.83
87	46	84	923.86
87	47	81	820.16
87	47	82	827.21
87	47	83	839.38
87	47	84	848.65
87	48	81	732.1
87	48	82	752.67
87	48	83	772.5
87	48	84	788.93
87	49	77	723.74
87	49	78	718.79
87	49	79	713.46
87	49	80	719.37
87	49	81	722.15
87	49	82	728.05
87	49	83	736.03
87	49	84	745.18
87	50	77	722.95
87	50	78	710.54
87	50	79	701.33
87	50	80	702.54
87	50	81	705.45
87	50	82	712.42
87	50	83	722.77
87	50	84	737.54
87	51	77	731.65
87	51	78	711.31
87	51	79	705.15
87	51	80	697.05
87	52	77	759.15
87	52	78	727.5
87	52	79	724.4
87	52	80	714.87
87	53	77	817.69
87	53	78	766.74
87	53	79	745.7
87	53	80	732.87
87	54	77	861.09
87	54	78	833.5
87	54	79	787.35
87	54	80	757.89
87	55	77	858.36
87	55	78	855.47
87	55	79	837.48
87	55	80	823.68
87	55	81	780.78
87	55	82	757.96
87	55	83	744.69
87	55	84	760.27
87	56	77	857.16
87	56	78	862.39
87	56	79	870.36
87	56	80	878.87
87	56	81	825.65
87	56	82	786.59
87	56	83	752.96
87	56	84	763.84
87	57	77	839.93
87	57	78	868.79
87	57	79	890.36
87	57	80	897.19
87	57	81	851.62
87	57	82	813.81
87	57	83	774.67
87	57	84	780.93
87	58	77	839.41
87	58	78	863.07
87	58	79	881.17
87	58	80	898.04
87	58	81	882.52
87	58	82	872.03
87	58	83	868.36
87	58	84	869.09
87	59	77	853.32
87	59	78	853.35
87	59	79	836.42
87	59	80	825.41
87	59	81	840.99
87	59	82	851.55
87	59	83	865.27
87	59	84	872.25
87	60	77	789.72
87	60	78	787.83
87	60	79	776.49
87	60	80	752.42
87	60	81	756.87
87	60	82	766.27
87	60	83	796.32
87	60	84	814.7
87	61	77	717.33
87	61	78	740.74
87	61	79	759.68
87	61	80	779.84
87	61	81	767.04
87	61	82	756.04
87	61	83	777.83
87	61	84	791.33
87	62	77	780.66
87	62	78	785.41
87	62	79	796.22
87	62	80	821.88
87	62	81	819.81
87	62	82	830.44
87	62	83	831.08
87	62	84	828.94
87	63	77	876.81
87	63	78	843.61
87	63	79	816.39
87	63	80	795.66
87	63	81	804.52
87	63	82	845.72
87	63	83	826.02
87	63	84	809.55
87	64	77	838.82
87	64	78	812.33
87	64	79	790.38
87	64	80	742.1
87	64	81	744.06
87	64	82	802.91
87	64	83	782.94
87	64	84	763.88
87	65	77	832.59
87	65	78	817.6
87	65	79	795.16
87	65	80	746.42
87	65	81	740.95
87	65	82	775.95
87	65	83	752.6
87	65	84	734.06
87	66	77	849
87	66	78	843.41
87	66	79	808.2
87	66	80	750.87
87	66	81	730.1
87	66	82	744.57
87	66	83	731.45
87	66	84	721.68
87	67	77	855.18
87	67	78	836.35
87	67	79	800.6
87	67	80	754.78
87	67	81	726.71
87	67	82	725.85
87	67	83	722.16
87	67	84	718.52
87	68	77	861.54
87	68	78	825.09
87	68	79	787.61
87	68	80	763.8
87	68	81	743.19
87	68	82	733.06
87	68	83	724.59
87	68	84	716.48
87	69	77	814.2
87	69	78	789.8
87	69	79	760.19
87	69	80	746.66
87	70	77	758.72
87	70	78	746.85
87	70	79	727.14
87	70	80	725.94
87	71	77	753.28
87	71	78	744.59
87	71	79	727.44
87	71	80	718.61
87	72	77	755.66
87	72	78	746.41
87	72	79	723.01
87	72	80	717.71
87	73	77	741.16
87	73	78	732.82
87	73	79	713.93
87	73	80	721.62
87	73	81	736.96
87	73	82	768.17
87	73	83	781.55
87	73	84	783.56
87	74	81	763.98
87	74	82	833.87
87	74	83	847.75
87	74	84	858.13
87	75	81	781.14
87	75	82	875.73
87	75	83	881.22
87	75	84	894.22
87	76	81	774.28
87	76	82	872.45
87	76	83	888.39
87	76	84	914.1
88	46	81	934.47
88	46	82	932.56
88	46	83	936.75
88	46	84	942.97
88	47	81	851.02
88	47	82	853.17
88	47	83	857.75
88	47	84	860.66
88	48	81	753.13
88	48	82	762.44
88	48	83	780.96
88	48	84	797.26
88	49	77	735.41
88	49	78	725.37
88	49	79	714.54
88	49	80	723.67
88	49	81	731.73
88	49	82	745.48
88	49	83	755.49
88	49	84	754.64
88	50	77	727.51
88	50	78	723.42
88	50	79	722.15
88	50	80	722.34
88	50	81	726.87
88	50	82	737.28
88	50	83	743.4
88	50	84	744.01
88	51	77	752.64
88	51	78	727.85
88	51	79	717.94
88	51	80	724.07
88	52	77	802.98
88	52	78	769.19
88	52	79	754.19
88	52	80	749.51
88	53	77	855.78
88	53	78	825.36
88	53	79	796.79
88	53	80	782.45
88	54	77	887.12
88	54	78	871.06
88	54	79	824.58
88	54	80	794.61
88	55	77	887.04
88	55	78	875.03
88	55	79	852.19
88	55	80	826.44
88	55	81	793.28
88	55	82	789.52
88	55	83	819.85
88	55	84	828.06
88	56	77	875.12
88	56	78	865.1
88	56	79	866.42
88	56	80	861.07
88	56	81	821.6
88	56	82	803.91
88	56	83	815.39
88	56	84	847.96
88	57	77	838.45
88	57	78	857.68
88	57	79	873.71
88	57	80	887.51
88	57	81	865.27
88	57	82	840.08
88	57	83	818.17
88	57	84	859.46
88	58	77	845.64
88	58	78	877.93
88	58	79	883.63
88	58	80	883.69
88	58	81	883.29
88	58	82	878.75
88	58	83	875.97
88	58	84	910.02
88	59	77	871.22
88	59	78	872.26
88	59	79	849.15
88	59	80	824.05
88	59	81	833.92
88	59	82	835.28
88	59	83	851.85
88	59	84	875.64
88	60	77	834.38
88	60	78	816.81
88	60	79	786.96
88	60	80	749.76
88	60	81	728.03
88	60	82	709.25
88	60	83	755.91
88	60	84	797.4
88	61	77	793.84
88	61	78	799.17
88	61	79	807
88	61	80	815.85
88	61	81	753.4
88	61	82	690.56
88	61	83	746.68
88	61	84	797.79
88	62	77	830.23
88	62	78	831.18
88	62	79	838.66
88	62	80	864.69
88	62	81	835.48
88	62	82	813
88	62	83	838.03
88	62	84	861.46
88	63	77	906.19
88	63	78	861.83
88	63	79	821.2
88	63	80	837.1
88	63	81	857.15
88	63	82	886.43
88	63	83	870.84
88	63	84	855.81
88	64	77	855.81
88	64	78	802.85
88	64	79	750.52
88	64	80	790.07
88	64	81	828.51
88	64	82	872.83
88	64	83	844.16
88	64	84	810.14
88	65	77	851.89
88	65	78	808.53
88	65	79	755.7
88	65	80	768.1
88	65	81	801.67
88	65	82	859.28
88	65	83	822.83
88	65	84	782.26
88	66	77	869.38
88	66	78	829.91
88	66	79	767.92
88	66	80	755.7
88	66	81	767.14
88	66	82	802.12
88	66	83	777.47
88	66	84	752.99
88	67	77	859.65
88	67	78	809.14
88	67	79	742.33
88	67	80	734.35
88	67	81	731.64
88	67	82	734.6
88	67	83	735.52
88	67	84	735.16
88	68	77	811.92
88	68	78	776.48
88	68	79	751.47
88	68	80	746.41
88	68	81	744.02
88	68	82	739.98
88	68	83	738.2
88	68	84	736.59
88	69	77	770.3
88	69	78	750.64
88	69	79	738.83
88	69	80	742.84
88	70	77	747.07
88	70	78	731.69
88	70	79	704.11
88	70	80	730.11
88	71	77	754.36
88	71	78	740.19
88	71	79	710.82
88	71	80	739.33
88	72	77	750.47
88	72	78	743.06
88	72	79	718.38
88	72	80	738.22
88	73	77	728.47
88	73	78	725.8
88	73	79	716.2
88	73	80	735.14
88	73	81	758.55
88	73	82	783.33
88	73	83	799.21
88	73	84	805.5
88	74	81	801.92
88	74	82	869.58
88	74	83	890.14
88	74	84	901.55
88	75	81	852.76
88	75	82	945.91
88	75	83	933.43
88	75	84	922.85
88	76	81	861.51
88	76	82	959.11
88	76	83	923.37
88	76	84	901.98
89	46	81	934.37
89	46	82	956.17
89	46	83	956.95
89	46	84	942.16
89	47	81	867.87
89	47	82	880.72
89	47	83	875.8
89	47	84	860.18
89	48	81	778.68
89	48	82	779.7
89	48	83	785.1
89	48	84	785.19
89	49	77	749.92
89	49	78	730.89
89	49	79	714.33
89	49	80	724.08
89	49	81	736.34
89	49	82	760.59
89	49	83	770.56
89	49	84	768.15
89	50	74	741.92
89	50	75	744.91
89	50	76	756.39
89	50	77	742.73
89	50	78	737.8
89	50	79	742.64
89	50	80	731.99
89	50	81	730.1
89	50	82	749.98
89	50	83	755.65
89	50	84	750.85
89	51	74	758.86
89	51	75	781.32
89	51	76	803.88
89	51	77	785.95
89	51	78	765.99
89	51	79	740.19
89	51	80	738.1
89	51	81	750.56
89	51	82	735.05
89	51	83	730.12
89	51	84	729.47
89	52	74	804.36
89	52	75	844.05
89	52	76	868.16
89	52	77	847.04
89	52	78	826.81
89	52	79	798.76
89	52	80	784.48
89	52	81	786.69
89	52	82	778.3
89	52	83	770.77
89	52	84	761.37
89	53	74	818.99
89	53	75	860.97
89	53	76	865.66
89	53	77	870.61
89	53	78	870.9
89	53	79	857.95
89	53	80	837.71
89	53	81	827.78
89	53	82	825.61
89	53	83	821.1
89	53	84	806.59
89	54	74	815.4
89	54	75	871.95
89	54	76	890.56
89	54	77	882.05
89	54	78	874.01
89	54	79	866.07
89	54	80	851.47
89	54	81	829.44
89	54	82	838.83
89	54	83	854.04
89	54	84	852.86
89	55	75	859.08
89	55	76	909.34
89	55	77	897.29
89	55	78	861.74
89	55	79	861.72
89	55	80	854.53
89	55	81	818.49
89	55	82	835.48
89	55	83	874.75
89	55	84	881.4
89	56	75	797.79
89	56	76	885.71
89	56	77	891.28
89	56	78	832.48
89	56	79	855.26
89	56	80	867.12
89	56	81	832.49
89	56	82	838.73
89	56	83	870.3
89	56	84	882.67
89	57	75	809.78
89	57	76	848.92
89	57	77	853.88
89	57	78	832.59
89	57	79	846.58
89	57	80	863.2
89	57	81	862.83
89	57	82	869.48
89	57	83	870.79
89	57	84	895.51
89	58	77	871.72
89	58	78	885.22
89	58	79	871.07
89	58	80	860.13
89	58	81	907.45
89	58	82	934.08
89	58	83	925.08
89	58	84	945.88
89	59	77	883.06
89	59	78	895.67
89	59	79	874.33
89	59	80	846.06
89	59	81	877.6
89	59	82	882.15
89	59	83	860.17
89	59	84	862.81
89	60	77	825.98
89	60	78	832.85
89	60	79	805.25
89	60	80	768.73
89	60	81	727.06
89	60	82	681.45
89	60	83	688.13
89	60	84	730.32
89	61	77	788.11
89	61	78	800.36
89	61	79	793.31
89	61	80	769.58
89	61	81	684.41
89	61	82	602.16
89	61	83	658.96
89	61	84	746.15
89	62	77	823.58
89	62	78	830.8
89	62	79	838.56
89	62	80	862.23
89	62	81	812.68
89	62	82	761.06
89	62	83	826.29
89	62	84	885.79
89	63	77	863.46
89	63	78	841.37
89	63	79	827.35
89	63	80	885.26
89	63	81	887.16
89	63	82	883.99
89	63	83	919.63
89	63	84	917.75
89	64	77	860.05
89	64	78	793.86
89	64	79	733.7
89	64	80	820.69
89	64	81	864.85
89	64	82	896.89
89	64	83	890.59
89	64	84	861.45
89	65	77	869.77
89	65	78	802.38
89	65	79	735.82
89	65	80	797.09
89	65	81	853.46
89	65	82	912.09
89	65	83	881.38
89	65	84	838.18
89	66	75	856.52
89	66	76	878.11
89	66	77	862.93
89	66	78	811.4
89	66	79	755.44
89	66	80	778.99
89	66	81	824.51
89	66	82	877.97
89	66	83	848.21
89	66	84	807.77
89	67	75	889.58
89	67	76	874.26
89	67	77	822.62
89	67	78	782.11
89	67	79	746.1
89	67	80	749.12
89	67	81	763.96
89	67	82	785.04
89	67	83	781.3
89	67	84	769.16
89	68	75	868.64
89	68	76	830.99
89	68	77	784.23
89	68	78	770.98
89	68	79	772.53
89	68	80	751.27
89	68	81	741.55
89	68	82	741.38
89	68	83	748.28
89	68	84	755.29
89	69	74	847.92
89	69	75	822.64
89	69	76	784.2
89	69	77	758.96
89	69	78	759.45
89	69	79	774.91
89	69	80	757.47
89	69	81	750.19
89	69	82	745.07
89	69	83	755.32
89	69	84	767.29
89	70	74	807.92
89	70	75	791.96
89	70	76	753.61
89	70	77	742.4
89	70	78	739.73
89	70	79	736.68
89	70	80	756.4
89	70	81	765.15
89	70	82	760.68
89	70	83	766.87
89	70	84	774.43
89	71	74	777.44
89	71	75	775.02
89	71	76	762.79
89	71	77	752.32
89	71	78	746.19
89	71	79	735.48
89	71	80	750.16
89	71	81	757.97
89	71	82	752.41
89	71	83	761.55
89	71	84	768.94
89	72	74	757.41
89	72	75	764.39
89	72	76	770.45
89	72	77	753.45
89	72	78	747.69
89	72	79	741.88
89	72	80	750.26
89	72	81	755.48
89	72	82	752.89
89	72	83	766.83
89	72	84	778.95
89	73	74	756.8
89	73	75	764.54
89	73	76	764.21
89	73	77	734.43
89	73	78	725.58
89	73	79	737.26
89	73	80	755.09
89	73	81	771.57
89	73	82	790.74
89	73	83	826.08
89	73	84	850.45
89	74	81	838.83
89	74	82	877.91
89	74	83	905.53
89	74	84	921.23
89	75	81	911.98
89	75	82	957.13
89	75	83	952.24
89	75	84	946.76
89	76	81	939.3
89	76	82	983.98
89	76	83	961.56
89	76	84	935.65
90	46	81	912.42
90	46	82	945.41
90	46	83	938.3
90	46	84	914.07
90	47	81	856.91
90	47	82	878.08
90	47	83	868.03
90	47	84	842.88
90	48	81	766.16
90	48	82	777.68
90	48	83	780.12
90	48	84	789.42
90	49	74	760.56
90	49	75	768.62
90	49	76	778.69
90	49	81	743.52
90	49	82	758.05
90	49	83	770.87
90	49	84	782.24
90	50	74	753.86
90	50	75	763.37
90	50	76	778.36
90	50	77	763.56
90	50	78	754.52
90	50	79	751.76
90	50	80	749.59
90	50	81	751.46
90	50	82	756.18
90	50	83	760.85
90	50	84	764.5
90	51	74	765.48
90	51	75	787.79
90	51	76	811.17
90	51	77	825.54
90	51	78	817.94
90	51	79	781.97
90	51	80	761.01
90	51	81	745.74
90	51	82	744.38
90	51	83	738.19
90	51	84	736.55
90	52	74	804.2
90	52	75	839.93
90	52	76	855.25
90	52	77	888.65
90	52	78	894.91
90	52	79	872.7
90	52	80	840.02
90	52	81	809.7
90	52	82	795.41
90	52	83	777.45
90	52	84	759.73
90	53	74	811.15
90	53	75	853.67
90	53	76	839.84
90	53	77	872.15
90	53	78	899.89
90	53	79	936.55
90	53	80	917.57
90	53	81	887.9
90	53	82	871.96
90	53	83	849.02
90	53	84	811.72
90	54	74	796.49
90	54	75	852.17
90	54	76	866.14
90	54	77	855.67
90	54	78	853.35
90	54	79	882.96
90	54	80	893.81
90	54	81	898.19
90	54	82	904.39
90	54	83	906.38
90	54	84	877.41
90	55	74	793.53
90	55	75	837.85
90	55	76	899.74
90	55	77	891.84
90	55	78	868.7
90	55	79	873.33
90	55	80	884.65
90	55	81	873.05
90	55	82	888.82
90	55	83	908.67
90	55	84	909.47
90	56	74	817.05
90	56	75	783.98
90	56	76	878.55
90	56	77	907.85
90	56	78	897.82
90	56	79	895.84
90	56	80	895.41
90	56	81	875.06
90	56	82	877.96
90	56	83	892.21
90	56	84	894.74
90	57	74	859.91
90	57	75	811.58
90	57	76	860.11
90	57	77	875.79
90	57	78	869.06
90	57	79	850.19
90	57	80	844.36
90	57	81	877.83
90	57	82	904.68
90	57	83	907.32
90	57	84	903.11
90	58	74	915.13
90	58	75	889.69
90	58	76	891.42
90	58	77	892.89
90	58	78	902.91
90	58	79	874.96
90	58	80	862.38
90	58	81	938.01
90	58	82	981.49
90	58	83	970.32
90	58	84	968.77
90	59	75	890.46
90	59	76	872.14
90	59	77	859.65
90	59	78	878.71
90	59	79	885.34
90	59	80	886.36
90	59	81	935.22
90	59	82	946.83
90	59	83	895.23
90	59	84	879.18
90	60	75	735.7
90	60	76	724.63
90	60	77	722.54
90	60	78	730.39
90	60	79	740.35
90	60	80	751.24
90	60	81	729.42
90	60	82	694.9
90	60	83	658.2
90	60	84	671.63
90	61	77	708.97
90	61	78	717.8
90	61	79	720.07
90	61	80	711.09
90	61	81	633.51
90	61	82	547.01
90	61	83	543.78
90	61	84	622.89
90	62	75	813.57
90	62	76	796.8
90	62	77	822.32
90	62	78	824.92
90	62	79	826.02
90	62	80	838.67
90	62	81	769.34
90	62	82	692.48
90	62	83	732.39
90	62	84	811.58
90	63	75	829.8
90	63	76	846.63
90	63	77	877.86
90	63	78	859.01
90	63	79	852.18
90	63	80	901.92
90	63	81	867.37
90	63	82	823.42
90	63	83	866.73
90	63	84	910.83
90	64	75	816.72
90	64	76	865.95
90	64	77	844.2
90	64	78	795.15
90	64	79	763.19
90	64	80	845.43
90	64	81	852.55
90	64	82	837.67
90	64	83	854.41
90	64	84	874.88
90	65	74	779.71
90	65	75	853.89
90	65	76	888.36
90	65	77	830.67
90	65	78	768.82
90	65	79	727.02
90	65	80	819.71
90	65	81	859.94
90	65	82	891.03
90	65	83	891.3
90	65	84	880.59
90	66	74	873.84
90	66	75	876.89
90	66	76	865.29
90	66	77	801.21
90	66	78	747.85
90	66	79	715.78
90	66	80	793.21
90	66	81	852.85
90	66	82	907.53
90	66	83	899.85
90	66	84	865.94
90	67	74	868.02
90	67	75	861.98
90	67	76	837.73
90	67	77	758.92
90	67	78	730.97
90	67	79	728.33
90	67	80	767.99
90	67	81	801.56
90	67	82	830.95
90	67	83	821.91
90	67	84	804.04
90	68	74	865.29
90	68	75	839.67
90	68	76	817.56
90	68	77	762.24
90	68	78	755.6
90	68	79	772.7
90	68	80	781.85
90	68	81	778.91
90	68	82	771.25
90	68	83	774.35
90	68	84	777.7
90	69	74	833.58
90	69	75	820.35
90	69	76	805.87
90	69	77	771.08
90	69	78	769.92
90	69	79	787.35
90	69	80	783.05
90	69	81	777.21
90	69	82	764.01
90	69	83	774
90	69	84	783.4
90	70	74	795.61
90	70	75	796.85
90	70	76	789.14
90	70	77	762.05
90	70	78	755.24
90	70	79	755.25
90	70	80	766.45
90	70	81	774.34
90	70	82	773.24
90	70	83	778.94
90	70	84	778.75
90	71	74	782.49
90	71	75	786.52
90	71	76	775.72
90	71	77	762.32
90	71	78	759.63
90	71	79	757.37
90	71	80	759.66
90	71	81	763.1
90	71	82	762.84
90	71	83	774.28
90	71	84	778.96
90	72	74	780.37
90	72	75	778.61
90	72	76	768.03
90	72	77	766.43
90	72	78	768.08
90	72	79	769.42
90	72	80	769.04
90	72	81	773.53
90	72	82	776.27
90	72	83	794.2
90	72	84	806.92
90	73	74	776.59
90	73	75	778.79
90	73	76	782.34
90	73	81	818.7
90	73	82	825.16
90	73	83	855.3
90	73	84	882.49
90	74	81	901.37
90	74	82	911.18
90	74	83	932.41
90	74	84	945.89
90	75	81	963.61
90	75	82	971.29
90	75	83	979.77
90	75	84	979.16
90	76	81	971.51
90	76	82	987.94
90	76	83	992.54
90	76	84	986.38
91	47	81	878.64
91	47	82	890.61
91	47	83	891.71
91	47	84	880.28
91	48	81	786.39
91	48	82	787.2
91	48	83	801.04
91	48	84	824.55
91	49	74	774.96
91	49	75	783.77
91	49	76	787.86
91	49	81	760.77
91	49	82	767.12
91	49	83	782.17
91	49	84	802.89
91	50	74	764.44
91	50	75	768.49
91	50	76	776.72
91	50	81	765.51
91	50	82	768.92
91	50	83	775.21
91	50	84	784.14
91	51	74	775.96
91	51	75	787.16
91	51	76	808.42
91	51	81	752.71
91	51	82	754.38
91	51	83	756.67
91	51	84	758.55
91	52	74	820.09
91	52	75	852.04
91	52	76	877.06
91	52	81	793.86
91	52	82	782.49
91	52	83	769.94
91	52	84	761.83
91	53	74	856.31
91	53	75	895.31
91	53	76	909.85
91	53	81	868.86
91	53	82	845.39
91	53	83	820.39
91	53	84	792.12
91	54	74	844.65
91	54	75	894.66
91	54	76	913.79
91	54	81	912.75
91	54	82	901.19
91	54	83	889.86
91	54	84	850.01
91	55	74	821.21
91	55	75	884.22
91	55	76	926.15
91	55	81	915.16
91	55	82	917.24
91	55	83	915.29
91	55	84	900.21
91	56	74	833.6
91	56	75	859.55
91	56	76	905.01
91	56	81	912.31
91	56	82	909.59
91	56	83	912.18
91	56	84	903.29
91	57	74	853.86
91	57	75	833.51
91	57	76	880.93
91	57	77	919.15
91	57	78	940.2
91	57	79	919.88
91	57	80	897.74
91	57	81	897.8
91	57	82	915.25
91	57	83	921.99
91	57	84	908.86
91	58	74	918.4
91	58	75	885.91
91	58	76	905.39
91	58	77	932.48
91	58	78	958.83
91	58	79	943.74
91	58	80	930.71
91	58	81	945.22
91	58	82	970.82
91	58	83	975.42
91	58	84	972.53
91	59	74	927.82
91	59	75	932.68
91	59	76	901.88
91	59	77	894.32
91	59	78	919.15
91	59	79	922.51
91	59	80	917.41
91	59	81	935.28
91	59	82	938.19
91	59	83	909.2
91	59	84	885.91
91	60	74	789.39
91	60	75	716.66
91	60	76	719.09
91	60	77	748.82
91	60	78	769.32
91	60	79	758.3
91	60	80	745.98
91	60	81	775.44
91	60	82	768.93
91	60	83	707.27
91	60	84	672.5
91	61	74	794.28
91	61	75	608.77
91	61	76	617.43
91	61	77	730.24
91	61	78	761.47
91	61	79	745.69
91	61	80	718.27
91	61	81	725.29
91	61	82	680.17
91	61	83	591.99
91	61	84	585.83
91	62	74	931.43
91	62	75	686.34
91	62	76	720.47
91	62	77	861.45
91	62	78	874.98
91	62	79	863.73
91	62	80	859.23
91	62	81	846.36
91	62	82	798.2
91	62	83	770.57
91	62	84	788.72
91	63	74	792.3
91	63	75	811.46
91	63	76	866.84
91	63	77	904.74
91	63	78	877.34
91	63	79	874.12
91	63	80	919.07
91	63	81	899.92
91	63	82	855.27
91	63	83	861.89
91	63	84	898.5
91	64	74	750.44
91	64	75	837.9
91	64	76	888.6
91	64	77	854.14
91	64	78	805.22
91	64	79	790.24
91	64	80	847.56
91	64	81	855.92
91	64	82	830.96
91	64	83	830.04
91	64	84	865.84
91	65	74	818.72
91	65	75	893.11
91	65	76	903.4
91	65	77	830.09
91	65	78	775.45
91	65	79	749.22
91	65	80	818.48
91	65	81	859.79
91	65	82	881.45
91	65	83	884.6
91	65	84	896.04
91	66	74	877.71
91	66	75	900.27
91	66	76	882.61
91	66	77	806.3
91	66	78	747.39
91	66	79	722.69
91	66	80	797.12
91	66	81	856.77
91	66	82	912.59
91	66	83	923.77
91	66	84	902.86
91	67	74	859
91	67	75	858.44
91	67	76	836.84
91	67	81	816.76
91	67	82	861.55
91	67	83	859.48
91	67	84	832.4
91	68	74	869.44
91	68	75	847.62
91	68	76	818.28
91	68	81	803.11
91	68	82	805.74
91	68	83	809.99
91	68	84	800.9
91	69	74	850.41
91	69	75	828.02
91	69	76	808.35
91	69	81	795.9
91	69	82	786.92
91	69	83	791.09
91	69	84	793.74
91	70	74	788.24
91	70	75	793.35
91	70	76	802.38
91	70	81	771.04
91	70	82	773.48
91	70	83	780.07
91	70	84	782.74
91	71	74	785.6
91	71	75	790
91	71	76	789.18
91	71	81	769.99
91	71	82	780.78
91	71	83	792.97
91	71	84	796.27
91	72	74	803.49
91	72	75	782.97
91	72	76	766.57
91	72	81	799.79
91	72	82	814.78
91	72	83	827.07
91	72	84	834.8
91	73	74	807.47
91	73	75	787.93
91	73	76	773.27
91	73	81	858.55
91	73	82	866.89
91	73	83	882.91
91	73	84	898.47
91	74	74	812.61
91	74	75	793.61
91	74	76	783.23
91	74	81	938.06
91	74	82	938.74
91	74	83	958.54
91	74	84	972.01
91	75	81	987.14
91	75	82	987.44
91	75	83	1004.9
91	75	84	1017.4
91	76	81	979.08
91	76	82	992.17
91	76	83	1013.5
91	76	84	1026.9
92	47	81	958.87
92	47	82	963.92
92	47	83	954.35
92	47	84	951.16
92	48	81	850.16
92	48	82	857.82
92	48	83	862.89
92	48	84	887.19
92	49	74	809.12
92	49	75	829.06
92	49	76	825.31
92	49	81	790.56
92	49	82	806.66
92	49	83	817.73
92	49	84	826
92	50	74	789.78
92	50	75	800.14
92	50	76	800.36
92	50	81	779.69
92	50	82	789.48
92	50	83	795.27
92	50	84	795.58
92	51	74	788.91
92	51	75	787.25
92	51	76	796.16
92	51	81	770.74
92	51	82	775.62
92	51	83	781.92
92	51	84	788.39
92	52	74	822.92
92	52	75	843.14
92	52	76	860.32
92	52	81	777.08
92	52	82	778.18
92	52	83	775.93
92	52	84	778.59
92	53	74	899.43
92	53	75	923.33
92	53	76	929.21
92	53	81	805.25
92	53	82	795.59
92	53	83	784.13
92	53	84	775.14
92	54	74	919.29
92	54	75	943.29
92	54	76	946.05
92	54	81	857.68
92	54	82	840.12
92	54	83	821.65
92	54	84	798.31
92	55	74	882.96
92	55	75	924.39
92	55	76	945.35
92	55	81	895.14
92	55	82	890.72
92	55	83	888.64
92	55	84	862.56
92	56	74	872.11
92	56	75	921.27
92	56	76	936.63
92	56	81	902.43
92	56	82	897.46
92	56	83	906.5
92	56	84	890.89
92	57	74	866.79
92	57	75	876.68
92	57	76	902.75
92	57	77	919.35
92	57	78	937.04
92	57	79	930.37
92	57	80	912.7
92	57	81	886.66
92	57	82	887.51
92	57	83	902.82
92	57	84	897.85
92	58	74	906.67
92	58	75	872.62
92	58	76	902.31
92	58	77	935.3
92	58	78	959.78
92	58	79	964.6
92	58	80	968.94
92	58	81	923.78
92	58	82	916.05
92	58	83	944.67
92	58	84	945.43
92	59	74	970.24
92	59	75	943.69
92	59	76	923.01
92	59	77	918.32
92	59	78	935.15
92	59	79	946.44
92	59	80	942.75
92	59	81	910.48
92	59	82	899.61
92	59	83	903.05
92	59	84	878.78
92	60	74	858.65
92	60	75	813.37
92	60	76	804.82
92	60	77	811.44
92	60	78	828.93
92	60	79	795.03
92	60	80	746.5
92	60	81	815.95
92	60	82	850.17
92	60	83	814.43
92	60	84	741.96
92	61	74	822.96
92	61	75	644.26
92	61	76	671.89
92	61	77	813.69
92	61	78	829.96
92	61	79	799.15
92	61	80	745.91
92	61	81	834.44
92	61	82	897.22
92	61	83	832.52
92	61	84	731.76
92	62	74	883.45
92	62	75	607.87
92	62	76	696.99
92	62	77	908.52
92	62	78	898.19
92	62	79	890.23
92	62	80	885.79
92	62	81	943.83
92	62	82	994.86
92	62	83	955.68
92	62	84	905.9
92	63	74	773.68
92	63	75	778.42
92	63	76	860.4
92	63	77	927.5
92	63	78	890.82
92	63	79	881.91
92	63	80	925.99
92	63	81	962.81
92	63	82	995.14
92	63	83	964.28
92	63	84	958.09
92	64	74	702.79
92	64	75	841.68
92	64	76	901.19
92	64	77	879.45
92	64	78	828.08
92	64	79	807.16
92	64	80	830.72
92	64	81	869.35
92	64	82	911.44
92	64	83	864.5
92	64	84	873.6
92	65	74	762.51
92	65	75	890.89
92	65	76	920.98
92	65	77	871.1
92	65	78	819.34
92	65	79	783.92
92	65	80	797.79
92	65	81	850.42
92	65	82	911.46
92	65	83	879.29
92	65	84	890.86
92	66	74	865.14
92	66	75	913.93
92	66	76	910.35
92	66	77	863.43
92	66	78	816.05
92	66	79	782.66
92	66	80	792.85
92	66	81	841.19
92	66	82	912.98
92	66	83	912.22
92	66	84	917.54
92	67	74	880.05
92	67	75	881.18
92	67	76	866.91
92	67	81	801.14
92	67	82	867.83
92	67	83	888.37
92	67	84	888.58
92	68	74	895.37
92	68	75	872.26
92	68	76	845.58
92	68	81	786.5
92	68	82	820.84
92	68	83	829.55
92	68	84	829.78
92	69	74	875.15
92	69	75	850.28
92	69	76	822.5
92	69	81	784.19
92	69	82	799.62
92	69	83	797.13
92	69	84	799.4
92	70	74	807.14
92	70	75	804.03
92	70	76	805.94
92	70	81	761.47
92	70	82	780.03
92	70	83	783.93
92	70	84	789.1
92	71	74	797.45
92	71	75	789.45
92	71	76	792.3
92	71	81	773.46
92	71	82	795.57
92	71	83	804.09
92	71	84	809.87
92	72	74	817.93
92	72	75	797.37
92	72	76	783.31
92	72	81	829.2
92	72	82	849.68
92	72	83	851.7
92	72	84	855.72
92	73	74	826.97
92	73	75	808.28
92	73	76	786.89
92	73	81	891.72
92	73	82	918.11
92	73	83	909.3
92	73	84	908.53
92	74	74	823.93
92	74	75	800.97
92	74	76	784.98
92	74	81	953.4
92	74	82	975.17
92	74	83	990.78
92	74	84	1004.8
92	75	81	980.53
92	75	82	997.37
92	75	83	1043.7
92	75	84	1077
92	76	81	963.85
92	76	82	995.83
92	76	83	1028.8
92	76	84	1046.8
93	49	74	828.31
93	49	75	845.27
93	49	76	831.32
93	50	74	820.06
93	50	75	825.23
93	50	76	814.74
93	50	81	795.77
93	50	82	811.34
93	50	83	808.81
93	50	84	810.6
93	51	74	805
93	51	75	798.26
93	51	76	796.03
93	51	81	789.19
93	51	82	784.7
93	51	83	784.07
93	51	84	792.76
93	52	74	811.55
93	52	75	814.1
93	52	76	825.28
93	52	81	772.62
93	52	82	771.6
93	52	83	780.42
93	52	84	806.44
93	53	74	882.8
93	53	75	886.78
93	53	76	882.65
93	53	81	751.12
93	53	82	748.72
93	53	83	751.56
93	53	84	778.38
93	54	71	728.82
93	54	72	810.39
93	54	73	867.87
93	54	74	935.51
93	54	75	943.1
93	54	76	928.1
93	54	81	771.09
93	54	82	749.1
93	54	83	733.75
93	54	84	750.01
93	55	71	702.07
93	55	72	796.04
93	55	73	861.53
93	55	74	929.35
93	55	75	955.85
93	55	76	956.42
93	55	81	815.65
93	55	82	793.45
93	55	83	774.98
93	55	84	776.63
93	56	71	758.13
93	56	72	830.42
93	56	73	859.65
93	56	74	920.61
93	56	75	961.88
93	56	76	963.15
93	56	81	838.86
93	56	82	812.66
93	56	83	796.27
93	56	84	798.58
93	57	71	841.76
93	57	72	875.92
93	57	73	855.89
93	57	74	890.61
93	57	75	918.01
93	57	76	926.81
93	57	77	925.21
93	57	78	918.56
93	57	79	911.68
93	57	80	880.32
93	58	71	871.7
93	58	72	951.3
93	58	73	917.08
93	58	74	906.61
93	58	75	889.32
93	58	76	917.4
93	58	77	940.15
93	58	78	945.52
93	58	79	939.66
93	58	80	932.88
93	59	71	847.04
93	59	72	959.81
93	59	73	984.63
93	59	74	987.04
93	59	75	930.31
93	59	76	922.14
93	59	77	915.16
93	59	78	914.48
93	59	79	919.59
93	59	80	910.63
93	60	71	786.8
93	60	72	861.71
93	60	73	871.74
93	60	74	866.05
93	60	75	888.95
93	60	76	860.74
93	60	77	829.25
93	60	78	814.97
93	60	79	783.33
93	60	80	740.16
93	61	74	732.53
93	61	75	748.25
93	61	76	768.96
93	61	77	835.76
93	61	78	815.22
93	61	79	779.1
93	61	80	737.52
93	62	71	763.62
93	62	72	958.25
93	62	73	937.14
93	62	74	819.7
93	62	75	722.42
93	62	76	770.72
93	62	77	908.58
93	62	78	878.14
93	62	79	868.43
93	62	80	879.15
93	63	71	788.15
93	63	72	887.34
93	63	73	903.4
93	63	74	873.01
93	63	75	847.05
93	63	76	877.18
93	63	77	932.58
93	63	78	879.02
93	63	79	869.79
93	63	80	919
93	64	71	818.93
93	64	72	832.36
93	64	73	842.88
93	64	74	808.2
93	64	75	887.38
93	64	76	916.73
93	64	77	893.59
93	64	78	840.62
93	64	79	820.51
93	64	80	829.72
93	65	71	819
93	65	72	878.48
93	65	73	876.13
93	65	74	809.29
93	65	75	906.46
93	65	76	938.87
93	65	77	907.98
93	65	78	860.46
93	65	79	816.02
93	65	80	787.58
93	66	71	814.66
93	66	72	877.18
93	66	73	907.16
93	66	74	915.59
93	66	75	945.78
93	66	76	948.43
93	67	71	798
93	67	72	883.4
93	67	73	945.31
93	67	74	934.48
93	67	75	935.62
93	67	76	926.85
93	67	81	761.45
93	67	82	812.48
93	67	83	874.18
93	67	84	907.55
93	68	71	761.39
93	68	72	893.87
93	68	73	966.43
93	68	74	927.72
93	68	75	910.62
93	68	76	900.47
93	68	81	759.41
93	68	82	788.12
93	68	83	819.56
93	68	84	841.17
93	69	71	706.07
93	69	72	815.35
93	69	73	900.69
93	69	74	882.13
93	69	75	865.58
93	69	76	848.77
93	69	81	770.94
93	69	82	781.55
93	69	83	783.92
93	69	84	792.89
93	70	74	825.05
93	70	75	822.91
93	70	76	813.79
93	70	81	752.31
93	70	82	769.13
93	70	83	772.5
93	70	84	779.17
93	71	74	808.86
93	71	75	808.24
93	71	76	808.46
93	71	81	765.29
93	71	82	784.24
93	71	83	795.73
93	71	84	812.09
93	72	74	825.07
93	72	75	820.76
93	72	76	819.55
93	72	81	840.19
93	72	82	859.66
93	72	83	866.99
93	72	84	883.3
93	73	74	835.1
93	73	75	830.94
93	73	76	826.79
93	73	81	918.42
93	73	82	955.71
93	73	83	949.36
93	73	84	943.93
93	74	74	837.39
93	74	75	815.48
93	74	76	808.85
94	49	74	835.38
94	49	75	831.71
94	49	76	809.37
94	50	71	858.43
94	50	72	847.09
94	50	73	831.74
94	50	74	841.96
94	50	75	835.3
94	50	76	815.75
94	51	71	860.8
94	51	72	867.26
94	51	73	846.5
94	51	74	839.54
94	51	75	830.38
94	51	76	810.6
94	52	71	827.85
94	52	72	868.79
94	52	73	868.61
94	52	74	835.81
94	52	75	827.66
94	52	76	822.98
94	53	69	638.7
94	53	70	649.47
94	53	71	813.17
94	53	72	865.44
94	53	73	871.38
94	53	74	866.28
94	53	75	859.28
94	53	76	836.87
94	54	69	633.47
94	54	70	619.84
94	54	71	773.64
94	54	72	831.46
94	54	73	851.53
94	54	74	900.12
94	54	75	913.19
94	54	76	900.06
94	54	78	828.46
94	54	79	812.1
94	54	80	791.28
94	55	69	602.87
94	55	70	582.92
94	55	71	727.13
94	55	72	803.75
94	55	73	834.37
94	55	74	926.04
94	55	75	969.9
94	55	76	977.48
94	55	78	897.39
94	55	79	864.28
94	55	80	828.73
94	56	69	642.19
94	56	70	652.71
94	56	71	763.14
94	56	72	847.83
94	56	73	887.41
94	56	74	946.97
94	56	75	976.4
94	56	76	975.16
94	56	78	963.82
94	56	79	938.11
94	56	80	884.36
94	57	71	823.17
94	57	72	877.51
94	57	73	879.81
94	57	74	912.8
94	57	75	941.9
94	57	76	964.97
94	57	77	955.6
94	57	78	940.74
94	57	79	928.56
94	57	80	883.69
94	58	71	861.76
94	58	72	924.24
94	58	73	900.03
94	58	74	914.37
94	58	75	935.27
94	58	76	969.23
94	58	77	968.97
94	58	78	953.36
94	58	79	950.21
94	58	80	942.22
94	59	71	898.34
94	59	72	987.25
94	59	73	1001.4
94	59	74	1004.5
94	59	75	980.23
94	59	76	953.9
94	59	77	919.96
94	59	78	888.82
94	59	79	911
94	59	80	922.61
94	60	71	787.59
94	60	72	843.33
94	60	73	831.26
94	60	74	832.76
94	60	75	890.75
94	60	76	858.57
94	60	77	804.56
94	60	78	733.36
94	60	79	721.01
94	60	80	734.05
94	61	71	643.62
94	61	72	691.75
94	61	73	645.91
94	61	74	652.52
94	61	75	808.27
94	61	76	846.69
94	61	77	825.14
94	61	78	758.11
94	61	79	730.12
94	61	80	707.66
94	62	71	673.4
94	62	72	771.98
94	62	73	751.82
94	62	74	757.67
94	62	75	889.54
94	62	76	904.48
94	62	77	889.04
94	62	78	868.72
94	62	79	867.03
94	62	80	864.54
94	63	71	792.15
94	63	72	859.13
94	63	73	916.78
94	63	74	988.86
94	63	75	989.18
94	63	76	952.57
94	63	77	891.25
94	63	78	906.18
94	63	79	913.76
94	63	80	938.39
94	64	71	829.91
94	64	72	886.85
94	64	73	937.94
94	64	74	974.57
94	64	75	981.82
94	64	76	961.78
94	64	77	915.81
94	64	78	882.95
94	64	79	869.59
94	64	80	859.15
94	65	71	829.13
94	65	72	928.06
94	65	73	959.03
94	65	74	927.65
94	65	75	965.51
94	65	76	970.62
94	65	77	944.43
94	65	78	916.13
94	65	79	879.68
94	65	80	835.21
94	66	71	819.85
94	66	72	910.54
94	66	73	952.07
94	66	74	958.82
94	66	75	985.61
94	66	76	985.49
94	66	78	947.42
94	66	79	916.72
94	66	80	850.42
94	67	69	689.96
94	67	70	762.5
94	67	71	774.79
94	67	72	875.88
94	67	73	941.46
94	67	74	936.96
94	67	75	977.62
94	67	76	991.26
94	67	78	956.25
94	67	79	917.95
94	67	80	834.65
94	68	69	650.4
94	68	70	691.76
94	68	71	734.7
94	68	72	860.08
94	68	73	928.18
94	68	74	903.48
94	68	75	934.53
94	68	76	958.49
94	68	78	934.23
94	68	79	900.29
94	68	80	821.26
94	69	69	636.88
94	69	70	669.79
94	69	71	676.95
94	69	72	773.31
94	69	73	846.21
94	69	74	848.66
94	69	75	868.04
94	69	76	879.04
94	69	78	860.6
94	69	79	860.65
94	69	80	815.23
94	70	69	645.5
94	70	70	653.7
94	70	71	647.64
94	70	72	739.69
94	70	73	826.2
94	70	74	829.2
94	70	75	829.98
94	70	76	822.47
94	71	71	646.1
94	71	72	745.89
94	71	73	844.28
94	71	74	833.89
94	71	75	825.13
94	71	76	819.76
94	72	71	636.39
94	72	72	735.74
94	72	73	861.6
94	72	74	848.17
94	72	75	853.28
94	72	76	863.57
94	73	71	630.48
94	73	72	721.64
94	73	73	857.06
94	73	74	833.85
94	73	75	835.06
94	73	76	848.35
94	74	74	836.8
94	74	75	818.62
94	74	76	829.87
95	50	71	872.87
95	50	72	853.18
95	50	73	832.18
95	51	71	872.19
95	51	72	886.95
95	51	73	873.98
95	52	71	860.2
95	52	72	919.77
95	52	73	927.44
95	53	69	638.27
95	53	70	652.77
95	53	71	838.62
95	53	72	910.15
95	53	73	925.18
95	53	77	898.66
95	53	78	883.24
95	53	79	868.01
95	53	80	828.64
95	54	69	642.79
95	54	70	624.11
95	54	71	792.73
95	54	72	859.25
95	54	73	864.96
95	54	77	929.03
95	54	78	915.77
95	54	79	887.94
95	54	80	832.28
95	55	69	629.86
95	55	70	598.65
95	55	71	773.1
95	55	72	836.3
95	55	73	821.65
95	55	77	966.52
95	55	78	952.5
95	55	79	927.91
95	55	80	871.08
95	56	69	662.66
95	56	70	650.86
95	56	71	783
95	56	72	867.69
95	56	73	880.44
95	56	77	952.64
95	56	78	966.46
95	56	79	985.59
95	56	80	928.54
95	57	69	763.56
95	57	70	740.65
95	57	71	811.17
95	57	72	892
[truncated: 7,412 more rows]
