# Supplementary material for: From mathematics to medicine: A practical primer on topological data analysis (TDA) and the development of related analytic tools for the functional discovery of latent structure in fMRI data
Source: PLoS One. 2021 Aug 12;16(8):e0255859. doi: 10.1371/journal.pone.0255859 (PMC8360597; doi:10.1371/journal.pone.0255859)
Supplement: S1 Data — The included archive of .csv files has one .csv file for each time index. Each .csv file contains a single matrix, which has one column for each of the spatial coordinates x, y, z and one column for the fMRI signal amplitude at voxel (x, y, z) at that time index. This is normalized scan data for a single patient from our study, described in the paper, with an ACC (anterior cingulate cortex) mask applied. This is the data we used, together with our software implementation of our workflow (available at https://github.com/regalski/Wayne-State-TDA), to produce the persistence diagrams, vineyards, and loop locations pictured in the figures and described in the Workflow section of our paper. (ZIP) [file pone.0255859.s004.zip › lea2002_145_121_121_time_200_rdACC.csv]

86	49	77	711.92
86	49	78	696.05
86	49	79	685.89
86	49	80	694.37
86	50	77	700.3
86	50	78	680.4
86	50	79	666.11
86	50	80	674.14
86	51	77	675.49
86	51	78	669.66
86	51	79	673.68
86	51	80	663.45
86	52	77	692.4
86	52	78	686.65
86	52	79	691.79
86	52	80	683.45
86	53	77	778
86	53	78	742.87
86	53	79	726.64
86	53	80	728.04
86	54	77	831.8
86	54	78	803.43
86	54	79	797.01
86	54	80	768.85
86	55	77	861.26
86	55	78	833.25
86	55	79	841.74
86	55	80	822.07
86	56	77	862.32
86	56	78	832.04
86	56	79	870.18
86	56	80	876.81
86	57	77	836.49
86	57	78	845.67
86	57	79	876.86
86	57	80	885.93
86	57	81	884.99
86	57	82	853.31
86	58	77	825.15
86	58	78	841.06
86	58	79	874.07
86	58	80	891.2
86	58	81	877.08
86	58	82	876.64
86	59	81	831.13
86	59	82	845.44
86	60	81	742.48
86	60	82	759.08
86	61	81	796.36
86	61	82	813.02
86	62	81	828.28
86	62	82	848.32
86	63	77	871.33
86	63	78	818.16
86	63	79	802.77
86	63	80	800.27
86	63	81	831.57
86	63	82	845.32
86	64	77	864.61
86	64	78	854.68
86	64	79	831.23
86	64	80	773.86
86	64	81	757.47
86	64	82	745.22
86	65	77	877.65
86	65	78	887.29
86	65	79	856.59
86	65	80	783.64
86	65	81	764.68
86	65	82	757.98
86	66	77	904.66
86	66	78	891.14
86	66	79	860.05
86	66	80	797.79
86	66	81	782.25
86	66	82	772.89
86	67	77	804.58
86	67	78	839.39
86	67	79	848.02
86	67	80	809.54
86	68	77	834.55
86	68	78	851.17
86	68	79	838.99
86	68	80	777.71
86	69	77	852.18
86	69	78	828.17
86	69	79	794.67
86	69	80	732.73
86	70	77	797.35
86	70	78	748.75
86	70	79	708.22
86	70	80	683.02
86	71	77	750.14
86	71	78	725.61
86	71	79	714.24
86	71	80	719.94
86	72	77	724.27
86	72	78	714.06
86	72	79	710.21
86	72	80	715.13
86	73	77	733.19
86	73	78	715.56
86	73	79	698.75
86	73	80	674.18
87	46	81	925.95
87	46	82	927.09
87	46	83	936.83
87	46	84	940.2
87	47	81	839.11
87	47	82	849.95
87	47	83	862.38
87	47	84	865.66
87	48	81	759.32
87	48	82	767.99
87	48	83	766.81
87	48	84	769.16
87	49	77	723.49
87	49	78	714.72
87	49	79	708.33
87	49	80	715.24
87	49	81	730.07
87	49	82	750.62
87	49	83	741.63
87	49	84	737.95
87	50	77	719.9
87	50	78	711.57
87	50	79	704.53
87	50	80	698.07
87	50	81	712.35
87	50	82	742.61
87	50	83	734.73
87	50	84	727.81
87	51	77	693.76
87	51	78	692.39
87	51	79	697.21
87	51	80	682.38
87	52	77	710.72
87	52	78	707.34
87	52	79	713.24
87	52	80	699.09
87	53	77	806.62
87	53	78	774.74
87	53	79	753.15
87	53	80	738.97
87	54	77	843.97
87	54	78	808.2
87	54	79	784.39
87	54	80	759.06
87	55	77	858.64
87	55	78	833.46
87	55	79	836.84
87	55	80	810.76
87	55	81	781.85
87	55	82	768.65
87	55	83	758.49
87	55	84	758.52
87	56	77	866.94
87	56	78	850.85
87	56	79	912.63
87	56	80	889.69
87	56	81	847.02
87	56	82	810.29
87	56	83	781.01
87	56	84	770.04
87	57	77	861.27
87	57	78	876.72
87	57	79	914
87	57	80	898.04
87	57	81	864.14
87	57	82	833.07
87	57	83	801.99
87	57	84	780.14
87	58	77	855.49
87	58	78	882.24
87	58	79	892.45
87	58	80	897.49
87	58	81	901.71
87	58	82	888.15
87	58	83	874.16
87	58	84	860.25
87	59	77	864.99
87	59	78	859.61
87	59	79	851.99
87	59	80	867.01
87	59	81	887.51
87	59	82	877.04
87	59	83	875.77
87	59	84	871.15
87	60	77	775.75
87	60	78	763.46
87	60	79	769.59
87	60	80	778.6
87	60	81	768.18
87	60	82	780.67
87	60	83	816.27
87	60	84	840.39
87	61	77	757.8
87	61	78	724.62
87	61	79	761.02
87	61	80	815.59
87	61	81	791.64
87	61	82	810.13
87	61	83	854.31
87	61	84	853.74
87	62	77	790.75
87	62	78	744.85
87	62	79	776.92
87	62	80	829.65
87	62	81	820.83
87	62	82	842.85
87	62	83	873.48
87	62	84	864.78
87	63	77	888.73
87	63	78	855.67
87	63	79	824.25
87	63	80	788.14
87	63	81	838.95
87	63	82	862.88
87	63	83	862.14
87	63	84	845.43
87	64	77	870.56
87	64	78	827.61
87	64	79	795.35
87	64	80	761.7
87	64	81	797.96
87	64	82	800.02
87	64	83	770.51
87	64	84	753.54
87	65	77	862.55
87	65	78	836.3
87	65	79	801.33
87	65	80	739.84
87	65	81	770.25
87	65	82	776.74
87	65	83	758.27
87	65	84	754.73
87	66	77	877.64
87	66	78	861.73
87	66	79	807.68
87	66	80	720.92
87	66	81	749.19
87	66	82	758.88
87	66	83	748.57
87	66	84	749.12
87	67	77	873.05
87	67	78	814.25
87	67	79	770.15
87	67	80	726.31
87	67	81	730.83
87	67	82	729.15
87	67	83	720.92
87	67	84	725.05
87	68	77	851.79
87	68	78	798.49
87	68	79	764.05
87	68	80	730.72
87	68	81	729.82
87	68	82	726.86
87	68	83	716.29
87	68	84	713.2
87	69	77	807.81
87	69	78	776.21
87	69	79	751.81
87	69	80	725.52
87	70	77	750.84
87	70	78	740.42
87	70	79	727.57
87	70	80	711.66
87	71	77	741.16
87	71	78	744.29
87	71	79	735.34
87	71	80	718.41
87	72	77	745.24
87	72	78	740.2
87	72	79	730.11
87	72	80	724.62
87	73	77	762.05
87	73	78	725.05
87	73	79	714.76
87	73	80	730.9
87	73	81	748.03
87	73	82	754.95
87	73	83	744.55
87	73	84	754.79
87	74	81	774.4
87	74	82	815.82
87	74	83	839.37
87	74	84	870.23
87	75	81	791.33
87	75	82	856.1
87	75	83	898.06
87	75	84	930.94
87	76	81	804.91
87	76	82	881.73
87	76	83	929.02
87	76	84	955.11
88	46	81	945.22
88	46	82	947.94
88	46	83	946.86
88	46	84	945.16
88	47	81	865.16
88	47	82	873.35
88	47	83	869.62
88	47	84	865.66
88	48	81	772.44
88	48	82	791.46
88	48	83	772.26
88	48	84	766.28
88	49	77	723.86
88	49	78	724.37
88	49	79	720.17
88	49	80	716.26
88	49	81	743.74
88	49	82	773.59
88	49	83	755.83
88	49	84	747.4
88	50	77	717.32
88	50	78	714.61
88	50	79	711.22
88	50	80	712.4
88	50	81	734.82
88	50	82	762.29
88	50	83	750.11
88	50	84	741.88
88	51	77	727.89
88	51	78	718.81
88	51	79	715.78
88	51	80	716.86
88	52	77	773.63
88	52	78	761.44
88	52	79	752.57
88	52	80	748.71
88	53	77	893.21
88	53	78	856.75
88	53	79	817.47
88	53	80	800.22
88	54	77	903.58
88	54	78	871.73
88	54	79	835.91
88	54	80	803.15
88	55	77	880.74
88	55	78	861.88
88	55	79	855.06
88	55	80	827.59
88	55	81	803.78
88	55	82	812.95
88	55	83	817.58
88	55	84	824.24
88	56	77	856.95
88	56	78	842.47
88	56	79	885.24
88	56	80	874.48
88	56	81	847.15
88	56	82	847.3
88	56	83	841.49
88	56	84	847.88
88	57	77	871.07
88	57	78	892.88
88	57	79	901
88	57	80	885.43
88	57	81	859.13
88	57	82	847.82
88	57	83	836.54
88	57	84	843.94
88	58	77	880.51
88	58	78	914.9
88	58	79	894.27
88	58	80	896.63
88	58	81	915.15
88	58	82	909.86
88	58	83	894.92
88	58	84	897.39
88	59	77	900.65
88	59	78	886.28
88	59	79	864.71
88	59	80	878.38
88	59	81	914.77
88	59	82	897.24
88	59	83	869.4
88	59	84	870.61
88	60	77	856.1
88	60	78	840.58
88	60	79	811.52
88	60	80	788.71
88	60	81	768.36
88	60	82	759.68
88	60	83	765.44
88	60	84	804.01
88	61	77	831.59
88	61	78	829.59
88	61	79	828.79
88	61	80	828.73
88	61	81	801.05
88	61	82	809.12
88	61	83	845.81
88	61	84	846.98
88	62	77	828.93
88	62	78	833.33
88	62	79	841.64
88	62	80	850.99
88	62	81	840.48
88	62	82	858.81
88	62	83	895.04
88	62	84	881.35
88	63	77	879.21
88	63	78	832.72
88	63	79	824.45
88	63	80	826.85
88	63	81	871.47
88	63	82	900.25
88	63	83	910.47
88	63	84	884.47
88	64	77	867.94
88	64	78	799.93
88	64	79	778.67
88	64	80	782.6
88	64	81	848.69
88	64	82	872.82
88	64	83	852.56
88	64	84	809.68
88	65	77	867.42
88	65	78	794.93
88	65	79	759.11
88	65	80	739.45
88	65	81	819.37
88	65	82	849.27
88	65	83	828.57
88	65	84	795.41
88	66	77	892.86
88	66	78	812.9
88	66	79	754.01
88	66	80	698.59
88	66	81	784.68
88	66	82	816.58
88	66	83	799.33
88	66	84	774.89
88	67	77	852.4
88	67	78	778.68
88	67	79	727.35
88	67	80	694.72
88	67	81	736.12
88	67	82	751.26
88	67	83	742.43
88	67	84	732.69
88	68	77	809.16
88	68	78	761.44
88	68	79	733.07
88	68	80	718.85
88	68	81	735.5
88	68	82	741.65
88	68	83	738.56
88	68	84	733.04
88	69	77	762.88
88	69	78	743.63
88	69	79	735.56
88	69	80	736.44
88	70	77	731.33
88	70	78	719.48
88	70	79	716.45
88	70	80	721.71
88	71	77	734
88	71	78	734.06
88	71	79	733.57
88	71	80	726.65
88	72	77	745.33
88	72	78	748.98
88	72	79	744.23
88	72	80	736.07
88	73	77	745.95
88	73	78	731.07
88	73	79	728.68
88	73	80	747.72
88	73	81	763.06
88	73	82	778.5
88	73	83	793.17
88	73	84	797.3
88	74	81	807.18
88	74	82	855.68
88	74	83	881.11
88	74	84	900.83
88	75	81	850.09
88	75	82	924.16
88	75	83	941.37
88	75	84	964.45
88	76	81	875.84
88	76	82	955.88
88	76	83	941.01
88	76	84	963.4
89	46	81	949.01
89	46	82	958.71
89	46	83	938.15
89	46	84	926.07
89	47	81	890.84
89	47	82	892.14
89	47	83	864.22
89	47	84	848.08
89	48	81	787.37
89	48	82	805.23
89	48	83	777.7
89	48	84	762.17
89	49	77	738.67
89	49	78	730.55
89	49	79	724.38
89	49	80	722.74
89	49	81	752.4
89	49	82	781.93
89	49	83	767.94
89	49	84	761.47
89	50	74	739.8
89	50	75	752.79
89	50	76	740.21
89	50	77	723.46
89	50	78	723.45
89	50	79	726.78
89	50	80	734.64
89	50	81	753.6
89	50	82	773.27
89	50	83	766.02
89	50	84	762.32
89	51	74	758.46
89	51	75	794.03
89	51	76	785.8
89	51	77	761.9
89	51	78	758.14
89	51	79	752.8
89	51	80	748.83
89	51	81	744.17
89	51	82	735.36
89	51	83	734.71
89	51	84	739.09
89	52	74	799.63
89	52	75	871.49
89	52	76	870.3
89	52	77	824.23
89	52	78	815.69
89	52	79	811.84
89	52	80	802.34
89	52	81	790.15
89	52	82	777.17
89	52	83	767.86
89	52	84	760.25
89	53	74	833.41
89	53	75	894.67
89	53	76	905.77
89	53	77	878.43
89	53	78	886.45
89	53	79	890.3
89	53	80	875.64
89	53	81	854.35
89	53	82	842.28
89	53	83	820.47
89	53	84	799.42
89	54	74	828.51
89	54	75	887.68
89	54	76	913.32
89	54	77	897.01
89	54	78	883.9
89	54	79	861.61
89	54	80	848.71
89	54	81	840.1
89	54	82	855.95
89	54	83	851.74
89	54	84	842.05
89	55	75	848.74
89	55	76	899
89	55	77	888.78
89	55	78	866.74
89	55	79	847.01
89	55	80	848.46
89	55	81	849.72
89	55	82	877.59
89	55	83	888.73
89	55	84	891.49
89	56	75	829.72
89	56	76	879.37
89	56	77	865.4
89	56	78	855.57
89	56	79	863.92
89	56	80	871.97
89	56	81	876.08
89	56	82	899.99
89	56	83	914.02
89	56	84	919.5
89	57	75	848.98
89	57	76	859.91
89	57	77	874.42
89	57	78	877.65
89	57	79	853.9
89	57	80	865.29
89	57	81	880.16
89	57	82	890.29
89	57	83	900.31
89	57	84	909.66
89	58	77	885.73
89	58	78	901.79
89	58	79	871.24
89	58	80	897.48
89	58	81	945.73
89	58	82	951
89	58	83	950.76
89	58	84	950.08
89	59	77	910.62
89	59	78	898.76
89	59	79	877.76
89	59	80	900.47
89	59	81	942.49
89	59	82	919.15
89	59	83	883.28
89	59	84	868.05
89	60	77	830.53
89	60	78	800.07
89	60	79	796.06
89	60	80	779.25
89	60	81	744
89	60	82	713.62
89	60	83	687.77
89	60	84	724.21
89	61	77	816.39
89	61	78	813.03
89	61	79	818.05
89	61	80	803.45
89	61	81	773.16
89	61	82	766.14
89	61	83	769.59
89	61	84	822.6
89	62	77	836.16
89	62	78	849.57
89	62	79	846.66
89	62	80	843.53
89	62	81	842.02
89	62	82	858.41
89	62	83	885.32
89	62	84	904.72
89	63	77	866.6
89	63	78	832.39
89	63	79	842.9
89	63	80	878.31
89	63	81	919.1
89	63	82	948.28
89	63	83	981.65
89	63	84	945.85
89	64	77	859.98
89	64	78	785.54
89	64	79	778.23
89	64	80	807.61
89	64	81	873.3
89	64	82	912.53
89	64	83	924.89
89	64	84	869.57
89	65	77	850.33
89	65	78	765.1
89	65	79	742.69
89	65	80	760.59
89	65	81	858.45
89	65	82	910.96
89	65	83	909.12
89	65	84	852.19
89	66	75	862.86
89	66	76	861.75
89	66	77	850.91
89	66	78	774.6
89	66	79	732.45
89	66	80	726.12
89	66	81	840.04
89	66	82	892.49
89	66	83	874.41
89	66	84	826.46
89	67	75	876.44
89	67	76	847.43
89	67	77	812.01
89	67	78	761.7
89	67	79	727.57
89	67	80	710.05
89	67	81	765.11
89	67	82	791.84
89	67	83	783.62
89	67	84	767.19
89	68	75	847.13
89	68	76	812.13
89	68	77	782.53
89	68	78	762.38
89	68	79	744.56
89	68	80	734.52
89	68	81	756.17
89	68	82	771.61
89	68	83	776.4
89	68	84	762.53
89	69	74	844.65
89	69	75	782
89	69	76	754.79
89	69	77	754.13
89	69	78	762.58
89	69	79	762.54
89	69	80	761.58
89	69	81	760.3
89	69	82	765.73
89	69	83	779.77
89	69	84	768.53
89	70	74	805.67
89	70	75	762.15
89	70	76	742.77
89	70	77	734.72
89	70	78	719.35
89	70	79	719.87
89	70	80	732.73
89	70	81	746.21
89	70	82	763.14
89	70	83	778.82
89	70	84	780.98
89	71	74	773.74
89	71	75	752.26
89	71	76	744.21
89	71	77	741.14
89	71	78	730.57
89	71	79	730.59
89	71	80	736.47
89	71	81	754.4
89	71	82	767.49
89	71	83	775.43
89	71	84	769.29
89	72	74	747.75
89	72	75	751.49
89	72	76	754.72
89	72	77	759.47
89	72	78	762.25
89	72	79	757.18
89	72	80	750.3
89	72	81	768.59
89	72	82	783.81
89	72	83	799.85
89	72	84	792.18
89	73	74	743.34
89	73	75	746.68
89	73	76	749.3
89	73	77	750.46
89	73	78	742.4
89	73	79	745.52
89	73	80	758.59
89	73	81	778.41
89	73	82	806.59
89	73	83	863.59
89	73	84	857.32
89	74	81	837.21
89	74	82	883.18
89	74	83	927.33
89	74	84	929.31
89	75	81	905.39
89	75	82	967.21
89	75	83	978.95
89	75	84	990.37
89	76	81	923.17
89	76	82	993.04
89	76	83	983.07
89	76	84	994.9
90	46	81	944.35
90	46	82	955.22
90	46	83	923.64
90	46	84	906.86
90	47	81	909.07
90	47	82	907.25
90	47	83	856.27
90	47	84	837.46
90	48	81	800.92
90	48	82	811.97
90	48	83	791.32
90	48	84	781.47
90	49	74	758.43
90	49	75	766.05
90	49	76	775.64
90	49	81	759.58
90	49	82	778.24
90	49	83	774.07
90	49	84	777.06
90	50	74	752.07
90	50	75	765.5
90	50	76	760.62
90	50	77	744.79
90	50	78	736.8
90	50	79	741.6
90	50	80	757.55
90	50	81	769.84
90	50	82	771.06
90	50	83	766.57
90	50	84	774.83
90	51	74	761.23
90	51	75	800.74
90	51	76	805.21
90	51	77	791.59
90	51	78	786.55
90	51	79	780.39
90	51	80	768.87
90	51	81	761.21
90	51	82	753.21
90	51	83	752.42
90	51	84	757.55
90	52	74	803.81
90	52	75	871.91
90	52	76	896.04
90	52	77	876.89
90	52	78	860.41
90	52	79	851.38
90	52	80	831.89
90	52	81	824.02
90	52	82	815.11
90	52	83	798.96
90	52	84	778.61
90	53	74	826.83
90	53	75	881.88
90	53	76	897.31
90	53	77	872.96
90	53	78	909.09
90	53	79	949.62
90	53	80	937.71
90	53	81	924.79
90	53	82	905.87
90	53	83	867.6
90	53	84	825.24
90	54	74	821.08
90	54	75	877.45
90	54	76	906.21
90	54	77	887.03
90	54	78	890.15
90	54	79	884.79
90	54	80	883.96
90	54	81	899.44
90	54	82	933.61
90	54	83	926.23
90	54	84	899.22
90	55	74	784.42
90	55	75	849.92
90	55	76	903.83
90	55	77	902.31
90	55	78	878.88
90	55	79	849.19
90	55	80	870.69
90	55	81	897.77
90	55	82	931.46
90	55	83	935.76
90	55	84	931.35
90	56	74	799.87
90	56	75	826.38
90	56	76	875.92
90	56	77	907.34
90	56	78	913.36
90	56	79	901.62
90	56	80	904.77
90	56	81	914.12
90	56	82	921.79
90	56	83	932.82
90	56	84	941.76
90	57	74	859.2
90	57	75	851.06
90	57	76	858.34
90	57	77	891.57
90	57	78	886.47
90	57	79	846.68
90	57	80	870.62
90	57	81	923.42
90	57	82	932.35
90	57	83	933.37
90	57	84	924.33
90	58	74	922.08
90	58	75	894.48
90	58	76	865.07
90	58	77	892.65
90	58	78	894.66
90	58	79	863.18
90	58	80	916.04
90	58	81	1010.2
90	58	82	1009.2
90	58	83	1004.4
90	58	84	1012.5
90	59	75	906.88
90	59	76	912.49
90	59	77	925.41
90	59	78	919
90	59	79	894.48
90	59	80	933.81
90	59	81	1001.1
90	59	82	966.62
90	59	83	920.24
90	59	84	916.14
90	60	75	800.09
90	60	76	768.86
90	60	77	747.51
90	60	78	716.84
90	60	79	731
90	60	80	734.68
90	60	81	714.01
90	60	82	698.35
90	60	83	683.65
90	60	84	699.38
90	61	77	743.08
90	61	78	739.28
90	61	79	751.55
90	61	80	730.9
90	61	81	678.88
90	61	82	647.95
90	61	83	624.3
90	61	84	702.98
90	62	75	875.25
90	62	76	846.86
90	62	77	837.88
90	62	78	844.15
90	62	79	816.24
90	62	80	789.88
90	62	81	766.55
90	62	82	752.17
90	62	83	730.61
90	62	84	826.13
90	63	75	796.58
90	63	76	843.17
90	63	77	868.35
90	63	78	861.18
90	63	79	871.62
90	63	80	898.23
90	63	81	957.57
90	63	82	942.8
90	63	83	896.3
90	63	84	946.1
90	64	75	798.91
90	64	76	848.19
90	64	77	855.81
90	64	78	788.94
90	64	79	792.55
90	64	80	822.84
90	64	81	867.54
90	64	82	881.39
90	64	83	875.37
90	64	84	895.8
90	65	74	865.64
90	65	75	836.43
90	65	76	849.75
90	65	77	830.24
90	65	78	743.8
90	65	79	740.86
90	65	80	779.49
90	65	81	857.79
90	65	82	905.78
90	65	83	920.81
90	65	84	894.06
90	66	74	901.1
90	66	75	904.72
90	66	76	855.3
90	66	77	794.94
90	66	78	746.81
90	66	79	737.46
90	66	80	767.94
90	66	81	877.81
90	66	82	930.91
90	66	83	935.66
90	66	84	869.14
90	67	74	911.14
90	67	75	877.4
90	67	76	817.99
90	67	77	768.77
90	67	78	749.24
90	67	79	745.86
90	67	80	753.49
90	67	81	791.15
90	67	82	813.38
90	67	83	819.9
90	67	84	781.85
90	68	74	894.63
90	68	75	828.5
90	68	76	782.92
90	68	77	762.4
90	68	78	770.64
90	68	79	772.74
90	68	80	766.19
90	68	81	768.54
90	68	82	777.79
90	68	83	794.75
90	68	84	781.13
90	69	74	846.78
90	69	75	780.36
90	69	76	759.54
90	69	77	766.84
90	69	78	801.41
90	69	79	805.13
90	69	80	785.38
90	69	81	766.67
90	69	82	766.86
90	69	83	791.11
90	69	84	788.23
90	70	74	804.28
90	70	75	774.81
90	70	76	754.33
90	70	77	745.85
90	70	78	741.65
90	70	79	740.78
90	70	80	749.34
90	70	81	748.38
90	70	82	763.8
90	70	83	800.91
90	70	84	790.86
90	71	74	779.34
90	71	75	770.82
90	71	76	754.99
90	71	77	746.39
90	71	78	737.89
90	71	79	737.75
90	71	80	746.77
90	71	81	761.22
90	71	82	778.19
90	71	83	795.27
90	71	84	784.9
90	72	74	779.27
90	72	75	763.43
90	72	76	759.38
90	72	77	762.72
90	72	78	770.72
90	72	79	768.97
90	72	80	762.25
90	72	81	791.69
90	72	82	806.65
90	72	83	802.06
90	72	84	797.05
90	73	74	794.06
90	73	75	781.36
90	73	76	769.27
90	73	81	838.36
90	73	82	864.81
90	73	83	882.76
90	73	84	875.68
90	74	81	902.88
90	74	82	931.44
90	74	83	951.22
90	74	84	942.42
90	75	81	971.92
90	75	82	998.66
90	75	83	1008.7
90	75	84	999.96
90	76	81	938.71
90	76	82	992.06
90	76	83	1022.7
90	76	84	1011.3
91	47	81	914.81
91	47	82	907.94
91	47	83	887.51
91	47	84	885.4
91	48	81	825.97
91	48	82	817.91
91	48	83	807.34
91	48	84	814.28
91	49	74	770.79
91	49	75	789.99
91	49	76	798.2
91	49	81	782.22
91	49	82	796.84
91	49	83	791.2
91	49	84	798.3
91	50	74	764.74
91	50	75	773.47
91	50	76	770.37
91	50	81	795.2
91	50	82	825.29
91	50	83	802.81
91	50	84	801.21
91	51	74	772.43
91	51	75	790.12
91	51	76	796.52
91	51	81	766.6
91	51	82	773.35
91	51	83	776.99
91	51	84	794.55
91	52	74	823.34
91	52	75	869.27
91	52	76	888.26
91	52	81	807.58
91	52	82	802.59
91	52	83	795.91
91	52	84	787.82
91	53	74	855.15
91	53	75	890.92
91	53	76	905.84
91	53	81	915.07
91	53	82	883.98
91	53	83	841.98
91	53	84	802.22
91	54	74	864.15
91	54	75	894.79
91	54	76	915.87
91	54	81	906.85
91	54	82	932.19
91	54	83	906.07
91	54	84	868.39
91	55	74	831.18
91	55	75	883.93
91	55	76	922.08
91	55	81	917.71
91	55	82	946.55
91	55	83	938.04
91	55	84	924.22
91	56	74	820.9
91	56	75	860.32
91	56	76	908.78
91	56	81	951.28
91	56	82	947.17
91	56	83	946.7
91	56	84	947.55
91	57	74	854.2
91	57	75	860.33
91	57	76	878.42
91	57	77	939.68
91	57	78	971.51
91	57	79	967.63
91	57	80	937.82
91	57	81	924.06
91	57	82	936.27
91	57	83	939.5
91	57	84	931.56
91	58	74	911.09
91	58	75	886.15
91	58	76	861.47
91	58	77	929.42
91	58	78	960.54
91	58	79	942.74
91	58	80	957.28
91	58	81	995.59
91	58	82	1001.9
91	58	83	1005
91	58	84	1018.1
91	59	74	905.38
91	59	75	916.81
91	59	76	923.6
91	59	77	966.92
91	59	78	981.32
91	59	79	941.92
91	59	80	958.32
91	59	81	1006.9
91	59	82	972.4
91	59	83	941.78
91	59	84	921.62
91	60	74	805.26
91	60	75	751.77
91	60	76	705.72
91	60	77	719.05
91	60	78	737.47
91	60	79	728.36
91	60	80	742.5
91	60	81	762.45
91	60	82	762.04
91	60	83	744.57
91	60	84	700.26
91	61	74	763.09
91	61	75	681.94
91	61	76	669.98
91	61	77	708.9
91	61	78	775.27
91	61	79	760.68
91	61	80	756.56
91	61	81	753.12
91	61	82	748.64
91	61	83	722.69
91	61	84	676.88
91	62	74	930.02
91	62	75	778.94
91	62	76	823.88
91	62	77	862.09
91	62	78	904.35
91	62	79	847.82
91	62	80	829.39
91	62	81	836.58
91	62	82	839.28
91	62	83	821.29
91	62	84	825.14
91	63	74	885.23
91	63	75	735.84
91	63	76	841.24
91	63	77	875.79
91	63	78	854.94
91	63	79	887.78
91	63	80	931.8
91	63	81	991.1
91	63	82	989.33
91	63	83	932.7
91	63	84	967.56
91	64	74	867.25
91	64	75	823.96
91	64	76	868.94
91	64	77	852.85
91	64	78	779.56
91	64	79	814.29
91	64	80	858.66
91	64	81	903.01
91	64	82	897
91	64	83	860.36
91	64	84	914.68
91	65	74	878.86
91	65	75	946.45
91	65	76	891.49
91	65	77	821.6
91	65	78	734.7
91	65	79	759.79
91	65	80	809.33
91	65	81	875.47
91	65	82	906.24
91	65	83	910.96
91	65	84	924.53
91	66	74	899.01
91	66	75	918.93
91	66	76	849.8
91	66	77	781.79
91	66	78	736.87
91	66	79	744.38
91	66	80	784.61
91	66	81	884.37
91	66	82	938.66
91	66	83	960.58
91	66	84	913.54
91	67	74	906.41
91	67	75	894.74
91	67	76	809.08
91	67	81	815.85
91	67	82	851.17
91	67	83	886.57
91	67	84	835.23
91	68	74	885.83
91	68	75	854.52
91	68	76	782.78
91	68	81	787.48
91	68	82	805.87
91	68	83	839.14
91	68	84	812.68
91	69	74	840.24
91	69	75	789.63
91	69	76	766.75
91	69	81	776.43
91	69	82	779.03
91	69	83	806.7
91	69	84	800.97
91	70	74	802.17
91	70	75	795.13
91	70	76	771.99
91	70	81	760.36
91	70	82	776.44
91	70	83	807.84
91	70	84	786.1
91	71	74	784.77
91	71	75	793.24
91	71	76	766.93
91	71	81	773.51
91	71	82	794.84
91	71	83	817.01
91	71	84	802.03
91	72	74	804.44
91	72	75	772.65
91	72	76	749.93
91	72	81	801.32
91	72	82	820.95
91	72	83	828.84
91	72	84	829.7
91	73	74	816.31
91	73	75	794.29
91	73	76	772.05
91	73	81	881.3
91	73	82	904.3
91	73	83	908.03
91	73	84	909.82
91	74	74	814.13
91	74	75	797.02
91	74	76	770.67
91	74	81	959.24
91	74	82	975.36
91	74	83	982.55
91	74	84	987.13
91	75	81	1021.7
91	75	82	1025.7
91	75	83	1044.8
91	75	84	1053
91	76	81	974.87
91	76	82	1003.6
91	76	83	1037.7
91	76	84	1047.2
92	47	81	977.95
92	47	82	987.54
92	47	83	970.74
92	47	84	969.81
92	48	81	885.43
92	48	82	895.54
92	48	83	886.65
92	48	84	896.55
92	49	74	785.1
92	49	75	820.99
92	49	76	800.02
92	49	81	812.92
92	49	82	837.13
92	49	83	836.86
92	49	84	846.89
92	50	74	777.12
92	50	75	781.85
92	50	76	769.13
92	50	81	801.76
92	50	82	835.84
92	50	83	814.54
92	50	84	817.8
92	51	74	782.69
92	51	75	761.84
92	51	76	770.5
92	51	81	780.72
92	51	82	807.39
92	51	83	791.03
92	51	84	812.49
92	52	74	844.77
92	52	75	868.59
92	52	76	855.65
92	52	81	779.61
92	52	82	793.31
92	52	83	779.03
92	52	84	785.16
92	53	74	897.46
92	53	75	926.02
92	53	76	932.58
92	53	81	816.19
92	53	82	800.42
92	53	83	784.46
92	53	84	769.7
92	54	74	923
92	54	75	940.4
92	54	76	960.37
92	54	81	840.52
92	54	82	856.84
92	54	83	831.51
92	54	84	793.88
92	55	74	898.28
92	55	75	915.25
92	55	76	941.13
92	55	81	876.47
92	55	82	899.63
92	55	83	884.42
92	55	84	860.82
92	56	74	863.35
92	56	75	911.93
92	56	76	943.31
92	56	81	931.62
92	56	82	928.61
92	56	83	915.09
92	56	84	901.31
92	57	74	847.72
92	57	75	884.76
92	57	76	918.49
92	57	77	928.26
92	57	78	949.49
92	57	79	965.86
92	57	80	928.98
92	57	81	904.62
92	57	82	905.3
92	57	83	901.94
92	57	84	896.19
92	58	74	868.5
92	58	75	869.54
92	58	76	894.66
92	58	77	927.4
92	58	78	951.59
92	58	79	967.94
92	58	80	960.7
92	58	81	953.12
92	58	82	956.26
92	58	83	960.78
92	58	84	970.25
92	59	74	938.45
92	59	75	945.53
92	59	76	930.78
92	59	77	960.91
92	59	78	996.6
92	59	79	1001.1
92	59	80	975.96
92	59	81	959.93
92	59	82	947.51
92	59	83	931.45
92	59	84	899.41
92	60	74	879.61
92	60	75	837.98
92	60	76	790.43
92	60	77	812.06
92	60	78	830.5
92	60	79	778.71
92	60	80	766.78
92	60	81	792
92	60	82	811.82
92	60	83	802.48
92	60	84	730.54
92	61	74	828.64
92	61	75	713.71
92	61	76	736.86
92	61	77	800.81
92	61	78	845.69
92	61	79	784.24
92	61	80	794.32
92	61	81	857.38
92	61	82	892.84
92	61	83	881.07
92	61	84	760.43
92	62	74	853.87
92	62	75	601.51
92	62	76	774.92
92	62	77	869.31
92	62	78	905.8
92	62	79	855.52
92	62	80	866.55
92	62	81	930.44
92	62	82	962.96
92	62	83	964.16
92	62	84	890.2
92	63	74	817.91
92	63	75	687.82
92	63	76	851.69
92	63	77	899.75
92	63	78	858.74
92	63	79	905.35
92	63	80	949.83
92	63	81	993.89
92	63	82	1020.5
92	63	83	1015
92	63	84	998.62
92	64	74	802.07
92	64	75	834.68
92	64	76	890.1
92	64	77	879.73
92	64	78	814.85
92	64	79	820.19
92	64	80	850.35
92	64	81	907.76
92	64	82	923.74
92	64	83	910.22
92	64	84	941.17
92	65	74	816.14
92	65	75	990.44
92	65	76	908.65
92	65	77	850.47
92	65	78	797.74
92	65	79	774.65
92	65	80	796.1
92	65	81	865.5
92	65	82	905.63
92	65	83	923.71
92	65	84	953.86
92	66	74	851.28
92	66	75	900.81
92	66	76	862.15
92	66	77	833.99
92	66	78	815.49
92	66	79	794.51
92	66	80	802.45
92	66	81	863.72
92	66	82	924.18
92	66	83	968.69
92	66	84	962.31
92	67	74	879.54
92	67	75	888.72
92	67	76	847.56
92	67	81	806.21
92	67	82	856.84
92	67	83	923.01
92	67	84	898.55
92	68	74	878.38
92	68	75	875.54
92	68	76	829.29
92	68	81	783.96
92	68	82	817.21
92	68	83	867.43
92	68	84	846.72
92	69	74	823.85
92	69	75	813.66
92	69	76	788.07
92	69	81	785.81
92	69	82	795.14
92	69	83	815.95
92	69	84	807.6
92	70	74	814.7
92	70	75	795.25
92	70	76	769.53
92	70	81	765.69
92	70	82	785.23
92	70	83	804.27
92	70	84	785.21
92	71	74	813.95
92	71	75	791.85
92	71	76	763.15
92	71	81	781.22
92	71	82	805.56
92	71	83	824.98
92	71	84	819.07
92	72	74	794.9
92	72	75	793.26
92	72	76	771.03
92	72	81	827.3
92	72	82	846.25
92	72	83	867.24
92	72	84	879.86
92	73	74	791.5
92	73	75	791.78
92	73	76	773.44
92	73	81	901.75
92	73	82	922.98
92	73	83	933.15
92	73	84	945.93
92	74	74	794.9
92	74	75	789.14
92	74	76	770.27
92	74	81	970.98
92	74	82	994.07
92	74	83	1006.6
92	74	84	1022.7
92	75	81	1015.5
92	75	82	1037.1
92	75	83	1082.2
92	75	84	1105.6
92	76	81	979.45
92	76	82	1007.2
92	76	83	1047.3
92	76	84	1081.8
93	49	74	820.39
93	49	75	852.77
93	49	76	800.13
93	50	74	805.75
93	50	75	812.05
93	50	76	775.1
93	50	81	801.46
93	50	82	823.74
93	50	83	812.96
93	50	84	826.55
93	51	74	788.66
93	51	75	758.82
93	51	76	754.78
93	51	81	789.32
93	51	82	818.38
93	51	83	798.61
93	51	84	823.11
93	52	74	834.17
93	52	75	820.6
93	52	76	798.16
93	52	81	775.65
93	52	82	793.4
93	52	83	776.22
93	52	84	800.23
93	53	74	886.71
93	53	75	882.74
93	53	76	857.79
93	53	81	749.33
93	53	82	739.24
93	53	83	747.56
93	53	84	770.51
93	54	71	756.46
93	54	72	805.25
93	54	73	864.93
93	54	74	925.92
93	54	75	929.85
93	54	76	911.49
93	54	81	777.34
93	54	82	786.34
93	54	83	764.72
93	54	84	736.24
93	55	71	781.35
93	55	72	796.48
93	55	73	851.8
93	55	74	942.62
93	55	75	965.08
93	55	76	960.48
93	55	81	818.38
93	55	82	832.58
93	55	83	811.65
93	55	84	777.04
93	56	71	838.21
93	56	72	809.6
93	56	73	837.02
93	56	74	942.54
93	56	75	962.08
93	56	76	964.85
93	56	81	879.18
93	56	82	875.77
93	56	83	853.29
93	56	84	820.17
93	57	71	923.22
93	57	72	856.05
93	57	73	826.94
93	57	74	906.65
93	57	75	934.64
93	57	76	949.96
93	57	77	949.79
93	57	78	948.64
93	57	79	947.82
93	57	80	908.34
93	58	71	961.36
93	58	72	933.62
93	58	73	865.2
93	58	74	859.64
93	58	75	894.9
93	58	76	928.6
93	58	77	938.42
93	58	78	948.9
93	58	79	966
93	58	80	947.8
93	59	71	920.48
93	59	72	947.45
93	59	73	952.95
93	59	74	954.17
93	59	75	941.16
93	59	76	914.47
93	59	77	948.22
93	59	78	992.72
93	59	79	1024
93	59	80	970.24
93	60	71	878.96
93	60	72	927.99
93	60	73	865.59
93	60	74	873.47
93	60	75	879.55
93	60	76	856.62
93	60	77	841.15
93	60	78	818.49
93	60	79	755.96
93	60	80	767.02
93	61	74	785.28
93	61	75	806.11
93	61	76	835.22
93	61	77	841.14
93	61	78	824.69
93	61	79	745.73
93	61	80	788.71
93	62	71	896.37
93	62	72	989.32
93	62	73	954.38
93	62	74	861.49
93	62	75	751.09
93	62	76	840.99
93	62	77	889.4
93	62	78	886.16
93	62	79	825.29
93	62	80	863.91
93	63	71	856.71
93	63	72	925.15
93	63	73	947.73
93	63	74	900.52
93	63	75	840.52
93	63	76	883.59
93	63	77	894.93
93	63	78	877.01
93	63	79	925.76
93	63	80	963.31
93	64	71	839.06
93	64	72	868.07
93	64	73	901.23
93	64	74	899.45
93	64	75	907.12
93	64	76	914.87
93	64	77	899.3
93	64	78	857.9
93	64	79	841.3
93	64	80	846.22
93	65	71	876.64
93	65	72	958.69
93	65	73	871.18
93	65	74	869.87
93	65	75	959.47
93	65	76	933.57
93	65	77	898.27
93	65	78	862.45
93	65	79	799.99
93	65	80	787.29
93	66	71	878.02
93	66	72	946.93
93	66	73	913.33
93	66	74	922.81
93	66	75	954.99
93	66	76	910.74
93	67	71	866.13
93	67	72	941.38
93	67	73	939.3
93	67	74	936.72
93	67	75	938.67
93	67	76	913.72
93	67	81	784.32
93	67	82	829.7
93	67	83	899.57
93	67	84	925.19
93	68	71	848.11
93	68	72	966.54
93	68	73	946.35
93	68	74	926.12
93	68	75	909.67
93	68	76	899.84
93	68	81	772.98
93	68	82	804.97
93	68	83	850.18
93	68	84	861.57
93	69	71	761.1
93	69	72	898.88
93	69	73	904.53
93	69	74	879.61
93	69	75	849.57
93	69	76	837.99
93	69	81	798.78
93	69	82	811.06
93	69	83	814.67
93	69	84	800.68
93	70	74	840.62
93	70	75	810.3
93	70	76	795.96
93	70	81	775
93	70	82	788.2
93	70	83	789.19
93	70	84	792.31
93	71	74	812.43
93	71	75	791.17
93	71	76	772.96
93	71	81	786.04
93	71	82	806.44
93	71	83	813.01
93	71	84	832.74
93	72	74	827.99
93	72	75	819.37
93	72	76	803.56
93	72	81	852.55
93	72	82	873.51
93	72	83	894.89
93	72	84	921.26
93	73	74	831.34
93	73	75	819.91
93	73	76	804.59
93	73	81	921.48
93	73	82	943.37
93	73	83	960.37
93	73	84	977.03
93	74	74	832.34
93	74	75	815.7
93	74	76	800.19
94	49	74	832.35
94	49	75	852.09
94	49	76	801.86
94	50	71	851.97
94	50	72	813.72
94	50	73	807.85
94	50	74	809.64
94	50	75	816.87
94	50	76	775.83
94	51	71	844.22
94	51	72	831.3
94	51	73	815.83
94	51	74	794.31
94	51	75	771.35
94	51	76	755.4
94	52	71	838.69
94	52	72	827.08
94	52	73	824.64
94	52	74	824.05
94	52	75	818.6
94	52	76	797.73
94	53	69	640.36
94	53	70	741.07
94	53	71	831.05
94	53	72	823.83
94	53	73	843.99
94	53	74	864.14
94	53	75	853.74
94	53	76	835.15
94	54	69	593.09
94	54	70	692.83
94	54	71	820.55
94	54	72	829.13
94	54	73	869.21
94	54	74	909.84
94	54	75	899.17
94	54	76	887.84
94	54	78	870.45
94	54	79	831.21
94	54	80	768.78
94	55	69	586.44
94	55	70	676.91
94	55	71	792.2
94	55	72	786.83
94	55	73	850.24
94	55	74	950
94	55	75	980.32
94	55	76	970.84
94	55	78	892.33
94	55	79	852.89
94	55	80	804.12
94	56	69	615.06
94	56	70	698.35
94	56	71	809.31
94	56	72	801.31
94	56	73	857.99
94	56	74	974.67
94	56	75	982.02
94	56	76	964.98
94	56	78	954.48
94	56	79	960.37
94	56	80	886.39
94	57	71	889.2
94	57	72	857.82
94	57	73	868.6
94	57	74	951.47
94	57	75	963.94
94	57	76	961.55
94	57	77	941.69
94	57	78	951.11
94	57	79	948.39
94	57	80	910.48
94	58	71	925.32
94	58	72	909.99
94	58	73	878.69
94	58	74	886.71
94	58	75	929.41
94	58	76	955.18
94	58	77	940.77
94	58	78	948.24
94	58	79	969.94
94	58	80	952.31
94	59	71	939.64
94	59	72	967.83
94	59	73	976.95
94	59	74	979.91
94	59	75	965.47
94	59	76	936.2
94	59	77	937.69
94	59	78	978.12
94	59	79	1038.8
94	59	80	972.13
94	60	71	876.17
94	60	72	900.86
94	60	73	831.59
94	60	74	839.78
94	60	75	864.44
94	60	76	894.9
94	60	77	833.02
94	60	78	772.7
94	60	79	711.09
94	60	80	772.34
94	61	71	702.44
94	61	72	696.61
94	61	73	584.62
94	61	74	704.59
94	61	75	804.71
94	61	76	891.4
94	61	77	856.6
94	61	78	791.62
94	61	79	686.99
94	61	80	763.67
94	62	71	797.7
94	62	72	837.09
94	62	73	816.11
94	62	74	845.55
94	62	75	872.78
94	62	76	924.95
94	62	77	925.61
94	62	78	886.07
94	62	79	785.56
94	62	80	830.38
94	63	71	874.15
94	63	72	914.42
94	63	73	941.71
94	63	74	966.11
94	63	75	968.76
94	63	76	941.33
94	63	77	910.92
94	63	78	902.08
94	63	79	947.39
94	63	80	980.79
94	64	71	912.56
94	64	72	965.35
94	64	73	985.09
94	64	74	991.1
94	64	75	983.48
94	64	76	950.36
94	64	77	928.97
94	64	78	910.66
94	64	79	890.89
94	64	80	879.55
94	65	71	917.06
94	65	72	994.73
94	65	73	946.38
94	65	74	927.9
94	65	75	954.46
94	65	76	954.05
94	65	77	945.48
94	65	78	927.2
94	65	79	859.37
94	65	80	823.68
94	66	71	897.32
94	66	72	971.95
94	66	73	948.9
94	66	74	962.63
94	66	75	994.33
94	66	76	956.73
94	66	78	944.86
94	66	79	917.61
94	66	80	880.35
94	67	69	702.43
94	67	70	775.98
94	67	71	859.74
94	67	72	957.72
94	67	73	947.25
94	67	74	951.43
94	67	75	968.18
94	67	76	955.31
94	67	78	962.68
94	67	79	903.4
94	67	80	843.62
94	68	69	599.59
94	68	70	685.71
94	68	71	809.49
94	68	72	960.48
94	68	73	939.08
94	68	74	919.34
94	68	75	912.21
94	68	76	934.45
94	68	78	944.03
94	68	79	875.51
94	68	80	815.79
94	69	69	610.44
94	69	70	661.72
94	69	71	743.26
94	69	72	862.77
94	69	73	882.33
94	69	74	883.67
94	69	75	863.53
94	69	76	866.76
94	69	78	862.53
94	69	79	832.26
94	69	80	806.8
94	70	69	632.94
94	70	70	654.75
94	70	71	708.15
94	70	72	811.4
94	70	73	839.71
94	70	74	841.45
94	70	75	823.4
94	70	76	820.09
94	71	71	702.85
94	71	72	795.42
94	71	73	808.02
94	71	74	804.42
94	71	75	796.84
94	71	76	790.47
94	72	71	686.13
94	72	72	799.87
94	72	73	832.92
94	72	74	837.2
94	72	75	828.53
94	72	76	822.67
94	73	71	671.85
94	73	72	803.66
94	73	73	846.75
94	73	74	847.3
94	73	75	835.47
94	73	76	836.87
94	74	74	848.19
94	74	75	836.52
94	74	76	843.18
95	50	71	852.69
95	50	72	823.57
95	50	73	822.44
95	51	71	859.19
95	51	72	852.15
95	51	73	847.01
95	52	71	856.19
95	52	72	865.22
95	52	73	874.96
95	53	69	641.41
95	53	70	750.22
95	53	71	846.64
95	53	72	859.55
95	53	73	879.41
95	53	77	893.64
95	53	78	902.42
95	53	79	866.13
95	53	80	791.4
95	54	69	621.34
95	54	70	726.22
95	54	71	847.35
95	54	72	844.64
95	54	73	859
95	54	77	936.27
95	54	78	951.84
95	54	79	901.51
95	54	80	803.78
95	55	69	621.32
95	55	70	718.51
95	55	71	844.21
95	55	72	824.62
95	55	73	852.85
95	55	77	978.57
95	55	78	959.68
95	55	79	913.4
95	55	80	837.97
95	56	69	640.75
95	56	70	731.66
95	56	71	851.61
95	56	72	832.85
95	56	73	865.08
95	56	77	915.56
95	56	78	964.01
95	56	79	987.44
95	56	80	913.57
95	57	69	741.92
95	57	70	789.38
95	57	71	877.07
95	57	72	876.39
[truncated: 7,412 more rows]
