# Supplementary material for: From mathematics to medicine: A practical primer on topological data analysis (TDA) and the development of related analytic tools for the functional discovery of latent structure in fMRI data
Source: PLoS One. 2021 Aug 12;16(8):e0255859. doi: 10.1371/journal.pone.0255859 (PMC8360597; doi:10.1371/journal.pone.0255859)
Supplement: S1 Data — The included archive of .csv files has one .csv file for each time index. Each .csv file contains a single matrix, which has one column for each of the spatial coordinates x, y, z and one column for the fMRI signal amplitude at voxel (x, y, z) at that time index. This is normalized scan data for a single patient from our study, described in the paper, with an ACC (anterior cingulate cortex) mask applied. This is the data we used, together with our software implementation of our workflow (available at https://github.com/regalski/Wayne-State-TDA), to produce the persistence diagrams, vineyards, and loop locations pictured in the figures and described in the Workflow section of our paper. (ZIP) [file pone.0255859.s004.zip › lea2002_145_121_121_time_201_rdACC.csv]

86	49	77	732.99
86	49	78	699.13
86	49	79	679.96
86	49	80	694.43
86	50	77	716.33
86	50	78	686.44
86	50	79	666.2
86	50	80	675.25
86	51	77	698.48
86	51	78	687.7
86	51	79	685.77
86	51	80	676.53
86	52	77	713.46
86	52	78	705.73
86	52	79	705.86
86	52	80	691.55
86	53	77	783.98
86	53	78	752.87
86	53	79	727.71
86	53	80	715.17
86	54	77	835.77
86	54	78	819.47
86	54	79	824.06
86	54	80	784.92
86	55	77	868.29
86	55	78	851.27
86	55	79	869.73
86	55	80	839.11
86	56	77	871.32
86	56	78	843.06
86	56	79	858.22
86	56	80	871.82
86	57	77	850.5
86	57	78	866.76
86	57	79	883.92
86	57	80	881.91
86	57	81	875.96
86	57	82	838.31
86	58	77	838.22
86	58	78	871.12
86	58	79	895.15
86	58	80	896.29
86	58	81	858.17
86	58	82	852.76
86	59	81	818.19
86	59	82	827.49
86	60	81	754.56
86	60	82	772.21
86	61	81	808.48
86	61	82	823.11
86	62	81	845.29
86	62	82	856.34
86	63	77	886.46
86	63	78	832.31
86	63	79	817.9
86	63	80	826.39
86	63	81	847.65
86	63	82	852.38
86	64	77	862.59
86	64	78	841.65
86	64	79	825.22
86	64	80	802.84
86	64	81	780.43
86	64	82	759.18
86	65	77	857.7
86	65	78	871.35
86	65	79	852.62
86	65	80	803.67
86	65	81	769.72
86	65	82	746.06
86	66	77	897.73
86	66	78	901.13
86	66	79	874.02
86	66	80	810.8
86	66	81	777.29
86	66	82	754.92
86	67	77	822.52
86	67	78	854.32
86	67	79	856.96
86	67	80	822.55
86	68	77	846.6
86	68	78	870.19
86	68	79	862.03
86	68	80	806.8
86	69	77	861.08
86	69	78	855.12
86	69	79	829.69
86	69	80	769.8
86	70	77	788.38
86	70	78	762.82
86	70	79	738.32
86	70	80	715.11
86	71	77	742.16
86	71	78	739.64
86	71	79	736.28
86	71	80	722.99
86	72	77	721.24
86	72	78	734
86	72	79	733.15
86	72	80	716.13
86	73	77	740.2
86	73	78	742.54
86	73	79	727.71
86	73	80	691.16
87	46	81	921.99
87	46	82	928.16
87	46	83	924.9
87	46	84	923.28
87	47	81	812.24
87	47	82	842.06
87	47	83	845.46
87	47	84	847.74
87	48	81	747.27
87	48	82	756.97
87	48	83	770.81
87	48	84	787.18
87	49	77	739.56
87	49	78	716.77
87	49	79	701.36
87	49	80	714.24
87	49	81	718.09
87	49	82	718.67
87	49	83	738.68
87	49	84	758
87	50	77	736.94
87	50	78	724.63
87	50	79	714.64
87	50	80	705.17
87	50	81	696.43
87	50	82	696.68
87	50	83	720.78
87	50	84	744.86
87	51	77	726.75
87	51	78	718.42
87	51	79	710.25
87	51	80	681.44
87	52	77	745.78
87	52	78	731.42
87	52	79	720.3
87	52	80	692.2
87	53	77	818.65
87	53	78	781.79
87	53	79	748.26
87	53	80	735.12
87	54	77	850.97
87	54	78	825.26
87	54	79	804.47
87	54	80	766.12
87	55	77	862.7
87	55	78	850.51
87	55	79	850.89
87	55	80	811.81
87	55	81	774.92
87	55	82	767.7
87	55	83	760.5
87	55	84	762.51
87	56	77	864.94
87	56	78	859.85
87	56	79	890.7
87	56	80	870.74
87	56	81	839.05
87	56	82	803.31
87	56	83	778.02
87	56	84	778.99
87	57	77	855.26
87	57	78	893.77
87	57	79	937.02
87	57	80	910.01
87	57	81	853.15
87	57	82	826.07
87	57	83	800.97
87	57	84	788.11
87	58	77	851.53
87	58	78	904.28
87	58	79	918.47
87	58	80	903.52
87	58	81	879.8
87	58	82	876.29
87	58	83	880.31
87	58	84	872.34
87	59	77	888.96
87	59	78	887.56
87	59	79	851.06
87	59	80	850.14
87	59	81	867.54
87	59	82	873.02
87	59	83	890.74
87	59	84	887.13
87	60	77	817.8
87	60	78	792.52
87	60	79	782.65
87	60	80	779.61
87	60	81	776.2
87	60	82	789.74
87	60	83	813.33
87	60	84	835.49
87	61	77	792.94
87	61	78	759.71
87	61	79	786.11
87	61	80	824.67
87	61	81	809.75
87	61	82	825.21
87	61	83	855.3
87	61	84	860.72
87	62	77	816.74
87	62	78	784.84
87	62	79	814.91
87	62	80	854.59
87	62	81	843.84
87	62	82	856.9
87	62	83	874.51
87	62	84	864.79
87	63	77	896.83
87	63	78	880.76
87	63	79	851.31
87	63	80	812.2
87	63	81	852.02
87	63	82	866.95
87	63	83	859.22
87	63	84	840.48
87	64	77	864.53
87	64	78	834.57
87	64	79	792.32
87	64	80	737.66
87	64	81	797.9
87	64	82	813.96
87	64	83	792.49
87	64	84	776.51
87	65	77	835.61
87	65	78	819.38
87	65	79	782.39
87	65	80	718.84
87	65	81	758.18
87	65	82	765.64
87	65	83	752.23
87	65	84	748.74
87	66	77	842.69
87	66	78	844.76
87	66	79	802.69
87	66	80	723.9
87	66	81	733.12
87	66	82	733.79
87	66	83	730.52
87	66	84	735.12
87	67	77	866.01
87	67	78	821.25
87	67	79	780.15
87	67	80	732.24
87	67	81	733.73
87	67	82	732.07
87	67	83	729.86
87	67	84	736.03
87	68	77	878.79
87	68	78	828.57
87	68	79	789.14
87	68	80	742.77
87	68	81	738.85
87	68	82	733.9
87	68	83	726.31
87	68	84	721.2
87	69	77	852.84
87	69	78	815.23
87	69	79	782.85
87	69	80	749.59
87	70	77	741.8
87	70	78	730.37
87	70	79	735.56
87	70	80	751.71
87	71	77	725.2
87	71	78	730.31
87	71	79	738.37
87	71	80	744.46
87	72	77	743.21
87	72	78	741.15
87	72	79	736.07
87	72	80	731.65
87	73	77	760.02
87	73	78	735
87	73	79	720.72
87	73	80	718.91
87	73	81	727.09
87	73	82	742.01
87	73	83	766.56
87	73	84	774.78
87	74	81	775.46
87	74	82	825.89
87	74	83	860.47
87	74	84	878.33
87	75	81	807.33
87	75	82	872.1
87	75	83	912.14
87	75	84	934.99
87	76	81	799.97
87	76	82	858.82
87	76	83	912.15
87	76	84	950.19
88	46	81	948.27
88	46	82	953.01
88	46	83	946.94
88	46	84	940.24
88	47	81	857.29
88	47	82	877.47
88	47	83	867.71
88	47	84	857.74
88	48	81	759.41
88	48	82	775.45
88	48	83	773.25
88	48	84	782.28
88	49	77	724.91
88	49	78	730.39
88	49	79	723.18
88	49	80	707.28
88	49	81	719.79
88	49	82	732.66
88	49	83	741.88
88	49	84	759.44
88	50	77	720.34
88	50	78	725.68
88	50	79	724.32
88	50	80	709.48
88	50	81	705.89
88	50	82	708.35
88	50	83	727.15
88	50	84	748.92
88	51	77	742.91
88	51	78	734.83
88	51	79	724.79
88	51	80	713.89
88	52	77	796.62
88	52	78	772.46
88	52	79	747.62
88	52	80	736.8
88	53	77	901.24
88	53	78	849.78
88	53	79	791.54
88	53	80	775.28
88	54	77	908.57
88	54	78	873.74
88	54	79	838.93
88	54	80	804.15
88	55	77	885.75
88	55	78	867.91
88	55	79	868.08
88	55	80	829.6
88	55	81	797.81
88	55	82	818.03
88	55	83	826.67
88	55	84	834.28
88	56	77	859.95
88	56	78	851.5
88	56	79	872.3
88	56	80	851.51
88	56	81	825.15
88	56	82	833.34
88	56	83	838.54
88	56	84	857.86
88	57	77	868.06
88	57	78	894.89
88	57	79	905.03
88	57	80	884.42
88	57	81	846.06
88	57	82	839.74
88	57	83	837.48
88	57	84	847.9
88	58	77	879.52
88	58	78	918.87
88	58	79	910.3
88	58	80	898.66
88	58	81	892.19
88	58	82	891.94
88	58	83	896.01
88	58	84	913.45
88	59	77	901.61
88	59	78	894.28
88	59	79	876.78
88	59	80	878.44
88	59	81	894.73
88	59	82	885.13
88	59	83	874.3
88	59	84	896.53
88	60	77	866.09
88	60	78	864.61
88	60	79	832.55
88	60	80	800.71
88	60	81	771.37
88	60	82	758.75
88	60	83	757.56
88	60	84	804.14
88	61	77	841.67
88	61	78	842.69
88	61	79	850.91
88	61	80	856.89
88	61	81	835.29
88	61	82	838.38
88	61	83	859.03
88	61	84	870.08
88	62	77	840.98
88	62	78	833.39
88	62	79	865.67
88	62	80	890.97
88	62	81	888.58
88	62	82	899.99
88	62	83	917.21
88	62	84	895.43
88	63	77	895.3
88	63	78	862.83
88	63	79	850.53
88	63	80	840.88
88	63	81	890.55
88	63	82	917.36
88	63	83	921.59
88	63	84	883.53
88	64	77	894.92
88	64	78	831.91
88	64	79	792.65
88	64	80	770.59
88	64	81	862.72
88	64	82	894.83
88	64	83	870.55
88	64	84	826.64
88	65	77	887.43
88	65	78	808.95
88	65	79	762.12
88	65	80	731.43
88	65	81	820.36
88	65	82	847.28
88	65	83	825.6
88	65	84	791.43
88	66	77	885.85
88	66	78	801.88
88	66	79	755.96
88	66	80	724.5
88	66	81	775.64
88	66	82	792.57
88	66	83	782.35
88	66	84	759.92
88	67	77	849.44
88	67	78	785.64
88	67	79	746.26
88	67	80	717.64
88	67	81	737.06
88	67	82	744.23
88	67	83	741.42
88	67	84	727.71
88	68	77	812.18
88	68	78	783.43
88	68	79	758.05
88	68	80	730.84
88	68	81	732.53
88	68	82	734.7
88	68	83	737.61
88	68	84	731.08
88	69	77	771.88
88	69	78	773.6
88	69	79	762.53
88	69	80	743.44
88	70	77	731.29
88	70	78	718.43
88	70	79	719.42
88	70	80	738.73
88	71	77	724.02
88	71	78	718.08
88	71	79	720.6
88	71	80	729.71
88	72	77	730.36
88	72	78	733.98
88	72	79	728.24
88	72	80	721.14
88	73	77	726.97
88	73	78	721.08
88	73	79	719.69
88	73	80	727.79
88	73	81	744.09
88	73	82	761.49
88	73	83	792.15
88	73	84	794.27
88	74	81	805.25
88	74	82	848.77
88	74	83	883.25
88	74	84	900.93
88	75	81	866.09
88	75	82	925.19
88	75	83	946.45
88	75	84	972.51
88	76	81	865.95
88	76	82	923.02
88	76	83	925.08
88	76	84	959.47
89	46	81	960.08
89	46	82	963.77
89	46	83	948.17
89	46	84	937.09
89	47	81	896.96
89	47	82	902.25
89	47	83	879.3
89	47	84	861.16
89	48	81	780.35
89	48	82	790.2
89	48	83	775.66
89	48	84	772.16
89	49	77	720.72
89	49	78	725.58
89	49	79	726.41
89	49	80	715.81
89	49	81	731.48
89	49	82	749
89	49	83	749.01
89	49	84	758.55
89	50	74	720.87
89	50	75	751.8
89	50	76	735.16
89	50	77	713.42
89	50	78	736.46
89	50	79	745.83
89	50	80	727.69
89	50	81	730.65
89	50	82	737.31
89	50	83	743.06
89	50	84	754.36
89	51	74	725.58
89	51	75	773.1
89	51	76	776.82
89	51	77	761.94
89	51	78	773.16
89	51	79	768.77
89	51	80	747.81
89	51	81	743.17
89	51	82	743.37
89	51	83	738.72
89	51	84	738.12
89	52	74	755.7
89	52	75	847.52
89	52	76	872.25
89	52	77	844.22
89	52	78	827.69
89	52	79	811.86
89	52	80	794.42
89	52	81	785.27
89	52	82	783.26
89	52	83	768.93
89	52	84	756.31
89	53	74	785.53
89	53	75	872.77
89	53	76	902.82
89	53	77	880.53
89	53	78	878.57
89	53	79	868.39
89	53	80	851.72
89	53	81	837.39
89	53	82	835.3
89	53	83	813.5
89	53	84	795.46
89	54	74	792.61
89	54	75	878.78
89	54	76	927.39
89	54	77	906.12
89	54	78	888.99
89	54	79	865.66
89	54	80	855.74
89	54	81	849.14
89	54	82	867.99
89	54	83	865.75
89	54	84	856.05
89	55	75	865.81
89	55	76	945.02
89	55	77	911.81
89	55	78	882.79
89	55	79	862.1
89	55	80	860.56
89	55	81	856.81
89	55	82	881.66
89	55	83	892.78
89	55	84	898.53
89	56	75	829.77
89	56	76	878.42
89	56	77	870.43
89	56	78	861.58
89	56	79	862.97
89	56	80	863.03
89	56	81	859.12
89	56	82	884.02
89	56	83	905.04
89	56	84	920.51
89	57	75	842.08
89	57	76	849.95
89	57	77	866.43
89	57	78	870.62
89	57	79	850.86
89	57	80	859.24
89	57	81	868.07
89	57	82	881.21
89	57	83	892.24
89	57	84	912.58
89	58	77	874.72
89	58	78	890.76
89	58	79	874.28
89	58	80	895.56
89	58	81	923.82
89	58	82	929.11
89	58	83	935.88
89	58	84	963.19
89	59	77	891.67
89	59	78	893.81
89	59	79	904.79
89	59	80	919.44
89	59	81	929.39
89	59	82	906.03
89	59	83	880.17
89	59	84	902
89	60	77	819.62
89	60	78	807.13
89	60	79	813.13
89	60	80	787.33
89	60	81	732.05
89	60	82	707.74
89	60	83	688.01
89	60	84	744.47
89	61	77	806.56
89	61	78	800.16
89	61	79	830.18
89	61	80	831.61
89	61	81	798.36
89	61	82	794.38
89	61	83	798.84
89	61	84	855.71
89	62	77	848.16
89	62	78	828.54
89	62	79	863.63
89	62	80	890.53
89	62	81	890.11
89	62	82	902.58
89	62	83	917.49
89	62	84	922.77
89	63	77	875.66
89	63	78	849.47
89	63	79	859.01
89	63	80	882.43
89	63	81	930.23
89	63	82	962.38
89	63	83	982.68
89	63	84	937.86
89	64	77	875.98
89	64	78	811.52
89	64	79	797.19
89	64	80	813.58
89	64	81	900.29
89	64	82	938.51
89	64	83	924.85
89	64	84	877.52
89	65	77	866.32
89	65	78	782.09
89	65	79	756.68
89	65	80	770.58
89	65	81	873.44
89	65	82	917.96
89	65	83	900.16
89	65	84	851.23
89	66	75	839.02
89	66	76	845.87
89	66	77	845.95
89	66	78	775.61
89	66	79	744.44
89	66	80	749.08
89	66	81	835.96
89	66	82	872.4
89	66	83	862.38
89	66	84	816.47
89	67	75	878.54
89	67	76	842.51
89	67	77	804.99
89	67	78	768.65
89	67	79	743.5
89	67	80	731.96
89	67	81	761.02
89	67	82	776.76
89	67	83	777.58
89	67	84	749.17
89	68	75	857.14
89	68	76	814.16
89	68	77	780.53
89	68	78	777.39
89	68	79	761.57
89	68	80	740.51
89	68	81	745.17
89	68	82	749.62
89	68	83	756.43
89	68	84	752.58
89	69	74	817.65
89	69	75	786.99
89	69	76	766.77
89	69	77	766.09
89	69	78	794.59
89	69	79	783.57
89	69	80	753.59
89	69	81	747.31
89	69	82	744.74
89	69	83	752.8
89	69	84	767.58
89	70	74	769.72
89	70	75	750.17
89	70	76	744.76
89	70	77	749.69
89	70	78	752.34
89	70	79	742.89
89	70	80	735.77
89	70	81	742.25
89	70	82	749.2
89	70	83	753.89
89	70	84	775.06
89	71	74	747.82
89	71	75	736.3
89	71	76	737.23
89	71	77	744.18
89	71	78	745.61
89	71	79	737.66
89	71	80	730.55
89	71	81	736.47
89	71	82	744.53
89	71	83	756.48
89	71	84	761.33
89	72	74	753.84
89	72	75	746.54
89	72	76	740.75
89	72	77	742.52
89	72	78	756.27
89	72	79	748.2
89	72	80	731.36
89	72	81	735.66
89	72	82	750.88
89	72	83	780.98
89	72	84	773.32
89	73	74	744.38
89	73	75	750.71
89	73	76	744.3
89	73	77	734.45
89	73	78	733.39
89	73	79	738.52
89	73	80	749.58
89	73	81	771.4
89	73	82	799.56
89	73	83	836.59
89	73	84	832.29
89	74	81	841.29
89	74	82	875.26
89	74	83	903.41
89	74	84	908.37
89	75	81	922.39
89	75	82	957.25
89	75	83	968.05
89	75	84	982.47
89	76	81	916.26
89	76	82	959.15
89	76	83	963.16
89	76	84	993.97
90	46	81	955.38
90	46	82	957.22
90	46	83	937.65
90	46	84	922.89
90	47	81	905.18
90	47	82	907.35
90	47	83	884.37
90	47	84	868.58
90	48	81	799.87
90	48	82	799.9
90	48	83	788.27
90	48	84	780.46
90	49	74	756.47
90	49	75	762.14
90	49	76	755.73
90	49	81	749.64
90	49	82	763.28
90	49	83	761.12
90	49	84	765.13
90	50	74	731.12
90	50	75	748.55
90	50	76	744.63
90	50	77	732.79
90	50	78	743.8
90	50	79	751.63
90	50	80	742.62
90	50	81	755.9
90	50	82	772.08
90	50	83	764.59
90	50	84	768.88
90	51	74	715.35
90	51	75	771.84
90	51	76	788.31
90	51	77	784.71
90	51	78	798.63
90	51	79	795.4
90	51	80	766.84
90	51	81	763.18
90	51	82	765.16
90	51	83	748.39
90	51	84	738.56
90	52	74	773.84
90	52	75	861.95
90	52	76	891.05
90	52	77	878.9
90	52	78	872.42
90	52	79	862.42
90	52	80	831.98
90	52	81	825.11
90	52	82	825.15
90	52	83	794.98
90	52	84	762.64
90	53	74	792.86
90	53	75	885.9
90	53	76	906.29
90	53	77	866.01
90	53	78	903.26
90	53	79	939.85
90	53	80	926.85
90	53	81	918.81
90	53	82	919.79
90	53	83	872.53
90	53	84	819.26
90	54	74	790.11
90	54	75	886.47
90	54	76	928.25
90	54	77	894.12
90	54	78	902.24
90	54	79	902.85
90	54	80	905.99
90	54	81	917.46
90	54	82	934.62
90	54	83	922.24
90	54	84	899.23
90	55	74	769.41
90	55	75	863.9
90	55	76	942.79
90	55	77	936.29
90	55	78	907.95
90	55	79	876.4
90	55	80	897.89
90	55	81	918.89
90	55	82	937.53
90	55	83	938.81
90	55	84	932.43
90	56	74	789.9
90	56	75	827.39
90	56	76	882.94
90	56	77	911.43
90	56	78	917.52
90	56	79	908.81
90	56	80	914.91
90	56	81	923.2
90	56	82	932.85
90	56	83	942.91
90	56	84	947.86
90	57	74	853.33
90	57	75	847.15
90	57	76	848.34
90	57	77	880.54
90	57	78	880.44
90	57	79	849.7
90	57	80	873.63
90	57	81	918.38
90	57	82	941.28
90	57	83	956.34
90	57	84	949.34
90	58	74	941.1
90	58	75	896.43
90	58	76	852
90	58	77	873.58
90	58	78	878.65
90	58	79	862.31
90	58	80	907.22
90	58	81	976.3
90	58	82	999.34
90	58	83	1016.6
90	58	84	1026.7
90	59	75	902.04
90	59	76	899.63
90	59	77	903.51
90	59	78	908.03
90	59	79	923.41
90	59	80	948.64
90	59	81	971.86
90	59	82	957.39
90	59	83	936.08
90	59	84	941.02
90	60	75	786.04
90	60	76	758.76
90	60	77	744.41
90	60	78	732.78
90	60	79	758.02
90	60	80	740.75
90	60	81	672.14
90	60	82	664.56
90	60	83	675.97
90	60	84	700.73
90	61	77	734.3
90	61	78	736.52
90	61	79	777.8
90	61	80	765.1
90	61	81	698.1
90	61	82	666.21
90	61	83	653.6
90	61	84	738.18
90	62	75	852.53
90	62	76	867.99
90	62	77	856.88
90	62	78	833.11
90	62	79	849.22
90	62	80	849.9
90	62	81	818.7
90	62	82	786.49
90	62	83	760.05
90	62	84	848.45
90	63	75	697.61
90	63	76	818.29
90	63	77	878.5
90	63	78	855.36
90	63	79	879.84
90	63	80	910.47
90	63	81	947.84
90	63	82	949.05
90	63	83	915.55
90	63	84	955.21
90	64	75	681.09
90	64	76	807.32
90	64	77	859.85
90	64	78	798.94
90	64	79	808.54
90	64	80	845.83
90	64	81	891.55
90	64	82	900.43
90	64	83	885.45
90	64	84	907.81
90	65	74	887.72
90	65	75	773.5
90	65	76	820.78
90	65	77	834.2
90	65	78	755.76
90	65	79	754.84
90	65	80	794.49
90	65	81	872.86
90	65	82	912.9
90	65	83	917.95
90	65	84	898.15
90	66	74	900.21
90	66	75	883.88
90	66	76	849.42
90	66	77	801.99
90	66	78	758.83
90	66	79	745.47
90	66	80	767.99
90	66	81	876.82
90	66	82	928.87
90	66	83	938.6
90	66	84	871.1
90	67	74	926.22
90	67	75	885.47
90	67	76	824.03
90	67	77	772.73
90	67	78	757.17
90	67	79	751.8
90	67	80	755.47
90	67	81	787.1
90	67	82	811.33
90	67	83	833.88
90	67	84	779.83
90	68	74	927.58
90	68	75	841.51
90	68	76	791.94
90	68	77	767.37
90	68	78	778.62
90	68	79	776.73
90	68	80	762.21
90	68	81	766.57
90	68	82	777.82
90	68	83	792.79
90	68	84	776.19
90	69	74	828.78
90	69	75	774.33
90	69	76	769.51
90	69	77	781.82
90	69	78	818.41
90	69	79	813.17
90	69	80	774.44
90	69	81	780.69
90	69	82	778.84
90	69	83	769.08
90	69	84	784.23
90	70	74	798.3
90	70	75	775.82
90	70	76	766.33
90	70	77	767.83
90	70	78	785.6
90	70	79	776.75
90	70	80	750.36
90	70	81	745.4
90	70	82	744.83
90	70	83	749.95
90	70	84	763.94
90	71	74	788.42
90	71	75	779.87
90	71	76	763.03
90	71	77	758.41
90	71	78	772.91
90	71	79	769.78
90	71	80	751.82
90	71	81	739.27
90	71	82	737.21
90	71	83	758.28
90	71	84	766.93
90	72	74	778.39
90	72	75	766.53
90	72	76	755.44
90	72	77	753.75
90	72	78	775.74
90	72	79	780.99
90	72	80	771.29
90	72	81	751.72
90	72	82	750.66
90	72	83	791.08
90	72	84	792.1
90	73	74	781.15
90	73	75	780.46
90	73	76	769.33
90	73	81	818.35
90	73	82	838.79
90	73	83	872.73
90	73	84	873.66
90	74	81	893.93
90	74	82	922.47
90	74	83	948.23
90	74	84	940.43
90	75	81	969.99
90	75	82	995.73
90	75	83	1017.8
90	75	84	996.01
90	76	81	948.8
90	76	82	985.17
90	76	83	1009.8
90	76	84	1007.3
91	47	81	882.97
91	47	82	882.06
91	47	83	894.57
91	47	84	901.43
91	48	81	811.93
91	48	82	809.85
91	48	83	821.3
91	48	84	826.25
91	49	74	765.86
91	49	75	770.08
91	49	76	770.28
91	49	81	772.24
91	49	82	777.88
91	49	83	783.24
91	49	84	792.35
91	50	74	753.83
91	50	75	759.57
91	50	76	757.41
91	50	81	758.26
91	50	82	777.34
91	50	83	766.84
91	50	84	775.25
91	51	74	754.55
91	51	75	780.31
91	51	76	790.67
91	51	81	758.58
91	51	82	762.32
91	51	83	751.97
91	51	84	759.56
91	52	74	806.35
91	52	75	871.36
91	52	76	886.35
91	52	81	815.66
91	52	82	800.65
91	52	83	778.94
91	52	84	760.83
91	53	74	838.19
91	53	75	915.02
91	53	76	922.97
91	53	81	930.12
91	53	82	881
91	53	83	834
91	53	84	792.26
91	54	74	843.21
91	54	75	922.89
91	54	76	945
91	54	81	926.86
91	54	82	927.23
91	54	83	903.13
91	54	84	874.45
91	55	74	812.22
91	55	75	898.99
91	55	76	952.1
91	55	81	937.78
91	55	82	955.6
91	55	83	947.11
91	55	84	936.37
91	56	74	812.92
91	56	75	867.4
91	56	76	920.91
91	56	81	983.34
91	56	82	975.23
91	56	83	969.77
91	56	84	963.65
91	57	74	852.28
91	57	75	861.41
91	57	76	876.48
91	57	77	918.64
91	57	78	935.39
91	57	79	930.52
91	57	80	941.72
91	57	81	958
91	57	82	961.21
91	57	83	956.47
91	57	84	941.59
91	58	74	926.08
91	58	75	889.11
91	58	76	850.46
91	58	77	895.36
91	58	78	910.46
91	58	79	900.79
91	58	80	937.41
91	58	81	990.75
91	58	82	1005.1
91	58	83	1014.2
91	58	84	1023.3
91	59	74	904.59
91	59	75	918.03
91	59	76	931.8
91	59	77	942.02
91	59	78	943.33
91	59	79	926.88
91	59	80	941.23
91	59	81	975.75
91	59	82	970.32
91	59	83	961.7
91	59	84	948.5
91	60	74	803.38
91	60	75	771.82
91	60	76	731.73
91	60	77	731
91	60	78	730.35
91	60	79	719.28
91	60	80	730.47
91	60	81	737.44
91	60	82	755.1
91	60	83	758.73
91	60	84	716.48
91	61	74	741.33
91	61	75	681.29
91	61	76	670.42
91	61	77	703.27
91	61	78	747.5
91	61	79	755.87
91	61	80	766.66
91	61	81	766.05
91	61	82	763.49
91	61	83	743.48
91	61	84	706.69
91	62	74	905.21
91	62	75	719.16
91	62	76	826.04
91	62	77	870.13
91	62	78	884.25
91	62	79	870.73
91	62	80	869.3
91	62	81	867.49
91	62	82	857.23
91	62	83	835.32
91	62	84	838.25
91	63	74	885.12
91	63	75	659.89
91	63	76	840.43
91	63	77	902.01
91	63	78	866.16
91	63	79	907.01
91	63	80	944.03
91	63	81	968.32
91	63	82	968.5
91	63	83	944.8
91	63	84	976.57
91	64	74	876.36
91	64	75	732.1
91	64	76	851.07
91	64	77	869.94
91	64	78	806.6
91	64	79	829.29
91	64	80	860.63
91	64	81	896.96
91	64	82	905.94
91	64	83	895.37
91	64	84	930.68
91	65	74	905.87
91	65	75	890.42
91	65	76	868.54
91	65	77	826.65
91	65	78	758.68
91	65	79	765.76
91	65	80	801.35
91	65	81	868.54
91	65	82	908.36
91	65	83	925.14
91	65	84	930.67
91	66	74	905.1
91	66	75	904.04
91	66	76	855.91
91	66	77	801.88
91	66	78	745.92
91	66	79	750.42
91	66	80	788.72
91	66	81	877.47
91	66	82	932.69
91	66	83	957.55
91	66	84	917.52
91	67	74	925.53
91	67	75	894.83
91	67	76	830.13
91	67	81	819.86
91	67	82	851.17
91	67	83	887.58
91	67	84	838.23
91	68	74	925.83
91	68	75	856.53
91	68	76	800.81
91	68	81	802.57
91	68	82	812.94
91	68	83	833.16
91	68	84	808.73
91	69	74	841.3
91	69	75	767.68
91	69	76	761.78
91	69	81	808.49
91	69	82	800.03
91	69	83	788.66
91	69	84	793.95
91	70	74	818.21
91	70	75	793.17
91	70	76	776
91	70	81	759.37
91	70	82	756.43
91	70	83	763.82
91	70	84	764.1
91	71	74	811.77
91	71	75	815.23
91	71	76	785.93
91	71	81	759.54
91	71	82	764.85
91	71	83	779.01
91	71	84	781.05
91	72	74	796.43
91	72	75	784.7
91	72	76	767
91	72	81	801.31
91	72	82	809.93
91	72	83	820.82
91	72	84	821.69
91	73	74	795.28
91	73	75	791.33
91	73	76	779.12
91	73	81	869.32
91	73	82	872.35
91	73	83	888.03
91	73	84	901.82
91	74	74	793.08
91	74	75	791
91	74	76	776.68
91	74	81	939.28
91	74	82	938.4
91	74	83	960.56
91	74	84	976.15
91	75	81	1001.9
91	75	82	1004.8
91	75	83	1032.9
91	75	84	1036.1
91	76	81	966.96
91	76	82	987.7
91	76	83	1021.8
91	76	84	1031.3
92	47	81	964.04
92	47	82	966.57
92	47	83	951.71
92	47	84	959.79
92	48	81	875.4
92	48	82	886.46
92	48	83	890.59
92	48	84	893.54
92	49	74	775.18
92	49	75	799.05
92	49	76	795.03
92	49	81	804.94
92	49	82	822.13
92	49	83	836.87
92	49	84	842.92
92	50	74	773.23
92	50	75	784.94
92	50	76	778.17
92	50	81	776.81
92	50	82	783.89
92	50	83	783.59
92	50	84	799.85
92	51	74	799.8
92	51	75	789.04
92	51	76	786.69
92	51	81	765.72
92	51	82	767.38
92	51	83	766.03
92	51	84	795.54
92	52	74	828.73
92	52	75	851.63
92	52	76	855.72
92	52	81	777.66
92	52	82	769.32
92	52	83	762.03
92	52	84	769.16
92	53	74	881.45
92	53	75	922.1
92	53	76	931.68
92	53	81	819.28
92	53	82	793.46
92	53	83	772.48
92	53	84	757.71
92	54	74	919.97
92	54	75	960.42
92	54	76	974.44
92	54	81	843.58
92	54	82	835.87
92	54	83	818.52
92	54	84	801.88
92	55	74	881.32
92	55	75	949.31
92	55	76	979.17
92	55	81	871.55
92	55	82	872.71
92	55	83	868.52
92	55	84	865.93
92	56	74	867.42
92	56	75	934.04
92	56	76	973.44
92	56	81	917.75
92	56	82	903.74
92	56	83	900.18
92	56	84	901.35
92	57	74	863.77
92	57	75	897.81
92	57	76	931.55
92	57	77	939.32
92	57	78	949.52
92	57	79	950.86
92	57	80	927.96
92	57	81	914.59
92	57	82	899.27
92	57	83	890.92
92	57	84	883.21
92	58	74	870.51
92	58	75	862.6
92	58	76	880.72
92	58	77	932.42
92	58	78	949.62
92	58	79	952.07
92	58	80	949.86
92	58	81	945.23
92	58	82	937.36
92	58	83	944.89
92	58	84	964.36
92	59	74	945.59
92	59	75	952.65
92	59	76	965.91
92	59	77	962.02
92	59	78	975.7
92	59	79	1005.1
92	59	80	970.94
92	59	81	940.89
92	59	82	931.46
92	59	83	928.37
92	59	84	919.25
92	60	74	893.53
92	60	75	860.94
92	60	76	804.38
92	60	77	812.99
92	60	78	823.42
92	60	79	770.61
92	60	80	767.66
92	60	81	807.94
92	60	82	820.86
92	60	83	812.52
92	60	84	748.63
92	61	74	816.63
92	61	75	735.88
92	61	76	723.1
92	61	77	782.03
92	61	78	828.85
92	61	79	785.39
92	61	80	808.41
92	61	81	873.51
92	61	82	894.98
92	61	83	877.1
92	61	84	781.33
92	62	74	818.97
92	62	75	616.8
92	62	76	787.07
92	62	77	873.34
92	62	78	895.77
92	62	79	889.45
92	62	80	907.47
92	62	81	948.45
92	62	82	962.05
92	62	83	952.27
92	62	84	896.33
92	63	74	820.04
92	63	75	684.12
92	63	76	873.98
92	63	77	931.95
92	63	78	888.9
92	63	79	917.56
92	63	80	945.06
92	63	81	969.13
92	63	82	989.77
92	63	83	1001.2
92	63	84	1003.7
92	64	74	825.44
92	64	75	802.88
92	64	76	913.23
92	64	77	922.82
92	64	78	848.89
92	64	79	840.17
92	64	80	854.34
92	64	81	893.79
92	64	82	928.82
92	64	83	952.34
92	64	84	962.23
92	65	74	829.4
92	65	75	945.5
92	65	76	929.7
92	65	77	892.5
92	65	78	822.72
92	65	79	787.65
92	65	80	792.15
92	65	81	847.6
92	65	82	905.81
92	65	83	952.95
92	65	84	963.04
92	66	74	876.54
92	66	75	916.94
92	66	76	897.24
92	66	77	871.06
92	66	78	832.52
92	66	79	790.51
92	66	80	785.52
92	66	81	838.84
92	66	82	905.31
92	66	83	963.76
92	66	84	961.33
92	67	74	902.73
92	67	75	902.84
92	67	76	870.64
92	67	81	805.25
92	67	82	850.91
92	67	83	903.08
92	67	84	892.62
92	68	74	904.47
92	68	75	882.59
92	68	76	838.31
92	68	81	794.03
92	68	82	817.29
92	68	83	847.48
92	68	84	836.77
92	69	74	860.93
92	69	75	827.73
92	69	76	797.11
92	69	81	802.85
92	69	82	802.14
92	69	83	802.95
92	69	84	793.61
92	70	74	822.72
92	70	75	803.29
92	70	76	772.56
92	70	81	760.67
92	70	82	764.22
92	70	83	770.26
92	70	84	772.19
92	71	74	795.91
92	71	75	793.9
92	71	76	761.19
92	71	81	764.28
92	71	82	776.62
92	71	83	789.04
92	71	84	802.12
92	72	74	804.88
92	72	75	799.32
92	72	76	773.1
92	72	81	831.31
92	72	82	849.28
92	72	83	857.27
92	72	84	867.88
92	73	74	803.48
92	73	75	800.81
92	73	76	781.5
92	73	81	893.8
92	73	82	905.03
92	73	83	914.19
92	73	84	929.95
92	74	74	800.88
92	74	75	802.16
92	74	76	782.31
92	74	81	949
92	74	82	955.09
92	74	83	974.62
92	74	84	998.75
92	75	81	982.56
92	75	82	996.24
92	75	83	1045.3
92	75	84	1065.7
92	76	81	957.51
92	76	82	975.29
92	76	83	1019.4
92	76	84	1047.9
93	49	74	792.42
93	49	75	827.75
93	49	76	817.11
93	50	74	786.82
93	50	75	804.07
93	50	76	792.1
93	50	81	791.47
93	50	82	793.72
93	50	83	796.99
93	50	84	812.61
93	51	74	795.76
93	51	75	771.97
93	51	76	765.9
93	51	81	779.39
93	51	82	781.42
93	51	83	783.66
93	51	84	822.16
93	52	74	818.17
93	52	75	785.65
93	52	76	777.2
93	52	81	772.68
93	52	82	770.39
93	52	83	767.22
93	52	84	798.29
93	53	74	890.76
93	53	75	863.85
93	53	76	843.9
93	53	81	757.34
93	53	82	746.26
93	53	83	742.63
93	53	84	759.61
93	54	71	772.52
93	54	72	754.31
93	54	73	851.97
93	54	74	970.88
93	54	75	947.88
93	54	76	917.57
93	54	81	774.35
93	54	82	768.35
93	54	83	754.71
93	54	84	743.23
93	55	71	782.36
93	55	72	760.45
93	55	73	831.8
93	55	74	954.63
93	55	75	982.13
93	55	76	983.53
93	55	81	797.36
93	55	82	789.59
93	55	83	785.69
93	55	84	782.14
93	56	71	825.25
93	56	72	790.61
93	56	73	824.05
93	56	74	936.61
93	56	75	967.19
93	56	76	976.94
93	56	81	828.21
93	56	82	811.82
93	56	83	815.35
93	56	84	819.23
93	57	71	936.24
93	57	72	854.1
93	57	73	820.04
93	57	74	889.68
93	57	75	917.69
93	57	76	941.99
93	57	77	964.77
93	57	78	970.56
93	57	79	965.67
93	57	80	898.2
93	58	71	966.35
93	58	72	935.58
93	58	73	860.13
93	58	74	812.61
93	58	75	843.95
93	58	76	899.61
93	58	77	955.33
93	58	78	971.81
93	58	79	971.98
93	58	80	934.81
93	59	71	950.45
93	59	72	971.46
93	59	73	946.13
93	59	74	945.36
93	59	75	940.26
93	59	76	926.56
93	59	77	960.32
93	59	78	982.81
93	59	79	1006
93	59	80	952.15
93	60	71	909
93	60	72	930.03
93	60	73	850.57
93	60	74	863.44
93	60	75	871.63
93	60	76	849.71
93	60	77	845.14
93	60	78	820.4
93	60	79	736.81
93	60	80	759.87
93	61	74	724.62
93	61	75	769.35
93	61	76	807.46
93	61	77	828.31
93	61	78	819.76
93	61	79	752.8
93	61	80	800.79
93	62	71	822.31
93	62	72	898.43
93	62	73	891.55
93	62	74	822.5
93	62	75	747.07
93	62	76	848.03
93	62	77	892.39
93	62	78	892.03
93	62	79	876.15
93	62	80	906.8
93	63	71	842.78
93	63	72	920.24
93	63	73	925.77
93	63	74	881.6
93	63	75	841.66
93	63	76	898.69
93	63	77	915
93	63	78	895.06
93	63	79	920.92
93	63	80	941.52
93	64	71	894.17
93	64	72	913.31
93	64	73	902.42
93	64	74	891.53
93	64	75	894.16
93	64	76	929.95
93	64	77	928.38
93	64	78	882.91
93	64	79	865.27
93	64	80	859.19
93	65	71	868.69
93	65	72	928.66
93	65	73	878.11
93	65	74	866.82
93	65	75	913.51
93	65	76	945.66
93	65	77	933.31
93	65	78	882.44
93	65	79	826.99
93	65	80	803.31
93	66	71	883.05
93	66	72	964.93
93	66	73	938.4
93	66	74	934.92
93	66	75	949.08
93	66	76	942.83
93	67	71	904.15
93	67	72	992.46
93	67	73	972.41
93	67	74	951.81
93	67	75	936.75
93	67	76	926.82
93	67	81	778.29
93	67	82	819.74
93	67	83	875.62
93	67	84	909.25
93	68	71	891.15
93	68	72	993.51
93	68	73	967.37
93	68	74	932.18
93	68	75	896.76
93	68	76	893.89
93	68	81	778
93	68	82	800.03
93	68	83	827.24
93	68	84	844.62
93	69	71	780.12
93	69	72	940.94
93	69	73	928.65
93	69	74	886.71
93	69	75	848.69
93	69	76	845.08
93	69	81	795.79
93	69	82	804.09
93	69	83	807.72
93	69	84	791.73
93	70	74	839.67
93	70	75	809.34
93	70	76	799
93	70	81	768.96
93	70	82	772.18
93	70	83	771.19
93	70	84	783.32
93	71	74	797.44
93	71	75	788.21
93	71	76	767.98
93	71	81	770.11
93	71	82	777.52
93	71	83	786.1
93	71	84	817.8
93	72	74	819.05
93	72	75	833.47
93	72	76	799.63
93	72	81	836.54
93	72	82	861.52
93	72	83	885.92
93	72	84	908.27
93	73	74	820.35
93	73	75	823.94
93	73	76	804.62
93	73	81	907.53
93	73	82	929.42
93	73	83	945.4
93	73	84	961.03
93	74	74	818.31
93	74	75	799.74
93	74	76	801.21
94	49	74	819.32
94	49	75	841.04
94	49	76	834.86
94	50	71	873.99
94	50	72	841.73
94	50	73	820.87
94	50	74	814.63
94	50	75	820.81
94	50	76	810.79
94	51	71	835.3
94	51	72	833.36
94	51	73	824.88
94	51	74	811.33
94	51	75	792.32
94	51	76	779.39
94	52	71	834.74
94	52	72	824.08
94	52	73	815.61
94	52	74	811
94	52	75	806.52
94	52	76	784.63
94	53	69	655.35
94	53	70	768.05
94	53	71	852.02
94	53	72	811.83
94	53	73	826.01
94	53	74	855.12
94	53	75	847.67
94	53	76	823.06
94	54	69	617.13
94	54	70	714.9
94	54	71	815.67
94	54	72	784.27
94	54	73	853.32
94	54	74	932.87
94	54	75	915.16
94	54	76	890.82
94	54	78	885.44
94	54	79	853.19
94	54	80	777.81
94	55	69	602.51
94	55	70	690.95
94	55	71	800.18
94	55	72	758.79
94	55	73	818.24
94	55	74	931.06
94	55	75	976.41
94	55	76	976.89
94	55	78	932.24
94	55	79	886.89
94	55	80	804.18
94	56	69	627.08
94	56	70	702.34
94	56	71	827.26
94	56	72	786.3
94	56	73	830.07
94	56	74	947.77
94	56	75	980.14
94	56	76	977.08
94	56	78	975.6
94	56	79	971.49
94	56	80	855.47
94	57	71	906.24
94	57	72	853.88
94	57	73	852.68
94	57	74	930.53
94	57	75	958.03
94	57	76	972.69
94	57	77	964.84
94	57	78	984.17
94	57	79	985.33
94	57	80	890.43
94	58	71	942.25
94	58	72	916.84
94	58	73	873.54
94	58	74	846.63
94	58	75	902.43
94	58	76	963.22
94	58	77	973.78
94	58	78	986.25
94	58	79	998.99
94	58	80	935.37
94	59	71	960.71
94	59	72	973.97
94	59	73	960.22
94	59	74	971.19
94	59	75	971.66
94	59	76	952.34
94	59	77	954.85
94	59	78	979.29
94	59	79	1008.8
94	59	80	946.08
94	60	71	888.23
94	60	72	897.8
94	60	73	834.38
94	60	74	839.57
94	60	75	857.34
94	60	76	889.86
94	60	77	850.94
94	60	78	796.56
94	60	79	709
94	60	80	762.29
94	61	71	615.17
94	61	72	593.27
94	61	73	575.5
94	61	74	657.72
94	61	75	747.88
94	61	76	867.5
94	61	77	859.71
94	61	78	811.72
94	61	79	716.1
94	61	80	783.81
94	62	71	733.62
94	62	72	768.94
94	62	73	808.86
94	62	74	827.3
94	62	75	851.72
94	62	76	927.97
94	62	77	942.6
94	62	78	916.96
94	62	79	852.39
94	62	80	881.26
94	63	71	858.03
94	63	72	894.34
94	63	73	920.7
94	63	74	945.27
94	63	75	962.99
94	63	76	961.46
94	63	77	941.98
94	63	78	926.15
94	63	79	940.54
94	63	80	947.99
94	64	71	910.64
94	64	72	964.51
94	64	73	954.31
94	64	74	970.3
94	64	75	983.6
94	64	76	973.46
94	64	77	958.07
94	64	78	933.71
94	64	79	911.85
94	64	80	887.48
94	65	71	899.03
94	65	72	971.75
94	65	73	942.44
94	65	74	925.98
94	65	75	934.56
94	65	76	969.14
94	65	77	974.52
94	65	78	952.18
94	65	79	891.36
94	65	80	846.69
94	66	71	892.36
94	66	72	960.02
94	66	73	950.04
94	66	74	959.82
94	66	75	978.52
94	66	76	974.88
94	66	78	968.91
94	66	79	918.64
94	66	80	864.37
94	67	69	773.55
94	67	70	816.11
94	67	71	872.84
94	67	72	950.88
94	67	73	945.42
94	67	74	944.54
94	67	75	951.29
94	67	76	958.43
94	67	78	975.74
94	67	79	907.4
94	67	80	841.6
94	68	69	631.54
94	68	70	715.71
94	68	71	826.5
94	68	72	954.51
94	68	73	930.16
94	68	74	904.42
94	68	75	886.33
94	68	76	921.5
94	68	78	951.99
94	68	79	880.51
94	68	80	816.82
94	69	69	639.5
94	69	70	682.77
94	69	71	753.25
94	69	72	870.8
94	69	73	880.45
94	69	74	873.81
94	69	75	849.67
94	69	76	860.83
94	69	78	867.54
94	69	79	823.29
94	69	80	789.83
94	70	69	672.96
94	70	70	670.8
94	70	71	705.21
94	70	72	819.5
94	70	73	846.83
94	70	74	842.53
94	70	75	812.46
94	70	76	814.13
94	71	71	696.88
94	71	72	804.43
94	71	73	826.04
94	71	74	817.43
94	71	75	785.87
94	71	76	779.48
94	72	71	670.23
94	72	72	800.94
94	72	73	826.99
94	72	74	824.24
94	72	75	831.58
94	72	76	814.7
94	73	71	648.96
94	73	72	806.75
94	73	73	837.82
94	73	74	825.29
94	73	75	828.44
94	73	76	825.87
94	74	74	830.15
94	74	75	809.53
94	74	76	825.2
95	50	71	884.74
95	50	72	849.62
95	50	73	825.47
95	51	71	876.23
95	51	72	866.17
95	51	73	858.01
95	52	71	868.23
95	52	72	874.24
95	52	73	874.98
95	53	69	645.43
95	53	70	759.24
95	53	71	863.61
95	53	72	864.49
95	53	73	872.32
95	53	77	878.67
95	53	78	891.44
95	53	79	861.15
95	53	80	800.44
95	54	69	640.39
95	54	70	737.26
95	54	71	841.34
95	54	72	817.6
95	54	73	848.94
95	54	77	927.36
95	54	78	943.85
95	54	79	904.49
95	54	80	817.81
95	55	69	637.36
95	55	70	721.52
95	55	71	840.19
95	55	72	813.58
95	55	73	834.76
95	55	77	987.64
95	55	78	992.65
95	55	79	952.35
95	55	80	855.97
95	56	69	649.75
95	56	70	718.6
95	56	71	854.54
95	56	72	825.81
95	56	73	844.06
95	56	77	958.74
95	56	78	1007.2
95	56	79	1013.5
95	56	80	904.63
95	57	69	762.94
95	57	70	794.36
95	57	71	881.09
95	57	72	855.46
[truncated: 7,412 more rows]
