# Supplementary material for: From mathematics to medicine: A practical primer on topological data analysis (TDA) and the development of related analytic tools for the functional discovery of latent structure in fMRI data
Source: PLoS One. 2021 Aug 12;16(8):e0255859. doi: 10.1371/journal.pone.0255859 (PMC8360597; doi:10.1371/journal.pone.0255859)
Supplement: S1 Data — The included archive of .csv files has one .csv file for each time index. Each .csv file contains a single matrix, which has one column for each of the spatial coordinates x, y, z and one column for the fMRI signal amplitude at voxel (x, y, z) at that time index. This is normalized scan data for a single patient from our study, described in the paper, with an ACC (anterior cingulate cortex) mask applied. This is the data we used, together with our software implementation of our workflow (available at https://github.com/regalski/Wayne-State-TDA), to produce the persistence diagrams, vineyards, and loop locations pictured in the figures and described in the Workflow section of our paper. (ZIP) [file pone.0255859.s004.zip › lea2002_145_121_121_time_202_rdACC.csv]

86	49	77	707.06
86	49	78	698.2
86	49	79	698.03
86	49	80	710.49
86	50	77	710.35
86	50	78	694.48
86	50	79	687.3
86	50	80	691.37
86	51	77	697.47
86	51	78	687.75
86	51	79	682.85
86	51	80	683.61
86	52	77	688.52
86	52	78	687.82
86	52	79	689.93
86	52	80	692.65
86	53	77	771.96
86	53	78	746.86
86	53	79	726.77
86	53	80	722.3
86	54	77	825.75
86	54	78	805.52
86	54	79	799.12
86	54	80	765.99
86	55	77	850.31
86	55	78	838.29
86	55	79	861.73
86	55	80	820.15
86	56	77	846.33
86	56	78	853.08
86	56	79	890.26
86	56	80	887.84
86	57	77	827.51
86	57	78	854.84
86	57	79	898.97
86	57	80	898.89
86	57	81	888.92
86	57	82	836.32
86	58	77	812.3
86	58	78	848.17
86	58	79	901.22
86	58	80	906.39
86	58	81	873.26
86	58	82	858.89
86	59	81	835.25
86	59	82	855.53
86	60	81	781.64
86	60	82	803.34
86	61	81	827.6
86	61	82	835.2
86	62	81	883.29
86	62	82	873.37
86	63	77	849.59
86	63	78	785.46
86	63	79	809.02
86	63	80	849.5
86	63	81	858.73
86	63	82	855.44
86	64	77	851.56
86	64	78	821.63
86	64	79	806.2
86	64	80	795.81
86	64	81	782.38
86	64	82	768.15
86	65	77	843.75
86	65	78	837.41
86	65	79	815.65
86	65	80	787.7
86	65	81	760.77
86	65	82	743.13
86	66	77	855.8
86	66	78	871.11
86	66	79	850.98
86	66	80	812.81
86	66	81	774.33
86	66	82	751.96
86	67	77	795.46
86	67	78	836.25
86	67	79	831.91
86	67	80	803.56
86	68	77	806.65
86	68	78	827.21
86	68	79	817.06
86	68	80	789.89
86	69	77	850.97
86	69	78	814.07
86	69	79	788.7
86	69	80	759.87
86	70	77	783.4
86	70	78	748.89
86	70	79	723.42
86	70	80	698.2
86	71	77	743.18
86	71	78	719.67
86	71	79	703.32
86	71	80	692.05
86	72	77	728.21
86	72	78	709.95
86	72	79	698.1
86	72	80	693.14
86	73	77	716.2
86	73	78	718.51
86	73	79	699.67
86	73	80	682.15
87	46	81	962.02
87	46	82	950.24
87	46	83	949.98
87	46	84	950.36
87	47	81	864.37
87	47	82	874.17
87	47	83	873.54
87	47	84	873.83
87	48	81	783.22
87	48	82	792.96
87	48	83	799.8
87	48	84	806.2
87	49	77	708.62
87	49	78	714.82
87	49	79	722.38
87	49	80	739.24
87	49	81	741.11
87	49	82	744.72
87	49	83	755.72
87	49	84	765.06
87	50	77	727.97
87	50	78	727.7
87	50	79	728.74
87	50	80	732.26
87	50	81	720.51
87	50	82	711.74
87	50	83	729.83
87	50	84	743.92
87	51	77	724.75
87	51	78	716.44
87	51	79	708.29
87	51	80	699.5
87	52	77	707.85
87	52	78	704.49
87	52	79	698.36
87	52	80	694.31
87	53	77	794.68
87	53	78	768.84
87	53	79	748.37
87	53	80	751.26
87	54	77	845.97
87	54	78	819.32
87	54	79	796.56
87	54	80	775.17
87	55	77	860.77
87	55	78	847.55
87	55	79	852.94
87	55	80	808.86
87	55	81	776
87	55	82	776.75
87	55	83	770.51
87	55	84	764.5
87	56	77	854.94
87	56	78	871.85
87	56	79	945.77
87	56	80	881.79
87	56	81	818.09
87	56	82	797.33
87	56	83	781.02
87	56	84	774.93
87	57	77	844.25
87	57	78	879.82
87	57	79	945.03
87	57	80	903.97
87	57	81	853.15
87	57	82	816.08
87	57	83	787.96
87	57	84	779.07
87	58	77	829.58
87	58	78	879.32
87	58	79	921.5
87	58	80	913.55
87	58	81	888.88
87	58	82	864.42
87	58	83	851.46
87	58	84	855.44
87	59	77	853.92
87	59	78	858.52
87	59	79	891.13
87	59	80	910.27
87	59	81	901.57
87	59	82	890
87	59	83	892.72
87	59	84	899.12
87	60	77	794.85
87	60	78	775.58
87	60	79	789.72
87	60	80	799.62
87	60	81	804.22
87	60	82	814.81
87	60	83	828.39
87	60	84	836.59
87	61	77	753.08
87	61	78	723.79
87	61	79	759.21
87	61	80	799.76
87	61	81	812.85
87	61	82	829.28
87	61	83	842.28
87	61	84	850.7
87	62	77	799.74
87	62	78	742.84
87	62	79	799.91
87	62	80	852.53
87	62	81	858.86
87	62	82	870.95
87	62	83	875.53
87	62	84	867.81
87	63	77	860.94
87	63	78	841.84
87	63	79	824.36
87	63	80	817.26
87	63	81	863.1
87	63	82	882.02
87	63	83	886.29
87	63	84	858.52
87	64	77	849.5
87	64	78	822.53
87	64	79	781.29
87	64	80	754.62
87	64	81	824.85
87	64	82	833.91
87	64	83	810.46
87	64	84	786.48
87	65	77	819.68
87	65	78	793.46
87	65	79	761.46
87	65	80	734.84
87	65	81	786.11
87	65	82	786.54
87	65	83	768.2
87	65	84	760.76
87	66	77	808.74
87	66	78	826.8
87	66	79	801.7
87	66	80	758.88
87	66	81	752.05
87	66	82	746.7
87	66	83	745.48
87	66	84	753.13
87	67	77	837.97
87	67	78	810.26
87	67	79	777.16
87	67	80	739.17
87	67	81	742.64
87	67	82	734.98
87	67	83	718.81
87	67	84	738.01
87	68	77	849.79
87	68	78	790.66
87	68	79	761.23
87	68	80	739.82
87	68	81	744.88
87	68	82	736.93
87	68	83	716.33
87	68	84	716.21
87	69	77	809.88
87	69	78	758.25
87	69	79	743.88
87	69	80	743.65
87	70	77	729.76
87	70	78	719.32
87	70	79	727.56
87	70	80	736.76
87	71	77	716.24
87	71	78	725.33
87	71	79	737.39
87	71	80	744.5
87	72	77	750.18
87	72	78	749.1
87	72	79	747.04
87	72	80	746.68
87	73	77	741.98
87	73	78	735.94
87	73	79	723.68
87	73	80	720.93
87	73	81	754.14
87	73	82	773.06
87	73	83	778.57
87	73	84	771.78
87	74	81	782.53
87	74	82	818.96
87	74	83	841.57
87	74	84	846.42
87	75	81	814.34
87	75	82	863.1
87	75	83	897.21
87	75	84	908.04
87	76	81	832.02
87	76	82	887.91
87	76	83	928.28
87	76	84	943.26
88	46	81	968.33
88	46	82	964.08
88	46	83	972.01
88	46	84	968.31
88	47	81	892.42
88	47	82	900.58
88	47	83	893.79
88	47	84	882.83
88	48	81	794.39
88	48	82	789.44
88	48	83	793.23
88	48	84	801.29
88	49	77	723.97
88	49	78	736.42
88	49	79	746.18
88	49	80	754.3
88	49	81	743.84
88	49	82	738.72
88	49	83	749.94
88	49	84	763.48
88	50	77	725.37
88	50	78	735.75
88	50	79	740.41
88	50	80	737.56
88	50	81	735.96
88	50	82	735.41
88	50	83	744.19
88	50	84	751.95
88	51	77	737.92
88	51	78	733.84
88	51	79	724.81
88	51	80	711.93
88	52	77	764.62
88	52	78	745.49
88	52	79	728.66
88	52	80	715.89
88	53	77	864.26
88	53	78	824.81
88	53	79	794.6
88	53	80	791.34
88	54	77	900.56
88	54	78	871.76
88	54	79	846.95
88	54	80	828.15
88	55	77	882.77
88	55	78	880.94
88	55	79	888.1
88	55	80	848.61
88	55	81	821.84
88	55	82	832.1
88	55	83	835.75
88	55	84	835.32
88	56	77	862.95
88	56	78	870.53
88	56	79	906.35
88	56	80	857.53
88	56	81	814.16
88	56	82	832.38
88	56	83	847.58
88	56	84	866.84
88	57	77	856.04
88	57	78	879.91
88	57	79	912.07
88	57	80	882.41
88	57	81	845.98
88	57	82	837.67
88	57	83	835.41
88	57	84	851.86
88	58	77	854.53
88	58	78	894.85
88	58	79	914.32
88	58	80	909.69
88	58	81	900.23
88	58	82	889.01
88	58	83	884.1
88	58	84	899.51
88	59	77	875.57
88	59	78	879.29
88	59	79	904.85
88	59	80	929.5
88	59	81	946.69
88	59	82	927.03
88	59	83	910.19
88	59	84	911.45
88	60	77	849.07
88	60	78	854.64
88	60	79	838.58
88	60	80	823.7
88	60	81	813.38
88	60	82	801.81
88	60	83	796.68
88	60	84	813.27
88	61	77	822.75
88	61	78	846.8
88	61	79	828.04
88	61	80	824.05
88	61	81	829.53
88	61	82	832.64
88	61	83	837.24
88	61	84	851.17
88	62	77	845.04
88	62	78	856.45
88	62	79	857.7
88	62	80	870.95
88	62	81	896.68
88	62	82	903.17
88	62	83	905.37
88	62	84	890.51
88	63	77	862.4
88	63	78	838.93
88	63	79	845.61
88	63	80	859.92
88	63	81	907.63
88	63	82	927.48
88	63	83	936.71
88	63	84	883.59
88	64	77	855.9
88	64	78	805.89
88	64	79	793.63
88	64	80	803.58
88	64	81	891.76
88	64	82	904.85
88	64	83	881.55
88	64	84	824.6
88	65	77	846.43
88	65	78	788.96
88	65	79	758.12
88	65	80	757.4
88	65	81	855.35
88	65	82	867.28
88	65	83	843.63
88	65	84	797.46
88	66	77	856.85
88	66	78	812.86
88	66	79	774.9
88	66	80	753.42
88	66	81	807.6
88	66	82	817.56
88	66	83	811.38
88	66	84	781.96
88	67	77	839.48
88	67	78	781.6
88	67	79	751.18
88	67	80	739.56
88	67	81	768.01
88	67	82	768.2
88	67	83	754.41
88	67	84	744.72
88	68	77	802.2
88	68	78	752.42
88	68	79	737.03
88	68	80	736.84
88	68	81	755.56
88	68	82	755.75
88	68	83	741.66
88	68	84	735.12
88	69	77	744.88
88	69	78	727.58
88	69	79	726.5
88	69	80	737.45
88	70	77	713.24
88	70	78	714.38
88	70	79	728.39
88	70	80	748.74
88	71	77	709.03
88	71	78	722.1
88	71	79	739.63
88	71	80	757.78
88	72	77	727.38
88	72	78	742.98
88	72	79	752.24
88	72	80	759.22
88	73	77	723.99
88	73	78	728.08
88	73	79	740.7
88	73	80	759.85
88	73	81	783.13
88	73	82	794.48
88	73	83	800.14
88	73	84	790.24
88	74	81	827.33
88	74	82	858.85
88	74	83	873.38
88	74	84	874.04
88	75	81	885.09
88	75	82	928.21
88	75	83	939.53
88	75	84	947.58
88	76	81	900.05
88	76	82	947.17
88	76	83	935.16
88	76	84	957.53
89	46	81	961.16
89	46	82	961.84
89	46	83	963.19
89	46	84	956.11
89	47	81	905.09
89	47	82	905.36
89	47	83	885.38
89	47	84	867.23
89	48	81	808.34
89	48	82	801.16
89	48	83	790.61
89	48	84	790.14
89	49	77	726.77
89	49	78	734.61
89	49	79	739.43
89	49	80	744.88
89	49	81	749.56
89	49	82	750.07
89	49	83	755.08
89	49	84	764.63
89	50	74	754.94
89	50	75	739.82
89	50	76	727.11
89	50	77	725.37
89	50	78	737.47
89	50	79	743.88
89	50	80	742.74
89	50	81	752.7
89	50	82	762.35
89	50	83	765.09
89	50	84	770.4
89	51	74	753.7
89	51	75	751.18
89	51	76	750.83
89	51	77	753.97
89	51	78	758.18
89	51	79	753.75
89	51	80	740.79
89	51	81	741.17
89	51	82	745.37
89	51	83	742.73
89	51	84	746.16
89	52	74	790.77
89	52	75	838.54
89	52	76	836.2
89	52	77	815.2
89	52	78	800.68
89	52	79	785.87
89	52	80	772.5
89	52	81	766.38
89	52	82	766.36
89	52	83	757
89	52	84	754.37
89	53	74	820.65
89	53	75	883.87
89	53	76	883.87
89	53	77	855.63
89	53	78	866.69
89	53	79	868.49
89	53	80	863.81
89	53	81	851.43
89	53	82	840.32
89	53	83	810.52
89	53	84	789.51
89	54	74	836.71
89	54	75	895.88
89	54	76	905.47
89	54	77	882.23
89	54	78	889.08
89	54	79	889.71
89	54	80	882.77
89	54	81	878.18
89	54	82	884.02
89	54	83	870.77
89	54	84	859.05
89	55	75	873.88
89	55	76	902.04
89	55	77	889.84
89	55	78	881.84
89	55	79	881.19
89	55	80	878.66
89	55	81	879.89
89	55	82	898.72
89	55	83	901.83
89	55	84	905.58
89	56	75	840.82
89	56	76	870.46
89	56	77	871.46
89	56	78	874.59
89	56	79	885.03
89	56	80	881.08
89	56	81	871.16
89	56	82	887.06
89	56	83	907.05
89	56	84	926.52
89	57	75	840.17
89	57	76	844.98
89	57	77	862.44
89	57	78	872.6
89	57	79	876.82
89	57	80	881.19
89	57	81	877.98
89	57	82	885.12
89	57	83	898.17
89	57	84	919.5
89	58	77	862.72
89	58	78	882.74
89	58	79	892.32
89	58	80	914.64
89	58	81	931.91
89	58	82	933.22
89	58	83	939.01
89	58	84	949.3
89	59	77	881.71
89	59	78	894.87
89	59	79	929.82
89	59	80	968.41
89	59	81	1004.3
89	59	82	972.9
89	59	83	942.07
89	59	84	920.95
89	60	77	818.7
89	60	78	824.19
89	60	79	845.2
89	60	80	835.41
89	60	81	807.11
89	60	82	780.86
89	60	83	759.24
89	60	84	770.73
89	61	77	775.73
89	61	78	799.29
89	61	79	824.31
89	61	80	816.77
89	61	81	801.57
89	61	82	791.62
89	61	83	784.09
89	61	84	834.81
89	62	77	833.16
89	62	78	839.51
89	62	79	864.61
89	62	80	875.52
89	62	81	896.21
89	62	82	893.75
89	62	83	884.66
89	62	84	908.82
89	63	77	852.73
89	63	78	825.55
89	63	79	862.12
89	63	80	904.54
89	63	81	952.36
89	63	82	957.48
89	63	83	955.71
89	63	84	900.88
89	64	77	851.98
89	64	78	792.49
89	64	79	809.16
89	64	80	851.56
89	64	81	930.28
89	64	82	938.48
89	64	83	916.81
89	64	84	854.48
89	65	77	845.31
89	65	78	771.07
89	65	79	765.68
89	65	80	797.57
89	65	81	902.43
89	65	82	920.96
89	65	83	898.2
89	65	84	832.27
89	66	75	820.18
89	66	76	838
89	66	77	832.98
89	66	78	788.63
89	66	79	765.43
89	66	80	777.05
89	66	81	875.89
89	66	82	903.32
89	66	83	889.35
89	66	84	814.48
89	67	75	869.64
89	67	76	831.59
89	67	77	795.98
89	67	78	759.61
89	67	79	748.44
89	67	80	757.87
89	67	81	805.93
89	67	82	820.68
89	67	83	815.54
89	67	84	770.16
89	68	75	862.14
89	68	76	808.18
89	68	77	765.52
89	68	78	742.4
89	68	79	743.58
89	68	80	754.5
89	68	81	777.18
89	68	82	786.63
89	68	83	782.45
89	68	84	764.62
89	69	74	876.64
89	69	75	820.97
89	69	76	773.75
89	69	77	746.06
89	69	78	755.61
89	69	79	753.6
89	69	80	755.6
89	69	81	782.32
89	69	82	786.76
89	69	83	774.83
89	69	84	778.62
89	70	74	815.77
89	70	75	782.19
89	70	76	749.76
89	70	77	727.67
89	70	78	727.33
89	70	79	738.91
89	70	80	756.8
89	70	81	773.29
89	70	82	779.25
89	70	83	775.96
89	70	84	777.13
89	71	74	766.91
89	71	75	757.34
89	71	76	737.26
89	71	77	720.22
89	71	78	720.66
89	71	79	739.72
89	71	80	759.63
89	71	81	766.53
89	71	82	768.58
89	71	83	765.52
89	71	84	756.37
89	72	74	758.92
89	72	75	770.58
89	72	76	742.78
89	72	77	725.56
89	72	78	746.29
89	72	79	754.22
89	72	80	758.42
89	72	81	760.72
89	72	82	757.95
89	72	83	758.1
89	72	84	742.45
89	73	74	762.43
89	73	75	779.74
89	73	76	746.31
89	73	77	718.44
89	73	78	731.38
89	73	79	748.51
89	73	80	772.57
89	73	81	804.39
89	73	82	823.54
89	73	83	834.58
89	73	84	819.26
89	74	81	862.37
89	74	82	894.34
89	74	83	905.49
89	74	84	897.43
89	75	81	930.4
89	75	82	966.29
89	75	83	965.16
89	75	84	974.57
89	76	81	948.36
89	76	82	989.26
89	76	83	974.25
89	76	84	997.05
90	46	81	945.4
90	46	82	945.23
90	46	83	942.67
90	46	84	924.93
90	47	81	900.29
90	47	82	893.44
90	47	83	860.46
90	47	84	835.69
90	48	81	816.81
90	48	82	814.83
90	48	83	798.22
90	48	84	789.45
90	49	74	774.52
90	49	75	738.23
90	49	76	737.81
90	49	81	760.71
90	49	82	776.33
90	49	83	776.18
90	49	84	780.21
90	50	74	757.18
90	50	75	731.59
90	50	76	729.64
90	50	77	730.78
90	50	78	733.8
90	50	79	744.66
90	50	80	754.68
90	50	81	772.95
90	50	82	787.1
90	50	83	784.62
90	50	84	792.93
90	51	74	740.46
90	51	75	746.95
90	51	76	757.41
90	51	77	765.83
90	51	78	769.71
90	51	79	772.4
90	51	80	769.82
90	51	81	768.14
90	51	82	761.11
90	51	83	752.36
90	51	84	757.57
90	52	74	790.88
90	52	75	835.98
90	52	76	858.07
90	52	77	861.92
90	52	78	850.43
90	52	79	833.46
90	52	80	818.07
90	52	81	803.2
90	52	82	785.19
90	52	83	767
90	52	84	758.67
90	53	74	823.9
90	53	75	882.91
90	53	76	888.28
90	53	77	864.07
90	53	78	903.43
90	53	79	932.08
90	53	80	925.99
90	53	81	909.82
90	53	82	896.71
90	53	83	849.47
90	53	84	801.28
90	54	74	836.15
90	54	75	894.5
90	54	76	901.29
90	54	77	869.21
90	54	78	908.34
90	54	79	928.92
90	54	80	926.03
90	54	81	931.49
90	54	82	950.63
90	54	83	927.24
90	54	84	896.23
90	55	74	813.4
90	55	75	861.89
90	55	76	895.75
90	55	77	912.28
90	55	78	898.03
90	55	79	886.6
90	55	80	900.08
90	55	81	927.02
90	55	82	960.59
90	55	83	951.86
90	55	84	933.51
90	56	74	809.93
90	56	75	829.4
90	56	76	858.96
90	56	77	894.53
90	56	78	909.67
90	56	79	917.01
90	56	80	938.05
90	56	81	952.28
90	56	82	935.92
90	56	83	924
90	56	84	921.97
90	57	74	848.46
90	57	75	838.25
90	57	76	836.35
90	57	77	873.52
90	57	78	891.41
90	57	79	894.71
90	57	80	918.64
90	57	81	939.33
90	57	82	938.22
90	57	83	937.31
90	57	84	932.35
90	58	74	946.12
90	58	75	905.38
90	58	76	845.93
90	58	77	874.52
90	58	78	888.64
90	58	79	898.44
90	58	80	937.41
90	58	81	977.43
90	58	82	985.46
90	58	83	988.69
90	58	84	995.87
90	59	75	890.2
90	59	76	872.77
90	59	77	891.61
90	59	78	916.07
90	59	79	958.35
90	59	80	1009.5
90	59	81	1065.6
90	59	82	1018.2
90	59	83	977.92
90	59	84	970.89
90	60	75	796.99
90	60	76	757.67
90	60	77	756.31
90	60	78	766.72
90	60	79	814.03
90	60	80	816.82
90	60	81	789.27
90	60	82	763.77
90	60	83	741.3
90	60	84	731.09
90	61	77	684.52
90	61	78	709.76
90	61	79	779.05
90	61	80	771.3
90	61	81	717.31
90	61	82	687.46
90	61	83	681.9
90	61	84	744.38
90	62	75	848.81
90	62	76	818.12
90	62	77	811.87
90	62	78	813.08
90	62	79	864.21
90	62	80	853.91
90	62	81	806.86
90	62	82	765.8
90	62	83	750.48
90	62	84	845.76
90	63	75	762.64
90	63	76	837.4
90	63	77	854.66
90	63	78	824.55
90	63	79	875.05
90	63	80	920.72
90	63	81	965.11
90	63	82	930.3
90	63	83	886.79
90	63	84	938.32
90	64	75	709.27
90	64	76	837.45
90	64	77	850.88
90	64	78	788.94
90	64	79	824.53
90	64	80	877.83
90	64	81	936.56
90	64	82	914.48
90	64	83	873.53
90	64	84	891.83
90	65	74	898.81
90	65	75	795.56
90	65	76	847.82
90	65	77	831.17
90	65	78	753.72
90	65	79	773.82
90	65	80	824.5
90	65	81	898.93
90	65	82	913.03
90	65	83	901.09
90	65	84	878.24
90	66	74	925.32
90	66	75	869.04
90	66	76	831.53
90	66	77	792.05
90	66	78	757.84
90	66	79	759.48
90	66	80	808.05
90	66	81	915.84
90	66	82	956.84
90	66	83	972.54
90	66	84	879.07
90	67	74	939.29
90	67	75	876.53
90	67	76	805.06
90	67	77	757.68
90	67	78	741.1
90	67	79	748.74
90	67	80	780.44
90	67	81	832.05
90	67	82	856.28
90	67	83	866.86
90	67	84	801.81
90	68	74	941.54
90	68	75	841.52
90	68	76	779.95
90	68	77	744.34
90	68	78	741.59
90	68	79	757.73
90	68	80	774.23
90	68	81	786.6
90	68	82	800.86
90	68	83	812.82
90	68	84	781.25
90	69	74	879.77
90	69	75	811.3
90	69	76	765.49
90	69	77	751.8
90	69	78	779.42
90	69	79	788.21
90	69	80	790.5
90	69	81	804.7
90	69	82	808.82
90	69	83	803.04
90	69	84	795.24
90	70	74	830.33
90	70	75	795.84
90	70	76	755.34
90	70	77	738.81
90	70	78	750.56
90	70	79	759.73
90	70	80	769.39
90	70	81	777.43
90	70	82	782.86
90	70	83	785.98
90	70	84	780.01
90	71	74	798.5
90	71	75	789.92
90	71	76	750.06
90	71	77	728.44
90	71	78	728.93
90	71	79	741.81
90	71	80	757.87
90	71	81	763.31
90	71	82	769.24
90	71	83	778.28
90	71	84	771.97
90	72	74	797.5
90	72	75	793.63
90	72	76	749.51
90	72	77	727.79
90	72	78	753.75
90	72	79	761.01
90	72	80	766.33
90	72	81	777.75
90	72	82	783.68
90	72	83	789.1
90	72	84	780.16
90	73	74	808.24
90	73	75	804.56
90	73	76	758.39
90	73	81	824.33
90	73	82	851.77
90	73	83	874.71
90	73	84	859.63
90	74	81	886.98
90	74	82	928.49
90	74	83	955.23
90	74	84	933.43
90	75	81	956.06
90	75	82	994.8
90	75	83	1011.8
90	75	84	987.07
90	76	81	971.88
90	76	82	1020.3
90	76	83	1033.9
90	76	84	1010.4
91	47	81	885.13
91	47	82	881.19
91	47	83	888.63
91	47	84	883.45
91	48	81	817.89
91	48	82	815.79
91	48	83	823.25
91	48	84	830.22
91	49	74	782.92
91	49	75	752.17
91	49	76	755.35
91	49	81	772.26
91	49	82	782.91
91	49	83	791.28
91	49	84	803.39
91	50	74	767.91
91	50	75	741.67
91	50	76	740.45
91	50	81	787.32
91	50	82	794.38
91	50	83	781.87
91	50	84	793.29
91	51	74	762.66
91	51	75	756.5
91	51	76	753.83
91	51	81	776.55
91	51	82	766.29
91	51	83	755.95
91	51	84	774.57
91	52	74	817.35
91	52	75	841.46
91	52	76	858.45
91	52	81	789.75
91	52	82	765.72
91	52	83	758.98
91	52	84	765.85
91	53	74	865.23
91	53	75	896.13
91	53	76	902.1
91	53	81	883.18
91	53	82	840.02
91	53	83	811.02
91	53	84	782.3
91	54	74	895.27
91	54	75	915
91	54	76	913.12
91	54	81	921.88
91	54	82	919.27
91	54	83	891.18
91	54	84	861.51
91	55	74	865.26
91	55	75	887.04
91	55	76	912.12
91	55	81	939.85
91	55	82	962.64
91	55	83	940.19
91	55	84	917.52
91	56	74	833.94
91	56	75	854.48
91	56	76	880.03
91	56	81	982.4
91	56	82	965.29
91	56	83	946.84
91	56	84	932.75
91	57	74	842.36
91	57	75	844.49
91	57	76	854.55
91	57	77	898.59
91	57	78	938.27
91	57	79	977.4
91	57	80	965.63
91	57	81	955.95
91	57	82	952.16
91	57	83	947.44
91	57	84	941.62
91	58	74	929.06
91	58	75	898.08
91	58	76	861.45
91	58	77	905.29
91	58	78	934.37
91	58	79	960.84
91	58	80	965.54
91	58	81	972.91
91	58	82	981.24
91	58	83	990.39
91	58	84	1006.5
91	59	74	919.8
91	59	75	906.24
91	59	76	882.99
91	59	77	917.13
91	59	78	951.33
91	59	79	986.85
91	59	80	1008.1
91	59	81	1030.6
91	59	82	995.23
91	59	83	981.62
91	59	84	982.39
91	60	74	843.49
91	60	75	798.87
91	60	76	735.75
91	60	77	748.94
91	60	78	755.23
91	60	79	759.19
91	60	80	782.45
91	60	81	806.43
91	60	82	799.16
91	60	83	774.89
91	60	84	724.71
91	61	74	772.57
91	61	75	700.64
91	61	76	619.86
91	61	77	651.63
91	61	78	694.72
91	61	79	717.07
91	61	80	745.76
91	61	81	755.97
91	61	82	766.33
91	61	83	746.27
91	61	84	702.51
91	62	74	880.39
91	62	75	762.38
91	62	76	773.2
91	62	77	818.17
91	62	78	875.14
91	62	79	890.63
91	62	80	876.22
91	62	81	847.39
91	62	82	860.18
91	62	83	848.34
91	62	84	827.36
91	63	74	882.02
91	63	75	745.95
91	63	76	844.62
91	63	77	867.22
91	63	78	850.38
91	63	79	899.25
91	63	80	943.27
91	63	81	986.54
91	63	82	983.67
91	63	83	957.91
91	63	84	968.58
91	64	74	867.48
91	64	75	781.25
91	64	76	868.2
91	64	77	855.03
91	64	78	795.65
91	64	79	846.3
91	64	80	901.61
91	64	81	960.9
91	64	82	941.89
91	64	83	903.38
91	64	84	925.67
91	65	74	938.89
91	65	75	935.39
91	65	76	874.58
91	65	77	816.7
91	65	78	756.65
91	65	79	791.74
91	65	80	844.37
91	65	81	916.6
91	65	82	917.47
91	65	83	900.32
91	65	84	914.8
91	66	74	935.19
91	66	75	912.15
91	66	76	832.02
91	66	77	775.96
91	66	78	739.97
91	66	79	753.47
91	66	80	806.82
91	66	81	904.57
91	66	82	945.72
91	66	83	967.52
91	66	84	927.49
91	67	74	931.65
91	67	75	883.91
91	67	76	805.19
91	67	81	841.88
91	67	82	877.18
91	67	83	903.59
91	67	84	861.23
91	68	74	932.83
91	68	75	864.54
91	68	76	791.84
91	68	81	804.65
91	68	82	824.01
91	68	83	845.18
91	68	84	818.78
91	69	74	871.36
91	69	75	816.73
91	69	76	758.82
91	69	81	811.56
91	69	82	815.03
91	69	83	816.62
91	69	84	796.93
91	70	74	832.25
91	70	75	807.21
91	70	76	752.02
91	70	81	791.37
91	70	82	794.42
91	70	83	799.8
91	70	84	784.1
91	71	74	813.76
91	71	75	818.22
91	71	76	757.93
91	71	81	786.57
91	71	82	793.87
91	71	83	800.01
91	71	84	790.07
91	72	74	814.42
91	72	75	802.75
91	72	76	752.08
91	72	81	818.3
91	72	82	826.91
91	72	83	820.8
91	72	84	816.69
91	73	74	820.25
91	73	75	805.37
91	73	76	760.19
91	73	81	879.35
91	73	82	891.39
91	73	83	890.03
91	73	84	891.81
91	74	74	826.02
91	74	75	813.98
91	74	76	769.69
91	74	81	951.32
91	74	82	962.45
91	74	83	971.57
91	74	84	973.17
91	75	81	1006
91	75	82	1017.9
91	75	83	1031
91	75	84	1025.2
91	76	81	997.05
91	76	82	1023.8
91	76	83	1044.9
91	76	84	1036.4
92	47	81	975.14
92	47	82	975.6
92	47	83	972.69
92	47	84	966.76
92	48	81	891.37
92	48	82	898.38
92	48	83	902.52
92	48	84	905.54
92	49	74	802.26
92	49	75	800.1
92	49	76	785.05
92	49	81	806.95
92	49	82	824.13
92	49	83	839.89
92	49	84	852.96
92	50	74	791.34
92	50	75	783.03
92	50	76	766.21
92	50	81	806.86
92	50	82	813.94
92	50	83	800.63
92	50	84	814.9
92	51	74	803.9
92	51	75	779.24
92	51	76	750.88
92	51	81	793.71
92	51	82	796.36
92	51	83	780.03
92	51	84	807.58
92	52	74	847.68
92	52	75	850.68
92	52	76	832.78
92	52	81	782.71
92	52	82	782.32
92	52	83	772.03
92	52	84	791.16
92	53	74	903.44
92	53	75	908.17
92	53	76	903.78
92	53	81	800.38
92	53	82	777.51
92	53	83	773.51
92	53	84	775.73
92	54	74	958.93
92	54	75	940.45
92	54	76	941.5
92	54	81	829.64
92	54	82	817.91
92	54	83	812.53
92	54	84	804.88
92	55	74	950.36
92	55	75	939.37
92	55	76	937.21
92	55	81	864.64
92	55	82	866.8
92	55	83	861.61
92	55	84	851.04
92	56	74	902.48
92	56	75	917.15
92	56	76	926.57
92	56	81	910.87
92	56	82	902.86
92	56	83	893.28
92	56	84	883.39
92	57	74	847.82
92	57	75	881.86
92	57	76	907.62
92	57	77	918.38
92	57	78	942.55
92	57	79	964.85
92	57	80	934.94
92	57	81	914.57
92	57	82	898.24
92	57	83	894.9
92	57	84	900.23
92	58	74	879.52
92	58	75	887.67
92	58	76	902.79
92	58	77	917.45
92	58	78	933.65
92	58	79	959.19
92	58	80	956.01
92	58	81	944.34
92	58	82	934.46
92	58	83	940.99
92	58	84	959.48
92	59	74	943.73
92	59	75	951.77
92	59	76	946.03
92	59	77	950.13
92	59	78	981.81
92	59	79	1028.2
92	59	80	1003.9
92	59	81	981.86
92	59	82	964.41
92	59	83	955.29
92	59	84	950.09
92	60	74	928.45
92	60	75	895.9
92	60	76	820.34
92	60	77	826.92
92	60	78	834.34
92	60	79	817.51
92	60	80	816.55
92	60	81	834.89
92	60	82	829.89
92	60	83	805.57
92	60	84	751.71
92	61	74	887.62
92	61	75	782.06
92	61	76	696.34
92	61	77	750.24
92	61	78	783.01
92	61	79	749.54
92	61	80	790.51
92	61	81	858.65
92	61	82	879.12
92	61	83	853.14
92	61	84	763.23
92	62	74	865.08
92	62	75	710.08
92	62	76	792.21
92	62	77	861.36
92	62	78	904.75
92	62	79	874.39
92	62	80	910.39
92	62	81	969.46
92	62	82	988.14
92	62	83	965.38
92	62	84	879.47
92	63	74	855.16
92	63	75	753.43
92	63	76	860.27
92	63	77	887.14
92	63	78	884.06
92	63	79	913.76
92	63	80	959.3
92	63	81	1011.4
92	63	82	1027
92	63	83	1019.4
92	63	84	981.83
92	64	74	849.8
92	64	75	855.07
92	64	76	891.36
92	64	77	876.91
92	64	78	841.92
92	64	79	857.16
92	64	80	898.33
92	64	81	961.82
92	64	82	969.91
92	64	83	959.45
92	64	84	959.29
92	65	74	908.66
92	65	75	985.56
92	65	76	903.74
92	65	77	853.53
92	65	78	814.7
92	65	79	785.64
92	65	80	821.21
92	65	81	902.7
92	65	82	925.99
92	65	83	935.18
92	65	84	952.22
92	66	74	904.8
92	66	75	930.06
92	66	76	884.34
92	66	77	848.13
92	66	78	808.55
92	66	79	780.52
92	66	80	802.58
92	66	81	874.96
92	66	82	931.44
92	66	83	966.82
92	66	84	962.35
92	67	74	907.93
92	67	75	893.97
92	67	76	856.73
92	67	81	829.29
92	67	82	876.98
92	67	83	913.16
92	67	84	910.68
92	68	74	935.55
92	68	75	894.63
92	68	76	824.34
92	68	81	801.1
92	68	82	826.37
92	68	83	850.52
92	68	84	849.82
92	69	74	867.02
92	69	75	838.8
92	69	76	779.15
92	69	81	810.88
92	69	82	816.15
92	69	83	817.95
92	69	84	798.62
92	70	74	815.73
92	70	75	806.33
92	70	76	750.59
92	70	81	792.64
92	70	82	796.21
92	70	83	798.25
92	70	84	790.18
92	71	74	785.87
92	71	75	795.95
92	71	76	739.23
92	71	81	784.34
92	71	82	795.69
92	71	83	804.09
92	71	84	813.18
92	72	74	802.86
92	72	75	794.38
92	72	76	754.18
92	72	81	849.31
92	72	82	859.3
92	72	83	854.29
92	72	84	859.89
92	73	74	811.45
92	73	75	793.84
92	73	76	756.56
92	73	81	917.85
92	73	82	925.09
92	73	83	912.23
92	73	84	920.96
92	74	74	812.86
92	74	75	797.18
92	74	76	748.36
92	74	81	991.02
92	74	82	990.11
92	74	83	979.65
92	74	84	995.8
92	75	81	1010.7
92	75	82	1023.3
92	75	83	1037.4
92	75	84	1051.8
92	76	81	990.58
92	76	82	1013.4
92	76	83	1037.4
92	76	84	1057
93	49	74	825.44
93	49	75	822.72
93	49	76	775.09
93	50	74	820.89
93	50	75	817.08
93	50	76	768.1
93	50	81	808.48
93	50	82	816.69
93	50	83	814.03
93	50	84	838.68
93	51	74	840.86
93	51	75	791.11
93	51	76	763.03
93	51	81	795.45
93	51	82	800.46
93	51	83	795.71
93	51	84	837.22
93	52	74	844.18
93	52	75	814.7
93	52	76	775.24
93	52	81	793.71
93	52	82	794.38
93	52	83	792.23
93	52	84	834.35
93	53	74	883.81
93	53	75	874.95
93	53	76	833
93	53	81	766.34
93	53	82	750.28
93	53	83	756.69
93	53	84	797.71
93	54	71	745.59
93	54	72	786.37
93	54	73	889
93	54	74	972.85
93	54	75	951.91
93	54	76	908.65
93	54	81	770.36
93	54	82	748.35
93	54	83	754.71
93	54	84	767.21
93	55	71	765.36
93	55	72	779.42
93	55	73	876.79
93	55	74	987.65
93	55	75	980.19
93	55	76	962.57
93	55	81	797.35
93	55	82	776.6
93	55	83	780.74
93	55	84	782.23
93	56	71	830.3
93	56	72	800.62
93	56	73	863.09
93	56	74	964.67
93	56	75	976.3
93	56	76	973.03
93	56	81	841.23
93	56	82	827.87
93	56	83	821.41
93	56	84	811.29
93	57	71	940.27
93	57	72	867.16
93	57	73	854.13
93	57	74	907.72
93	57	75	940.73
93	57	76	953.03
93	57	77	946.74
93	57	78	959.48
93	57	79	961.52
93	57	80	898.06
93	58	71	991.34
93	58	72	941.54
93	58	73	885.06
93	58	74	870.59
93	58	75	894
93	58	76	917.63
93	58	77	937.25
93	58	78	946.71
93	58	79	964.96
93	58	80	933.83
93	59	71	978.42
93	59	72	972.47
93	59	73	950.31
93	59	74	953.54
93	59	75	937.35
93	59	76	916.64
93	59	77	934.41
93	59	78	977.9
93	59	79	1035
93	59	80	991.06
93	60	71	931.03
93	60	72	956.07
93	60	73	926.54
93	60	74	926.41
93	60	75	901.71
93	60	76	856.79
93	60	77	838.12
93	60	78	826.32
93	60	79	804.66
93	60	80	828.73
93	61	74	790.95
93	61	75	791.59
93	61	76	800.7
93	61	77	793.48
93	61	78	769.82
93	61	79	717.87
93	61	80	797.88
93	62	71	938.24
93	62	72	1037.6
93	62	73	995.72
93	62	74	880.51
93	62	75	804.05
93	62	76	858.06
93	62	77	887.38
93	62	78	886.91
93	62	79	840.01
93	62	80	905.68
93	63	71	880.85
93	63	72	993.34
93	63	73	1018.8
93	63	74	935.69
93	63	75	879.8
93	63	76	888.8
93	63	77	890.07
93	63	78	892.12
93	63	79	920.08
93	63	80	961.73
93	64	71	897.28
93	64	72	939.55
93	64	73	920.61
93	64	74	934.61
93	64	75	936.2
93	64	76	908.02
93	64	77	887.46
93	64	78	870.93
93	64	79	879.24
93	64	80	899.15
93	65	71	899.73
93	65	72	980.64
93	65	73	945.04
93	65	74	935.76
93	65	75	943.56
93	65	76	925.74
93	65	77	895.35
93	65	78	856.43
93	65	79	806.99
93	65	80	815.34
93	66	71	902.09
93	66	72	989.93
93	66	73	969.46
93	66	74	968.02
93	66	75	970.17
93	66	76	932.92
93	67	71	900.17
93	67	72	984.54
93	67	73	982.53
93	67	74	979.9
93	67	75	969.84
93	67	76	925.92
93	67	81	811.26
93	67	82	850.77
93	67	83	891.67
93	67	84	915.3
93	68	71	850.19
93	68	72	1018.5
93	68	73	1004.4
93	68	74	979.24
93	68	75	939.84
93	68	76	903.94
93	68	81	795.01
93	68	82	808.08
93	68	83	826.3
93	68	84	851.67
93	69	71	768.14
93	69	72	955.99
93	69	73	938.77
93	69	74	909.81
93	69	75	874.81
93	69	76	834.17
93	69	81	811.81
93	69	82	812.13
93	69	83	808.77
93	69	84	796.78
93	70	74	846.72
93	70	75	832.38
93	70	76	792.04
93	70	81	796.92
93	70	82	794.17
93	70	83	789.19
93	70	84	795.33
93	71	74	792.45
93	71	75	815.25
93	71	76	773.99
93	71	81	782.19
93	71	82	784.6
93	71	83	789.19
93	71	84	827.87
93	72	74	824.1
93	72	75	839.57
93	72	76	795.69
93	72	81	869.53
93	72	82	876.52
93	72	83	878.96
93	72	84	901.27
93	73	74	838.35
93	73	75	837.98
93	73	76	792.64
93	73	81	947.57
93	73	82	951.46
93	73	83	941.42
93	73	84	956.03
93	74	74	837.28
93	74	75	818.77
93	74	76	771.23
94	49	74	834.29
94	49	75	821.98
94	49	76	790.85
94	50	71	868
94	50	72	865.75
94	50	73	849.89
94	50	74	841.62
94	50	75	831.75
94	50	76	791.75
94	51	71	853.38
94	51	72	867.42
94	51	73	870.93
94	51	74	846.35
94	51	75	795.29
94	51	76	774.37
94	52	71	836.79
94	52	72	850.08
94	52	73	859.59
94	52	74	844.94
94	52	75	813.44
94	52	76	784.53
94	53	69	657.33
94	53	70	768.04
94	53	71	831.98
94	53	72	830.83
94	53	73	855.02
94	53	74	869.11
94	53	75	851.59
94	53	76	817.97
94	54	69	623.16
94	54	70	717.97
94	54	71	799.79
94	54	72	839.42
94	54	73	902.44
94	54	74	941.91
94	54	75	908.14
94	54	76	876.8
94	54	78	873.43
94	54	79	845.18
94	54	80	798.85
94	55	69	600.57
94	55	70	695.98
94	55	71	789.17
94	55	72	808.75
94	55	73	884.25
94	55	74	967.11
94	55	75	973.51
94	55	76	953.94
94	55	78	919.16
94	55	79	878.89
94	55	80	821.23
94	56	69	630.1
94	56	70	719.33
94	56	71	829.21
94	56	72	818.29
94	56	73	881.14
94	56	74	964.88
94	56	75	984.27
94	56	76	969.19
94	56	78	969.72
94	56	79	959.6
94	56	80	874.55
94	57	71	929.28
94	57	72	893.93
94	57	73	898.77
94	57	74	938.6
94	57	75	961.12
94	57	76	960.83
94	57	77	938.98
94	57	78	973.23
94	57	79	974.26
94	57	80	891.38
94	58	71	972.18
94	58	72	943.69
94	58	73	914.39
94	58	74	910.55
94	58	75	937.46
94	58	76	951.26
94	58	77	950.79
94	58	78	961.25
94	58	79	976.05
94	58	80	926.43
94	59	71	986.78
94	59	72	989.11
94	59	73	979.5
94	59	74	983.46
94	59	75	960.86
94	59	76	925.47
94	59	77	923.01
94	59	78	968.45
94	59	79	1038.9
94	59	80	991.02
94	60	71	920.29
94	60	72	953.74
94	60	73	907.17
94	60	74	900.36
94	60	75	887.23
94	60	76	879.82
94	60	77	839.87
94	60	78	812.43
94	60	79	787.91
94	60	80	842.24
94	61	71	792.9
94	61	72	793.94
94	61	73	638.39
94	61	74	652.84
94	61	75	752.06
94	61	76	875.6
94	61	77	828.81
94	61	78	766.82
94	61	79	687.21
94	61	80	793.95
94	62	71	828.54
94	62	72	873.8
94	62	73	817.6
94	62	74	837.05
94	62	75	873.66
94	62	76	934.99
94	62	77	934.59
94	62	78	895.85
94	62	79	816.21
94	62	80	882.14
94	63	71	910.9
94	63	72	960.25
94	63	73	969.7
94	63	74	976.44
94	63	75	971.22
94	63	76	949.6
94	63	77	932.03
94	63	78	923.23
94	63	79	930.7
94	63	80	959.19
94	64	71	934.73
94	64	72	998.66
94	64	73	1005.5
94	64	74	1013.5
94	64	75	997.72
94	64	76	947.56
94	64	77	928.16
94	64	78	919.76
94	64	79	919.81
94	64	80	918.42
94	65	71	944.99
94	65	72	1004.8
94	65	73	981.51
94	65	74	969.05
94	65	75	957.66
94	65	76	950.23
94	65	77	941.57
94	65	78	917.17
94	65	79	869.34
94	65	80	850.7
94	66	71	938.41
94	66	72	994.09
94	66	73	981.19
94	66	74	986.02
94	66	75	986.71
94	66	76	960.02
94	66	78	951.96
94	66	79	939.67
94	66	80	905.4
94	67	69	674.66
94	67	70	807.23
94	67	71	896.95
94	67	72	968.04
94	67	73	979.59
94	67	74	987.66
94	67	75	986.4
94	67	76	955.54
94	67	78	959.81
94	67	79	942.41
94	67	80	896.57
94	68	69	609.5
94	68	70	696.7
94	68	71	822.51
94	68	72	960.53
94	68	73	969.23
94	68	74	963.5
94	68	75	949.44
94	68	76	935.54
94	68	78	944.96
94	68	79	908.5
94	68	80	861.85
94	69	69	622.57
94	69	70	659.82
94	69	71	758.24
94	69	72	896.83
94	69	73	906.56
94	69	74	901.95
94	69	75	884.81
94	69	76	856.9
94	69	78	866.55
94	69	79	852.31
94	69	80	834.86
94	70	69	680.98
94	70	70	667.85
94	70	71	720.27
94	70	72	837.59
94	70	73	848.96
94	70	74	846.61
94	70	75	835.53
94	70	76	808.16
94	71	71	715.92
94	71	72	830.43
94	71	73	826.06
94	71	74	816.43
94	71	75	809.9
94	71	76	790.48
94	72	71	711.32
94	72	72	831.01
94	72	73	842.07
94	72	74	844.28
94	72	75	851.63
94	72	76	813.73
94	73	71	702.07
94	73	72	831.83
94	73	73	852.89
94	73	74	855.28
94	73	75	861.41
94	73	76	825.86
94	74	74	842.12
94	74	75	835.54
94	74	76	822.22
95	50	71	894.79
95	50	72	888.67
95	50	73	868.49
95	51	71	884.27
95	51	72	898.19
95	51	73	896.01
95	52	71	865.27
95	52	72	893.26
95	52	73	912
95	53	69	653.46
95	53	70	776.26
95	53	71	855.59
95	53	72	870.42
95	53	73	908.24
95	53	77	872.7
95	53	78	892.47
95	53	79	864.17
95	53	80	818.49
95	54	69	644.43
95	54	70	755.3
95	54	71	837.32
95	54	72	843.56
95	54	73	880.89
95	54	77	906.46
95	54	78	944.87
95	54	79	902.46
95	54	80	827.85
95	55	69	635.4
95	55	70	743.53
95	55	71	842.18
95	55	72	847.54
95	55	73	877.66
95	55	77	953.71
95	55	78	974.63
95	55	79	933.3
95	55	80	854.97
95	56	69	660.74
95	56	70	759.53
95	56	71	871.48
95	56	72	870.77
95	56	73	892.05
95	56	77	936.91
95	56	78	997.38
95	56	79	994.64
95	56	80	921.7
95	57	69	749.95
95	57	70	824.35
95	57	71	922.11
95	57	72	909.52
[truncated: 7,412 more rows]
