# Supplementary material for: From mathematics to medicine: A practical primer on topological data analysis (TDA) and the development of related analytic tools for the functional discovery of latent structure in fMRI data
Source: PLoS One. 2021 Aug 12;16(8):e0255859. doi: 10.1371/journal.pone.0255859 (PMC8360597; doi:10.1371/journal.pone.0255859)
Supplement: S1 Data — The included archive of .csv files has one .csv file for each time index. Each .csv file contains a single matrix, which has one column for each of the spatial coordinates x, y, z and one column for the fMRI signal amplitude at voxel (x, y, z) at that time index. This is normalized scan data for a single patient from our study, described in the paper, with an ACC (anterior cingulate cortex) mask applied. This is the data we used, together with our software implementation of our workflow (available at https://github.com/regalski/Wayne-State-TDA), to produce the persistence diagrams, vineyards, and loop locations pictured in the figures and described in the Workflow section of our paper. (ZIP) [file pone.0255859.s004.zip › lea2002_145_121_121_time_203_rdACC.csv]

86	49	77	706.13
86	49	78	703.27
86	49	79	702.1
86	49	80	704.55
86	50	77	703.38
86	50	78	678.53
86	50	79	671.39
86	50	80	692.48
86	51	77	694.46
86	51	78	677.8
86	51	79	672.94
86	51	80	679.69
86	52	77	701.58
86	52	78	692.9
86	52	79	686
86	52	80	679.75
86	53	77	787.94
86	53	78	740.86
86	53	79	700.84
86	53	80	691.43
86	54	77	846.73
86	54	78	805.56
86	54	79	769.17
86	54	80	739.06
86	55	77	874.33
86	55	78	847.32
86	55	79	831.72
86	55	80	802.19
86	56	77	864.34
86	56	78	846.1
86	56	79	861.3
86	56	80	878.85
86	57	77	849.52
86	57	78	856.93
86	57	79	875.02
86	57	80	884.88
86	57	81	892.88
86	57	82	839.32
86	58	77	839.38
86	58	78	861.23
86	58	79	881.3
86	58	80	882.48
86	58	81	867.36
86	58	82	850.01
86	59	81	808.3
86	59	82	835.58
86	60	81	742.72
86	60	82	765.47
86	61	81	800.72
86	61	82	808.29
86	62	81	855.3
86	62	82	848.39
86	63	77	860.73
86	63	78	803.61
86	63	79	815.15
86	63	80	828.62
86	63	81	819.82
86	63	82	816.5
86	64	77	868.54
86	64	78	844.61
86	64	79	826.19
86	64	80	804.79
86	64	81	775.34
86	64	82	757.12
86	65	77	867.79
86	65	78	876.47
86	65	79	845.68
86	65	80	801.73
86	65	81	761.82
86	65	82	740.2
86	66	77	874.86
86	66	78	913.1
86	66	79	865.94
86	66	80	797.83
86	66	81	760.37
86	66	82	741.99
86	67	77	800.39
86	67	78	880.19
86	67	79	857.85
86	67	80	803.57
86	68	77	826.69
86	68	78	880.23
86	68	79	851.1
86	68	80	793.97
86	69	77	886.86
86	69	78	867.01
86	69	79	820.71
86	69	80	763.94
86	70	77	775.43
86	70	78	765.96
86	70	79	737.51
86	70	80	706.29
86	71	77	737.2
86	71	78	738.7
86	71	79	712.36
86	71	80	684.1
86	72	77	740.18
86	72	78	736.9
86	72	79	703.05
86	72	80	679.14
86	73	77	742.21
86	73	78	735.48
86	73	79	708.63
86	73	80	697.13
87	46	81	955.06
87	46	82	940.31
87	46	83	925.05
87	46	84	929.43
87	47	81	839.5
87	47	82	837.28
87	47	83	836.62
87	47	84	838.91
87	48	81	760.18
87	48	82	760.94
87	48	83	757.8
87	48	84	767.22
87	49	77	722.68
87	49	78	719.87
87	49	79	718.41
87	49	80	725.25
87	49	81	727.13
87	49	82	728.76
87	49	83	721.77
87	49	84	729.11
87	50	77	723.01
87	50	78	707.76
87	50	79	703.84
87	50	80	716.35
87	50	81	721.59
87	50	82	722.81
87	50	83	709.88
87	50	84	712.97
87	51	77	714.74
87	51	78	697.47
87	51	79	689.33
87	51	80	694.56
87	52	77	715.92
87	52	78	706.57
87	52	79	693.42
87	52	80	693.42
87	53	77	812.71
87	53	78	767.89
87	53	79	730.49
87	53	80	724.41
87	54	77	858.96
87	54	78	812.38
87	54	79	768.64
87	54	80	748.23
87	55	77	861.84
87	55	78	833.6
87	55	79	812.99
87	55	80	788.91
87	55	81	772.07
87	55	82	758.8
87	55	83	752.52
87	55	84	747.49
87	56	77	850.94
87	56	78	843.84
87	56	79	875.84
87	56	80	858.84
87	56	81	841.13
87	56	82	789.36
87	56	83	762.02
87	56	84	749.88
87	57	77	848.23
87	57	78	865.87
87	57	79	902.05
87	57	80	893.94
87	57	81	881.15
87	57	82	824.08
87	57	83	785.94
87	57	84	774.04
87	58	77	847.62
87	58	78	880.36
87	58	79	899.53
87	58	80	899.58
87	58	81	893.97
87	58	82	859.55
87	58	83	839.61
87	58	84	832.54
87	59	77	867.88
87	59	78	873.47
87	59	79	864.21
87	59	80	866.4
87	59	81	857.59
87	59	82	851.99
87	59	83	855.7
87	59	84	854.1
87	60	77	815.9
87	60	78	806.65
87	60	79	792.78
87	60	80	783.63
87	60	81	768.24
87	60	82	782.87
87	60	83	800.45
87	60	84	815.69
87	61	77	788.23
87	61	78	752.88
87	61	79	775.3
87	61	80	800.84
87	61	81	803.95
87	61	82	812.36
87	61	83	818.27
87	61	84	830.67
87	62	77	817.74
87	62	78	736.84
87	62	79	796.91
87	62	80	842.47
87	62	81	858.87
87	62	82	854.01
87	62	83	841.56
87	62	84	842.82
87	63	77	875.04
87	63	78	850.93
87	63	79	830.42
87	63	80	822.32
87	63	81	851.17
87	63	82	846.09
87	63	83	834.37
87	63	84	826.57
87	64	77	869.48
87	64	78	839.48
87	64	79	800.26
87	64	80	779.57
87	64	81	812.79
87	64	82	805.85
87	64	83	786.43
87	64	84	769.46
87	65	77	859.74
87	65	78	827.54
87	65	79	786.52
87	65	80	751.83
87	65	81	770.04
87	65	82	765.45
87	65	83	755.17
87	65	84	743.77
87	66	77	869.79
87	66	78	868.83
87	66	79	800.71
87	66	80	728.86
87	66	81	729.98
87	66	82	730.6
87	66	83	731.43
87	66	84	726.13
87	67	77	852.94
87	67	78	830.26
87	67	79	785.16
87	67	80	736.11
87	67	81	731.54
87	67	82	721.89
87	67	83	710.75
87	67	84	710
87	68	77	845.78
87	68	78	823.74
87	68	79	784.33
87	68	80	739.87
87	68	81	734.91
87	68	82	723.96
87	68	83	708.36
87	68	84	703.21
87	69	77	831.91
87	69	78	826.27
87	69	79	776.91
87	69	80	731.72
87	70	77	754.72
87	70	78	749.27
87	70	79	728.55
87	70	80	714.81
87	71	77	737.28
87	71	78	742.36
87	71	79	724.42
87	71	80	709.54
87	72	77	754.15
87	72	78	761.05
87	72	79	730
87	72	80	711.71
87	73	77	758.95
87	73	78	749.89
87	73	79	729.64
87	73	80	723.95
87	73	81	748.2
87	73	82	758.12
87	73	83	757.58
87	73	84	753.78
87	74	81	782.59
87	74	82	810.03
87	74	83	830.67
87	74	84	849.52
87	75	81	812.34
87	75	82	853.11
87	75	83	889.29
87	75	84	920.1
87	76	81	805.07
87	76	82	859.99
87	76	83	908.41
87	76	84	937.34
88	46	81	962.39
88	46	82	953.15
88	46	83	944.08
88	46	84	943.39
88	47	81	873.55
88	47	82	861.7
88	47	83	852.88
88	47	84	844.91
88	48	81	774.36
88	48	82	768.43
88	48	83	765.22
88	48	84	771.29
88	49	77	711.02
88	49	78	722.44
88	49	79	721.18
88	49	80	720.32
88	49	81	725.89
88	49	82	729.79
88	49	83	728.99
88	49	84	735.53
88	50	77	705.39
88	50	78	701.81
88	50	79	702.51
88	50	80	712.64
88	50	81	721.03
88	50	82	726.47
88	50	83	718.23
88	50	84	718.99
88	51	77	722.94
88	51	78	707.86
88	51	79	700.82
88	51	80	702.96
88	52	77	764.61
88	52	78	749.51
88	52	79	733.71
88	52	80	722.97
88	53	77	865.28
88	53	78	825.85
88	53	79	796.66
88	53	80	782.4
88	54	77	906.56
88	54	78	866.77
88	54	79	831.96
88	54	80	813.16
88	55	77	897.78
88	55	78	870.98
88	55	79	849.12
88	55	80	833.62
88	55	81	818.88
88	55	82	799.17
88	55	83	803.84
88	55	84	818.36
88	56	77	866.95
88	56	78	850.55
88	56	79	850.41
88	56	80	854.56
88	56	81	845.16
88	56	82	806.42
88	56	83	802.63
88	56	84	824.82
88	57	77	857.02
88	57	78	866.92
88	57	79	877.11
88	57	80	875.4
88	57	81	864.91
88	57	82	826.59
88	57	83	811.35
88	57	84	822.83
88	58	77	857.54
88	58	78	884.83
88	58	79	893.34
88	58	80	894.72
88	58	81	895.27
88	58	82	870.08
88	58	83	855.19
88	58	84	859.57
88	59	77	891.52
88	59	78	875.29
88	59	79	874.92
88	59	80	893.56
88	59	81	904.64
88	59	82	875.92
88	59	83	857.09
88	59	84	856.37
88	60	77	878.05
88	60	78	859.67
88	60	79	825.61
88	60	80	798.7
88	60	81	780.38
88	60	82	766.88
88	60	83	765.8
88	60	84	786.4
88	61	77	857.84
88	61	78	846.9
88	61	79	824.16
88	61	80	820.21
88	61	81	830.77
88	61	82	818.9
88	61	83	809.46
88	61	84	830.26
88	62	77	856.09
88	62	78	830.51
88	62	79	840.73
88	62	80	866.93
88	62	81	910.78
88	62	82	887.35
88	62	83	858.54
88	62	84	861.59
88	63	77	885.5
88	63	78	852.04
88	63	79	847.7
88	63	80	853.95
88	63	81	894.72
88	63	82	884.59
88	63	83	862.83
88	63	84	851.66
88	64	77	885.88
88	64	78	836.87
88	64	79	808.6
88	64	80	808.57
88	64	81	871.79
88	64	82	872.86
88	64	83	857.54
88	64	84	821.56
88	65	77	884.44
88	65	78	824.98
88	65	79	778.12
88	65	80	765.37
88	65	81	834.33
88	65	82	846.29
88	65	83	843.66
88	65	84	797.49
88	66	77	899.85
88	66	78	834.84
88	66	79	774.85
88	66	80	739.34
88	66	81	788.56
88	66	82	804.56
88	66	83	811.4
88	66	84	765.99
88	67	77	856.53
88	67	78	788.55
88	67	79	747.09
88	67	80	724.48
88	67	81	745.96
88	67	82	744.17
88	67	83	735.4
88	67	84	720.73
88	68	77	811.22
88	68	78	770.41
88	68	79	742.02
88	68	80	722.84
88	68	81	735.58
88	68	82	731.79
88	68	83	721.71
88	68	84	716.15
88	69	77	781.88
88	69	78	779.55
88	69	79	749.48
88	69	80	725.46
88	70	77	752.19
88	70	78	740.34
88	70	79	731.36
88	70	80	729.75
88	71	77	745.05
88	71	78	731.12
88	71	79	727.66
88	71	80	729.85
88	72	77	755.4
88	72	78	740.98
88	72	79	726.25
88	72	80	724.29
88	73	77	738.01
88	73	78	723.08
88	73	79	723.71
88	73	80	735.92
88	73	81	756.17
88	73	82	769.47
88	73	83	781.12
88	73	84	761.21
88	74	81	814.41
88	74	82	841.94
88	74	83	860.51
88	74	84	861.15
88	75	81	896.1
88	75	82	922.23
88	75	83	927.61
88	75	84	950.64
88	76	81	876.16
88	76	82	920.31
88	76	83	931.23
88	76	84	943.59
89	46	81	967.23
89	46	82	959.91
89	46	83	949.22
89	46	84	940.13
89	47	81	889.22
89	47	82	872.48
89	47	83	851.46
89	47	84	836.31
89	48	81	791.33
89	48	82	781.13
89	48	83	763.57
89	48	84	766.13
89	49	77	711.82
89	49	78	717.64
89	49	79	720.46
89	49	80	723.95
89	49	81	735.64
89	49	82	738.14
89	49	83	732.15
89	49	84	741.71
89	50	74	755.01
89	50	75	748.83
89	50	76	722.06
89	50	77	703.32
89	50	78	705.48
89	50	79	715.93
89	50	80	730.79
89	50	81	729.74
89	50	82	729.39
89	50	83	727.13
89	50	84	734.45
89	51	74	767.82
89	51	75	794.25
89	51	76	763.84
89	51	77	742.01
89	51	78	740.2
89	51	79	738.73
89	51	80	736.77
89	51	81	740.18
89	51	82	743.38
89	51	83	720.75
89	51	84	714.2
89	52	74	795.83
89	52	75	861.57
89	52	76	852.15
89	52	77	831.19
89	52	78	819.68
89	52	79	799.89
89	52	80	777.58
89	52	81	777.49
89	52	82	778.45
89	52	83	743.07
89	52	84	726.43
89	53	74	825.77
89	53	75	892.98
89	53	76	889.92
89	53	77	862.73
89	53	78	862.8
89	53	79	857.59
89	53	80	851.89
89	53	81	839.48
89	53	82	823.35
89	53	83	786.55
89	53	84	765.55
89	54	74	835.81
89	54	75	898.99
89	54	76	911.55
89	54	77	890.35
89	54	78	880.17
89	54	79	866.76
89	54	80	864.8
89	54	81	859.21
89	54	82	853.06
89	54	83	840.78
89	54	84	839.05
89	55	75	876.95
89	55	76	923.06
89	55	77	913.88
89	55	78	880.89
89	55	79	858.29
89	55	80	867.76
89	55	81	871.98
89	55	82	861.79
89	55	83	864.88
89	55	84	875.62
89	56	75	852.87
89	56	76	893.5
89	56	77	879.48
89	56	78	860.6
89	56	79	851.08
89	56	80	878.13
89	56	81	886.19
89	56	82	859.1
89	56	83	864.07
89	56	84	883.53
89	57	75	856.26
89	57	76	864.02
89	57	77	861.44
89	57	78	854.57
89	57	79	843.78
89	57	80	869.14
89	57	81	875.89
89	57	82	856.03
89	57	83	859.1
89	57	84	878.42
89	58	77	858.71
89	58	78	865.72
89	58	79	867.36
89	58	80	895.72
89	58	81	911.99
89	58	82	899.33
89	58	83	893.13
89	58	84	893.42
89	59	77	895.76
89	59	78	889.92
89	59	79	909.86
89	59	80	943.39
89	59	81	962.19
89	59	82	917.78
89	59	83	874.96
89	59	84	844.89
89	60	77	847.78
89	60	78	825.24
89	60	79	822.28
89	60	80	801.48
89	60	81	771.16
89	60	82	725.98
89	60	83	696.48
89	60	84	714.99
89	61	77	816.91
89	61	78	808.42
89	61	79	809.44
89	61	80	805.92
89	61	81	814.77
89	61	82	778.86
89	61	83	758.34
89	61	84	821.91
89	62	77	847.17
89	62	78	844.49
89	62	79	846.58
89	62	80	875.51
89	62	81	931.3
89	62	82	897.92
89	62	83	864.83
89	62	84	908.87
89	63	77	869.8
89	63	78	844.63
89	63	79	867.23
89	63	80	894.66
89	63	81	929.49
89	63	82	919.57
89	63	83	905.74
89	63	84	894.89
89	64	77	872.98
89	64	78	815.46
89	64	79	822.13
89	64	80	845.53
89	64	81	904.27
89	64	82	911.45
89	64	83	904.77
89	64	84	870.43
89	65	77	871.3
89	65	78	795.05
89	65	79	777.67
89	65	80	799.57
89	65	81	886.42
89	65	82	908.96
89	65	83	912.24
89	65	84	853.32
89	66	75	827.34
89	66	76	880.12
89	66	77	868.02
89	66	78	795.64
89	66	79	760.42
89	66	80	774.02
89	66	81	864.82
89	66	82	895.24
89	66	83	904.32
89	66	84	825.49
89	67	75	865.74
89	67	76	856.67
89	67	77	821.96
89	67	78	765.57
89	67	79	738.38
89	67	80	740.78
89	67	81	784.84
89	67	82	792.61
89	67	83	785.49
89	67	84	747.14
89	68	75	843.14
89	68	76	814.2
89	68	77	783.51
89	68	78	757.41
89	68	79	740.59
89	68	80	734.49
89	68	81	753.18
89	68	82	753.65
89	68	83	744.48
89	68	84	726.67
89	69	74	843.63
89	69	75	792.95
89	69	76	764.73
89	69	77	762.03
89	69	78	783.62
89	69	79	764.63
89	69	80	746.61
89	69	81	754.32
89	69	82	754.77
89	69	83	748.86
89	69	84	734.67
89	70	74	802.82
89	70	75	770.21
89	70	76	747.76
89	70	77	743.65
89	70	78	754.31
89	70	79	750.92
89	70	80	748.83
89	70	81	752.33
89	70	82	759.31
89	70	83	763.03
89	70	84	751.2
89	71	74	768
89	71	75	762.38
89	71	76	747.28
89	71	77	742.26
89	71	78	741.71
89	71	79	742.79
89	71	80	746.71
89	71	81	748.59
89	71	82	749.62
89	71	83	747.56
89	71	84	737.41
89	72	74	747.01
89	72	75	772.63
89	72	76	765.81
89	72	77	757.61
89	72	78	745.32
89	72	79	733.24
89	72	80	732.48
89	72	81	741.79
89	72	82	738.02
89	72	83	731.23
89	72	84	728.58
89	73	74	744.47
89	73	75	772.77
89	73	76	760.31
89	73	77	745.43
89	73	78	728.37
89	73	79	732.5
89	73	80	750.57
89	73	81	779.37
89	73	82	794.51
89	73	83	806.57
89	73	84	797.23
89	74	81	847.44
89	74	82	871.41
89	74	83	881.57
89	74	84	875.49
89	75	81	943.41
89	75	82	962.34
89	75	83	950.27
89	75	84	957.67
89	76	81	929.45
89	76	82	962.37
89	76	83	969.35
89	76	84	963.12
90	46	81	966.43
90	46	82	960.23
90	46	83	946.68
90	46	84	931.96
90	47	81	890.4
90	47	82	875.54
90	47	83	839.56
90	47	84	821.81
90	48	81	803.75
90	48	82	794.75
90	48	83	756.17
90	48	84	758.44
90	49	74	766.56
90	49	75	735.32
90	49	76	730.9
90	49	81	756.77
90	49	82	754.37
90	49	83	723.24
90	49	84	738.28
90	50	74	766.24
90	50	75	751.64
90	50	76	737.65
90	50	77	721.78
90	50	78	715.79
90	50	79	731.69
90	50	80	755.75
90	50	81	753
90	50	82	740.12
90	50	83	722.65
90	50	84	740.98
90	51	74	778.58
90	51	75	803.05
90	51	76	785.5
90	51	77	766.95
90	51	78	759.8
90	51	79	767.41
90	51	80	774.8
90	51	81	766.11
90	51	82	752.06
90	51	83	718.33
90	51	84	717.58
90	52	74	806.91
90	52	75	872.02
90	52	76	878.09
90	52	77	869.94
90	52	78	859.43
90	52	79	842.51
90	52	80	823.16
90	52	81	819.29
90	52	82	810.23
90	52	83	762.02
90	52	84	738.7
90	53	74	821.93
90	53	75	895.93
90	53	76	896.27
90	53	77	876.12
90	53	78	893.6
90	53	79	907.31
90	53	80	910.13
90	53	81	905.84
90	53	82	902.64
90	53	83	849.41
90	53	84	802.3
90	54	74	824.19
90	54	75	898.53
90	54	76	908.33
90	54	77	883.3
90	54	78	889.43
90	54	79	887.99
90	54	80	894.06
90	54	81	911.52
90	54	82	938.64
90	54	83	906.25
90	54	84	878.23
90	55	74	807.39
90	55	75	884.87
90	55	76	923.71
90	55	77	924.27
90	55	78	883.1
90	55	79	861.81
90	55	80	878.28
90	55	81	906.14
90	55	82	936.65
90	55	83	917.91
90	55	84	903.59
90	56	74	791.97
90	56	75	847.41
90	56	76	893.97
90	56	77	914.63
90	56	78	905.82
90	56	79	898.2
90	56	80	924.19
90	56	81	935.35
90	56	82	912.99
90	56	83	899.09
90	56	84	895.07
90	57	74	838.59
90	57	75	855.34
90	57	76	872.35
90	57	77	891.49
90	57	78	880.38
90	57	79	865.72
90	57	80	901.65
90	57	81	925.28
90	57	82	917.15
90	57	83	912.28
90	57	84	911.35
90	58	74	953.14
90	58	75	917.34
90	58	76	871.85
90	58	77	884.46
90	58	78	875.64
90	58	79	869.58
90	58	80	924.59
90	58	81	970.56
90	58	82	971.57
90	58	83	968.83
90	58	84	967.04
90	59	75	905.37
90	59	76	899.9
90	59	77	913.71
90	59	78	925.11
90	59	79	952.28
90	59	80	1004.3
90	59	81	1038.4
90	59	82	991.93
90	59	83	941.76
90	59	84	913.76
90	60	75	809.94
90	60	76	794.57
90	60	77	782.21
90	60	78	765.66
90	60	79	779.05
90	60	80	768.88
90	60	81	740.39
90	60	82	696.98
90	60	83	662.62
90	60	84	656.44
90	61	77	731.75
90	61	78	724.01
90	61	79	747.3
90	61	80	736.5
90	61	81	717.53
90	61	82	676.72
90	61	83	658.2
90	61	84	705.58
90	62	75	875.09
90	62	76	858.24
90	62	77	842.87
90	62	78	834.04
90	62	79	835.2
90	62	80	833.93
90	62	81	837.02
90	62	82	796.12
90	62	83	779.91
90	62	84	845.08
90	63	75	769.67
90	63	76	858.51
90	63	77	863.81
90	63	78	842.74
90	63	79	884.26
90	63	80	908.96
90	63	81	922.37
90	63	82	905.56
90	63	83	910.03
90	63	84	976.43
90	64	75	724.46
90	64	76	860.58
90	64	77	854.91
90	64	78	791.94
90	64	79	835.53
90	64	80	868.83
90	64	81	891.57
90	64	82	889.52
90	64	83	890.61
90	64	84	917.84
90	65	74	886.89
90	65	75	818.62
90	65	76	882.85
90	65	77	842.14
90	65	78	743.68
90	65	79	771.8
90	65	80	814.51
90	65	81	870
90	65	82	890.15
90	65	83	900.24
90	65	84	899.33
90	66	74	905.43
90	66	75	902.2
90	66	76	874.65
90	66	77	819.1
90	66	78	751.86
90	66	79	741.49
90	66	80	781.1
90	66	81	867.85
90	66	82	900.8
90	66	83	917.48
90	66	84	884.03
90	67	74	910.37
90	67	75	895.59
90	67	76	836.1
90	67	77	785.64
90	67	78	745.03
90	67	79	736.69
90	67	80	758.41
90	67	81	809.99
90	67	82	822.24
90	67	83	820.84
90	67	84	778.79
90	68	74	902.5
90	68	75	834.53
90	68	76	789.97
90	68	77	765.31
90	68	78	759.57
90	68	79	757.72
90	68	80	762.25
90	68	81	777.63
90	68	82	783.89
90	68	83	783.85
90	68	84	752.3
90	69	74	852.77
90	69	75	789.27
90	69	76	757.46
90	69	77	763.78
90	69	78	806.43
90	69	79	801.25
90	69	80	785.56
90	69	81	768.71
90	69	82	775.8
90	69	83	788.01
90	69	84	766.24
90	70	74	809.35
90	70	75	782.85
90	70	76	750.34
90	70	77	748.79
90	70	78	778.52
90	70	79	774.71
90	70	80	763.41
90	70	81	745.46
90	70	82	755.89
90	70	83	772.02
90	70	84	756.08
90	71	74	781.58
90	71	75	788.97
90	71	76	755.1
90	71	77	742.47
90	71	78	755.94
90	71	79	755.84
90	71	80	751.92
90	71	81	742.35
90	71	82	750.26
90	71	83	760.29
90	71	84	751
90	72	74	783.62
90	72	75	793.73
90	72	76	769.57
90	72	77	755.82
90	72	78	757.76
90	72	79	752.03
90	72	80	754.37
90	72	81	769.78
90	72	82	768.69
90	72	83	760.11
90	72	84	759.22
90	73	74	796.33
90	73	75	806.66
90	73	76	782.45
90	73	81	835.32
90	73	82	844.74
90	73	83	836.69
90	73	84	829.61
90	74	81	904.04
90	74	82	921.52
90	74	83	920.23
90	74	84	906.44
90	75	81	959.13
90	75	82	984.87
90	75	83	1001.9
90	75	84	985.12
90	76	81	947.97
90	76	82	977.39
90	76	83	995.96
90	76	84	978.43
91	47	81	884.3
91	47	82	878.32
91	47	83	861.7
91	47	84	864.48
91	48	81	816.85
91	48	82	807.74
91	48	83	791.2
91	48	84	813.19
91	49	74	790.99
91	49	75	769.27
91	49	76	756.43
91	49	81	778.29
91	49	82	773.94
91	49	83	758.32
91	49	84	783.43
91	50	74	785
91	50	75	764.77
91	50	76	752.5
91	50	81	771.38
91	50	82	768.42
91	50	83	750.91
91	50	84	767.33
91	51	74	789.78
91	51	75	796.68
91	51	76	785.99
91	51	81	767.52
91	51	82	753.26
91	51	83	731.94
91	51	84	747.58
91	52	74	828.36
91	52	75	871.56
91	52	76	872.55
91	52	81	800.83
91	52	82	781.78
91	52	83	752.01
91	52	84	747.86
91	53	74	855.27
91	53	75	916.24
91	53	76	915.22
91	53	81	888.24
91	53	82	867.04
91	53	83	817.04
91	53	84	782.34
91	54	74	863.32
91	54	75	931.1
91	54	76	933.25
91	54	81	915.9
91	54	82	930.31
91	54	83	884.24
91	54	84	849.58
91	55	74	861.3
91	55	75	920.09
91	55	76	938.14
91	55	81	927.91
91	55	82	948.69
91	55	83	920.26
91	55	84	900.67
91	56	74	824.95
91	56	75	875.56
91	56	76	917.16
91	56	81	958.46
91	56	82	924.35
91	56	83	921.91
91	56	84	921.85
91	57	74	826.43
91	57	75	856.57
91	57	76	895.61
91	57	77	960.55
91	57	78	978.15
91	57	79	978.28
91	57	80	962.53
91	57	81	947.9
91	57	82	931.11
91	57	83	922.41
91	57	84	915.65
91	58	74	940.04
91	58	75	917.05
91	58	76	902.44
91	58	77	959.23
91	58	78	971.29
91	58	79	964.89
91	58	80	974.68
91	58	81	981.06
91	58	82	974.42
91	58	83	969.58
91	58	84	969.73
91	59	74	903.01
91	59	75	907.46
91	59	76	904.19
91	59	77	960.24
91	59	78	988.34
91	59	79	993.81
91	59	80	1019.1
91	59	81	1027.5
91	59	82	979.15
91	59	83	951.54
91	59	84	931.27
91	60	74	809.61
91	60	75	789.92
91	60	76	751.76
91	60	77	783.89
91	60	78	780.11
91	60	79	752.11
91	60	80	766.42
91	60	81	778.42
91	60	82	775.21
91	60	83	747.04
91	60	84	705.93
91	61	74	762.81
91	61	75	709.99
91	61	76	682.3
91	61	77	715
91	61	78	729.95
91	61	79	722.27
91	61	80	746.86
91	61	81	763.9
91	61	82	771.18
91	61	83	745.07
91	61	84	719.32
91	62	74	898.57
91	62	75	822.6
91	62	76	869.36
91	62	77	880.21
91	62	78	876.04
91	62	79	871.54
91	62	80	876.13
91	62	81	881.29
91	62	82	877.13
91	62	83	858.36
91	62	84	861.48
91	63	74	865.91
91	63	75	749
91	63	76	894.81
91	63	77	881.44
91	63	78	840.6
91	63	79	891.48
91	63	80	928.5
91	63	81	955.77
91	63	82	951.84
91	63	83	956.01
91	63	84	1009.6
91	64	74	840.59
91	64	75	759.39
91	64	76	893.32
91	64	77	853.12
91	64	78	782.7
91	64	79	833.3
91	64	80	875.58
91	64	81	912.85
91	64	82	911.83
91	64	83	914.38
91	64	84	941.67
91	65	74	952.91
91	65	75	955.36
91	65	76	907.63
91	65	77	829.75
91	65	78	742.63
91	65	79	774.72
91	65	80	821.4
91	65	81	880.67
91	65	82	899.58
91	65	83	914.51
91	65	84	923.94
91	66	74	929.29
91	66	75	934.26
91	66	76	874.12
91	66	77	808.05
91	66	78	746.03
91	66	79	752.51
91	66	80	798.92
91	66	81	872.66
91	66	82	911.75
91	66	83	937.5
91	66	84	928.46
91	67	74	922.77
91	67	75	912
91	67	76	835.25
91	67	81	819.89
91	67	82	850.18
91	67	83	866.61
91	67	84	838.24
91	68	74	927.82
91	68	75	883.55
91	68	76	801.88
91	68	81	787.73
91	68	82	803.08
91	68	83	812.2
91	68	84	793.83
91	69	74	848.42
91	69	75	801.78
91	69	76	770.85
91	69	81	778.62
91	69	82	775.03
91	69	83	779.58
91	69	84	780.91
91	70	74	804.29
91	70	75	792.25
91	70	76	777.04
91	70	81	754.38
91	70	82	759.41
91	70	83	770.78
91	70	84	765.1
91	71	74	788.76
91	71	75	813.2
91	71	76	791.93
91	71	81	754.6
91	71	82	765.88
91	71	83	778.01
91	71	84	774.09
91	72	74	805.41
91	72	75	801.8
91	72	76	778.15
91	72	81	791.29
91	72	82	797.89
91	72	83	797.78
91	72	84	806.68
91	73	74	818.22
91	73	75	815.42
91	73	76	792.27
91	73	81	860.37
91	73	82	871.43
91	73	83	871.04
91	73	84	871.81
91	74	74	821.97
91	74	75	831.96
91	74	76	805.71
91	74	81	936.36
91	74	82	947.49
91	74	83	950.58
91	74	84	945.19
91	75	81	988.11
91	75	82	995
91	75	83	1006
91	75	84	1013.2
91	76	81	964.14
91	76	82	979.9
91	76	83	995.99
91	76	84	998.43
92	47	81	958.23
92	47	82	954.62
92	47	83	935.67
92	47	84	947.74
92	48	81	867.34
92	48	82	870.29
92	48	83	870.46
92	48	84	886.53
92	49	74	819.33
92	49	75	821.16
92	49	76	787.07
92	49	81	786.97
92	49	82	799.14
92	49	83	814.9
92	49	84	834.99
92	50	74	809.46
92	50	75	794.12
92	50	76	768.25
92	50	81	779.91
92	50	82	781.99
92	50	83	770.68
92	50	84	793.95
92	51	74	800
92	51	75	777.44
92	51	76	764.08
92	51	81	769.71
92	51	82	767.35
92	51	83	754.03
92	51	84	783.63
92	52	74	841.64
92	52	75	843.73
92	52	76	827.85
92	52	81	772.75
92	52	82	764.33
92	52	83	752.03
92	52	84	767.16
92	53	74	893.43
92	53	75	923.24
92	53	76	908.89
92	53	81	798.47
92	53	82	782.55
92	53	83	762.54
92	53	84	755.74
92	54	74	931.89
92	54	75	975.47
92	54	76	965.56
92	54	81	835.71
92	54	82	835.94
92	54	83	811.54
92	54	84	791.88
92	55	74	916.4
92	55	75	951.42
92	55	76	957.25
92	55	81	869.72
92	55	82	875.88
92	55	83	858.71
92	55	84	846.14
92	56	74	870.54
92	56	75	926.26
92	56	76	947.71
92	56	81	904.99
92	56	82	873.98
92	56	83	879.37
92	56	84	888.43
92	57	74	827.87
92	57	75	892.91
92	57	76	927.68
92	57	77	935.44
92	57	78	952.58
92	57	79	961.85
92	57	80	949.92
92	57	81	924.54
92	57	82	888.2
92	57	83	883.88
92	57	84	886.25
92	58	74	870.53
92	58	75	890.73
92	58	76	912.86
92	58	77	933.47
92	58	78	948.68
92	58	79	967.32
92	58	80	977.17
92	58	81	961.45
92	58	82	924.55
92	58	83	920.1
92	58	84	923.59
92	59	74	928.86
92	59	75	936.89
92	59	76	941.16
92	59	77	942.24
92	59	78	975.91
92	59	79	1016.2
92	59	80	1001.9
92	59	81	976.82
92	59	82	931.37
92	59	83	915.2
92	59	84	905.94
92	60	74	900.37
92	60	75	874.86
92	60	76	825.29
92	60	77	833.85
92	60	78	819.25
92	60	79	773.42
92	60	80	782.43
92	60	81	804.83
92	60	82	812.92
92	60	83	809.61
92	60	84	784.79
92	61	74	864.62
92	61	75	785.24
92	61	76	738.57
92	61	77	793.46
92	61	78	785.17
92	61	79	714.69
92	61	80	765.61
92	61	81	833.78
92	61	82	873.27
92	61	83	871.18
92	61	84	827.12
92	62	74	847.19
92	62	75	752.37
92	62	76	830.36
92	62	77	882.39
92	62	78	890.73
92	62	79	835.33
92	62	80	882.31
92	62	81	943.46
92	62	82	966.23
92	62	83	961.49
92	62	84	932.6
92	63	74	825.29
92	63	75	770.74
92	63	76	909.55
92	63	77	911.34
92	63	78	884.22
92	63	79	904.97
92	63	80	936.53
92	63	81	967.6
92	63	82	983.27
92	63	83	994.62
92	63	84	1006.9
92	64	74	833.17
92	64	75	841.27
92	64	76	935.49
92	64	77	900.99
92	64	78	841.96
92	64	79	848.14
92	64	80	875.32
92	64	81	915.85
92	64	82	934
92	64	83	947.56
92	64	84	956.34
92	65	74	924.92
92	65	75	995.62
92	65	76	934.79
92	65	77	875.55
92	65	78	808.67
92	65	79	778.63
92	65	80	810.27
92	65	81	867.8
92	65	82	904.16
92	65	83	931.41
92	65	84	943.4
92	66	74	904.07
92	66	75	927.19
92	66	76	921.43
92	66	77	882.21
92	66	78	823.57
92	66	79	793.53
92	66	80	807.64
92	66	81	851.09
92	66	82	900.57
92	66	83	938.89
92	66	84	952.38
92	67	74	908.12
92	67	75	901.09
92	67	76	892.81
92	67	81	810.33
92	67	82	847.05
92	67	83	880.23
92	67	84	892.75
92	68	74	942.63
92	68	75	906.68
92	68	76	856.36
92	68	81	783.18
92	68	82	800.44
92	68	83	818.57
92	68	84	833.87
92	69	74	848.11
92	69	75	829.87
92	69	76	818.19
92	69	81	782.91
92	69	82	778.15
92	69	83	777.95
92	69	84	790.64
92	70	74	799.74
92	70	75	792.37
92	70	76	800.62
92	70	81	757.62
92	70	82	764.19
92	70	83	772.23
92	70	84	778.16
92	71	74	788.83
92	71	75	783
92	71	76	799.27
92	71	81	753.4
92	71	82	774.75
92	71	83	794.15
92	71	84	800.24
92	72	74	798.84
92	72	75	798.44
92	72	76	799.25
92	72	81	816.32
92	72	82	830.32
92	72	83	840.31
92	72	84	855.91
92	73	74	800.42
92	73	75	815.88
92	73	76	810.62
92	73	81	885.9
92	73	82	897.14
92	73	83	903.27
92	73	84	913.98
92	74	74	800.84
92	74	75	832.21
92	74	76	824.4
92	74	81	958.03
92	74	82	966.13
92	74	83	974.68
92	74	84	978.85
92	75	81	983.76
92	75	82	992.42
92	75	83	1006.5
92	75	84	1030
92	76	81	958.64
92	76	82	972.45
92	76	83	986.47
92	76	84	1013.1
93	49	74	829.47
93	49	75	828.7
93	49	76	789.08
93	50	74	826.95
93	50	75	812.1
93	50	76	774.1
93	50	81	788.49
93	50	82	789.67
93	50	83	787.06
93	50	84	811.74
93	51	74	810.97
93	51	75	782.25
93	51	76	765.15
93	51	81	783.51
93	51	82	779.51
93	51	83	770.76
93	51	84	811.28
93	52	74	826.18
93	52	75	798.74
93	52	76	787.28
93	52	81	775.74
93	52	82	769.36
93	52	83	762.23
93	52	84	799.41
93	53	74	877.86
93	53	75	856.06
93	53	76	835.11
93	53	81	757.35
93	53	82	741.3
93	53	83	731.76
93	53	84	755.82
93	54	71	752.65
93	54	72	752.43
93	54	73	877.04
93	54	74	950.81
93	54	75	927.95
93	54	76	892.74
93	54	81	772.36
93	54	82	761.36
93	54	83	749.7
93	54	84	750.2
93	55	71	776.37
93	55	72	752.39
93	55	73	867.79
93	55	74	969.66
93	55	75	970.24
93	55	76	960.62
93	55	81	804.34
93	55	82	792.62
93	55	83	783.79
93	55	84	778.32
93	56	71	846.34
93	56	72	778.63
93	56	73	855.13
93	56	74	954.74
93	56	75	981.42
93	56	76	980.11
93	56	81	841.25
93	56	82	806.92
93	56	83	808.47
93	56	84	809.35
93	57	71	957.29
93	57	72	830.21
93	57	73	841.22
93	57	74	910.75
93	57	75	953.78
93	57	76	967.07
93	57	77	958.72
93	57	78	957.4
93	57	79	946.37
93	57	80	920.92
93	58	71	975.32
93	58	72	928.49
93	58	73	900.99
93	58	74	863.56
93	58	75	899.05
93	58	76	931.64
93	58	77	958.17
93	58	78	957.62
93	58	79	962.94
93	58	80	960.84
93	59	71	957.39
93	59	72	973.47
93	59	73	978.49
93	59	74	961.73
93	59	75	951.45
93	59	76	945.72
93	59	77	951.51
93	59	78	982.98
93	59	79	1022
93	59	80	977.97
93	60	71	940.07
93	60	72	956.1
93	60	73	916.51
93	60	74	916.39
93	60	75	908.8
93	60	76	887.88
93	60	77	853.1
93	60	78	815.24
93	60	79	761.51
93	60	80	792.58
93	61	74	766.29
93	61	75	810.83
93	61	76	837.94
93	61	77	819.65
93	61	78	765.89
93	61	79	683.94
93	61	80	774.97
93	62	71	922.17
93	62	72	938.67
93	62	73	902.89
93	62	74	856.52
93	62	75	833.04
93	62	76	871.1
93	62	77	893.37
93	62	78	869.78
93	62	79	799.87
93	62	80	879.57
93	63	71	888.92
93	63	72	951.43
93	63	73	952.83
93	63	74	916.77
93	63	75	905.94
93	63	76	928.9
93	63	77	913.15
93	63	78	897.17
93	63	79	911.24
93	63	80	936.94
93	64	71	915.39
93	64	72	937.78
93	64	73	899.79
93	64	74	928.69
93	64	75	947.24
93	64	76	958.09
93	64	77	921.54
93	64	78	882.95
93	64	79	873.21
93	64	80	878.12
93	65	71	931.78
93	65	72	967.62
93	65	73	908.97
93	65	74	922.7
93	65	75	956.6
93	65	76	958.82
93	65	77	922.39
93	65	78	865.42
93	65	79	806.99
93	65	80	810.36
93	66	71	938.13
93	66	72	987.93
93	66	73	953.52
93	66	74	958.13
93	66	75	966.26
93	66	76	968
93	67	71	930.19
93	67	72	1003.6
93	67	73	984.64
93	67	74	970.98
93	67	75	959.93
93	67	76	959.03
93	67	81	790.23
93	67	82	808.8
93	67	83	845.71
93	67	84	905.36
93	68	71	911.23
93	68	72	1021.5
93	68	73	992.42
93	68	74	965.3
93	68	75	938.93
93	68	76	929
93	68	81	781.03
93	68	82	779.14
93	68	83	794.36
93	68	84	839.72
93	69	71	822.16
93	69	72	973.04
93	69	73	928.89
93	69	74	887.92
93	69	75	858.93
93	69	76	857.26
93	69	81	793.82
93	69	82	788.17
93	69	83	785.82
93	69	84	790.83
93	70	74	833.77
93	70	75	819.42
93	70	76	818.07
93	70	81	770.89
93	70	82	773.15
93	70	83	779.2
93	70	84	787.33
93	71	74	798.45
93	71	75	814.29
93	71	76	802.01
93	71	81	753.26
93	71	82	772.68
93	71	83	797.28
93	71	84	817.94
93	72	74	821.16
93	72	75	831.67
93	72	76	810.76
93	72	81	835.53
93	72	82	855.53
93	72	83	876.99
93	72	84	897.28
93	73	74	828.36
93	73	75	835.01
93	73	76	818.67
93	73	81	914.62
93	73	82	928.5
93	73	83	940.45
93	73	84	957.03
93	74	74	829.25
93	74	75	834.8
93	74	76	831.25
94	49	74	845.26
94	49	75	830.93
94	49	76	800.85
94	50	71	866.02
94	50	72	842.76
94	50	73	854.9
94	50	74	841.62
94	50	75	819.7
94	50	76	785.71
94	51	71	853.46
94	51	72	835.48
94	51	73	837.98
94	51	74	825.38
94	51	75	804.26
94	51	76	774.36
94	52	71	841.84
94	52	72	833.08
94	52	73	831.56
94	52	74	829.89
94	52	75	826.36
94	52	76	802.44
94	53	69	664.32
94	53	70	790.02
94	53	71	845.94
94	53	72	833.83
94	53	73	846.04
94	53	74	863.09
94	53	75	861.51
94	53	76	838.88
94	54	69	626.2
94	54	70	746.04
94	54	71	820.91
94	54	72	805.57
94	54	73	875.55
94	54	74	922.94
94	54	75	912.13
94	54	76	889.78
94	54	78	864.42
94	54	79	826.16
94	54	80	784.88
94	55	69	614.63
94	55	70	734.02
94	55	71	817.15
94	55	72	782.71
94	55	73	877.25
94	55	74	961.17
94	55	75	970.61
94	55	76	963.99
94	55	78	923.07
94	55	79	870.89
94	55	80	810.29
94	56	69	654.12
94	56	70	759.32
94	56	71	855.16
94	56	72	801.27
94	56	73	879.21
94	56	74	967.98
94	56	75	991.4
94	56	76	980.3
94	56	78	971.83
94	56	79	941.72
94	56	80	868.63
94	57	71	931.32
94	57	72	846.98
94	57	73	870.85
94	57	74	934.66
94	57	75	977.21
94	57	76	976.97
94	57	77	956.12
94	57	78	973.28
94	57	79	955.19
94	57	80	910.34
94	58	71	979.11
94	58	72	924.55
94	58	73	898.23
94	58	74	885.47
94	58	75	938.48
94	58	76	960.3
94	58	77	965.81
94	58	78	966.25
94	58	79	968.1
94	58	80	953.49
94	59	71	993.84
94	59	72	982.26
94	59	73	976.77
94	59	74	981.73
94	59	75	976.05
94	59	76	962.6
94	59	77	963.17
94	59	78	995.62
94	59	79	1026
94	59	80	971.97
94	60	71	940.35
94	60	72	929.69
94	60	73	883.96
94	60	74	894.16
94	60	75	904.13
94	60	76	912.78
94	60	77	854.8
94	60	78	802.3
94	60	79	748.82
94	60	80	812.19
94	61	71	728.63
94	61	72	662.6
94	61	73	594.27
94	61	74	666.96
94	61	75	791.24
94	61	76	896.69
94	61	77	829.91
94	61	78	747.92
94	61	79	657.32
94	61	80	790.09
94	62	71	802.46
94	62	72	803.65
94	62	73	804.35
94	62	74	833.81
94	62	75	891.6
94	62	76	951
94	62	77	932.59
94	62	78	872.74
94	62	79	787.04
94	62	80	886.02
94	63	71	918.78
94	63	72	939.17
94	63	73	948.69
94	63	74	968.61
94	63	75	988.46
94	63	76	984.73
94	63	77	944.08
94	63	78	917.3
94	63	79	916.85
94	63	80	937.38
94	64	71	956.81
94	64	72	989.81
94	64	73	976.76
94	64	74	1008.7
94	64	75	1013.8
94	64	76	993.66
94	64	77	958.25
94	64	78	927.81
94	64	79	910.77
94	64	80	895.36
94	65	71	948.96
94	65	72	993.77
94	65	73	966.57
94	65	74	964.12
94	65	75	970.76
94	65	76	987.32
94	65	77	974.61
94	65	78	934.15
94	65	79	872.33
94	65	80	847.71
94	66	71	934.45
94	66	72	988.16
94	66	73	971.33
94	66	74	987.21
94	66	75	998.9
94	66	76	995.16
94	66	78	959.01
94	66	79	918.7
94	66	80	870.42
94	67	69	740.78
94	67	70	812.36
94	67	71	902.05
94	67	72	974.2
94	67	73	966.76
94	67	74	980.78
94	67	75	989.52
94	67	76	983.66
94	67	78	967.88
94	67	79	913.42
94	67	80	858.55
94	68	69	652.45
94	68	70	741.7
94	68	71	860.52
94	68	72	957.56
94	68	73	949.31
94	68	74	943.58
94	68	75	942.55
94	68	76	950.59
94	68	78	956.92
94	68	79	886.49
94	68	80	838.89
94	69	69	656.63
94	69	70	699.87
94	69	71	797.22
94	69	72	899.87
94	69	73	893.68
94	69	74	880.09
94	69	75	864.94
94	69	76	858.96
94	69	78	867.56
94	69	79	842.33
94	69	80	825.9
94	70	69	700
94	70	70	674.9
94	70	71	744.33
94	70	72	852.69
94	70	73	846.08
94	70	74	829.7
94	70	75	815.59
94	70	76	808.2
94	71	71	732.95
94	71	72	832.44
94	71	73	815.08
94	71	74	800.44
94	71	75	798.94
94	71	76	789.49
94	72	71	706.42
94	72	72	822.08
94	72	73	822.14
94	72	74	821.32
94	72	75	825.67
94	72	76	815.76
94	73	71	690.18
94	73	72	832.92
94	73	73	835.95
94	73	74	831.26
94	73	75	829.38
94	73	76	830.86
94	74	74	835.09
94	74	75	814.55
94	74	76	840.25
95	50	71	876.84
95	50	72	856.71
95	50	73	870.52
95	51	71	877.31
95	51	72	863.21
95	51	73	870.01
95	52	71	870.31
95	52	72	870.29
95	52	73	882.02
95	53	69	662.48
95	53	70	794.28
95	53	71	860.56
95	53	72	869.36
95	53	73	887.15
95	53	77	896.73
95	53	78	888.5
95	53	79	851.19
95	53	80	807.53
95	54	69	631.47
95	54	70	760.34
95	54	71	840.31
95	54	72	836.51
95	54	73	857.83
95	54	77	948.56
95	54	78	945.89
95	54	79	888.43
95	54	80	823.88
95	55	69	624.44
95	55	70	752.54
95	55	71	850.16
95	55	72	837.49
95	55	73	869.57
95	55	77	995.77
95	55	78	978.61
95	55	79	926.25
95	55	80	871.97
95	56	69	679.74
95	56	70	786.47
95	56	71	881.42
95	56	72	852.73
95	56	73	885.03
95	56	77	971.09
95	56	78	1008.6
95	56	79	984.74
95	56	80	921.76
95	57	69	768.97
95	57	70	834.34
95	57	71	921.13
95	57	72	868.58
[truncated: 7,412 more rows]
