# Supplementary material for: From mathematics to medicine: A practical primer on topological data analysis (TDA) and the development of related analytic tools for the functional discovery of latent structure in fMRI data
Source: PLoS One. 2021 Aug 12;16(8):e0255859. doi: 10.1371/journal.pone.0255859 (PMC8360597; doi:10.1371/journal.pone.0255859)
Supplement: S1 Data — The included archive of .csv files has one .csv file for each time index. Each .csv file contains a single matrix, which has one column for each of the spatial coordinates x, y, z and one column for the fMRI signal amplitude at voxel (x, y, z) at that time index. This is normalized scan data for a single patient from our study, described in the paper, with an ACC (anterior cingulate cortex) mask applied. This is the data we used, together with our software implementation of our workflow (available at https://github.com/regalski/Wayne-State-TDA), to produce the persistence diagrams, vineyards, and loop locations pictured in the figures and described in the Workflow section of our paper. (ZIP) [file pone.0255859.s004.zip › lea2002_145_121_121_time_204_rdACC.csv]

86	49	77	703.21
86	49	78	707.35
86	49	79	708.17
86	49	80	706.61
86	50	77	700.4
86	50	78	682.57
86	50	79	677.48
86	50	80	684.59
86	51	77	688.46
86	51	78	682.85
86	51	79	681.03
86	51	80	675.77
86	52	77	713.65
86	52	78	705.99
86	52	79	695.07
86	52	80	692.85
86	53	77	805.92
86	53	78	757.86
86	53	79	723.91
86	53	80	730.56
86	54	77	826.71
86	54	78	805.61
86	54	79	797.23
86	54	80	773.14
86	55	77	832.36
86	55	78	829.34
86	55	79	847.72
86	55	80	827.22
86	56	77	835.34
86	56	78	844.12
86	56	79	879.34
86	56	80	882.86
86	57	77	823.53
86	57	78	855.01
86	57	79	896.07
86	57	80	869.86
86	57	81	832.84
86	57	82	816.33
86	58	77	828.45
86	58	78	851.29
86	58	79	895.37
86	58	80	869.58
86	58	81	815.45
86	58	82	847.13
86	59	81	771.36
86	59	82	824.62
86	60	81	678.81
86	60	82	737.6
86	61	81	777.83
86	61	82	800.39
86	62	81	833.3
86	62	82	834.42
86	63	77	854.86
86	63	78	815.76
86	63	79	825.27
86	63	80	834.73
86	63	81	831.9
86	63	82	826.57
86	64	77	840.51
86	64	78	833.58
86	64	79	822.17
86	64	80	804.77
86	64	81	766.29
86	64	82	754.09
86	65	77	843.84
86	65	78	876.53
86	65	79	849.71
86	65	80	805.76
86	65	81	764.87
86	65	82	742.28
86	66	77	856.93
86	66	78	904.08
86	66	79	866.91
86	66	80	808.84
86	66	81	775.41
86	66	82	744.03
86	67	77	779.33
86	67	78	837.12
86	67	79	830.8
86	67	80	804.58
86	68	77	844.74
86	68	78	868.25
86	68	79	836.14
86	68	80	777.06
86	69	77	876.75
86	69	78	852.96
86	69	79	800.72
86	69	80	733.01
86	70	77	769.45
86	70	78	742.03
86	70	79	710.61
86	70	80	677.39
86	71	77	764.22
86	71	78	745.73
86	71	79	714.4
86	71	80	682.16
86	72	77	759.15
86	72	78	740.84
86	72	79	712
86	72	80	692.14
86	73	77	714.21
86	73	78	718.46
86	73	79	711.59
86	73	80	712.11
87	46	81	909.09
87	46	82	903.39
87	46	83	899.12
87	46	84	910.51
87	47	81	814.63
87	47	82	825.39
87	47	83	833.7
87	47	84	841
87	48	81	749.13
87	48	82	751.92
87	48	83	759.8
87	48	84	768.24
87	49	77	705.75
87	49	78	718.92
87	49	79	724.43
87	49	80	729.25
87	49	81	721.15
87	49	82	723.81
87	49	83	728.82
87	49	84	736.17
87	50	77	714.04
87	50	78	699.83
87	50	79	691.94
87	50	80	693.45
87	50	81	698.67
87	50	82	706.88
87	50	83	711.93
87	50	84	720.02
87	51	77	712.74
87	51	78	699.49
87	51	79	689.37
87	51	80	681.62
87	52	77	738.99
87	52	78	726.65
87	52	79	712.48
87	52	80	710.53
87	53	77	831.74
87	53	78	786.94
87	53	79	760.6
87	53	80	769.55
87	54	77	822.96
87	54	78	803.44
87	54	79	796.72
87	54	80	775.28
87	55	77	804.9
87	55	78	809.64
87	55	79	836.05
87	55	80	809.96
87	55	81	793.14
87	55	82	774.85
87	55	83	762.53
87	55	84	757.48
87	56	77	825.93
87	56	78	834.84
87	56	79	879.9
87	56	80	864.89
87	56	81	842.16
87	56	82	793.38
87	56	83	777.02
87	56	84	774.83
87	57	77	829.22
87	57	78	856.92
87	57	79	910.07
87	57	80	887.9
87	57	81	856.15
87	57	82	811.08
87	57	83	785.92
87	57	84	774
87	58	77	846.67
87	58	78	869.4
87	58	79	891.55
87	58	80	880.6
87	58	81	862.05
87	58	82	850.68
87	58	83	850.76
87	58	84	843.63
87	59	77	898.85
87	59	78	878.43
87	59	79	844.28
87	59	80	838.53
87	59	81	820.62
87	59	82	829.97
87	59	83	847.68
87	59	84	849.09
87	60	77	779.95
87	60	78	741.71
87	60	79	753.85
87	60	80	745.64
87	60	81	707.27
87	60	82	742.94
87	60	83	784.51
87	60	84	818.79
87	61	77	760.37
87	61	78	714.96
87	61	79	773.39
87	61	80	805.92
87	61	81	788.06
87	61	82	806.44
87	61	83	823.26
87	61	84	836.65
87	62	77	810.73
87	62	78	761.84
87	62	79	815.91
87	62	80	845.4
87	62	81	846.89
87	62	82	848.06
87	62	83	845.59
87	62	84	838.83
87	63	77	893.15
87	63	78	875.02
87	63	79	841.48
87	63	80	824.38
87	63	81	857.24
87	63	82	855.16
87	63	83	845.44
87	63	84	821.61
87	64	77	862.45
87	64	78	846.44
87	64	79	795.23
87	64	80	763.53
87	64	81	801.74
87	64	82	807.8
87	64	83	805.4
87	64	84	767.43
87	65	77	838.81
87	65	78	846.62
87	65	79	792.58
87	65	80	744.83
87	65	81	766.97
87	65	82	767.35
87	65	83	760.14
87	65	84	745.79
87	66	77	838.84
87	66	78	860.86
87	66	79	801.73
87	66	80	741.84
87	66	81	748.91
87	66	82	740.51
87	66	83	723.39
87	66	84	723.13
87	67	77	868.9
87	67	78	812.26
87	67	79	775.16
87	67	80	745.04
87	67	81	748.45
87	67	82	729.8
87	67	83	699.7
87	67	84	702.98
87	68	77	861.78
87	68	78	811.82
87	68	79	778.42
87	68	80	743.92
87	68	81	736.95
87	68	82	723
87	68	83	705.38
87	68	84	709.21
87	69	77	809.94
87	69	78	790.29
87	69	79	764.95
87	69	80	738.78
87	70	77	721.68
87	70	78	715.23
87	70	79	723.54
87	70	80	731.86
87	71	77	735.32
87	71	78	735.38
87	71	79	735.44
87	71	80	731.59
87	72	77	760.11
87	72	78	753
87	72	79	737.97
87	72	80	729.74
87	73	77	742.91
87	73	78	735.84
87	73	79	728.6
87	73	80	731.96
87	73	81	754.26
87	73	82	759.17
87	73	83	750.59
87	73	84	757.77
87	74	81	787.65
87	74	82	818.1
87	74	83	838.77
87	74	84	862.62
87	75	81	807.35
87	75	82	852.11
87	75	83	886.36
87	75	84	914.15
87	76	81	812.13
87	76	82	862.08
87	76	83	902.53
87	76	84	927.41
88	46	81	926.45
88	46	82	922.22
88	46	83	915.15
88	46	84	914.47
88	47	81	859.68
88	47	82	854.81
88	47	83	841.96
88	47	84	839
88	48	81	773.33
88	48	82	765.42
88	48	83	758.21
88	48	84	766.3
88	49	77	721.07
88	49	78	739.47
88	49	79	737.19
88	49	80	731.35
88	49	81	734.94
88	49	82	735.86
88	49	83	736.04
88	49	84	741.57
88	50	77	704.41
88	50	78	707.88
88	50	79	705.61
88	50	80	699.72
88	50	81	711.1
88	50	82	719.53
88	50	83	723.27
88	50	84	726.02
88	51	77	739.96
88	51	78	724.87
88	51	79	713.83
88	51	80	704.99
88	52	77	806.6
88	52	78	772.54
88	52	79	750.76
88	52	80	742.06
88	53	77	885.3
88	53	78	829.88
88	53	79	798.73
88	53	80	800.46
88	54	77	874.55
88	54	78	849.78
88	54	79	833.98
88	54	80	813.16
88	55	77	843.79
88	55	78	850.01
88	55	79	857.14
88	55	80	832.63
88	55	81	819.91
88	55	82	813.24
88	55	83	813.92
88	55	84	822.4
88	56	77	842.95
88	56	78	847.58
88	56	79	863.47
88	56	80	859.59
88	56	81	845.16
88	56	82	815.46
88	56	83	819.68
88	56	84	844.8
88	57	77	851.01
88	57	78	864.94
88	57	79	882.14
88	57	80	876.39
88	57	81	860.84
88	57	82	826.51
88	57	83	813.29
88	57	84	823.79
88	58	77	866.55
88	58	78	871.81
88	58	79	873.37
88	58	80	879.75
88	58	81	884.31
88	58	82	867.15
88	58	83	865.28
88	58	84	886.63
88	59	77	899.48
88	59	78	870.3
88	59	79	842.99
88	59	80	851.62
88	59	81	854.6
88	59	82	834.81
88	59	83	831.99
88	59	84	860.29
88	60	77	844.04
88	60	78	829.7
88	60	79	793.64
88	60	80	754.69
88	60	81	718.39
88	60	82	709.95
88	60	83	721.92
88	60	84	786.53
88	61	77	825.92
88	61	78	823
88	61	79	834.29
88	61	80	828.37
88	61	81	809.01
88	61	82	803.16
88	61	83	806.68
88	61	84	836.35
88	62	77	846.14
88	62	78	828.57
88	62	79	867.76
88	62	80	877.91
88	62	81	882.88
88	62	82	875.53
88	62	83	865.7
88	62	84	862.67
88	63	77	870.59
88	63	78	838.14
88	63	79	841.78
88	63	80	852.99
88	63	81	904.8
88	63	82	906.71
88	63	83	895.95
88	63	84	863.72
88	64	77	867.86
88	64	78	835.85
88	64	79	792.58
88	64	80	786.57
88	64	81	871.82
88	64	82	884.88
88	64	83	880.53
88	64	84	820.51
88	65	77	865.45
88	65	78	829
88	65	79	768.12
88	65	80	747.34
88	65	81	826.32
88	65	82	847.29
88	65	83	856.69
88	65	84	799.51
88	66	77	864.85
88	66	78	804.82
88	66	79	755.79
88	66	80	731.26
88	66	81	785.51
88	66	82	804.55
88	66	83	810.43
88	66	84	769.03
88	67	77	851.57
88	67	78	783.51
88	67	79	745.01
88	67	80	729.4
88	67	81	760.9
88	67	82	756.14
88	67	83	734.39
88	67	84	725.75
88	68	77	820.25
88	68	78	778.4
88	68	79	747
88	68	80	729.84
88	68	81	744.61
88	68	82	737.84
88	68	83	723.75
88	68	84	732.19
88	69	77	775.88
88	69	78	766.52
88	69	79	744.45
88	69	80	730.47
88	70	77	736.14
88	70	78	726.29
88	70	79	731.34
88	70	80	745.76
88	71	77	725.07
88	71	78	728.14
88	71	79	741.69
88	71	80	754.91
88	72	77	720.43
88	72	78	736.98
88	72	79	748.25
88	72	80	758.37
88	73	77	722.02
88	73	78	732.08
88	73	79	742.73
88	73	80	754.99
88	73	81	769.21
88	73	82	783.46
88	73	83	797.11
88	73	84	784.18
88	74	81	822.48
88	74	82	857.03
88	74	83	875.64
88	74	84	880.25
88	75	81	872.1
88	75	82	913.25
88	75	83	920.69
88	75	84	939.7
88	76	81	880.27
88	76	82	915.46
88	76	83	899.3
88	76	84	933.65
89	46	81	940.3
89	46	82	932.98
89	46	83	913.24
89	46	84	896.15
89	47	81	888.34
89	47	82	870.59
89	47	83	831.53
89	47	84	817.38
89	48	81	792.32
89	48	82	779.1
89	48	83	747.53
89	48	84	753.11
89	49	77	742.87
89	49	78	745.66
89	49	79	740.48
89	49	80	739.01
89	49	81	751.72
89	49	82	751.21
89	49	83	740.23
89	49	84	748.8
89	50	74	727.08
89	50	75	743.85
89	50	76	735.01
89	50	77	729.28
89	50	78	730.48
89	50	79	734.98
89	50	80	736.84
89	50	81	735.79
89	50	82	738.44
89	50	83	738.17
89	50	84	739.49
89	51	74	749.94
89	51	75	793.32
89	51	76	786.86
89	51	77	778.04
89	51	78	766.22
89	51	79	755.71
89	51	80	744.75
89	51	81	741.18
89	51	82	734.39
89	51	83	708.76
89	51	84	702.24
89	52	74	782.9
89	52	75	876.6
89	52	76	878.1
89	52	77	855.17
89	52	78	822.67
89	52	79	801.91
89	52	80	794.66
89	52	81	788.6
89	52	82	779.55
89	52	83	749.14
89	52	84	737.49
89	53	74	798.89
89	53	75	885.08
89	53	76	879.97
89	53	77	854.83
89	53	78	854.92
89	53	79	854.69
89	53	80	862.98
89	53	81	850.52
89	53	82	835.37
89	53	83	807.58
89	53	84	791.6
89	54	74	792.91
89	54	75	872.09
89	54	76	885.63
89	54	77	869.46
89	54	78	861.26
89	54	79	853.8
89	54	80	854.84
89	54	81	856.25
89	54	82	866.09
89	54	83	843.79
89	54	84	830.06
89	55	75	838.02
89	55	76	880.08
89	55	77	878.91
89	55	78	861.94
89	55	79	859.38
89	55	80	866.86
89	55	81	868.07
89	55	82	864.85
89	55	83	857.93
89	55	84	860.67
89	56	75	825.92
89	56	76	854.55
89	56	77	854.51
89	56	78	859.61
89	56	79	872.13
89	56	80	889.19
89	56	81	883.23
89	56	82	857.13
89	56	83	861.09
89	56	84	875.54
89	57	75	847.35
89	57	76	847.05
89	57	77	855.45
89	57	78	854.55
89	57	79	849.74
89	57	80	876.09
89	57	81	882.81
89	57	82	864.95
89	57	83	862.04
89	57	84	865.34
89	58	77	860.71
89	58	78	861.7
89	58	79	863.4
89	58	80	899.81
89	58	81	920.08
89	58	82	909.44
89	58	83	914.25
89	58	84	936.53
89	59	77	870.81
89	59	78	869.97
89	59	79	879.89
89	59	80	897.36
89	59	81	898.09
89	59	82	860.65
89	59	83	841.86
89	59	84	864.84
89	60	77	810.87
89	60	78	806.3
89	60	79	794.35
89	60	80	757.56
89	60	81	709.22
89	60	82	660.1
89	60	83	639.71
89	60	84	710.25
89	61	77	814.08
89	61	78	820.54
89	61	79	839.57
89	61	80	824.08
89	61	81	796.98
89	61	82	756.11
89	61	83	740.59
89	61	84	823.01
89	62	77	858.17
89	62	78	840.46
89	62	79	882.56
89	62	80	893.5
89	62	81	896.39
89	62	82	873.1
89	62	83	862.01
89	62	84	898.92
89	63	77	859.86
89	63	78	820.71
89	63	79	853.34
89	63	80	894.77
89	63	81	949.63
89	63	82	959.67
89	63	83	963.77
89	63	84	931.91
89	64	77	853.98
89	64	78	806.44
89	64	79	797.1
89	64	80	825.51
89	64	81	917.25
89	64	82	928.43
89	64	83	919.74
89	64	84	865.39
89	65	77	846.28
89	65	78	794.04
89	65	79	763.67
89	65	80	783.56
89	65	81	886.41
89	65	82	910.96
89	65	83	915.28
89	65	84	836.36
89	66	75	832.51
89	66	76	862.24
89	66	77	837.05
89	66	78	762.65
89	66	79	741.41
89	66	80	760.98
89	66	81	842.74
89	66	82	872.16
89	66	83	886.29
89	66	84	799.5
89	67	75	857.84
89	67	76	840.75
89	67	77	808.94
89	67	78	768.53
89	67	79	743.32
89	67	80	740.69
89	67	81	780.75
89	67	82	785.53
89	67	83	772.45
89	67	84	738.13
89	68	75	828.14
89	68	76	808.22
89	68	77	791.5
89	68	78	780.41
89	68	79	754.6
89	68	80	740.49
89	68	81	762.18
89	68	82	760.66
89	68	83	746.5
89	68	84	745.72
89	69	74	817.63
89	69	75	779.93
89	69	76	773.7
89	69	77	777.99
89	69	78	786.63
89	69	79	762.66
89	69	80	743.62
89	69	81	753.33
89	69	82	751.78
89	69	83	744.89
89	69	84	756.72
89	70	74	795.87
89	70	75	770.23
89	70	76	761.75
89	70	77	756.62
89	70	78	753.3
89	70	79	744.94
89	70	80	744.86
89	70	81	754.37
89	70	82	757.37
89	70	83	756.1
89	70	84	758.28
89	71	74	771.09
89	71	75	767.42
89	71	76	751.3
89	71	77	742.3
89	71	78	741.76
89	71	79	747.85
89	71	80	757.79
89	71	81	761.65
89	71	82	755.67
89	71	83	742.61
89	71	84	740.45
89	72	74	739.1
89	72	75	768.68
89	72	76	741.84
89	72	77	725.65
89	72	78	736.34
89	72	79	752.26
89	72	80	770.54
89	72	81	773.85
89	72	82	769.09
89	72	83	764.35
89	72	84	760.71
89	73	74	734.51
89	73	75	749.8
89	73	76	734.32
89	73	77	727.42
89	73	78	736.36
89	73	79	752.49
89	73	80	771.56
89	73	81	790.36
89	73	82	817.49
89	73	83	855.56
89	73	84	836.2
89	74	81	857.52
89	74	82	893.49
89	74	83	919.64
89	74	84	907.55
89	75	81	933.41
89	75	82	966.38
89	75	83	962.38
89	75	84	963.77
89	76	81	926.55
89	76	82	955.48
89	76	83	935.44
89	76	84	958.19
90	46	81	946.45
90	46	82	938.24
90	46	83	906.69
90	46	84	882
90	47	81	894.51
90	47	82	873.64
90	47	83	818.66
90	47	84	805.93
90	48	81	800.7
90	48	82	785.68
90	48	83	739.12
90	48	84	748.43
90	49	74	748.61
90	49	75	742.42
90	49	76	750.98
90	49	81	763.84
90	49	82	760.41
90	49	83	736.29
90	49	84	750.36
90	50	74	742.29
90	50	75	750.68
90	50	76	752.66
90	50	77	751.77
90	50	78	746.79
90	50	79	760.72
90	50	80	778.81
90	50	81	770.05
90	50	82	759.14
90	50	83	752.68
90	50	84	759.03
90	51	74	757.69
90	51	75	798.16
90	51	76	805.6
90	51	77	807.07
90	51	78	798.88
90	51	79	793.42
90	51	80	785.78
90	51	81	765.08
90	51	82	744.01
90	51	83	721.31
90	51	84	723.59
90	52	74	786.94
90	52	75	874.05
90	52	76	893.11
90	52	77	889.95
90	52	78	869.44
90	52	79	849.55
90	52	80	840.25
90	52	81	826.39
90	52	82	805.26
90	52	83	769.03
90	52	84	750.73
90	53	74	789.96
90	53	75	881.94
90	53	76	877.26
90	53	77	857.18
90	53	78	891.76
90	53	79	920.54
90	53	80	939.27
90	53	81	922.85
90	53	82	898.56
90	53	83	843.35
90	53	84	808.33
90	54	74	777.23
90	54	75	869.55
90	54	76	884.37
90	54	77	874.4
90	54	78	876.53
90	54	79	876.06
90	54	80	891.1
90	54	81	901.54
90	54	82	914.65
90	54	83	893.25
90	54	84	874.24
90	55	74	751.38
90	55	75	834.85
90	55	76	890.67
90	55	77	920.26
90	55	78	876.17
90	55	79	863.01
90	55	80	892.48
90	55	81	910.27
90	55	82	914.72
90	55	83	894.97
90	55	84	884.67
90	56	74	775
90	56	75	824.41
90	56	76	865.99
90	56	77	890.73
90	56	78	900.98
90	56	79	917.4
90	56	80	947.34
90	56	81	943.43
90	56	82	911.06
90	56	83	891.18
90	56	84	883.18
90	57	74	853.73
90	57	75	856.43
90	57	76	858.36
90	57	77	878.47
90	57	78	874.35
90	57	79	869.73
90	57	80	913.66
90	57	81	938.23
90	57	82	916.08
90	57	83	905.25
90	57	84	899.36
90	58	74	944.16
90	58	75	897.29
90	58	76	857.78
90	58	77	875.4
90	58	78	877.63
90	58	79	891.71
90	58	80	955.78
90	58	81	999.69
90	58	82	985.68
90	58	83	981.97
90	58	84	988.22
90	59	75	887.53
90	59	76	866.04
90	59	77	867.81
90	59	78	894.14
90	59	79	945.22
90	59	80	970.14
90	59	81	980.15
90	59	82	934.71
90	59	83	894.59
90	59	84	881.64
90	60	75	759.88
90	60	76	726.48
90	60	77	732.11
90	60	78	734.61
90	60	79	746.07
90	60	80	728.95
90	60	81	697.52
90	60	82	664.19
90	60	83	634.95
90	60	84	642.8
90	61	77	749.97
90	61	78	762.25
90	61	79	789.54
90	61	80	769.7
90	61	81	737.75
90	61	82	688.97
90	61	83	661.5
90	61	84	694.79
90	62	75	849.37
90	62	76	871.37
90	62	77	858.87
90	62	78	841.01
90	62	79	869.18
90	62	80	858.94
90	62	81	847.18
90	62	82	799.43
90	62	83	778.35
90	62	84	828.39
90	63	75	702.7
90	63	76	862.63
90	63	77	874.96
90	63	78	838.92
90	63	79	873.48
90	63	80	911.2
90	63	81	957.64
90	63	82	919.81
90	63	83	897.28
90	63	84	937.55
90	64	75	688.64
90	64	76	842.71
90	64	77	843.94
90	64	78	787.94
90	64	79	808.52
90	64	80	847.82
90	64	81	898.58
90	64	82	878.56
90	64	83	860.69
90	64	84	890.86
90	65	74	851.98
90	65	75	775.69
90	65	76	827.88
90	65	77	809.11
90	65	78	750.64
90	65	79	764.78
90	65	80	812.52
90	65	81	888.07
90	65	82	900.28
90	65	83	900.38
90	65	84	890.43
90	66	74	862.54
90	66	75	891.36
90	66	76	846.76
90	66	77	793.15
90	66	78	739.87
90	66	79	745.5
90	66	80	803.16
90	66	81	887.87
90	66	82	911.76
90	66	83	918.42
90	66	84	864
90	67	74	870.45
90	67	75	866.65
90	67	76	810.13
90	67	77	772.6
90	67	78	754.97
90	67	79	752.63
90	67	80	761.38
90	67	81	783.94
90	67	82	799.19
90	67	83	806.82
90	67	84	767.77
90	68	74	865.45
90	68	75	811.54
90	68	76	781.99
90	68	77	773.28
90	68	78	785.54
90	68	79	779.72
90	68	80	769.27
90	68	81	766.65
90	68	82	775.92
90	68	83	782.88
90	68	84	772.36
90	69	74	825.76
90	69	75	785.24
90	69	76	777.43
90	69	77	790.75
90	69	78	820.44
90	69	79	814.29
90	69	80	799.62
90	69	81	785.72
90	69	82	779.78
90	69	83	776.98
90	69	84	784.24
90	70	74	802.37
90	70	75	787.87
90	70	76	768.35
90	70	77	766.77
90	70	78	779.47
90	70	79	765.69
90	70	80	755.44
90	70	81	758.48
90	70	82	764.93
90	70	83	770.05
90	70	84	771.15
90	71	74	787.66
90	71	75	787.03
90	71	76	763.14
90	71	77	754.49
90	71	78	759.96
90	71	79	751.87
90	71	80	750.97
90	71	81	764.39
90	71	82	768.28
90	71	83	766.29
90	71	84	771.04
90	72	74	778.73
90	72	75	779.83
90	72	76	761.63
90	72	77	748.85
90	72	78	749.78
90	72	79	754.04
90	72	80	768.41
90	72	81	790.81
90	72	82	789.7
90	72	83	780.13
90	72	84	793.27
90	73	74	785.43
90	73	75	777.75
90	73	76	762.51
90	73	81	834.31
90	73	82	856.72
90	73	83	871.66
90	73	84	867.59
90	74	81	899.09
90	74	82	928.54
90	74	83	942.24
90	74	84	934.45
90	75	81	970.2
90	75	82	997.93
90	75	83	997.93
90	75	84	996.17
90	76	81	941.06
90	76	82	984.5
90	76	83	996.04
90	76	84	990.49
91	47	81	885.46
91	47	82	876.44
91	47	83	861.76
91	47	84	861.5
91	48	81	806.82
91	48	82	793.68
91	48	83	780.15
91	48	84	796.16
91	49	74	780.06
91	49	75	769.36
91	49	76	768.51
91	49	81	766.31
91	49	82	762.98
91	49	83	755.36
91	49	84	776.47
91	50	74	769.09
91	50	75	767.87
91	50	76	763.54
91	50	81	773.44
91	50	82	763.46
91	50	83	757.94
91	50	84	775.37
91	51	74	778.9
91	51	75	803.87
91	51	76	803.14
91	51	81	767.5
91	51	82	753.23
91	51	83	748.92
91	51	84	766.59
91	52	74	808.37
91	52	75	873.65
91	52	76	882.64
91	52	81	813.92
91	52	82	791.85
91	52	83	771.05
91	52	84	762.88
91	53	74	825.3
91	53	75	911.35
91	53	76	907.35
91	53	81	909.29
91	53	82	860.05
91	53	83	812.06
91	53	84	782.38
91	54	74	823.38
91	54	75	912.21
91	54	76	922.37
91	54	81	900.91
91	54	82	901.35
91	54	83	864.3
91	54	84	838.64
91	55	74	803.34
91	55	75	877.15
91	55	76	925.16
91	55	81	917.98
91	55	82	921.74
91	55	83	898.34
91	55	84	887.82
91	56	74	790.97
91	56	75	854.63
91	56	76	906.28
91	56	81	968.52
91	56	82	928.4
91	56	83	915.97
91	56	84	909.95
91	57	74	843.51
91	57	75	861.65
91	57	76	887.67
91	57	77	950.51
91	57	78	968.04
91	57	79	968.17
91	57	80	953.44
91	57	81	939.84
91	57	82	924.06
91	57	83	915.39
91	57	84	909.68
91	58	74	958.03
91	58	75	901.01
91	58	76	876.44
91	58	77	945.16
91	58	78	965.21
91	58	79	974.94
91	58	80	975.81
91	58	81	979.22
91	58	82	975.6
91	58	83	982.76
91	58	84	996.93
91	59	74	902.22
91	59	75	913.68
91	59	76	917.38
91	59	77	926.35
91	59	78	942.34
91	59	79	958.77
91	59	80	962.97
91	59	81	963.41
91	59	82	935.07
91	59	83	917.47
91	59	84	900.15
91	60	74	791.72
91	60	75	737.97
91	60	76	682.77
91	60	77	734.83
91	60	78	746.99
91	60	79	717.02
91	60	80	730.39
91	60	81	740.41
91	60	82	732.27
91	60	83	703.2
91	60	84	668.16
91	61	74	745.05
91	61	75	665.33
91	61	76	629.74
91	61	77	728.36
91	61	78	784.17
91	61	79	774.46
91	61	80	790.96
91	61	81	794.83
91	61	82	774.03
91	61	83	725.86
91	61	84	683.14
91	62	74	866.76
91	62	75	771.82
91	62	76	808.53
91	62	77	860.25
91	62	78	881.94
91	62	79	886.44
91	62	80	895.05
91	62	81	903.19
91	62	82	876.08
91	62	83	838.39
91	62	84	828.59
91	63	74	803.81
91	63	75	683.05
91	63	76	893
91	63	77	893.66
91	63	78	848.82
91	63	79	886.72
91	63	80	942.74
91	63	81	1006
91	63	82	977.01
91	63	83	940.12
91	63	84	955.61
91	64	74	822.71
91	64	75	751.54
91	64	76	884.45
91	64	77	855.21
91	64	78	801.74
91	64	79	819.31
91	64	80	860.56
91	64	81	912.79
91	64	82	896.78
91	64	83	883.39
91	64	84	911.66
91	65	74	918.92
91	65	75	925.33
91	65	76	853.67
91	65	77	804.8
91	65	78	768.6
91	65	79	770.7
91	65	80	812.42
91	65	81	880.73
91	65	82	903.7
91	65	83	920.69
91	65	84	931.08
91	66	74	865.38
91	66	75	902.37
91	66	76	842.23
91	66	77	791.14
91	66	78	749.08
91	66	79	748.55
91	66	80	799.02
91	66	81	884.76
91	66	82	929.78
91	66	83	953.47
91	66	84	925.44
91	67	74	869.88
91	67	75	874.09
91	67	76	807.3
91	67	81	813.91
91	67	82	843.18
91	67	83	860.62
91	67	84	826.24
91	68	74	877.82
91	68	75	838.56
91	68	76	779.91
91	68	81	790.81
91	68	82	801.15
91	68	83	809.22
91	68	84	804.88
91	69	74	830.48
91	69	75	792.83
91	69	76	763.88
91	69	81	791.68
91	69	82	780.03
91	69	83	777.53
91	69	84	799.89
91	70	74	806.33
91	70	75	798.29
91	70	76	759.06
91	70	81	772.39
91	70	82	775.4
91	70	83	779.76
91	70	84	775.1
91	71	74	794.76
91	71	75	791.19
91	71	76	754.93
91	71	81	783.62
91	71	82	790.9
91	71	83	792.01
91	71	84	799.11
91	72	74	802.39
91	72	75	761.85
91	72	76	753.22
91	72	81	812.28
91	72	82	813.87
91	72	83	804.75
91	72	84	842.67
91	73	74	811.19
91	73	75	779.46
91	73	76	772.34
91	73	81	877.4
91	73	82	888.47
91	73	83	894.04
91	73	84	903.81
91	74	74	806.92
91	74	75	781.94
91	74	76	770.72
91	74	81	940.4
91	74	82	952.53
91	74	83	964.59
91	74	84	966.21
91	75	81	988.23
91	75	82	1002.1
91	75	83	1011.1
91	75	84	1021.3
91	76	81	960.23
91	76	82	986
91	76	83	1004.1
91	76	84	1008.5
92	47	81	937.32
92	47	82	942.65
92	47	83	943.64
92	47	84	945.72
92	48	81	854.31
92	48	82	862.21
92	48	83	870.4
92	48	84	874.52
92	49	74	814.41
92	49	75	814.21
92	49	76	804.09
92	49	81	799.99
92	49	82	811.14
92	49	83	814.92
92	49	84	825.03
92	50	74	805.57
92	50	75	800.21
92	50	76	779.28
92	50	81	806.96
92	50	82	802.05
92	50	83	772.72
92	50	84	791
92	51	74	811.11
92	51	75	809.64
92	51	76	785.27
92	51	81	783.7
92	51	82	778.34
92	51	83	765.03
92	51	84	797.67
92	52	74	835.6
92	52	75	865.78
92	52	76	852.92
92	52	81	781.8
92	52	82	774.33
92	52	83	762.03
92	52	84	774.17
92	53	74	883.42
92	53	75	958.32
92	53	76	932.99
92	53	81	823.57
92	53	82	793.59
92	53	83	767.57
92	53	84	755.75
92	54	74	914.86
92	54	75	991.5
92	54	76	967.62
92	54	81	837.77
92	54	82	830.97
92	54	83	795.55
92	54	84	773.87
92	55	74	905.44
92	55	75	940.48
92	55	76	939.29
92	55	81	863.8
92	55	82	859.97
92	55	83	843.81
92	55	84	838.25
92	56	74	854.6
92	56	75	918.37
92	56	76	944.84
92	56	81	917.11
92	56	82	878.1
92	56	83	879.46
92	56	84	881.47
92	57	74	833.92
92	57	75	881.96
92	57	76	909.74
92	57	77	935.5
92	57	78	949.6
92	57	79	954.85
92	57	80	928.9
92	57	81	905.52
92	57	82	889.17
92	57	83	876.86
92	57	84	871.27
92	58	74	897.54
92	58	75	877.8
92	58	76	879.92
92	58	77	917.5
92	58	78	946.71
92	58	79	973.45
92	58	80	954.33
92	58	81	940.57
92	58	82	932.65
92	58	83	936.21
92	58	84	951.71
92	59	74	936
92	59	75	950.01
92	59	76	959.28
92	59	77	931.35
92	59	78	953.01
92	59	79	973.25
92	59	80	949.89
92	59	81	934.78
92	59	82	916.32
92	59	83	908.12
92	59	84	897.78
92	60	74	879.29
92	60	75	829.83
92	60	76	768.24
92	60	77	808.77
92	60	78	798.17
92	60	79	735.32
92	60	80	755.32
92	60	81	784.78
92	60	82	792.96
92	60	83	778.66
92	60	84	745.88
92	61	74	837.61
92	61	75	727.42
92	61	76	663.81
92	61	77	799.68
92	61	78	840.33
92	61	79	780.84
92	61	80	821.71
92	61	81	869.92
92	61	82	886.41
92	61	83	858.22
92	61	84	793.02
92	62	74	834.3
92	62	75	695.65
92	62	76	729.51
92	62	77	866.41
92	62	78	929.71
92	62	79	894.26
92	62	80	919.23
92	62	81	957.47
92	62	82	959.32
92	62	83	939.61
92	62	84	901.73
92	63	74	773.42
92	63	75	719.05
92	63	76	892.84
92	63	77	909.54
92	63	78	885.38
92	63	79	903.18
92	63	80	946.77
92	63	81	1000.8
92	63	82	1002.5
92	63	83	994.84
92	63	84	983.04
92	64	74	783.54
92	64	75	803.47
92	64	76	929.62
92	64	77	902.08
92	64	78	847.99
92	64	79	831.13
92	64	80	865.3
92	64	81	921.88
92	64	82	928.08
92	64	83	930.68
92	64	84	935.4
92	65	74	877.18
92	65	75	938.69
92	65	76	913.84
92	65	77	877.58
92	65	78	831.65
92	65	79	790.63
92	65	80	816.32
92	65	81	873.9
92	65	82	910.34
92	65	83	941.65
92	65	84	957.58
92	66	74	845.33
92	66	75	890.31
92	66	76	880.53
92	66	77	859.28
92	66	78	825.6
92	66	79	791.54
92	66	80	805.71
92	66	81	856.21
92	66	82	918.7
92	66	83	962.96
92	66	84	970.4
92	67	74	872.31
92	67	75	885.21
92	67	76	853.9
92	67	81	813.37
92	67	82	852.12
92	67	83	883.3
92	67	84	884.81
92	68	74	910.71
92	68	75	882.73
92	68	76	827.38
92	68	81	797.25
92	68	82	808.52
92	68	83	818.61
92	68	84	829.92
92	69	74	863.2
92	69	75	837.93
92	69	76	795.23
92	69	81	799.95
92	69	82	780.15
92	69	83	769.95
92	69	84	794.65
92	70	74	815.75
92	70	75	793.42
92	70	76	764.64
92	70	81	779.59
92	70	82	775.18
92	70	83	774.22
92	70	84	778.15
92	71	74	788.79
92	71	75	762.06
92	71	76	745.31
92	71	81	790.46
92	71	82	798.82
92	71	83	806.2
92	71	84	822.29
92	72	74	813.81
92	72	75	774.5
92	72	76	750.33
92	72	81	826.32
92	72	82	842.34
92	72	83	851.34
92	72	84	897.92
92	73	74	808.39
92	73	75	787.91
92	73	76	757.69
92	73	81	897.95
92	73	82	907.2
92	73	83	915.31
92	73	84	941
92	74	74	797.82
92	74	75	798.23
92	74	76	760.44
92	74	81	960.05
92	74	82	963.15
92	74	83	975.71
92	74	84	988.9
92	75	81	980.86
92	75	82	990.52
92	75	83	1016.6
92	75	84	1035.1
92	76	81	958.7
92	76	82	973.52
92	76	83	994.52
92	76	84	1015.1
93	49	74	840.49
93	49	75	835.68
93	49	76	786.06
93	50	74	833.02
93	50	75	813.12
93	50	76	761.1
93	50	81	809.5
93	50	82	811.65
93	50	83	784.1
93	50	84	797.81
93	51	74	825.07
93	51	75	795.4
93	51	76	751.28
93	51	81	793.57
93	51	82	794.55
93	51	83	774.8
93	51	84	815.33
93	52	74	829.18
93	52	75	836.79
93	52	76	806.32
93	52	81	774.77
93	52	82	770.35
93	52	83	757.24
93	52	84	796.46
93	53	74	885.91
93	53	75	918.16
93	53	76	884.22
93	53	81	767.36
93	53	82	754.33
93	53	83	738.82
93	53	84	762.92
93	54	71	776.72
93	54	72	759.49
93	54	73	876.07
93	54	74	952.77
93	54	75	986.98
93	54	76	945.82
93	54	81	778.37
93	54	82	764.36
93	54	83	737.7
93	54	84	726.18
93	55	71	789.38
93	55	72	747.37
93	55	73	865.79
93	55	74	965.67
93	55	75	990.3
93	55	76	971.66
93	55	81	800.33
93	55	82	780.63
93	55	83	769.84
93	55	84	766.41
93	56	71	842.38
93	56	72	776.64
93	56	73	850.17
93	56	74	930.8
93	56	75	973.53
93	56	76	965.2
93	56	81	839.27
93	56	82	801.97
93	56	83	806.53
93	56	84	804.41
93	57	71	931.31
93	57	72	845.27
93	57	73	852.31
93	57	74	883.78
93	57	75	932.83
93	57	76	945.1
93	57	77	943.7
93	57	78	950.32
93	57	79	939.22
93	57	80	896.78
93	58	71	998.31
93	58	72	950.45
93	58	73	911.92
93	58	74	862.54
93	58	75	898.11
93	58	76	921.65
93	58	77	940.08
93	58	78	952.53
93	58	79	967.92
93	58	80	932.86
93	59	71	968.36
93	59	72	977.48
93	59	73	980.68
93	59	74	964.92
93	59	75	957.54
93	59	76	949.8
93	59	77	926.6
93	59	78	966.07
93	59	79	995.95
93	59	80	937.89
93	60	71	928.11
93	60	72	948.14
93	60	73	896.49
93	60	74	855.36
93	60	75	868.88
93	60	76	880.96
93	60	77	840.09
93	60	78	794.15
93	60	79	725.36
93	60	80	773.43
93	61	74	748.62
93	61	75	786.07
93	61	76	839.19
93	61	77	848.81
93	61	78	820.96
93	61	79	753.01
93	61	80	832.05
93	62	71	936.11
93	62	72	970.78
93	62	73	965.06
93	62	74	867.53
93	62	75	818.02
93	62	76	830.14
93	62	77	902.36
93	62	78	913.65
93	62	79	870.73
93	62	80	919.46
93	63	71	894.99
93	63	72	931.53
93	63	73	919.86
93	63	74	883.85
93	63	75	885.08
93	63	76	934
93	63	77	916.22
93	63	78	897.23
93	63	79	917.4
93	63	80	942.14
93	64	71	880.5
93	64	72	895.02
93	64	73	862.98
93	64	74	883.78
93	64	75	908.28
93	64	76	954.16
93	64	77	923.62
93	64	78	882.96
93	64	79	857.18
93	64	80	870.09
93	65	71	908.83
93	65	72	954.59
93	65	73	914.9
93	65	74	905.65
93	65	75	922.65
93	65	76	936.91
93	65	77	918.44
93	65	78	879.41
93	65	79	829.99
93	65	80	832.39
93	66	71	906.16
93	66	72	952.93
93	66	73	924.58
93	66	74	931.24
93	66	75	941.35
93	66	76	930.09
93	67	71	897.22
93	67	72	962.7
93	67	73	946.76
93	67	74	946.07
93	67	75	942.01
93	67	76	921.13
93	67	81	795.2
93	67	82	818.83
93	67	83	853.76
93	67	84	900.42
93	68	71	899.27
93	68	72	993.43
93	68	73	980.45
93	68	74	953.35
93	68	75	923.01
93	68	76	895.05
93	68	81	795.05
93	68	82	794.19
93	68	83	802.41
93	68	84	825.76
93	69	71	802.18
93	69	72	935.1
93	69	73	917.01
93	69	74	886.02
93	69	75	857.05
93	69	76	837.36
93	69	81	815.83
93	69	82	795.21
93	69	83	768.87
93	69	84	758.88
93	70	74	837.81
93	70	75	815.47
93	70	76	798.11
93	70	81	790.85
93	70	82	772.14
93	70	83	759.2
93	70	84	780.34
93	71	74	806.46
93	71	75	795.33
93	71	76	772.03
93	71	81	794.33
93	71	82	790.76
93	71	83	798.37
93	71	84	839.01
93	72	74	825.21
93	72	75	828.76
93	72	76	782.82
93	72	81	837.52
93	72	82	862.54
93	72	83	894.03
93	72	84	929.28
93	73	74	824.37
93	73	75	827.05
93	73	76	786.7
93	73	81	914.66
93	73	82	927.55
93	73	83	942.47
93	73	84	971.03
93	74	74	822.22
93	74	75	817.83
93	74	76	789.28
94	49	74	833.23
94	49	75	832.88
94	49	76	800.85
94	50	71	891.04
94	50	72	860.77
94	50	73	822.92
94	50	74	817.61
94	50	75	809.64
94	50	76	774.67
94	51	71	870.53
94	51	72	866.54
94	51	73	837.04
94	51	74	823.4
94	51	75	802.23
94	51	76	757.35
94	52	71	857.89
94	52	72	850.08
94	52	73	821.54
94	52	74	825.84
94	52	75	838.28
94	52	76	813.34
94	53	69	644.31
94	53	70	796
94	53	71	846.91
94	53	72	829.82
94	53	73	837.06
94	53	74	862.08
94	53	75	876.43
94	53	76	864.79
94	54	69	624.24
94	54	70	748.11
94	54	71	814.03
94	54	72	803.72
94	54	73	883.67
94	54	74	926.97
94	54	75	930.11
94	54	76	920.76
94	54	78	903.41
94	54	79	844.15
94	54	80	787.91
94	55	69	629.7
94	55	70	748.06
94	55	71	819.14
94	55	72	775.67
94	55	73	873.25
94	55	74	961.22
94	55	75	1008.7
94	55	76	984.04
94	55	78	937.98
94	55	79	883.89
94	55	80	818.35
94	56	69	664.14
94	56	70	775.31
94	56	71	860.11
94	56	72	804.26
94	56	73	868.29
94	56	74	941.09
94	56	75	993.53
94	56	76	961.41
94	56	78	968.95
94	56	79	945.84
94	56	80	859.71
94	57	71	922.36
94	57	72	863.03
94	57	73	869.93
94	57	74	898.73
94	57	75	955.3
94	57	76	954.11
94	57	77	934.26
94	57	78	965.34
94	57	79	949.13
94	57	80	897.29
94	58	71	985.05
94	58	72	931.4
94	58	73	896.08
94	58	74	871.4
94	58	75	922.51
94	58	76	949.34
94	58	77	959.82
94	58	78	967.26
94	58	79	973.15
94	58	80	939.56
94	59	71	983.91
94	59	72	973.4
94	59	73	971.05
94	59	74	967.01
94	59	75	958.24
94	59	76	942.73
94	59	77	927.33
94	59	78	975.79
94	59	79	1023
94	59	80	944.92
94	60	71	901.4
94	60	72	889.63
94	60	73	831.75
94	60	74	813.95
94	60	75	865.03
94	60	76	915.74
94	60	77	831.73
94	60	78	767.16
94	60	79	709.73
94	60	80	791.14
94	61	71	743.37
94	61	72	669.26
94	61	73	591.15
94	61	74	663.08
94	61	75	804.42
94	61	76	931.79
94	61	77	861.02
94	61	78	787.03
94	61	79	713.43
94	61	80	830.23
94	62	71	833.38
94	62	72	841.51
94	62	73	829.09
94	62	74	863.56
94	62	75	911.54
94	62	76	946.02
94	62	77	937.58
94	62	78	893.64
94	62	79	839.87
94	62	80	906.9
94	63	71	906.65
94	63	72	926.09
94	63	73	919.69
94	63	74	962.77
94	63	75	989.69
94	63	76	987.87
94	63	77	941.14
94	63	78	918.38
94	63	79	935
94	63	80	950.58
94	64	71	937.89
94	64	72	965.97
94	64	73	938.98
94	64	74	975.91
94	64	75	985.95
94	64	76	977.76
94	64	77	952.34
94	64	78	926.86
94	64	79	903.74
94	64	80	893.29
94	65	71	931.92
94	65	72	982.79
94	65	73	948.63
94	65	74	946.19
94	65	75	943.86
94	65	76	947.42
94	65	77	952.66
94	65	78	934.14
94	65	79	896.32
94	65	80	871.73
94	66	71	902.49
94	66	72	957.24
94	66	73	946.47
94	66	74	969.41
94	66	75	978.09
94	66	76	957.3
94	66	78	935.07
94	66	79	949.73
94	66	80	905.45
94	67	69	751.9
94	67	70	786.49
94	67	71	864.16
94	67	72	941.36
94	67	73	945.93
94	67	74	956.9
94	67	75	962.63
94	67	76	953.78
94	67	78	955.95
94	67	79	919.43
94	67	80	864.52
94	68	69	654.41
94	68	70	723.69
94	68	71	844.53
94	68	72	950.59
94	68	73	950.38
94	68	74	929.66
94	68	75	919.67
94	68	76	926.63
94	68	78	943.88
94	68	79	876.48
94	68	80	830.92
94	69	69	662.69
94	69	70	686.92
94	69	71	774.21
94	69	72	874.9
94	69	73	879.8
94	69	74	868.24
94	69	75	852.08
94	69	76	849.03
94	69	78	841.57
94	69	79	827.36
94	69	80	819.93
94	70	69	686.01
94	70	70	663.95
94	70	71	727.39
94	70	72	833.79
94	70	73	843.2
94	70	74	828.78
94	70	75	809.65
94	70	76	805.24
94	71	71	718.99
94	71	72	826.45
94	71	73	828.1
94	71	74	810.45
94	71	75	790.97
94	71	76	780.5
94	72	71	699.51
94	72	72	833.15
94	72	73	829.21
94	72	74	831.36
94	72	75	841.72
94	72	76	808.79
94	73	71	684.28
94	73	72	846
94	73	73	842.02
94	73	74	835.25
94	73	75	836.36
94	73	76	819.86
94	74	74	839.05
94	74	75	811.56
94	74	76	823.27
95	50	71	886.89
95	50	72	849.76
95	50	73	827.54
95	51	71	883.35
95	51	72	874.23
95	51	73	871.01
95	52	71	875.35
95	52	72	880.31
95	52	73	876.04
95	53	69	634.51
95	53	70	797.31
95	53	71	863.54
95	53	72	864.3
95	53	73	866.07
95	53	77	925.76
95	53	78	943.52
95	53	79	885.21
95	53	80	826.57
95	54	69	642.52
95	54	70	779.39
95	54	71	839.3
95	54	72	822.47
95	54	73	854.78
95	54	77	963.65
95	54	78	991.9
95	54	79	919.4
95	54	80	842.91
95	55	69	660.49
95	55	70	780.55
95	55	71	851.15
95	55	72	820.45
95	55	73	867.47
95	55	77	991.84
95	55	78	1007.6
95	55	79	946.2
95	55	80	874.97
95	56	69	684.73
95	56	70	794.41
95	56	71	878.36
95	56	72	838.69
95	56	73	868.01
95	56	77	928.26
95	56	78	1002.7
95	56	79	988.84
95	56	80	933.83
95	57	69	783.99
95	57	70	841.33
95	57	71	915.14
95	57	72	874.64
[truncated: 7,412 more rows]
