# Supplementary material for: From mathematics to medicine: A practical primer on topological data analysis (TDA) and the development of related analytic tools for the functional discovery of latent structure in fMRI data
Source: PLoS One. 2021 Aug 12;16(8):e0255859. doi: 10.1371/journal.pone.0255859 (PMC8360597; doi:10.1371/journal.pone.0255859)
Supplement: S1 Data — The included archive of .csv files has one .csv file for each time index. Each .csv file contains a single matrix, which has one column for each of the spatial coordinates x, y, z and one column for the fMRI signal amplitude at voxel (x, y, z) at that time index. This is normalized scan data for a single patient from our study, described in the paper, with an ACC (anterior cingulate cortex) mask applied. This is the data we used, together with our software implementation of our workflow (available at https://github.com/regalski/Wayne-State-TDA), to produce the persistence diagrams, vineyards, and loop locations pictured in the figures and described in the Workflow section of our paper. (ZIP) [file pone.0255859.s004.zip › lea2002_145_121_121_time_205_rdACC.csv]

86	49	77	718.28
86	49	78	718.42
86	49	79	713.25
86	49	80	704.68
86	50	77	721.42
86	50	78	702.62
86	50	79	689.58
86	50	80	677.71
86	51	77	699.45
86	51	78	698.9
86	51	79	693.11
86	51	80	673.86
86	52	77	704.71
86	52	78	712.07
86	52	79	702.14
86	52	80	682.95
86	53	77	808.9
86	53	78	755.86
86	53	79	713.97
86	53	80	698.69
86	54	77	835.69
86	54	78	812.65
86	54	79	790.28
86	54	80	747.21
86	55	77	832.38
86	55	78	839.36
86	55	79	846.71
86	55	80	811.26
86	56	77	836.35
86	56	78	847.14
86	56	79	872.38
86	56	80	889.88
86	57	77	827.54
86	57	78	871.1
86	57	79	916.13
86	57	80	890.84
86	57	81	856.81
86	57	82	817.34
86	58	77	831.53
86	58	78	880.34
86	58	79	926.45
86	58	80	891.67
86	58	81	844.54
86	58	82	845.25
86	59	81	796.42
86	59	82	832.67
86	60	81	656.89
86	60	82	753.73
86	61	81	761.95
86	61	82	806.48
86	62	81	838.31
86	62	82	849.44
86	63	77	846
86	63	78	777.91
86	63	79	815.39
86	63	80	837.85
86	63	81	832.99
86	63	82	849.63
86	64	77	840.49
86	64	78	813.56
86	64	79	813.16
86	64	80	803.75
86	64	81	756.24
86	64	82	748.05
86	65	77	837.89
86	65	78	876.59
86	65	79	853.74
86	65	80	811.79
86	65	81	748.92
86	65	82	729.35
86	66	77	860
86	66	78	946.07
86	66	79	893.87
86	66	80	830.86
86	66	81	761.45
86	66	82	733.06
86	67	77	785.27
86	67	78	835.05
86	67	79	842.75
86	67	80	837.59
86	68	77	831.79
86	68	78	845.27
86	68	79	839.17
86	68	80	817.15
86	69	77	866.65
86	69	78	831.91
86	69	79	806.74
86	69	80	778.08
86	70	77	761.48
86	70	78	712.09
86	70	79	715.7
86	70	80	723.48
86	71	77	718.24
86	71	78	707.76
86	71	79	715.44
86	71	80	724.21
86	72	77	704.11
86	72	78	719.79
86	72	79	717.95
86	72	80	719.14
86	73	77	711.21
86	73	78	739.43
86	73	79	721.54
86	73	80	709.1
87	46	81	928.13
87	46	82	926.46
87	46	83	926.19
87	46	84	935.59
87	47	81	848.76
87	47	82	855.5
87	47	83	864.78
87	47	84	863.08
87	48	81	764.08
87	48	82	768.9
87	48	83	776.79
87	48	84	784.26
87	49	77	733.81
87	49	78	734.97
87	49	79	734.46
87	49	80	733.26
87	49	81	727.17
87	49	82	730.86
87	49	83	740.87
87	49	84	753.22
87	50	77	736.08
87	50	78	725.89
87	50	79	728.04
87	50	80	733.54
87	50	81	708.75
87	50	82	704.94
87	50	83	720.98
87	50	84	737.07
87	51	77	716.73
87	51	78	702.52
87	51	79	692.41
87	51	80	686.69
87	52	77	721.06
87	52	78	711.73
87	52	79	697.54
87	52	80	689.64
87	53	77	832.77
87	53	78	798.99
87	53	79	769.71
87	53	80	742.7
87	54	77	847.96
87	54	78	826.5
87	54	79	806.8
87	54	80	773.34
87	55	77	823.97
87	55	78	831.69
87	55	79	842.1
87	55	80	811.01
87	55	81	780.21
87	55	82	742.9
87	55	83	741.54
87	55	84	748.48
87	56	77	826.93
87	56	78	853.84
87	56	79	889.97
87	56	80	863.94
87	56	81	833.2
87	56	82	782.41
87	56	83	769.02
87	56	84	759.77
87	57	77	826.21
87	57	78	874.97
87	57	79	935.09
87	57	80	900.86
87	57	81	865.16
87	57	82	811.08
87	57	83	780.9
87	57	84	756.97
87	58	77	835.72
87	58	78	879.44
87	58	79	918.58
87	58	80	900.63
87	58	81	879.14
87	58	82	858.81
87	58	83	847.91
87	58	84	830.73
87	59	77	875.81
87	59	78	873.39
87	59	79	856.35
87	59	80	855.65
87	59	81	838.65
87	59	82	850.95
87	59	83	860.65
87	59	84	850.07
87	60	77	775
87	60	78	759.77
87	60	79	771.92
87	60	80	744.65
87	60	81	695.29
87	60	82	761.01
87	60	83	811.57
87	60	84	819.89
87	61	77	731.51
87	61	78	706.05
87	61	79	775.48
87	61	80	794.01
87	61	81	760.16
87	61	82	788.51
87	61	83	809.24
87	61	84	829.63
87	62	77	757.73
87	62	78	720.83
87	62	79	806.91
87	62	80	841.34
87	62	81	834.9
87	62	82	833.11
87	62	83	837.61
87	62	84	849.85
87	63	77	865.25
87	63	78	860.1
87	63	79	827.54
87	63	80	816.43
87	63	81	845.31
87	63	82	859.23
87	63	83	870.52
87	63	84	854.66
87	64	77	849.43
87	64	78	836.39
87	64	79	787.2
87	64	80	772.49
87	64	81	804.68
87	64	82	800.74
87	64	83	791.38
87	64	84	777.4
87	65	77	830.87
87	65	78	841.69
87	65	79	790.64
87	65	80	760.83
87	65	81	768.9
87	65	82	758.25
87	65	83	749.11
87	65	84	751.8
87	66	77	841.88
87	66	78	894.89
87	66	79	818.74
87	66	80	761.82
87	66	81	742.84
87	66	82	728.41
87	66	83	718.34
87	66	84	734.13
87	67	77	855.87
87	67	78	817.27
87	67	79	788.16
87	67	80	761.97
87	67	81	732.35
87	67	82	708.71
87	67	83	691.64
87	67	84	715.96
87	68	77	856.78
87	68	78	805.9
87	68	79	789.51
87	68	80	768.97
87	68	81	740.98
87	68	82	725.03
87	68	83	709.4
87	68	84	713.22
87	69	77	820.98
87	69	78	797.32
87	69	79	781.98
87	69	80	764.84
87	70	77	724.64
87	70	78	733.18
87	70	79	741.53
87	70	80	745.91
87	71	77	724.36
87	71	78	750.4
87	71	79	748.47
87	71	80	744.63
87	72	77	754.08
87	72	78	768.95
87	72	79	749.94
87	72	80	741.77
87	73	77	746.88
87	73	78	744.78
87	73	79	733.56
87	73	80	734.98
87	73	81	750.31
87	73	82	746.22
87	73	83	735.6
87	73	84	733.77
87	74	81	793.71
87	74	82	813.17
87	74	83	831.87
87	74	84	853.71
87	75	81	821.36
87	75	82	859.11
87	75	83	897.44
87	75	84	924.2
87	76	81	816.18
87	76	82	869.17
87	76	83	922.66
87	76	84	941.49
88	46	81	945.51
88	46	82	947.3
88	46	83	951.22
88	46	84	948.54
88	47	81	875.82
88	47	82	880.93
88	47	83	886.05
88	47	84	875.08
88	48	81	774.3
88	48	82	776.41
88	48	83	780.19
88	48	84	784.31
88	49	77	754.12
88	49	78	747.49
88	49	79	734.19
88	49	80	729.37
88	49	81	736.99
88	49	82	741.92
88	49	83	746.09
88	49	84	753.62
88	50	77	724.44
88	50	78	727.94
88	50	79	731.7
88	50	80	736.8
88	50	81	734.17
88	50	82	728.59
88	50	83	729.31
88	50	84	737.06
88	51	77	735.97
88	51	78	729.89
88	51	79	719.85
88	51	80	707.03
88	52	77	783.6
88	52	78	765.57
88	52	79	744.8
88	52	80	721.14
88	53	77	870.32
88	53	78	842.91
88	53	79	816.79
88	53	80	787.52
88	54	77	898.54
88	54	78	870.8
88	54	79	844
88	54	80	815.16
88	55	77	892.81
88	55	78	873.05
88	55	79	857.16
88	55	80	837.64
88	55	81	815.94
88	55	82	788.32
88	55	83	810
88	55	84	832.44
88	56	77	871.95
88	56	78	866.61
88	56	79	868.53
88	56	80	860.62
88	56	81	845.16
88	56	82	821.51
88	56	83	836.72
88	56	84	858.78
88	57	77	860.99
88	57	78	886.96
88	57	79	910.18
88	57	80	882.38
88	57	81	851.77
88	57	82	820.44
88	57	83	815.22
88	57	84	825.75
88	58	77	864.56
88	58	78	890.79
88	58	79	914.39
88	58	80	897.78
88	58	81	886.35
88	58	82	870.22
88	58	83	868.37
88	58	84	871.7
88	59	77	897.44
88	59	78	877.3
88	59	79	860.05
88	59	80	880.68
88	59	81	880.56
88	59	82	861.71
88	59	83	855.89
88	59	84	858.21
88	60	77	859.02
88	60	78	843.73
88	60	79	807.66
88	60	80	763.69
88	60	81	723.4
88	60	82	728.02
88	60	83	751.04
88	60	84	784.66
88	61	77	832.01
88	61	78	834.11
88	61	79	833.41
88	61	80	812.53
88	61	81	785.25
88	61	82	764.42
88	61	83	767.89
88	61	84	823.44
88	62	77	832.2
88	62	78	840.63
88	62	79	866.79
88	62	80	866.89
88	62	81	863.98
88	62	82	828.71
88	62	83	817.87
88	62	84	859.75
88	63	77	871.69
88	63	78	868.25
88	63	79	856.86
88	63	80	856.02
88	63	81	891.88
88	63	82	892.82
88	63	83	889.07
88	63	84	881.79
88	64	77	865.84
88	64	78	841.83
88	64	79	795.55
88	64	80	803.56
88	64	81	880.85
88	64	82	869.89
88	64	83	850.52
88	64	84	818.47
88	65	77	861.46
88	65	78	828.02
88	65	79	770.12
88	65	80	772.31
88	65	81	848.31
88	65	82	843.3
88	65	83	831.72
88	65	84	792.54
88	66	77	875.84
88	66	78	835.8
88	66	79	783.74
88	66	80	767.18
88	66	81	806.47
88	66	82	808.54
88	66	83	801.45
88	66	84	766.06
88	67	77	855.62
88	67	78	803.47
88	67	79	758.92
88	67	80	740.32
88	67	81	753.85
88	67	82	745.11
88	67	83	728.37
88	67	84	724.76
88	68	77	817.27
88	68	78	774.39
88	68	79	751.98
88	68	80	742.83
88	68	81	743.64
88	68	82	741.89
88	68	83	738.8
88	68	84	734.23
88	69	77	763.87
88	69	78	741.5
88	69	79	745.42
88	69	80	748.48
88	70	77	740.09
88	70	78	728.24
88	70	79	737.31
88	70	80	744.78
88	71	77	734.09
88	71	78	744.16
88	71	79	749.72
88	71	80	750.98
88	72	77	732.45
88	72	78	759.98
88	72	79	758.26
88	72	80	757.44
88	73	77	732.04
88	73	78	731.08
88	73	79	747.74
88	73	80	761.06
88	73	81	764.24
88	73	82	768.45
88	73	83	769.09
88	73	84	761.15
88	74	81	823.56
88	74	82	846.11
88	74	83	862.77
88	74	84	871.36
88	75	81	887.1
88	75	82	918.27
88	75	83	938.77
88	75	84	953.77
88	76	81	893.38
88	76	82	924.6
88	76	83	932.38
88	76	84	947.71
89	46	81	955.38
89	46	82	954.05
89	46	83	953.26
89	46	84	936.17
89	47	81	888.47
89	47	82	884.7
89	47	83	877.61
89	47	84	865.46
89	48	81	787.31
89	48	82	781.07
89	48	83	770.49
89	48	84	771.1
89	49	77	750.91
89	49	78	749.69
89	49	79	733.51
89	49	80	731.08
89	49	81	748.8
89	49	82	751.29
89	49	83	747.3
89	49	84	753.88
89	50	74	746.15
89	50	75	752.86
89	50	76	738.96
89	50	77	731.23
89	50	78	729.49
89	50	79	735.03
89	50	80	743.89
89	50	81	754.84
89	50	82	754.48
89	50	83	745.2
89	50	84	748.53
89	51	74	747.06
89	51	75	791.4
89	51	76	776.87
89	51	77	769.08
89	51	78	758.24
89	51	79	750.69
89	51	80	741.72
89	51	81	732.18
89	51	82	724.39
89	51	83	718.77
89	51	84	725.28
89	52	74	772.97
89	52	75	855.62
89	52	76	858.05
89	52	77	844.16
89	52	78	817.67
89	52	79	799.92
89	52	80	782.74
89	52	81	767.72
89	52	82	757.64
89	52	83	747.21
89	52	84	747.55
89	53	74	795
89	53	75	874.19
89	53	76	881.02
89	53	77	880.93
89	53	78	885.04
89	53	79	878.78
89	53	80	864.06
89	53	81	844.56
89	53	82	826.39
89	53	83	799.6
89	53	84	790.64
89	54	74	797.01
89	54	75	866.2
89	54	76	891.71
89	54	77	904.57
89	54	78	887.35
89	54	79	871.85
89	54	80	862.87
89	54	81	851.29
89	54	82	839.13
89	54	83	834.81
89	54	84	840.06
89	55	75	831.08
89	55	76	884.1
89	55	77	917.94
89	55	78	872.99
89	55	79	855.47
89	55	80	866.96
89	55	81	867.15
89	55	82	856.92
89	55	83	874.98
89	55	84	896.72
89	56	75	811.97
89	56	76	845.59
89	56	77	884.53
89	56	78	865.63
89	56	79	861.19
89	56	80	884.24
89	56	81	888.27
89	56	82	880.17
89	56	83	902.11
89	56	84	921.55
89	57	75	836.44
89	57	76	836.09
89	57	77	866.46
89	57	78	869.52
89	57	79	871.7
89	57	80	866.04
89	57	81	853.72
89	57	82	851.86
89	57	83	859.97
89	57	84	870.26
89	58	77	865.7
89	58	78	880.67
89	58	79	899.44
89	58	80	900.89
89	58	81	898.17
89	58	82	891.55
89	58	83	898.38
89	58	84	913.64
89	59	77	894.86
89	59	78	896.02
89	59	79	907.92
89	59	80	931.33
89	59	81	926.99
89	59	82	873.53
89	59	83	849.75
89	59	84	856.78
89	60	77	831.95
89	60	78	821.36
89	60	79	808.43
89	60	80	780.64
89	60	81	739.27
89	60	82	678.23
89	60	83	660.95
89	60	84	707.51
89	61	77	824.25
89	61	78	833.67
89	61	79	827.7
89	61	80	807.23
89	61	81	783.18
89	61	82	711.35
89	61	83	698.84
89	61	84	806.12
89	62	77	870.17
89	62	78	884.43
89	62	79	877.54
89	62	80	873.49
89	62	81	878.48
89	62	82	817.27
89	62	83	805.18
89	62	84	887.97
89	63	77	872.93
89	63	78	867.79
89	63	79	886.45
89	63	80	914.89
89	63	81	949.76
89	63	82	943.77
89	63	83	939.8
89	63	84	935.92
89	64	77	862.98
89	64	78	826.41
89	64	79	816.06
89	64	80	847.48
89	64	81	925.24
89	64	82	907.4
89	64	83	885.7
89	64	84	849.34
89	65	77	854.27
89	65	78	804.02
89	65	79	773.66
89	65	80	810.55
89	65	81	912.4
89	65	82	908.96
89	65	83	892.31
89	65	84	824.4
89	66	75	826.67
89	66	76	864.37
89	66	77	850.09
89	66	78	805.66
89	66	79	776.4
89	66	80	808.95
89	66	81	893.67
89	66	82	906.07
89	66	83	898.26
89	66	84	804.51
89	67	75	869.94
89	67	76	846.83
89	67	77	820.92
89	67	78	795.49
89	67	79	761.25
89	67	80	758.6
89	67	81	791.66
89	67	82	808.46
89	67	83	814.4
89	67	84	757.11
89	68	75	843.15
89	68	76	812.24
89	68	77	791.49
89	68	78	782.42
89	68	79	758.61
89	68	80	748.48
89	68	81	760.19
89	68	82	767.67
89	68	83	770.53
89	68	84	754.76
89	69	74	834.62
89	69	75	801.91
89	69	76	764.68
89	69	77	752.96
89	69	78	756.64
89	69	79	756.68
89	69	80	755.63
89	69	81	754.33
89	69	82	747.8
89	69	83	744.93
89	69	84	762.76
89	70	74	787.91
89	70	75	778.25
89	70	76	760.75
89	70	77	748.6
89	70	78	736.29
89	70	79	739.95
89	70	80	741.89
89	70	81	740.41
89	70	82	746.43
89	70	83	759.17
89	70	84	779.35
89	71	74	757.17
89	71	75	777.46
89	71	76	759.32
89	71	77	746.34
89	71	78	742.8
89	71	79	747.92
89	71	80	748.88
89	71	81	743.72
89	71	82	742.71
89	71	83	744.65
89	71	84	751.5
89	72	74	747.19
89	72	75	810.72
89	72	76	754.87
89	72	77	739.7
89	72	78	762.36
89	72	79	765.28
89	72	80	764.6
89	72	81	758.92
89	72	82	750.16
89	72	83	747.48
89	72	84	744.84
89	73	74	742.55
89	73	75	756.84
89	73	76	744.32
89	73	77	739.41
89	73	78	738.35
89	73	79	761.48
89	73	80	778.55
89	73	81	781.35
89	73	82	791.46
89	73	83	806.56
89	73	84	798.17
89	74	81	849.6
89	74	82	870.57
89	74	83	883.72
89	74	84	880.61
89	75	81	940.42
89	75	82	962.42
89	75	83	964.49
89	75	84	963.86
89	76	81	941.64
89	76	82	963.59
89	76	83	960.53
89	76	84	963.26
90	46	81	941.48
90	46	82	939.24
90	46	83	931.7
90	46	84	920.03
90	47	81	887.63
90	47	82	869.73
90	47	83	840.75
90	47	84	847.05
90	48	81	797.64
90	48	82	782.6
90	48	83	756.07
90	48	84	768.42
90	49	74	750.65
90	49	75	746.51
90	49	76	747.07
90	49	81	758.9
90	49	82	758.45
90	49	83	742.35
90	49	84	758.43
90	50	74	751.35
90	50	75	753.73
90	50	76	754.68
90	50	77	749.77
90	50	78	738.79
90	50	79	741.75
90	50	80	753.88
90	50	81	769.11
90	50	82	770.16
90	50	83	761.71
90	50	84	767.09
90	51	74	762.8
90	51	75	791.26
90	51	76	802.69
90	51	77	800.19
90	51	78	781.97
90	51	79	774.42
90	51	80	771.76
90	51	81	758.05
90	51	82	739.96
90	51	83	727.28
90	51	84	740.6
90	52	74	793.98
90	52	75	858.09
90	52	76	878.13
90	52	77	882.97
90	52	78	859.45
90	52	79	840.59
90	52	80	834.34
90	52	81	809.48
90	52	82	783.3
90	52	83	762.05
90	52	84	758.76
90	53	74	806
90	53	75	874.96
90	53	76	883.24
90	53	77	892.23
90	53	78	919.93
90	53	79	936.77
90	53	80	944.41
90	53	81	908.87
90	53	82	877.49
90	53	83	834.28
90	53	84	807.35
90	54	74	799.27
90	54	75	868.58
90	54	76	890.41
90	54	77	904.49
90	54	78	900.62
90	54	79	896.13
90	54	80	905.14
90	54	81	911.57
90	54	82	921.66
90	54	83	891.26
90	54	84	871.24
90	55	74	771.37
90	55	75	836.83
90	55	76	889.63
90	55	77	923.24
90	55	78	870.24
90	55	79	858.22
90	55	80	887.67
90	55	81	912.39
90	55	82	927.78
90	55	83	911.02
90	55	84	914.75
90	56	74	779.04
90	56	75	812.42
90	56	76	856.01
90	56	77	908.83
90	56	78	897.13
90	56	79	897.59
90	56	80	927.48
90	56	81	926.5
90	56	82	906.13
90	56	83	912.27
90	56	84	928.28
90	57	74	842.86
90	57	75	838.52
90	57	76	847.37
90	57	77	883.44
90	57	78	878.33
90	57	79	873.75
90	57	80	885.68
90	57	81	891.19
90	57	82	897.02
90	57	83	892.22
90	57	84	887.36
90	58	74	962.18
90	58	75	897.24
90	58	76	862.71
90	58	77	882.34
90	58	78	888.62
90	58	79	905.84
90	58	80	928.96
90	58	81	944.82
90	58	82	947.8
90	58	83	959.1
90	58	84	976.39
90	59	75	907.69
90	59	76	905.18
90	59	77	907.91
90	59	78	932.18
90	59	79	977.15
90	59	80	990.97
90	59	81	982.91
90	59	82	926.48
90	59	83	904.43
90	59	84	909.51
90	60	75	777.83
90	60	76	750.39
90	60	77	751.01
90	60	78	749.55
90	60	79	759.09
90	60	80	757.02
90	60	81	742.65
90	60	82	704.4
90	60	83	676.27
90	60	84	666.15
90	61	77	741.19
90	61	78	763.49
90	61	79	762.79
90	61	80	747.9
90	61	81	724.97
90	61	82	663.23
90	61	83	632.8
90	61	84	659.99
90	62	75	862.65
90	62	76	835.49
90	62	77	876.87
90	62	78	888.97
90	62	79	854.17
90	62	80	824.96
90	62	81	810.33
90	62	82	750.75
90	62	83	740.78
90	62	84	806.7
90	63	75	732.73
90	63	76	872.74
90	63	77	886.12
90	63	78	881.11
90	63	79	903.69
90	63	80	929.44
90	63	81	956.91
90	63	82	920.06
90	63	83	920.52
90	63	84	988.66
90	64	75	695.82
90	64	76	876.85
90	64	77	856.98
90	64	78	812.94
90	64	79	840.51
90	64	80	871.82
90	64	81	904.59
90	64	82	863.61
90	64	83	854.77
90	64	84	907.87
90	65	74	850.06
90	65	75	769.75
90	65	76	860.91
90	65	77	824.08
90	65	78	767.6
90	65	79	785.75
90	65	80	830.53
90	65	81	895.14
90	65	82	886.4
90	65	83	885.52
90	65	84	891.52
90	66	74	906.65
90	66	75	901.52
90	66	76	838.88
90	66	77	802.21
90	66	78	787.89
90	66	79	772.5
90	66	80	828.21
90	66	81	920.88
90	66	82	933.72
90	66	83	929.36
90	66	84	870.97
90	67	74	917.52
90	67	75	880.72
90	67	76	810.17
90	67	77	783.56
90	67	78	780.9
90	67	79	774.57
90	67	80	791.36
90	67	81	814.89
90	67	82	834.14
90	67	83	838.8
90	67	84	789.75
90	68	74	898.41
90	68	75	812.55
90	68	76	783
90	68	77	777.25
90	68	78	789.52
90	68	79	789.71
90	68	80	787.3
90	68	81	781.68
90	68	82	791.96
90	68	83	796.92
90	68	84	780.42
90	69	74	841.76
90	69	75	803.21
90	69	76	761.41
90	69	77	771.73
90	69	78	812.44
90	69	79	807.33
90	69	80	800.69
90	69	81	787.74
90	69	82	774.76
90	69	83	767.94
90	69	84	784.25
90	70	74	804.4
90	70	75	787.88
90	70	76	758.35
90	70	77	753.75
90	70	78	761.43
90	70	79	757.66
90	70	80	755.46
90	70	81	752.51
90	70	82	752.96
90	70	83	758.09
90	70	84	776.22
90	71	74	783.74
90	71	75	784.08
90	71	76	758.17
90	71	77	749.52
90	71	78	747.97
90	71	79	749.91
90	71	80	751.02
90	71	81	749.43
90	71	82	747.3
90	71	83	751.3
90	71	84	779.07
90	72	74	776.85
90	72	75	804.93
90	72	76	763.69
90	72	77	753.88
90	72	78	770.79
90	72	79	775.06
90	72	80	777.46
90	72	81	771.84
90	72	82	757.71
90	72	83	757.15
90	72	84	795.33
90	73	74	785.52
90	73	75	794.85
90	73	76	759.57
90	73	81	831.3
90	73	82	836.7
90	73	83	839.64
90	73	84	845.56
90	74	81	900.14
90	74	82	917.57
90	74	83	921.24
90	74	84	909.46
90	75	81	968.28
90	75	82	994
90	75	83	1001
90	75	84	980.23
90	76	81	956.14
90	76	82	986.61
90	76	83	995.13
90	76	84	977.55
91	47	81	887.62
91	47	82	890.57
91	47	83	889.83
91	47	84	897.53
91	48	81	814.78
91	48	82	806.62
91	48	83	802.1
91	48	84	825.13
91	49	74	773.13
91	49	75	765.45
91	49	76	759.59
91	49	81	766.33
91	49	82	767.01
91	49	83	763.4
91	49	84	789.52
91	50	74	770.17
91	50	75	762.97
91	50	76	760.58
91	50	81	773.5
91	50	82	773.5
91	50	83	759.97
91	50	84	776.41
91	51	74	781.02
91	51	75	791.05
91	51	76	803.3
91	51	81	764.47
91	51	82	754.2
91	51	83	736.9
91	51	84	770.6
91	52	74	825.37
91	52	75	868.75
91	52	76	879.74
91	52	81	802
91	52	82	784.92
91	52	83	757.08
91	52	84	769.89
91	53	74	849.34
91	53	75	911.46
91	53	76	908.47
91	53	81	896.35
91	53	82	852.07
91	53	83	808.08
91	53	84	788.42
91	54	74	849.44
91	54	75	915.32
91	54	76	919.5
91	54	81	905.93
91	54	82	897.39
91	54	83	865.35
91	54	84	837.7
91	55	74	817.38
91	55	75	879.2
91	55	76	915.18
91	55	81	921.05
91	55	82	922.78
91	55	83	906.41
91	55	84	899.97
91	56	74	800.99
91	56	75	852.71
91	56	76	901.41
91	56	81	963.58
91	56	82	930.46
91	56	83	930.04
91	56	84	934.06
91	57	74	834.59
91	57	75	850.73
91	57	76	885.73
91	57	77	948.47
91	57	78	970.92
91	57	79	973.05
91	57	80	950.34
91	57	81	931.79
91	57	82	926.01
91	57	83	915.36
91	57	84	907.71
91	58	74	940.01
91	58	75	883.98
91	58	76	880.43
91	58	77	950.1
91	58	78	967.13
91	58	79	974.99
91	58	80	965.94
91	58	81	962.38
91	58	82	962.78
91	58	83	973.95
91	58	84	990.13
91	59	74	906.43
91	59	75	916.89
91	59	76	931.58
91	59	77	964.46
91	59	78	976.35
91	59	79	984.73
91	59	80	977.89
91	59	81	966.3
91	59	82	934.98
91	59	83	934.39
91	59	84	936.04
91	60	74	805.84
91	60	75	746.02
91	60	76	687.79
91	60	77	746.78
91	60	78	748.87
91	60	79	725.94
91	60	80	746.36
91	60	81	759.4
91	60	82	758.32
91	60	83	747.36
91	60	84	728.38
91	61	74	751.29
91	61	75	650.68
91	61	76	566.18
91	61	77	701.73
91	61	78	760.4
91	61	79	742.66
91	61	80	760.07
91	61	81	762.76
91	61	82	754.87
91	61	83	700.65
91	61	84	644.95
91	62	74	868.94
91	62	75	774.04
91	62	76	728.69
91	62	77	862.28
91	62	78	908.83
91	62	79	872.35
91	62	80	859.97
91	62	81	853.09
91	62	82	842.03
91	62	83	803.41
91	62	84	784.7
91	63	74	798.7
91	63	75	719.1
91	63	76	889.18
91	63	77	902.87
91	63	78	898.04
91	63	79	925.95
91	63	80	956.97
91	63	81	984.21
91	63	82	966.18
91	63	83	958.22
91	63	84	991.62
91	64	74	801.82
91	64	75	757.69
91	64	76	911.58
91	64	77	862.3
91	64	78	820.79
91	64	79	856.31
91	64	80	895.53
91	64	81	931.74
91	64	82	898.72
91	64	83	888.4
91	64	84	931.65
91	65	74	929.94
91	65	75	904.31
91	65	76	859.72
91	65	77	799.84
91	65	78	758.58
91	65	79	789.67
91	65	80	842.45
91	65	81	901.79
91	65	82	900.81
91	65	83	909.87
91	65	84	931.22
91	66	74	924.47
91	66	75	919.48
91	66	76	829.34
91	66	77	786.23
91	66	78	768.13
91	66	79	767.6
91	66	80	818.13
91	66	81	889.86
91	66	82	935.81
91	66	83	953.45
91	66	84	923.41
91	67	74	919
91	67	75	886.17
91	67	76	806.36
91	67	81	828.92
91	67	82	865.19
91	67	83	880.63
91	67	84	844.25
91	68	74	900.82
91	68	75	837.57
91	68	76	786.94
91	68	81	804.9
91	68	82	824.22
91	68	83	828.24
91	68	84	809.93
91	69	74	850.54
91	69	75	811.88
91	69	76	763.91
91	69	81	804.75
91	69	82	798.03
91	69	83	788.49
91	69	84	789.87
91	70	74	822.37
91	70	75	799.33
91	70	76	755.08
91	70	81	767.39
91	70	82	765.39
91	70	83	764.73
91	70	84	772.1
91	71	74	804.75
91	71	75	790.17
91	71	76	751.93
91	71	81	766.65
91	71	82	766.91
91	71	83	772.01
91	71	84	796.12
91	72	74	795.38
91	72	75	787.89
91	72	76	758.29
91	72	81	798.26
91	72	82	795.85
91	72	83	799.73
91	72	84	843.67
91	73	74	800.16
91	73	75	806.5
91	73	76	755.42
91	73	81	870.42
91	73	82	876.51
91	73	83	879.04
91	73	84	888.8
91	74	74	805.87
91	74	75	809.93
91	74	76	745.73
91	74	81	941.44
91	74	82	951.58
91	74	83	953.6
91	74	84	944.23
91	75	81	997.35
91	75	82	1002.2
91	75	83	1007.2
91	75	84	1002.4
91	76	81	980.32
91	76	82	994.11
91	76	83	1004.2
91	76	84	1000.6
92	47	81	962.41
92	47	82	967.68
92	47	83	964.62
92	47	84	968.7
92	48	81	875.29
92	48	82	879.13
92	48	83	883.34
92	48	84	902.51
92	49	74	811.48
92	49	75	803.27
92	49	76	783.11
92	49	81	790.01
92	49	82	804.14
92	49	83	814.93
92	49	84	842.06
92	50	74	804.68
92	50	75	787.3
92	50	76	757.32
92	50	81	791.01
92	50	82	790.1
92	50	83	770.77
92	50	84	791.06
92	51	74	798.21
92	51	75	791.84
92	51	76	766.46
92	51	81	773.7
92	51	82	769.33
92	51	83	754.03
92	51	84	802.72
92	52	74	844.56
92	52	75	878.82
92	52	76	861.99
92	52	81	772.85
92	52	82	767.34
92	52	83	752.03
92	52	84	784.17
92	53	74	894.41
92	53	75	963.39
92	53	76	934.09
92	53	81	813.66
92	53	82	792.64
92	53	83	764.59
92	53	84	766.77
92	54	74	918.82
92	54	75	1003.5
92	54	76	967.68
92	54	81	832.84
92	54	82	820.01
92	54	83	796.56
92	54	84	777.87
92	55	74	887.49
92	55	75	945.54
92	55	76	953.32
92	55	81	859.88
92	55	82	853.05
92	55	83	849.91
92	55	84	844.36
92	56	74	857.66
92	56	75	925.48
92	56	76	949.98
92	56	81	917.23
92	56	82	883.22
92	56	83	892.56
92	56	84	896.52
92	57	74	843.97
92	57	75	890.01
92	57	76	918.81
92	57	77	950.56
92	57	78	957.63
92	57	79	953.85
92	57	80	933.89
92	57	81	907.49
92	57	82	887.14
92	57	83	881.84
92	57	84	880.3
92	58	74	871.55
92	58	75	862.86
92	58	76	886.99
92	58	77	946.52
92	58	78	947.74
92	58	79	954.58
92	58	80	950.49
92	58	81	939.68
92	58	82	931.75
92	58	83	934.31
92	58	84	947.82
92	59	74	937.14
92	59	75	947.13
92	59	76	960.41
92	59	77	975.46
92	59	78	983.12
92	59	79	983.29
92	59	80	961.87
92	59	81	943.74
92	59	82	925.28
92	59	83	923.04
92	59	84	922.62
92	60	74	890.2
92	60	75	831.79
92	60	76	772.19
92	60	77	816.7
92	60	78	800.09
92	60	79	758.22
92	60	80	766.2
92	60	81	781.72
92	60	82	795.99
92	60	83	806.7
92	60	84	809.96
92	61	74	837.6
92	61	75	704.6
92	61	76	610.05
92	61	77	764.89
92	61	78	799.49
92	61	79	756
92	61	80	791.8
92	61	81	830.05
92	61	82	862.55
92	61	83	831.26
92	61	84	758.92
92	62	74	826.4
92	62	75	670.94
92	62	76	595.65
92	62	77	824.43
92	62	78	907.69
92	62	79	861.2
92	62	80	887.14
92	62	81	916.48
92	62	82	940.41
92	62	83	909.72
92	62	84	851.86
92	63	74	758.54
92	63	75	715.36
92	63	76	837.13
92	63	77	891.73
92	63	78	914.54
92	63	79	934.39
92	63	80	965.01
92	63	81	992.08
92	63	82	1000.8
92	63	83	1003.1
92	63	84	988.14
92	64	74	749.91
92	64	75	778.66
92	64	76	912.75
92	64	77	892.17
92	64	78	861.02
92	64	79	846.11
92	64	80	885.29
92	64	81	929.92
92	64	82	934.17
92	64	83	934.79
92	64	84	937.46
92	65	74	845.44
92	65	75	887.75
92	65	76	879.89
92	65	77	858.61
92	65	78	817.63
92	65	79	772.62
92	65	80	818.38
92	65	81	880
92	65	82	908.52
92	65	83	933.88
92	65	84	946.76
92	66	74	887.59
92	66	75	903.44
92	66	76	864.62
92	66	77	847.35
92	66	78	821.63
92	66	79	783.55
92	66	80	804.77
92	66	81	850.33
92	66	82	913.83
92	66	83	958.03
92	66	84	962.43
92	67	74	911.51
92	67	75	903.34
92	67	76	854.98
92	67	81	812.41
92	67	82	865.19
92	67	83	897.38
92	67	84	897.88
92	68	74	915.79
92	68	75	887.77
92	68	76	838.41
92	68	81	802.32
92	68	82	827.6
92	68	83	841.65
92	68	84	838.97
92	69	74	890.29
92	69	75	855
92	69	76	802.27
92	69	81	812.98
92	69	82	803.15
92	69	83	796.95
92	69	84	790.66
92	70	74	843.77
92	70	75	813.46
92	70	76	770.67
92	70	81	774.57
92	70	82	773.16
92	70	83	773.21
92	70	84	774.14
92	71	74	797.76
92	71	75	780.11
92	71	76	748.35
92	71	81	772.52
92	71	82	781.88
92	71	83	793.26
92	71	84	809.35
92	72	74	797.79
92	72	75	790.56
92	72	76	754.4
92	72	81	827.33
92	72	82	838.37
92	72	83	852.36
92	72	84	883.94
92	73	74	792.37
92	73	75	786.94
92	73	76	754.75
92	73	81	894
92	73	82	907.25
92	73	83	917.35
92	73	84	928.02
92	74	74	789.79
92	74	75	778.25
92	74	76	749.48
92	74	81	957.07
92	74	82	969.17
92	74	83	977.74
92	74	84	975.95
92	75	81	992.96
92	75	82	996.61
92	75	83	1006.7
92	75	84	1021.2
92	76	81	972.77
92	76	82	983.6
92	76	83	995.56
92	76	84	1016.2
93	49	74	846.52
93	49	75	838.65
93	49	76	791.05
93	50	74	832.09
93	50	75	816.14
93	50	76	772.11
93	50	81	798.51
93	50	82	798.62
93	50	83	786.14
93	50	84	812.87
93	51	74	808.18
93	51	75	785.54
93	51	76	758.4
93	51	81	786.63
93	51	82	782.59
93	51	83	770.85
93	51	84	824.39
93	52	74	820.19
93	52	75	832.84
93	52	76	815.36
93	52	81	769.8
93	52	82	763.34
93	52	83	754.24
93	52	84	809.52
93	53	74	868.96
93	53	75	902.27
93	53	76	876.32
93	53	81	757.36
93	53	82	746.35
93	53	83	734.89
93	53	84	774.02
93	54	71	753.78
93	54	72	757.55
93	54	73	862.11
93	54	74	926.73
93	54	75	963.02
93	54	76	927.9
93	54	81	768.37
93	54	82	755.37
93	54	83	739.69
93	54	84	738.17
93	55	71	785.38
93	55	72	746.34
93	55	73	871.78
93	55	74	947.68
93	55	75	977.36
93	55	76	966.71
93	55	81	792.32
93	55	82	776.64
93	55	83	778.89
93	55	84	779.51
93	56	71	859.42
93	56	72	774.65
93	56	73	860.2
93	56	74	926.87
93	56	75	969.64
93	56	76	973.29
93	56	81	839.29
93	56	82	807.02
93	56	83	822.59
93	56	84	823.47
93	57	71	964.33
93	57	72	828.32
93	57	73	846.4
93	57	74	881.81
93	57	75	929.88
93	57	76	949.14
93	57	77	961.68
93	57	78	960.24
93	57	79	935.07
93	57	80	896.63
93	58	71	990.3
93	58	72	924.41
93	58	73	881.85
93	58	74	835.51
93	58	75	875.16
93	58	76	912.66
93	58	77	948
93	58	78	945.43
93	58	79	944.9
93	58	80	928.87
93	59	71	953.34
93	59	72	940.49
93	59	73	943.86
93	59	74	962.1
93	59	75	948.64
93	59	76	947.88
93	59	77	959.7
93	59	78	988.16
93	59	79	997.93
93	59	80	952.8
93	60	71	915.14
93	60	72	894.18
93	60	73	849.46
93	60	74	863.33
93	60	75	868.96
93	60	76	862.05
93	60	77	837.07
93	60	78	797.07
93	60	79	755.22
93	60	80	782.29
93	61	74	699.96
93	61	75	758.31
93	61	76	788.43
93	61	77	814.98
93	61	78	783.03
93	61	79	733.08
93	61	80	809.14
93	62	71	907.04
93	62	72	906.9
93	62	73	896.24
93	62	74	821.54
93	62	75	779
93	62	76	759.17
93	62	77	883.35
93	62	78	887.53
93	62	79	831.59
93	62	80	899.35
93	63	71	872.06
93	63	72	907.62
93	63	73	897.89
93	63	74	868.94
93	63	75	859.21
93	63	76	870.1
93	63	77	896.29
93	63	78	917.29
93	63	79	948.56
93	63	80	970.35
93	64	71	896.61
93	64	72	886.26
93	64	73	822.17
93	64	74	869.86
93	64	75	889.31
93	64	76	920.23
93	64	77	909.7
93	64	78	891.98
93	64	79	867.14
93	64	80	880.05
93	65	71	906.88
93	65	72	908.57
93	65	73	849.83
93	65	74	862.59
93	65	75	895.69
93	65	76	921.99
93	65	77	913.48
93	65	78	869.4
93	65	79	793.99
93	65	80	810.41
93	66	71	916.2
93	66	72	938.93
93	66	73	903.64
93	66	74	939.34
93	66	75	952.44
93	66	76	922.18
93	67	71	911.24
93	67	72	962.78
93	67	73	939.87
93	67	74	956.16
93	67	75	951.1
93	67	76	922.24
93	67	81	792.17
93	67	82	824.86
93	67	83	867.81
93	67	84	911.48
93	68	71	876.31
93	68	72	960.41
93	68	73	954.47
93	68	74	929.41
93	68	75	911.1
93	68	76	905.1
93	68	81	791.07
93	68	82	802.24
93	68	83	823.47
93	68	84	849.81
93	69	71	800.21
93	69	72	924.15
93	69	73	925.13
93	69	74	890.12
93	69	75	858.17
93	69	76	846.45
93	69	81	820.85
93	69	82	800.24
93	69	83	793.92
93	69	84	802.93
93	70	74	838.86
93	70	75	812.51
93	70	76	802.14
93	70	81	784.81
93	70	82	774.12
93	70	83	776.2
93	70	84	786.34
93	71	74	785.47
93	71	75	781.37
93	71	76	769.05
93	71	81	772.41
93	71	82	783.84
93	71	83	800.46
93	71	84	816.08
93	72	74	820.27
93	72	75	822.86
93	72	76	774.89
93	72	81	846.51
93	72	82	865.55
93	72	83	889.06
93	72	84	907.29
93	73	74	827.37
93	73	75	820.08
93	73	76	772.73
93	73	81	915.71
93	73	82	932.59
93	73	83	951.5
93	73	84	967.03
93	74	74	825.19
93	74	75	801.86
93	74	76	769.3
94	49	74	845.19
94	49	75	835.82
94	49	76	792.85
94	50	71	871.06
94	50	72	855.78
94	50	73	828.93
94	50	74	829.6
94	50	75	814.58
94	50	76	781.63
94	51	71	849.61
94	51	72	850.6
94	51	73	848.09
94	51	74	822.42
94	51	75	791.2
94	51	76	766.34
94	52	71	836.94
94	52	72	835.08
94	52	73	837.51
94	52	74	835.78
94	52	75	833.2
94	52	76	812.24
94	53	69	687.3
94	53	70	813.98
94	53	71	830.87
94	53	72	818.82
94	53	73	835.08
94	53	74	860.06
94	53	75	875.35
94	53	76	859.7
94	54	69	616.28
94	54	70	753.18
94	54	71	800.15
94	54	72	796.87
94	54	73	845.78
94	54	74	891.01
94	54	75	920.1
94	54	76	912.74
94	54	78	902.4
94	54	79	830.14
94	54	80	776.94
94	55	69	600.76
94	55	70	734.09
94	55	71	789.12
94	55	72	767.63
94	55	73	839.26
94	55	74	917.28
94	55	75	980.8
94	55	76	974.1
94	55	78	937.9
94	55	79	861.88
94	55	80	789.41
94	56	69	640.16
94	56	70	756.29
94	56	71	820.06
94	56	72	782.25
94	56	73	854.36
94	56	74	925.19
94	56	75	988.66
94	56	76	970.52
94	56	78	991.07
94	56	79	938.95
94	56	80	847.79
94	57	71	906.4
94	57	72	843.08
94	57	73	870.02
94	57	74	906.79
94	57	75	962.39
94	57	76	959.25
94	57	77	955.4
94	57	78	977.4
94	57	79	941.06
94	57	80	880.25
94	58	71	950.98
94	58	72	913.25
94	58	73	882.93
94	58	74	860.32
94	58	75	915.54
94	58	76	939.38
94	58	77	948.84
94	58	78	956.26
94	58	79	958.21
94	58	80	931.62
94	59	71	954.98
94	59	72	947.54
94	59	73	954.32
94	59	74	968.28
94	59	75	956.43
94	59	76	940.87
94	59	77	937.49
94	59	78	992.96
94	59	79	1024.1
94	59	80	970.87
94	60	71	876.46
94	60	72	857.57
94	60	73	822.54
94	60	74	837.75
94	60	75	863.93
94	60	76	880.7
94	60	77	827.65
94	60	78	777.03
94	60	79	742.64
94	60	80	803.1
94	61	71	688.1
94	61	72	602.92
94	61	73	546.04
94	61	74	628.2
94	61	75	776.6
94	61	76	872.89
94	61	77	842.12
94	61	78	765.13
94	61	79	698.54
94	61	80	815.37
94	62	71	763.3
94	62	72	766.36
94	62	73	785.84
94	62	74	807.31
94	62	75	874.48
94	62	76	928.04
94	62	77	954.57
94	62	78	885.53
94	62	79	809.69
94	62	80	899.78
94	63	71	864.52
94	63	72	884
94	63	73	902.68
94	63	74	937.94
94	63	75	959.93
94	63	76	952
94	63	77	935.19
94	63	78	939.45
94	63	79	972.16
94	63	80	981.78
94	64	71	939.98
94	64	72	949.12
94	64	73	920.2
94	64	74	969.12
94	64	75	970.07
94	64	76	951.85
94	64	77	946.43
94	64	78	938.9
94	64	79	927.7
94	64	80	909.23
94	65	71	932.89
94	65	72	938.8
94	65	73	913.69
94	65	74	924.26
94	65	75	929.97
94	65	76	943.51
94	65	77	962.71
94	65	78	932.12
94	65	79	873.31
94	65	80	854.74
94	66	71	915.53
94	66	72	934.31
94	66	73	928.62
94	66	74	967.6
94	66	75	978.28
94	66	76	955.44
94	66	78	938.12
94	66	79	927.76
94	66	80	888.47
94	67	69	699.02
94	67	70	811.62
94	67	71	879.26
94	67	72	928.52
94	67	73	934.1
94	67	74	957.01
94	67	75	963.74
94	67	76	951.89
94	67	78	954.01
94	67	79	931.43
94	67	80	874.5
94	68	69	661.37
94	68	70	729.69
94	68	71	834.54
94	68	72	913.61
94	68	73	927.46
94	68	74	910.74
94	68	75	909.78
94	68	76	927.68
94	68	78	951.85
94	68	79	915.47
94	68	80	861.95
94	69	69	667.76
94	69	70	685.97
94	69	71	783.2
94	69	72	871.93
94	69	73	889.91
94	69	74	874.38
94	69	75	856.22
94	69	76	852.1
94	69	78	878.57
94	69	79	865.38
94	69	80	847.96
94	70	69	682.03
94	70	70	661
94	70	71	749.44
94	70	72	844.89
94	70	73	852.33
94	70	74	831.86
94	70	75	811.71
94	70	76	808.28
94	71	71	736.02
94	71	72	830.46
94	71	73	813.12
94	71	74	789.46
94	71	75	779.01
94	71	76	783.51
94	72	71	715.61
94	72	72	820.22
94	72	73	838.28
94	72	74	836.4
94	72	75	828.77
94	72	76	796.82
94	73	71	708.39
94	73	72	825.09
94	73	73	849.09
94	73	74	848.24
94	73	75	837.33
94	73	76	800.86
94	74	74	841.02
94	74	75	826.57
94	74	76	803.29
95	50	71	881.94
95	50	72	862.81
95	50	73	845.57
95	51	71	869.39
95	51	72	876.26
95	51	73	886.01
95	52	71	858.39
95	52	72	874.33
95	52	73	900.05
95	53	69	681.54
95	53	70	819.33
95	53	71	850.51
95	53	72	852.23
95	53	73	882.99
95	53	77	920.79
95	53	78	928.55
95	53	79	853.23
95	53	80	796.62
95	54	69	648.56
95	54	70	785.43
95	54	71	824.29
95	54	72	814.43
95	54	73	835.72
95	54	77	979.75
95	54	78	1003.9
95	54	79	896.38
95	54	80	817.94
95	55	69	632.53
95	55	70	766.55
95	55	71	821.13
95	55	72	810.4
95	55	73	821.38
95	55	77	1008.9
95	55	78	996.56
95	55	79	922.16
95	55	80	855.97
95	56	69	656.73
95	56	70	768.35
95	56	71	833.3
95	56	72	823.66
95	56	73	840
95	56	77	968.44
95	56	78	1019.9
95	56	79	968.94
95	56	80	896.89
95	57	69	773.01
95	57	70	825.32
95	57	71	864.16
95	57	72	858.7
[truncated: 7,412 more rows]
