# Supplementary material for: From mathematics to medicine: A practical primer on topological data analysis (TDA) and the development of related analytic tools for the functional discovery of latent structure in fMRI data
Source: PLoS One. 2021 Aug 12;16(8):e0255859. doi: 10.1371/journal.pone.0255859 (PMC8360597; doi:10.1371/journal.pone.0255859)
Supplement: S1 Data — The included archive of .csv files has one .csv file for each time index. Each .csv file contains a single matrix, which has one column for each of the spatial coordinates x, y, z and one column for the fMRI signal amplitude at voxel (x, y, z) at that time index. This is normalized scan data for a single patient from our study, described in the paper, with an ACC (anterior cingulate cortex) mask applied. This is the data we used, together with our software implementation of our workflow (available at https://github.com/regalski/Wayne-State-TDA), to produce the persistence diagrams, vineyards, and loop locations pictured in the figures and described in the Workflow section of our paper. (ZIP) [file pone.0255859.s004.zip › lea2002_145_121_121_time_206_rdACC.csv]

86	49	77	712.35
86	49	78	693.5
86	49	79	707.32
86	49	80	725.74
86	50	77	723.45
86	50	78	696.66
86	50	79	700.67
86	50	80	714.82
86	51	77	719.44
86	51	78	705.95
86	51	79	701.2
86	51	80	696.94
86	52	77	707.77
86	52	78	718.16
86	52	79	707.21
86	52	80	688.05
86	53	77	817.89
86	53	78	765.86
86	53	79	723.04
86	53	80	692.82
86	54	77	854.66
86	54	78	827.7
86	54	79	804.34
86	54	80	768.28
86	55	77	815.4
86	55	78	857.38
86	55	79	883.71
86	55	80	845.3
86	56	77	843.35
86	56	78	873.16
86	56	79	894.42
86	56	80	889.89
86	57	77	830.54
86	57	78	877.18
86	57	79	918.18
86	57	80	888.82
86	57	81	856.77
86	57	82	833.34
86	58	77	812.6
86	58	78	865.4
86	58	79	925.52
86	58	80	880.77
86	58	81	843.64
86	58	82	856.37
86	59	81	802.48
86	59	82	849.71
86	60	81	693.97
86	60	82	752.86
86	61	81	750.07
86	61	82	792.57
86	62	81	851.31
86	62	82	855.47
86	63	77	825.13
86	63	78	767.06
86	63	79	829.52
86	63	80	839.97
86	63	81	796.07
86	63	82	818.69
86	64	77	832.46
86	64	78	793.53
86	64	79	820.15
86	64	80	813.73
86	64	81	767.2
86	64	82	771.02
86	65	77	818.94
86	65	78	815.65
86	65	79	833.77
86	65	80	816.82
86	65	81	758.97
86	65	82	747.42
86	66	77	802.07
86	66	78	907.05
86	66	79	889.84
86	66	80	836.87
86	66	81	752.49
86	66	82	733.1
86	67	77	768.2
86	67	78	867.99
86	67	79	856.69
86	67	80	838.6
86	68	77	809.83
86	68	78	877.3
86	68	79	853.21
86	68	80	821.23
86	69	77	890.54
86	69	78	890.86
86	69	79	833.75
86	69	80	784.15
86	70	77	763.5
86	70	78	736.16
86	70	79	727.8
86	70	80	723.57
86	71	77	722.26
86	71	78	725.79
86	71	79	728.48
86	71	80	731.26
86	72	77	746.08
86	72	78	771.73
86	72	79	752.9
86	72	80	748.15
86	73	77	705.22
86	73	78	717.4
86	73	79	719.5
86	73	80	735.08
87	46	81	935.17
87	46	82	928.54
87	46	83	926.26
87	46	84	943.67
87	47	81	826.89
87	47	82	843.61
87	47	83	867.86
87	47	84	858.17
87	48	81	762.03
87	48	82	765.88
87	48	83	773.79
87	48	84	783.28
87	49	77	739.88
87	49	78	717.02
87	49	79	735.48
87	49	80	751.26
87	49	81	732.19
87	49	82	727.91
87	49	83	731.92
87	49	84	751.27
87	50	77	733.11
87	50	78	716.96
87	50	79	714.14
87	50	80	710.63
87	50	81	706.83
87	50	82	710.01
87	50	83	726.03
87	50	84	751.12
87	51	77	725.73
87	51	78	718.54
87	51	79	706.45
87	51	80	692.75
87	52	77	730.12
87	52	78	732.81
87	52	79	718.6
87	52	80	696.76
87	53	77	843.8
87	53	78	808.04
87	53	79	764.83
87	53	80	712.85
87	54	77	881.96
87	54	78	854.56
87	54	79	823.88
87	54	80	774.4
87	55	77	822.04
87	55	78	859.73
87	55	79	875.15
87	55	80	839.06
87	55	81	799.28
87	55	82	748.95
87	55	83	747.55
87	55	84	754.47
87	56	77	842.93
87	56	78	871.83
87	56	79	895.04
87	56	80	881.99
87	56	81	848.24
87	56	82	789.43
87	56	83	765.02
87	56	84	746.72
87	57	77	831.19
87	57	78	873.02
87	57	79	914.11
87	57	80	901.83
87	57	81	871.16
87	57	82	816.08
87	57	83	782.88
87	57	84	748.94
87	58	77	811.76
87	58	78	860.48
87	58	79	914.61
87	58	80	890.66
87	58	81	866.23
87	58	82	856.94
87	58	83	844.06
87	58	84	813.83
87	59	77	863.77
87	59	78	877.34
87	59	79	868.43
87	59	80	826.78
87	59	81	803.68
87	59	82	860.93
87	59	83	872.63
87	59	84	854.06
87	60	77	797.05
87	60	78	787.84
87	60	79	815.98
87	60	80	768.66
87	60	81	715.31
87	60	82	745.08
87	60	83	770.63
87	60	84	793.99
87	61	77	745.66
87	61	78	728.13
87	61	79	801.57
87	61	80	802.09
87	61	81	768.26
87	61	82	770.59
87	61	83	784.23
87	61	84	809.6
87	62	77	802.72
87	62	78	785.83
87	62	79	839.91
87	62	80	865.28
87	62	81	870.92
87	62	82	847.16
87	62	83	840.64
87	62	84	839.86
87	63	77	847.36
87	63	78	841.19
87	63	79	832.6
87	63	80	835.49
87	63	81	838.39
87	63	82	856.3
87	63	83	868.6
87	63	84	844.7
87	64	77	826.4
87	64	78	817.35
87	64	79	799.17
87	64	80	802.45
87	64	81	809.62
87	64	82	810.69
87	64	83	803.35
87	64	84	775.38
87	65	77	794.94
87	65	78	797.77
87	65	79	789.7
87	65	80	783.82
87	65	81	769.83
87	65	82	761.16
87	65	83	752.07
87	65	84	735.81
87	66	77	808.93
87	66	78	869.92
87	66	79	816.75
87	66	80	766.8
87	66	81	714.77
87	66	82	717.32
87	66	83	714.3
87	66	84	710.13
87	67	77	828.83
87	67	78	839.27
87	67	79	810.17
87	67	80	776.9
87	67	81	738.26
87	67	82	712.62
87	67	83	690.58
87	67	84	697.94
87	68	77	834.77
87	68	78	816.99
87	68	79	801.61
87	68	80	775.02
87	68	81	739.01
87	68	82	721.07
87	68	83	705.43
87	68	84	700.22
87	69	77	793.01
87	69	78	802.34
87	69	79	780.01
87	69	80	753.91
87	70	77	729.6
87	70	78	725.13
87	70	79	730.52
87	70	80	731.96
87	71	77	715.4
87	71	78	724.43
87	71	79	732.49
87	71	80	735.68
87	72	77	740.05
87	72	78	769.9
87	72	79	753.9
87	72	80	749.8
87	73	77	733.84
87	73	78	747.73
87	73	79	747.52
87	73	80	757
87	73	81	770.37
87	73	82	760.28
87	73	83	751.61
87	73	84	762.76
87	74	81	794.77
87	74	82	804.24
87	74	83	819.97
87	74	84	834.81
87	75	81	812.36
87	75	82	847.11
87	75	83	881.51
87	75	84	891.26
87	76	81	815.23
87	76	82	852.25
87	76	83	891.79
87	76	84	914.56
88	46	81	963.57
88	46	82	956.37
88	46	83	953.29
88	46	84	961.62
88	47	81	875.95
88	47	82	879.05
88	47	83	887.13
88	47	84	860.17
88	48	81	781.27
88	48	82	779.4
88	48	83	779.18
88	48	84	782.31
88	49	77	739.18
88	49	78	731.52
88	49	79	734.19
88	49	80	740.39
88	49	81	734.04
88	49	82	733.99
88	49	83	734.14
88	49	84	750.66
88	50	77	728.46
88	50	78	722.01
88	50	79	722.8
88	50	80	720.88
88	50	81	726.24
88	50	82	733.65
88	50	83	737.35
88	50	84	753.09
88	51	77	741.99
88	51	78	736.9
88	51	79	725.86
88	51	80	710.06
88	52	77	787.59
88	52	78	786.59
88	52	79	761.85
88	52	80	727.23
88	53	77	852.35
88	53	78	850.94
88	53	79	824.85
88	53	80	779.58
88	54	77	888.53
88	54	78	892.81
88	54	79	868.01
88	54	80	818.16
88	55	77	886.82
88	55	78	903.08
88	55	79	891.18
88	55	80	848.65
88	55	81	820.98
88	55	82	787.39
88	55	83	808.09
88	55	84	824.49
88	56	77	863.95
88	56	78	872.63
88	56	79	879.59
88	56	80	876.64
88	56	81	848.17
88	56	82	798.55
88	56	83	815.77
88	56	84	838.76
88	57	77	840.97
88	57	78	863.97
88	57	79	885.22
88	57	80	883.37
88	57	81	857.7
88	57	82	807.36
88	57	83	810.16
88	57	84	834.71
88	58	77	834.57
88	58	78	861.77
88	58	79	890.41
88	58	80	878.81
88	58	81	865.39
88	58	82	854.29
88	58	83	860.46
88	58	84	863.76
88	59	77	879.4
88	59	78	873.31
88	59	79	854.12
88	59	80	838.75
88	59	81	836.52
88	59	82	881.6
88	59	83	887.78
88	59	84	870.13
88	60	77	849.01
88	60	78	841.75
88	60	79	828.69
88	60	80	773.68
88	60	81	731.4
88	60	82	724.08
88	60	83	740.15
88	60	84	795.79
88	61	77	814.09
88	61	78	825.21
88	61	79	844.54
88	61	80	814.69
88	61	81	784.49
88	61	82	741.68
88	61	83	748.11
88	61	84	819.53
88	62	77	850.25
88	62	78	861.69
88	62	79	886.82
88	62	80	893.87
88	62	81	899.08
88	62	82	834.89
88	62	83	819.04
88	62	84	859.83
88	63	77	848.78
88	63	78	859.35
88	63	79	834.94
88	63	80	854.05
88	63	81	898.96
88	63	82	897.94
88	63	83	896.18
88	63	84	868.85
88	64	77	827.83
88	64	78	828.81
88	64	79	788.53
88	64	80	818.55
88	64	81	884.88
88	64	82	881.91
88	64	83	867.51
88	64	84	824.43
88	65	77	817.46
88	65	78	809.03
88	65	79	764.13
88	65	80	785.28
88	65	81	843.3
88	65	82	847.3
88	65	83	840.75
88	65	84	791.56
88	66	77	842.84
88	66	78	849.78
88	66	79	770.68
88	66	80	746.1
88	66	81	765.43
88	66	82	802.53
88	66	83	813.48
88	66	84	759.1
88	67	77	840.66
88	67	78	816.43
88	67	79	768.84
88	67	80	749.25
88	67	81	747.8
88	67	82	745.07
88	67	83	733.36
88	67	84	716.77
88	68	77	812.29
88	68	78	779.38
88	68	79	766.97
88	68	80	753.83
88	68	81	737.67
88	68	82	729.94
88	68	83	722.85
88	68	84	715.27
88	69	77	750.87
88	69	78	750.47
88	69	79	755.4
88	69	80	747.48
88	70	77	716.04
88	70	78	721.2
88	70	79	734.28
88	70	80	742.79
88	71	77	708.11
88	71	78	721.18
88	71	79	734.75
88	71	80	747.05
88	72	77	724.48
88	72	78	746.98
88	72	79	750.26
88	72	80	753.52
88	73	77	722.06
88	73	78	741.08
88	73	79	752.75
88	73	80	768.13
88	73	81	777.28
88	73	82	770.44
88	73	83	769.08
88	73	84	782.12
88	74	81	823.64
88	74	82	828.2
88	74	83	838.9
88	74	84	858.47
88	75	81	885.1
88	75	82	901.29
88	75	83	914.85
88	75	84	921.83
88	76	81	893.48
88	76	82	907.74
88	76	83	910.45
88	76	84	922.78
89	46	81	976.45
89	46	82	969.11
89	46	83	954.28
89	46	84	933.19
89	47	81	908.59
89	47	82	895.82
89	47	83	868.69
89	47	84	838.53
89	48	81	800.3
89	48	82	789.03
89	48	83	773.44
89	48	84	778.08
89	49	77	747.96
89	49	78	753.72
89	49	79	734.54
89	49	80	730.15
89	49	81	732.88
89	49	82	733.36
89	49	83	738.37
89	49	84	759.96
89	50	74	730.22
89	50	75	735.87
89	50	76	741.9
89	50	77	742.18
89	50	78	739.5
89	50	79	739.08
89	50	80	736.93
89	50	81	735.89
89	50	82	742.52
89	50	83	754.24
89	50	84	768.57
89	51	74	730.18
89	51	75	773.47
89	51	76	773.89
89	51	77	774.11
89	51	78	771.26
89	51	79	764.66
89	51	80	748.7
89	51	81	736.19
89	51	82	730.4
89	51	83	729.79
89	51	84	739.32
89	52	74	759.03
89	52	75	833.65
89	52	76	841
89	52	77	853.15
89	52	78	864.66
89	52	79	833.94
89	52	80	788.82
89	52	81	767.83
89	52	82	750.74
89	52	83	739.28
89	52	84	744.61
89	53	74	767.12
89	53	75	856.29
89	53	76	861.08
89	53	77	871.03
89	53	78	892.16
89	53	79	889.88
89	53	80	875.15
89	53	81	849.61
89	53	82	823.42
89	53	83	789.63
89	53	84	782.68
89	54	74	759.11
89	54	75	851.3
89	54	76	869.79
89	54	77	883.68
89	54	78	904.44
89	54	79	904.9
89	54	80	884.9
89	54	81	865.33
89	54	82	852.17
89	54	83	846.82
89	54	84	851.06
89	55	75	829.15
89	55	76	878.11
89	55	77	912.97
89	55	78	909.04
89	55	79	897.56
89	55	80	873.06
89	55	81	864.24
89	55	82	856.98
89	55	83	875.03
89	55	84	887.76
89	56	75	795.02
89	56	76	828.63
89	56	77	877.56
89	56	78	869.64
89	56	79	873.24
89	56	80	890.3
89	56	81	879.31
89	56	82	845.21
89	56	83	872.13
89	56	84	892.56
89	57	75	798.53
89	57	76	805.13
89	57	77	857.47
89	57	78	860.5
89	57	79	862.66
89	57	80	863.99
89	57	81	850.63
89	57	82	834.78
89	57	83	847.9
89	57	84	863.18
89	58	77	862.7
89	58	78	871.65
89	58	79	878.48
89	58	80	863.97
89	58	81	860.25
89	58	82	870.66
89	58	83	889.5
89	58	84	907.75
89	59	77	862.91
89	59	78	868.07
89	59	79	874.95
89	59	80	893.3
89	59	81	903.89
89	59	82	908.4
89	59	83	904.65
89	59	84	901.73
89	60	77	826.03
89	60	78	822.41
89	60	79	819.5
89	60	80	790.72
89	60	81	745.33
89	60	82	693.35
89	60	83	687.18
89	60	84	713.77
89	61	77	803.42
89	61	78	819.8
89	61	79	835.83
89	61	80	810.39
89	61	81	772.39
89	61	82	689.59
89	61	83	689.09
89	61	84	768.22
89	62	77	851.17
89	62	78	874.41
89	62	79	909.51
89	62	80	916.48
89	62	81	912.58
89	62	82	814.44
89	62	83	801.35
89	62	84	874.02
89	63	77	839.99
89	63	78	849.87
89	63	79	842.55
89	63	80	887.01
89	63	81	943.89
89	63	82	936.87
89	63	83	934.83
89	63	84	930.94
89	64	77	823.98
89	64	78	821.38
89	64	79	788.03
89	64	80	843.46
89	64	81	932.23
89	64	82	935.37
89	64	83	917.66
89	64	84	879.3
89	65	77	829.26
89	65	78	813
89	65	79	763.66
89	65	80	812.54
89	65	81	908.39
89	65	82	917.96
89	65	83	904.35
89	65	84	850.44
89	66	75	786.83
89	66	76	842.49
89	66	77	840.12
89	66	78	820.67
89	66	79	754.39
89	66	80	776.91
89	66	81	846.6
89	66	82	895.99
89	66	83	908.24
89	66	84	832.51
89	67	75	843.04
89	67	76	820.91
89	67	77	806.9
89	67	78	795.44
89	67	79	759.19
89	67	80	759.51
89	67	81	782.58
89	67	82	797.38
89	67	83	792.36
89	67	84	753.1
89	68	75	832.15
89	68	76	777.26
89	68	77	768.48
89	68	78	771.43
89	68	79	769.62
89	68	80	761.47
89	68	81	754.19
89	68	82	747.68
89	68	83	741.56
89	68	84	736.81
89	69	74	810.61
89	69	75	781.89
89	69	76	738.66
89	69	77	735.92
89	69	78	747.65
89	69	79	769.71
89	69	80	769.64
89	69	81	757.34
89	69	82	740.81
89	69	83	737.96
89	69	84	760.81
89	70	74	779.96
89	70	75	761.27
89	70	76	722.74
89	70	77	722.58
89	70	78	736.28
89	70	79	748.97
89	70	80	755.92
89	70	81	761.45
89	70	82	745.48
89	70	83	738.24
89	70	84	753.42
89	71	74	762.26
89	71	75	751.5
89	71	76	716.34
89	71	77	720.38
89	71	78	736.85
89	71	79	742.99
89	71	80	753.96
89	71	81	763.78
89	71	82	745.76
89	71	83	735.7
89	71	84	745.54
89	72	74	745.27
89	72	75	748.77
89	72	76	716.9
89	72	77	724.74
89	72	78	743.38
89	72	79	755.31
89	72	80	763.66
89	72	81	764.99
89	72	82	748.23
89	72	83	742.61
89	72	84	752.97
89	73	74	743.6
89	73	75	732.87
89	73	76	717.33
89	73	77	722.4
89	73	78	738.34
89	73	79	757.47
89	73	80	770.54
89	73	81	779.34
89	73	82	779.43
89	73	83	792.55
89	73	84	820.14
89	74	81	832.68
89	74	82	841.64
89	74	83	858.8
89	74	84	886.67
89	75	81	937.43
89	75	82	935.46
89	75	83	936.6
89	75	84	943.96
89	76	81	942.74
89	76	82	947.71
89	76	83	946.63
89	76	84	948.33
90	46	81	967.5
90	46	82	957.25
90	46	83	940.71
90	46	84	926.07
90	47	81	891.74
90	47	82	879.83
90	47	83	862.85
90	47	84	847.17
90	48	81	801.58
90	48	82	789.53
90	48	83	774.02
90	48	84	791.41
90	49	74	751.7
90	49	75	744.6
90	49	76	751.15
90	49	81	747.97
90	49	82	742.49
90	49	83	736.4
90	49	84	770.5
90	50	74	745.41
90	50	75	743.78
90	50	76	758.69
90	50	77	765.77
90	50	78	763.78
90	50	79	761.78
90	50	80	761.94
90	50	81	751.16
90	50	82	745.18
90	50	83	749.74
90	50	84	774.14
90	51	74	746.92
90	51	75	777.37
90	51	76	799.79
90	51	77	806.31
90	51	78	804.05
90	51	79	805.43
90	51	80	798.74
90	51	81	775.01
90	51	82	749.91
90	51	83	729.25
90	51	84	743.61
90	52	74	775.01
90	52	75	845.12
90	52	76	873.15
90	52	77	899.98
90	52	78	927.46
90	52	79	900.64
90	52	80	865.43
90	52	81	838.57
90	52	82	796.34
90	52	83	751.07
90	52	84	751.79
90	53	74	780.03
90	53	75	859.98
90	53	76	873.23
90	53	77	894.29
90	53	78	925.1
90	53	79	941.01
90	53	80	956.55
90	53	81	928.88
90	53	82	889.41
90	53	83	832.22
90	53	84	806.37
90	54	74	766.31
90	54	75	839.6
90	54	76	860.45
90	54	77	881.58
90	54	78	894.72
90	54	79	911.2
90	54	80	937.17
90	54	81	931.6
90	54	82	919.68
90	54	83	886.26
90	54	84	871.25
90	55	74	758.36
90	55	75	816.81
90	55	76	873.59
90	55	77	911.23
90	55	78	882.31
90	55	79	875.42
90	55	80	883.87
90	55	81	907.51
90	55	82	916.84
90	55	83	903.07
90	55	84	904.83
90	56	74	773.07
90	56	75	790.43
90	56	76	837.02
90	56	77	893.92
90	56	78	888.28
90	56	79	896.79
90	56	80	923.62
90	56	81	925.58
90	56	82	909.2
90	56	83	889.35
90	56	84	898.39
90	57	74	818.99
90	57	75	798.62
90	57	76	819.37
90	57	77	879.41
90	57	78	888.3
90	57	79	893.76
90	57	80	901.69
90	57	81	906.14
90	57	82	911.95
90	57	83	887.19
90	57	84	879.37
90	58	74	887.2
90	58	75	851.2
90	58	76	854.64
90	58	77	892.28
90	58	78	903.62
90	58	79	914.97
90	58	80	918.14
90	58	81	929.95
90	58	82	949.91
90	58	83	947.24
90	58	84	950.56
90	59	75	844.86
90	59	76	845.32
90	59	77	843.01
90	59	78	876.22
90	59	79	935.09
90	59	80	982.8
90	59	81	1001.7
90	59	82	980.25
90	59	83	965.27
90	59	84	960.39
90	60	75	751.78
90	60	76	740.29
90	60	77	733.91
90	60	78	728.49
90	60	79	727.11
90	60	80	761.09
90	60	81	764.78
90	60	82	735.6
90	60	83	714.59
90	60	84	702.51
90	61	77	701.41
90	61	78	700.74
90	61	79	694.04
90	61	80	726.1
90	61	81	731.18
90	61	82	694.48
90	61	83	677.1
90	61	84	687.19
90	62	75	836.93
90	62	76	773.62
90	62	77	827.87
90	62	78	867.94
90	62	79	899.15
90	62	80	878.98
90	62	81	859.49
90	62	82	803.06
90	62	83	784.21
90	62	84	806.02
90	63	75	761.76
90	63	76	813.85
90	63	77	839.27
90	63	78	855.3
90	63	79	860.9
90	63	80	895.69
90	63	81	925.18
90	63	82	899.31
90	63	83	913.77
90	63	84	953.77
90	64	75	688
90	64	76	831.98
90	64	77	821.01
90	64	78	812.94
90	64	79	812.5
90	64	80	858.82
90	64	81	903.6
90	64	82	889.65
90	64	83	891.85
90	64	84	899.89
90	65	74	836.15
90	65	75	776.81
90	65	76	837.94
90	65	77	813.04
90	65	78	786.56
90	65	79	785.73
90	65	80	826.54
90	65	81	879.21
90	65	82	888.53
90	65	83	895.67
90	65	84	885.61
90	66	74	872.77
90	66	75	853.68
90	66	76	831
90	66	77	788.26
90	66	78	754.9
90	66	79	752.51
90	66	80	798.26
90	66	81	853.9
90	66	82	904.68
90	66	83	931.29
90	66	84	902.93
90	67	74	878.6
90	67	75	860.78
90	67	76	779.21
90	67	77	753.52
90	67	78	751.83
90	67	79	765.51
90	67	80	787.33
90	67	81	804.84
90	67	82	833.09
90	67	83	833.78
90	67	84	789.72
90	68	74	871.37
90	68	75	816.56
90	68	76	717.02
90	68	77	731.22
90	68	78	769.49
90	68	79	794.71
90	68	80	792.32
90	68	81	780.71
90	68	82	786.99
90	68	83	779.95
90	68	84	756.48
90	69	74	819.76
90	69	75	784.18
90	69	76	724.38
90	69	77	737.71
90	69	78	769.45
90	69	79	792.37
90	69	80	795.75
90	69	81	783.75
90	69	82	777.74
90	69	83	774.91
90	69	84	785.25
90	70	74	782.42
90	70	75	768.9
90	70	76	727.36
90	70	77	740.72
90	70	78	766.39
90	70	79	769.64
90	70	80	767.49
90	70	81	761.53
90	70	82	768.99
90	70	83	770.12
90	70	84	773.29
90	71	74	760.82
90	71	75	762.13
90	71	76	725.21
90	71	77	743.54
90	71	78	769.99
90	71	79	762.94
90	71	80	758.07
90	71	81	756.47
90	71	82	766.32
90	71	83	768.3
90	71	84	772.11
90	72	74	751.96
90	72	75	754.03
90	72	76	718.75
90	72	77	737.91
90	72	78	769.8
90	72	79	786.08
90	72	80	792.5
90	72	81	791.87
90	72	82	787.72
90	72	83	785.17
90	72	84	794.38
90	73	74	764.61
90	73	75	760.95
90	73	76	734.63
90	73	81	839.29
90	73	82	836.68
90	73	83	837.62
90	73	84	851.54
90	74	81	896.19
90	74	82	897.6
90	74	83	899.25
90	74	84	912.46
90	75	81	959.35
90	75	82	965.07
90	75	83	965.03
90	75	84	967.28
90	76	81	964.23
90	76	82	977.72
90	76	83	979.22
90	76	84	977.61
91	47	81	885.78
91	47	82	893.7
91	47	83	893.89
91	47	84	893.56
91	48	81	818.74
91	48	82	819.56
91	48	83	823.05
91	48	84	842.09
91	49	74	767.2
91	49	75	762.54
91	49	76	769.66
91	49	81	766.35
91	49	82	771.04
91	49	83	777.44
91	49	84	805.56
91	50	74	764.26
91	50	75	754.07
91	50	76	769.63
91	50	81	761.56
91	50	82	759.55
91	50	83	759.01
91	50	84	779.46
91	51	74	780.13
91	51	75	774.24
91	51	76	797.46
91	51	81	759.45
91	51	82	747.17
91	51	83	735.88
91	51	84	760.61
91	52	74	808.38
91	52	75	852.85
91	52	76	875.84
91	52	81	792.08
91	52	82	770.98
91	52	83	749.12
91	52	84	759.91
91	53	74	827.38
91	53	75	892.57
91	53	76	907.6
91	53	81	881.41
91	53	82	853.09
91	53	83	813.09
91	53	84	792.46
91	54	74	827.5
91	54	75	891.42
91	54	76	909.63
91	54	81	916.94
91	54	82	907.43
91	54	83	871.41
91	54	84	849.76
91	55	74	804.42
91	55	75	857.26
91	55	76	913.19
91	55	81	925.12
91	55	82	928.83
91	55	83	904.48
91	55	84	895.12
91	56	74	783
91	56	75	822.79
91	56	76	886.53
91	56	81	941.64
91	56	82	919.52
91	56	83	906.11
91	56	84	910.16
91	57	74	792.67
91	57	75	805.81
91	57	76	859.8
91	57	77	932.42
91	57	78	970.8
91	57	79	980.93
91	57	80	958.25
91	57	81	935.73
91	57	82	923.96
91	57	83	905.33
91	57	84	895.73
91	58	74	896.99
91	58	75	848.94
91	58	76	865.42
91	58	77	935.03
91	58	78	978.05
91	58	79	999.04
91	58	80	979.08
91	58	81	964.54
91	58	82	958.96
91	58	83	958.13
91	58	84	964.34
91	59	74	866.64
91	59	75	870.11
91	59	76	891.77
91	59	77	919.57
91	59	78	951.36
91	59	79	988.69
91	59	80	1022.8
91	59	81	1018.2
91	59	82	963.9
91	59	83	972.31
91	59	84	974.92
91	60	74	776.95
91	60	75	734.07
91	60	76	715.8
91	60	77	785.72
91	60	78	793.75
91	60	79	789.85
91	60	80	792.34
91	60	81	789.39
91	60	82	788.38
91	60	83	767.52
91	60	84	741.61
91	61	74	742.53
91	61	75	595.03
91	61	76	519.62
91	61	77	700.09
91	61	78	756.62
91	61	79	757.85
91	61	80	756.17
91	61	81	761.69
91	61	82	776.72
91	61	83	727.44
91	61	84	681.76
91	62	74	880.12
91	62	75	756.25
91	62	76	661.85
91	62	77	826.32
91	62	78	916.73
91	62	79	957.25
91	62	80	919.88
91	62	81	897.99
91	62	82	888.98
91	62	83	831.43
91	62	84	785.81
91	63	74	829.6
91	63	75	758.16
91	63	76	820.37
91	63	77	857.09
91	63	78	874.26
91	63	79	888.19
91	63	80	922.21
91	63	81	948.43
91	63	82	937.36
91	63	83	930.33
91	63	84	955.63
91	64	74	768.93
91	64	75	759.83
91	64	76	895.71
91	64	77	850.38
91	64	78	828.84
91	64	79	827.32
91	64	80	873.51
91	64	81	909.68
91	64	82	904.67
91	64	83	904.4
91	64	84	912.65
91	65	74	953.95
91	65	75	920.28
91	65	76	820.76
91	65	77	829.89
91	65	78	821.56
91	65	79	807.65
91	65	80	841.47
91	65	81	878.86
91	65	82	897.93
91	65	83	907.05
91	65	84	904.36
91	66	74	918.56
91	66	75	898.59
91	66	76	829.44
91	66	77	795.32
91	66	78	772.18
91	66	79	779.64
91	66	80	824.23
91	66	81	869.96
91	66	82	919.84
91	66	83	943.42
91	66	84	935.38
91	67	74	886.12
91	67	75	868.26
91	67	76	785.41
91	67	81	826.94
91	67	82	865.19
91	67	83	875.64
91	67	84	845.25
91	68	74	908.82
91	68	75	856.58
91	68	76	720.97
91	68	81	796.98
91	68	82	816.3
91	68	83	817.26
91	68	84	795.97
91	69	74	827.6
91	69	75	781.92
91	69	76	733.94
91	69	81	791.81
91	69	82	796.03
91	69	83	796.45
91	69	84	797.85
91	70	74	779.41
91	70	75	750.37
91	70	76	727.1
91	70	81	765.4
91	70	82	783.38
91	70	83	790.71
91	70	84	782.11
91	71	74	765.75
91	71	75	753.16
91	71	76	708.93
91	71	81	757.68
91	71	82	787.93
91	71	83	799.01
91	71	84	791.14
91	72	74	769.37
91	72	75	745.94
91	72	76	695.37
91	72	81	805.25
91	72	82	814.84
91	72	83	825.71
91	72	84	840.66
91	73	74	784.13
91	73	75	766.54
91	73	76	718.49
91	73	81	872.44
91	73	82	875.56
91	73	83	881.04
91	73	84	893.8
91	74	74	802.81
91	74	75	802.91
91	74	76	759.74
91	74	81	941.48
91	74	82	944.62
91	74	83	946.61
91	74	84	950.25
91	75	81	978.48
91	75	82	995.26
91	75	83	1003.2
91	75	84	1000.5
91	76	81	972.41
91	76	82	996.21
91	76	83	1008.2
91	76	84	1007.7
92	47	81	953.5
92	47	82	951.71
92	47	83	949.6
92	47	84	964.68
92	48	81	876.26
92	48	82	880.05
92	48	83	889.28
92	48	84	912.5
92	49	74	792.56
92	49	75	788.32
92	49	76	793.13
92	49	81	786.02
92	49	82	809.14
92	49	83	835.95
92	49	84	860.09
92	50	74	792.79
92	50	75	775.39
92	50	76	777.36
92	50	81	782.06
92	50	82	781.15
92	50	83	777.82
92	50	84	799.11
92	51	74	823.32
92	51	75	786.04
92	51	76	756.65
92	51	81	768.69
92	51	82	759.32
92	51	83	752.03
92	51	84	789.77
92	52	74	849.52
92	52	75	856.87
92	52	76	847.05
92	52	81	768.9
92	52	82	753.34
92	52	83	748.03
92	52	84	778.17
92	53	74	887.4
92	53	75	936.47
92	53	76	910.19
92	53	81	802.76
92	53	82	779.68
92	53	83	762.62
92	53	84	760.78
92	54	74	922.78
92	54	75	1002.6
92	54	76	943.75
92	54	81	840.9
92	54	82	829.04
92	54	83	808.57
92	54	84	792.87
92	55	74	877.53
92	55	75	942.6
92	55	76	948.36
92	55	81	874.96
92	55	82	873.14
92	55	83	859.01
92	55	84	847.46
92	56	74	831.72
92	56	75	901.59
92	56	76	931.11
92	56	81	906.35
92	56	82	876.34
92	56	83	885.65
92	56	84	896.56
92	57	74	798.02
92	57	75	857.07
92	57	76	896.87
92	57	77	942.62
92	57	78	971.66
92	57	79	978.84
92	57	80	958.87
92	57	81	915.47
92	57	82	884.11
92	57	83	887.82
92	57	84	894.32
92	58	74	847.56
92	58	75	821.93
92	58	76	860.06
92	58	77	948.55
92	58	78	970.77
92	58	79	987.7
92	58	80	974.65
92	58	81	942.79
92	58	82	910.84
92	58	83	920.42
92	58	84	936.94
92	59	74	899.27
92	59	75	907.25
92	59	76	927.53
92	59	77	942.56
92	59	78	967.22
92	59	79	985.33
92	59	80	995.85
92	59	81	970.7
92	59	82	908.23
92	59	83	924.95
92	59	84	937.46
92	60	74	883.12
92	60	75	853.75
92	60	76	823.15
92	60	77	838.63
92	60	78	838.01
92	60	79	826.13
92	60	80	805.09
92	60	81	806.67
92	60	82	840.02
92	60	83	834.75
92	60	84	810.04
92	61	74	872.6
92	61	75	724.78
92	61	76	639.28
92	61	77	770.11
92	61	78	801.65
92	61	79	793.15
92	61	80	791.9
92	61	81	828.19
92	61	82	902.7
92	61	83	868.29
92	61	84	802.82
92	62	74	905.51
92	62	75	716.22
92	62	76	597.8
92	62	77	843.46
92	62	78	935.66
92	62	79	937.13
92	62	80	953.06
92	62	81	971.49
92	62	82	1006.5
92	62	83	952.83
92	62	84	885.99
92	63	74	816.67
92	63	75	748.67
92	63	76	786.42
92	63	77	869.93
92	63	78	894.7
92	63	79	903.6
92	63	80	944.24
92	63	81	975.31
92	63	82	992.01
92	63	83	985.28
92	63	84	972.24
92	64	74	723.28
92	64	75	773.86
92	64	76	914.88
92	64	77	888.25
92	64	78	864.06
92	64	79	842.1
92	64	80	882.28
92	64	81	918.95
92	64	82	942.26
92	64	83	944.91
92	64	84	929.52
92	65	74	857.7
92	65	75	865.81
92	65	76	858.94
92	65	77	895.63
92	65	78	875.6
92	65	79	807.61
92	65	80	834.44
92	65	81	870.11
92	65	82	914.69
92	65	83	929.11
92	65	84	913.95
92	66	74	909.85
92	66	75	904.56
92	66	76	848.72
92	66	77	859.43
92	66	78	845.66
92	66	79	816.56
92	66	80	826.83
92	66	81	857.46
92	66	82	916.97
92	66	83	941.09
92	66	84	933.45
92	67	74	926.7
92	67	75	907.46
92	67	76	830.06
92	67	81	823.45
92	67	82	871.26
92	67	83	900.45
92	67	84	908.94
92	68	74	926.87
92	68	75	877.82
92	68	76	804.43
92	68	81	798.39
92	68	82	822.67
92	68	83	846.7
92	68	84	865.02
92	69	74	856.38
92	69	75	809.07
92	69	76	766.3
92	69	81	798.01
92	69	82	798.16
92	69	83	806.95
92	69	84	816.67
92	70	74	809.78
92	70	75	773.5
92	70	76	738.7
92	70	81	774.54
92	70	82	788.15
92	70	83	795.19
92	70	84	788.12
92	71	74	795.72
92	71	75	772.16
92	71	76	724.39
92	71	81	763.57
92	71	82	795.95
92	71	83	810.31
92	71	84	801.4
92	72	74	808.77
92	72	75	783.61
92	72	76	737.47
92	72	81	838.33
92	72	82	842.39
92	72	83	857.38
92	72	84	881.95
92	73	74	804.34
92	73	75	779.97
92	73	76	740.81
92	73	81	904.05
92	73	82	905.31
92	73	83	914.39
92	73	84	937.03
92	74	74	783.77
92	74	75	762.27
92	74	76	732.52
92	74	81	964.09
92	74	82	979.18
92	74	83	983.77
92	74	84	985
92	75	81	982.06
92	75	82	1009.7
92	75	83	1027.8
92	75	84	1026.4
92	76	81	969.83
92	76	82	997.68
92	76	83	1017.6
92	76	84	1024.3
93	49	74	828.54
93	49	75	818.63
93	49	76	783.03
93	50	74	815.16
93	50	75	793.16
93	50	76	764.11
93	50	81	802.51
93	50	82	798.6
93	50	83	799.17
93	50	84	836.94
93	51	74	814.28
93	51	75	780.68
93	51	76	745.52
93	51	81	786.69
93	51	82	777.64
93	51	83	772.9
93	51	84	828.45
93	52	74	848.19
93	52	75	837.89
93	52	76	810.4
93	52	81	767.83
93	52	82	762.33
93	52	83	764.24
93	52	84	818.58
93	53	74	900.01
93	53	75	917.37
93	53	76	875.43
93	53	81	742.37
93	53	82	722.37
93	53	83	721.95
93	53	84	757.12
93	54	71	788.84
93	54	72	782.61
93	54	73	869.15
93	54	74	945.69
93	54	75	997.05
93	54	76	927.98
93	54	81	754.38
93	54	82	736.38
93	54	83	732.69
93	54	84	738.16
93	55	71	821.39
93	55	72	778.31
93	55	73	847.78
93	55	74	925.69
93	55	75	1004.4
93	55	76	972.75
93	55	81	793.31
93	55	82	772.65
93	55	83	768.94
93	55	84	766.6
93	56	71	882.46
93	56	72	813.66
93	56	73	838.24
93	56	74	884.93
93	56	75	971.75
93	56	76	964.38
93	56	81	836.32
93	56	82	789.07
93	56	83	792.65
93	56	84	805.52
93	57	71	963.36
93	57	72	893.38
93	57	73	850.49
93	57	74	838.84
93	57	75	906.93
93	57	76	930.17
93	57	77	951.65
93	57	78	968.16
93	57	79	960.92
93	57	80	939.49
93	58	71	992.29
93	58	72	955.36
93	58	73	895.78
93	58	74	844.49
93	58	75	855.21
93	58	76	899.67
93	58	77	961.91
93	58	78	968.34
93	58	79	967.89
93	58	80	949.89
93	59	71	967.31
93	59	72	954.5
93	59	73	936.04
93	59	74	918.29
93	59	75	913.73
93	59	76	923.97
93	59	77	932.79
93	59	78	957.24
93	59	79	961.92
93	59	80	947.71
93	60	71	910.18
93	60	72	901.21
93	60	73	882.44
93	60	74	871.3
93	60	75	887.05
93	60	76	882.13
93	60	77	852.06
93	60	78	834.99
93	60	79	816.07
93	60	80	801.14
93	61	74	691.29
93	61	75	768.55
93	61	76	797.67
93	61	77	822.15
93	61	78	798.1
93	61	79	783.14
93	61	80	806.22
93	62	71	977.97
93	62	72	960.01
93	62	73	920.41
93	62	74	846.55
93	62	75	794.99
93	62	76	755.21
93	62	77	897.34
93	62	78	918.4
93	62	79	906.44
93	62	80	964.24
93	63	71	924.12
93	63	72	952.72
93	63	73	928.92
93	63	74	885.02
93	63	75	854.35
93	63	76	853.21
93	63	77	903.36
93	63	78	911.34
93	63	79	916.72
93	63	80	953.56
93	64	71	939.73
93	64	72	909.5
93	64	73	836.36
93	64	74	846.94
93	64	75	875.35
93	64	76	929.3
93	64	77	918.78
93	64	78	899
93	64	79	874.11
93	64	80	886.02
93	65	71	926.93
93	65	72	942.54
93	65	73	916.76
93	65	74	887.53
93	65	75	891.74
93	65	76	910.08
93	65	77	941.52
93	65	78	913.39
93	65	79	831.99
93	65	80	827.43
93	66	71	917.24
93	66	72	960.93
93	66	73	953.7
93	66	74	943.45
93	66	75	932.53
93	66	76	911.26
93	67	71	907.26
93	67	72	965.86
93	67	73	953.99
93	67	74	959.24
93	67	75	942.18
93	67	76	906.34
93	67	81	792.14
93	67	82	817.89
93	67	83	873.86
93	67	84	929.54
93	68	71	892.35
93	68	72	974.38
93	68	73	968.5
93	68	74	939.47
93	68	75	913.18
93	68	76	891.15
93	68	81	787.09
93	68	82	796.3
93	68	83	836.53
93	68	84	884.86
93	69	71	831.23
93	69	72	929.2
93	69	73	904.25
93	69	74	871.22
93	69	75	842.29
93	69	76	817.54
93	69	81	807.86
93	69	82	797.28
93	69	83	806.97
93	69	84	822.98
93	70	74	819.91
93	70	75	795.55
93	70	76	772.18
93	70	81	792.78
93	70	82	782.11
93	70	83	785.21
93	70	84	794.35
93	71	74	800.48
93	71	75	781.41
93	71	76	755.06
93	71	81	769.48
93	71	82	772.92
93	71	83	785.56
93	71	84	800.15
93	72	74	826.32
93	72	75	808.96
93	72	76	765.96
93	72	81	865.5
93	72	82	859.56
93	72	83	869.1
93	72	84	890.29
93	73	74	830.38
93	73	75	810.12
93	73	76	762.76
93	73	81	934.75
93	73	82	934.64
93	73	83	938.52
93	73	84	947.03
93	74	74	810.16
93	74	75	786.89
93	74	76	749.32
94	49	74	849.16
94	49	75	836.77
94	49	76	793.84
94	50	71	867.08
94	50	72	848.8
94	50	73	828.95
94	50	74	838.6
94	50	75	817.52
94	50	76	773.59
94	51	71	864.69
94	51	72	854.66
94	51	73	846.14
94	51	74	828.45
94	51	75	801.17
94	51	76	771.33
94	52	71	850.99
94	52	72	851.09
94	52	73	861.49
94	52	74	853.73
94	52	75	840.12
94	52	76	814.15
94	53	69	680.29
94	53	70	831.97
94	53	71	847.84
94	53	72	845.82
94	53	73	877.1
94	53	74	891.05
94	53	75	890.28
94	53	76	862.61
94	54	69	650.32
94	54	70	798.25
94	54	71	817.27
94	54	72	806.02
94	54	73	857.89
94	54	74	908.04
94	54	75	938.08
94	54	76	909.72
94	54	78	930.39
94	54	79	840.12
94	54	80	784.98
94	55	69	628.82
94	55	70	785.13
94	55	71	814.11
94	55	72	786.59
94	55	73	835.26
94	55	74	919.33
94	55	75	1001.9
94	55	76	968.15
94	55	78	979.81
94	55	79	882.88
94	55	80	807.46
94	56	69	662.18
94	56	70	803.28
94	56	71	855.01
94	56	72	813.23
94	56	73	840.43
94	56	74	908.29
94	56	75	999.79
94	56	76	972.63
94	56	78	989.19
94	56	79	959.07
94	56	80	915.87
94	57	71	927.44
94	57	72	874.14
94	57	73	857.1
94	57	74	872.85
94	57	75	939.48
94	57	76	950.38
94	57	77	964.54
94	57	78	983.46
94	57	79	983
94	57	80	961.2
94	58	71	985.91
94	58	72	944.11
94	58	73	895.78
94	58	74	868.24
94	58	75	892.56
94	58	76	938.42
94	58	77	985.85
94	58	78	996.27
94	58	79	1000.3
94	58	80	980.68
94	59	71	1005
94	59	72	970.69
94	59	73	946.6
94	59	74	934.56
94	59	75	922.63
94	59	76	917
94	59	77	917.65
94	59	78	951.12
94	59	79	971.19
94	59	80	971.81
94	60	71	936.52
94	60	72	886.51
94	60	73	855.33
94	60	74	847.54
94	60	75	866.83
94	60	76	874.67
94	60	77	839.58
94	60	78	800.89
94	60	79	782.55
94	60	80	811.05
94	61	71	831.83
94	61	72	733.59
94	61	73	645.92
94	61	74	560.32
94	61	75	752.77
94	61	76	858.99
94	61	77	846.22
94	61	78	772.23
94	61	79	735.65
94	61	80	790.51
94	62	71	876.22
94	62	72	835.22
94	62	73	796.58
94	62	74	805.07
94	62	75	886.42
94	62	76	934.06
94	62	77	941.56
94	62	78	920.42
94	62	79	915.52
94	62	80	946.66
94	63	71	953.4
94	63	72	935.92
94	63	73	915.67
94	63	74	955.11
94	63	75	964.16
94	63	76	956.14
94	63	77	951.24
94	63	78	940.53
94	63	79	939.31
94	63	80	957.98
94	64	71	961.06
94	64	72	938.27
94	64	73	903.42
94	64	74	969.32
94	64	75	961.19
94	64	76	946.95
94	64	77	952.52
94	64	78	943.95
94	64	79	929.66
94	64	80	916.17
94	65	71	958.85
94	65	72	971.81
94	65	73	957.75
94	65	74	946.33
94	65	75	935.07
94	65	76	938.6
94	65	77	960.75
94	65	78	956.11
94	65	79	941.3
94	65	80	886.75
94	66	71	946.58
94	66	72	974.38
94	66	73	970.76
94	66	74	962.8
94	66	75	953.47
94	66	76	950.59
94	66	78	981.17
94	66	79	978.79
94	66	80	903.5
94	67	69	727.14
94	67	70	789.75
94	67	71	903.37
94	67	72	952.68
94	67	73	949.27
94	67	74	952.13
94	67	75	950.86
94	67	76	950.01
94	67	78	990.08
94	67	79	981.44
94	67	80	887.47
94	68	69	668.32
94	68	70	727.68
94	68	71	875.54
94	68	72	940.64
94	68	73	937.53
94	68	74	914.82
94	68	75	918.9
94	68	76	929.72
94	68	78	981.81
94	68	79	959.46
94	68	80	858.98
94	69	69	655.82
94	69	70	678.02
94	69	71	822.18
94	69	72	888.96
94	69	73	874.03
94	69	74	859.52
94	69	75	851.36
94	69	76	842.17
94	69	78	874.58
94	69	79	862.4
94	69	80	833.99
94	70	69	661.05
94	70	70	638.06
94	70	71	768.5
94	70	72	841.99
94	70	73	822.45
94	70	74	813.94
94	70	75	803.78
94	70	76	793.32
94	71	71	764.05
94	71	72	842.47
94	71	73	827.14
94	71	74	800.46
94	71	75	789.04
94	71	76	790.52
94	72	71	755.7
94	72	72	843.29
94	72	73	830.35
94	72	74	825.44
94	72	75	820.81
94	72	76	799.85
94	73	71	746.5
94	73	72	846.17
94	73	73	828.16
94	73	74	831.23
94	73	75	829.3
94	73	76	798.86
94	74	74	812.99
94	74	75	805.58
94	74	76	787.31
95	50	71	875.99
95	50	72	862.86
95	50	73	851.6
95	51	71	874.43
95	51	72	870.28
95	51	73	874.01
95	52	71	870.43
95	52	72	879.35
95	52	73	899.07
95	53	69	705.56
95	53	70	857.35
95	53	71	879.49
95	53	72	887.17
95	53	73	911.9
95	53	77	949.82
95	53	78	957.57
95	53	79	875.25
95	53	80	818.66
95	54	69	681.6
95	54	70	830.47
95	54	71	847.28
95	54	72	831.38
95	54	73	850.67
95	54	77	999.85
95	54	78	1034.9
95	54	79	908.35
95	54	80	823.98
95	55	69	658.57
95	55	70	810.56
95	55	71	840.12
95	55	72	818.36
95	55	73	827.28
95	55	77	995.97
95	55	78	1068.5
95	55	79	943.11
95	55	80	848.97
95	56	69	684.72
95	56	70	820.29
95	56	71	867.23
95	56	72	839.62
95	56	73	836.98
95	56	77	955.62
95	56	78	1001.1
95	56	79	964.03
95	56	80	922.96
95	57	69	773.02
95	57	70	872.31
95	57	71	914.18
95	57	72	876.77
[truncated: 7,412 more rows]
