# Supplementary material for: From mathematics to medicine: A practical primer on topological data analysis (TDA) and the development of related analytic tools for the functional discovery of latent structure in fMRI data
Source: PLoS One. 2021 Aug 12;16(8):e0255859. doi: 10.1371/journal.pone.0255859 (PMC8360597; doi:10.1371/journal.pone.0255859)
Supplement: S1 Data — The included archive of .csv files has one .csv file for each time index. Each .csv file contains a single matrix, which has one column for each of the spatial coordinates x, y, z and one column for the fMRI signal amplitude at voxel (x, y, z) at that time index. This is normalized scan data for a single patient from our study, described in the paper, with an ACC (anterior cingulate cortex) mask applied. This is the data we used, together with our software implementation of our workflow (available at https://github.com/regalski/Wayne-State-TDA), to produce the persistence diagrams, vineyards, and loop locations pictured in the figures and described in the Workflow section of our paper. (ZIP) [file pone.0255859.s004.zip › lea2002_145_121_121_time_207_rdACC.csv]

86	49	77	704.42
86	49	78	692.57
86	49	79	691.39
86	49	80	706.8
86	50	77	707.47
86	50	78	681.7
86	50	79	668.77
86	50	80	675.93
86	51	77	687.43
86	51	78	686
86	51	79	690.28
86	51	80	683.02
86	52	77	685.83
86	52	78	700.24
86	52	79	709.27
86	52	80	691.15
86	53	77	797.87
86	53	78	744.85
86	53	79	699.11
86	53	80	684.95
86	54	77	844.64
86	54	78	799.74
86	54	79	772.39
86	54	80	732.35
86	55	77	848.43
86	55	78	828.41
86	55	79	839.7
86	55	80	797.34
86	56	77	849.36
86	56	78	846.18
86	56	79	866.46
86	56	80	876.91
86	57	77	831.55
86	57	78	848.27
86	57	79	879.23
86	57	80	881.8
86	57	81	870.73
86	57	82	844.35
86	58	77	819.68
86	58	78	833.45
86	58	79	875.6
86	58	80	875.86
86	58	81	843.73
86	58	82	858.49
86	59	81	791.53
86	59	82	836.76
86	60	81	712.05
86	60	82	753.99
86	61	81	769.18
86	61	82	803.66
86	62	81	827.32
86	62	82	854.49
86	63	77	856.27
86	63	78	782.21
86	63	79	794.64
86	63	80	810.08
86	63	81	820.15
86	63	82	840.75
86	64	77	861.44
86	64	78	819.51
86	64	79	806.13
86	64	80	796.71
86	64	81	764.15
86	64	82	765.99
86	65	77	852.99
86	65	78	840.71
86	65	79	826.8
86	65	80	803.85
86	65	81	760.02
86	65	82	751.49
86	66	77	824.13
86	66	78	877.03
86	66	79	858.8
86	66	80	811.89
86	66	81	775.53
86	66	82	757.13
86	67	77	794.14
86	67	78	831.92
86	67	79	825.64
86	67	80	809.61
86	68	77	836.88
86	68	78	853.32
86	68	79	831.24
86	68	80	785.32
86	69	77	876.43
86	69	78	863.81
86	69	79	811.76
86	69	80	741.21
86	70	77	773.53
86	70	78	752.23
86	70	79	714.9
86	70	80	677.66
86	71	77	739.28
86	71	78	727.82
86	71	79	703.53
86	71	80	681.32
86	72	77	741.05
86	72	78	725.68
86	72	79	705.85
86	72	80	697.15
86	73	77	739.22
86	73	78	711.38
86	73	79	707.46
86	73	80	723.07
87	46	81	932.2
87	46	82	937.61
87	46	83	937.33
87	46	84	928.74
87	47	81	833.02
87	47	82	851.72
87	47	83	851.95
87	47	84	846.25
87	48	81	773.98
87	48	82	782.86
87	48	83	788.79
87	48	84	793.3
87	49	77	683.94
87	49	78	694.07
87	49	79	709.51
87	49	80	736.27
87	49	81	742.21
87	49	82	752.96
87	49	83	758.97
87	49	84	765.33
87	50	77	700.15
87	50	78	692.02
87	50	79	685.24
87	50	80	682.73
87	50	81	707.91
87	50	82	740.08
87	50	83	744.08
87	50	84	751.17
87	51	77	699.73
87	51	78	693.57
87	51	79	687.49
87	51	80	674.81
87	52	77	707.19
87	52	78	711.89
87	52	79	705.66
87	52	80	684.87
87	53	77	836.83
87	53	78	781.09
87	53	79	724.94
87	53	80	700.99
87	54	77	863.96
87	54	78	819.62
87	54	79	787.96
87	54	80	760.45
87	55	77	832.1
87	55	78	827.78
87	55	79	855.2
87	55	80	818.11
87	55	81	789.35
87	55	82	781.99
87	55	83	774.56
87	55	84	765.46
87	56	77	844.93
87	56	78	851.83
87	56	79	907.1
87	56	80	866.04
87	56	81	834.28
87	56	82	816.45
87	56	83	799.02
87	56	84	781.66
87	57	77	848.18
87	57	78	866.07
87	57	79	903.13
87	57	80	883.79
87	57	81	863.16
87	57	82	835.08
87	57	83	804.86
87	57	84	769.9
87	58	77	844.81
87	58	78	864.52
87	58	79	877.63
87	58	80	870.69
87	58	81	860.31
87	58	82	863.07
87	58	83	866.21
87	58	84	839.92
87	59	77	853.74
87	59	78	840.3
87	59	79	826.5
87	59	80	821.91
87	59	81	806.7
87	59	82	845.92
87	59	83	883.61
87	59	84	871.04
87	60	77	775.1
87	60	78	721.9
87	60	79	751.05
87	60	80	761.67
87	60	81	730.33
87	60	82	765.14
87	60	83	806.69
87	60	84	827.09
87	61	77	739.8
87	61	78	665.22
87	61	79	738.67
87	61	80	794.18
87	61	81	790.37
87	61	82	810.66
87	61	83	836.22
87	61	84	848.58
87	62	77	786.72
87	62	78	715.83
87	62	79	774.9
87	62	80	830.22
87	62	81	854.93
87	62	82	867.22
87	62	83	878.67
87	62	84	867.88
87	63	77	868.46
87	63	78	837.27
87	63	79	808.66
87	63	80	792.55
87	63	81	836.46
87	63	82	864.37
87	63	83	890.67
87	63	84	861.75
87	64	77	857.37
87	64	78	814.31
87	64	79	780.13
87	64	80	764.4
87	64	81	796.57
87	64	82	809.63
87	64	83	820.32
87	64	84	782.35
87	65	77	830
87	65	78	792.85
87	65	79	775.76
87	65	80	761.82
87	65	81	767.76
87	65	82	769.06
87	65	83	776.04
87	65	84	754.83
87	66	77	825.98
87	66	78	834.95
87	66	79	806.76
87	66	80	763.78
87	66	81	749.7
87	66	82	743.23
87	66	83	745.25
87	66	84	741.14
87	67	77	850.79
87	67	78	801.28
87	67	79	774.17
87	67	80	749.84
87	67	81	734.16
87	67	82	724.53
87	67	83	716.53
87	67	84	725.93
87	68	77	848.77
87	68	78	796.07
87	68	79	767.7
87	68	80	738.07
87	68	81	726.05
87	68	82	720.1
87	68	83	714.45
87	68	84	720.22
87	69	77	796.04
87	69	78	792.36
87	69	79	761.05
87	69	80	720.97
87	70	77	743.56
87	70	78	740.08
87	70	79	723.52
87	70	80	706.01
87	71	77	730.43
87	71	78	733.45
87	71	79	718.52
87	71	80	704.72
87	72	77	736.02
87	72	78	735.85
87	72	79	715.87
87	72	80	707.82
87	73	77	750.8
87	73	78	715.67
87	73	79	706.48
87	73	80	720.01
87	73	81	745.42
87	73	82	764.33
87	73	83	776.62
87	73	84	765.76
87	74	81	769.84
87	74	82	811.31
87	74	83	852.06
87	74	84	862.9
87	75	81	791.37
87	75	82	850.11
87	75	83	909.59
87	75	84	929.31
87	76	81	801.29
87	76	82	858.34
87	76	83	916.92
87	76	84	938.64
88	46	81	951.63
88	46	82	957.44
88	46	83	961.36
88	46	84	952.7
88	47	81	864.08
88	47	82	884.16
88	47	83	882.22
88	47	84	868.25
88	48	81	781.24
88	48	82	791.39
88	48	83	792.17
88	48	84	794.32
88	49	77	682.23
88	49	78	710.54
88	49	79	720.2
88	49	80	726.42
88	49	81	744.1
88	49	82	758.05
88	49	83	760.2
88	49	84	767.7
88	50	77	686.49
88	50	78	703.08
88	50	79	707.89
88	50	80	702.96
88	50	81	727.31
88	50	82	753.71
88	50	83	754.38
88	50	84	759.12
88	51	77	720.01
88	51	78	718.92
88	51	79	709.88
88	51	80	690.1
88	52	77	782.58
88	52	78	763.62
88	52	79	739.9
88	52	80	707.32
88	53	77	860.37
88	53	78	823.97
88	53	79	787.92
88	53	80	754.64
88	54	77	878.53
88	54	78	856.83
88	54	79	838.03
88	54	80	812.17
88	55	77	861.84
88	55	78	860.12
88	55	79	875.2
88	55	80	851.66
88	55	81	836.01
88	55	82	832.46
88	55	83	831.17
88	55	84	832.53
88	56	77	862.95
88	56	78	859.66
88	56	79	880.65
88	56	80	857.67
88	56	81	836.17
88	56	82	842.59
88	56	83	849.81
88	56	84	864.74
88	57	77	856.96
88	57	78	861.99
88	57	79	871.25
88	57	80	866.36
88	57	81	856.63
88	57	82	844.28
88	57	83	837.1
88	57	84	841.67
88	58	77	854.58
88	58	78	862.75
88	58	79	852.44
88	58	80	860.84
88	58	81	871.43
88	58	82	879.36
88	58	83	886.55
88	58	84	880.82
88	59	77	892.35
88	59	78	855.31
88	59	79	819.19
88	59	80	827.81
88	59	81	842.48
88	59	82	869.5
88	59	83	888.68
88	59	84	878.05
88	60	77	856.99
88	60	78	819.78
88	60	79	784.72
88	60	80	758.67
88	60	81	737.41
88	60	82	743.15
88	60	83	759.27
88	60	84	798.91
88	61	77	823.17
88	61	78	804.31
88	61	79	804.66
88	61	80	806.85
88	61	81	807.72
88	61	82	796.94
88	61	83	792.33
88	61	84	839.62
88	62	77	826.31
88	62	78	818.76
88	62	79	842.85
88	62	80	860.86
88	62	81	892.18
88	62	82	876.07
88	62	83	856.2
88	62	84	878.91
88	63	77	874.88
88	63	78	847.46
88	63	79	822.02
88	63	80	814.09
88	63	81	874.04
88	63	82	898.05
88	63	83	911.3
88	63	84	891.91
88	64	77	878.81
88	64	78	827.79
88	64	79	778.5
88	64	80	770.54
88	64	81	857.91
88	64	82	881.92
88	64	83	885.51
88	64	84	832.39
88	65	77	868.47
88	65	78	807.05
88	65	79	753.13
88	65	80	742.26
88	65	81	825.29
88	65	82	852.31
88	65	83	864.78
88	65	84	810.59
88	66	77	860.84
88	66	78	804.76
88	66	79	753.63
88	66	80	729.02
88	66	81	778.39
88	66	82	808.52
88	66	83	833.5
88	66	84	793.13
88	67	77	836.7
88	67	78	781.38
88	67	79	742.75
88	67	80	724.17
88	67	81	735.75
88	67	82	753.04
88	67	83	773.35
88	67	84	748.78
88	68	77	797.31
88	68	78	763.37
88	68	79	741.95
88	68	80	726.83
88	68	81	723.69
88	68	82	735.99
88	68	83	754.89
88	68	84	747.3
88	69	77	741.87
88	69	78	745.45
88	69	79	738.37
88	69	80	727.49
88	70	77	726.99
88	70	78	726.15
88	70	79	720.25
88	70	80	720.8
88	71	77	727.13
88	71	78	726.2
88	71	79	721.78
88	71	80	724.11
88	72	77	732.5
88	72	78	730.97
88	72	79	727.26
88	72	80	728.59
88	73	77	734.08
88	73	78	711.08
88	73	79	713.76
88	73	80	731.2
88	73	81	748.32
88	73	82	778.43
88	73	83	818.06
88	73	84	799.09
88	74	81	794.71
88	74	82	842.28
88	74	83	887.03
88	74	84	882.57
88	75	81	860.1
88	75	82	915.31
88	75	83	941.93
88	75	84	956.89
88	76	81	870.59
88	76	82	921.89
88	76	83	920.52
88	76	84	959.84
89	46	81	962.52
89	46	82	972.18
89	46	83	970.3
89	46	84	949.21
89	47	81	890.72
89	47	82	903.93
89	47	83	893.77
89	47	84	870.61
89	48	81	791.28
89	48	82	801
89	48	83	784.4
89	48	84	779.07
89	49	77	708.01
89	49	78	718.75
89	49	79	715.56
89	49	80	709.22
89	49	81	743.96
89	49	82	761.43
89	49	83	753.44
89	49	84	758.04
89	50	74	744.29
89	50	75	757.89
89	50	76	734.85
89	50	77	720.14
89	50	78	720.51
89	50	79	723.13
89	50	80	724.98
89	50	81	749.93
89	50	82	767.56
89	50	83	764.28
89	50	84	767.62
89	51	74	759.3
89	51	75	786.55
89	51	76	778.9
89	51	77	767.15
89	51	78	758.28
89	51	79	747.64
89	51	80	727.68
89	51	81	742.19
89	51	82	759.41
89	51	83	743.8
89	51	84	736.35
89	52	74	795.1
89	52	75	865.68
89	52	76	866.95
89	52	77	846.13
89	52	78	829.66
89	52	79	802.95
89	52	80	761.9
89	52	81	769.94
89	52	82	792.83
89	52	83	764.35
89	52	84	745.67
89	53	74	800.24
89	53	75	895.39
89	53	76	892.13
89	53	77	843.13
89	53	78	851.28
89	53	79	847.98
89	53	80	830.23
89	53	81	835.65
89	53	82	861.44
89	53	83	817.66
89	53	84	785.73
89	54	74	787.21
89	54	75	895.4
89	54	76	908.87
89	54	77	850.79
89	54	78	852.53
89	54	79	852.95
89	54	80	856.93
89	54	81	869.37
89	54	82	890.2
89	54	83	874.83
89	54	84	862.06
89	55	75	881.22
89	55	76	924.13
89	55	77	871.01
89	55	78	847.09
89	55	79	845.65
89	55	80	871.16
89	55	81	889.33
89	55	82	903.05
89	55	83	901.08
89	55	84	899.81
89	56	75	842.07
89	56	76	881.68
89	56	77	861.58
89	56	78	847.65
89	56	79	844.29
89	56	80	871.35
89	56	81	887.35
89	56	82	898.24
89	56	83	906.15
89	56	84	912.57
89	57	75	845.62
89	57	76	855.16
89	57	77	858.48
89	57	78	849.47
89	57	79	831.63
89	57	80	856.94
89	57	81	875.54
89	57	82	887.69
89	57	83	902.83
89	57	84	917.1
89	58	77	862.69
89	58	78	856.63
89	58	79	839.52
89	58	80	869.05
89	58	81	899.34
89	58	82	922.78
89	58	83	942.63
89	58	84	950.86
89	59	77	885.95
89	59	78	864.12
89	59	79	850.99
89	59	80	880.27
89	59	81	904.78
89	59	82	911.27
89	59	83	904.54
89	59	84	898.68
89	60	77	834.12
89	60	78	816.47
89	60	79	787.58
89	60	80	760.8
89	60	81	726.38
89	60	82	679.47
89	60	83	654.42
89	60	84	726.04
89	61	77	809.59
89	61	78	820.93
89	61	79	809.95
89	61	80	795.54
89	61	81	781.59
89	61	82	713.83
89	61	83	669.34
89	61	84	809.32
89	62	77	846.18
89	62	78	857.38
89	62	79	868.49
89	62	80	878.47
89	62	81	898.67
89	62	82	840.62
89	62	83	789.52
89	62	84	892.07
89	63	77	875.06
89	63	78	837.95
89	63	79	839.66
89	63	80	861.12
89	63	81	916.02
89	63	82	940.96
89	63	83	961.86
89	63	84	926.96
89	64	77	883.98
89	64	78	819.36
89	64	79	787
89	64	80	798.43
89	64	81	896.21
89	64	82	925.35
89	64	83	921.62
89	64	84	866.25
89	65	77	878.25
89	65	78	807.99
89	65	79	750.65
89	65	80	751.54
89	65	81	873.38
89	65	82	912.96
89	65	83	918.39
89	65	84	848.48
89	66	75	820.99
89	66	76	855.62
89	66	77	844.16
89	66	78	779.68
89	66	79	728.38
89	66	80	726.88
89	66	81	828.53
89	66	82	886.91
89	66	83	926.21
89	66	84	836.52
89	67	75	883.13
89	67	76	843
89	67	77	798.89
89	67	78	766.4
89	67	79	740.13
89	67	80	729.41
89	67	81	758.49
89	67	82	792.3
89	67	83	833.32
89	67	84	772.08
89	68	75	875.15
89	68	76	812.28
89	68	77	762.48
89	68	78	762.43
89	68	79	754.63
89	68	80	743.46
89	68	81	741.19
89	68	82	757.69
89	68	83	784.58
89	68	84	761.85
89	69	74	849.61
89	69	75	828.88
89	69	76	764.64
89	69	77	729.89
89	69	78	752.66
89	69	79	755.74
89	69	80	757.65
89	69	81	755.34
89	69	82	756.82
89	69	83	755.99
89	69	84	773.86
89	70	74	811.01
89	70	75	799.29
89	70	76	754.74
89	70	77	725.55
89	70	78	727.27
89	70	79	726.99
89	70	80	732.96
89	70	81	761.49
89	70	82	770.54
89	70	83	761.31
89	70	84	781.5
89	71	74	776.35
89	71	75	781.55
89	71	76	755.37
89	71	77	732.42
89	71	78	725.9
89	71	79	724.05
89	71	80	731.04
89	71	81	754.84
89	71	82	761.8
89	71	83	760.74
89	71	84	764.58
89	72	74	741.36
89	72	75	782.81
89	72	76	764.94
89	72	77	745.79
89	72	78	743.41
89	72	79	741.33
89	72	80	745.72
89	72	81	739.05
89	72	82	748.3
89	72	83	777.73
89	72	84	757.11
89	73	74	740.64
89	73	75	766.9
89	73	76	758.33
89	73	77	742.39
89	73	78	722.33
89	73	79	730.46
89	73	80	747.54
89	73	81	759.33
89	73	82	798.41
89	73	83	865.54
89	73	84	828.11
89	74	81	820.75
89	74	82	872.72
89	74	83	928.88
89	74	84	900.73
89	75	81	914.44
89	75	82	960.5
89	75	83	965.71
89	75	84	970.06
89	76	81	914.83
89	76	82	963.82
89	76	83	966.72
89	76	84	988.4
90	46	81	964.53
90	46	82	977.25
90	46	83	969.72
90	46	84	933.1
90	47	81	899.85
90	47	82	902.93
90	47	83	874.95
90	47	84	853.29
90	48	81	802.53
90	48	82	816.46
90	48	83	792.97
90	48	84	789.4
90	49	74	766.74
90	49	75	754.7
90	49	76	739.24
90	49	81	754.03
90	49	82	782.53
90	49	83	765.46
90	49	84	772.58
90	50	74	755.46
90	50	75	759.82
90	50	76	755.7
90	50	77	749.76
90	50	78	735.78
90	50	79	733.81
90	50	80	747.01
90	50	81	780.21
90	50	82	794.2
90	50	83	774.77
90	50	84	780.19
90	51	74	762.03
90	51	75	795.47
90	51	76	807.88
90	51	77	808.43
90	51	78	788.13
90	51	79	781.44
90	51	80	778.72
90	51	81	784.98
90	51	82	781.86
90	51	83	761.22
90	51	84	757.62
90	52	74	813.04
90	52	75	881.16
90	52	76	889.17
90	52	77	884
90	52	78	884.46
90	52	79	863.68
90	52	80	832.52
90	52	81	828.66
90	52	82	821.38
90	52	83	791.09
90	52	84	768.82
90	53	74	810.06
90	53	75	904.99
90	53	76	897.22
90	53	77	851.34
90	53	78	876.26
90	53	79	898.24
90	53	80	906.7
90	53	81	912.89
90	53	82	915.34
90	53	83	858.16
90	53	84	810.39
90	54	74	778.34
90	54	75	896.63
90	54	76	903.49
90	54	77	839.67
90	54	78	840.81
90	54	79	843.27
90	54	80	879.21
90	54	81	914.62
90	54	82	946.69
90	54	83	915.27
90	54	84	885.25
90	55	74	776.35
90	55	75	873.79
90	55	76	911.55
90	55	77	883.22
90	55	78	820.38
90	55	79	787.63
90	55	80	855.06
90	55	81	908.64
90	55	82	942.91
90	55	83	928.12
90	55	84	912.91
90	56	74	783.11
90	56	75	839.43
90	56	76	876.04
90	56	77	873.02
90	56	78	855.44
90	56	79	845.98
90	56	80	898.76
90	56	81	928.65
90	56	82	918.27
90	56	83	913.44
90	56	84	910.49
90	57	74	838.12
90	57	75	851.71
90	57	76	864.38
90	57	77	870.39
90	57	78	861.27
90	57	79	849.77
90	57	80	891.7
90	57	81	923.09
90	57	82	925.88
90	57	83	925.16
90	57	84	922.38
90	58	74	924.22
90	58	75	910.15
90	58	76	887.57
90	58	77	886.22
90	58	78	875.61
90	58	79	880.1
90	58	80	929.33
90	58	81	972.08
90	58	82	992.03
90	58	83	1003.4
90	58	84	1006.7
90	59	75	878.02
90	59	76	876.45
90	59	77	870.11
90	59	78	882.25
90	59	79	933.02
90	59	80	988.63
90	59	81	1020.4
90	59	82	1009
90	59	83	980.11
90	59	84	957.26
90	60	75	760.72
90	60	76	725.2
90	60	77	728.81
90	60	78	729.43
90	60	79	718.13
90	60	80	732.16
90	60	81	746.91
90	60	82	708.81
90	60	83	670.92
90	60	84	666.86
90	61	77	698.63
90	61	78	723.98
90	61	79	716.29
90	61	80	727.3
90	61	81	739.4
90	61	82	686.74
90	61	83	650.39
90	61	84	701.39
90	62	75	849.21
90	62	76	838.74
90	62	77	850.86
90	62	78	861.91
90	62	79	862.14
90	62	80	852.99
90	62	81	848.65
90	62	82	793.38
90	62	83	755.65
90	62	84	828.33
90	63	75	721.79
90	63	76	859.97
90	63	77	883.42
90	63	78	845.48
90	63	79	864.12
90	63	80	882.93
90	63	81	911.44
90	63	82	887.57
90	63	83	881.01
90	63	84	954.88
90	64	75	662.18
90	64	76	862.11
90	64	77	876.04
90	64	78	789.94
90	64	79	801.49
90	64	80	826.81
90	64	81	871.61
90	64	82	866.69
90	64	83	855.93
90	64	84	891.9
90	65	74	841.23
90	65	75	755.88
90	65	76	864.98
90	65	77	849.01
90	65	78	749.52
90	65	79	748.71
90	65	80	781.55
90	65	81	855.28
90	65	82	880.65
90	65	83	891.81
90	65	84	885.71
90	66	74	872.88
90	66	75	895.84
90	66	76	845.11
90	66	77	786.32
90	66	78	738.92
90	66	79	730.52
90	66	80	770.32
90	66	81	860.91
90	66	82	915.65
90	66	83	954.23
90	66	84	889.9
90	67	74	894.68
90	67	75	896.84
90	67	76	816.24
90	67	77	762.48
90	67	78	740.76
90	67	79	745.45
90	67	80	769.3
90	67	81	800.78
90	67	82	826.04
90	67	83	849.76
90	67	84	798.7
90	68	74	906.32
90	68	75	829.57
90	68	76	788.04
90	68	77	763.2
90	68	78	761.47
90	68	79	769.7
90	68	80	774.34
90	68	81	773.74
90	68	82	790.02
90	68	83	814.98
90	68	84	785.53
90	69	74	862.75
90	69	75	826.15
90	69	76	772.35
90	69	77	754.69
90	69	78	793.46
90	69	79	781.41
90	69	80	766.81
90	69	81	771.76
90	69	82	793.72
90	69	83	820.87
90	69	84	807.26
90	70	74	816.44
90	70	75	805.91
90	70	76	762.37
90	70	77	739.7
90	70	78	749.34
90	70	79	747.62
90	70	80	749.51
90	70	81	754.56
90	70	82	771.03
90	70	83	786.16
90	70	84	788.36
90	71	74	777.9
90	71	75	785.18
90	71	76	758.24
90	71	77	738.57
90	71	78	731.01
90	71	79	738.97
90	71	80	748.12
90	71	81	754.51
90	71	82	764.35
90	71	83	772.31
90	71	84	777.14
90	72	74	756.08
90	72	75	780.13
90	72	76	767.82
90	72	77	759.94
90	72	78	768.82
90	72	79	764.1
90	72	80	762.54
90	72	81	774.9
90	72	82	778.74
90	72	83	783.19
90	72	84	778.44
90	73	74	774.71
90	73	75	788.05
90	73	76	775.69
90	73	81	823.27
90	73	82	853.66
90	73	83	887.6
90	73	84	862.51
90	74	81	879.25
90	74	82	925.62
90	74	83	965.25
90	74	84	938.47
90	75	81	932.42
90	75	82	978.13
90	75	83	1002.1
90	75	84	1001.3
90	76	81	929.32
90	76	82	981.84
90	76	83	999.3
90	76	84	1012.7
91	47	81	896.94
91	47	82	903.83
91	47	83	894.96
91	47	84	890.58
91	48	81	817.71
91	48	82	819.51
91	48	83	816
91	48	84	825.06
91	49	74	790.27
91	49	75	757.63
91	49	76	743.74
91	49	81	769.38
91	49	82	782.08
91	49	83	781.48
91	49	84	795.6
91	50	74	781.35
91	50	75	757.17
91	50	76	753.67
91	50	81	789.61
91	50	82	810.59
91	50	83	785.04
91	50	84	790.5
91	51	74	774.25
91	51	75	788.42
91	51	76	802.61
91	51	81	792.42
91	51	82	800.14
91	51	83	780.86
91	51	84	788.62
91	52	74	829.39
91	52	75	888.94
91	52	76	889.93
91	52	81	826.17
91	52	82	820.05
91	52	83	796.15
91	52	84	785.92
91	53	74	843.42
91	53	75	924.68
91	53	76	924.72
91	53	81	901.46
91	53	82	885.11
91	53	83	833.11
91	53	84	792.5
91	54	74	821.55
91	54	75	917.53
91	54	76	932.75
91	54	81	923.96
91	54	82	944.47
91	54	83	897.47
91	54	84	857.82
91	55	74	817.46
91	55	75	901.31
91	55	76	927.21
91	55	81	932.19
91	55	82	959.88
91	55	83	929.56
91	55	84	907.27
91	56	74	795.02
91	56	75	872.87
91	56	76	915.65
91	56	81	947.7
91	56	82	936.58
91	56	83	931.18
91	56	84	926.26
91	57	74	816.74
91	57	75	864.89
91	57	76	907.86
91	57	77	938.38
91	57	78	947.68
91	57	79	948.82
91	57	80	930.15
91	57	81	926.68
91	57	82	939.91
91	57	83	938.3
91	57	84	931.76
91	58	74	911.98
91	58	75	904.91
91	58	76	914.41
91	58	77	962.97
91	58	78	965.96
91	58	79	965.09
91	58	80	953.21
91	58	81	959.69
91	58	82	991.14
91	58	83	1005.3
91	58	84	1015.5
91	59	74	880.84
91	59	75	900.33
91	59	76	919.97
91	59	77	917.68
91	59	78	925.36
91	59	79	959.66
91	59	80	986.72
91	59	81	1001.1
91	59	82	995.81
91	59	83	988.23
91	59	84	970.8
91	60	74	779.07
91	60	75	736.12
91	60	76	682.81
91	60	77	736.67
91	60	78	761.63
91	60	79	742.77
91	60	80	753.31
91	60	81	768.38
91	60	82	764.43
91	60	83	732.67
91	60	84	681.83
91	61	74	713.77
91	61	75	611.38
91	61	76	552.06
91	61	77	677.46
91	61	78	759.85
91	61	79	739.05
91	61	80	753.27
91	61	81	768.62
91	61	82	764.57
91	61	83	720.24
91	61	84	668.58
91	62	74	832.31
91	62	75	749.47
91	62	76	786.02
91	62	77	856.36
91	62	78	899.63
91	62	79	879.16
91	62	80	878.8
91	62	81	881.89
91	62	82	866.93
91	62	83	827.46
91	62	84	812.93
91	63	74	814.49
91	63	75	699.21
91	63	76	869.56
91	63	77	881.31
91	63	78	840.48
91	63	79	873.42
91	63	80	913.44
91	63	81	955.65
91	63	82	931.53
91	63	83	912.43
91	63	84	988.64
91	64	74	816.05
91	64	75	733.98
91	64	76	891.83
91	64	77	865.47
91	64	78	785.88
91	64	79	816.32
91	64	80	856.48
91	64	81	903.63
91	64	82	882.61
91	64	83	865.41
91	64	84	918.64
91	65	74	904.97
91	65	75	942.25
91	65	76	892.81
91	65	77	834.94
91	65	78	759.53
91	65	79	770.63
91	65	80	808.5
91	65	81	866.92
91	65	82	881.04
91	65	83	893.24
91	65	84	916.5
91	66	74	907.65
91	66	75	931.7
91	66	76	873.55
91	66	77	809.4
91	66	78	741.24
91	66	79	746.68
91	66	80	787.33
91	66	81	856.06
91	66	82	914.88
91	66	83	968.39
91	66	84	937.36
91	67	74	918.24
91	67	75	892.35
91	67	76	825.47
91	67	81	808.95
91	67	82	854.19
91	67	83	891.65
91	67	84	851.25
91	68	74	925.81
91	68	75	838.59
91	68	76	780.01
91	68	81	788.06
91	68	82	818.37
91	68	83	847.28
91	68	84	817.02
91	69	74	851.66
91	69	75	801.97
91	69	76	779.98
91	69	81	791.87
91	69	82	812.04
91	69	83	838.41
91	69	84	816.84
91	70	74	807.45
91	70	75	801.41
91	70	76	779.11
91	70	81	777.41
91	70	82	789.37
91	70	83	803.69
91	70	84	794.11
91	71	74	785.74
91	71	75	803.15
91	71	76	771.93
91	71	81	784.71
91	71	82	793.95
91	71	83	798.01
91	71	84	799.16
91	72	74	777.36
91	72	75	767.99
91	72	76	750.44
91	72	81	822.24
91	72	82	830.82
91	72	83	825.69
91	72	84	828.66
91	73	74	796.1
91	73	75	786.58
91	73	76	758.57
91	73	81	880.47
91	73	82	899.6
91	73	83	904.04
91	73	84	897.8
91	74	74	822.76
91	74	75	813.89
91	74	76	767.75
91	74	81	939.53
91	74	82	963.66
91	74	83	979.62
91	74	84	971.27
91	75	81	967.6
91	75	82	997.35
91	75	83	1019.3
91	75	84	1031.5
91	76	81	946.5
91	76	82	987.31
91	76	83	1013.3
91	76	84	1029.7
92	47	81	965.59
92	47	82	976.74
92	47	83	957.57
92	47	84	960.65
92	48	81	876.23
92	48	82	888.97
92	48	83	890.22
92	48	84	892.49
92	49	74	820.63
92	49	75	791.38
92	49	76	759.15
92	49	81	787.04
92	49	82	809.14
92	49	83	834.97
92	49	84	839.13
92	50	74	819.9
92	50	75	776.47
92	50	76	749.4
92	50	81	794.11
92	50	82	816.2
92	50	83	796.86
92	50	84	803.16
92	51	74	805.42
92	51	75	782.24
92	51	76	771.85
92	51	81	790.69
92	51	82	811.31
92	51	83	794.03
92	51	84	818.81
92	52	74	844.48
92	52	75	869.92
92	52	76	858.12
92	52	81	796.95
92	52	82	809.35
92	52	83	793.03
92	52	84	801.18
92	53	74	887.39
92	53	75	934.54
92	53	76	915.3
92	53	81	824.85
92	53	82	820.73
92	53	83	785.65
92	53	84	761.79
92	54	74	913.75
92	54	75	962.58
92	54	76	940.81
92	54	81	858.97
92	54	82	874.08
92	54	83	834.58
92	54	84	799.87
92	55	74	885.57
92	55	75	946.66
92	55	76	940.4
92	55	81	889.05
92	55	82	911.22
92	55	83	883.11
92	55	84	858.57
92	56	74	834.79
92	56	75	927.69
92	56	76	950.24
92	56	81	920.48
92	56	82	907.46
92	56	83	906.75
92	56	84	907.6
92	57	74	809.07
92	57	75	895.12
92	57	76	931.94
92	57	77	921.68
92	57	78	925.69
92	57	79	930.84
92	57	80	919.85
92	57	81	910.44
92	57	82	913.08
92	57	83	911.8
92	57	84	914.34
92	58	74	890.57
92	58	75	887.99
92	58	76	895.13
92	58	77	921.57
92	58	78	933.8
92	58	79	948.83
92	58	80	939.81
92	58	81	934.9
92	58	82	943.94
92	58	83	954.52
92	58	84	971.05
92	59	74	932.41
92	59	75	942.37
92	59	76	938.65
92	59	77	907.67
92	59	78	919.32
92	59	79	955.37
92	59	80	961.83
92	59	81	956.67
92	59	82	943.19
92	59	83	942.87
92	59	84	940.3
92	60	74	880.04
92	60	75	848.72
92	60	76	774.1
92	60	77	789.56
92	60	78	790.92
92	60	79	757.03
92	60	80	766.98
92	60	81	791.61
92	60	82	812.06
92	60	83	804.79
92	60	84	763.13
92	61	74	841.59
92	61	75	725.95
92	61	76	638.52
92	61	77	742.33
92	61	78	792.8
92	61	79	745.3
92	61	80	777
92	61	81	826.32
92	61	82	874.84
92	61	83	861.33
92	61	84	777.72
92	62	74	827.62
92	62	75	697.51
92	62	76	725.94
92	62	77	829.48
92	62	78	900.64
92	62	79	872.07
92	62	80	890.98
92	62	81	928.5
92	62	82	964.59
92	62	83	953.95
92	62	84	893.13
92	63	74	763.8
92	63	75	686.98
92	63	76	844.71
92	63	77	881.13
92	63	78	869.86
92	63	79	882.81
92	63	80	923.48
92	63	81	976.55
92	63	82	988.26
92	63	83	995.5
92	63	84	1011.3
92	64	74	736.65
92	64	75	745.05
92	64	76	902.01
92	64	77	895.34
92	64	78	840.09
92	64	79	824.08
92	64	80	857.27
92	64	81	915.98
92	64	82	919.35
92	64	83	921.02
92	64	84	945.58
92	65	74	835.96
92	65	75	937.88
92	65	76	921.99
92	65	77	886.66
92	65	78	833.58
92	65	79	780.61
92	65	80	800.49
92	65	81	856.21
92	65	82	883.87
92	65	83	911.35
92	65	84	938.13
92	66	74	858.11
92	66	75	913.69
92	66	76	889.81
92	66	77	862.5
92	66	78	825.68
92	66	79	790.57
92	66	80	792.9
92	66	81	824.58
92	66	82	895.1
92	66	83	958.16
92	66	84	967.47
92	67	74	888.89
92	67	75	902.58
92	67	76	859.15
92	67	81	793.49
92	67	82	859.33
92	67	83	916.52
92	67	84	912.01
92	68	74	927.95
92	68	75	898.87
92	68	76	830.45
92	68	81	784.47
92	68	82	827.75
92	68	83	864.74
92	68	84	854.07
92	69	74	860.47
92	69	75	838.13
92	69	76	799.34
92	69	81	800.05
92	69	82	812.16
92	69	83	822.95
92	69	84	804.68
92	70	74	814.79
92	70	75	806.54
92	70	76	782.73
92	70	81	786.52
92	70	82	796.14
92	70	83	802.18
92	70	84	798.11
92	71	74	789.68
92	71	75	797.21
92	71	76	775.42
92	71	81	792.63
92	71	82	807.01
92	71	83	815.37
92	71	84	826.46
92	72	74	802.75
92	72	75	804.67
92	72	76	765.55
92	72	81	849.34
92	72	82	869.41
92	72	83	872.4
92	72	84	880.97
92	73	74	802.31
92	73	75	800.01
92	73	76	762.88
92	73	81	909.1
92	73	82	927.36
92	73	83	928.42
92	73	84	933.05
92	74	74	796.75
92	74	75	790.29
92	74	76	760.56
92	74	81	966.11
92	74	82	980.2
92	74	83	983.8
92	74	84	992.05
92	75	81	985.16
92	75	82	1003.8
92	75	83	1021
92	75	84	1045.5
92	76	81	957.89
92	76	82	983.75
92	76	83	1004.6
92	76	84	1033.3
93	49	74	828.57
93	49	75	824.61
93	49	76	776.01
93	50	74	816.23
93	50	75	797.18
93	50	76	764.11
93	50	81	801.52
93	50	82	817.58
93	50	83	814.21
93	50	84	818
93	51	74	825.38
93	51	75	779.83
93	51	76	751.65
93	51	81	798.75
93	51	82	815.68
93	51	83	803.95
93	51	84	835.5
93	52	74	843.19
93	52	75	838.93
93	52	76	800.44
93	52	81	795.86
93	52	82	811.32
93	52	83	796.25
93	52	84	826.64
93	53	74	882.06
93	53	75	909.48
93	53	76	855.53
93	53	81	767.37
93	53	82	769.39
93	53	83	749.02
93	53	84	764.22
93	54	71	768.91
93	54	72	732.66
93	54	73	838.18
93	54	74	928.65
93	54	75	963.08
93	54	76	906.07
93	54	81	782.39
93	54	82	791.38
93	54	83	766.68
93	54	84	751.14
93	55	71	799.4
93	55	72	743.28
93	55	73	836.77
93	55	74	939.7
93	55	75	982.47
93	55	76	960.8
93	55	81	816.3
93	55	82	820.66
93	55	83	799.99
93	55	84	778.69
93	56	71	874.5
93	56	72	792.67
93	56	73	843.28
93	56	74	923
93	56	75	966.86
93	56	76	964.47
93	56	81	860.34
93	56	82	829.12
93	56	83	821.71
93	56	84	809.58
93	57	71	981.38
93	57	72	872.44
93	57	73	858.58
93	57	74	886.87
93	57	75	929.98
93	57	76	947.21
93	57	77	935.63
93	57	78	927.08
93	57	79	914.77
93	57	80	899.35
93	58	71	986.28
93	58	72	953.32
93	58	73	918.71
93	58	74	865.46
93	58	75	898.27
93	58	76	922.68
93	58	77	933.83
93	58	78	924.25
93	58	79	923.87
93	58	80	921.9
93	59	71	941.28
93	59	72	952.51
93	59	73	957.22
93	59	74	962.48
93	59	75	954.83
93	59	76	936.05
93	59	77	897.89
93	59	78	910.33
93	59	79	939.9
93	59	80	938.62
93	60	71	889.21
93	60	72	913.25
93	60	73	878.41
93	60	74	891.27
93	60	75	888.13
93	60	76	869.22
93	60	77	824.04
93	60	78	784.91
93	60	79	728.92
93	60	80	765.99
93	61	74	741.63
93	61	75	760.79
93	61	76	799.91
93	61	77	805.32
93	61	78	779.16
93	61	79	716.21
93	61	80	777.31
93	62	71	952.91
93	62	72	995.13
93	62	73	929.58
93	62	74	825.56
93	62	75	773.97
93	62	76	802.25
93	62	77	852.33
93	62	78	878.28
93	62	79	854.3
93	62	80	890.13
93	63	71	886.19
93	63	72	940.81
93	63	73	896.96
93	63	74	840.1
93	63	75	829.49
93	63	76	884.31
93	63	77	890.43
93	63	78	883.4
93	63	79	884.88
93	63	80	919.77
93	64	71	872.84
93	64	72	879.74
93	64	73	791.54
93	64	74	822.02
93	64	75	867.39
93	64	76	930.37
93	64	77	916.86
93	64	78	878.01
93	64	79	838.08
93	64	80	848.99
93	65	71	881.98
93	65	72	931.52
93	65	73	846.69
93	65	74	862.47
93	65	75	913.78
93	65	76	941.16
93	65	77	925.56
93	65	78	883.38
93	65	79	801.99
93	65	80	790.46
93	66	71	885.27
93	66	72	946.92
93	66	73	896.76
93	66	74	911.56
93	66	75	938.63
93	66	76	924.35
93	67	71	879.28
93	67	72	950.94
93	67	73	932.1
93	67	74	937.33
93	67	75	941.27
93	67	76	916.45
93	67	81	767.11
93	67	82	813.92
93	67	83	873.9
93	67	84	924.6
93	68	71	838.39
93	68	72	973.35
93	68	73	969.52
93	68	74	953.52
93	68	75	926.27
93	68	76	903.2
93	68	81	777.1
93	68	82	801.35
93	68	83	831.59
93	68	84	860.91
93	69	71	771.25
93	69	72	931.25
93	69	73	914.37
93	69	74	887.33
93	69	75	861.42
93	69	76	840.63
93	69	81	803.88
93	69	82	799.32
93	69	83	792.02
93	69	84	787.03
93	70	74	835.96
93	70	75	819.59
93	70	76	808.22
93	70	81	789.74
93	70	82	783.09
93	70	83	778.21
93	70	84	789.35
93	71	74	799.49
93	71	75	800.45
93	71	76	797.08
93	71	81	781.56
93	71	82	789.01
93	71	83	800.65
93	71	84	833.22
93	72	74	825.38
93	72	75	835.06
93	72	76	795.02
93	72	81	848.49
93	72	82	872.57
93	72	83	898.13
93	72	84	919.3
93	73	74	825.38
93	73	75	827.15
93	73	76	784.79
93	73	81	914.8
93	73	82	935.68
93	73	83	961.55
93	73	84	978.03
93	74	74	811.13
93	74	75	794.92
93	74	76	771.34
94	49	74	837.13
94	49	75	839.72
94	49	76	795.84
94	50	71	856.09
94	50	72	844.81
94	50	73	822.96
94	50	74	820.59
94	50	75	812.47
94	50	76	784.55
94	51	71	845.77
94	51	72	846.72
94	51	73	864.19
94	51	74	846.47
94	51	75	805.14
94	51	76	764.32
94	52	71	840.04
94	52	72	845.09
94	52	73	864.46
94	52	74	858.67
94	52	75	842.04
94	52	76	799.05
94	53	69	645.28
94	53	70	779.95
94	53	71	842.8
94	53	72	832.81
94	53	73	860.11
94	53	74	881.03
94	53	75	886.2
94	53	76	837.52
94	54	69	606.35
94	54	70	707.32
94	54	71	780.39
94	54	72	764.17
94	54	73	852.01
94	54	74	916.08
94	54	75	934.07
94	54	76	887.7
94	54	78	866.38
94	54	79	825.11
94	54	80	776.01
94	55	69	597.89
94	55	70	702.16
94	55	71	791.09
94	55	72	759.55
94	55	73	846.27
94	55	74	937.39
94	55	75	990
94	55	76	966.2
94	55	78	912.73
94	55	79	853.88
94	55	80	792.52
94	56	69	649.2
94	56	70	752.27
94	56	71	862.96
94	56	72	808.22
94	56	73	862.51
94	56	74	937.4
94	56	75	978.92
94	56	76	957.74
94	56	78	950.31
94	56	79	937.19
94	56	80	887.95
94	57	71	948.48
94	57	72	877.19
94	57	73	881.19
94	57	74	915.92
94	57	75	946.57
94	57	76	942.52
94	57	77	924.68
94	57	78	948.51
94	57	79	942.93
94	57	80	915.15
94	58	71	999.84
94	58	72	944.96
94	58	73	904.62
94	58	74	877.16
94	58	75	928.59
94	58	76	954.46
94	58	77	954.86
94	58	78	940.27
94	58	79	936.32
94	58	80	939.74
94	59	71	990.11
94	59	72	972.83
94	59	73	961.87
94	59	74	972.83
94	59	75	962.82
94	59	76	937.13
94	59	77	908.81
94	59	78	918.29
94	59	79	943.26
94	59	80	958.76
94	60	71	894.58
94	60	72	900.46
94	60	73	851.12
94	60	74	859.33
94	60	75	879.72
94	60	76	909.63
94	60	77	836.51
94	60	78	760.76
94	60	79	680.46
94	60	80	770
94	61	71	836.56
94	61	72	780.25
94	61	73	597.8
94	61	74	623.44
94	61	75	762.95
94	61	76	918.09
94	61	77	843.32
94	61	78	753.34
94	61	79	662.76
94	61	80	766.66
94	62	71	879.15
94	62	72	884.07
94	62	73	795.33
94	62	74	819.82
94	62	75	872.36
94	62	76	926.07
94	62	77	899.56
94	62	78	870.31
94	62	79	845.35
94	62	80	895.53
94	63	71	919.27
94	63	72	939.83
94	63	73	888.67
94	63	74	934.27
94	63	75	964.39
94	63	76	956.27
94	63	77	920.3
94	63	78	893.6
94	63	79	887.47
94	63	80	929.18
94	64	71	923.14
94	64	72	940.43
94	64	73	880.64
94	64	74	946.52
94	64	75	978.31
94	64	76	967.05
94	64	77	938.61
94	64	78	906
94	64	79	873.62
94	64	80	880.1
94	65	71	913.82
94	65	72	966.83
94	65	73	929.82
94	65	74	924.41
94	65	75	929.17
94	65	76	957.69
94	65	77	953.8
94	65	78	923.09
94	65	79	872.29
94	65	80	846.76
94	66	71	901.62
94	66	72	959.45
94	66	73	943.91
94	66	74	954.99
94	66	75	968.66
94	66	76	963.73
94	66	78	936.22
94	66	79	921.82
94	66	80	880.52
94	67	69	722.25
94	67	70	793.87
94	67	71	870.47
94	67	72	940.84
94	67	73	943.44
94	67	74	957.25
94	67	75	967.97
94	67	76	961.12
94	67	78	944.15
94	67	79	911.45
94	67	80	859.45
94	68	69	648.28
94	68	70	699.68
94	68	71	815.55
94	68	72	935.67
94	68	73	950.61
94	68	74	941.9
94	68	75	933.01
94	68	76	947.77
94	68	78	938.77
94	68	79	878.45
94	68	80	829.02
94	69	69	648.88
94	69	70	666.07
94	69	71	765.17
94	69	72	887
94	69	73	889.14
94	69	74	879.66
94	69	75	867.5
94	69	76	866.24
94	69	78	854.59
94	69	79	829.43
94	69	80	816.03
94	70	69	677.06
94	70	70	661.11
94	70	71	731.56
94	70	72	847.09
94	70	73	839.57
94	70	74	829.02
94	70	75	821.84
94	70	76	824.36
94	71	71	714.09
94	71	72	824.47
94	71	73	816.16
94	71	74	804.47
94	71	75	797.07
94	71	76	811.53
94	72	71	680.79
94	72	72	804.37
94	72	73	825.43
94	72	74	837.48
94	72	75	844.86
94	72	76	819.88
94	73	71	665.6
94	73	72	805.26
94	73	73	834.23
94	73	74	843.21
94	73	75	846.27
94	73	76	817.85
94	74	74	828.96
94	74	75	807.59
94	74	76	806.33
95	50	71	877.04
95	50	72	860.9
95	50	73	843.62
95	51	71	869.47
95	51	72	874.3
95	51	73	894.01
95	52	71	860.47
95	52	72	876.38
95	52	73	911.09
95	53	69	648.59
95	53	70	786.37
95	53	71	858.46
95	53	72	863.11
95	53	73	897.82
95	53	77	896.85
95	53	78	918.6
95	53	79	875.27
95	53	80	826.71
95	54	69	628.64
95	54	70	743.51
95	54	71	811.26
95	54	72	806.34
95	54	73	858.61
95	54	77	936.94
95	54	78	977.95
95	54	79	917.32
95	54	80	842.01
95	55	69	628.61
95	55	70	736.57
95	55	71	824.1
95	55	72	807.32
95	55	73	853.19
95	55	77	960.03
95	55	78	1001.5
95	55	79	959.06
95	55	80	884.97
95	56	69	670.72
95	56	70	779.23
95	56	71	881.17
95	56	72	841.58
95	56	73	867.96
95	56	77	879.79
95	56	78	955.3
95	56	79	967.13
95	56	80	937.02
95	57	69	762.04
95	57	70	829.3
95	57	71	924.2
95	57	72	881.83
[truncated: 7,412 more rows]
