# Supplementary material for: From mathematics to medicine: A practical primer on topological data analysis (TDA) and the development of related analytic tools for the functional discovery of latent structure in fMRI data
Source: PLoS One. 2021 Aug 12;16(8):e0255859. doi: 10.1371/journal.pone.0255859 (PMC8360597; doi:10.1371/journal.pone.0255859)
Supplement: S1 Data — The included archive of .csv files has one .csv file for each time index. Each .csv file contains a single matrix, which has one column for each of the spatial coordinates x, y, z and one column for the fMRI signal amplitude at voxel (x, y, z) at that time index. This is normalized scan data for a single patient from our study, described in the paper, with an ACC (anterior cingulate cortex) mask applied. This is the data we used, together with our software implementation of our workflow (available at https://github.com/regalski/Wayne-State-TDA), to produce the persistence diagrams, vineyards, and loop locations pictured in the figures and described in the Workflow section of our paper. (ZIP) [file pone.0255859.s004.zip › lea2002_145_121_121_time_208_rdACC.csv]

86	49	77	713.49
86	49	78	700.65
86	49	79	699.46
86	49	80	709.86
86	50	77	724.5
86	50	78	699.75
86	50	79	689.86
86	50	80	697.04
86	51	77	714.42
86	51	78	701.05
86	51	79	694.37
86	51	80	687.1
86	52	77	715.9
86	52	78	711.33
86	52	79	701.34
86	52	80	688.25
86	53	77	800.85
86	53	78	752.85
86	53	79	710.17
86	53	80	697.08
86	54	77	835.62
86	54	78	812.79
86	54	79	798.45
86	54	80	760.42
86	55	77	846.45
86	55	78	845.43
86	55	79	865.7
86	55	80	820.38
86	56	77	859.36
86	56	78	863.2
86	56	79	871.5
86	56	80	867.92
86	57	77	833.56
86	57	78	859.36
86	57	79	882.28
86	57	80	872.78
86	57	81	854.7
86	57	82	829.35
86	58	77	817.76
86	58	78	846.51
86	58	79	886.67
86	58	80	875.96
86	58	81	843.82
86	58	82	857.62
86	59	81	797.59
86	59	82	837.8
86	60	81	694.14
86	60	82	745.12
86	61	81	768.3
86	61	82	800.76
86	62	81	843.33
86	62	82	854.51
86	63	77	863.4
86	63	78	771.36
86	63	79	802.77
86	63	80	834.2
86	63	81	844.24
86	63	82	850.81
86	64	77	845.41
86	64	78	798.49
86	64	79	808.12
86	64	80	818.69
86	64	81	785.1
86	64	82	767.96
86	65	77	816.04
86	65	78	838.77
86	65	79	838.83
86	65	80	819.88
86	65	81	771.07
86	65	82	753.57
86	66	77	819.2
86	66	78	917.02
86	66	79	879.77
86	66	80	818.9
86	66	81	773.58
86	66	82	759.17
86	67	77	782.08
86	67	78	836.86
86	67	79	831.58
86	67	80	818.62
86	68	77	821.93
86	68	78	839.34
86	68	79	822.28
86	68	80	794.41
86	69	77	857.33
86	69	78	835.75
86	69	79	793.77
86	69	80	753.28
86	70	77	764.55
86	70	78	735.3
86	70	79	709.99
86	70	80	694.75
86	71	77	742.3
86	71	78	730.85
86	71	79	707.57
86	71	80	691.37
86	72	77	746.02
86	72	78	741.63
86	72	79	709.8
86	72	80	695.15
86	73	77	731.22
86	73	78	726.35
86	73	79	707.42
86	73	80	702.05
87	46	81	937.24
87	46	82	931.69
87	46	83	918.4
87	46	84	915.82
87	47	81	830.15
87	47	82	842.83
87	47	83	849.03
87	47	84	845.34
87	48	81	752.93
87	48	82	755.84
87	48	83	768.78
87	48	84	775.33
87	49	77	723
87	49	78	722.12
87	49	79	727.53
87	49	80	737.27
87	49	81	719.23
87	49	82	718
87	49	83	736.01
87	49	84	749.38
87	50	77	717.18
87	50	78	716.09
87	50	79	714.35
87	50	80	709.82
87	50	81	701.99
87	50	82	702.14
87	50	83	724.13
87	50	84	742.23
87	51	77	716.72
87	51	78	712.59
87	51	79	706.53
87	51	80	695.87
87	52	77	739.26
87	52	78	733.97
87	52	79	719.72
87	52	80	699.98
87	53	77	832.86
87	53	78	803.14
87	53	79	766.05
87	53	80	718.14
87	54	77	848.96
87	54	78	828.67
87	54	79	812.04
87	54	80	779.51
87	55	77	830.17
87	55	78	831.82
87	55	79	852.25
87	55	80	829.16
87	55	81	799.42
87	55	82	756.04
87	55	83	751.57
87	55	84	763.45
87	56	77	835.93
87	56	78	849.83
87	56	79	892.17
87	56	80	867.09
87	56	81	837.31
87	56	82	786.48
87	56	83	770.02
87	56	84	769.61
87	57	77	836.17
87	57	78	865.12
87	57	79	908.14
87	57	80	889.76
87	57	81	867.16
87	57	82	828.08
87	57	83	802.84
87	57	84	779.87
87	58	77	834.85
87	58	78	864.56
87	58	79	894.66
87	58	80	884.71
87	58	81	868.4
87	58	82	863.2
87	58	83	859.36
87	58	84	836.02
87	59	77	853.7
87	59	78	843.25
87	59	79	852.57
87	59	80	847.04
87	59	81	817.73
87	59	82	838.9
87	59	83	857.58
87	59	84	849.02
87	60	77	763.15
87	60	78	726.96
87	60	79	773.11
87	60	80	761.69
87	60	81	699.35
87	60	82	737.21
87	60	83	776.75
87	60	84	809.18
87	61	77	727.94
87	61	78	679.3
87	61	79	764.76
87	61	80	799.26
87	61	81	761.47
87	61	82	785.74
87	61	83	814.21
87	61	84	843.56
87	62	77	780.71
87	62	78	722.82
87	62	79	800.9
87	62	80	842.16
87	62	81	836.95
87	62	82	848.27
87	62	83	860.7
87	62	84	862.89
87	63	77	877.57
87	63	78	863.36
87	63	79	823.72
87	63	80	802.61
87	63	81	833.53
87	63	82	860.44
87	63	83	878.75
87	63	84	844.79
87	64	77	854.35
87	64	78	842.26
87	64	79	798.1
87	64	80	776.36
87	64	81	796.51
87	64	82	796.58
87	64	83	790.3
87	64	84	766.32
87	65	77	815.07
87	65	78	827.93
87	65	79	797.82
87	65	80	768.82
87	65	81	763.7
87	65	82	757.97
87	65	83	759.01
87	65	84	748.84
87	66	77	814.03
87	66	78	877.99
87	66	79	822.78
87	66	80	758.76
87	66	81	737.63
87	66	82	736.13
87	66	83	744.21
87	66	84	740.14
87	67	77	842.76
87	67	78	821.28
87	67	79	782.17
87	67	80	744.77
87	67	81	730.07
87	67	82	719.44
87	67	83	710.47
87	67	84	714.91
87	68	77	840.76
87	68	78	803.15
87	68	79	773.79
87	68	80	745.12
87	68	81	736.08
87	68	82	722.14
87	68	83	699.48
87	68	84	704.23
87	69	77	792.08
87	69	78	788.38
87	69	79	765.08
87	69	80	740.04
87	70	77	741.52
87	70	78	736.04
87	70	79	729.51
87	70	80	723.05
87	71	77	737.47
87	71	78	736.48
87	71	79	726.54
87	71	80	716.77
87	72	77	748.99
87	72	78	742.79
87	72	79	721.83
87	72	80	712.85
87	73	77	750.77
87	73	78	725.62
87	73	79	710.43
87	73	80	713.03
87	73	81	738.48
87	73	82	758.39
87	73	83	776.63
87	73	84	781.76
87	74	81	772.9
87	74	82	809.38
87	74	83	845.16
87	74	84	857
87	75	81	803.37
87	75	82	850.12
87	75	83	894.66
87	75	84	905.37
87	76	81	812.34
87	76	82	863.43
87	76	83	911.05
87	76	84	924.71
88	46	81	951.69
88	46	82	949.51
88	46	83	942.43
88	46	84	934.77
88	47	81	866.21
88	47	82	866.28
88	47	83	863.3
88	47	84	856.34
88	48	81	769.21
88	48	82	765.38
88	48	83	771.15
88	48	84	776.32
88	49	77	711.28
88	49	78	730.57
88	49	79	728.2
88	49	80	723.44
88	49	81	725.15
88	49	82	728.12
88	49	83	740.25
88	49	84	752.75
88	50	77	711.51
88	50	78	715.14
88	50	79	709.99
88	50	80	700.04
88	50	81	710.38
88	50	82	720.77
88	50	83	734.42
88	50	84	749.16
88	51	77	739.02
88	51	78	724.93
88	51	79	711.89
88	51	80	702.13
88	52	77	792.58
88	52	78	766.65
88	52	79	746.95
88	52	80	730.4
88	53	77	872.39
88	53	78	837.01
88	53	79	809.98
88	53	80	778.7
88	54	77	895.52
88	54	78	869.84
88	54	79	847.05
88	54	80	823.17
88	55	77	879.85
88	55	78	872.15
88	55	79	870.22
88	55	80	854.68
88	55	81	833.04
88	55	82	798.53
88	55	83	809.26
88	55	84	833.57
88	56	77	849.95
88	56	78	859.69
88	56	79	883.71
88	56	80	868.7
88	56	81	845.17
88	56	82	812.63
88	56	83	826.86
88	56	84	863.72
88	57	77	849.94
88	57	78	863
88	57	79	884.29
88	57	80	879.35
88	57	81	866.56
88	57	82	838.21
88	57	83	834.03
88	57	84	854.64
88	58	77	860.59
88	58	78	863.73
88	58	79	870.46
88	58	80	878.87
88	58	81	882.47
88	58	82	877.43
88	58	83	874.64
88	58	84	871.88
88	59	77	870.31
88	59	78	842.32
88	59	79	837.26
88	59	80	852.87
88	59	81	854.44
88	59	82	854.39
88	59	83	852.58
88	59	84	850.97
88	60	77	834.97
88	60	78	807.81
88	60	79	801.75
88	60	80	761.67
88	60	81	705.42
88	60	82	703.22
88	60	83	721.39
88	60	84	789.04
88	61	77	813.26
88	61	78	807.41
88	61	79	828.78
88	61	80	811.01
88	61	81	771.96
88	61	82	757.19
88	61	83	763.55
88	61	84	830.72
88	62	77	825.36
88	62	78	836.82
88	62	79	865.88
88	62	80	866.84
88	62	81	863.28
88	62	82	842.25
88	62	83	836.37
88	62	84	864.99
88	63	77	873.97
88	63	78	859.56
88	63	79	829.1
88	63	80	818.12
88	63	81	864.13
88	63	82	889.17
88	63	83	906.42
88	63	84	871.98
88	64	77	869.79
88	64	78	838.77
88	64	79	788.48
88	64	80	780.54
88	64	81	843.94
88	64	82	854.94
88	64	83	853.5
88	64	84	813.34
88	65	77	854.48
88	65	78	825.07
88	65	79	770.13
88	65	80	755.23
88	65	81	812.28
88	65	82	826.31
88	65	83	833.81
88	65	84	790.62
88	66	77	855.83
88	66	78	830.74
88	66	79	773.57
88	66	80	740.94
88	66	81	775.34
88	66	82	795.52
88	66	83	812.52
88	66	84	770.17
88	67	77	841.75
88	67	78	794.34
88	67	79	740.67
88	67	80	711.09
88	67	81	729.69
88	67	82	732.01
88	67	83	726.34
88	67	84	723.8
88	68	77	807.33
88	68	78	763.36
88	68	79	729.93
88	68	80	712.82
88	68	81	720.72
88	68	82	721.04
88	68	83	718.94
88	68	84	728.34
88	69	77	748.87
88	69	78	731.42
88	69	79	726.34
88	69	80	725.5
88	70	77	738.94
88	70	78	731.11
88	70	79	725.22
88	70	80	728.82
88	71	77	734.14
88	71	78	733.21
88	71	79	729.81
88	71	80	732.18
88	72	77	720.53
88	72	78	725.97
88	72	79	728.27
88	72	80	731.66
88	73	77	720.09
88	73	78	715.08
88	73	79	719.78
88	73	80	732.26
88	73	81	749.36
88	73	82	772.42
88	73	83	798.05
88	73	84	807.05
88	74	81	795.79
88	74	82	834.37
88	74	83	867.16
88	74	84	881.68
88	75	81	850.1
88	75	82	893.33
88	75	83	918.01
88	75	84	929.96
88	76	81	866.7
88	76	82	904.03
88	76	83	907.6
88	76	84	938.9
89	46	81	959.6
89	46	82	960.25
89	46	83	955.32
89	46	84	935.23
89	47	81	882.84
89	47	82	878.04
89	47	83	859.84
89	47	84	849.68
89	48	81	784.27
89	48	82	779.97
89	48	83	771.36
89	48	84	775.05
89	49	77	731.06
89	49	78	738.78
89	49	79	732.59
89	49	80	725.29
89	49	81	736.04
89	49	82	742.5
89	49	83	746.52
89	49	84	760.12
89	50	74	730.36
89	50	75	744.9
89	50	76	731.8
89	50	77	726.09
89	50	78	730.52
89	50	79	729.18
89	50	80	720.03
89	50	81	731.98
89	50	82	742.6
89	50	83	748.31
89	50	84	758.66
89	51	74	742.41
89	51	75	783.62
89	51	76	772.92
89	51	77	765.18
89	51	78	761.3
89	51	79	749.62
89	51	80	732.66
89	51	81	745.19
89	51	82	750.41
89	51	83	723.81
89	51	84	718.39
89	52	74	769.17
89	52	75	861.71
89	52	76	859.9
89	52	77	844.12
89	52	78	824.65
89	52	79	802.97
89	52	80	783.98
89	52	81	787.06
89	52	82	784.93
89	52	83	748.43
89	52	84	734.73
89	53	74	779.36
89	53	75	876.5
89	53	76	873.18
89	53	77	852.23
89	53	78	860.4
89	53	79	861.08
89	53	80	861.32
89	53	81	844.69
89	53	82	827.47
89	53	83	800.69
89	53	84	784.77
89	54	74	776.31
89	54	75	864.51
89	54	76	884.95
89	54	77	880.9
89	54	78	870.62
89	54	79	862
89	54	80	870.96
89	54	81	865.41
89	54	82	852.24
89	54	83	841.85
89	54	84	838.06
89	55	75	837.29
89	55	76	894.15
89	55	77	920.04
89	55	78	873.14
89	55	79	855.75
89	55	80	875.26
89	55	81	875.41
89	55	82	858.12
89	55	83	864.13
89	55	84	877.85
89	56	75	819.12
89	56	76	844.72
89	56	77	867.61
89	56	78	865.66
89	56	79	873.35
89	56	80	884.41
89	56	81	877.38
89	56	82	851.28
89	56	83	871.17
89	56	84	898.58
89	57	75	842.72
89	57	76	834.2
89	57	77	850.48
89	57	78	854.45
89	57	79	854.59
89	57	80	872.89
89	57	81	877.45
89	57	82	866.6
89	57	83	871.76
89	57	84	881.02
89	58	77	857.69
89	58	78	854.61
89	58	79	853.56
89	58	80	888.14
89	58	81	910.43
89	58	82	913.89
89	58	83	914.75
89	58	84	908.97
89	59	77	870
89	59	78	858.17
89	59	79	868.02
89	59	80	902.24
89	59	81	914.68
89	59	82	896.15
89	59	83	870.44
89	59	84	856.62
89	60	77	819.2
89	60	78	801.52
89	60	79	790.65
89	60	80	758.87
89	60	81	706.44
89	60	82	652.59
89	60	83	632.65
89	60	84	707.3
89	61	77	804.77
89	61	78	814.06
89	61	79	822.08
89	61	80	799.7
89	61	81	765.8
89	61	82	687.07
89	61	83	658.59
89	61	84	797.42
89	62	77	842.18
89	62	78	866.36
89	62	79	885.46
89	62	80	887.47
89	62	81	891.76
89	62	82	819.79
89	62	83	785.69
89	62	84	882.12
89	63	77	862.13
89	63	78	841.03
89	63	79	840.77
89	63	80	869.24
89	63	81	931.15
89	63	82	954.06
89	63	83	972.89
89	63	84	926.97
89	64	77	861.98
89	64	78	817.33
89	64	79	790.97
89	64	80	812.41
89	64	81	896.2
89	64	82	912.32
89	64	83	909.58
89	64	84	852.21
89	65	77	855.23
89	65	78	807.97
89	65	79	763.64
89	65	80	777.53
89	65	81	872.37
89	65	82	894.96
89	65	83	896.43
89	65	84	828.52
89	66	75	831.16
89	66	76	864.74
89	66	77	847.19
89	66	78	791.69
89	66	79	749.37
89	66	80	761.84
89	66	81	851.45
89	66	82	883.82
89	66	83	895.18
89	66	84	809.53
89	67	75	878.23
89	67	76	848.08
89	67	77	809.87
89	67	78	771.36
89	67	79	732.06
89	67	80	721.32
89	67	81	761.4
89	67	82	778.23
89	67	83	786.27
89	67	84	744.07
89	68	75	859.15
89	68	76	813.3
89	68	77	776.47
89	68	78	755.44
89	68	79	728.64
89	68	80	715.45
89	68	81	735.2
89	68	82	744.7
89	68	83	751.61
89	68	84	745.9
89	69	74	827.6
89	69	75	808.86
89	69	76	769.62
89	69	77	743.85
89	69	78	733.67
89	69	79	730.77
89	69	80	733.66
89	69	81	745.35
89	69	82	748.84
89	69	83	752.02
89	69	84	764.9
89	70	74	786.06
89	70	75	793.31
89	70	76	763.73
89	70	77	742.53
89	70	78	734.25
89	70	79	725
89	70	80	728.99
89	70	81	753.53
89	70	82	762.6
89	70	83	765.38
89	70	84	760.57
89	71	74	757.43
89	71	75	783.59
89	71	76	757.39
89	71	77	741.46
89	71	78	738.94
89	71	79	732.12
89	71	80	734.12
89	71	81	746.9
89	71	82	746.85
89	71	83	743.79
89	71	84	744.62
89	72	74	734.45
89	72	75	769.86
89	72	76	739.97
89	72	77	728.83
89	72	78	739.43
89	72	79	742.35
89	72	80	743.78
89	72	81	732.12
89	72	82	727.37
89	72	83	731.86
89	72	84	752.24
89	73	74	727.68
89	73	75	740.93
89	73	76	723.34
89	73	77	719.38
89	73	78	727.32
89	73	79	737.45
89	73	80	750.53
89	73	81	760.32
89	73	82	788.38
89	73	83	826.53
89	73	84	828.08
89	74	81	819.83
89	74	82	860.8
89	74	83	898.96
89	74	84	893.79
89	75	81	897.44
89	75	82	933.54
89	75	83	952.82
89	75	84	948.16
89	76	81	909.93
89	76	82	942.93
89	76	83	950.81
89	76	84	958.48
90	46	81	963.55
90	46	82	966.25
90	46	83	956.74
90	46	84	927.13
90	47	81	877.96
90	47	82	878.02
90	47	83	854.04
90	47	84	847.41
90	48	81	791.47
90	48	82	791.38
90	48	83	775.92
90	48	84	786.39
90	49	74	761.79
90	49	75	760.79
90	49	76	753.32
90	49	81	757.1
90	49	82	760.57
90	49	83	753.52
90	49	84	768.65
90	50	74	746.52
90	50	75	755.87
90	50	76	751.71
90	50	77	746.76
90	50	78	744.77
90	50	79	753.84
90	50	80	765.07
90	50	81	769.26
90	50	82	767.22
90	50	83	761.8
90	50	84	767.24
90	51	74	751.15
90	51	75	784.58
90	51	76	787.98
90	51	77	790.55
90	51	78	793.22
90	51	79	791.45
90	51	80	783.7
90	51	81	778.95
90	51	82	765.81
90	51	83	733.19
90	51	84	728.63
90	52	74	777.08
90	52	75	852.19
90	52	76	866.19
90	52	77	873.02
90	52	78	882.47
90	52	79	860.73
90	52	80	838.61
90	52	81	830.75
90	52	82	812.42
90	52	83	765.1
90	52	84	746.85
90	53	74	783.1
90	53	75	869.01
90	53	76	868.2
90	53	77	854.4
90	53	78	887.43
90	53	79	916.47
90	53	80	938.84
90	53	81	917.91
90	53	82	887.26
90	53	83	841.1
90	53	84	808.42
90	54	74	774.38
90	54	75	858.66
90	54	76	874.53
90	54	77	866.76
90	54	78	865.91
90	54	79	869.34
90	54	80	905.24
90	54	81	920.65
90	54	82	928.7
90	54	83	904.27
90	54	84	882.25
90	55	74	755.34
90	55	75	818.77
90	55	76	880.51
90	55	77	937.21
90	55	78	860.45
90	55	79	828.83
90	55	80	877.26
90	55	81	910.76
90	55	82	927.97
90	55	83	922.17
90	55	84	920.99
90	56	74	776.14
90	56	75	798.44
90	56	76	835.06
90	56	77	901.12
90	56	78	892.59
90	56	79	888.18
90	56	80	911.91
90	56	81	913.73
90	56	82	896.34
90	56	83	910.53
90	56	84	927.6
90	57	74	844.26
90	57	75	826.8
90	57	76	826.38
90	57	77	869.36
90	57	78	876.24
90	57	79	876.78
90	57	80	904.71
90	57	81	918.05
90	57	82	903.82
90	57	83	900.13
90	57	84	897.38
90	58	74	931.24
90	58	75	890.11
90	58	76	856.49
90	58	77	869.15
90	58	78	873.61
90	58	79	893.23
90	58	80	947.51
90	58	81	983.22
90	58	82	976.14
90	58	83	977.51
90	58	84	980.91
90	59	75	896.18
90	59	76	883.59
90	59	77	882.21
90	59	78	899.29
90	59	79	951.96
90	59	80	1009.5
90	59	81	1026.2
90	59	82	986.8
90	59	83	948.95
90	59	84	929.14
90	60	75	787.67
90	60	76	744.1
90	60	77	743.71
90	60	78	732.37
90	60	79	724.14
90	60	80	737.22
90	60	81	740.04
90	60	82	704.02
90	60	83	666.24
90	60	84	649.22
90	61	77	714.85
90	61	78	725.23
90	61	79	725.54
90	61	80	732.5
90	61	81	732.62
90	61	82	676
90	61	83	639.69
90	61	84	676.59
90	62	75	859.49
90	62	76	819.87
90	62	77	835.86
90	62	78	846.87
90	62	79	852.13
90	62	80	845.01
90	62	81	846.8
90	62	82	778.69
90	62	83	748.08
90	62	84	809.65
90	63	75	748.82
90	63	76	848.08
90	63	77	860.58
90	63	78	847.67
90	63	79	859.33
90	63	80	893.17
90	63	81	944.71
90	63	82	912.82
90	63	83	915.25
90	63	84	960.99
90	64	75	702.37
90	64	76	848.24
90	64	77	848.08
90	64	78	808.94
90	64	79	813.48
90	64	80	847.81
90	64	81	902.62
90	64	82	884.74
90	64	83	874.01
90	64	84	885.92
90	65	74	847.32
90	65	75	762.94
90	65	76	839.01
90	65	77	824.98
90	65	78	773.48
90	65	79	773.69
90	65	80	809.56
90	65	81	878.35
90	65	82	890.77
90	65	83	896.95
90	65	84	880.8
90	66	74	897.99
90	66	75	900
90	66	76	855.23
90	66	77	800.37
90	66	78	748.93
90	66	79	742.53
90	66	80	788.37
90	66	81	870.93
90	66	82	913.61
90	66	83	933.17
90	66	84	884.86
90	67	74	920.75
90	67	75	897.9
90	67	76	825.28
90	67	77	774.44
90	67	78	743.69
90	67	79	750.4
90	67	80	777.27
90	67	81	817.73
90	67	82	832
90	67	83	832.74
90	67	84	777.68
90	68	74	914.28
90	68	75	830.58
90	68	76	787.05
90	68	77	764.17
90	68	78	761.44
90	68	79	770.7
90	68	80	781.36
90	68	81	795.77
90	68	82	797.05
90	68	83	793.01
90	68	84	766.59
90	69	74	837.75
90	69	75	796.12
90	69	76	770.33
90	69	77	767.67
90	69	78	791.47
90	69	79	789.45
90	69	80	787.87
90	69	81	790.77
90	69	82	787.7
90	69	83	785.84
90	69	84	790.26
90	70	74	790.47
90	70	75	787.93
90	70	76	764.37
90	70	77	752.68
90	70	78	756.3
90	70	79	749.6
90	70	80	754.54
90	70	81	772.58
90	70	82	773.06
90	70	83	768.19
90	70	84	766.43
90	71	74	766.98
90	71	75	783.23
90	71	76	758.28
90	71	77	745.59
90	71	78	747.02
90	71	79	742
90	71	80	748.17
90	71	81	765.55
90	71	82	766.37
90	71	83	763.31
90	71	84	765.18
90	72	74	764.19
90	72	75	773.23
90	72	76	749.88
90	72	77	749.98
90	72	78	776.83
90	72	79	772.12
90	72	80	770.58
90	72	81	772.93
90	72	82	772.75
90	72	83	774.21
90	72	84	785.5
90	73	74	769.8
90	73	75	768.15
90	73	76	744.75
90	73	81	824.26
90	73	82	847.63
90	73	83	865.57
90	73	84	855.49
90	74	81	884.3
90	74	82	917.65
90	74	83	940.25
90	74	84	925.48
90	75	81	943.49
90	75	82	975.2
90	75	83	997.13
90	75	84	993.39
90	76	81	938.4
90	76	82	974.95
90	76	83	991.39
90	76	84	985.73
91	47	81	875.1
91	47	82	874.95
91	47	83	871.02
91	47	84	875.61
91	48	81	806.67
91	48	82	801.45
91	48	83	802.95
91	48	84	815.03
91	49	74	782.34
91	49	75	777.72
91	49	76	765.82
91	49	81	771.4
91	49	82	772.11
91	49	83	775.52
91	49	84	787.64
91	50	74	771.43
91	50	75	765.27
91	50	76	759.71
91	50	81	782.67
91	50	82	782.63
91	50	83	774.07
91	50	84	778.54
91	51	74	772.37
91	51	75	779.61
91	51	76	785.77
91	51	81	780.4
91	51	82	769.11
91	51	83	755.84
91	51	84	765.63
91	52	74	802.39
91	52	75	839.04
91	52	76	851.03
91	52	81	816.25
91	52	82	796.11
91	52	83	773.19
91	52	84	766.94
91	53	74	824.46
91	53	75	880.78
91	53	76	888.85
91	53	81	901.52
91	53	82	865.13
91	53	83	823.13
91	53	84	795.54
91	54	74	827.61
91	54	75	887.64
91	54	76	904.88
91	54	81	911.97
91	54	82	916.51
91	54	83	887.52
91	54	84	860.89
91	55	74	806.5
91	55	75	846.36
91	55	76	890.23
91	55	81	921.25
91	55	82	938.92
91	55	83	928.63
91	55	84	921.42
91	56	74	793.04
91	56	75	829.95
91	56	76	874.78
91	56	81	967.76
91	56	82	933.64
91	56	83	943.25
91	56	84	950.36
91	57	74	817.82
91	57	75	834.97
91	57	76	868.92
91	57	77	946.34
91	57	78	975.56
91	57	79	989.7
91	57	80	969.06
91	57	81	948.63
91	57	82	932.86
91	57	83	924.28
91	57	84	916.79
91	58	74	903.96
91	58	75	872.88
91	58	76	875.4
91	58	77	962.9
91	58	78	985.88
91	58	79	999.14
91	58	80	989.34
91	58	81	986.85
91	58	82	984.33
91	58	83	989.5
91	58	84	1002.7
91	59	74	897.05
91	59	75	906.54
91	59	76	917.16
91	59	77	948.78
91	59	78	957.37
91	59	79	970.62
91	59	80	1007.6
91	59	81	1022
91	59	82	982.73
91	59	83	969.16
91	59	84	958.68
91	60	74	806.18
91	60	75	747.18
91	60	76	683.82
91	60	77	763.62
91	60	78	779.51
91	60	79	748.68
91	60	80	775.28
91	60	81	790.37
91	60	82	767.49
91	60	83	729.83
91	60	84	681.06
91	61	74	736.02
91	61	75	633.72
91	61	76	533.5
91	61	77	696.82
91	61	78	775.07
91	61	79	764.24
91	61	80	784.37
91	61	81	791.55
91	61	82	765.41
91	61	83	707.03
91	61	84	652.39
91	62	74	855.49
91	62	75	778.69
91	62	76	721.18
91	62	77	827.4
91	62	78	894.52
91	62	79	902.06
91	62	80	898.71
91	62	81	892.79
91	62	82	861.88
91	62	83	813.48
91	62	84	795.04
91	63	74	811.38
91	63	75	718.26
91	63	76	854.75
91	63	77	869.52
91	63	78	858.69
91	63	79	881.65
91	63	80	924.68
91	63	81	974.88
91	63	82	946.7
91	63	83	936.54
91	63	84	984.65
91	64	74	815.16
91	64	75	746.12
91	64	76	883.96
91	64	77	855.56
91	64	78	813.93
91	64	79	823.33
91	64	80	864.46
91	64	81	917.57
91	64	82	900.56
91	64	83	890.42
91	64	84	910.64
91	65	74	921.98
91	65	75	929.22
91	65	76	855.85
91	65	77	816.99
91	65	78	781.51
91	65	79	778.61
91	65	80	817.52
91	65	81	876.98
91	65	82	899.16
91	65	83	915.42
91	65	84	916.63
91	66	74	921.75
91	66	75	907.8
91	66	76	851.66
91	66	77	795.49
91	66	78	740.29
91	66	79	745.73
91	66	80	791.44
91	66	81	859.16
91	66	82	922.91
91	66	83	969.37
91	66	84	941.33
91	67	74	930.35
91	67	75	885.43
91	67	76	822.53
91	67	81	818.97
91	67	82	858.2
91	67	83	879.66
91	67	84	837.26
91	68	74	926.81
91	68	75	854.6
91	68	76	794.04
91	68	81	800.14
91	68	82	817.44
91	68	83	825.3
91	68	84	801.07
91	69	74	843.72
91	69	75	782.02
91	69	76	779.01
91	69	81	791.93
91	69	82	795.04
91	69	83	800.37
91	69	84	804.82
91	70	74	794.49
91	70	75	758.44
91	70	76	763.13
91	70	81	774.41
91	70	82	784.36
91	70	83	788.67
91	70	84	779.11
91	71	74	772.74
91	71	75	753.13
91	71	76	744.92
91	71	81	778.74
91	71	82	791.96
91	71	83	797.01
91	71	84	788.18
91	72	74	782.35
91	72	75	748.04
91	72	76	726.51
91	72	81	802.23
91	72	82	814.8
91	72	83	821.67
91	72	84	824.65
91	73	74	789.07
91	73	75	759.63
91	73	76	731.64
91	73	81	868.49
91	73	82	885.64
91	73	83	895.04
91	73	84	890.8
91	74	74	791.71
91	74	75	769.87
91	74	76	736.77
91	74	81	937.57
91	74	82	955.71
91	74	83	967.63
91	74	84	963.29
91	75	81	979.72
91	75	82	995.43
91	75	83	1014.4
91	75	84	1028.6
91	76	81	959.59
91	76	82	987.41
91	76	83	1010.4
91	76	84	1019.8
92	47	81	945.68
92	47	82	942.77
92	47	83	931.55
92	47	84	942.63
92	48	81	864.2
92	48	82	867.89
92	48	83	873.16
92	48	84	879.49
92	49	74	795.71
92	49	75	779.43
92	49	76	766.16
92	49	81	796.06
92	49	82	812.15
92	49	83	828.98
92	49	84	831.16
92	50	74	794.02
92	50	75	764.56
92	50	76	751.44
92	50	81	797.16
92	50	82	798.25
92	50	83	792.91
92	50	84	797.21
92	51	74	804.53
92	51	75	773.43
92	51	76	762.04
92	51	81	786.68
92	51	82	783.3
92	51	83	777.04
92	51	84	799.86
92	52	74	835.44
92	52	75	826.97
92	52	76	814.19
92	52	81	787.99
92	52	82	780.36
92	52	83	769.03
92	52	84	782.18
92	53	74	885.38
92	53	75	921.61
92	53	76	892.4
92	53	81	833.95
92	53	82	801.77
92	53	83	770.67
92	53	84	760.8
92	54	74	922.71
92	54	75	983.6
92	54	76	948.87
92	54	81	851.03
92	54	82	839.11
92	54	83	809.58
92	54	84	789.86
92	55	74	898.61
92	55	75	933.72
92	55	76	946.44
92	55	81	871.13
92	55	82	873.31
92	55	83	864.21
92	55	84	857.68
92	56	74	859.85
92	56	75	918.8
92	56	76	932.38
92	56	81	927.6
92	56	82	892.59
92	56	83	906.84
92	56	84	916.64
92	57	74	829.12
92	57	75	886.17
92	57	76	908
92	57	77	922.74
92	57	78	945.71
92	57	79	958.84
92	57	80	943.83
92	57	81	923.42
92	57	82	906.05
92	57	83	901.78
92	57	84	901.36
92	58	74	851.58
92	58	75	859.06
92	58	76	884.19
92	58	77	939.6
92	58	78	950.83
92	58	79	961.96
92	58	80	955.97
92	58	81	948.02
92	58	82	942.04
92	58	83	945.63
92	58	84	960.17
92	59	74	894.55
92	59	75	918.49
92	59	76	942.78
92	59	77	951.78
92	59	78	957.42
92	59	79	961.4
92	59	80	964.81
92	59	81	959.63
92	59	82	937.14
92	59	83	932.79
92	59	84	933.15
92	60	74	870.96
92	60	75	825.68
92	60	76	761.05
92	60	77	812.49
92	60	78	815.84
92	60	79	774.93
92	60	80	791.86
92	60	81	810.56
92	60	82	808.09
92	60	83	796.84
92	60	84	773.21
92	61	74	859.58
92	61	75	721.13
92	61	76	581.75
92	61	77	749.54
92	61	78	815.96
92	61	79	783.45
92	61	80	820.1
92	61	81	859.46
92	61	82	880.99
92	61	83	849.37
92	61	84	773.61
92	62	74	852.73
92	62	75	705.79
92	62	76	590.09
92	62	77	803.51
92	62	78	921.62
92	62	79	903.01
92	62	80	923.9
92	62	81	951.5
92	62	82	965.68
92	62	83	936.06
92	62	84	876.26
92	63	74	763.92
92	63	75	704.28
92	63	76	810.99
92	63	77	869.33
92	63	78	888.02
92	63	79	899.01
92	63	80	935.71
92	63	81	978.79
92	63	82	987.51
92	63	83	989.72
92	63	84	993.45
92	64	74	734.01
92	64	75	753.25
92	64	76	903.14
92	64	77	891.43
92	64	78	855.13
92	64	79	834.07
92	64	80	864.26
92	64	81	914.01
92	64	82	928.43
92	64	83	932.14
92	64	84	925.63
92	65	74	843.22
92	65	75	916.94
92	65	76	899.04
92	65	77	876.69
92	65	78	839.56
92	65	79	787.6
92	65	80	809.55
92	65	81	857.31
92	65	82	903.05
92	65	83	933.58
92	65	84	929.31
92	66	74	862.38
92	66	75	889.81
92	66	76	857.91
92	66	77	840.57
92	66	78	815.71
92	66	79	786.58
92	66	80	792.96
92	66	81	824.7
92	66	82	911.23
92	66	83	968.23
92	66	84	963.5
92	67	74	896.09
92	67	75	891.71
92	67	76	847.23
92	67	81	786.53
92	67	82	853.4
92	67	83	900.6
92	67	84	901.07
92	68	74	933.03
92	68	75	899.91
92	68	76	842.48
92	68	81	770.54
92	68	82	807.83
92	68	83	837.79
92	68	84	846.12
92	69	74	872.56
92	69	75	826.2
92	69	76	800.38
92	69	81	779.08
92	69	82	787.16
92	69	83	798.95
92	69	84	804.69
92	70	74	819.81
92	70	75	775.58
92	70	76	773.76
92	70	81	769.5
92	70	82	782.12
92	70	83	796.17
92	70	84	791.09
92	71	74	781.64
92	71	75	749.26
92	71	76	757.46
92	71	81	782.69
92	71	82	801.08
92	71	83	816.42
92	71	84	811.52
92	72	74	799.73
92	72	75	775.73
92	72	76	750.62
92	72	81	830.34
92	72	82	845.44
92	72	83	855.43
92	72	84	857.99
92	73	74	801.28
92	73	75	777.04
92	73	76	742.94
92	73	81	900.15
92	73	82	912.41
92	73	83	918.46
92	73	84	921.07
92	74	74	795.73
92	74	75	769.31
92	74	76	735.61
92	74	81	972.12
92	74	82	980.22
92	74	83	985.83
92	74	84	992.1
92	75	81	993.26
92	75	82	1002.9
92	75	83	1017.1
92	75	84	1043.7
92	76	81	966.96
92	76	82	986.83
92	76	83	1006.7
92	76	84	1035.4
93	49	74	820.59
93	49	75	812.59
93	49	76	781
93	50	74	807.3
93	50	75	791.2
93	50	76	765.11
93	50	81	799.53
93	50	82	803.56
93	50	83	806.24
93	50	84	820.07
93	51	74	827.49
93	51	75	784.97
93	51	76	749.77
93	51	81	795.81
93	51	82	794.72
93	51	83	787
93	51	84	825.56
93	52	74	833.19
93	52	75	810.98
93	52	76	776.48
93	52	81	784.89
93	52	82	782.31
93	52	83	764.25
93	52	84	802.7
93	53	74	875.11
93	53	75	896.58
93	53	76	847.64
93	53	81	773.38
93	53	82	745.42
93	53	83	719.08
93	53	84	741.32
93	54	71	748.97
93	54	72	745.72
93	54	73	839.22
93	54	74	926.62
93	54	75	1001.1
93	54	76	929.15
93	54	81	780.39
93	54	82	754.39
93	54	83	723.68
93	54	84	715.13
93	55	71	781.4
93	55	72	742.25
93	55	73	834.77
93	55	74	928.71
93	55	75	996.53
93	55	76	983.85
93	55	81	798.28
93	55	82	775.67
93	55	83	758.03
93	55	84	751.78
93	56	71	849.54
93	56	72	769.68
93	56	73	826.31
93	56	74	900.06
93	56	75	971.97
93	56	76	966.56
93	56	81	842.36
93	56	82	794.17
93	56	83	799.77
93	56	84	803.64
93	57	71	934.4
93	57	72	817.49
93	57	73	819.67
93	57	74	854.9
93	57	75	928.02
93	57	76	939.25
93	57	77	924.61
93	57	78	941
93	57	79	936.62
93	57	80	909.21
93	58	71	994.27
93	58	72	915.28
93	58	73	867.64
93	58	74	833.44
93	58	75	886.32
93	58	76	917.69
93	58	77	934.75
93	58	78	938.15
93	58	79	941.85
93	58	80	928.92
93	59	71	960.25
93	59	72	934.52
93	59	73	922.41
93	59	74	926.66
93	59	75	939.92
93	59	76	947.13
93	59	77	930.99
93	59	78	950.42
93	59	79	961.88
93	59	80	934.54
93	60	71	905.25
93	60	72	914.29
93	60	73	878.38
93	60	74	866.25
93	60	75	867.21
93	60	76	854.3
93	60	77	834.03
93	60	78	806.82
93	60	79	766.77
93	60	80	792.85
93	61	74	764.96
93	61	75	764.03
93	61	76	758.16
93	61	77	802.48
93	61	78	799.23
93	61	79	757.28
93	61	80	822.4
93	62	71	963.84
93	62	72	991.25
93	62	73	953.75
93	62	74	869.56
93	62	75	799.95
93	62	76	737.28
93	62	77	856.32
93	62	78	900.15
93	62	79	870.16
93	62	80	919.01
93	63	71	900.26
93	63	72	941.91
93	63	73	900.99
93	63	74	869.19
93	63	75	856.63
93	63	76	875.41
93	63	77	889.51
93	63	78	897.45
93	63	79	908.04
93	63	80	930.97
93	64	71	876.95
93	64	72	878.98
93	64	73	800.73
93	64	74	840.1
93	64	75	877.43
93	64	76	938.44
93	64	77	915.93
93	64	78	884.03
93	64	79	853.05
93	64	80	860.96
93	65	71	899.03
93	65	72	933.5
93	65	73	863.62
93	65	74	866.42
93	65	75	900.83
93	65	76	935.24
93	65	77	921.6
93	65	78	881.37
93	65	79	810.99
93	65	80	809.48
93	66	71	889.31
93	66	72	937.92
93	66	73	904.82
93	66	74	918.66
93	66	75	927.72
93	66	76	903.44
93	67	71	863.3
93	67	72	937.02
93	67	73	935.22
93	67	74	943.42
93	67	75	937.35
93	67	76	903.55
93	67	81	744.08
93	67	82	802.95
93	67	83	860.95
93	67	84	902.66
93	68	71	852.42
93	68	72	968.33
93	68	73	973.55
93	68	74	955.58
93	68	75	928.36
93	68	76	905.26
93	68	81	738.12
93	68	82	771.41
93	68	83	809.65
93	68	84	845.95
93	69	71	780.27
93	69	72	919.31
93	69	73	927.49
93	69	74	893.43
93	69	75	854.54
93	69	76	839.72
93	69	81	776.89
93	69	82	776.36
93	69	83	782.06
93	69	84	790.08
93	70	74	841.01
93	70	75	803.63
93	70	76	797.25
93	70	81	771.7
93	70	82	765.08
93	70	83	769.21
93	70	84	787.36
93	71	74	796.49
93	71	75	776.49
93	71	76	770.1
93	71	81	778.63
93	71	82	778.09
93	71	83	789.74
93	71	84	818.28
93	72	74	825.43
93	72	75	814.16
93	72	76	784.09
93	72	81	846.48
93	72	82	855.58
93	72	83	869.17
93	72	84	891.3
93	73	74	834.39
93	73	75	818.19
93	73	76	778.82
93	73	81	921.84
93	73	82	932.72
93	73	83	940.57
93	73	84	950.03
93	74	74	836.1
93	74	75	810.95
93	74	76	767.36
94	49	74	838.1
94	49	75	835.66
94	49	76	789.84
94	50	71	850.11
94	50	72	809.82
94	50	73	813.98
94	50	74	825.58
94	50	75	817.41
94	50	76	777.51
94	51	71	859.84
94	51	72	844.78
94	51	73	847.24
94	51	74	829.5
94	51	75	796.11
94	51	76	754.31
94	52	71	861.09
94	52	72	862.09
94	52	73	870.44
94	52	74	852.62
94	52	75	822.96
94	52	76	788.95
94	53	69	662.26
94	53	70	807.93
94	53	71	854.77
94	53	72	855.81
94	53	73	880.13
94	53	74	884.01
94	53	75	876.12
94	53	76	837.43
94	54	69	618.39
94	54	70	739.39
94	54	71	798.51
94	54	72	794.32
94	54	73	856.12
94	54	74	913.11
94	54	75	957.05
94	54	76	909.68
94	54	78	898.37
94	54	79	843.09
94	54	80	788.04
94	55	69	610.95
94	55	70	726.2
94	55	71	795.08
94	55	72	770.51
94	55	73	844.27
94	55	74	927.44
94	55	75	1014.1
94	55	76	991.25
94	55	78	939.64
94	55	79	859.88
94	55	80	784.58
94	56	69	649.22
94	56	70	759.26
94	56	71	841.91
94	56	72	797.21
94	56	73	848.58
94	56	74	918.5
94	56	75	997.05
94	56	76	970.85
94	56	78	967.43
94	56	79	941.3
94	56	80	877.03
94	57	71	931.52
94	57	72	842.24
94	57	73	852.27
94	57	74	887.98
94	57	75	953.66
94	57	76	946.66
94	57	77	921.82
94	57	78	958.57
94	57	79	956.86
94	57	80	921.11
94	58	71	1011.8
94	58	72	924.81
94	58	73	875.47
94	58	74	853.08
94	58	75	911.61
94	58	76	938.5
94	58	77	939.88
94	58	78	952.28
94	58	79	969.37
94	58	80	960.8
94	59	71	1005.2
94	59	72	965.98
94	59	73	949.14
94	59	74	955.1
94	59	75	955.01
94	59	76	944.26
94	59	77	920.97
94	59	78	957.46
94	59	79	995.33
94	59	80	978.71
94	60	71	897.64
94	60	72	899.4
94	60	73	858.91
94	60	74	845.13
94	60	75	869.62
94	60	76	889.59
94	60	77	828.43
94	60	78	779.63
94	60	79	742.37
94	60	80	803.95
94	61	71	819.3
94	61	72	760.91
94	61	73	647.68
94	61	74	656.56
94	61	75	775.13
94	61	76	873.19
94	61	77	828.43
94	61	78	764.44
94	61	79	702.87
94	61	80	805.8
94	62	71	884.07
94	62	72	893.92
94	62	73	855.07
94	62	74	861.57
94	62	75	900.3
94	62	76	924.09
94	62	77	916.55
94	62	78	878.2
94	62	79	837.17
94	62	80	899.41
94	63	71	931.15
94	63	72	948.75
94	63	73	918.66
94	63	74	956.44
94	63	75	974.63
94	63	76	961.4
94	63	77	926.35
94	63	78	909.68
94	63	79	917.62
94	63	80	929.37
94	64	71	929.23
94	64	72	929.58
94	64	73	882.86
94	64	74	948.73
94	64	75	970.43
94	64	76	970.15
94	64	77	941.71
94	64	78	913.05
94	64	79	890.58
94	64	80	888.04
94	65	71	940.78
94	65	72	979.84
94	65	73	939.88
94	65	74	921.48
94	65	75	923.27
94	65	76	959.79
94	65	77	950.84
94	65	78	917.08
94	65	79	867.28
94	65	80	860.78
94	66	71	927.66
94	66	72	967.53
94	66	73	947.05
94	66	74	961.19
94	66	75	965.85
94	66	76	947.87
94	66	78	933.28
94	66	79	924.85
94	66	80	875.55
94	67	69	722.37
94	67	70	816
94	67	71	888.58
94	67	72	944
94	67	73	943.61
94	67	74	959.37
94	67	75	961.08
94	67	76	942.24
94	67	78	944.22
94	67	79	915.46
94	67	80	852.42
94	68	69	658.23
94	68	70	693.67
94	68	71	832.56
94	68	72	947.7
94	68	73	956.68
94	68	74	931.98
94	68	75	921.12
94	68	76	930.81
94	68	78	937.74
94	68	79	884.44
94	68	80	827.05
94	69	69	665.95
94	69	70	666.12
94	69	71	776.16
94	69	72	885.03
94	69	73	902.26
94	69	74	881.8
94	69	75	859.63
94	69	76	857.31
94	69	78	863.6
94	69	79	838.45
94	69	80	818.06
94	70	69	689.08
94	70	70	667.16
94	70	71	739.62
94	70	72	841.19
94	70	73	862.7
94	70	74	840.1
94	70	75	812.9
94	70	76	810.39
94	71	71	718.12
94	71	72	836.48
94	71	73	845.17
94	71	74	811.48
94	71	75	781.11
94	71	76	778.54
94	72	71	711.89
94	72	72	828.44
94	72	73	851.5
94	72	74	846.52
94	72	75	830.91
94	72	76	806.91
94	73	71	706.71
94	73	72	831.34
94	73	73	855.3
94	73	74	854.2
94	73	75	842.24
94	73	76	813.85
94	74	74	847.92
94	74	75	830.6
94	74	76	809.35
95	50	71	878.09
95	50	72	836.95
95	50	73	836.65
95	51	71	885.51
95	51	72	867.32
95	51	73	865.01
95	52	71	886.51
95	52	72	887.4
95	52	73	905.11
95	53	69	659.61
95	53	70	818.4
95	53	71	877.44
95	53	72	886.04
95	53	73	920.73
95	53	77	905.88
95	53	78	928.63
95	53	79	876.29
95	53	80	826.75
95	54	69	636.69
95	54	70	773.55
95	54	71	834.25
95	54	72	836.3
95	54	73	871.55
95	54	77	953.04
95	54	78	994.96
95	54	79	910.29
95	54	80	828.04
95	55	69	639.66
95	55	70	755.58
95	55	71	830.09
95	55	72	831.27
95	55	73	857.1
95	55	77	994.1
95	55	78	1022.5
95	55	79	939.01
95	55	80	842.97
95	56	69	665.71
95	56	70	773.17
95	56	71	860.11
95	56	72	848.54
95	56	73	865.95
95	56	77	929.97
95	56	78	983.48
95	56	79	961.23
95	56	80	917.09
95	57	69	759.06
95	57	70	848.28
95	57	71	937.22
95	57	72	883.89
[truncated: 7,412 more rows]
