# Supplementary material for: From mathematics to medicine: A practical primer on topological data analysis (TDA) and the development of related analytic tools for the functional discovery of latent structure in fMRI data
Source: PLoS One. 2021 Aug 12;16(8):e0255859. doi: 10.1371/journal.pone.0255859 (PMC8360597; doi:10.1371/journal.pone.0255859)
Supplement: S1 Data — The included archive of .csv files has one .csv file for each time index. Each .csv file contains a single matrix, which has one column for each of the spatial coordinates x, y, z and one column for the fMRI signal amplitude at voxel (x, y, z) at that time index. This is normalized scan data for a single patient from our study, described in the paper, with an ACC (anterior cingulate cortex) mask applied. This is the data we used, together with our software implementation of our workflow (available at https://github.com/regalski/Wayne-State-TDA), to produce the persistence diagrams, vineyards, and loop locations pictured in the figures and described in the Workflow section of our paper. (ZIP) [file pone.0255859.s004.zip › lea2002_145_121_121_time_209_rdACC.csv]

86	49	77	706.57
86	49	78	700.72
86	49	79	706.53
86	49	80	717.92
86	50	77	710.52
86	50	78	690.79
86	50	79	679.95
86	50	80	678.16
86	51	77	697.41
86	51	78	694.09
86	51	79	693.46
86	51	80	693.18
86	52	77	688.96
86	52	78	705.41
86	52	79	707.41
86	52	80	704.35
86	53	77	790.83
86	53	78	745.85
86	53	79	707.24
86	53	80	693.21
86	54	77	825.6
86	54	78	802.83
86	54	79	788.5
86	54	80	750.49
86	55	77	817.47
86	55	78	828.45
86	55	79	852.69
86	55	80	813.41
86	56	77	818.37
86	56	78	816.22
86	56	79	835.54
86	56	80	864.94
86	57	77	803.57
86	57	78	823.44
86	57	79	856.34
86	57	80	868.76
86	57	81	869.66
86	57	82	854.36
86	58	77	795.83
86	58	78	830.57
86	58	79	870.74
86	58	80	864.05
86	58	81	844.92
86	58	82	877.74
86	59	81	780.65
86	59	82	859.85
86	60	81	658.22
86	60	82	758.25
86	61	81	743.42
86	61	82	810.85
86	62	81	838.33
86	62	82	864.54
86	63	77	829.53
86	63	78	746.51
86	63	79	795.89
86	63	80	833.31
86	63	81	818.32
86	63	82	833.87
86	64	77	845.38
86	64	78	780.46
86	64	79	800.1
86	64	80	811.67
86	64	81	760.06
86	64	82	752.92
86	65	77	846.09
86	65	78	818.83
86	65	79	824.86
86	65	80	810.91
86	65	81	747.12
86	65	82	732.64
86	66	77	819.27
86	66	78	905
86	66	79	871.73
86	66	80	815.92
86	66	81	754.62
86	66	82	739.2
86	67	77	782.02
86	67	78	848.79
86	67	79	838.53
86	67	80	814.63
86	68	77	825.97
86	68	78	846.36
86	68	79	826.32
86	68	80	797.49
86	69	77	879.22
86	69	78	836.7
86	69	79	798.79
86	69	80	764.35
86	70	77	779.58
86	70	78	740.37
86	70	79	721.09
86	70	80	714.85
86	71	77	734.33
86	71	78	722.88
86	71	79	710.61
86	71	80	705.43
86	72	77	723.99
86	72	78	727.57
86	72	79	709.74
86	72	80	704.15
86	73	77	721.23
86	73	78	712.33
86	73	79	702.38
86	73	80	707.04
87	46	81	943.27
87	46	82	944.76
87	46	83	940.47
87	46	84	927.9
87	47	81	832.28
87	47	82	843.94
87	47	83	863.11
87	47	84	856.43
87	48	81	772.88
87	48	82	775.83
87	48	83	775.78
87	48	84	776.35
87	49	77	722.07
87	49	78	722.17
87	49	79	729.56
87	49	80	740.28
87	49	81	740.25
87	49	82	745.05
87	49	83	741.06
87	49	84	742.44
87	50	77	723.22
87	50	78	718.16
87	50	79	706.45
87	50	80	684.91
87	50	81	703.07
87	50	82	726.21
87	50	83	731.18
87	50	84	733.28
87	51	77	712.72
87	51	78	721.62
87	51	79	716.57
87	51	80	695.93
87	52	77	709.33
87	52	78	741.05
87	52	79	739.78
87	52	80	713.09
87	53	77	825.89
87	53	78	796.19
87	53	79	758.16
87	53	80	710.29
87	54	77	852.96
87	54	78	831.73
87	54	79	813.12
87	54	80	766.56
87	55	77	820.24
87	55	78	836.87
87	55	79	861.31
87	55	80	819.22
87	55	81	796.49
87	55	82	784.09
87	55	83	768.57
87	55	84	757.44
87	56	77	840.93
87	56	78	845.83
87	56	79	870.24
87	56	80	851.13
87	56	81	835.35
87	56	82	796.5
87	56	83	784.02
87	56	84	771.56
87	57	77	833.15
87	57	78	850.17
87	57	79	889.16
87	57	80	892.72
87	57	81	887.17
87	57	82	841.08
87	57	83	806.83
87	57	84	770.83
87	58	77	819.9
87	58	78	847.61
87	58	79	889.68
87	58	80	891.74
87	58	81	882.49
87	58	82	883.34
87	58	83	877.51
87	58	84	833.11
87	59	77	856.66
87	59	78	869.21
87	59	79	869.65
87	59	80	839.17
87	59	81	795.76
87	59	82	863.88
87	59	83	899.56
87	59	84	861.01
87	60	77	787.2
87	60	78	761.03
87	60	79	769.18
87	60	80	739.7
87	60	81	679.37
87	60	82	752.28
87	60	83	810.81
87	60	84	821.28
87	61	77	741.08
87	61	78	695.39
87	61	79	750.85
87	61	80	778.34
87	61	81	758.58
87	61	82	797.81
87	61	83	832.19
87	61	84	835.53
87	62	77	755.71
87	62	78	716.82
87	62	79	796.9
87	62	80	844.1
87	62	81	859.96
87	62	82	866.32
87	62	83	872.72
87	62	84	859.91
87	63	77	848.68
87	63	78	854.44
87	63	79	824.78
87	63	80	811.66
87	63	81	829.6
87	63	82	856.52
87	63	83	883.82
87	63	84	864.83
87	64	77	844.32
87	64	78	831.22
87	64	79	783.07
87	64	80	765.32
87	64	81	789.46
87	64	82	802.52
87	64	83	808.27
87	64	84	789.29
87	65	77	825.13
87	65	78	802.01
87	65	79	769.88
87	65	80	748.82
87	65	81	748.63
87	65	82	753.87
87	65	83	763.98
87	65	84	756.85
87	66	77	834.08
87	66	78	859.02
87	66	79	806.79
87	66	80	747.74
87	66	81	712.56
87	66	82	719.04
87	66	83	736.16
87	66	84	739.14
87	67	77	850.72
87	67	78	825.29
87	67	79	779.17
87	67	80	736.7
87	67	81	725.97
87	67	82	721.35
87	67	83	716.41
87	67	84	722.89
87	68	77	844.76
87	68	78	808.23
87	68	79	770.88
87	68	80	740.17
87	68	81	738.11
87	68	82	733.17
87	68	83	722.5
87	68	84	719.23
87	69	77	797.11
87	69	78	785.4
87	69	79	759.11
87	69	80	740.1
87	70	77	721.48
87	70	78	722.99
87	70	79	721.5
87	70	80	723.1
87	71	77	706.51
87	71	78	719.5
87	71	79	719.57
87	71	80	722.81
87	72	77	726.95
87	72	78	733.74
87	72	79	724.8
87	72	80	729.88
87	73	77	733.73
87	73	78	719.56
87	73	79	729.39
87	73	80	740.05
87	73	81	747.53
87	73	82	762.44
87	73	83	778.64
87	73	84	784.75
87	74	81	770.96
87	74	82	804.45
87	74	83	839.26
87	74	84	867.1
87	75	81	795.38
87	75	82	842.12
87	75	83	890.74
87	75	84	926.42
87	76	81	787.39
87	76	82	852.52
87	76	83	919.18
87	76	84	935.79
88	46	81	956.75
88	46	82	963.59
88	46	83	964.5
88	46	84	943.85
88	47	81	860.34
88	47	82	870.4
88	47	83	879.38
88	47	84	858.42
88	48	81	783.19
88	48	82	783.37
88	48	83	776.14
88	48	84	774.33
88	49	77	709.33
88	49	78	723.59
88	49	79	731.2
88	49	80	737.46
88	49	81	745.2
88	49	82	747.18
88	49	83	742.3
88	49	84	744.79
88	50	77	718.53
88	50	78	730.21
88	50	79	726.08
88	50	80	708.12
88	50	81	719.45
88	50	82	732.83
88	50	83	742.46
88	50	84	743.19
88	51	77	739.04
88	51	78	749.95
88	51	79	739.91
88	51	80	709.16
88	52	77	767.57
88	52	78	787.67
88	52	79	774.99
88	52	80	732.49
88	53	77	862.41
88	53	78	837.04
88	53	79	803.05
88	53	80	758.76
88	54	77	890.51
88	54	78	867.85
88	54	79	846.06
88	54	80	809.17
88	55	77	857.86
88	55	78	872.19
88	55	79	880.24
88	55	80	850.69
88	55	81	836.07
88	55	82	831.61
88	55	83	832.34
88	55	84	836.61
88	56	77	851.95
88	56	78	859.72
88	56	79	871.77
88	56	80	859.72
88	56	81	848.18
88	56	82	833.67
88	56	83	848.9
88	56	84	877.7
88	57	77	842.92
88	57	78	847.02
88	57	79	857.33
88	57	80	869.33
88	57	81	871.49
88	57	82	844.13
88	57	83	834.97
88	57	84	842.6
88	58	77	841.6
88	58	78	843.71
88	58	79	849.48
88	58	80	868.9
88	58	81	880.51
88	58	82	889.5
88	58	83	890.73
88	58	84	868.94
88	59	77	881.27
88	59	78	869.32
88	59	79	854.33
88	59	80	843.93
88	59	81	829.4
88	59	82	884.29
88	59	83	901.47
88	59	84	863.89
88	60	77	857.96
88	60	78	841.84
88	60	79	810.78
88	60	80	756.66
88	60	81	706.42
88	60	82	728.29
88	60	83	753.51
88	60	84	788.17
88	61	77	831.34
88	61	78	820.52
88	61	79	820.91
88	61	80	803.17
88	61	81	784.2
88	61	82	773.45
88	61	83	776.76
88	61	84	820.81
88	62	77	827.41
88	62	78	813.88
88	62	79	852.91
88	62	80	871.82
88	62	81	893.38
88	62	82	861.43
88	62	83	844.53
88	62	84	866.07
88	63	77	867.07
88	63	78	861.67
88	63	79	837.19
88	63	80	832.15
88	63	81	871.21
88	63	82	895.28
88	63	83	918.54
88	63	84	896.04
88	64	77	867.77
88	64	78	845.75
88	64	79	782.45
88	64	80	774.53
88	64	81	848.97
88	64	82	874.95
88	64	83	887.49
88	64	84	840.3
88	65	77	861.49
88	65	78	825.08
88	65	79	751.13
88	65	80	737.2
88	65	81	805.26
88	65	82	835.32
88	65	83	856.83
88	65	84	802.64
88	66	77	870.83
88	66	78	837.72
88	66	79	774.52
88	66	80	734.86
88	66	81	746.3
88	66	82	781.51
88	66	83	815.55
88	66	84	770.2
88	67	77	846.79
88	67	78	806.3
88	67	79	751.58
88	67	80	718.01
88	67	81	728.64
88	67	82	743.98
88	67	83	754.33
88	67	84	737.81
88	68	77	809.35
88	68	78	780.35
88	68	79	745.91
88	68	80	723.82
88	68	81	731.75
88	68	82	742.09
88	68	83	749.99
88	68	84	744.38
88	69	77	763.87
88	69	78	757.4
88	69	79	746.32
88	69	80	737.51
88	70	77	729.89
88	70	78	721.06
88	70	79	724.19
88	70	80	729.83
88	71	77	719.16
88	71	78	715.23
88	71	79	722.83
88	71	80	735.25
88	72	77	722.55
88	72	78	727.97
88	72	79	731.27
88	72	80	745.74
88	73	77	713.11
88	73	78	724.09
88	73	79	740.79
88	73	80	758.33
88	73	81	763.4
88	73	82	778.41
88	73	83	800.03
88	73	84	800.02
88	74	81	798.87
88	74	82	834.46
88	74	83	871.29
88	74	84	886.79
88	75	81	854.11
88	75	82	897.36
88	75	83	934.09
88	75	84	961.02
88	76	81	846.8
88	76	82	900.18
88	76	83	937.67
88	76	84	959.96
89	46	81	967.67
89	46	82	977.32
89	46	83	976.34
89	46	84	944.25
89	47	81	892.97
89	47	82	895.15
89	47	83	884.92
89	47	84	848.76
89	48	81	800.26
89	48	82	795.94
89	48	83	775.32
89	48	84	767.04
89	49	77	720.11
89	49	78	742.81
89	49	79	736.61
89	49	80	735.36
89	49	81	754.12
89	49	82	755.58
89	49	83	744.59
89	49	84	747.21
89	50	74	738.43
89	50	75	742.92
89	50	76	734.75
89	50	77	737.04
89	50	78	746.52
89	50	79	747.23
89	50	80	742.08
89	50	81	751.03
89	50	82	755.64
89	50	83	757.35
89	50	84	755.7
89	51	74	736.53
89	51	75	774.69
89	51	76	779.93
89	51	77	783.22
89	51	78	781.32
89	51	79	769.6
89	51	80	741.64
89	51	81	752.19
89	51	82	756.42
89	51	83	737.83
89	51	84	730.43
89	52	74	776.23
89	52	75	840.73
89	52	76	847.85
89	52	77	848.1
89	52	78	843.64
89	52	79	815.98
89	52	80	771.06
89	52	81	781.17
89	52	82	788.02
89	52	83	757.5
89	52	84	739.79
89	53	74	791.47
89	53	75	867.6
89	53	76	864.23
89	53	77	846.33
89	53	78	849.51
89	53	79	841.17
89	53	80	824.4
89	53	81	830.73
89	53	82	841.49
89	53	83	802.71
89	53	84	777.82
89	54	74	786.41
89	54	75	869.61
89	54	76	879.03
89	54	77	861.01
89	54	78	852.71
89	54	79	845.04
89	54	80	842.99
89	54	81	855.44
89	54	82	871.27
89	54	83	855.86
89	54	84	849.06
89	55	75	854.36
89	55	76	892.17
89	55	77	888.07
89	55	78	858.19
89	55	79	851.84
89	55	80	864.36
89	55	81	877.5
89	55	82	889.18
89	55	83	895.18
89	55	84	904.9
89	56	75	836.17
89	56	76	858.77
89	56	77	857.64
89	56	78	855.67
89	56	79	866.4
89	56	80	887.46
89	56	81	896.42
89	56	82	901.32
89	56	83	919.19
89	56	84	937.59
89	57	75	844.81
89	57	76	844.23
89	57	77	848.49
89	57	78	845.42
89	57	79	840.55
89	57	80	860.84
89	57	81	870.36
89	57	82	875.52
89	57	83	884.7
89	57	84	897.94
89	58	77	853.68
89	58	78	846.59
89	58	79	836.61
89	58	80	864.22
89	58	81	886.51
89	58	82	919
89	58	83	930.87
89	58	84	919.09
89	59	77	866.05
89	59	78	866.22
89	59	79	873.05
89	59	80	889.22
89	59	81	897.58
89	59	82	934.02
89	59	83	924.33
89	59	84	877.57
89	60	77	824.28
89	60	78	819.58
89	60	79	814.73
89	60	80	778.95
89	60	81	727.49
89	60	82	705.71
89	60	83	694.88
89	60	84	719.56
89	61	77	805.94
89	61	78	812.19
89	61	79	822.21
89	61	80	804.85
89	61	81	781
89	61	82	717.31
89	61	83	696.84
89	61	84	793.53
89	62	77	834.18
89	62	78	830.33
89	62	79	857.44
89	62	80	879.46
89	62	81	905.85
89	62	82	830.96
89	62	83	802.86
89	62	84	883.17
89	63	77	857.19
89	63	78	840.11
89	63	79	849.88
89	63	80	876.35
89	63	81	923.28
89	63	82	942.16
89	63	83	967.92
89	63	84	937.99
89	64	77	862.98
89	64	78	829.3
89	64	79	791.93
89	64	80	807.38
89	64	81	888.19
89	64	82	915.29
89	64	83	932.54
89	64	84	883.17
89	65	77	862.22
89	65	78	820.95
89	65	79	751.64
89	65	80	760.52
89	65	81	855.36
89	65	82	895.96
89	65	83	922.47
89	65	84	853.56
89	66	75	794.32
89	66	76	857.86
89	66	77	849.23
89	66	78	801.7
89	66	79	759.36
89	66	80	762.81
89	66	81	817.38
89	66	82	872.74
89	66	83	917.15
89	66	84	824.54
89	67	75	846.33
89	67	76	837.16
89	67	77	807.85
89	67	78	773.32
89	67	79	749
89	67	80	741.23
89	67	81	763.31
89	67	82	794.15
89	67	83	823.23
89	67	84	765.05
89	68	75	830.16
89	68	76	801.32
89	68	77	773.46
89	68	78	761.45
89	68	79	751.65
89	68	80	741.44
89	68	81	745.2
89	68	82	760.71
89	68	83	779.63
89	68	84	765.95
89	69	74	823.59
89	69	75	796.84
89	69	76	765.59
89	69	77	753.82
89	69	78	759.68
89	69	79	762.8
89	69	80	757.67
89	69	81	748.35
89	69	82	750.85
89	69	83	761.06
89	69	84	786.95
89	70	74	787.11
89	70	75	786.34
89	70	76	753.73
89	70	77	737.51
89	70	78	735.24
89	70	79	740.02
89	70	80	743.02
89	70	81	743.57
89	70	82	745.66
89	70	83	748.45
89	70	84	767.64
89	71	74	758.52
89	71	75	782.63
89	71	76	748.41
89	71	77	733.49
89	71	78	730.99
89	71	79	735.18
89	71	80	744.2
89	71	81	750.97
89	71	82	745.9
89	71	83	736.83
89	71	84	741.66
89	72	74	733.53
89	72	75	780.9
89	72	76	748
89	72	77	736.88
89	72	78	741.45
89	72	79	743.37
89	72	80	754.84
89	72	81	770.18
89	72	82	759.44
89	72	83	744.98
89	72	84	736.37
89	73	74	728.73
89	73	75	755.96
89	73	76	734.35
89	73	77	724.37
89	73	78	730.31
89	73	79	748.45
89	73	80	766.52
89	73	81	783.31
89	73	82	808.36
89	73	83	836.53
89	73	84	830.05
89	74	81	830.91
89	74	82	875.87
89	74	83	914.04
89	74	84	907.85
89	75	81	905.45
89	75	82	948.58
89	75	83	974.93
89	75	84	969.26
89	76	81	901.02
89	76	82	950.04
89	76	83	981.9
89	76	84	985.55
90	46	81	964.57
90	46	82	980.26
90	46	83	979.75
90	46	84	937.17
90	47	81	917.07
90	47	82	916.12
90	47	83	886.14
90	47	84	843.52
90	48	81	820.42
90	48	82	815.31
90	48	83	782.87
90	48	84	771.38
90	49	74	762.83
90	49	75	755.88
90	49	76	738.41
90	49	81	765.17
90	49	82	769.61
90	49	83	745.57
90	49	84	749.73
90	50	74	751.58
90	50	75	755.91
90	50	76	752.72
90	50	77	757.75
90	50	78	765.77
90	50	79	763.86
90	50	80	770.14
90	50	81	787.31
90	50	82	786.24
90	50	83	760.82
90	50	84	760.29
90	51	74	753.26
90	51	75	783.68
90	51	76	803.08
90	51	77	812.67
90	51	78	805.3
90	51	79	795.45
90	51	80	783.68
90	51	81	782.92
90	51	82	771.75
90	51	83	744.16
90	51	84	739.64
90	52	74	782.11
90	52	75	844.23
90	52	76	872.21
90	52	77	889.03
90	52	78	890.48
90	52	79	855.77
90	52	80	814.7
90	52	81	813.85
90	52	82	806.46
90	52	83	775.12
90	52	84	758.88
90	53	74	786.13
90	53	75	876.02
90	53	76	873.19
90	53	77	857.45
90	53	78	869.6
90	53	79	881.7
90	53	80	892.98
90	53	81	893.92
90	53	82	893.18
90	53	83	852.03
90	53	84	816.44
90	54	74	769.42
90	54	75	878.68
90	54	76	878.57
90	54	77	850.86
90	54	78	843
90	54	79	843.41
90	54	80	865.28
90	54	81	892.68
90	54	82	922.71
90	54	83	905.27
90	54	84	886.26
90	55	74	764.33
90	55	75	848.75
90	55	76	892.48
90	55	77	909.19
90	55	78	846.52
90	55	79	821.04
90	55	80	851.46
90	55	81	891.89
90	55	82	926.03
90	55	83	926.22
90	55	84	925.07
90	56	74	778.17
90	56	75	825.45
90	56	76	860.07
90	56	77	882.22
90	56	78	876.74
90	56	79	883.37
90	56	80	924.05
90	56	81	937.81
90	56	82	917.41
90	56	83	925.62
90	56	84	934.71
90	57	74	828.39
90	57	75	838.9
90	57	76	847.39
90	57	77	864.33
90	57	78	874.21
90	57	79	881.8
90	57	80	905.72
90	57	81	919
90	57	82	921.75
90	57	83	911.1
90	57	84	899.39
90	58	74	906.26
90	58	75	879.06
90	58	76	862.42
90	58	77	871.09
90	58	78	879.6
90	58	79	898.37
90	58	80	926.7
90	58	81	955.35
90	58	82	987.26
90	58	83	986.65
90	58	84	970.09
90	59	75	861.34
90	59	76	876.73
90	59	77	859.31
90	59	78	879.33
90	59	79	937.89
90	59	80	979.3
90	59	81	1006
90	59	82	1015.6
90	59	83	984.79
90	59	84	939.01
90	60	75	753.62
90	60	76	741.01
90	60	77	738.61
90	60	78	744.31
90	60	79	760.16
90	60	80	762.29
90	60	81	759.17
90	60	82	740.23
90	60	83	708.56
90	60	84	678.57
90	61	77	704.08
90	61	78	727.47
90	61	79	739.79
90	61	80	745.7
90	61	81	752.84
90	61	82	694.25
90	61	83	659.99
90	61	84	687.79
90	62	75	834.77
90	62	76	792
90	62	77	805.86
90	62	78	820.84
90	62	79	833.11
90	62	80	844.02
90	62	81	866.96
90	62	82	785.01
90	62	83	753.51
90	62	84	812.96
90	63	75	732.85
90	63	76	844.19
90	63	77	850.73
90	63	78	835.86
90	63	79	866.54
90	63	80	901.41
90	63	81	935.98
90	63	82	899.07
90	63	83	906.5
90	63	84	975.1
90	64	75	681.55
90	64	76	854.37
90	64	77	850.11
90	64	78	809.94
90	64	79	815.48
90	64	80	838.81
90	64	81	876.63
90	64	82	867.78
90	64	83	878.09
90	64	84	921.93
90	65	74	848.4
90	65	75	758
90	65	76	845.04
90	65	77	830.95
90	65	78	781.44
90	65	79	764.67
90	65	80	784.57
90	65	81	841.42
90	65	82	869.9
90	65	83	898.09
90	65	84	908.89
90	66	74	887.1
90	66	75	870.16
90	66	76	852.34
90	66	77	801.42
90	66	78	741.95
90	66	79	746.54
90	66	80	789.43
90	66	81	847.94
90	66	82	902.57
90	66	83	943.11
90	66	84	898.83
90	67	74	898.83
90	67	75	869.97
90	67	76	818.32
90	67	77	766.4
90	67	78	720.62
90	67	79	750.34
90	67	80	783.25
90	67	81	803.68
90	67	82	825.95
90	67	83	838.72
90	67	84	800.66
90	68	74	889.24
90	68	75	806.59
90	68	76	776.07
90	68	77	749.14
90	68	78	729.42
90	68	79	766.69
90	68	80	785.38
90	68	81	780.8
90	68	82	785.09
90	68	83	790.04
90	68	84	781.65
90	69	74	832.74
90	69	75	787.09
90	69	76	760.3
90	69	77	752.65
90	69	78	762.47
90	69	79	783.48
90	69	80	786.93
90	69	81	771.79
90	69	82	767.68
90	69	83	772.8
90	69	84	799.26
90	70	74	793.49
90	70	75	781.94
90	70	76	749.38
90	70	77	741.66
90	70	78	753.26
90	70	79	761.57
90	70	80	761.56
90	70	81	750.61
90	70	82	756.09
90	70	83	765.23
90	70	84	777.5
90	71	74	771.06
90	71	75	783.29
90	71	76	746.32
90	71	77	738.62
90	71	78	753.04
90	71	79	755.03
90	71	80	756.23
90	71	81	757.59
90	71	82	763.39
90	71	83	768.32
90	71	84	777.21
90	72	74	758.31
90	72	75	783.33
90	72	76	755.94
90	72	77	750.01
90	72	78	764.84
90	72	79	764.13
90	72	80	776.62
90	72	81	797.96
90	72	82	797.76
90	72	83	791.23
90	72	84	801.55
90	73	74	769.89
90	73	75	776.25
90	73	76	757.81
90	73	81	829.25
90	73	82	855.61
90	73	83	877.55
90	73	84	877.46
90	74	81	873.35
90	74	82	917.68
90	74	83	952.26
90	74	84	938.49
90	75	81	932.56
90	75	82	979.27
90	75	83	1006.2
90	75	84	980.45
90	76	81	926.49
90	76	82	976.06
90	76	83	1004.5
90	76	84	992.79
91	47	81	903.27
91	47	82	911.08
91	47	83	899.08
91	47	84	880.63
91	48	81	835.63
91	48	82	831.39
91	48	83	812.91
91	48	84	814
91	49	74	781.41
91	49	75	777.82
91	49	76	765.89
91	49	81	782.42
91	49	82	786.15
91	49	83	775.56
91	49	84	784.68
91	50	74	772.52
91	50	75	771.37
91	50	76	764.76
91	50	81	781.73
91	50	82	787.67
91	50	83	783.11
91	50	84	784.58
91	51	74	773.49
91	51	75	787.8
91	51	76	797.92
91	51	81	774.37
91	51	82	765.08
91	51	83	751.82
91	51	84	759.64
91	52	74	803.4
91	52	75	848.14
91	52	76	863.12
91	52	81	806.34
91	52	82	788.18
91	52	83	763.22
91	52	84	758.95
91	53	74	820.5
91	53	75	908.89
91	53	76	906.97
91	53	81	897.57
91	53	82	874.15
91	53	83	826.15
91	53	84	795.59
91	54	74	811.67
91	54	75	929.74
91	54	76	929
91	54	81	907.99
91	54	82	918.55
91	54	83	887.58
91	54	84	859.95
91	55	74	792.54
91	55	75	879.42
91	55	76	913.25
91	55	81	909.32
91	55	82	937.97
91	55	83	928.71
91	55	84	917.58
91	56	74	780.05
91	56	75	846.03
91	56	76	890.9
91	56	81	949.82
91	56	82	939.7
91	56	83	948.31
91	56	84	949.46
91	57	74	799.9
91	57	75	838.05
91	57	76	871.98
91	57	77	912.3
91	57	78	953.44
91	57	79	977.58
91	57	80	955.96
91	57	81	945.57
91	57	82	945.81
91	57	83	938.25
91	57	84	925.82
91	58	74	884.94
91	58	75	868.84
91	58	76	872.39
91	58	77	911.83
91	58	78	955.8
91	58	79	996.19
91	58	80	982.48
91	58	81	981.01
91	58	82	996.51
91	58	83	996.68
91	58	84	992.95
91	59	74	873.26
91	59	75	897.76
91	59	76	925.36
91	59	77	902.89
91	59	78	926.37
91	59	79	977.58
91	59	80	1000.5
91	59	81	1008.8
91	59	82	1002.6
91	59	83	989.08
91	59	84	961.57
91	60	74	789.3
91	60	75	749.23
91	60	76	712.84
91	60	77	744.56
91	60	78	767.39
91	60	79	778.6
91	60	80	765.25
91	60	81	756.36
91	60	82	784.55
91	60	83	762.99
91	60	84	715.28
91	61	74	739.26
91	61	75	625.07
91	61	76	528.94
91	61	77	670.19
91	61	78	755.3
91	61	79	774.44
91	61	80	757.47
91	61	81	743.48
91	61	82	773.26
91	61	83	735.82
91	61	84	683.21
91	62	74	859.68
91	62	75	747.91
91	62	76	684.34
91	62	77	792.44
91	62	78	871.42
91	62	79	903.97
91	62	80	879.63
91	62	81	857.69
91	62	82	871.83
91	62	83	839.51
91	62	84	818.15
91	63	74	805.28
91	63	75	702.31
91	63	76	852.94
91	63	77	868.74
91	63	78	858.91
91	63	79	881.89
91	63	80	911.91
91	63	81	947.1
91	63	82	946.87
91	63	83	950.64
91	63	84	1005.7
91	64	74	780.28
91	64	75	721.27
91	64	76	900.09
91	64	77	858.65
91	64	78	807.98
91	64	79	826.33
91	64	80	859.43
91	64	81	893.52
91	64	82	897.5
91	64	83	909.42
91	64	84	946.63
91	65	74	914
91	65	75	908.19
91	65	76	854.9
91	65	77	800.04
91	65	78	758.48
91	65	79	785.59
91	65	80	814.54
91	65	81	847.05
91	65	82	884.27
91	65	83	918.6
91	65	84	939.77
91	66	74	923.84
91	66	75	909.91
91	66	76	860.76
91	66	77	802.58
91	66	78	749.34
91	66	79	758.77
91	66	80	790.54
91	66	81	831.25
91	66	82	900.94
91	66	83	957.34
91	66	84	947.3
91	67	74	925.47
91	67	75	882.52
91	67	76	821.58
91	67	81	800.99
91	67	82	849.2
91	67	83	878.67
91	67	84	854.26
91	68	74	916.81
91	68	75	837.6
91	68	76	772.07
91	68	81	797.22
91	68	82	815.51
91	68	83	821.32
91	68	84	810.12
91	69	74	830.78
91	69	75	779.07
91	69	76	750.04
91	69	81	810
91	69	82	799.04
91	69	83	789.32
91	69	84	798.8
91	70	74	785.53
91	70	75	764.48
91	70	76	746.15
91	70	81	768.42
91	70	82	777.35
91	70	83	786.65
91	70	84	787.11
91	71	74	770.73
91	71	75	768.12
91	71	76	748.92
91	71	81	758.76
91	71	82	783.98
91	71	83	805.01
91	71	84	806.2
91	72	74	772.34
91	72	75	762.09
91	72	76	750.58
91	72	81	810.21
91	72	82	829.78
91	72	83	841.65
91	72	84	853.65
91	73	74	789.04
91	73	75	771.67
91	73	76	753.71
91	73	81	867.52
91	73	82	892.68
91	73	83	910.04
91	73	84	912.79
91	74	74	810.66
91	74	75	780.85
91	74	76	751.78
91	74	81	922.61
91	74	82	952.75
91	74	83	978.64
91	74	84	968.32
91	75	81	962.85
91	75	82	998.52
91	75	83	1027.4
91	75	84	1002.7
91	76	81	944.68
91	76	82	987.52
91	76	83	1018.5
91	76	84	1004.9
92	47	81	956.77
92	47	82	967.79
92	47	83	960.53
92	47	84	950.61
92	48	81	878.17
92	48	82	890.8
92	48	83	889.09
92	48	84	885.48
92	49	74	797.78
92	49	75	793.49
92	49	76	797.18
92	49	81	803.07
92	49	82	822.15
92	49	83	833
92	49	84	834.2
92	50	74	794.13
92	50	75	781.65
92	50	76	778.48
92	50	81	802.21
92	50	82	810.31
92	50	83	803.96
92	50	84	806.26
92	51	74	791.63
92	51	75	781.63
92	51	76	764.23
92	51	81	784.67
92	51	82	782.29
92	51	83	769.04
92	51	84	785.9
92	52	74	825.4
92	52	75	849.01
92	52	76	836.25
92	52	81	777.04
92	52	82	769.36
92	52	83	752.03
92	52	84	765.18
92	53	74	873.37
92	53	75	939.69
92	53	76	922.5
92	53	81	817.04
92	53	82	797.82
92	53	83	768.7
92	53	84	760.82
92	54	74	904.67
92	54	75	996.63
92	54	76	977.93
92	54	81	845.1
92	54	82	837.14
92	54	83	815.59
92	54	84	798.86
92	55	74	854.65
92	55	75	941.78
92	55	76	954.48
92	55	81	867.21
92	55	82	868.39
92	55	83	868.31
92	55	84	861.78
92	56	74	813.91
92	56	75	903.91
92	56	76	931.51
92	56	81	897.72
92	56	82	882.71
92	56	83	906.93
92	56	84	915.69
92	57	74	799.17
92	57	75	872.22
92	57	76	903.06
92	57	77	907.8
92	57	78	926.74
92	57	79	937.83
92	57	80	916.81
92	57	81	905.39
92	57	82	901.02
92	57	83	910.76
92	57	84	918.38
92	58	74	845.59
92	58	75	870.12
92	58	76	887.26
92	58	77	904.63
92	58	78	925.86
92	58	79	952.09
92	58	80	945.13
92	58	81	941.13
92	58	82	942.13
92	58	83	952.74
92	58	84	966.28
92	59	74	917.68
92	59	75	942.61
92	59	76	957.9
92	59	77	931.89
92	59	78	941.53
92	59	79	962.44
92	59	80	972.79
92	59	81	965.59
92	59	82	947.09
92	59	83	946.7
92	59	84	941.99
92	60	74	900.88
92	60	75	867.64
92	60	76	813
92	60	77	820.41
92	60	78	812.76
92	60	79	790.84
92	60	80	769.75
92	60	81	770.5
92	60	82	823.12
92	60	83	821.89
92	60	84	790.29
92	61	74	884.58
92	61	75	751.31
92	61	76	630.99
92	61	77	755.76
92	61	78	801.12
92	61	79	779.6
92	61	80	776.19
92	61	81	798.59
92	61	82	884.13
92	61	83	870.41
92	61	84	792.51
92	62	74	857.83
92	62	75	694.07
92	62	76	576.23
92	62	77	788.53
92	62	78	903.6
92	62	79	890.94
92	62	80	895.82
92	62	81	911.51
92	62	82	974.78
92	62	83	960.17
92	62	84	897.39
92	63	74	762.05
92	63	75	697.59
92	63	76	799.28
92	63	77	866.52
92	63	78	883.18
92	63	79	869.22
92	63	80	911.95
92	63	81	961.02
92	63	82	992.76
92	63	83	1007.9
92	63	84	1015.6
92	64	74	706.38
92	64	75	736.45
92	64	76	907.27
92	64	77	890.52
92	64	78	848.16
92	64	79	814.05
92	64	80	848.25
92	64	81	895.05
92	64	82	935.52
92	64	83	958.25
92	64	84	960.69
92	65	74	809.47
92	65	75	875
92	65	76	895.08
92	65	77	869.71
92	65	78	825.53
92	65	79	783.6
92	65	80	798.61
92	65	81	826.41
92	65	82	899.22
92	65	83	945.81
92	65	84	952.49
92	66	74	865.64
92	66	75	890.94
92	66	76	871
92	66	77	856.65
92	66	78	830.74
92	66	79	798.59
92	66	80	788.02
92	66	81	791.83
92	66	82	892.36
92	66	83	957.3
92	66	84	969.52
92	67	74	906.28
92	67	75	895.83
92	67	76	849.31
92	67	81	776.57
92	67	82	850.47
92	67	83	900.67
92	67	84	909.14
92	68	74	928.11
92	68	75	886.96
92	68	76	825.5
92	68	81	786.61
92	68	82	820.91
92	68	83	842.83
92	68	84	848.17
92	69	74	848.65
92	69	75	821.27
92	69	76	794.42
92	69	81	816.11
92	69	82	813.17
92	69	83	805.94
92	69	84	798.7
92	70	74	788.82
92	70	75	775.62
92	70	76	759.78
92	70	81	784.47
92	70	82	792.11
92	70	83	799.15
92	70	84	797.08
92	71	74	751.61
92	71	75	748.32
92	71	76	731.5
92	71	81	767.75
92	71	82	795.14
92	71	83	823.48
92	71	84	829.57
92	72	74	784.71
92	72	75	764.79
92	72	76	747.7
92	72	81	818.35
92	72	82	852.46
92	72	83	878.45
92	72	84	884
92	73	74	797.26
92	73	75	769.07
92	73	76	747
92	73	81	887.2
92	73	82	915.47
92	73	83	936.5
92	73	84	938.08
92	74	74	797.71
92	74	75	772.33
92	74	76	734.65
92	74	81	960.14
92	74	82	979.24
92	74	83	996.86
92	74	84	992.15
92	75	81	971.36
92	75	82	1004
92	75	83	1036.2
92	75	84	1021.8
92	76	81	942.02
92	76	82	982.91
92	76	83	1018.7
92	76	84	1015.5
93	49	74	819.62
93	49	75	805.56
93	49	76	779.98
93	50	74	810.37
93	50	75	778.22
93	50	76	755.11
93	50	81	810.54
93	50	82	821.53
93	50	83	821.28
93	50	84	825.13
93	51	74	817.59
93	51	75	771.11
93	51	76	743.9
93	51	81	798.87
93	51	82	800.77
93	51	83	789.04
93	51	84	811.62
93	52	74	823.2
93	52	75	808.03
93	52	76	771.52
93	52	81	771.92
93	52	82	772.3
93	52	83	761.26
93	52	84	792.76
93	53	74	864.16
93	53	75	897.69
93	53	76	848.75
93	53	81	756.39
93	53	82	741.44
93	53	83	727.15
93	53	84	758.42
93	54	71	752.03
93	54	72	764.78
93	54	73	845.25
93	54	74	926.58
93	54	75	1004.2
93	54	76	935.23
93	54	81	774.4
93	54	82	756.4
93	54	83	746.67
93	54	84	749.11
93	55	71	765.41
93	55	72	757.23
93	55	73	837.77
93	55	74	919.73
93	55	75	1005.6
93	55	76	977.89
93	55	81	805.27
93	55	82	778.68
93	55	83	781.08
93	55	84	780.88
93	56	71	819.58
93	56	72	768.69
93	56	73	831.35
93	56	74	902.13
93	56	75	960.09
93	56	76	956.65
93	56	81	832.38
93	56	82	791.22
93	56	83	810.83
93	56	84	820.7
93	57	71	916.42
93	57	72	790.55
93	57	73	820.76
93	57	74	876.93
93	57	75	913.07
93	57	76	930.28
93	57	77	933.59
93	57	78	941.92
93	57	79	929.47
93	57	80	892.07
93	58	71	978.25
93	58	72	891.23
93	58	73	856.57
93	58	74	833.41
93	58	75	892.37
93	58	76	928.7
93	58	77	944.66
93	58	78	938.06
93	58	79	934.83
93	58	80	917.93
93	59	71	956.23
93	59	72	928.52
93	59	73	923.59
93	59	74	946.85
93	59	75	939.02
93	59	76	934.21
93	59	77	931.08
93	59	78	937.5
93	59	79	941.86
93	59	80	946.45
93	60	71	911.29
93	60	72	912.32
93	60	73	871.36
93	60	74	885.22
93	60	75	885.3
93	60	76	876.39
93	60	77	843.01
93	60	78	805.74
93	60	79	763.63
93	60	80	766.7
93	61	74	714.3
93	61	75	772.27
93	61	76	813.4
93	61	77	812.65
93	61	78	788.3
93	61	79	746.35
93	61	80	780.48
93	62	71	959.77
93	62	72	970.36
93	62	73	914.92
93	62	74	830.57
93	62	75	788.94
93	62	76	762.32
93	62	77	859.3
93	62	78	894.03
93	62	79	862.02
93	62	80	902.9
93	63	71	905.33
93	63	72	948
93	63	73	914.02
93	63	74	860.27
93	63	75	846.77
93	63	76	871.51
93	63	77	882.58
93	63	78	884.51
93	63	79	877.2
93	63	80	920.18
93	64	71	893.06
93	64	72	889.22
93	64	73	809.92
93	64	74	837.18
93	64	75	868.47
93	64	76	929.51
93	64	77	907.01
93	64	78	873.05
93	64	79	832.02
93	64	80	849.92
93	65	71	891.07
93	65	72	916.47
93	65	73	834.55
93	65	74	843.36
93	65	75	878.88
93	65	76	922.33
93	65	77	920.64
93	65	78	882.36
93	65	79	806.99
93	65	80	795.5
93	66	71	898.35
93	66	72	939.92
93	66	73	893.88
93	66	74	917.77
93	66	75	934.81
93	66	76	919.52
93	67	71	900.32
93	67	72	957.1
93	67	73	935.34
93	67	74	950.5
93	67	75	948.44
93	67	76	912.66
93	67	81	762.05
93	67	82	816.99
93	67	83	881
93	67	84	939.71
93	68	71	859.46
93	68	72	969.3
93	68	73	952.57
93	68	74	941.64
93	68	75	921.44
93	68	76	893.31
93	68	81	774.14
93	68	82	795.46
93	68	83	830.71
93	68	84	873
93	69	71	775.29
93	69	72	909.36
93	69	73	884.61
93	69	74	858.53
93	69	75	840.66
93	69	76	830.81
93	69	81	807.91
93	69	82	811.4
93	69	83	812.11
93	69	84	802.13
93	70	74	799.05
93	70	75	784.68
93	70	76	780.29
93	70	81	792.67
93	70	82	793.06
93	70	83	798.22
93	70	84	807.37
93	71	74	760.5
93	71	75	753.53
93	71	76	740.12
93	71	81	777.71
93	71	82	789.17
93	71	83	811.83
93	71	84	846.35
93	72	74	814.49
93	72	75	822.26
93	72	76	774.15
93	72	81	827.48
93	72	82	861.59
93	72	83	894.2
93	72	84	908.31
93	73	74	826.4
93	73	75	823.22
93	73	76	775.85
93	73	81	902.89
93	73	82	934.77
93	73	83	960.6
93	73	84	967.03
93	74	74	816.07
93	74	75	774.99
93	74	76	756.39
94	49	74	836.07
94	49	75	826.61
94	49	76	794.84
94	50	71	845.13
94	50	72	827.84
94	50	73	827.99
94	50	74	822.58
94	50	75	800.35
94	50	76	763.47
94	51	71	838.92
94	51	72	839.84
94	51	73	843.3
94	51	74	815.52
94	51	75	778.08
94	51	76	754.3
94	52	71	839.14
94	52	72	849.09
94	52	73	841.41
94	52	74	833.57
94	52	75	821.88
94	52	76	782.86
94	53	69	650.25
94	53	70	792.92
94	53	71	849.73
94	53	72	852.81
94	53	73	844.15
94	53	74	864
94	53	75	881.04
94	53	76	832.35
94	54	69	635.43
94	54	70	743.46
94	54	71	796.63
94	54	72	803.47
94	54	73	843.24
94	54	74	899.14
94	54	75	952.04
94	54	76	903.65
94	54	78	870.36
94	54	79	824.08
94	54	80	782.07
94	55	69	632.01
94	55	70	732.23
94	55	71	785.06
94	55	72	767.47
94	55	73	839.28
94	55	74	920.5
94	55	75	1001.2
94	55	76	961.3
94	55	78	934.56
94	55	79	873.88
94	55	80	807.63
94	56	69	653.24
94	56	70	760.25
94	56	71	829.86
94	56	72	782.2
94	56	73	853.65
94	56	74	930.61
94	56	75	988.17
94	56	76	952.96
94	56	78	969.55
94	56	79	953.42
94	56	80	900.11
94	57	71	928.56
94	57	72	833.29
94	57	73	866.36
94	57	74	920.04
94	57	75	954.75
94	57	76	941.8
94	57	77	930.96
94	57	78	967.63
94	57	79	960.8
94	57	80	924.06
94	58	71	976.71
94	58	72	897.66
94	58	73	867.32
94	58	74	864
94	58	75	924.64
94	58	76	959.54
94	58	77	975.89
94	58	78	962.28
94	58	79	957.42
94	58	80	946.86
94	59	71	980.24
94	59	72	945.12
94	59	73	938.42
94	59	74	958.38
94	59	75	948.2
94	59	76	931.39
94	59	77	928.13
94	59	78	934.62
94	59	79	943.39
94	59	80	963.65
94	60	71	908.69
94	60	72	892.34
94	60	73	841.7
94	60	74	855.92
94	60	75	868.52
94	60	76	881.55
94	60	77	832.36
94	60	78	776.49
94	60	79	733.28
94	60	80	770.9
94	61	71	794.03
94	61	72	697.58
94	61	73	568.57
94	61	74	613.68
94	61	75	763.31
94	61	76	880.29
94	61	77	832.53
94	61	78	765.54
94	61	79	706.98
94	61	80	771.94
94	62	71	851.99
94	62	72	840.78
94	62	73	789.82
94	62	74	798.33
94	62	75	870.25
94	62	76	936.11
94	62	77	928.54
94	62	78	893.09
94	62	79	852
94	62	80	905.29
94	63	71	920.02
94	63	72	940.67
94	63	73	918.66
94	63	74	927.61
94	63	75	952.86
94	63	76	962.54
94	63	77	919.4
94	63	78	902.75
94	63	79	917.77
94	63	80	949.57
94	64	71	935.31
94	64	72	952.73
94	64	73	916.09
94	64	74	952.93
94	64	75	963.55
94	64	76	963.25
94	64	77	929.8
94	64	78	910.1
94	64	79	899.54
94	64	80	897.98
94	65	71	930.74
94	65	72	965.85
94	65	73	915.94
94	65	74	913.55
94	65	75	924.37
94	65	76	950.88
94	65	77	956.89
94	65	78	935.06
94	65	79	884.26
94	65	80	856.79
94	66	71	910.7
94	66	72	947.6
94	66	73	918.2
94	66	74	948.38
94	66	75	967.04
94	66	76	960.01
94	66	78	970.33
94	66	79	940.88
94	66	80	898.57
94	67	69	746.49
94	67	70	799.13
94	67	71	865.68
94	67	72	917.16
94	67	73	912.78
94	67	74	945.49
94	67	75	963.2
94	67	76	950.35
94	67	78	966.28
94	67	79	929.46
94	67	80	878.4
94	68	69	657.19
94	68	70	706.67
94	68	71	821.57
94	68	72	908.72
94	68	73	906.76
94	68	74	907.06
94	68	75	914.24
94	68	76	919.86
94	68	78	928.7
94	68	79	887.43
94	68	80	844.08
94	69	69	642.01
94	69	70	656.17
94	69	71	763.14
94	69	72	857.06
94	69	73	853.38
94	69	74	851.94
94	69	75	849.77
94	69	76	846.38
94	69	78	853.61
94	69	79	837.47
94	69	80	821.09
94	70	69	657.1
94	70	70	632.21
94	70	71	720.68
94	70	72	820.29
94	70	73	813.82
94	70	74	806.19
94	70	75	798.96
94	70	76	793.43
94	71	71	719.15
94	71	72	817.49
94	71	73	801.19
94	71	74	780.49
94	71	75	763.14
94	71	76	753.54
94	72	71	707.98
94	72	72	826.51
94	72	73	817.57
94	72	74	822.56
94	72	75	832.95
94	72	76	794.95
94	73	71	695.82
94	73	72	839.43
94	73	73	834.37
94	73	74	838.19
94	73	75	846.22
94	73	76	808.85
94	74	74	833.89
94	74	75	807.6
94	74	76	799.38
95	50	71	865.14
95	50	72	836
95	50	73	827.68
95	51	71	866.55
95	51	72	860.34
95	51	73	865.01
95	52	71	862.55
95	52	72	878.42
95	52	73	891.12
95	53	69	658.64
95	53	70	789.42
95	53	71	853.41
95	53	72	876.98
95	53	73	893.65
95	53	77	900.91
95	53	78	923.65
95	53	79	863.31
95	53	80	813.79
95	54	69	644.73
95	54	70	767.59
95	54	71	821.24
95	54	72	824.25
95	54	73	853.5
95	54	77	938.14
95	54	78	968.98
95	54	79	908.27
95	54	80	843.07
95	55	69	649.7
95	55	70	768.59
95	55	71	829.08
95	55	72	811.23
95	55	73	847
95	55	77	960.16
95	55	78	1013.5
95	55	79	951.97
95	55	80	871.97
95	56	69	676.71
95	56	70	794.1
95	56	71	868.05
95	56	72	827.5
95	56	73	863.93
95	56	77	914.14
95	56	78	990.66
95	56	79	974.33
95	56	80	932.15
95	57	69	761.07
95	57	70	842.27
95	57	71	920.24
95	57	72	870.95
[truncated: 7,412 more rows]
