# Supplementary material for: From mathematics to medicine: A practical primer on topological data analysis (TDA) and the development of related analytic tools for the functional discovery of latent structure in fMRI data
Source: PLoS One. 2021 Aug 12;16(8):e0255859. doi: 10.1371/journal.pone.0255859 (PMC8360597; doi:10.1371/journal.pone.0255859)
Supplement: S1 Data — The included archive of .csv files has one .csv file for each time index. Each .csv file contains a single matrix, which has one column for each of the spatial coordinates x, y, z and one column for the fMRI signal amplitude at voxel (x, y, z) at that time index. This is normalized scan data for a single patient from our study, described in the paper, with an ACC (anterior cingulate cortex) mask applied. This is the data we used, together with our software implementation of our workflow (available at https://github.com/regalski/Wayne-State-TDA), to produce the persistence diagrams, vineyards, and loop locations pictured in the figures and described in the Workflow section of our paper. (ZIP) [file pone.0255859.s004.zip › lea2002_145_121_121_time_20_rdACC.csv]

86	49	77	707.98
86	49	78	705.67
86	49	79	703.05
86	49	80	708.25
86	50	77	704
86	50	78	693.48
86	50	79	679.23
86	50	80	687.86
86	51	77	697.17
86	51	78	686.88
86	51	79	699.22
86	51	80	693.76
86	52	77	715.18
86	52	78	696.3
86	52	79	713.28
86	52	80	705.45
86	53	77	787.31
86	53	78	745.3
86	53	79	735.62
86	53	80	724.78
86	54	77	851.77
86	54	78	814.4
86	54	79	798.08
86	54	80	776.13
86	55	77	867.09
86	55	78	845.13
86	55	79	857.6
86	55	80	847.23
86	56	77	855.27
86	56	78	842.6
86	56	79	882.98
86	56	80	900.14
86	57	77	847.87
86	57	78	852.25
86	57	79	874.4
86	57	80	889.45
86	57	81	884.62
86	57	82	852.29
86	58	77	835.45
86	58	78	849.95
86	58	79	877.62
86	58	80	912.03
86	58	81	899.31
86	58	82	878.71
86	59	81	860.79
86	59	82	846.37
86	60	81	747.69
86	60	82	754.69
86	61	81	791.34
86	61	82	787.44
86	62	81	836.35
86	62	82	835.96
86	63	77	860.13
86	63	78	836.21
86	63	79	822.4
86	63	80	809.55
86	63	81	815.48
86	63	82	822.35
86	64	77	826.19
86	64	78	814.04
86	64	79	812.77
86	64	80	770.63
86	64	81	750.81
86	64	82	733.1
86	65	77	834.9
86	65	78	841.43
86	65	79	839.33
86	65	80	778.23
86	65	81	756.84
86	65	82	762.83
86	66	77	852.56
86	66	78	879.97
86	66	79	867.49
86	66	80	796.19
86	66	81	771.83
86	66	82	768.65
86	67	77	819.87
86	67	78	853.32
86	67	79	855.86
86	67	80	807.76
86	68	77	858.12
86	68	78	846.31
86	68	79	836.42
86	68	80	803.14
86	69	77	876.4
86	69	78	828.52
86	69	79	796.45
86	69	80	779.4
86	70	77	804.89
86	70	78	767.36
86	70	79	727.97
86	70	80	738.45
86	71	77	757.38
86	71	78	735.28
86	71	79	717.85
86	71	80	720.23
86	72	77	740.98
86	72	78	729.78
86	72	79	718.44
86	72	80	715.7
86	73	77	732.55
86	73	78	720.31
86	73	79	710.18
86	73	80	712.9
87	46	81	939.51
87	46	82	915.58
87	46	83	923.17
87	46	84	929.32
87	47	81	853.64
87	47	82	846.29
87	47	83	846.91
87	47	84	847.28
87	48	81	754.16
87	48	82	761.32
87	48	83	766.44
87	48	84	771.34
87	49	77	728.96
87	49	78	720.74
87	49	79	713.93
87	49	80	723.46
87	49	81	732.53
87	49	82	743.97
87	49	83	748.95
87	49	84	746.21
87	50	77	722.62
87	50	78	713.79
87	50	79	708.26
87	50	80	712.31
87	50	81	716.97
87	50	82	727.68
87	50	83	730.72
87	50	84	727.52
87	51	77	716.56
87	51	78	698.8
87	51	79	698.92
87	51	80	699.22
87	52	77	742.44
87	52	78	719.02
87	52	79	717.53
87	52	80	712.99
87	53	77	818.26
87	53	78	780.7
87	53	79	750.84
87	53	80	739.65
87	54	77	864.08
87	54	78	831.62
87	54	79	799.88
87	54	80	778.95
87	55	77	867.63
87	55	78	850.33
87	55	79	855.47
87	55	80	842.65
87	55	81	793.12
87	55	82	762.89
87	55	83	732.87
87	55	84	742.11
87	56	77	863.14
87	56	78	843.34
87	56	79	895.63
87	56	80	907.8
87	56	81	846.36
87	56	82	800.04
87	56	83	753.97
87	56	84	753.81
87	57	77	855.67
87	57	78	863.74
87	57	79	900.7
87	57	80	917.5
87	57	81	872.67
87	57	82	832.83
87	57	83	786.32
87	57	84	772.28
87	58	77	846.27
87	58	78	867.85
87	58	79	897.67
87	58	80	924.56
87	58	81	910.16
87	58	82	892.52
87	58	83	867.21
87	58	84	850.92
87	59	77	851.62
87	59	78	860.51
87	59	79	859.82
87	59	80	867.85
87	59	81	877.52
87	59	82	878.21
87	59	83	877.84
87	59	84	867.96
87	60	77	789.68
87	60	78	791.04
87	60	79	780.74
87	60	80	754.62
87	60	81	754.28
87	60	82	767.55
87	60	83	809.46
87	60	84	825.58
87	61	77	746.05
87	61	78	739.35
87	61	79	747.44
87	61	80	806.44
87	61	81	786
87	61	82	775.48
87	61	83	819.59
87	61	84	836.9
87	62	77	784.58
87	62	78	766.35
87	62	79	774.19
87	62	80	838.71
87	62	81	835.1
87	62	82	832.44
87	62	83	840.59
87	62	84	836.21
87	63	77	868.81
87	63	78	842.24
87	63	79	824.53
87	63	80	807.76
87	63	81	830.9
87	63	82	862.08
87	63	83	832.46
87	63	84	806.4
87	64	77	837.32
87	64	78	808.5
87	64	79	783.81
87	64	80	757.3
87	64	81	781
87	64	82	818.87
87	64	83	781.42
87	64	84	753.37
87	65	77	826.83
87	65	78	811.1
87	65	79	791.32
87	65	80	743.36
87	65	81	752.64
87	65	82	781.12
87	65	83	748.99
87	65	84	734.32
87	66	77	847.92
87	66	78	846.01
87	66	79	814.44
87	66	80	744.5
87	66	81	734.77
87	66	82	748.78
87	66	83	721.6
87	66	84	710.72
87	67	77	862.5
87	67	78	835.43
87	67	79	789.66
87	67	80	741.5
87	67	81	724.91
87	67	82	726.16
87	67	83	703.09
87	67	84	696.19
87	68	77	867.47
87	68	78	816.66
87	68	79	770.37
87	68	80	749.74
87	68	81	736.82
87	68	82	728.71
87	68	83	715.04
87	68	84	704.54
87	69	77	825.83
87	69	78	786.22
87	69	79	750.83
87	69	80	749.89
87	70	77	749.97
87	70	78	733.95
87	70	79	719.99
87	70	80	740.87
87	71	77	733.03
87	71	78	726.04
87	71	79	721.91
87	71	80	726.45
87	72	77	737.04
87	72	78	729.44
87	72	79	723.35
87	72	80	720.28
87	73	77	728.48
87	73	78	717.79
87	73	79	711.15
87	73	80	720.93
87	73	81	746.01
87	73	82	785.2
87	73	83	779.74
87	73	84	772.49
87	74	81	777.17
87	74	82	839.2
87	74	83	844.63
87	74	84	857.95
87	75	81	796.25
87	75	82	886.77
87	75	83	894.64
87	75	84	909.24
87	76	81	789.29
87	76	82	905.1
87	76	83	917.84
87	76	84	932.53
88	46	81	962.6
88	46	82	937.94
88	46	83	938.1
88	46	84	938.42
88	47	81	875.51
88	47	82	871.38
88	47	83	863.36
88	47	84	852.28
88	48	81	755.58
88	48	82	771.25
88	48	83	773.7
88	48	84	772.36
88	49	77	749.41
88	49	78	734.85
88	49	79	720.6
88	49	80	726.11
88	49	81	734.68
88	49	82	749.73
88	49	83	758.48
88	49	84	761.48
88	50	77	727.97
88	50	78	727.68
88	50	79	739.97
88	50	80	734.87
88	50	81	736.2
88	50	82	739.43
88	50	83	744.13
88	50	84	747.66
88	51	77	740.95
88	51	78	721.13
88	51	79	712.21
88	51	80	711.72
88	52	77	790.85
88	52	78	759.69
88	52	79	737.09
88	52	80	735.15
88	53	77	867.21
88	53	78	839.97
88	53	79	798
88	53	80	788.58
88	54	77	897.97
88	54	78	875.32
88	54	79	840.9
88	54	80	824.66
88	55	77	891.3
88	55	78	868.68
88	55	79	867.56
88	55	80	855.64
88	55	81	820.9
88	55	82	812.9
88	55	83	821.45
88	55	84	815.84
88	56	77	866.1
88	56	78	834.61
88	56	79	875.55
88	56	80	880.59
88	56	81	834.65
88	56	82	829.71
88	56	83	843.26
88	56	84	846.57
88	57	77	852.13
88	57	78	858.98
88	57	79	878.4
88	57	80	882.31
88	57	81	843.92
88	57	82	821.63
88	57	83	816.97
88	57	84	847.74
88	58	77	847.82
88	58	78	883.54
88	58	79	889.07
88	58	80	891.25
88	58	81	878.04
88	58	82	874.1
88	58	83	873.68
88	58	84	889.2
88	59	77	867.4
88	59	78	881.36
88	59	79	869.45
88	59	80	858.23
88	59	81	858.14
88	59	82	857.27
88	59	83	857.9
88	59	84	858.11
88	60	77	832.06
88	60	78	823.36
88	60	79	805.49
88	60	80	775.66
88	60	81	735.16
88	60	82	719.53
88	60	83	753.16
88	60	84	776.85
88	61	77	803.44
88	61	78	810.12
88	61	79	820.37
88	61	80	837.89
88	61	81	778.95
88	61	82	751.48
88	61	83	802.8
88	61	84	821.52
88	62	77	817.25
88	62	78	821.34
88	62	79	838.23
88	62	80	873.33
88	62	81	848.39
88	62	82	838.41
88	62	83	867.18
88	62	84	868.98
88	63	77	871
88	63	78	829.83
88	63	79	810.75
88	63	80	830.74
88	63	81	868.71
88	63	82	903.61
88	63	83	890.1
88	63	84	865.01
88	64	77	877.44
88	64	78	819.47
88	64	79	782.05
88	64	80	794.93
88	64	81	844.1
88	64	82	898.12
88	64	83	850.01
88	64	84	800.33
88	65	77	875.04
88	65	78	813.86
88	65	79	760.74
88	65	80	764.56
88	65	81	815.45
88	65	82	872.37
88	65	83	830.37
88	65	84	791.76
88	66	77	877.33
88	66	78	818.52
88	66	79	754.88
88	66	80	746.17
88	66	81	782.33
88	66	82	824.97
88	66	83	793.94
88	66	84	764.65
88	67	77	834.48
88	67	78	781.34
88	67	79	731.71
88	67	80	727.86
88	67	81	738.64
88	67	82	753
88	67	83	742.32
88	67	84	726.4
88	68	77	794.33
88	68	78	754.28
88	68	79	726.15
88	68	80	733.35
88	68	81	737.54
88	68	82	738.9
88	68	83	729.09
88	68	84	720.3
88	69	77	751.26
88	69	78	734.16
88	69	79	725.33
88	69	80	734
88	70	77	723.14
88	70	78	713.81
88	70	79	709.57
88	70	80	724.36
88	71	77	717.7
88	71	78	717.56
88	71	79	724.37
88	71	80	733.61
88	72	77	723.94
88	72	78	727.05
88	72	79	734.46
88	72	80	742.63
88	73	77	725.8
88	73	78	721.83
88	73	79	723.44
88	73	80	747.44
88	73	81	761.26
88	73	82	776.16
88	73	83	782.92
88	73	84	781.91
88	74	81	809.38
88	74	82	865.22
88	74	83	866.62
88	74	84	875.58
88	75	81	858.79
88	75	82	942.32
88	75	83	916.95
88	75	84	922.05
88	76	81	866.55
88	76	82	955.86
88	76	83	903.77
88	76	84	908.16
89	46	81	946.77
89	46	82	943.46
89	46	83	928.35
89	46	84	909.54
89	47	81	884.25
89	47	82	879.86
89	47	83	854.28
89	47	84	823.6
89	48	81	778.46
89	48	82	780.08
89	48	83	760.3
89	48	84	735.9
89	49	77	764.85
89	49	78	745.43
89	49	79	727.82
89	49	80	733.39
89	49	81	739.87
89	49	82	755.96
89	49	83	759.93
89	49	84	760.71
89	50	74	750.25
89	50	75	753.19
89	50	76	755.42
89	50	77	736.84
89	50	78	737.96
89	50	79	770.61
89	50	80	747.91
89	50	81	741.01
89	50	82	753.77
89	50	83	762.35
89	50	84	765.66
89	51	74	764.11
89	51	75	783.72
89	51	76	797.16
89	51	77	770.61
89	51	78	763.38
89	51	79	764.77
89	51	80	742.69
89	51	81	728.61
89	51	82	734.17
89	51	83	733.37
89	51	84	729.2
89	52	74	798.63
89	52	75	843.57
89	52	76	877.22
89	52	77	842.77
89	52	78	820.7
89	52	79	803.06
89	52	80	785
89	52	81	773.83
89	52	82	766.1
89	52	83	753.11
89	52	84	735.5
89	53	74	820.23
89	53	75	875.95
89	53	76	911.62
89	53	77	887.5
89	53	78	876.15
89	53	79	866.8
89	53	80	856.33
89	53	81	849.59
89	53	82	824.06
89	53	83	799.61
89	53	84	779.43
89	54	74	813.32
89	54	75	873.93
89	54	76	925.06
89	54	77	914.15
89	54	78	906.72
89	54	79	886.98
89	54	80	880.06
89	54	81	878.17
89	54	82	858.51
89	54	83	846.3
89	54	84	846.88
89	55	75	850.39
89	55	76	919.69
89	55	77	911.91
89	55	78	891.7
89	55	79	888.46
89	55	80	887.43
89	55	81	871.13
89	55	82	874.73
89	55	83	886.71
89	55	84	888.27
89	56	75	830.74
89	56	76	881.53
89	56	77	857.77
89	56	78	823.68
89	56	79	882.28
89	56	80	897.16
89	56	81	867.21
89	56	82	874.42
89	56	83	893.66
89	56	84	894.84
89	57	75	832.52
89	57	76	850.59
89	57	77	853.03
89	57	78	858.12
89	57	79	856.84
89	57	80	853.25
89	57	81	856.14
89	57	82	854.84
89	57	83	858.5
89	57	84	882
89	58	77	864.63
89	58	78	889.79
89	58	79	865.85
89	58	80	861.69
89	58	81	904.1
89	58	82	923.17
89	58	83	922.44
89	58	84	938
89	59	77	877.97
89	59	78	884.63
89	59	79	873.95
89	59	80	876.52
89	59	81	905.68
89	59	82	902.76
89	59	83	880.17
89	59	84	870.78
89	60	77	821.56
89	60	78	806.92
89	60	79	803.66
89	60	80	807.21
89	60	81	741.1
89	60	82	695.76
89	60	83	695.58
89	60	84	724.28
89	61	77	797.38
89	61	78	806.81
89	61	79	808.77
89	61	80	802.53
89	61	81	737.3
89	61	82	698.74
89	61	83	721.7
89	61	84	771.1
89	62	77	831.64
89	62	78	839.3
89	62	79	844.09
89	62	80	862.07
89	62	81	836.43
89	62	82	825.34
89	62	83	849.54
89	62	84	873.74
89	63	77	868.72
89	63	78	828.9
89	63	79	824.4
89	63	80	882.47
89	63	81	907.64
89	63	82	934.83
89	63	83	940.21
89	63	84	914.05
89	64	77	881.04
89	64	78	800.35
89	64	79	761.09
89	64	80	813.2
89	64	81	865.6
89	64	82	916.37
89	64	83	893.86
89	64	84	846.6
89	65	77	873.54
89	65	78	789.07
89	65	79	738.71
89	65	80	790.95
89	65	81	855.27
89	65	82	915.08
89	65	83	886.12
89	65	84	842.95
89	66	75	877.6
89	66	76	871.46
89	66	77	851.59
89	66	78	784.61
89	66	79	742.25
89	66	80	778.33
89	66	81	835.13
89	66	82	888.39
89	66	83	857.66
89	66	84	814.93
89	67	75	895.48
89	67	76	850.81
89	67	77	782.27
89	67	78	755.3
89	67	79	735.9
89	67	80	732.4
89	67	81	756.25
89	67	82	786.58
89	67	83	773.47
89	67	84	754.87
89	68	75	884.69
89	68	76	825.39
89	68	77	748.07
89	68	78	748.12
89	68	79	754.72
89	68	80	743.1
89	68	81	749.61
89	68	82	762.59
89	68	83	755.77
89	68	84	746.17
89	69	74	875.8
89	69	75	842.29
89	69	76	790.78
89	69	77	735.31
89	69	78	747.66
89	69	79	765.45
89	69	80	757.67
89	69	81	761.3
89	69	82	766.32
89	69	83	762.93
89	69	84	758.17
89	70	74	851.85
89	70	75	806.36
89	70	76	744.53
89	70	77	728.95
89	70	78	726.5
89	70	79	727.99
89	70	80	749.01
89	70	81	765.92
89	70	82	778.77
89	70	83	777.2
89	70	84	769.82
89	71	74	803.09
89	71	75	775.8
89	71	76	737.21
89	71	77	717.07
89	71	78	723.09
89	71	79	737.73
89	71	80	755.72
89	71	81	765.16
89	71	82	770.28
89	71	83	755.4
89	71	84	742.73
89	72	74	747.06
89	72	75	747.26
89	72	76	743.05
89	72	77	714.31
89	72	78	729.13
89	72	79	752.29
89	72	80	762.41
89	72	81	766.73
89	72	82	770.22
89	72	83	754.22
89	72	84	745.46
89	73	74	730.61
89	73	75	738.13
89	73	76	744.32
89	73	77	722.24
89	73	78	721.37
89	73	79	732.1
89	73	80	757.95
89	73	81	779.36
89	73	82	799.25
89	73	83	810.93
89	73	84	814.86
89	74	81	844.3
89	74	82	887.36
89	74	83	895.03
89	74	84	898.38
89	75	81	919.11
89	75	82	971.9
89	75	83	951.31
89	75	84	946.63
89	76	81	927.1
89	76	82	980.09
89	76	83	943.33
89	76	84	935.01
90	46	81	942.89
90	46	82	951.49
90	46	83	927.52
90	46	84	899.71
90	47	81	907.02
90	47	82	894.91
90	47	83	855.86
90	47	84	816.13
90	48	81	796.08
90	48	82	786.27
90	48	83	765.18
90	48	84	741.23
90	49	74	744.41
90	49	75	749.38
90	49	76	759.31
90	49	81	751.77
90	49	82	757.83
90	49	83	758.94
90	49	84	760.66
90	50	74	749.93
90	50	75	745.24
90	50	76	752.57
90	50	77	768.49
90	50	78	760.45
90	50	79	751.32
90	50	80	757.82
90	50	81	761.45
90	50	82	765.55
90	50	83	766.39
90	50	84	767.49
90	51	74	768.65
90	51	75	781.79
90	51	76	801.99
90	51	77	807.83
90	51	78	799.53
90	51	79	788.1
90	51	80	771.61
90	51	81	756.12
90	51	82	749.41
90	51	83	740.64
90	51	84	728.74
90	52	74	818.83
90	52	75	855.59
90	52	76	887.61
90	52	77	875.96
90	52	78	865.05
90	52	79	864.53
90	52	80	836.73
90	52	81	813.45
90	52	82	789.14
90	52	83	767.78
90	52	84	748.29
90	53	74	813.79
90	53	75	861.97
90	53	76	894.6
90	53	77	862.18
90	53	78	874.06
90	53	79	946.95
90	53	80	932.26
90	53	81	911.17
90	53	82	869.52
90	53	83	832.84
90	53	84	801.15
90	54	74	793.22
90	54	75	844.67
90	54	76	882.91
90	54	77	875.42
90	54	78	894.14
90	54	79	923.28
90	54	80	933.49
90	54	81	941.69
90	54	82	915.6
90	54	83	896.46
90	54	84	881.49
90	55	74	786.33
90	55	75	828.48
90	55	76	884.99
90	55	77	908.59
90	55	78	916.06
90	55	79	917.23
90	55	80	925.38
90	55	81	919.41
90	55	82	920.03
90	55	83	921.64
90	55	84	925.98
90	56	74	818.7
90	56	75	819.12
90	56	76	884.88
90	56	77	908.71
90	56	78	917.74
90	56	79	943.55
90	56	80	941.12
90	56	81	909.5
90	56	82	909.28
90	56	83	913.89
90	56	84	916.75
90	57	74	858.42
90	57	75	829.35
90	57	76	857.23
90	57	77	876.29
90	57	78	889.53
90	57	79	871.43
90	57	80	865.57
90	57	81	895.93
90	57	82	900.4
90	57	83	896.76
90	57	84	894.23
90	58	74	911.51
90	58	75	879.81
90	58	76	874.05
90	58	77	883.72
90	58	78	905.79
90	58	79	878.47
90	58	80	884.88
90	58	81	960.5
90	58	82	986.66
90	58	83	968.91
90	58	84	974.08
90	59	75	875.55
90	59	76	882.75
90	59	77	883.54
90	59	78	897.4
90	59	79	911.12
90	59	80	934.16
90	59	81	979.72
90	59	82	974.52
90	59	83	922.18
90	59	84	906.79
90	60	75	765.69
90	60	76	745.84
90	60	77	734.63
90	60	78	748.28
90	60	79	773.7
90	60	80	793.52
90	60	81	740.86
90	60	82	701.85
90	60	83	683.36
90	60	84	693.38
90	61	77	713.18
90	61	78	731.43
90	61	79	752.8
90	61	80	761.89
90	61	81	699.65
90	61	82	646.88
90	61	83	624.46
90	61	84	680.71
90	62	75	840.88
90	62	76	817.19
90	62	77	828.28
90	62	78	828.27
90	62	79	834.75
90	62	80	852.97
90	62	81	804.32
90	62	82	770.46
90	62	83	767.62
90	62	84	814.55
90	63	75	783.35
90	63	76	791.78
90	63	77	883.77
90	63	78	856.56
90	63	79	863.23
90	63	80	922.53
90	63	81	912.45
90	63	82	911.23
90	63	83	913.37
90	63	84	920.96
90	64	75	798.18
90	64	76	807.45
90	64	77	850.83
90	64	78	793.13
90	64	79	780.04
90	64	80	851.38
90	64	81	869.74
90	64	82	884.5
90	64	83	875.94
90	64	84	869.16
90	65	74	868.32
90	65	75	865.09
90	65	76	844.97
90	65	77	824.06
90	65	78	760.05
90	65	79	739.63
90	65	80	821.88
90	65	81	868.26
90	65	82	908.39
90	65	83	897.02
90	65	84	875.36
90	66	74	909.96
90	66	75	883.93
90	66	76	850.49
90	66	77	798.23
90	66	78	745.13
90	66	79	731.94
90	66	80	804.23
90	66	81	868.14
90	66	82	922.8
90	66	83	904.69
90	66	84	865.29
90	67	74	922.46
90	67	75	879.16
90	67	76	821.42
90	67	77	754.14
90	67	78	735.66
90	67	79	735.23
90	67	80	761.47
90	67	81	790.56
90	67	82	817.03
90	67	83	808.53
90	67	84	790.64
90	68	74	908.46
90	68	75	847.84
90	68	76	793.88
90	68	77	749.68
90	68	78	756.13
90	68	79	770.61
90	68	80	771.27
90	68	81	776.45
90	68	82	785.88
90	68	83	781.96
90	68	84	773.79
90	69	74	847.51
90	69	75	807.77
90	69	76	775.36
90	69	77	760.67
90	69	78	778.06
90	69	79	796.09
90	69	80	787.22
90	69	81	784.45
90	69	82	782.62
90	69	83	780.34
90	69	84	779.48
90	70	74	804.05
90	70	75	792.14
90	70	76	766.25
90	70	77	742.65
90	70	78	752.42
90	70	79	764.82
90	70	80	779.91
90	70	81	777.82
90	70	82	771.86
90	70	83	774.6
90	70	84	776.1
90	71	74	783
90	71	75	781.51
90	71	76	755.42
90	71	77	721.8
90	71	78	735.94
90	71	79	758.98
90	71	80	774.63
90	71	81	773.88
90	71	82	768.25
90	71	83	772.37
90	71	84	769.63
90	72	74	782.55
90	72	75	771.5
90	72	76	748.21
90	72	77	714.03
90	72	78	737.33
90	72	79	769.76
90	72	80	780.82
90	72	81	784.12
90	72	82	783.5
90	72	83	788.57
90	72	84	784.98
90	73	74	782.36
90	73	75	779.66
90	73	76	767.48
90	73	81	826.48
90	73	82	849.74
90	73	83	856.87
90	73	84	858.03
90	74	81	899.37
90	74	82	923.69
90	74	83	933.49
90	74	84	932.04
90	75	81	968.98
90	75	82	983.56
90	75	83	990.72
90	75	84	983.19
90	76	81	963.15
90	76	82	990.05
90	76	83	989.18
90	76	84	984.51
91	47	81	915.71
91	47	82	904.03
91	47	83	885.93
91	47	84	863.77
91	48	81	822.68
91	48	82	808.13
91	48	83	799.12
91	48	84	790.95
91	49	74	776.28
91	49	75	783.51
91	49	76	784.33
91	49	81	777.19
91	49	82	772.76
91	49	83	773.93
91	49	84	776.69
91	50	74	766.09
91	50	75	758.4
91	50	76	758.55
91	50	81	780.62
91	50	82	776.72
91	50	83	773.84
91	50	84	768.91
91	51	74	774.2
91	51	75	775.69
91	51	76	790.39
91	51	81	763.22
91	51	82	756.8
91	51	83	748.32
91	51	84	737.74
91	52	74	821.21
91	52	75	856.87
91	52	76	886.89
91	52	81	801.45
91	52	82	772.74
91	52	83	755.61
91	52	84	755.12
91	53	74	851.05
91	53	75	900.38
91	53	76	932.24
91	53	81	894.93
91	53	82	834.74
91	53	83	799.73
91	53	84	788.89
91	54	74	843.75
91	54	75	898.68
91	54	76	928.18
91	54	81	938.05
91	54	82	901.96
91	54	83	871.93
91	54	84	842.2
91	55	74	820.97
91	55	75	879.25
91	55	76	926.52
91	55	81	941.46
91	55	82	929.13
91	55	83	917.7
91	55	84	913.07
91	56	74	823.92
91	56	75	873.06
91	56	76	920.38
91	56	81	939.45
91	56	82	929.7
91	56	83	925.48
91	56	84	931.23
91	57	74	840.32
91	57	75	855.02
91	57	76	886.12
91	57	77	918.34
91	57	78	945.94
91	57	79	937.66
91	57	80	927.93
91	57	81	934.78
91	57	82	928.3
91	57	83	917.46
91	57	84	913.4
91	58	74	898.09
91	58	75	881.26
91	58	76	889.21
91	58	77	920.23
91	58	78	955.27
91	58	79	948.69
91	58	80	955.24
91	58	81	995.22
91	58	82	1002.3
91	58	83	974.91
91	58	84	981.41
91	59	74	902.79
91	59	75	912.8
91	59	76	905.58
91	59	77	910.38
91	59	78	933.26
91	59	79	955.78
91	59	80	974.78
91	59	81	996.14
91	59	82	980.58
91	59	83	941.72
91	59	84	918.69
91	60	74	790.57
91	60	75	768.62
91	60	76	742.34
91	60	77	737.79
91	60	78	762.04
91	60	79	772.68
91	60	80	777.45
91	60	81	776.25
91	60	82	764.99
91	60	83	749.26
91	60	84	705.78
91	61	74	764.85
91	61	75	655.38
91	61	76	661.79
91	61	77	709.17
91	61	78	746.74
91	61	79	756.41
91	61	80	767.2
91	61	81	768.94
91	61	82	724.25
91	61	83	653.05
91	61	84	632.31
91	62	74	952.92
91	62	75	698.5
91	62	76	752.56
91	62	77	851.18
91	62	78	863.01
91	62	79	864.92
91	62	80	878.62
91	62	81	864.47
91	62	82	825.26
91	62	83	783.02
91	62	84	786.86
91	63	74	864.29
91	63	75	765.45
91	63	76	801.41
91	63	77	892.85
91	63	78	880.5
91	63	79	901.57
91	63	80	957.53
91	63	81	939.13
91	63	82	916.52
91	63	83	900.87
91	63	84	919.7
91	64	74	806.61
91	64	75	836.68
91	64	76	861.02
91	64	77	864.83
91	64	78	808.11
91	64	79	811.34
91	64	80	878.09
91	64	81	889.88
91	64	82	882.92
91	64	83	850.17
91	64	84	860.73
91	65	74	853.02
91	65	75	915.57
91	65	76	893.27
91	65	77	835
91	65	78	770.99
91	65	79	763.8
91	65	80	833.95
91	65	81	879
91	65	82	911.63
91	65	83	882.07
91	65	84	876.66
91	66	74	897.46
91	66	75	890.34
91	66	76	856.63
91	66	77	805.97
91	66	78	750.39
91	66	79	745.52
91	66	80	815.07
91	66	81	881.64
91	66	82	945.17
91	66	83	930.28
91	66	84	901.35
91	67	74	912.23
91	67	75	878.09
91	67	76	829.92
91	67	81	823.05
91	67	82	853.61
91	67	83	868.68
91	67	84	856.48
91	68	74	897.38
91	68	75	848.8
91	68	76	801.9
91	68	81	802.67
91	68	82	810.09
91	68	83	814.38
91	68	84	803.83
91	69	74	812.54
91	69	75	787.93
91	69	76	773.96
91	69	81	802.1
91	69	82	794.93
91	69	83	783.29
91	69	84	781.38
91	70	74	787
91	70	75	786.09
91	70	76	775.73
91	70	81	780.17
91	70	82	761.28
91	70	83	761.67
91	70	84	772.78
91	71	74	774.52
91	71	75	783.74
91	71	76	773.15
91	71	81	778.52
91	71	82	764.07
91	71	83	777.98
91	71	84	786.63
91	72	74	771.3
91	72	75	766.89
91	72	76	755.94
91	72	81	802.55
91	72	82	799.41
91	72	83	816.67
91	72	84	822.7
91	73	74	776.88
91	73	75	777.73
91	73	76	775.68
91	73	81	872
91	73	82	890.7
91	73	83	894.92
91	73	84	900.41
91	74	74	785.61
91	74	75	784.26
91	74	76	778.46
91	74	81	945.85
91	74	82	953.56
91	74	83	965.73
91	74	84	971.4
91	75	81	998.49
91	75	82	986.09
91	75	83	1011.2
91	75	84	1021.8
91	76	81	980.78
91	76	82	996.12
91	76	83	1017.1
91	76	84	1026.3
92	47	81	959.59
92	47	82	945.45
92	47	83	941.91
92	47	84	942.75
92	48	81	874.62
92	48	82	871.27
92	48	83	866.72
92	48	84	872.03
92	49	74	804.55
92	49	75	816.11
92	49	76	806.66
92	49	81	810.88
92	49	82	815.7
92	49	83	817.03
92	49	84	816.65
92	50	74	793.91
92	50	75	799.83
92	50	76	787.1
92	50	81	796.65
92	50	82	794.47
92	50	83	791.15
92	50	84	782.55
92	51	74	793.89
92	51	75	791.03
92	51	76	785.82
92	51	81	770.64
92	51	82	774.41
92	51	83	773.93
92	51	84	767.26
92	52	74	825.14
92	52	75	841.04
92	52	76	854.59
92	52	81	771.99
92	52	82	760.28
92	52	83	748.94
92	52	84	750.64
92	53	74	876.25
92	53	75	912.74
92	53	76	931.15
92	53	81	815.06
92	53	82	769.43
92	53	83	741.64
92	53	84	741.38
92	54	74	900.6
92	54	75	943.78
92	54	76	961.23
92	54	81	853.9
92	54	82	824.77
92	54	83	794.83
92	54	84	760.27
92	55	74	873.76
92	55	75	930.52
92	55	76	958.1
92	55	81	897.7
92	55	82	884.34
92	55	83	871.53
92	55	84	847.59
92	56	74	863.27
92	56	75	928.34
92	56	76	943.18
92	56	81	927.74
92	56	82	914.77
92	56	83	903.28
92	56	84	894.69
92	57	74	851.74
92	57	75	896.64
92	57	76	911.97
92	57	77	926.49
92	57	78	946.56
92	57	79	957.33
92	57	80	949.35
92	57	81	932.18
92	57	82	908.92
92	57	83	886.45
92	57	84	889.27
92	58	74	875.84
92	58	75	875.85
92	58	76	898.58
92	58	77	932.79
92	58	78	965.33
92	58	79	985.02
92	58	80	993.98
92	58	81	961.91
92	58	82	947.88
92	58	83	941.69
92	58	84	942.61
92	59	74	932.84
92	59	75	938.97
92	59	76	932.38
92	59	77	930.38
92	59	78	949.1
92	59	79	991.17
92	59	80	1003.4
92	59	81	955.76
92	59	82	928.74
92	59	83	912.47
92	59	84	895.78
92	60	74	853.11
92	60	75	842.66
92	60	76	812.92
92	60	77	797.06
92	60	78	810.36
92	60	79	793.18
92	60	80	774.33
92	60	81	818.91
92	60	82	829.8
92	60	83	804.3
92	60	84	750.54
92	61	74	807.84
92	61	75	674.65
92	61	76	712.38
92	61	77	791.81
92	61	78	818.99
92	61	79	802.03
92	61	80	795.76
92	61	81	897.02
92	61	82	921.96
92	61	83	874.24
92	61	84	748.82
92	62	74	912.49
92	62	75	589.28
92	62	76	724.75
92	62	77	892.97
92	62	78	899.77
92	62	79	902.02
92	62	80	911.24
92	62	81	985.99
92	62	82	1001.6
92	62	83	961.82
92	62	84	889.42
92	63	74	834.09
92	63	75	755.28
92	63	76	820.87
92	63	77	901.25
92	63	78	890.87
92	63	79	916.87
92	63	80	971.46
92	63	81	994.31
92	63	82	1000.9
92	63	83	988.45
92	63	84	983.05
92	64	74	762.79
92	64	75	862.4
92	64	76	907.66
92	64	77	913.1
92	64	78	845.73
92	64	79	833.87
92	64	80	862.49
92	64	81	915.96
92	64	82	949.09
92	64	83	922.67
92	64	84	925.7
92	65	74	787.44
92	65	75	922.09
92	65	76	938.9
92	65	77	908.61
92	65	78	831.9
92	65	79	796.8
92	65	80	812.87
92	65	81	877.33
92	65	82	927.82
92	65	83	916.72
92	65	84	923.3
92	66	74	863.12
92	66	75	901.31
92	66	76	894.14
92	66	77	872.82
92	66	78	824.57
92	66	79	799.84
92	66	80	816.05
92	66	81	869.53
92	66	82	926.48
92	66	83	944.51
92	66	84	939.99
92	67	74	907.73
92	67	75	891.53
92	67	76	869.5
92	67	81	829.91
92	67	82	883.17
92	67	83	912.77
92	67	84	897.82
92	68	74	903.9
92	68	75	870.15
92	68	76	844.03
92	68	81	800.88
92	68	82	824.3
92	68	83	844.4
92	68	84	835.73
92	69	74	818.84
92	69	75	809.56
92	69	76	802.22
92	69	81	790.82
92	69	82	791.67
92	69	83	791.11
92	69	84	790.61
92	70	74	791.38
92	70	75	792.82
92	70	76	784.47
92	70	81	768.02
92	70	82	784.76
92	70	83	763.67
92	70	84	761.82
92	71	74	778.73
92	71	75	780.44
92	71	76	777.05
92	71	81	784.59
92	71	82	801.81
92	71	83	795.13
92	71	84	795.94
92	72	74	780.54
92	72	75	777.5
92	72	76	777.72
92	72	81	851.31
92	72	82	850.11
92	72	83	858.14
92	72	84	860.02
92	73	74	776.44
92	73	75	776.9
92	73	76	784.09
92	73	81	912.67
92	73	82	917.14
92	73	83	917.05
92	73	84	918.86
92	74	74	780.54
92	74	75	774.37
92	74	76	779.77
92	74	81	970.74
92	74	82	984.54
92	74	83	988.33
92	74	84	992.78
92	75	81	994.44
92	75	82	1024.2
92	75	83	1043.8
92	75	84	1059.6
92	76	81	970.05
92	76	82	1010.3
92	76	83	1023.6
92	76	84	1039.1
93	49	74	817.8
93	49	75	833.84
93	49	76	816.01
93	50	74	814.37
93	50	75	824.59
93	50	76	806.78
93	50	81	797.93
93	50	82	800.9
93	50	83	805.5
93	50	84	812.83
93	51	74	810.97
93	51	75	803.99
93	51	76	791.39
93	51	81	791.35
93	51	82	794.53
93	51	83	794.98
93	51	84	792.85
93	52	74	816.61
93	52	75	814.01
93	52	76	810.03
93	52	81	773.2
93	52	82	777.39
93	52	83	779.49
93	52	84	782.57
93	53	74	863.75
93	53	75	873.78
93	53	76	874.66
93	53	81	737.24
93	53	82	742.16
93	53	83	744.8
93	53	84	754.31
93	54	71	728.03
93	54	72	788.52
93	54	73	833.55
93	54	74	919.79
93	54	75	936.75
93	54	76	931.66
93	54	81	754.21
93	54	82	751.22
93	54	83	744.65
93	54	84	734.75
93	55	71	729.19
93	55	72	784.5
93	55	73	813.46
93	55	74	926.56
93	55	75	964.92
93	55	76	964.29
93	55	81	800.44
93	55	82	790.66
93	55	83	781.91
93	55	84	780.39
93	56	71	778.9
93	56	72	810.63
93	56	73	804.35
93	56	74	916.84
93	56	75	965
93	56	76	946.84
93	56	81	846.27
93	56	82	827.63
93	56	83	816.42
93	56	84	819.69
93	57	71	867.19
93	57	72	862.99
93	57	73	799.61
93	57	74	882.19
93	57	75	929.93
93	57	76	923.49
93	57	77	920.79
93	57	78	918.04
93	57	79	911.83
93	57	80	892.64
93	58	71	914.47
93	58	72	963.47
93	58	73	859.75
93	58	74	871.13
93	58	75	889.33
93	58	76	913.61
93	58	77	929.55
93	58	78	933.74
93	58	79	944.31
93	58	80	946.16
93	59	71	893.51
93	59	72	954.97
93	59	73	948.1
93	59	74	945.58
93	59	75	926.11
93	59	76	930.7
93	59	77	924.98
93	59	78	927.13
93	59	79	961.25
93	59	80	964.97
93	60	71	845.48
93	60	72	913.41
93	60	73	890.24
93	60	74	870.52
93	60	75	885.53
93	60	76	852.35
93	60	77	826.95
93	60	78	813.4
93	60	79	790.52
93	60	80	770.38
93	61	74	755.9
93	61	75	762.82
93	61	76	789.56
93	61	77	826.95
93	61	78	821.5
93	61	79	790.4
93	61	80	771.16
93	62	71	804.35
93	62	72	1004.4
93	62	73	963.41
93	62	74	870.87
93	62	75	706.1
93	62	76	792.42
93	62	77	899.37
93	62	78	889.76
93	62	79	882.75
93	62	80	886.03
93	63	71	814.45
93	63	72	928.14
93	63	73	941.01
93	63	74	911.59
93	63	75	837.68
93	63	76	866.13
93	63	77	905.95
93	63	78	880.07
93	63	79	903.84
93	63	80	956.95
93	64	71	852.05
93	64	72	869.91
93	64	73	878.44
93	64	74	858.75
93	64	75	909.12
93	64	76	929.08
93	64	77	926.09
93	64	78	866.93
93	64	79	855.91
93	64	80	864.1
93	65	71	846.92
93	65	72	947.02
93	65	73	901.8
93	65	74	815.2
93	65	75	929.32
93	65	76	957.47
93	65	77	944.77
93	65	78	885.27
93	65	79	836.02
93	65	80	802.03
93	66	71	836.36
93	66	72	915.15
93	66	73	919.32
93	66	74	901.62
93	66	75	946.52
93	66	76	951.08
93	67	71	829.39
93	67	72	904.92
93	67	73	937.5
93	67	74	939.13
93	67	75	931.25
93	67	76	924.84
93	67	81	789.86
93	67	82	832.08
93	67	83	890.08
93	67	84	897.66
93	68	71	813.13
93	68	72	920.36
93	68	73	951.9
93	68	74	932.81
93	68	75	904.24
93	68	76	898.46
93	68	81	778.75
93	68	82	805.16
93	68	83	832.67
93	68	84	838.07
93	69	71	758.46
93	69	72	859.36
93	69	73	894.96
93	69	74	861.09
93	69	75	856.87
93	69	76	853.51
93	69	81	790.21
93	69	82	797.27
93	69	83	788.85
93	69	84	788.82
93	70	74	802.96
93	70	75	812.71
93	70	76	808.48
93	70	81	768.61
93	70	82	783.85
93	70	83	767.57
93	70	84	768.28
93	71	74	779.01
93	71	75	792.99
93	71	76	793.79
93	71	81	781.7
93	71	82	801.78
93	71	83	797.47
93	71	84	807.4
93	72	74	810.11
93	72	75	816.63
93	72	76	816.8
93	72	81	865.04
93	72	82	877.83
93	72	83	884.65
93	72	84	894.4
93	73	74	802.22
93	73	75	801.6
93	73	76	803.35
93	73	81	932.29
93	73	82	948.53
93	73	83	939.84
93	73	84	939.94
93	74	74	800.81
93	74	75	783.08
93	74	76	789.26
94	49	74	821.81
94	49	75	829.7
94	49	76	819.32
94	50	71	857.77
94	50	72	825.34
94	50	73	812.03
94	50	74	819.84
94	50	75	820.21
94	50	76	803.99
94	51	71	865.27
94	51	72	839.41
94	51	73	825.49
94	51	74	832.99
94	51	75	805.8
94	51	76	783.39
94	52	71	849.79
94	52	72	837.82
94	52	73	828.14
94	52	74	827.79
94	52	75	820.12
94	52	76	811.14
94	53	69	651.48
94	53	70	672.14
94	53	71	831.49
94	53	72	839.38
94	53	73	835.73
94	53	74	852.98
94	53	75	840.8
94	53	76	824.18
94	54	69	614.19
94	54	70	622.18
94	54	71	787.92
94	54	72	820.29
94	54	73	839.7
94	54	74	899.76
94	54	75	895.91
94	54	76	880.66
94	54	78	858.27
94	54	79	835.82
94	54	80	796.9
94	55	69	591.07
94	55	70	615.59
94	55	71	755.85
94	55	72	809
94	55	73	842.45
94	55	74	948.09
94	55	75	983.76
94	55	76	977.47
94	55	78	905.76
94	55	79	882.24
94	55	80	823.82
94	56	69	630.56
94	56	70	673.49
94	56	71	783.2
94	56	72	837.59
94	56	73	857.8
94	56	74	947.94
94	56	75	985.84
94	56	76	993.24
94	56	78	941.08
94	56	79	957.33
94	56	80	879.89
94	57	71	853.94
94	57	72	880.49
94	57	73	854.41
94	57	74	909.01
94	57	75	947.63
94	57	76	973.61
94	57	77	945.28
94	57	78	928.83
94	57	79	929.31
94	57	80	898.81
94	58	71	911.48
94	58	72	948.45
94	58	73	873.13
94	58	74	890.88
94	58	75	917.76
94	58	76	957.99
94	58	77	952.24
94	58	78	942.44
94	58	79	961.23
94	58	80	959.37
94	59	71	942.61
94	59	72	981.98
94	59	73	980.57
94	59	74	979.66
94	59	75	969.88
94	59	76	955.41
94	59	77	930.99
94	59	78	914
94	59	79	978.31
94	59	80	982.61
94	60	71	849.7
94	60	72	878.23
94	60	73	844.28
94	60	74	833.85
94	60	75	857.81
94	60	76	860.84
94	60	77	832.17
94	60	78	774.81
94	60	79	779.3
94	60	80	784.12
94	61	71	638.54
94	61	72	710.34
94	61	73	641.69
94	61	74	657.81
94	61	75	766.65
94	61	76	842.57
94	61	77	855.09
94	61	78	798.07
94	61	79	770.21
94	61	80	762.34
94	62	71	714.91
94	62	72	827.22
94	62	73	791.98
94	62	74	797.98
94	62	75	865.42
94	62	76	914.81
94	62	77	932.9
94	62	78	900.65
94	62	79	878.74
94	62	80	864.24
94	63	71	831.77
94	63	72	911.54
94	63	73	946.67
94	63	74	978.03
94	63	75	988.62
94	63	76	961.12
94	63	77	919.27
94	63	78	910.61
94	63	79	918.68
94	63	80	940.15
94	64	71	880.5
94	64	72	940.76
94	64	73	979.16
94	64	74	984.44
94	64	75	983.08
94	64	76	959.65
94	64	77	934.54
94	64	78	914.87
94	64	79	900.86
94	64	80	878.95
94	65	71	867.46
94	65	72	984.31
94	65	73	975.21
94	65	74	919.01
94	65	75	946.42
94	65	76	960.38
94	65	77	963.29
94	65	78	941.85
94	65	79	903.46
94	65	80	854.44
94	66	71	868.66
94	66	72	955.91
94	66	73	967.82
94	66	74	954.53
94	66	75	989.21
94	66	76	995.19
94	66	78	965.42
94	66	79	934.28
94	66	80	882.89
94	67	69	750.2
94	67	70	817.93
94	67	71	826.79
94	67	72	920.92
94	67	73	952.69
94	67	74	942.2
94	67	75	947.77
94	67	76	958.46
94	67	78	954.53
94	67	79	918.08
94	67	80	858.17
94	68	69	648.56
94	68	70	696.66
94	68	71	769.87
94	68	72	904.59
94	68	73	940.6
94	68	74	918
94	68	75	898.69
94	68	76	919.35
94	68	78	931.54
94	68	79	889.12
94	68	80	828.88
94	69	69	631.08
94	69	70	660.74
94	69	71	721.69
94	69	72	822.93
94	69	73	874.42
94	69	74	900.33
94	69	75	872.66
94	69	76	870.35
94	69	78	866.79
94	69	79	846.09
94	69	80	811.86
94	70	69	647.83
94	70	70	656.66
94	70	71	680.74
94	70	72	772.57
94	70	73	822.54
94	70	74	816.75
94	70	75	816.17
94	70	76	820.19
94	71	71	667.74
94	71	72	763.03
94	71	73	808.64
94	71	74	773.04
94	71	75	781.77
94	71	76	792.92
94	72	71	660.18
94	72	72	753.09
94	72	73	821.97
94	72	74	810.93
94	72	75	804.16
94	72	76	799.15
94	73	71	655.52
94	73	72	761.27
94	73	73	847.37
94	73	74	812.6
94	73	75	807.53
94	73	76	814.3
94	74	74	815.17
94	74	75	797.8
94	74	76	815.28
95	50	71	889.8
95	50	72	856.07
95	50	73	834.69
95	51	71	882.95
95	51	72	872.35
95	51	73	863.98
95	52	71	869.96
95	52	72	888.19
95	52	73	892.78
95	53	69	666.76
95	53	70	694.2
95	53	71	851.14
95	53	72	878.94
95	53	73	882.58
95	53	77	914.23
95	53	78	896.73
95	53	79	870.4
95	53	80	829.48
95	54	69	641.6
95	54	70	657.88
95	54	71	800.5
95	54	72	826.43
95	54	73	827.92
95	54	77	943.87
95	54	78	934.07
95	54	79	908.42
95	54	80	840.9
95	55	69	628.66
95	55	70	639.83
95	55	71	800.83
95	55	72	843.47
95	55	73	847.86
95	55	77	988.77
95	55	78	968.04
95	55	79	947
95	55	80	867.07
95	56	69	659.57
95	56	70	666.7
95	56	71	815.81
95	56	72	869.95
95	56	73	867.12
95	56	77	967.98
95	56	78	962.95
95	56	79	994.48
95	56	80	910.79
95	57	69	766.88
95	57	70	758.44
95	57	71	848.54
95	57	72	897.19
[truncated: 7,412 more rows]
