# Supplementary material for: From mathematics to medicine: A practical primer on topological data analysis (TDA) and the development of related analytic tools for the functional discovery of latent structure in fMRI data
Source: PLoS One. 2021 Aug 12;16(8):e0255859. doi: 10.1371/journal.pone.0255859 (PMC8360597; doi:10.1371/journal.pone.0255859)
Supplement: S1 Data — The included archive of .csv files has one .csv file for each time index. Each .csv file contains a single matrix, which has one column for each of the spatial coordinates x, y, z and one column for the fMRI signal amplitude at voxel (x, y, z) at that time index. This is normalized scan data for a single patient from our study, described in the paper, with an ACC (anterior cingulate cortex) mask applied. This is the data we used, together with our software implementation of our workflow (available at https://github.com/regalski/Wayne-State-TDA), to produce the persistence diagrams, vineyards, and loop locations pictured in the figures and described in the Workflow section of our paper. (ZIP) [file pone.0255859.s004.zip › lea2002_145_121_121_time_210_rdACC.csv]

86	49	77	708.64
86	49	78	708.79
86	49	79	711.6
86	49	80	724.99
86	50	77	707.54
86	50	78	693.84
86	50	79	679.05
86	50	80	683.27
86	51	77	702.4
86	51	78	692.14
86	51	79	688.54
86	51	80	680.26
86	52	77	715.02
86	52	78	704.5
86	52	79	703.48
86	52	80	691.45
86	53	77	801.81
86	53	78	773.85
86	53	79	718.31
86	53	80	707.34
86	54	77	839.58
86	54	78	817.88
86	54	79	798.56
86	54	80	770.56
86	55	77	845.5
86	55	78	822.48
86	55	79	853.69
86	55	80	829.45
86	56	77	851.38
86	56	78	839.24
86	56	79	850.58
86	56	80	853.95
86	57	77	835.58
86	57	78	861.53
86	57	79	866.39
86	57	80	863.74
86	57	81	867.62
86	57	82	841.36
86	58	77	819.91
86	58	78	865.62
86	58	79	875.82
86	58	80	871.15
86	58	81	848.01
86	58	82	837.86
86	59	81	797.71
86	59	82	791.89
86	60	81	724.3
86	60	82	737.38
86	61	81	784.53
86	61	82	803.94
86	62	81	858.34
86	62	82	869.56
86	63	77	873.67
86	63	78	794.66
86	63	79	785.02
86	63	80	833.43
86	63	81	848.41
86	63	82	847.93
86	64	77	855.36
86	64	78	837.44
86	64	79	826.09
86	64	80	808.65
86	64	81	784.01
86	64	82	764.89
86	65	77	826.13
86	65	78	861.89
86	65	79	860.88
86	65	80	804.94
86	65	81	769.17
86	65	82	746.71
86	66	77	805.34
86	66	78	874.99
86	66	79	885.69
86	66	80	809.93
86	66	81	779.66
86	66	82	756.23
86	67	77	783.95
86	67	78	836.72
86	67	79	855.47
86	67	80	817.64
86	68	77	815.02
86	68	78	842.38
86	68	79	847.35
86	68	80	805.58
86	69	77	843.11
86	69	78	842.65
86	69	79	825.8
86	69	80	772.42
86	70	77	762.6
86	70	78	758.44
86	70	79	744.18
86	70	80	713.94
86	71	77	719.35
86	71	78	731.91
86	71	79	733.65
86	71	80	714.48
86	72	77	705.96
86	72	78	728.52
86	72	79	735.69
86	72	80	722.16
86	73	77	703.23
86	73	78	720.3
86	73	79	727.34
86	73	80	718.02
87	46	81	924.31
87	46	82	898.84
87	46	83	901.54
87	46	84	908.97
87	47	81	821.41
87	47	82	819.05
87	47	83	838.19
87	47	84	852.51
87	48	81	770.83
87	48	82	762.81
87	48	83	776.77
87	48	84	788.37
87	49	77	695.13
87	49	78	706.22
87	49	79	721.58
87	49	80	741.28
87	49	81	740.27
87	49	82	729.1
87	49	83	737.11
87	49	84	746.49
87	50	77	706.25
87	50	78	709.22
87	50	79	708.55
87	50	80	697.01
87	50	81	690.15
87	50	82	697.27
87	50	83	708.23
87	50	84	720.33
87	51	77	715.71
87	51	78	716.64
87	51	79	719.61
87	51	80	689
87	52	77	742.4
87	52	78	738.13
87	52	79	739.84
87	52	80	702.2
87	53	77	828.92
87	53	78	803.24
87	53	79	748.28
87	53	80	726.43
87	54	77	860.96
87	54	78	840.79
87	54	79	803.2
87	54	80	777.62
87	55	77	854.3
87	55	78	835.91
87	55	79	851.36
87	55	80	829.27
87	55	81	790.56
87	55	82	774.14
87	55	83	759.58
87	55	84	766.43
87	56	77	844.93
87	56	78	822.82
87	56	79	872.3
87	56	80	863.18
87	56	81	830.39
87	56	82	798.52
87	56	83	767.02
87	56	84	776.5
87	57	77	842.14
87	57	78	852.22
87	57	79	899.18
87	57	80	894.68
87	57	81	861.17
87	57	82	827.09
87	57	83	791.81
87	57	84	781.8
87	58	77	839.94
87	58	78	885.65
87	58	79	898.71
87	58	80	889.77
87	58	81	872.57
87	58	82	860.47
87	58	83	854.66
87	58	84	837.21
87	59	77	865.63
87	59	78	881.17
87	59	79	846.72
87	59	80	823.3
87	59	81	841.79
87	59	82	851.86
87	59	83	872.54
87	59	84	858.99
87	60	77	782.25
87	60	78	755.09
87	60	79	740.24
87	60	80	740.71
87	60	81	751.4
87	60	82	771.34
87	60	83	804.87
87	60	84	813.38
87	61	77	731.23
87	61	78	690.47
87	61	79	714.94
87	61	80	776.43
87	61	81	790.68
87	61	82	811.89
87	61	83	842.18
87	61	84	844.51
87	62	77	778.7
87	62	78	740.82
87	62	79	771.9
87	62	80	845.04
87	62	81	856.98
87	62	82	871.37
87	62	83	876.75
87	62	84	860.92
87	63	77	863.78
87	63	78	847.53
87	63	79	824.84
87	63	80	792.72
87	63	81	842.68
87	63	82	862.59
87	63	83	843.9
87	63	84	827.88
87	64	77	859.29
87	64	78	834.18
87	64	79	803.04
87	64	80	762.28
87	64	81	797.4
87	64	82	811.47
87	64	83	797.24
87	64	84	778.27
87	65	77	827.2
87	65	78	813.09
87	65	79	794.94
87	65	80	751.81
87	65	81	765.56
87	65	82	770.77
87	65	83	764.95
87	65	84	750.87
87	66	77	804.13
87	66	78	837.05
87	66	79	823.8
87	66	80	742.72
87	66	81	743.49
87	66	82	744.94
87	66	83	737.12
87	66	84	727.14
87	67	77	851.69
87	67	78	819.29
87	67	79	786.18
87	67	80	738.63
87	67	81	728.88
87	67	82	721.27
87	67	83	712.36
87	67	84	704.87
87	68	77	852.76
87	68	78	807.32
87	68	79	774.98
87	68	80	735.22
87	68	81	727.15
87	68	82	721.2
87	68	83	708.52
87	68	84	692.23
87	69	77	773.14
87	69	78	782.43
87	69	79	769.15
87	69	80	727.17
87	70	77	714.44
87	70	78	734.94
87	70	79	743.49
87	70	80	734.15
87	71	77	708.55
87	71	78	734.52
87	71	79	749.59
87	71	80	742.85
87	72	77	728.92
87	72	78	748.69
87	72	79	753.76
87	72	80	746.91
87	73	77	727.7
87	73	78	718.51
87	73	79	725.35
87	73	80	747.06
87	73	81	750.59
87	73	82	755.49
87	73	83	758.65
87	73	84	764.75
87	74	81	775.02
87	74	82	810.52
87	74	83	822.36
87	74	84	844.19
87	75	81	793.39
87	75	82	856.12
87	75	83	871.81
87	75	84	898.47
87	76	81	795.45
87	76	82	861.6
87	76	83	887.31
87	76	84	901.86
88	46	81	943.81
88	46	82	923.66
88	46	83	920.57
88	46	84	922.92
88	47	81	852.47
88	47	82	865.51
88	47	83	861.47
88	47	84	860.51
88	48	81	775.16
88	48	82	776.36
88	48	83	772.13
88	48	84	775.33
88	49	77	702.39
88	49	78	712.62
88	49	79	727.21
88	49	80	735.49
88	49	81	738.25
88	49	82	738.25
88	49	83	739.35
88	49	84	746.84
88	50	77	693.56
88	50	78	714.28
88	50	79	732.18
88	50	80	718.2
88	50	81	716.52
88	50	82	727.89
88	50	83	736.5
88	50	84	745.23
88	51	77	715.05
88	51	78	731.96
88	51	79	748.92
88	51	80	724.2
88	52	77	771.56
88	52	78	774.7
88	52	79	785.04
88	52	80	751.58
88	53	77	852.44
88	53	78	840.07
88	53	79	812.11
88	53	80	788.81
88	54	77	891.5
88	54	78	883.87
88	54	79	863.08
88	54	80	830.18
88	55	77	898.88
88	55	78	895.22
88	55	79	903.25
88	55	80	861.7
88	55	81	810.11
88	55	82	810.68
88	55	83	812.42
88	55	84	824.65
88	56	77	861.95
88	56	78	863.74
88	56	79	883.83
88	56	80	858.75
88	56	81	816.18
88	56	82	806.72
88	56	83	806.95
88	56	84	838.68
88	57	77	839.9
88	57	78	871.04
88	57	79	880.36
88	57	80	872.32
88	57	81	852.42
88	57	82	832.05
88	57	83	813.91
88	57	84	836.56
88	58	77	834.61
88	58	78	891.69
88	58	79	874.51
88	58	80	871.93
88	58	81	882.55
88	58	82	877.57
88	58	83	867.82
88	58	84	873.01
88	59	77	880.22
88	59	78	888.33
88	59	79	842.4
88	59	80	830.99
88	59	81	870.36
88	59	82	878.18
88	59	83	878.37
88	59	84	866.8
88	60	77	846.94
88	60	78	836.87
88	60	79	791.8
88	60	80	758.66
88	60	81	748.43
88	60	82	747.35
88	60	83	757.63
88	60	84	775.3
88	61	77	809.43
88	61	78	805.62
88	61	79	799.03
88	61	80	803.33
88	61	81	798.44
88	61	82	801.71
88	61	83	811.98
88	61	84	820.9
88	62	77	814.47
88	62	78	813.94
88	62	79	837.94
88	62	80	872.8
88	62	81	888.48
88	62	82	892.61
88	62	83	882.7
88	62	84	866.15
88	63	77	855.16
88	63	78	825.77
88	63	79	823.27
88	63	80	827.19
88	63	81	886.29
88	63	82	911.4
88	63	83	894.66
88	63	84	863.1
88	64	77	870.75
88	64	78	807.73
88	64	79	784.43
88	64	80	783.52
88	64	81	859
88	64	82	889.97
88	64	83	872.48
88	64	84	831.26
88	65	77	878.5
88	65	78	797.1
88	65	79	762.14
88	65	80	751.17
88	65	81	822.25
88	65	82	853.32
88	65	83	844.86
88	65	84	804.67
88	66	77	880.83
88	66	78	809.7
88	66	79	767.46
88	66	80	732.78
88	66	81	783.26
88	66	82	807.5
88	66	83	803.57
88	66	84	770.24
88	67	77	849.83
88	67	78	784.26
88	67	79	742.49
88	67	80	717.93
88	67	81	735.59
88	67	82	743.95
88	67	83	743.32
88	67	84	726.82
88	68	77	804.37
88	68	78	764.34
88	68	79	735.9
88	68	80	715.82
88	68	81	722.78
88	68	82	729.13
88	68	83	731.04
88	68	84	719.42
88	69	77	751.86
88	69	78	745.37
88	69	79	736.29
88	69	80	717.52
88	70	77	734.85
88	70	78	736.01
88	70	79	733.17
88	70	80	725.84
88	71	77	736.18
88	71	78	737.25
88	71	79	737.86
88	71	80	737.31
88	72	77	744.58
88	72	78	739.97
88	72	79	739.28
88	72	80	743.81
88	73	77	721.13
88	73	78	718.09
88	73	79	726.8
88	73	80	750.4
88	73	81	768.43
88	73	82	780.4
88	73	83	792.02
88	73	84	787.99
88	74	81	805.94
88	74	82	843.54
88	74	83	861.42
88	74	84	871.89
88	75	81	851.11
88	75	82	910.38
88	75	83	915.17
88	75	84	939.08
88	76	81	858.91
88	76	82	918.32
88	76	83	896.74
88	76	84	917.03
89	46	81	948.75
89	46	82	945.39
89	46	83	932.36
89	46	84	925.27
89	47	81	876.09
89	47	82	885.27
89	47	83	868
89	47	84	856.83
89	48	81	782.25
89	48	82	791.9
89	48	83	773.28
89	48	84	764.02
89	49	77	739.16
89	49	78	734.83
89	49	79	730.64
89	49	80	723.43
89	49	81	735.2
89	49	82	749.65
89	49	83	745.66
89	49	84	747.29
89	50	74	742.5
89	50	75	748.93
89	50	76	747.7
89	50	77	744
89	50	78	753.53
89	50	79	759.29
89	50	80	738.13
89	50	81	739.08
89	50	82	750.69
89	50	83	761.39
89	50	84	771.74
89	51	74	751.65
89	51	75	771.77
89	51	76	778.95
89	51	77	773.25
89	51	78	780.34
89	51	79	782.58
89	51	80	759.62
89	51	81	746.2
89	51	82	738.43
89	51	83	732.84
89	51	84	729.47
89	52	74	754.3
89	52	75	831.76
89	52	76	859.8
89	52	77	830.09
89	52	78	818.64
89	52	79	816
89	52	80	803.14
89	52	81	783.28
89	52	82	765.12
89	52	83	753.57
89	52	84	746.85
89	53	74	768.59
89	53	75	843.71
89	53	76	871.28
89	53	77	834.42
89	53	78	841.63
89	53	79	858.27
89	53	80	856.49
89	53	81	843.78
89	53	82	830.51
89	53	83	818.74
89	53	84	806.86
89	54	74	772.52
89	54	75	835.72
89	54	76	878.11
89	54	77	851.12
89	54	78	855.8
89	54	79	867.09
89	54	80	864.02
89	54	81	851.48
89	54	82	853.31
89	54	83	850.87
89	54	84	848.06
89	55	75	820.43
89	55	76	905.19
89	55	77	883.1
89	55	78	870.24
89	55	79	870.93
89	55	80	865.46
89	55	81	846.59
89	55	82	856.25
89	55	83	863.23
89	55	84	869.94
89	56	75	804.22
89	56	76	855.81
89	56	77	866.66
89	56	78	873.68
89	56	79	879.45
89	56	80	866.52
89	56	81	838.46
89	56	82	844.35
89	56	83	854.2
89	56	84	874.6
89	57	75	830.9
89	57	76	826.27
89	57	77	854.5
89	57	78	874.4
89	57	79	855.51
89	57	80	854.79
89	57	81	862.27
89	57	82	859.43
89	57	83	857.63
89	57	84	886.86
89	58	77	851.68
89	58	78	880.56
89	58	79	852.65
89	58	80	868.3
89	58	81	913.6
89	58	82	911.11
89	58	83	902
89	58	84	919.2
89	59	77	865.1
89	59	78	878.27
89	59	79	871.08
89	59	80	892.19
89	59	81	945.48
89	59	82	925.9
89	59	83	889.23
89	59	84	872.51
89	60	77	797.37
89	60	78	791.64
89	60	79	790.8
89	60	80	775.03
89	60	81	737.55
89	60	82	707.83
89	60	83	685.12
89	60	84	711.82
89	61	77	768.11
89	61	78	770.32
89	61	79	795.34
89	61	80	799.01
89	61	81	769.21
89	61	82	745.55
89	61	83	717.09
89	61	84	772.63
89	62	77	846.19
89	62	78	836.3
89	62	79	861.41
89	62	80	889.45
89	62	81	896.94
89	62	82	881.13
89	62	83	838.03
89	62	84	865.22
89	63	77	864.26
89	63	78	821.19
89	63	79	836.99
89	63	80	877.47
89	63	81	929.41
89	63	82	952.25
89	63	83	945.95
89	63	84	919
89	64	77	861.98
89	64	78	791.28
89	64	79	786.9
89	64	80	824.35
89	64	81	897.18
89	64	82	936.27
89	64	83	927.5
89	64	84	885.12
89	65	77	855.21
89	65	78	772.94
89	65	79	755.63
89	65	80	782.51
89	65	81	867.35
89	65	82	916.96
89	65	83	910.51
89	65	84	860.6
89	66	75	835.48
89	66	76	840.99
89	66	77	844.26
89	66	78	781.71
89	66	79	752.35
89	66	80	753.77
89	66	81	834.31
89	66	82	882.66
89	66	83	880.12
89	66	84	825.55
89	67	75	863.43
89	67	76	833.24
89	67	77	800.83
89	67	78	766.27
89	67	79	742.94
89	67	80	733.14
89	67	81	767.22
89	67	82	787.07
89	67	83	790.19
89	67	84	765.04
89	68	75	843.16
89	68	76	799.34
89	68	77	767.45
89	68	78	759.45
89	68	79	746.66
89	68	80	734.43
89	68	81	744.2
89	68	82	751.72
89	68	83	756.66
89	68	84	749.99
89	69	74	829.59
89	69	75	800.82
89	69	76	775.57
89	69	77	754.79
89	69	78	759.69
89	69	79	757.83
89	69	80	748.68
89	69	81	753.36
89	69	82	756.86
89	69	83	755.09
89	69	84	758
89	70	74	782.16
89	70	75	777.36
89	70	76	764.73
89	70	77	747.48
89	70	78	750.23
89	70	79	743.03
89	70	80	728.05
89	70	81	747.61
89	70	82	762.71
89	70	83	760.52
89	70	84	761.72
89	71	74	758.61
89	71	75	763.67
89	71	76	758.43
89	71	77	747.53
89	71	78	749.04
89	71	79	741.25
89	71	80	729.29
89	71	81	752.03
89	71	82	765.94
89	71	83	756.88
89	71	84	750.71
89	72	74	764.62
89	72	75	763.95
89	72	76	754.03
89	72	77	744.93
89	72	78	749.48
89	72	79	748.39
89	72	80	748.9
89	72	81	766.25
89	72	82	774.51
89	72	83	765.11
89	72	84	751.5
89	73	74	763.77
89	73	75	765.99
89	73	76	748.35
89	73	77	725.36
89	73	78	732.3
89	73	79	741.44
89	73	80	755.51
89	73	81	793.3
89	73	82	822.33
89	73	83	839.52
89	73	84	823.02
89	74	81	839.99
89	74	82	879.95
89	74	83	902.12
89	74	84	894.91
89	75	81	898.46
89	75	82	936.62
89	75	83	944.04
89	75	84	960.36
89	76	81	905.12
89	76	82	944.15
89	76	83	928
89	76	84	946.62
90	46	81	945.6
90	46	82	954.26
90	46	83	943.76
90	46	84	926.2
90	47	81	886.18
90	47	82	889.21
90	47	83	866.24
90	47	84	849.64
90	48	81	792.36
90	48	82	804.23
90	48	83	788.82
90	48	84	780.37
90	49	74	759.87
90	49	75	748.97
90	49	76	747.49
90	49	81	737.23
90	49	82	762.66
90	49	83	761.63
90	49	84	762.8
90	50	74	750.63
90	50	75	747.96
90	50	76	752.73
90	50	77	762.75
90	50	78	762.77
90	50	79	761.89
90	50	80	750.2
90	50	81	754.37
90	50	82	763.26
90	50	83	770.85
90	50	84	781.35
90	51	74	762.38
90	51	75	775.79
90	51	76	793.17
90	51	77	803.79
90	51	78	800.38
90	51	79	794.46
90	51	80	780.66
90	51	81	769.88
90	51	82	756.7
90	51	83	748.13
90	51	84	738.65
90	52	74	783.14
90	52	75	845.26
90	52	76	875.23
90	52	77	861.05
90	52	78	851.49
90	52	79	842.81
90	52	80	834.79
90	52	81	820.94
90	52	82	796.5
90	52	83	776.14
90	52	84	753.91
90	53	74	794.16
90	53	75	853.04
90	53	76	873.18
90	53	77	842.5
90	53	78	862.76
90	53	79	904.93
90	53	80	914.12
90	53	81	905.94
90	53	82	883.11
90	53	83	859.97
90	53	84	824.46
90	54	74	790.46
90	54	75	838.71
90	54	76	870.61
90	54	77	843.95
90	54	78	858.09
90	54	79	880.48
90	54	80	895.32
90	54	81	905.7
90	54	82	906.72
90	54	83	894.28
90	54	84	871.26
90	55	74	770.32
90	55	75	824.73
90	55	76	895.44
90	55	77	893.18
90	55	78	873.6
90	55	79	853.25
90	55	80	869.65
90	55	81	888.01
90	55	82	908.1
90	55	83	907.27
90	55	84	888.15
90	56	74	801.21
90	56	75	815.45
90	56	76	859.09
90	56	77	895.31
90	56	78	906.9
90	56	79	899.57
90	56	80	896.19
90	56	81	893.88
90	56	82	907.48
90	56	83	907.71
90	56	84	882.81
90	57	74	862.52
90	57	75	846.99
90	57	76	836.4
90	57	77	883.31
90	57	78	902.19
90	57	79	876.81
90	57	80	875.73
90	57	81	895.95
90	57	82	904.68
90	57	83	905.07
90	57	84	881.4
90	58	74	933.28
90	58	75	919.01
90	58	76	858.35
90	58	77	882.03
90	58	78	901.59
90	58	79	875.5
90	58	80	898.88
90	58	81	961.48
90	58	82	971.37
90	58	83	965.78
90	58	84	960.26
90	59	75	884.51
90	59	76	862.87
90	59	77	871.41
90	59	78	886.36
90	59	79	915.83
90	59	80	973.13
90	59	81	1056.7
90	59	82	1020.3
90	59	83	948.63
90	59	84	932.88
90	60	75	772.56
90	60	76	732.91
90	60	77	724.51
90	60	78	735.26
90	60	79	767.18
90	60	80	775.36
90	60	81	738.29
90	60	82	700.44
90	60	83	663.89
90	60	84	658.93
90	61	77	679.3
90	61	78	711.71
90	61	79	759.04
90	61	80	769.9
90	61	81	720.06
90	61	82	663.51
90	61	83	600.29
90	61	84	660
90	62	75	814.05
90	62	76	837.12
90	62	77	852.86
90	62	78	851.8
90	62	79	873.1
90	62	80	889.04
90	62	81	866.12
90	62	82	800.32
90	62	83	705.95
90	62	84	781.28
90	63	75	736.88
90	63	76	830.31
90	63	77	888.88
90	63	78	838.05
90	63	79	863.76
90	63	80	908.66
90	63	81	940.24
90	63	82	930.33
90	63	83	888.74
90	63	84	938.22
90	64	75	711.73
90	64	76	809.5
90	64	77	866.14
90	64	78	792.93
90	64	79	805.47
90	64	80	854.81
90	64	81	893.64
90	64	82	901.83
90	64	83	880.17
90	64	84	905.95
90	65	74	868.49
90	65	75	792.06
90	65	76	809.07
90	65	77	821.91
90	65	78	760.4
90	65	79	761.65
90	65	80	807.57
90	65	81	861.49
90	65	82	894.02
90	65	83	898.24
90	65	84	897.98
90	66	74	877.21
90	66	75	880.32
90	66	76	843.46
90	66	77	797.48
90	66	78	761.96
90	66	79	754.55
90	66	80	779.48
90	66	81	863.96
90	66	82	917.53
90	66	83	935.05
90	66	84	885.8
90	67	74	887.9
90	67	75	878.03
90	67	76	818.35
90	67	77	760.36
90	67	78	751.55
90	67	79	756.28
90	67	80	770.22
90	67	81	806.63
90	67	82	828.9
90	67	83	834.7
90	67	84	794.64
90	68	74	897.19
90	68	75	831.59
90	68	76	775.09
90	68	77	742.11
90	68	78	755.39
90	68	79	773.69
90	68	80	782.4
90	68	81	783.82
90	68	82	787.12
90	68	83	791.08
90	68	84	772.71
90	69	74	841.74
90	69	75	808.06
90	69	76	778.27
90	69	77	757.63
90	69	78	777.48
90	69	79	795.52
90	69	80	802
90	69	81	798.8
90	69	82	795.66
90	69	83	786.77
90	69	84	788.27
90	70	74	798.51
90	70	75	787.96
90	70	76	769.38
90	70	77	752.64
90	70	78	762.21
90	70	79	763.55
90	70	80	752.59
90	70	81	757.63
90	70	82	766.13
90	70	83	776.26
90	70	84	773.57
90	71	74	777.14
90	71	75	774.34
90	71	76	760.35
90	71	77	746.64
90	71	78	755.06
90	71	79	750.07
90	71	80	733.28
90	71	81	748.63
90	71	82	764.41
90	71	83	777.32
90	71	84	768.25
90	72	74	800.42
90	72	75	787.42
90	72	76	765
90	72	77	743.04
90	72	78	760.86
90	72	79	770.15
90	72	80	769.66
90	72	81	792
90	72	82	806.77
90	72	83	803.25
90	72	84	781.61
90	73	74	808.98
90	73	75	799.34
90	73	76	770.87
90	73	81	835.24
90	73	82	872.59
90	73	83	888.53
90	73	84	869.44
90	74	81	888.41
90	74	82	931.7
90	74	83	960.26
90	74	84	944.5
90	75	81	948.64
90	75	82	969.34
90	75	83	1004.2
90	75	84	993.5
90	76	81	936.58
90	76	82	965.17
90	76	83	988.56
90	76	84	983.85
91	47	81	891.43
91	47	82	890.21
91	47	83	890.15
91	47	84	888.66
91	48	81	809.59
91	48	82	811.34
91	48	83	816.86
91	48	84	825.97
91	49	74	781.48
91	49	75	766.91
91	49	76	761.97
91	49	81	754.44
91	49	82	766.18
91	49	83	778.6
91	49	84	792.73
91	50	74	769.61
91	50	75	763.47
91	50	76	758.8
91	50	81	757.79
91	50	82	761.71
91	50	83	770.14
91	50	84	782.62
91	51	74	765.61
91	51	75	784.98
91	51	76	789.08
91	51	81	760.35
91	51	82	749.05
91	51	83	746.81
91	51	84	750.65
91	52	74	817.4
91	52	75	857.23
91	52	76	867.22
91	52	81	801.42
91	52	82	772.24
91	52	83	759.26
91	52	84	746.97
91	53	74	848.54
91	53	75	888
91	53	76	894.1
91	53	81	904.63
91	53	82	838.16
91	53	83	812.17
91	53	84	793.63
91	54	74	848.73
91	54	75	886.85
91	54	76	898.13
91	54	81	922
91	54	82	904.59
91	54	83	878.63
91	54	84	844.01
91	55	74	825.58
91	55	75	868.47
91	55	76	907.27
91	55	81	913.39
91	55	82	933.02
91	55	83	920.78
91	55	84	895.73
91	56	74	831.07
91	56	75	857.11
91	56	76	887.03
91	56	81	939.88
91	56	82	929.75
91	56	83	927.38
91	56	84	928.56
91	57	74	869.97
91	57	75	867.13
91	57	76	862.05
91	57	77	920.25
91	57	78	954.32
91	57	79	954.47
91	57	80	940.87
91	57	81	922.52
91	57	82	918.76
91	57	83	914.22
91	57	84	900.85
91	58	74	938.93
91	58	75	912.81
91	58	76	866.38
91	58	77	924.77
91	58	78	966.72
91	58	79	963.24
91	58	80	959.61
91	58	81	961.17
91	58	82	969.69
91	58	83	970.87
91	58	84	971.15
91	59	74	899.47
91	59	75	907.98
91	59	76	893.55
91	59	77	907
91	59	78	926.38
91	59	79	959.54
91	59	80	989.46
91	59	81	1020.7
91	59	82	1000.6
91	59	83	970
91	59	84	953.45
91	60	74	803.41
91	60	75	773.28
91	60	76	716.85
91	60	77	726.51
91	60	78	770.27
91	60	79	771.51
91	60	80	779.23
91	60	81	785.35
91	60	82	774.6
91	60	83	753.15
91	60	84	704.51
91	61	74	744.5
91	61	75	653.42
91	61	76	599.37
91	61	77	644.55
91	61	78	755.52
91	61	79	757.64
91	61	80	768.58
91	61	81	777.4
91	61	82	772.11
91	61	83	741.61
91	61	84	681.02
91	62	74	867.86
91	62	75	687.13
91	62	76	766.5
91	62	77	831.48
91	62	78	894.32
91	62	79	890.87
91	62	80	894.54
91	62	81	900.59
91	62	82	891.78
91	62	83	848.53
91	62	84	805.27
91	63	74	867.17
91	63	75	660.36
91	63	76	825.12
91	63	77	902.95
91	63	78	845.13
91	63	79	891.12
91	63	80	941.15
91	63	81	965.32
91	63	82	959.04
91	63	83	919.75
91	63	84	947.67
91	64	74	848.39
91	64	75	722.42
91	64	76	846.22
91	64	77	885.74
91	64	78	802.02
91	64	79	828.34
91	64	80	872.41
91	64	81	913.46
91	64	82	914.45
91	64	83	875.43
91	64	84	906.63
91	65	74	876.02
91	65	75	907.16
91	65	76	867.95
91	65	77	819.08
91	65	78	782.46
91	65	79	777.56
91	65	80	799.57
91	65	81	873.11
91	65	82	903.39
91	65	83	893.78
91	65	84	912.91
91	66	74	882.93
91	66	75	926.02
91	66	76	868.87
91	66	77	803.67
91	66	78	768.4
91	66	79	755.81
91	66	80	772.64
91	66	81	862.35
91	66	82	924.97
91	66	83	962.32
91	66	84	945.28
91	67	74	895.59
91	67	75	907.61
91	67	76	837.64
91	67	81	824
91	67	82	858.2
91	67	83	891.68
91	67	84	855.27
91	68	74	904.8
91	68	75	868.61
91	68	76	799.1
91	68	81	810.31
91	68	82	811.58
91	68	83	826.34
91	68	84	806.17
91	69	74	855.84
91	69	75	823.12
91	69	76	784.07
91	69	81	817.06
91	69	82	800.04
91	69	83	782.28
91	69	84	786.78
91	70	74	819.57
91	70	75	795.52
91	70	76	771.17
91	70	81	782.43
91	70	82	779.34
91	70	83	777.63
91	70	84	776.11
91	71	74	799.73
91	71	75	781.11
91	71	76	760.92
91	71	81	770.79
91	71	82	783.99
91	71	83	794.01
91	71	84	789.22
91	72	74	809.33
91	72	75	790.14
91	72	76	764.65
91	72	81	813.2
91	72	82	827.76
91	72	83	828.63
91	72	84	825.64
91	73	74	819
91	73	75	805.71
91	73	76	775.79
91	73	81	879.54
91	73	82	896.73
91	73	83	896.04
91	73	84	898.79
91	74	74	822.6
91	74	75	816.84
91	74	76	781.79
91	74	81	948.65
91	74	82	962.79
91	74	83	968.65
91	74	84	975.34
91	75	81	988.97
91	75	82	991.61
91	75	83	1029.5
91	75	84	1026.8
91	76	81	961.77
91	76	82	978.62
91	76	83	1022.6
91	76	84	1022
92	47	81	961.86
92	47	82	973.82
92	47	83	964.5
92	47	84	964.59
92	48	81	871.14
92	48	82	889.72
92	48	83	896.03
92	48	84	902.47
92	49	74	799.86
92	49	75	808.54
92	49	76	792.2
92	49	81	792.09
92	49	82	807.15
92	49	83	831.01
92	49	84	846.23
92	50	74	798.24
92	50	75	796.74
92	50	76	775.52
92	50	81	786.26
92	50	82	794.36
92	50	83	796
92	50	84	804.31
92	51	74	780.74
92	51	75	802.83
92	51	76	780.42
92	51	81	767.67
92	51	82	773.27
92	51	83	767.04
92	51	84	777.95
92	52	74	834.36
92	52	75	855.06
92	52	76	840.32
92	52	81	755.09
92	52	82	760.37
92	52	83	754.03
92	52	84	754.18
92	53	74	887.36
92	53	75	917.76
92	53	76	911.6
92	53	81	792.14
92	53	82	762.86
92	53	83	756.73
92	53	84	758.83
92	54	74	912.64
92	54	75	955.65
92	54	76	957.99
92	54	81	828.16
92	54	82	826.18
92	54	83	811.6
92	54	84	784.86
92	55	74	893.69
92	55	75	924.84
92	55	76	936.52
92	55	81	857.29
92	55	82	875.48
92	55	83	866.41
92	55	84	845.89
92	56	74	872.97
92	56	75	905.02
92	56	76	923.65
92	56	81	896.84
92	56	82	880.83
92	56	83	882.03
92	56	84	901.73
92	57	74	872.22
92	57	75	884.27
92	57	76	903.13
92	57	77	902.86
92	57	78	926.77
92	57	79	955.83
92	57	80	931.79
92	57	81	904.37
92	57	82	885.99
92	57	83	880.74
92	57	84	883.4
92	58	74	916.59
92	58	75	884.19
92	58	76	880.33
92	58	77	912.65
92	58	78	939.88
92	58	79	961.21
92	58	80	954.29
92	58	81	935.24
92	58	82	923.23
92	58	83	922.84
92	58	84	932.4
92	59	74	941.82
92	59	75	934.73
92	59	76	936.03
92	59	77	926
92	59	78	930.63
92	59	79	964.48
92	59	80	968.77
92	59	81	957.55
92	59	82	942.05
92	59	83	930.62
92	59	84	920.83
92	60	74	896.8
92	60	75	867.6
92	60	76	800.96
92	60	77	797.34
92	60	78	825.68
92	60	79	780.74
92	60	80	773.63
92	60	81	813.45
92	60	82	827.16
92	60	83	824.93
92	60	84	770.38
92	61	74	871.57
92	61	75	747.49
92	61	76	675.23
92	61	77	727.98
92	61	78	823.28
92	61	79	762.75
92	61	80	777.29
92	61	81	856.73
92	61	82	895.27
92	61	83	891.45
92	61	84	787.41
92	62	74	862.94
92	62	75	583.36
92	62	76	720.38
92	62	77	833.56
92	62	78	908.57
92	62	79	893.88
92	62	80	912.74
92	62	81	972.52
92	62	82	992.87
92	62	83	985.29
92	62	84	889.52
92	63	74	805.18
92	63	75	602.9
92	63	76	802.57
92	63	77	895.72
92	63	78	873.35
92	63	79	897.43
92	63	80	930.18
92	63	81	961.26
92	63	82	979
92	63	83	980.16
92	63	84	964.65
92	64	74	743.75
92	64	75	733.64
92	64	76	861.4
92	64	77	898.6
92	64	78	841.19
92	64	79	830.04
92	64	80	849.23
92	64	81	905.08
92	64	82	933.61
92	64	83	929.36
92	64	84	925.75
92	65	74	786.73
92	65	75	950.07
92	65	76	914.13
92	65	77	864.74
92	65	78	821.51
92	65	79	775.59
92	65	80	774.67
92	65	81	860.51
92	65	82	911.4
92	65	83	928.05
92	65	84	932.67
92	66	74	841.9
92	66	75	924.06
92	66	76	895.09
92	66	77	856.72
92	66	78	814.77
92	66	79	786.6
92	66	80	784.09
92	66	81	836.95
92	66	82	900.49
92	66	83	962.36
92	66	84	971.55
92	67	74	896.47
92	67	75	911.95
92	67	76	876.4
92	67	81	808.62
92	67	82	852.54
92	67	83	902.74
92	67	84	904.21
92	68	74	944.19
92	68	75	910.01
92	68	76	857.52
92	68	81	800.69
92	68	82	815.98
92	68	83	832.88
92	68	84	835.22
92	69	74	874.73
92	69	75	845.34
92	69	76	817.46
92	69	81	820.15
92	69	82	806.17
92	69	83	779.94
92	69	84	784.71
92	70	74	832.83
92	70	75	794.66
92	70	76	774.81
92	70	81	791.45
92	70	82	787.09
92	70	83	776.14
92	70	84	778.06
92	71	74	813.57
92	71	75	763.37
92	71	76	737.54
92	71	81	772.81
92	71	82	786.21
92	71	83	801.53
92	71	84	808.63
92	72	74	793.69
92	72	75	785.85
92	72	76	760.77
92	72	81	825.36
92	72	82	835.48
92	72	83	845.47
92	72	84	870.02
92	73	74	793.23
92	73	75	800.11
92	73	76	771.07
92	73	81	898.25
92	73	82	906.52
92	73	83	908.54
92	73	84	930.1
92	74	74	817.69
92	74	75	815.35
92	74	76	772.69
92	74	81	980.16
92	74	82	986.26
92	74	83	983.88
92	74	84	994.2
92	75	81	990.46
92	75	82	988.08
92	75	83	1035.3
92	75	84	1038.9
92	76	81	961.08
92	76	82	966.99
92	76	83	1024.8
92	76	84	1035.6
93	49	74	806.65
93	49	75	843.54
93	49	76	808.97
93	50	74	820.44
93	50	75	827.24
93	50	76	794.11
93	50	81	795.55
93	50	82	805.51
93	50	83	816.31
93	50	84	829.2
93	51	74	822.7
93	51	75	819.26
93	51	76	778.02
93	51	81	781.93
93	51	82	791.81
93	51	83	787.09
93	51	84	805.68
93	52	74	837.2
93	52	75	838.08
93	52	76	802.55
93	52	81	759.96
93	52	82	772.29
93	52	83	766.26
93	52	84	783.82
93	53	74	880.21
93	53	75	898.8
93	53	76	868.85
93	53	81	748.39
93	53	82	734.46
93	53	83	738.22
93	53	84	755.52
93	54	71	794.1
93	54	72	779.84
93	54	73	831.29
93	54	74	934.54
93	54	75	966.19
93	54	76	941.31
93	54	81	766.41
93	54	82	763.4
93	54	83	757.67
93	54	84	742.1
93	55	71	818.42
93	55	72	807.2
93	55	73	845.76
93	55	74	939.74
93	55	75	954.64
93	55	76	949.94
93	55	81	799.26
93	55	82	805.69
93	55	83	799.13
93	55	84	784.97
93	56	71	851.62
93	56	72	848.71
93	56	73	848.39
93	56	74	917.19
93	56	75	937.2
93	56	76	942.74
93	56	81	839.4
93	56	82	829.27
93	56	83	827.9
93	56	84	837.76
93	57	71	931.45
93	57	72	899.6
93	57	73	843.85
93	57	74	882.96
93	57	75	909.12
93	57	76	926.32
93	57	77	925.56
93	57	78	936.84
93	57	79	954.32
93	57	80	906.93
93	58	71	950.24
93	58	72	969.19
93	58	73	928.5
93	58	74	886.39
93	58	75	885.43
93	58	76	909.71
93	58	77	928.58
93	58	78	944.96
93	58	79	968.81
93	58	80	943.95
93	59	71	922.2
93	59	72	981.53
93	59	73	982.77
93	59	74	962.03
93	59	75	944.11
93	59	76	921.3
93	59	77	912.18
93	59	78	923.59
93	59	79	966.84
93	59	80	957.36
93	60	71	877.32
93	60	72	959.36
93	60	73	919.33
93	60	74	905.19
93	60	75	897.38
93	60	76	862.47
93	60	77	824.99
93	60	78	801.66
93	60	79	751.48
93	60	80	759.55
93	61	74	774.63
93	61	75	782.51
93	61	76	795.64
93	61	77	794.82
93	61	78	793.37
93	61	79	725.42
93	61	80	755.57
93	62	71	893.71
93	62	72	1028.5
93	62	73	981.1
93	62	74	906.58
93	62	75	792.92
93	62	76	820.36
93	62	77	862.29
93	62	78	900.9
93	62	79	881.88
93	62	80	908.79
93	63	71	867.4
93	63	72	962.1
93	63	73	967.05
93	63	74	925.35
93	63	75	867.9
93	63	76	864.62
93	63	77	877.65
93	63	78	881.56
93	63	79	906.36
93	63	80	927.39
93	64	71	858.17
93	64	72	909.46
93	64	73	868.11
93	64	74	872.27
93	64	75	915.51
93	64	76	900.59
93	64	77	894.09
93	64	78	868.06
93	64	79	857.99
93	64	80	856.89
93	65	71	856.12
93	65	72	953.45
93	65	73	894.48
93	65	74	878.3
93	65	75	928.92
93	65	76	936.41
93	65	77	915.69
93	65	78	873.35
93	65	79	815.99
93	65	80	793.53
93	66	71	850.39
93	66	72	945.92
93	66	73	924.95
93	66	74	922.88
93	66	75	953.9
93	66	76	936.61
93	67	71	841.34
93	67	72	929.18
93	67	73	945.45
93	67	74	947.59
93	67	75	945.53
93	67	76	925.76
93	67	81	794.01
93	67	82	819.02
93	67	83	863.04
93	67	84	907.77
93	68	71	827.5
93	68	72	956.27
93	68	73	978.6
93	68	74	963.7
93	68	75	906.53
93	68	76	895.36
93	68	81	797.16
93	68	82	806.52
93	68	83	807.77
93	68	84	845.05
93	69	71	734.31
93	69	72	901.41
93	69	73	909.73
93	69	74	875.64
93	69	75	844.78
93	69	76	831.91
93	69	81	820.92
93	69	82	817.43
93	69	83	784.16
93	69	84	787.17
93	70	74	816.1
93	70	75	800.72
93	70	76	785.32
93	70	81	795.63
93	70	82	794.05
93	70	83	778.22
93	70	84	782.37
93	71	74	792.51
93	71	75	778.57
93	71	76	752.13
93	71	81	766.78
93	71	82	777.25
93	71	83	797.92
93	71	84	816.42
93	72	74	808.54
93	72	75	829.36
93	72	76	788.22
93	72	81	831.47
93	72	82	840.6
93	72	83	863.24
93	72	84	901.31
93	73	74	818.4
93	73	75	838.26
93	73	76	799.88
93	73	81	914.94
93	73	82	922.81
93	73	83	933.62
93	73	84	961.03
93	74	74	837.04
93	74	75	826.02
93	74	76	798.41
94	49	74	833.04
94	49	75	846.56
94	49	76	815.83
94	50	71	897.15
94	50	72	847.85
94	50	73	836.01
94	50	74	834.57
94	50	75	838.29
94	50	76	805.43
94	51	71	860
94	51	72	856.9
94	51	73	858.35
94	51	74	849.54
94	51	75	834.04
94	51	76	796.29
94	52	71	832.19
94	52	72	850.09
94	52	73	861.39
94	52	74	864.51
94	52	75	848.8
94	52	76	814.76
94	53	69	623.24
94	53	70	713.9
94	53	71	839.69
94	53	72	837.8
94	53	73	858.17
94	53	74	882.98
94	53	75	873.96
94	53	76	852.26
94	54	69	597.47
94	54	70	680.54
94	54	71	832.75
94	54	72	813.62
94	54	73	838.35
94	54	74	893.18
94	54	75	910.02
94	54	76	909.63
94	54	78	885.35
94	54	79	856.06
94	54	80	795.11
94	55	69	587.08
94	55	70	679.27
94	55	71	845.05
94	55	72	804.43
94	55	73	834.28
94	55	74	933.55
94	55	75	958.29
94	55	76	958.36
94	55	78	914.47
94	55	79	874.87
94	55	80	817.69
94	56	69	634.26
94	56	70	715.24
94	56	71	867.81
94	56	72	841.18
94	56	73	855.73
94	56	74	939.71
94	56	75	963.3
94	56	76	959.07
94	56	78	936.67
94	56	79	948.54
94	56	80	870.19
94	57	71	916.6
94	57	72	906.34
94	57	73	882.44
94	57	74	918.11
94	57	75	942.85
94	57	76	949.94
94	57	77	920.11
94	57	78	937.68
94	57	79	972.73
94	57	80	902.01
94	58	71	955.64
94	58	72	966.52
94	58	73	922.17
94	58	74	910.92
94	58	75	920.67
94	58	76	937.58
94	58	77	934.91
94	58	78	949.29
94	58	79	984.48
94	58	80	945.92
94	59	71	956.31
94	59	72	986.26
94	59	73	955.69
94	59	74	972.65
94	59	75	964.39
94	59	76	924.53
94	59	77	909.29
94	59	78	925.79
94	59	79	986.46
94	59	80	971.6
94	60	71	861.75
94	60	72	904.28
94	60	73	833.49
94	60	74	865.72
94	60	75	885.42
94	60	76	891.51
94	60	77	837.29
94	60	78	782.36
94	60	79	741.19
94	60	80	774.85
94	61	71	720.76
94	61	72	783.24
94	61	73	620.45
94	61	74	660.8
94	61	75	759.49
94	61	76	870.39
94	61	77	840.63
94	61	78	776.65
94	61	79	699.09
94	61	80	749.08
94	62	71	789.91
94	62	72	882.63
94	62	73	832.56
94	62	74	868.08
94	62	75	900.19
94	62	76	914.13
94	62	77	910.54
94	62	78	906.98
94	62	79	867.83
94	62	80	893.17
94	63	71	884.9
94	63	72	955.58
94	63	73	953.65
94	63	74	977.78
94	63	75	992.1
94	63	76	935.67
94	63	77	901.46
94	63	78	902.83
94	63	79	928.93
94	63	80	945.77
94	64	71	881.4
94	64	72	970.89
94	64	73	956.31
94	64	74	973.14
94	64	75	1003.7
94	64	76	945.35
94	64	77	916.89
94	64	78	911.15
94	64	79	912.5
94	64	80	902.91
94	65	71	873.71
94	65	72	998.87
94	65	73	966
94	65	74	953.62
94	65	75	964.47
94	65	76	962.97
94	65	77	960.93
94	65	78	947.05
94	65	79	893.25
94	65	80	857.8
94	66	71	854.75
94	66	72	960.67
94	66	73	946.34
94	66	74	957.58
94	66	75	986.23
94	66	76	967.15
94	66	78	946.38
94	66	79	918.91
94	66	80	886.6
94	67	69	766.61
94	67	70	779.26
94	67	71	811.79
94	67	72	903.32
94	67	73	922.95
94	67	74	941.6
94	67	75	961.31
94	67	76	951.47
94	67	78	952.35
94	67	79	916.47
94	67	80	873.37
94	68	69	667.14
94	68	70	692.66
94	68	71	771.58
94	68	72	925.75
94	68	73	940.83
94	68	74	930.14
94	68	75	893.35
94	68	76	915.9
94	68	78	949.67
94	68	79	900.43
94	68	80	847.12
94	69	69	647.07
94	69	70	652.22
94	69	71	709.13
94	69	72	862.09
94	69	73	882.49
94	69	74	872.08
94	69	75	843.91
94	69	76	839.45
94	69	78	864.62
94	69	79	844.49
94	69	80	820.13
94	70	69	660.12
94	70	70	638.26
94	70	71	661.73
94	70	72	814.39
94	70	73	839.94
94	70	74	826.27
94	70	75	805.03
94	70	76	793.47
94	71	71	669.19
94	71	72	832.5
94	71	73	845.21
94	71	74	814.49
94	71	75	787.17
94	71	76	772.55
94	72	71	646.08
94	72	72	809.58
94	72	73	846.64
94	72	74	837.6
94	72	75	834
94	72	76	806.98
94	73	71	622.93
94	73	72	790.52
94	73	73	845.44
94	73	74	844.18
94	73	75	843.19
94	73	76	822.85
94	74	74	843.86
94	74	75	823.61
94	74	76	821.4
95	50	71	902.18
95	50	72	851.05
95	50	73	837.7
95	51	71	879.59
95	51	72	873.36
95	51	73	875.01
95	52	71	855.59
95	52	72	881.44
95	52	73	900.14
95	53	69	640.66
95	53	70	730.44
95	53	71	853.39
95	53	72	864.92
95	53	73	894.56
95	53	77	897.94
95	53	78	909.68
95	53	79	886.33
95	53	80	829.84
95	54	69	628.77
95	54	70	703.63
95	54	71	840.23
95	54	72	831.21
95	54	73	837.44
95	54	77	949.23
95	54	78	955.99
95	54	79	924.24
95	54	80	842.11
95	55	69	622.74
95	55	70	695.6
95	55	71	856.06
95	55	72	831.19
95	55	73	837.91
95	55	77	985.23
95	55	78	972.44
95	55	79	937.92
95	55	80	857.97
95	56	69	657.71
95	56	70	724.04
95	56	71	874.98
95	56	72	855.46
95	56	73	856.91
95	56	77	939.32
95	56	78	964.85
95	56	79	991.43
95	56	80	917.22
95	57	69	749.09
95	57	70	769.26
95	57	71	891.26
95	57	72	894.02
[truncated: 7,412 more rows]
