# Supplementary material for: From mathematics to medicine: A practical primer on topological data analysis (TDA) and the development of related analytic tools for the functional discovery of latent structure in fMRI data
Source: PLoS One. 2021 Aug 12;16(8):e0255859. doi: 10.1371/journal.pone.0255859 (PMC8360597; doi:10.1371/journal.pone.0255859)
Supplement: S1 Data — The included archive of .csv files has one .csv file for each time index. Each .csv file contains a single matrix, which has one column for each of the spatial coordinates x, y, z and one column for the fMRI signal amplitude at voxel (x, y, z) at that time index. This is normalized scan data for a single patient from our study, described in the paper, with an ACC (anterior cingulate cortex) mask applied. This is the data we used, together with our software implementation of our workflow (available at https://github.com/regalski/Wayne-State-TDA), to produce the persistence diagrams, vineyards, and loop locations pictured in the figures and described in the Workflow section of our paper. (ZIP) [file pone.0255859.s004.zip › lea2002_145_121_121_time_211_rdACC.csv]

86	49	77	687.71
86	49	78	702.87
86	49	79	719.67
86	49	80	733.05
86	50	77	692.57
86	50	78	690.88
86	50	79	694.14
86	50	80	698.38
86	51	77	684.39
86	51	78	681.19
86	51	79	689.63
86	51	80	693.35
86	52	77	695.08
86	52	78	690.58
86	52	79	695.55
86	52	80	702.55
86	53	77	776.79
86	53	78	757.84
86	53	79	725.37
86	53	80	726.47
86	54	77	801.55
86	54	78	784.92
86	54	79	802.61
86	54	80	786.63
86	55	77	802.52
86	55	78	779.5
86	55	79	844.68
86	55	80	836.49
86	56	77	830.38
86	56	78	800.25
86	56	79	836.62
86	56	80	851.97
86	57	77	815.59
86	57	78	815.61
86	57	79	843.44
86	57	80	856.72
86	57	81	862.59
86	57	82	834.37
86	58	77	798.98
86	58	78	822.68
86	58	79	851.89
86	58	80	869.25
86	58	81	851.1
86	58	82	836.98
86	59	81	813.76
86	59	82	800.94
86	60	81	741.38
86	60	82	745.51
86	61	81	800.65
86	61	82	803.03
86	62	81	857.34
86	62	82	853.59
86	63	77	847.8
86	63	78	798.81
86	63	79	791.14
86	63	80	823.54
86	63	81	845.49
86	63	82	848.99
86	64	77	818.33
86	64	78	807.41
86	64	79	796.08
86	64	80	779.63
86	64	81	772.97
86	64	82	764.86
86	65	77	799.18
86	65	78	817.95
86	65	79	817.91
86	65	80	778.97
86	65	81	758.21
86	65	82	747.79
86	66	77	806.4
86	66	78	850.97
86	66	79	856.66
86	66	80	795.94
86	66	81	767.7
86	66	82	755.27
86	67	77	766.89
86	67	78	807.66
86	67	79	826.42
86	67	80	788.65
86	68	77	790.07
86	68	78	811.4
86	68	79	819.39
86	68	80	780.67
86	69	77	811.01
86	69	78	802.6
86	69	79	789.81
86	69	80	755.49
86	70	77	747.63
86	70	78	717.51
86	70	79	697.28
86	70	80	707.03
86	71	77	718.37
86	71	78	705.94
86	71	79	699.69
86	71	80	693.53
86	72	77	708.92
86	72	78	709.46
86	72	79	706.64
86	72	80	695.16
86	73	77	714.23
86	73	78	699.27
86	73	79	696.3
86	73	80	724.01
87	46	81	929.34
87	46	82	912.91
87	46	83	903.61
87	46	84	894.05
87	47	81	849.54
87	47	82	853.16
87	47	83	840.27
87	47	84	827.6
87	48	81	781.78
87	48	82	769.79
87	48	83	761.77
87	48	84	757.39
87	49	77	681.2
87	49	78	701.27
87	49	79	727.6
87	49	80	747.28
87	49	81	748.29
87	49	82	741.15
87	49	83	734.16
87	49	84	729.55
87	50	77	701.29
87	50	78	706.29
87	50	79	710.65
87	50	80	714.1
87	50	81	721.23
87	50	82	738.34
87	50	83	731.28
87	50	84	723.38
87	51	77	701.71
87	51	78	700.67
87	51	79	712.65
87	51	80	710.06
87	52	77	712.46
87	52	78	710.21
87	52	79	726.9
87	52	80	723.31
87	53	77	799.95
87	53	78	780.29
87	53	79	752.39
87	53	80	745.58
87	54	77	817.96
87	54	78	798.85
87	54	79	797.28
87	54	80	778.68
87	55	77	799.37
87	55	78	781.96
87	55	79	834.41
87	55	80	822.32
87	55	81	779.63
87	55	82	770.19
87	55	83	759.59
87	55	84	760.42
87	56	77	811.93
87	56	78	797.82
87	56	79	876.37
87	56	80	872.23
87	56	81	827.42
87	56	82	802.55
87	56	83	776.02
87	56	84	780.45
87	57	77	814.13
87	57	78	835.27
87	57	79	900.2
87	57	80	900.65
87	57	81	854.17
87	57	82	822.09
87	57	83	788.79
87	57	84	779.77
87	58	77	812.99
87	58	78	863.69
87	58	79	888.74
87	58	80	887.8
87	58	81	866.66
87	58	82	854.6
87	58	83	848.81
87	58	84	839.31
87	59	77	850.59
87	59	78	862.12
87	59	79	836.79
87	59	80	819.43
87	59	81	834.82
87	59	82	840.85
87	59	83	857.52
87	59	84	851.98
87	60	77	756.3
87	60	78	731.15
87	60	79	735.31
87	60	80	751.72
87	60	81	738.42
87	60	82	751.41
87	60	83	788.93
87	60	84	796.48
87	61	77	713.37
87	61	78	682.56
87	61	79	719.04
87	61	80	802.51
87	61	81	781.78
87	61	82	788.97
87	61	83	817.17
87	61	84	824.49
87	62	77	774.7
87	62	78	739.82
87	62	79	769.9
87	62	80	849.97
87	62	81	839.99
87	62	82	844.43
87	62	83	851.78
87	62	84	844.93
87	63	77	841.89
87	63	78	846.62
87	63	79	827.9
87	63	80	779.78
87	63	81	830.75
87	63	82	865.66
87	63	83	857.98
87	63	84	837.92
87	64	77	824.27
87	64	78	822.13
87	64	79	797.01
87	64	80	746.24
87	64	81	789.34
87	64	82	816.41
87	64	83	801.21
87	64	84	776.24
87	65	77	798.27
87	65	78	798.17
87	65	79	782.01
87	65	80	736.81
87	65	81	761.49
87	65	82	777.68
87	65	83	764.92
87	65	84	752.88
87	66	77	795.17
87	66	78	811.08
87	66	79	796.81
87	66	80	733.7
87	66	81	741.42
87	66	82	748.85
87	66	83	739.07
87	66	84	736.15
87	67	77	830.65
87	67	78	786.3
87	67	79	752.18
87	67	80	717.57
87	67	81	725.78
87	67	82	733.18
87	67	83	724.3
87	67	84	722.86
87	68	77	827.75
87	68	78	777.4
87	68	79	747.07
87	68	80	725.27
87	68	81	729.18
87	68	82	734.24
87	68	83	724.55
87	68	84	719.24
87	69	77	774.18
87	69	78	759.45
87	69	79	747.18
87	69	80	731.23
87	70	77	716.41
87	70	78	710.89
87	70	79	712.48
87	70	80	726.2
87	71	77	709.59
87	71	78	709.55
87	71	79	712.61
87	71	80	722.9
87	72	77	720.89
87	72	78	714.64
87	72	79	712.73
87	72	80	718.94
87	73	77	722.66
87	73	78	706.46
87	73	79	703.31
87	73	80	726.08
87	73	81	739.65
87	73	82	749.55
87	73	83	766.66
87	73	84	773.75
87	74	81	771.09
87	74	82	813.59
87	74	83	832.46
87	74	84	851.29
87	75	81	799.39
87	75	82	870.12
87	75	83	879.89
87	75	84	898.53
87	76	81	806.5
87	76	82	890.69
87	76	83	899.44
87	76	84	904.94
88	46	81	942.86
88	46	82	927.73
88	46	83	921.64
88	46	84	914
88	47	81	868.6
88	47	82	874.63
88	47	83	860.55
88	47	84	846.59
88	48	81	789.13
88	48	82	792.35
88	48	83	776.11
88	48	84	764.34
88	49	77	705.44
88	49	78	706.64
88	49	79	719.21
88	49	80	734.51
88	49	81	748.3
88	49	82	761.32
88	49	83	748.4
88	49	84	736.88
88	50	77	697.58
88	50	78	711.34
88	50	79	725.28
88	50	80	710.28
88	50	81	718.59
88	50	82	749.95
88	50	83	743.54
88	50	84	730.26
88	51	77	720.07
88	51	78	721.98
88	51	79	725.93
88	51	80	718.23
88	52	77	773.56
88	52	78	755.72
88	52	79	748.09
88	52	80	747.66
88	53	77	847.46
88	53	78	829.1
88	53	79	808.17
88	53	80	794.87
88	54	77	863.49
88	54	78	850.88
88	54	79	848.1
88	54	80	824.18
88	55	77	849.89
88	55	78	834.25
88	55	79	865.27
88	55	80	844.71
88	55	81	808.14
88	55	82	825.75
88	55	83	826.51
88	55	84	810.69
88	56	77	829.95
88	56	78	817.77
88	56	79	858.89
88	56	80	854.78
88	56	81	828.18
88	56	82	837.76
88	56	83	839
88	56	84	840.66
88	57	77	828.89
88	57	78	852.05
88	57	79	877.4
88	57	80	874.31
88	57	81	846.35
88	57	82	831.98
88	57	83	818.84
88	57	84	835.52
88	58	77	836.62
88	58	78	885.67
88	58	79	878.53
88	58	80	872.95
88	58	81	871.59
88	58	82	869.64
88	58	83	864.91
88	58	84	874.07
88	59	77	876.18
88	59	78	869.33
88	59	79	836.46
88	59	80	827.06
88	59	81	859.32
88	59	82	862.07
88	59	83	860.27
88	59	84	855.72
88	60	77	833.92
88	60	78	824.9
88	60	79	781.83
88	60	80	745.65
88	60	81	718.44
88	60	82	714.42
88	60	83	739.75
88	60	84	757.43
88	61	77	793.51
88	61	78	804.72
88	61	79	793.16
88	61	80	789.49
88	61	81	764.68
88	61	82	767.97
88	61	83	802.2
88	61	84	816.99
88	62	77	786.52
88	62	78	818
88	62	79	828.97
88	62	80	842.78
88	62	81	843.58
88	62	82	856.79
88	62	83	876.87
88	62	84	867.23
88	63	77	841.26
88	63	78	824.88
88	63	79	818.35
88	63	80	809.22
88	63	81	873.37
88	63	82	916.51
88	63	83	920.78
88	63	84	883.17
88	64	77	856.73
88	64	78	810.71
88	64	79	785.41
88	64	80	765.51
88	64	81	844.04
88	64	82	886.98
88	64	83	879.47
88	64	84	836.22
88	65	77	857.5
88	65	78	805.12
88	65	79	767.14
88	65	80	733.14
88	65	81	811.24
88	65	82	855.33
88	65	83	839.89
88	65	84	801.69
88	66	77	846.83
88	66	78	803.68
88	66	79	762.41
88	66	80	711.69
88	66	81	784.22
88	66	82	821.49
88	66	83	794.6
88	66	84	765.27
88	67	77	823.88
88	67	78	763.21
88	67	79	722.41
88	67	80	707.85
88	67	81	735.53
88	67	82	751.91
88	67	83	745.31
88	67	84	732.84
88	68	77	790.39
88	68	78	744.33
88	68	79	716.88
88	68	80	711.82
88	68	81	727.8
88	68	82	741.18
88	68	83	737.08
88	68	84	732.45
88	69	77	747.86
88	69	78	739.35
88	69	79	727.26
88	69	80	712.52
88	70	77	723.8
88	70	78	711.97
88	70	79	708.14
88	70	80	720.86
88	71	77	713.2
88	71	78	703.27
88	71	79	706.89
88	71	80	731.38
88	72	77	703.6
88	72	78	699.97
88	72	79	709.28
88	72	80	736.89
88	73	77	711.15
88	73	78	704.09
88	73	79	706.81
88	73	80	726.47
88	73	81	758.47
88	73	82	782.4
88	73	83	795
88	73	84	792.96
88	74	81	800.02
88	74	82	851.63
88	74	83	860.55
88	74	84	872
88	75	81	857.11
88	75	82	928.4
88	75	83	907.25
88	75	84	926.15
88	76	81	868.02
88	76	82	951.47
88	76	83	905.82
88	76	84	918.09
89	46	81	948.82
89	46	82	944.46
89	46	83	924.38
89	46	84	910.29
89	47	81	886.22
89	47	82	884.38
89	47	83	859.08
89	47	84	840.91
89	48	81	801.24
89	48	82	801.87
89	48	83	783.23
89	48	84	770.01
89	49	77	727.21
89	49	78	729.86
89	49	79	736.66
89	49	80	745.5
89	49	81	756.28
89	49	82	770.72
89	49	83	759.73
89	49	84	749.37
89	50	74	721.57
89	50	75	729.95
89	50	76	727.65
89	50	77	714.95
89	50	78	731.54
89	50	79	748.34
89	50	80	735.18
89	50	81	741.13
89	50	82	763.73
89	50	83	753.43
89	50	84	740.79
89	51	74	724.77
89	51	75	764.84
89	51	76	771.96
89	51	77	754.29
89	51	78	766.37
89	51	79	772.55
89	51	80	749.6
89	51	81	741.2
89	51	82	743.43
89	51	83	730.85
89	51	84	716.51
89	52	74	747.37
89	52	75	823.79
89	52	76	858.75
89	52	77	841.08
89	52	78	828.63
89	52	79	819.01
89	52	80	796.22
89	52	81	782.39
89	52	82	774.21
89	52	83	755.64
89	52	84	732.91
89	53	74	776.71
89	53	75	833.81
89	53	76	858.33
89	53	77	834.52
89	53	78	844.75
89	53	79	865.37
89	53	80	859.57
89	53	81	848.82
89	53	82	842.54
89	53	83	813.77
89	53	84	774.91
89	54	74	792.62
89	54	75	835.82
89	54	76	863.19
89	54	77	843.23
89	54	78	846.89
89	54	79	858.14
89	54	80	857.06
89	54	81	850.52
89	54	82	868.34
89	54	83	857.89
89	54	84	823.06
89	55	75	838.5
89	55	76	893.21
89	55	77	862.14
89	55	78	843.29
89	55	79	843.02
89	55	80	847.56
89	55	81	846.67
89	55	82	876.31
89	55	83	879.28
89	55	84	849.99
89	56	75	807.27
89	56	76	844.85
89	56	77	837.69
89	56	78	829.69
89	56	79	833.51
89	56	80	843.57
89	56	81	850.5
89	56	82	872.39
89	56	83	879.22
89	56	84	861.6
89	57	75	820.99
89	57	76	822.3
89	57	77	833.51
89	57	78	842.37
89	57	79	834.47
89	57	80	841.74
89	57	81	853.18
89	57	82	853.34
89	57	83	852.56
89	57	84	859.78
89	58	77	842.67
89	58	78	864.54
89	58	79	855.69
89	58	80	870.38
89	58	81	900.69
89	58	82	900.22
89	58	83	893.12
89	58	84	901.31
89	59	77	863.15
89	59	78	855.32
89	59	79	867.12
89	59	80	891.16
89	59	81	924.38
89	59	82	902.77
89	59	83	864.12
89	59	84	852.46
89	60	77	783.45
89	60	78	781.69
89	60	79	771.87
89	60	80	745.11
89	60	81	702.6
89	60	82	671.95
89	60	83	653.35
89	60	84	689.08
89	61	77	742.28
89	61	78	769.45
89	61	79	782.47
89	61	80	768.16
89	61	81	726.41
89	61	82	709.79
89	61	83	715.34
89	61	84	777.73
89	62	77	785.19
89	62	78	812.28
89	62	79	839.39
89	62	80	850.44
89	62	81	836.04
89	62	82	838.31
89	62	83	845.2
89	62	84	870.27
89	63	77	826.32
89	63	78	800.27
89	63	79	820.1
89	63	80	863.59
89	63	81	917.54
89	63	82	953.35
89	63	83	963.98
89	63	84	918.02
89	64	77	840.98
89	64	78	781.25
89	64	79	776.87
89	64	80	809.33
89	64	81	884.16
89	64	82	927.24
89	64	83	921.46
89	64	84	873.08
89	65	77	838.2
89	65	78	772.92
89	65	79	752.63
89	65	80	760.51
89	65	81	856.34
89	65	82	914.96
89	65	83	898.55
89	65	84	842.64
89	66	75	829.64
89	66	76	821.11
89	66	77	813.3
89	66	78	770.73
89	66	79	742.34
89	66	80	721.74
89	66	81	836.23
89	66	82	902.58
89	66	83	867.09
89	66	84	806.56
89	67	75	859.53
89	67	76	820.32
89	67	77	778.81
89	67	78	747.23
89	67	79	725.87
89	67	80	722.05
89	67	81	763.13
89	67	82	787
89	67	83	785.14
89	67	84	760.02
89	68	75	845.16
89	68	76	799.36
89	68	77	757.44
89	68	78	739.46
89	68	79	729.67
89	68	80	730.42
89	68	81	744.2
89	68	82	755.74
89	68	83	757.68
89	68	84	751.04
89	69	74	853.58
89	69	75	808.8
89	69	76	771.55
89	69	77	743.75
89	69	78	746.7
89	69	79	745.85
89	69	80	735.69
89	69	81	754.37
89	69	82	767.88
89	69	83	756.12
89	69	84	757.04
89	70	74	806.21
89	70	75	773.38
89	70	76	745.72
89	70	77	723.46
89	70	78	719.22
89	70	79	719.05
89	70	80	728.08
89	70	81	747.65
89	70	82	764.77
89	70	83	772.59
89	70	84	772.79
89	71	74	770.69
89	71	75	750.71
89	71	76	733.46
89	71	77	718.57
89	71	78	715.08
89	71	79	719.31
89	71	80	737.37
89	71	81	753.09
89	71	82	764.99
89	71	83	767.92
89	71	84	755.75
89	72	74	758.71
89	72	75	753
89	72	76	741.06
89	72	77	722.97
89	72	78	729.5
89	72	79	737.41
89	72	80	757.96
89	72	81	769.31
89	72	82	778.58
89	72	83	773.23
89	72	84	753.63
89	73	74	746.81
89	73	75	757.02
89	73	76	744.36
89	73	77	709.35
89	73	78	719.28
89	73	79	731.43
89	73	80	747.51
89	73	81	788.29
89	73	82	826.3
89	73	83	844.51
89	73	84	828.98
89	74	81	839.06
89	74	82	890.03
89	74	83	901.2
89	74	84	896.97
89	75	81	907.46
89	75	82	957.66
89	75	83	937.15
89	75	84	953.46
89	76	81	915.21
89	76	82	973.26
89	76	83	936.09
89	76	84	953.69
90	46	81	943.62
90	46	82	951.27
90	46	83	923.77
90	46	84	895.24
90	47	81	892.29
90	47	82	885.31
90	47	83	846.33
90	47	84	818.76
90	48	81	808.3
90	48	82	804.16
90	48	83	786.77
90	48	84	780.36
90	49	74	752.92
90	49	75	732.07
90	49	76	729.58
90	49	81	766.3
90	49	82	771.7
90	49	83	765.69
90	49	84	764.88
90	50	74	730.69
90	50	75	728.01
90	50	76	731.74
90	50	77	735.75
90	50	78	743.76
90	50	79	757.92
90	50	80	770.27
90	50	81	774.42
90	50	82	778.28
90	50	83	761.88
90	50	84	748.4
90	51	74	716.49
90	51	75	754.89
90	51	76	779.27
90	51	77	785.92
90	51	78	790.47
90	51	79	794.47
90	51	80	780.64
90	51	81	768.85
90	51	82	759.65
90	51	83	742.1
90	51	84	724.66
90	52	74	760.18
90	52	75	825.3
90	52	76	867.24
90	52	77	875.07
90	52	78	872.49
90	52	79	861.86
90	52	80	829.88
90	52	81	814.03
90	52	82	802.53
90	52	83	778.16
90	52	84	743.94
90	53	74	778.2
90	53	75	830.06
90	53	76	853.17
90	53	77	832.56
90	53	78	860.93
90	53	79	912.16
90	53	80	916.26
90	53	81	912.95
90	53	82	903.03
90	53	83	863.91
90	53	84	799.49
90	54	74	777.5
90	54	75	823.74
90	54	76	851.65
90	54	77	827.04
90	54	78	844.19
90	54	79	869.55
90	54	80	887.35
90	54	81	900.73
90	54	82	911.73
90	54	83	901.28
90	54	84	868.27
90	55	74	781.31
90	55	75	831.71
90	55	76	887.4
90	55	77	872.17
90	55	78	853.67
90	55	79	835.45
90	55	80	856.85
90	55	81	880.14
90	55	82	899.16
90	55	83	897.32
90	55	84	875.23
90	56	74	787.24
90	56	75	796.46
90	56	76	839.11
90	56	77	860.41
90	56	78	869.05
90	56	79	860.76
90	56	80	867.33
90	56	81	883.96
90	56	82	877.55
90	56	83	866.8
90	56	84	851.92
90	57	74	833.65
90	57	75	812.08
90	57	76	818.4
90	57	77	848.28
90	57	78	859.16
90	57	79	840.82
90	57	80	850.74
90	57	81	881.9
90	57	82	872.61
90	57	83	857.04
90	57	84	836.4
90	58	74	928.3
90	58	75	888.97
90	58	76	846.28
90	58	77	853.97
90	58	78	864.59
90	58	79	860.63
90	58	80	893.07
90	58	81	951.61
90	58	82	948.48
90	58	83	930.92
90	58	84	929.44
90	59	75	862.67
90	59	76	851
90	59	77	854.5
90	59	78	858.4
90	59	79	907.76
90	59	80	969.96
90	59	81	1019.5
90	59	82	979.12
90	59	83	902.47
90	59	84	893.76
90	60	75	739.51
90	60	76	699.82
90	60	77	691.41
90	60	78	709.2
90	60	79	735.2
90	60	80	740.43
90	60	81	707.42
90	60	82	664.65
90	60	83	621.21
90	60	84	638.29
90	61	77	642.52
90	61	78	698.96
90	61	79	742.28
90	61	80	752.1
90	61	81	690.27
90	61	82	625.76
90	61	83	572.59
90	61	84	652.2
90	62	75	759.33
90	62	76	764.25
90	62	77	783.85
90	62	78	812.77
90	62	79	848.08
90	62	80	873.06
90	62	81	813.27
90	62	82	746.64
90	62	83	680.38
90	62	84	767.59
90	63	75	696.9
90	63	76	762.42
90	63	77	828.04
90	63	78	802.23
90	63	79	839.97
90	63	80	898.9
90	63	81	925.51
90	63	82	915.58
90	63	83	859.99
90	63	84	907.33
90	64	75	701.91
90	64	76	771.64
90	64	77	823.18
90	64	78	758.93
90	64	79	780.46
90	64	80	847.8
90	64	81	899.65
90	64	82	908.87
90	64	83	861.25
90	64	84	876.96
90	65	74	818.57
90	65	75	799.13
90	65	76	803.1
90	65	77	796.88
90	65	78	728.36
90	65	79	738.63
90	65	80	802.58
90	65	81	879.56
90	65	82	919.15
90	65	83	901.38
90	65	84	879.08
90	66	74	864.33
90	66	75	864.48
90	66	76	820.57
90	66	77	765.53
90	66	78	725.98
90	66	79	728.55
90	66	80	763.53
90	66	81	864.97
90	66	82	935.49
90	66	83	940.99
90	66	84	870.76
90	67	74	898.98
90	67	75	860.09
90	67	76	795.39
90	67	77	736.32
90	67	78	724.48
90	67	79	732.22
90	67	80	751.19
90	67	81	795.57
90	67	82	820.85
90	67	83	819.68
90	67	84	778.62
90	68	74	909.15
90	68	75	828.6
90	68	76	766.1
90	68	77	728.08
90	68	78	736.37
90	68	79	751.68
90	68	80	767.43
90	68	81	773.85
90	68	82	779.15
90	68	83	783.11
90	68	84	768.76
90	69	74	851.74
90	69	75	806.03
90	69	76	764.25
90	69	77	733.61
90	69	78	752.49
90	69	79	775.56
90	69	80	802.06
90	69	81	791.81
90	69	82	787.63
90	69	83	792.73
90	69	84	790.27
90	70	74	803.54
90	70	75	787.97
90	70	76	752.39
90	70	77	715.62
90	70	78	727.17
90	70	79	742.53
90	70	80	760.61
90	70	81	766.66
90	70	82	776.16
90	70	83	785.3
90	70	84	784.64
90	71	74	776.22
90	71	75	778.39
90	71	76	746.39
90	71	77	710.67
90	71	78	725.07
90	71	79	738.1
90	71	80	750.33
90	71	81	765.67
90	71	82	778.43
90	71	83	787.33
90	71	84	778.28
90	72	74	786.54
90	72	75	784.52
90	72	76	759.06
90	72	77	730.07
90	72	78	754.87
90	72	79	773.17
90	72	80	781.7
90	72	81	791.03
90	72	82	797.78
90	72	83	806.27
90	72	84	780.66
90	73	74	797.08
90	73	75	789.44
90	73	76	758.93
90	73	81	836.23
90	73	82	869.57
90	73	83	889.5
90	73	84	873.42
90	74	81	893.46
90	74	82	932.73
90	74	83	955.27
90	74	84	944.5
90	75	81	954.71
90	75	82	973.4
90	75	83	1000.3
90	75	84	994.55
90	76	81	945.66
90	76	82	981.28
90	76	83	982.65
90	76	84	981.91
91	47	81	885.59
91	47	82	882.34
91	47	83	875.21
91	47	84	864.68
91	48	81	812.56
91	48	82	812.28
91	48	83	807.81
91	48	84	811.94
91	49	74	770.55
91	49	75	759
91	49	76	749.05
91	49	81	774.47
91	49	82	784.21
91	49	83	775.64
91	49	84	776.77
91	50	74	751.7
91	50	75	745.58
91	50	76	738.84
91	50	81	796.85
91	50	82	791.76
91	50	83	764.17
91	50	84	746.66
91	51	74	738.72
91	51	75	755.17
91	51	76	767.24
91	51	81	787.32
91	51	82	772.01
91	51	83	748.79
91	51	84	731.66
91	52	74	804.41
91	52	75	833.33
91	52	76	855.32
91	52	81	813.5
91	52	82	795.31
91	52	83	770.29
91	52	84	741.98
91	53	74	836.58
91	53	75	860.11
91	53	76	870.23
91	53	81	914.69
91	53	82	868.18
91	53	83	827.18
91	53	84	782.67
91	54	74	832.79
91	54	75	862.95
91	54	76	874.26
91	54	81	921.02
91	54	82	906.63
91	54	83	875.69
91	54	84	831.07
91	55	74	820.62
91	55	75	868.52
91	55	76	902.29
91	55	81	912.46
91	55	82	918.06
91	55	83	900.85
91	55	84	870.88
91	56	74	804.09
91	56	75	830.19
91	56	76	861.15
91	56	81	926.94
91	56	82	917.81
91	56	83	904.45
91	56	84	885.67
91	57	74	824.05
91	57	75	818.21
91	57	76	830.11
91	57	77	875.21
91	57	78	909.2
91	57	79	920.35
91	57	80	921.77
91	57	81	925.46
91	57	82	915.71
91	57	83	901.19
91	57	84	874.88
91	58	74	905.91
91	58	75	866.77
91	58	76	847.37
91	58	77	882.7
91	58	78	909.64
91	58	79	905.29
91	58	80	928.74
91	58	81	974.32
91	58	82	967.87
91	58	83	956.05
91	58	84	957.36
91	59	74	890.68
91	59	75	889.2
91	59	76	861.74
91	59	77	868.11
91	59	78	892.39
91	59	79	925.5
91	59	80	965.37
91	59	81	1004.6
91	59	82	973.48
91	59	83	930.92
91	59	84	915.33
91	60	74	779.53
91	60	75	725.33
91	60	76	665.86
91	60	77	669.45
91	60	78	713.15
91	60	79	709.43
91	60	80	731.2
91	60	81	779.34
91	60	82	766.66
91	60	83	728.3
91	60	84	666.73
91	61	74	693.74
91	61	75	558.77
91	61	76	553.81
91	61	77	607.92
91	61	78	721.75
91	61	79	722.83
91	61	80	740.68
91	61	81	775.33
91	61	82	753.95
91	61	83	697.41
91	61	84	653.84
91	62	74	877.04
91	62	75	574.35
91	62	76	699.67
91	62	77	797.51
91	62	78	893.21
91	62	79	874.78
91	62	80	867.46
91	62	81	873.49
91	62	82	844.73
91	62	83	782.55
91	62	84	786.38
91	63	74	845.07
91	63	75	631.42
91	63	76	764.31
91	63	77	846.17
91	63	78	830.35
91	63	79	866.36
91	63	80	913.38
91	63	81	937.54
91	63	82	930.21
91	63	83	881.85
91	63	84	941.68
91	64	74	774.51
91	64	75	733.56
91	64	76	803.34
91	64	77	825.83
91	64	78	760.07
91	64	79	796.34
91	64	80	856.38
91	64	81	899.41
91	64	82	896.39
91	64	83	829.44
91	64	84	882.62
91	65	74	798.03
91	65	75	878.14
91	65	76	836.99
91	65	77	776.13
91	65	78	713.44
91	65	79	742.54
91	65	80	805.59
91	65	81	879.18
91	65	82	905.5
91	65	83	869.97
91	65	84	891.05
91	66	74	856.02
91	66	75	888.13
91	66	76	827.98
91	66	77	756.76
91	66	78	710.45
91	66	79	730.86
91	66	80	782.75
91	66	81	872.45
91	66	82	934
91	66	83	961.29
91	66	84	916.25
91	67	74	893.71
91	67	75	875.69
91	67	76	804.7
91	67	81	829.02
91	67	82	859.2
91	67	83	866.69
91	67	84	831.27
91	68	74	895.8
91	68	75	849.62
91	68	76	780.14
91	68	81	808.39
91	68	82	813.65
91	68	83	819.37
91	68	84	802.22
91	69	74	843.89
91	69	75	816.17
91	69	76	761.11
91	69	81	806.12
91	69	82	797.04
91	69	83	816.24
91	69	84	806.76
91	70	74	802.61
91	70	75	803.56
91	70	76	760.19
91	70	81	785.43
91	70	82	785.33
91	70	83	792.61
91	70	84	785.12
91	71	74	777.73
91	71	75	799.09
91	71	76	765.92
91	71	81	787.82
91	71	82	798.01
91	71	83	796.01
91	71	84	788.24
91	72	74	791.32
91	72	75	801.19
91	72	76	769.73
91	72	81	818.19
91	72	82	833.74
91	72	83	825.61
91	72	84	811.64
91	73	74	811.97
91	73	75	799.75
91	73	76	761.86
91	73	81	874.56
91	73	82	899.77
91	73	83	901.04
91	73	84	891.79
91	74	74	827.55
91	74	75	791.82
91	74	76	744.8
91	74	81	933.69
91	74	82	959.84
91	74	83	973.66
91	74	84	970.36
91	75	81	982.09
91	75	82	985.69
91	75	83	1019.6
91	75	84	1024.8
91	76	81	960.86
91	76	82	979.72
91	76	83	1013.7
91	76	84	1022
92	47	81	969.95
92	47	82	967.85
92	47	83	942.48
92	47	84	937.57
92	48	81	888.11
92	48	82	889.64
92	48	83	876.97
92	48	84	878.46
92	49	74	786.93
92	49	75	798.6
92	49	76	780.22
92	49	81	811.11
92	49	82	825.15
92	49	83	823.03
92	49	84	823.27
92	50	74	773.35
92	50	75	776.83
92	50	76	753.56
92	50	81	806.31
92	50	82	804.41
92	50	83	788.05
92	50	84	776.36
92	51	74	774.84
92	51	75	764.03
92	51	76	742.62
92	51	81	788.66
92	51	82	794.26
92	51	83	768.04
92	51	84	756.99
92	52	74	836.32
92	52	75	832.11
92	52	76	825.39
92	52	81	779.14
92	52	82	791.37
92	52	83	764.03
92	52	84	740.19
92	53	74	890.35
92	53	75	888.83
92	53	76	884.71
92	53	81	818.23
92	53	82	794.9
92	53	83	772.75
92	53	84	750.84
92	54	74	916.6
92	54	75	918.68
92	54	76	916.05
92	54	81	843.22
92	54	82	835.21
92	54	83	810.61
92	54	84	771.86
92	55	74	890.74
92	55	75	923.9
92	55	76	936.56
92	55	81	862.37
92	55	82	862.56
92	55	83	846.51
92	55	84	822
92	56	74	858.03
92	56	75	892.13
92	56	76	893.78
92	56	81	890.96
92	56	82	865.95
92	56	83	860.12
92	56	84	862.77
92	57	74	839.27
92	57	75	853.32
92	57	76	855.19
92	57	77	855.92
92	57	78	889.79
92	57	79	937.83
92	57	80	929.77
92	57	81	917.34
92	57	82	891.95
92	57	83	876.72
92	57	84	866.43
92	58	74	861.6
92	58	75	835.25
92	58	76	849.39
92	58	77	883.68
92	58	78	909.91
92	58	79	936.34
92	58	80	949.45
92	58	81	951.35
92	58	82	930.32
92	58	83	923.95
92	58	84	934.51
92	59	74	936.96
92	59	75	934.85
92	59	76	915.15
92	59	77	884.11
92	59	78	885.73
92	59	79	962.52
92	59	80	975.75
92	59	81	946.51
92	59	82	928
92	59	83	912.54
92	59	84	906.67
92	60	74	865.72
92	60	75	820.57
92	60	76	762.91
92	60	77	745.27
92	60	78	760.59
92	60	79	732.64
92	60	80	745.52
92	60	81	832.39
92	60	82	829.19
92	60	83	799.98
92	60	84	729.46
92	61	74	736.56
92	61	75	603.67
92	61	76	622.46
92	61	77	694.19
92	61	78	772.44
92	61	79	720.9
92	61	80	750.39
92	61	81	867.86
92	61	82	887.42
92	61	83	858.48
92	61	84	759.31
92	62	74	766.05
92	62	75	413.64
92	62	76	643.52
92	62	77	801.58
92	62	78	867.55
92	62	79	855.81
92	62	80	875.65
92	62	81	943.53
92	62	82	958.96
92	62	83	939.4
92	62	84	874.66
92	63	74	745.3
92	63	75	570.21
92	63	76	773.86
92	63	77	862.92
92	63	78	830.51
92	63	79	881.64
92	63	80	933.42
92	63	81	962.5
92	63	82	975.25
92	63	83	967.38
92	63	84	977.76
92	64	74	693.12
92	64	75	785.84
92	64	76	849.53
92	64	77	859.69
92	64	78	809.23
92	64	79	819.02
92	64	80	851.22
92	64	81	909.11
92	64	82	925.69
92	64	83	892.48
92	64	84	915.81
92	65	74	686.99
92	65	75	932.13
92	65	76	875.18
92	65	77	819.77
92	65	78	805.49
92	65	79	771.58
92	65	80	776.72
92	65	81	867.61
92	65	82	908.58
92	65	83	894.28
92	65	84	915.85
92	66	74	809.16
92	66	75	887.19
92	66	76	849.19
92	66	77	811.79
92	66	78	804.79
92	66	79	784.61
92	66	80	787.15
92	66	81	854.07
92	66	82	910.62
92	66	83	949.43
92	66	84	947.57
92	67	74	877.67
92	67	75	863.08
92	67	76	829.48
92	67	81	822.66
92	67	82	863.61
92	67	83	892.82
92	67	84	882.27
92	68	74	871.27
92	68	75	845.05
92	68	76	813.55
92	68	81	805.76
92	68	82	826.06
92	68	83	840.92
92	68	84	832.27
92	69	74	852.82
92	69	75	857.4
92	69	76	800.49
92	69	81	805.18
92	69	82	804.17
92	69	83	814.94
92	69	84	802.72
92	70	74	813.84
92	70	75	821.71
92	70	76	779.84
92	70	81	787.42
92	70	82	792.08
92	70	83	794.13
92	70	84	786.05
92	71	74	773.53
92	71	75	772.42
92	71	76	757.58
92	71	81	790.87
92	71	82	805.27
92	71	83	804.59
92	71	84	804.69
92	72	74	787.67
92	72	75	785.91
92	72	76	757.84
92	72	81	834.36
92	72	82	850.51
92	72	83	853.49
92	72	84	853.03
92	73	74	807.2
92	73	75	789.14
92	73	76	751.13
92	73	81	899.3
92	73	82	919.58
92	73	83	922.58
92	73	84	916.12
92	74	74	831.67
92	74	75	791.37
92	74	76	741.73
92	74	81	967.18
92	74	82	989.28
92	74	83	997.91
92	74	84	988.25
92	75	81	993.56
92	75	82	1002.2
92	75	83	1035.4
92	75	84	1045.1
92	76	81	966.15
92	76	82	984.06
92	76	83	1021.8
92	76	84	1042.6
93	49	74	795.67
93	49	75	825.52
93	49	76	794.95
93	50	74	777.5
93	50	75	794.26
93	50	76	768.12
93	50	81	811.56
93	50	82	807.49
93	50	83	799.35
93	50	84	800.26
93	51	74	799.8
93	51	75	771.4
93	51	76	739.15
93	51	81	794.99
93	51	82	802.86
93	51	83	786.14
93	51	84	791.73
93	52	74	824.2
93	52	75	795.13
93	52	76	770.59
93	52	81	778.99
93	52	82	794.28
93	52	83	775.26
93	52	84	772.88
93	53	74	876.26
93	53	75	857.9
93	53	76	832.96
93	53	81	778.4
93	53	82	758.48
93	53	83	746.28
93	53	84	742.63
93	54	71	707.16
93	54	72	770.9
93	54	73	848.32
93	54	74	935.5
93	54	75	924.22
93	54	76	897.4
93	54	81	786.41
93	54	82	781.41
93	54	83	761.66
93	54	84	731.09
93	55	71	740.42
93	55	72	776.17
93	55	73	835.76
93	55	74	941.75
93	55	75	948.7
93	55	76	943.98
93	55	81	798.25
93	55	82	802.7
93	55	83	788.18
93	55	84	771.06
93	56	71	806.66
93	56	72	805.72
93	56	73	824.42
93	56	74	923.26
93	56	75	932.31
93	56	76	916.83
93	56	81	830.42
93	56	82	805.33
93	56	83	800.96
93	56	84	813.81
93	57	71	863.47
93	57	72	839.66
93	57	73	814.94
93	57	74	887.99
93	57	75	902.17
93	57	76	894.35
93	57	77	880.54
93	57	78	901.76
93	57	79	946.17
93	57	80	912.79
93	58	71	929.23
93	58	72	932.15
93	58	73	850.43
93	58	74	855.36
93	58	75	873.48
93	58	76	906.73
93	58	77	899.49
93	58	78	909.87
93	58	79	946.79
93	58	80	947.96
93	59	71	914.17
93	59	72	952.54
93	59	73	937.95
93	59	74	955.22
93	59	75	945.21
93	59	76	899.38
93	59	77	872.27
93	59	78	885.68
93	59	79	972.83
93	59	80	973.27
93	60	71	857.36
93	60	72	918.4
93	60	73	870.31
93	60	74	868.16
93	60	75	874.46
93	60	76	827.56
93	60	77	776.98
93	60	78	749.57
93	60	79	727.33
93	60	80	751.41
93	61	74	659.97
93	61	75	715.75
93	61	76	752.89
93	61	77	758.99
93	61	78	754.43
93	61	79	702.49
93	61	80	742.66
93	62	71	910.64
93	62	72	1025.6
93	62	73	894.27
93	62	74	774.59
93	62	75	631.9
93	62	76	743.39
93	62	77	833.28
93	62	78	867.78
93	62	79	839.74
93	62	80	864.68
93	63	71	854.46
93	63	72	919.19
93	63	73	913.08
93	63	74	861.43
93	63	75	787.04
93	63	76	823.72
93	63	77	849.72
93	63	78	846.62
93	63	79	890.52
93	63	80	933.6
93	64	71	798.28
93	64	72	765.7
93	64	73	837.29
93	64	74	865.35
93	64	75	904.55
93	64	76	873.66
93	64	77	858.17
93	64	78	843.08
93	64	79	845.96
93	64	80	856.86
93	65	71	835.17
93	65	72	917.42
93	65	73	828.41
93	65	74	791.24
93	65	75	899.97
93	65	76	880.5
93	65	77	857.73
93	65	78	857.34
93	65	79	807.99
93	65	80	786.55
93	66	71	851.42
93	66	72	938.92
93	66	73	903.01
93	66	74	894.98
93	66	75	922.99
93	66	76	885.7
93	67	71	850.36
93	67	72	925.26
93	67	73	948.57
93	67	74	941.68
93	67	75	912.61
93	67	76	882.87
93	67	81	804.98
93	67	82	840.05
93	67	83	886.09
93	67	84	896.83
93	68	71	820.54
93	68	72	947.25
93	68	73	942.62
93	68	74	906.75
93	68	75	872.61
93	68	76	865.41
93	68	81	793.18
93	68	82	816.57
93	68	83	837.82
93	68	84	839.09
93	69	71	722.33
93	69	72	864.47
93	69	73	893.85
93	69	74	881.74
93	69	75	859.9
93	69	76	831
93	69	81	801.93
93	69	82	808.47
93	69	83	800.21
93	69	84	789.22
93	70	74	842.15
93	70	75	825.76
93	70	76	801.36
93	70	81	786.59
93	70	82	793.03
93	70	83	785.22
93	70	84	787.38
93	71	74	794.52
93	71	75	787.61
93	71	76	776.15
93	71	81	785.85
93	71	82	800.33
93	71	83	805.02
93	71	84	821.49
93	72	74	819.6
93	72	75	817.45
93	72	76	787.28
93	72	81	845.46
93	72	82	862.61
93	72	83	881.27
93	72	84	899.32
93	73	74	831.41
93	73	75	816.29
93	73	76	786.91
93	73	81	923.98
93	73	82	940.85
93	73	83	955.65
93	73	84	957.03
93	74	74	846.01
93	74	75	805.05
93	74	76	783.43
94	49	74	829.01
94	49	75	836.5
94	49	76	804.83
94	50	71	857.16
94	50	72	849.86
94	50	73	831.03
94	50	74	813.56
94	50	75	809.24
94	50	76	782.39
94	51	71	823.08
94	51	72	847.96
94	51	73	831.4
94	51	74	805.57
94	51	75	789.01
94	51	76	761.27
94	52	71	821.24
94	52	72	847.09
94	52	73	836.36
94	52	74	819.46
94	52	75	801.72
94	52	76	778.66
94	53	69	651.23
94	53	70	743.88
94	53	71	856.66
94	53	72	848.8
94	53	73	849.19
94	53	74	852.97
94	53	75	835.89
94	53	76	816.17
94	54	69	610.51
94	54	70	680.61
94	54	71	793.87
94	54	72	820.77
94	54	73	853.46
94	54	74	896.21
94	54	75	892
94	54	76	874.61
94	54	78	876.34
94	54	79	874.05
94	54	80	812.14
94	55	69	594.14
94	55	70	666.3
94	55	71	795.03
94	55	72	794.39
94	55	73	831.29
94	55	74	917.61
94	55	75	933.39
94	55	76	928.41
94	55	78	921.38
94	55	79	904.87
94	55	80	815.75
94	56	69	636.28
94	56	70	699.22
94	56	71	827.76
94	56	72	819.17
94	56	73	840.8
94	56	74	924.81
94	56	75	930.43
94	56	76	915.18
94	56	78	932.79
94	56	79	984.66
94	56	80	878.27
94	57	71	867.64
94	57	72	870.4
94	57	73	869.52
94	57	74	914.17
94	57	75	915.94
94	57	76	906.08
94	57	77	882.25
94	57	78	916.74
94	57	79	984.66
94	57	80	915.97
94	58	71	922.57
94	58	72	931.37
94	58	73	891.01
94	58	74	887.84
94	58	75	904.69
94	58	76	930.62
94	58	77	899.92
94	58	78	912.29
94	58	79	972.53
94	58	80	957.98
94	59	71	921.38
94	59	72	949.41
94	59	73	948.97
94	59	74	971.92
94	59	75	960.59
94	59	76	903.66
94	59	77	869.44
94	59	78	886.96
94	59	79	983.53
94	59	80	980.55
94	60	71	811.81
94	60	72	861.22
94	60	73	840.28
94	60	74	849.51
94	60	75	855.32
94	60	76	847.47
94	60	77	784.21
94	60	78	732.22
94	60	79	726.1
94	60	80	769.8
94	61	71	716.5
94	61	72	767.9
94	61	73	607.33
94	61	74	622.93
94	61	75	701.66
94	61	76	810.49
94	61	77	792.74
94	61	78	742.75
94	61	79	692.2
94	61	80	746.22
94	62	71	796.83
94	62	72	874.49
94	62	73	825.31
94	62	74	813.83
94	62	75	809.13
94	62	76	853.14
94	62	77	879.53
94	62	78	888.87
94	62	79	830.66
94	62	80	852.05
94	63	71	869.77
94	63	72	914.5
94	63	73	936.65
94	63	74	943.94
94	63	75	930.33
94	63	76	890.81
94	63	77	872.51
94	63	78	884.9
94	63	79	902.08
94	63	80	926.97
94	64	71	848.48
94	64	72	883.04
94	64	73	941.53
94	64	74	966.34
94	64	75	962.79
94	64	76	900.44
94	64	77	876.98
94	64	78	889.2
94	64	79	884.46
94	64	80	881.85
94	65	71	864.67
94	65	72	975.88
94	65	73	948.06
94	65	74	907.69
94	65	75	898.57
94	65	76	881.06
94	65	77	885.98
94	65	78	909.03
94	65	79	869.24
94	65	80	841.81
94	66	71	852.79
94	66	72	957.74
94	66	73	950.49
94	66	74	944.77
94	66	75	942.42
94	66	76	903.29
94	66	78	915.43
94	66	79	904.94
94	66	80	885.62
94	67	69	751.73
94	67	70	773.39
94	67	71	812.89
94	67	72	909.48
94	67	73	937.12
94	67	74	942.72
94	67	75	931.42
94	67	76	905.59
94	67	78	912.42
94	67	79	889.48
94	67	80	856.35
94	68	69	663.1
94	68	70	699.66
94	68	71	779.59
94	68	72	926.78
94	68	73	927.91
94	68	74	901.22
94	68	75	876.47
94	68	76	886.95
94	68	78	890.63
94	68	79	854.42
94	68	80	813.15
94	69	69	654.14
94	69	70	670.27
94	69	71	719.12
94	69	72	846.13
94	69	73	873.61
94	69	74	875.22
94	69	75	854.05
94	69	76	832.52
94	69	78	806.63
94	69	79	805.52
94	69	80	803.16
94	70	69	670.13
94	70	70	660.31
94	70	71	677.79
94	70	72	787.49
94	70	73	833.07
94	70	74	844.35
94	70	75	821.09
94	70	76	800.51
94	71	71	685.22
94	71	72	791.5
94	71	73	820.23
94	71	74	812.5
94	71	75	786.21
94	71	76	782.56
94	72	71	652.17
94	72	72	773.65
94	72	73	818.71
94	72	74	826.64
94	72	75	828.05
94	72	76	812.01
94	73	71	630.03
94	73	72	764.6
94	73	73	822.51
94	73	74	831.16
94	73	75	834.16
94	73	76	821.84
94	74	74	835.82
94	74	75	821.62
94	74	76	818.42
95	50	71	882.23
95	50	72	862.09
95	50	73	858.73
95	51	71	858.63
95	51	72	864.38
95	51	73	855.01
95	52	71	850.63
95	52	72	872.47
95	52	73	873.16
95	53	69	636.69
95	53	70	740.46
95	53	71	874.36
95	53	72	877.85
95	53	73	884.48
95	53	77	862.97
95	53	78	905.7
95	53	79	894.35
95	53	80	828.88
95	54	69	632.82
95	54	70	716.67
95	54	71	846.22
95	54	72	856.17
95	54	73	860.39
95	54	77	884.33
95	54	78	944.01
95	54	79	938.21
95	54	80	843.14
95	55	69	634.78
95	55	70	711.61
95	55	71	856.05
95	55	72	838.14
95	55	73	839.81
95	55	77	924.3
95	55	78	966.41
95	55	79	969.87
95	55	80	869.97
95	56	69	656.7
95	56	70	733.98
95	56	71	874.92
95	56	72	844.42
95	56	73	839.89
95	56	77	892.49
95	56	78	963.03
95	56	79	1032.5
95	56	80	944.29
95	57	69	745.11
95	57	70	776.25
95	57	71	878.28
95	57	72	875.08
[truncated: 7,412 more rows]
