# Supplementary material for: From mathematics to medicine: A practical primer on topological data analysis (TDA) and the development of related analytic tools for the functional discovery of latent structure in fMRI data
Source: PLoS One. 2021 Aug 12;16(8):e0255859. doi: 10.1371/journal.pone.0255859 (PMC8360597; doi:10.1371/journal.pone.0255859)
Supplement: S1 Data — The included archive of .csv files has one .csv file for each time index. Each .csv file contains a single matrix, which has one column for each of the spatial coordinates x, y, z and one column for the fMRI signal amplitude at voxel (x, y, z) at that time index. This is normalized scan data for a single patient from our study, described in the paper, with an ACC (anterior cingulate cortex) mask applied. This is the data we used, together with our software implementation of our workflow (available at https://github.com/regalski/Wayne-State-TDA), to produce the persistence diagrams, vineyards, and loop locations pictured in the figures and described in the Workflow section of our paper. (ZIP) [file pone.0255859.s004.zip › lea2002_145_121_121_time_212_rdACC.csv]

86	49	77	699.78
86	49	78	701.94
86	49	79	702.74
86	49	80	710.11
86	50	77	700.59
86	50	78	681.92
86	50	79	673.23
86	50	80	683.49
86	51	77	692.38
86	51	78	681.24
86	51	79	675.71
86	51	80	663.43
86	52	77	717.15
86	52	78	699.67
86	52	79	686.62
86	52	80	674.65
86	53	77	794.77
86	53	78	747.84
86	53	79	703.44
86	53	80	708.59
86	54	77	822.53
86	54	78	798.96
86	54	79	793.67
86	54	80	761.7
86	55	77	834.54
86	55	78	821.52
86	55	79	838.68
86	55	80	817.53
86	56	77	849.39
86	56	78	830.27
86	56	79	853.66
86	56	80	869.98
86	57	77	825.6
86	57	78	840.7
86	57	79	857.49
86	57	80	853.7
86	57	81	845.55
86	57	82	819.38
86	58	77	827.06
86	58	78	851.74
86	58	79	872.97
86	58	80	871.34
86	58	81	839.2
86	58	82	842.1
86	59	81	808.82
86	59	82	813.98
86	60	81	701.46
86	60	82	721.64
86	61	81	772.77
86	61	82	779.12
86	62	81	822.35
86	62	82	824.61
86	63	77	876.94
86	63	78	826.96
86	63	79	815.26
86	63	80	818.66
86	63	81	831.57
86	63	82	833.05
86	64	77	839.31
86	64	78	815.39
86	64	79	794.06
86	64	80	768.6
86	64	81	751.92
86	64	82	728.83
86	65	77	823.23
86	65	78	835.01
86	65	79	814.94
86	65	80	769
86	65	81	756.26
86	65	82	735.86
86	66	77	844.47
86	66	78	863.96
86	66	79	843.62
86	66	80	790.96
86	66	81	774.74
86	66	82	750.3
86	67	77	797.83
86	67	78	828.59
86	67	79	842.36
86	67	80	835.66
86	68	77	833.11
86	68	78	845.42
86	68	79	838.43
86	68	80	801.75
86	69	77	845.9
86	69	78	826.55
86	69	79	798.82
86	69	80	748.56
86	70	77	795.65
86	70	78	750.58
86	70	79	714.38
86	70	80	686.12
86	71	77	755.39
86	71	78	731.97
86	71	79	714.73
86	71	80	700.59
86	72	77	728.89
86	72	78	720.41
86	72	79	710.59
86	72	80	701.16
86	73	77	726.24
86	73	78	718.25
86	73	79	706.26
86	73	80	691.99
87	46	81	913.38
87	46	82	897.99
87	46	83	896.68
87	46	84	903.13
87	47	81	828.67
87	47	82	832.27
87	47	83	832.35
87	47	84	833.68
87	48	81	765.73
87	48	82	771.77
87	48	83	766.77
87	48	84	769.41
87	49	77	704.26
87	49	78	711.32
87	49	79	716.63
87	49	80	727.29
87	49	81	739.31
87	49	82	746.2
87	49	83	737.21
87	49	84	739.6
87	50	77	715.32
87	50	78	700.35
87	50	79	690.75
87	50	80	705.19
87	50	81	716.31
87	50	82	725.41
87	50	83	720.33
87	50	84	725.43
87	51	77	711.7
87	51	78	697.7
87	51	79	687.69
87	51	80	686.12
87	52	77	739.53
87	52	78	723.29
87	52	79	705.96
87	52	80	694.43
87	53	77	828.98
87	53	78	786.34
87	53	79	738.5
87	53	80	721.72
87	54	77	847.96
87	54	78	825.91
87	54	79	813.36
87	54	80	776.73
87	55	77	845.44
87	55	78	839.01
87	55	79	866.46
87	55	80	824.37
87	55	81	783.7
87	55	82	761.24
87	55	83	748.6
87	55	84	755.41
87	56	77	845.93
87	56	78	843.82
87	56	79	900.44
87	56	80	871.28
87	56	81	828.46
87	56	82	788.57
87	56	83	766.02
87	56	84	777.39
87	57	77	835.11
87	57	78	857.32
87	57	79	899.22
87	57	80	884.61
87	57	81	850.18
87	57	82	806.09
87	57	83	772.77
87	57	84	764.73
87	58	77	840.03
87	58	78	874.73
87	58	79	891.76
87	58	80	889.82
87	58	81	881.75
87	58	82	865.73
87	58	83	855.96
87	58	84	841.4
87	59	77	889.55
87	59	78	902.08
87	59	79	874.87
87	59	80	868.56
87	59	81	861.84
87	59	82	852.83
87	59	83	858.49
87	59	84	844.96
87	60	77	775.35
87	60	78	755.22
87	60	79	766.38
87	60	80	766.73
87	60	81	726.44
87	60	82	737.48
87	60	83	773.99
87	60	84	796.58
87	61	77	734.51
87	61	78	697.64
87	61	79	753.13
87	61	80	807.6
87	61	81	754.89
87	61	82	771.04
87	61	83	816.16
87	61	84	812.47
87	62	77	764.69
87	62	78	727.81
87	62	79	775.9
87	62	80	823.91
87	62	81	799.01
87	62	82	817.48
87	62	83	845.8
87	62	84	835.95
87	63	77	873.99
87	63	78	874.7
87	63	79	825.96
87	63	80	757.84
87	63	81	832.82
87	63	82	856.73
87	63	83	848.05
87	63	84	836.97
87	64	77	844.24
87	64	78	814.09
87	64	79	768.98
87	64	80	722.19
87	64	81	792.29
87	64	82	805.36
87	64	83	773.19
87	64	84	763.21
87	65	77	819.33
87	65	78	799.25
87	65	79	767.07
87	65	80	711.81
87	65	81	760.42
87	65	82	769.58
87	65	83	748.88
87	65	84	745.89
87	66	77	830.22
87	66	78	837.11
87	66	79	791.83
87	66	80	710.68
87	66	81	734.35
87	66	82	738.76
87	66	83	729.03
87	66	84	731.15
87	67	77	869.62
87	67	78	801.3
87	67	79	756.18
87	67	80	727.5
87	67	81	715.69
87	67	82	703.09
87	67	83	699.24
87	67	84	709.84
87	68	77	868.75
87	68	78	799.48
87	68	79	759.16
87	68	80	730.32
87	68	81	729.21
87	68	82	727.27
87	68	83	721.57
87	68	84	721.24
87	69	77	824.21
87	69	78	779.47
87	69	79	748.21
87	69	80	724.3
87	70	77	741.37
87	70	78	713.85
87	70	79	708.48
87	70	80	717.25
87	71	77	731.63
87	71	78	727.57
87	71	79	727.64
87	71	80	725.94
87	72	77	734.86
87	72	78	736.59
87	72	79	732.69
87	72	80	725.97
87	73	77	727.63
87	73	78	719.4
87	73	79	715.27
87	73	80	717.1
87	73	81	734.7
87	73	82	746.6
87	73	83	748.67
87	73	84	749.74
87	74	81	771.15
87	74	82	812.66
87	74	83	836.56
87	74	84	854.38
87	75	81	792.4
87	75	82	848.12
87	75	83	879.96
87	75	84	899.58
87	76	81	792.55
87	76	82	849.78
87	76	83	883.56
87	76	84	904.01
88	46	81	944.92
88	46	82	933.8
88	46	83	919.72
88	46	84	920.08
88	47	81	881.74
88	47	82	871.75
88	47	83	856.64
88	47	84	847.68
88	48	81	774.1
88	48	82	773.34
88	48	83	765.1
88	48	84	765.34
88	49	77	724.49
88	49	78	722.67
88	49	79	723.21
88	49	80	729.53
88	49	81	741.35
88	49	82	751.38
88	49	83	746.46
88	49	84	749.92
88	50	77	721.61
88	50	78	721.41
88	50	79	722.37
88	50	80	726.37
88	50	81	735.66
88	50	82	746.01
88	50	83	739.58
88	50	84	739.3
88	51	77	738.09
88	51	78	724.99
88	51	79	711.95
88	51	80	705.27
88	52	77	784.55
88	52	78	762.75
88	52	79	742.13
88	52	80	732.75
88	53	77	894.48
88	53	78	854.13
88	53	79	812.24
88	53	80	799.93
88	54	77	919.49
88	54	78	894.89
88	54	79	868.11
88	54	80	840.18
88	55	77	908.9
88	55	78	896.29
88	55	79	899.29
88	55	80	861.72
88	55	81	829.17
88	55	82	819.82
88	55	83	813.59
88	55	84	814.73
88	56	77	863.94
88	56	78	856.8
88	56	79	893.95
88	56	80	863.81
88	56	81	832.18
88	56	82	832.8
88	56	83	829.04
88	56	84	843.64
88	57	77	851.87
88	57	78	865.07
88	57	79	875.44
88	57	80	866.3
88	57	81	854.27
88	57	82	823.9
88	57	83	804.78
88	57	84	828.49
88	58	77	856.63
88	58	78	882.65
88	58	79	866.55
88	58	80	878.98
88	58	81	905.63
88	58	82	894.72
88	58	83	884
88	58	84	889.13
88	59	77	906.14
88	59	78	898.34
88	59	79	862.53
88	59	80	873.12
88	59	81	897.28
88	59	82	877.97
88	59	83	857.17
88	59	84	850.64
88	60	77	856.91
88	60	78	849.93
88	60	79	813.86
88	60	80	774.65
88	60	81	723.44
88	60	82	699.49
88	60	83	692.86
88	60	84	741.56
88	61	77	827.6
88	61	78	829.82
88	61	79	825.28
88	61	80	807.65
88	61	81	744.92
88	61	82	737.23
88	61	83	759.41
88	61	84	789.08
88	62	77	825.57
88	62	78	833.06
88	62	79	839
88	62	80	833.76
88	62	81	806.68
88	62	82	815.97
88	62	83	840.03
88	62	84	845.31
88	63	77	869.36
88	63	78	861.98
88	63	79	841.43
88	63	80	820.26
88	63	81	891.45
88	63	82	916.63
88	63	83	908.9
88	63	84	879.23
88	64	77	873.71
88	64	78	832.69
88	64	79	798.38
88	64	80	779.51
88	64	81	864.07
88	64	82	880
88	64	83	841.47
88	64	84	806.17
88	65	77	880.51
88	65	78	816.13
88	65	79	769.14
88	65	80	737.11
88	65	81	828.23
88	65	82	849.33
88	65	83	818.92
88	65	84	784.72
88	66	77	887.82
88	66	78	811.66
88	66	79	749.35
88	66	80	698.61
88	66	81	790.17
88	66	82	815.49
88	66	83	794.62
88	66	84	762.31
88	67	77	847.92
88	67	78	767.17
88	67	79	721.32
88	67	80	702.77
88	67	81	747.48
88	67	82	755.88
88	67	83	740.3
88	67	84	726.85
88	68	77	809.42
88	68	78	752.32
88	68	79	723.86
88	68	80	713.81
88	68	81	739.83
88	68	82	747.23
88	68	83	740.13
88	68	84	733.49
88	69	77	771.86
88	69	78	743.32
88	69	79	725.24
88	69	80	718.53
88	70	77	742.75
88	70	78	719.92
88	70	79	711.11
88	70	80	718.87
88	71	77	735.22
88	71	78	727.29
88	71	79	724.92
88	71	80	728.45
88	72	77	732.62
88	72	78	737.97
88	72	79	737.29
88	72	80	736.96
88	73	77	738.16
88	73	78	729.09
88	73	79	731.83
88	73	80	745.54
88	73	81	758.51
88	73	82	767.39
88	73	83	777.98
88	73	84	778.93
88	74	81	802.1
88	74	82	837.71
88	74	83	859.68
88	74	84	874.11
88	75	81	842.11
88	75	82	894.42
88	75	83	906.33
88	75	84	930.21
88	76	81	859.13
88	76	82	911.61
88	76	83	878.89
88	76	84	918.15
89	46	81	952.89
89	46	82	952.52
89	46	83	922.41
89	46	84	915.31
89	47	81	902.35
89	47	82	888.49
89	47	83	862.15
89	47	84	849.98
89	48	81	786.23
89	48	82	779.84
89	48	83	761.19
89	48	84	755.99
89	49	77	743.26
89	49	78	735.89
89	49	79	734.69
89	49	80	738.56
89	49	81	751.36
89	49	82	759.79
89	49	83	753.8
89	49	84	756.45
89	50	74	747.64
89	50	75	740.96
89	50	76	737.6
89	50	77	739.9
89	50	78	749.55
89	50	79	755.39
89	50	80	754.23
89	50	81	764.17
89	50	82	769.77
89	50	83	759.46
89	50	84	757.83
89	51	74	763.89
89	51	75	776.92
89	51	76	775.98
89	51	77	770.32
89	51	78	770.39
89	51	79	760.53
89	51	80	741.57
89	51	81	736.2
89	51	82	734.44
89	51	83	724.86
89	51	84	721.54
89	52	74	768.43
89	52	75	853.82
89	52	76	856.71
89	52	77	813.06
89	52	78	803.63
89	52	79	796.03
89	52	80	786.3
89	52	81	779.51
89	52	82	775.31
89	52	83	756.71
89	52	84	741.97
89	53	74	789.83
89	53	75	868.91
89	53	76	873.38
89	53	77	832.62
89	53	78	858.87
89	53	79	877.46
89	53	80	874.66
89	53	81	862.86
89	53	82	843.56
89	53	83	808.79
89	53	84	778.95
89	54	74	788.72
89	54	75	860.92
89	54	76	885.27
89	54	77	857.34
89	54	78	853.98
89	54	79	846.19
89	54	80	860.09
89	54	81	863.56
89	54	82	857.38
89	54	83	837.9
89	54	84	819.06
89	55	75	830.56
89	55	76	885.23
89	55	77	870.17
89	55	78	844.34
89	55	79	827.11
89	55	80	859.66
89	55	81	871.76
89	55	82	870.38
89	55	83	862.33
89	55	84	854.04
89	56	75	808.32
89	56	76	857.9
89	56	77	855.71
89	56	78	852.7
89	56	79	862.56
89	56	80	876.62
89	56	81	875.54
89	56	82	876.42
89	56	83	874.24
89	56	84	871.61
89	57	75	834.08
89	57	76	840.34
89	57	77	849.51
89	57	78	844.35
89	57	79	821.43
89	57	80	841.69
89	57	81	866.1
89	57	82	854.26
89	57	83	848.49
89	57	84	862.7
89	58	77	854.67
89	58	78	861.52
89	58	79	842.73
89	58	80	883.46
89	58	81	943.77
89	58	82	937.33
89	58	83	933.25
89	58	84	938.42
89	59	77	891.19
89	59	78	894.37
89	59	79	894.15
89	59	80	922.13
89	59	81	955.28
89	59	82	920.65
89	59	83	879.02
89	59	84	858.41
89	60	77	796.53
89	60	78	788.75
89	60	79	796.95
89	60	80	770.19
89	60	81	709.66
89	60	82	667.08
89	60	83	631.59
89	60	84	666.34
89	61	77	777.46
89	61	78	772.58
89	61	79	802.6
89	61	80	781.32
89	61	81	708.62
89	61	82	670.03
89	61	83	644.59
89	61	84	726.84
89	62	77	822.19
89	62	78	800.25
89	62	79	828.36
89	62	80	828.43
89	62	81	795.13
89	62	82	777.48
89	62	83	767.37
89	62	84	828.32
89	63	77	864.39
89	63	78	839.35
89	63	79	855.2
89	63	80	882.7
89	63	81	942.67
89	63	82	945.45
89	63	83	929.01
89	63	84	919.03
89	64	77	865.98
89	64	78	814.22
89	64	79	807.84
89	64	80	825.3
89	64	81	887.15
89	64	82	896.21
89	64	83	863.43
89	64	84	831.03
89	65	77	855.19
89	65	78	788.9
89	65	79	769.62
89	65	80	778.5
89	65	81	867.33
89	65	82	897.96
89	65	83	869.59
89	65	84	821.68
89	66	75	865.81
89	66	76	858.23
89	66	77	835.33
89	66	78	774.74
89	66	79	739.33
89	66	80	734.71
89	66	81	852.16
89	66	82	895.49
89	66	83	869.06
89	66	84	812.56
89	67	75	877.63
89	67	76	834.4
89	67	77	789.79
89	67	78	755.19
89	67	79	731.81
89	67	80	724.96
89	67	81	787.04
89	67	82	811.92
89	67	83	799.1
89	67	84	771.01
89	68	75	841.16
89	68	76	799.38
89	68	77	768.43
89	68	78	755.47
89	68	79	740.68
89	68	80	733.42
89	68	81	769.21
89	68	82	781.75
89	68	83	768.71
89	68	84	758.09
89	69	74	875.57
89	69	75	809.78
89	69	76	776.53
89	69	77	764.72
89	69	78	762.71
89	69	79	751.88
89	69	80	741.7
89	69	81	761.37
89	69	82	765.89
89	69	83	753.15
89	69	84	756.09
89	70	74	824.26
89	70	75	788.4
89	70	76	767.72
89	70	77	753.44
89	70	78	743.21
89	70	79	732.07
89	70	80	729.11
89	70	81	753.69
89	70	82	767.83
89	70	83	762.66
89	70	84	771.86
89	71	74	779.78
89	71	75	773.75
89	71	76	765.48
89	71	77	756.61
89	71	78	745.13
89	71	79	736.38
89	71	80	736.45
89	71	81	752.15
89	71	82	758.03
89	71	83	747.97
89	71	84	750.79
89	72	74	752.8
89	72	75	765.04
89	72	76	767.09
89	72	77	764.02
89	72	78	749.52
89	72	79	745.44
89	72	80	749.02
89	72	81	758.38
89	72	82	761.65
89	72	83	759.36
89	72	84	760.77
89	73	74	749.85
89	73	75	757.05
89	73	76	751.36
89	73	77	741.34
89	73	78	728.27
89	73	79	735.42
89	73	80	757.5
89	73	81	785.28
89	73	82	805.28
89	73	83	818.5
89	73	84	816.95
89	74	81	841.14
89	74	82	871.11
89	74	83	883.28
89	74	84	891.04
89	75	81	898.47
89	75	82	933.7
89	75	83	937.25
89	75	84	955.55
89	76	81	905.31
89	76	82	947.37
89	76	83	918.18
89	76	84	947.76
90	46	81	939.65
90	46	82	950.27
90	46	83	919.78
90	46	84	907.27
90	47	81	902.4
90	47	82	891.41
90	47	83	859.43
90	47	84	850.88
90	48	81	792.25
90	48	82	783.09
90	48	83	766.72
90	48	84	764.35
90	49	74	763.96
90	49	75	740.16
90	49	76	751.67
90	49	81	757.36
90	49	82	763.74
90	49	83	756.74
90	49	84	760.95
90	50	74	754.74
90	50	75	739.05
90	50	76	746.76
90	50	77	755.74
90	50	78	759.76
90	50	79	766.95
90	50	80	774.33
90	50	81	784.47
90	50	82	790.3
90	50	83	771.91
90	50	84	770.45
90	51	74	764.6
90	51	75	775
90	51	76	787.36
90	51	77	795.04
90	51	78	797.55
90	51	79	791.47
90	51	80	774.62
90	51	81	762.82
90	51	82	748.6
90	51	83	736.07
90	51	84	731.67
90	52	74	806.21
90	52	75	852.33
90	52	76	864.26
90	52	77	849.08
90	52	78	844.5
90	52	79	840.9
90	52	80	826.97
90	52	81	814.12
90	52	82	798.57
90	52	83	773.17
90	52	84	751.97
90	53	74	806.23
90	53	75	869.07
90	53	76	871.15
90	53	77	830.61
90	53	78	888.1
90	53	79	936.39
90	53	80	930.4
90	53	81	912.97
90	53	82	890.96
90	53	83	840.85
90	53	84	797.51
90	54	74	785.53
90	54	75	861.76
90	54	76	880.69
90	54	77	841.13
90	54	78	860.28
90	54	79	866.62
90	54	80	881.39
90	54	81	893.76
90	54	82	899.74
90	54	83	877.29
90	54	84	853.27
90	55	74	755.3
90	55	75	829.69
90	55	76	876.36
90	55	77	861.15
90	55	78	839.74
90	55	79	822.66
90	55	80	869.05
90	55	81	899.26
90	55	82	902.22
90	55	83	885.37
90	55	84	863.31
90	56	74	791.28
90	56	75	819.47
90	56	76	858.13
90	56	77	873.51
90	56	78	884.21
90	56	79	889.96
90	56	80	914.48
90	56	81	926.03
90	56	82	903.62
90	56	83	883.89
90	56	84	856.02
90	57	74	860.78
90	57	75	850.17
90	57	76	852.41
90	57	77	875.26
90	57	78	866.13
90	57	79	829.83
90	57	80	857.76
90	57	81	893.86
90	57	82	891.55
90	57	83	876.01
90	57	84	836.41
90	58	74	932.32
90	58	75	894.92
90	58	76	863.21
90	58	77	885.91
90	58	78	880.58
90	58	79	860.76
90	58	80	913.25
90	58	81	982.74
90	58	82	986.6
90	58	83	988.06
90	58	84	981.61
90	59	75	909.83
90	59	76	914.14
90	59	77	912.6
90	59	78	915.44
90	59	79	937.7
90	59	80	973.79
90	59	81	1012.3
90	59	82	969.89
90	59	83	922.31
90	59	84	889.63
90	60	75	745.46
90	60	76	711.72
90	60	77	714.31
90	60	78	728.14
90	60	79	753.22
90	60	80	749.49
90	60	81	708.55
90	60	82	678.85
90	60	83	636.54
90	60	84	597.64
90	61	77	680.74
90	61	78	719.2
90	61	79	758.53
90	61	80	746.3
90	61	81	679.49
90	61	82	615.02
90	61	83	538.89
90	61	84	585.4
90	62	75	804.61
90	62	76	787.37
90	62	77	784.85
90	62	78	780.74
90	62	79	811.07
90	62	80	813.07
90	62	81	775.43
90	62	82	711.95
90	62	83	616.81
90	62	84	740.9
90	63	75	655.93
90	63	76	808.53
90	63	77	871.19
90	63	78	829.42
90	63	79	871.18
90	63	80	918.14
90	63	81	962.78
90	63	82	907.83
90	63	83	788.23
90	63	84	915.44
90	64	75	653.09
90	64	76	810.77
90	64	77	858.21
90	64	78	789.93
90	64	79	812.45
90	64	80	848.8
90	64	81	871.66
90	64	82	841.91
90	64	83	787.33
90	64	84	851.98
90	65	74	867.66
90	65	75	774.19
90	65	76	814.14
90	65	77	816.85
90	65	78	753.32
90	65	79	765.61
90	65	80	806.59
90	65	81	863.63
90	65	82	883.27
90	65	83	874.52
90	65	84	875.17
90	66	74	879.44
90	66	75	919.64
90	66	76	855.69
90	66	77	785.59
90	66	78	745.99
90	66	79	750.56
90	66	80	795.59
90	66	81	900.99
90	66	82	945.45
90	66	83	937.93
90	66	84	878.73
90	67	74	904.06
90	67	75	893.15
90	67	76	813.43
90	67	77	750.28
90	67	78	741.41
90	67	79	748.17
90	67	80	767.16
90	67	81	811.52
90	67	82	829.8
90	67	83	824.66
90	67	84	783.6
90	68	74	916.11
90	68	75	832.61
90	68	76	773.12
90	68	77	743.05
90	68	78	756.34
90	68	79	764.68
90	68	80	769.45
90	68	81	792.88
90	68	82	803.19
90	68	83	794.14
90	68	84	778.82
90	69	74	857.73
90	69	75	801
90	69	76	769.22
90	69	77	759.58
90	69	78	782.5
90	69	79	788.6
90	69	80	784.12
90	69	81	799.82
90	69	82	803.61
90	69	83	785.7
90	69	84	784.28
90	70	74	812.56
90	70	75	792.99
90	70	76	771.4
90	70	77	756.6
90	70	78	762.13
90	70	79	757.51
90	70	80	750.64
90	70	81	763.68
90	70	82	777.19
90	70	83	784.33
90	70	84	784.72
90	71	74	786.3
90	71	75	793.44
90	71	76	777.43
90	71	77	762.7
90	71	78	759.09
90	71	79	753.13
90	71	80	749.38
90	71	81	762.71
90	71	82	771.45
90	71	83	770.33
90	71	84	770.32
90	72	74	782.65
90	72	75	801.62
90	72	76	790.13
90	72	77	773.1
90	72	78	761.88
90	72	79	760.19
90	72	80	767.74
90	72	81	783.06
90	72	82	784.8
90	72	83	768.29
90	72	84	770.72
90	73	74	789.17
90	73	75	795.54
90	73	76	774.99
90	73	81	825.22
90	73	82	854.55
90	73	83	864.48
90	73	84	849.39
90	74	81	890.51
90	74	82	923.76
90	74	83	933.27
90	74	84	921.51
90	75	81	963.78
90	75	82	985.47
90	75	83	983.33
90	75	84	986.61
90	76	81	939.75
90	76	82	977.39
90	76	83	989.73
90	76	84	974.97
91	47	81	906.75
91	47	82	890.46
91	47	83	868.28
91	47	84	872.71
91	48	81	802.52
91	48	82	784.22
91	48	83	787.76
91	48	84	806.91
91	49	74	799.62
91	49	75	777.09
91	49	76	775.12
91	49	81	752.49
91	49	82	753.25
91	49	83	762.68
91	49	84	779.81
91	50	74	784.78
91	50	75	764.68
91	50	76	756.89
91	50	81	784.91
91	50	82	785.8
91	50	83	768.21
91	50	84	770.7
91	51	74	781.84
91	51	75	787.35
91	51	76	784.39
91	51	81	774.29
91	51	82	752.98
91	51	83	748.77
91	51	84	764.67
91	52	74	833.42
91	52	75	864.42
91	52	76	864.41
91	52	81	815.59
91	52	82	783.38
91	52	83	773.33
91	52	84	766
91	53	74	848.62
91	53	75	892.22
91	53	76	893.35
91	53	81	907.74
91	53	82	862.2
91	53	83	822.2
91	53	84	786.71
91	54	74	837.84
91	54	75	894.06
91	54	76	906.38
91	54	81	899.04
91	54	82	903.67
91	54	83	871.75
91	54	84	836.14
91	55	74	805.66
91	55	75	874.58
91	55	76	902.31
91	55	81	908.53
91	55	82	919.11
91	55	83	900.93
91	55	84	882.03
91	56	74	815.1
91	56	75	861.27
91	56	76	895.28
91	56	81	945
91	56	82	925.87
91	56	83	913.52
91	56	84	904.77
91	57	74	855.13
91	57	75	868.29
91	57	76	887.17
91	57	77	912.17
91	57	78	918.08
91	57	79	904.23
91	57	80	915.68
91	57	81	931.41
91	57	82	916.66
91	57	83	908.17
91	57	84	896.91
91	58	74	903.89
91	58	75	890.74
91	58	76	893.36
91	58	77	929.64
91	58	78	931.56
91	58	79	917.34
91	58	80	953.88
91	58	81	997.48
91	58	82	987.05
91	58	83	988.23
91	58	84	1001.6
91	59	74	904.89
91	59	75	942.41
91	59	76	961.94
91	59	77	949.22
91	59	78	949.39
91	59	79	963.47
91	59	80	981.29
91	59	81	1014.5
91	59	82	969.39
91	59	83	937.85
91	59	84	915.22
91	60	74	796.64
91	60	75	747.38
91	60	76	687.88
91	60	77	704.4
91	60	78	727.03
91	60	79	703.34
91	60	80	731.17
91	60	81	788.33
91	60	82	768.71
91	60	83	731.46
91	60	84	670.96
91	61	74	731.98
91	61	75	616.12
91	61	76	574.25
91	61	77	642.28
91	61	78	735.97
91	61	79	714.03
91	61	80	730.78
91	61	81	758.26
91	61	82	742.8
91	61	83	691.2
91	61	84	614.65
91	62	74	874.23
91	62	75	656.57
91	62	76	691.83
91	62	77	755.55
91	62	78	830.11
91	62	79	809.68
91	62	80	812.37
91	62	81	821.39
91	62	82	812.69
91	62	83	775.58
91	62	84	766.49
91	63	74	825.96
91	63	75	599.47
91	63	76	809.5
91	63	77	877.39
91	63	78	829.57
91	63	79	889.59
91	63	80	935.62
91	63	81	961.76
91	63	82	938.38
91	63	83	868.96
91	63	84	933.69
91	64	74	807.62
91	64	75	692.71
91	64	76	849.47
91	64	77	861.92
91	64	78	776.12
91	64	79	818.35
91	64	80	862.36
91	64	81	892.35
91	64	82	853.34
91	64	83	778.44
91	64	84	868.61
91	65	74	834.05
91	65	75	892.11
91	65	76	859.04
91	65	77	807.18
91	65	78	740.41
91	65	79	767.52
91	65	80	818.62
91	65	81	875.24
91	65	82	878.61
91	65	83	853.15
91	65	84	898.19
91	66	74	842.11
91	66	75	926.24
91	66	76	855.08
91	66	77	786.84
91	66	78	753.5
91	66	79	773.9
91	66	80	822.85
91	66	81	892.55
91	66	82	934.03
91	66	83	953.26
91	66	84	916.22
91	67	74	887.82
91	67	75	908.78
91	67	76	826.75
91	67	81	822.03
91	67	82	854.21
91	67	83	876.7
91	67	84	827.27
91	68	74	913.8
91	68	75	870.63
91	68	76	798.17
91	68	81	798.47
91	68	82	815.72
91	68	83	826.39
91	68	84	802.27
91	69	74	841.95
91	69	75	818.21
91	69	76	775.14
91	69	81	801.19
91	69	82	795.04
91	69	83	791.2
91	69	84	791.74
91	70	74	804.65
91	70	75	801.6
91	70	76	772.2
91	70	81	767.44
91	70	82	770.32
91	70	83	787.59
91	70	84	769.12
91	71	74	787.72
91	71	75	796.08
91	71	76	774.92
91	71	81	769.85
91	71	82	780.02
91	71	83	796.01
91	71	84	777.26
91	72	74	790.31
91	72	75	809.23
91	72	76	786.8
91	72	81	795.18
91	72	82	809.72
91	72	83	807.58
91	72	84	798.63
91	73	74	794.94
91	73	75	805.79
91	73	76	780.94
91	73	81	864.59
91	73	82	884.81
91	73	83	894.04
91	73	84	878.78
91	74	74	795.5
91	74	75	792.8
91	74	76	763.82
91	74	81	935.73
91	74	82	948.88
91	74	83	961.67
91	74	84	948.38
91	75	81	997.22
91	75	82	993.78
91	75	83	1002.7
91	75	84	999.9
91	76	81	966.95
91	76	82	984.82
91	76	83	1012.8
91	76	84	1006.1
92	47	81	983.04
92	47	82	978.88
92	47	83	953.46
92	47	84	955.54
92	48	81	871.08
92	48	82	870.56
92	48	83	871.91
92	48	84	883.45
92	49	74	827.01
92	49	75	834.65
92	49	76	802.24
92	49	81	779.12
92	49	82	795.16
92	49	83	816.04
92	49	84	830.3
92	50	74	815.47
92	50	75	811.92
92	50	76	772.6
92	50	81	787.37
92	50	82	793.46
92	50	83	787.1
92	50	84	792.42
92	51	74	807.94
92	51	75	804.23
92	51	76	772.81
92	51	81	768.66
92	51	82	771.25
92	51	83	756.04
92	51	84	779.04
92	52	74	834.27
92	52	75	859.16
92	52	76	843.45
92	52	81	761.19
92	52	82	762.38
92	52	83	747.03
92	52	84	758.19
92	53	74	873.34
92	53	75	902.91
92	53	76	902.81
92	53	81	782.33
92	53	82	766.95
92	53	83	758.78
92	53	84	755.86
92	54	74	898.56
92	54	75	923.71
92	54	76	934.12
92	54	81	820.29
92	54	82	810.24
92	54	83	790.62
92	54	84	771.86
92	55	74	880.78
92	55	75	926.96
92	55	76	947.6
92	55	81	863.46
92	55	82	854.65
92	55	83	846.61
92	55	84	839.1
92	56	74	858.09
92	56	75	910.24
92	56	76	936.91
92	56	81	912.08
92	56	82	891.07
92	56	83	886.21
92	56	84	884.81
92	57	74	844.32
92	57	75	884.37
92	57	76	922.26
92	57	77	914.98
92	57	78	926.82
92	57	79	937.83
92	57	80	910.76
92	57	81	894.31
92	57	82	879.92
92	57	83	875.7
92	57	84	880.45
92	58	74	847.61
92	58	75	874.32
92	58	76	925.46
92	58	77	918.7
92	58	78	925.94
92	58	79	946.47
92	58	80	945.61
92	58	81	942.46
92	58	82	931.42
92	58	83	936.05
92	58	84	955.62
92	59	74	934.09
92	59	75	968.96
92	59	76	995.28
92	59	77	943.22
92	59	78	938.84
92	59	79	976.56
92	59	80	964.74
92	59	81	956.48
92	59	82	929.96
92	59	83	914.45
92	59	84	904.52
92	60	74	873.64
92	60	75	843.53
92	60	76	766.86
92	60	77	757.2
92	60	78	763.51
92	60	79	727.54
92	60	80	744.41
92	60	81	806.34
92	60	82	809.22
92	60	83	798.02
92	60	84	758.54
92	61	74	801.56
92	61	75	683.84
92	61	76	638.7
92	61	77	707.41
92	61	78	774.6
92	61	79	734.05
92	61	80	773.49
92	61	81	861
92	61	82	872.56
92	61	83	843.52
92	61	84	749.2
92	62	74	811.16
92	62	75	524.93
92	62	76	668.67
92	62	77	783.6
92	62	78	849.53
92	62	79	828.75
92	62	80	859.57
92	62	81	924.54
92	62	82	936.05
92	62	83	920.51
92	62	84	863.79
92	63	74	761.43
92	63	75	583.52
92	63	76	818.15
92	63	77	888.11
92	63	78	840.67
92	63	79	904.85
92	63	80	949.65
92	63	81	970.73
92	63	82	987.5
92	63	83	984.6
92	63	84	977.86
92	64	74	734.49
92	64	75	727.03
92	64	76	885.66
92	64	77	899.78
92	64	78	817.26
92	64	79	822.01
92	64	80	848.21
92	64	81	900.14
92	64	82	908.78
92	64	83	888.59
92	64	84	913.87
92	65	74	752.25
92	65	75	934.19
92	65	76	913.23
92	65	77	877.8
92	65	78	822.46
92	65	79	773.58
92	65	80	785.78
92	65	81	860.71
92	65	82	894.75
92	65	83	905.51
92	65	84	927.03
92	66	74	804.42
92	66	75	890.31
92	66	76	883.28
92	66	77	870.87
92	66	78	853.82
92	66	79	803.62
92	66	80	798.21
92	66	81	854.2
92	66	82	911.76
92	66	83	956.5
92	66	84	942.59
92	67	74	867.86
92	67	75	905.2
92	67	76	879.57
92	67	81	801.7
92	67	82	849.68
92	67	83	893.89
92	67	84	879.34
92	68	74	913.35
92	68	75	923.1
92	68	76	867.57
92	68	81	783.83
92	68	82	814.14
92	68	83	837.97
92	68	84	827.32
92	69	74	851.91
92	69	75	873.47
92	69	76	817.53
92	69	81	797.21
92	69	82	797.17
92	69	83	791.94
92	69	84	789.73
92	70	74	812.86
92	70	75	817.75
92	70	76	775.87
92	70	81	763.4
92	70	82	771.07
92	70	83	785.11
92	70	84	769.03
92	71	74	792.49
92	71	75	783.47
92	71	76	749.62
92	71	81	771.93
92	71	82	786.34
92	71	83	807.64
92	71	84	797.74
92	72	74	793.65
92	72	75	798.97
92	72	76	762.92
92	72	81	823.37
92	72	82	838.53
92	72	83	849.52
92	72	84	849.05
92	73	74	795.17
92	73	75	797.17
92	73	76	762.19
92	73	81	892.35
92	73	82	904.63
92	73	83	910.62
92	73	84	910.14
92	74	74	801.65
92	74	75	797.39
92	74	76	762.77
92	74	81	954.2
92	74	82	962.3
92	74	83	970.94
92	74	84	972.3
92	75	81	985.66
92	75	82	992.27
92	75	83	1021.5
92	75	84	1020.2
92	76	81	961.21
92	76	82	980.14
92	76	83	1014.9
92	76	84	1022.7
93	49	74	832.7
93	49	75	862.5
93	49	76	803.93
93	50	74	823.57
93	50	75	840.28
93	50	76	781.12
93	50	81	791.57
93	50	82	795.46
93	50	83	797.39
93	50	84	807.33
93	51	74	839.9
93	51	75	815.55
93	51	76	766.27
93	51	81	785.06
93	51	82	788.9
93	51	83	773.19
93	51	84	800.79
93	52	74	812.21
93	52	75	807.17
93	52	76	780.63
93	52	81	773.02
93	52	82	770.26
93	52	83	749.27
93	52	84	777.94
93	53	74	862.31
93	53	75	869.01
93	53	76	838.07
93	53	81	744.4
93	53	82	732.51
93	53	83	727.35
93	53	84	754.73
93	54	71	752.22
93	54	72	731.96
93	54	73	834.36
93	54	74	945.46
93	54	75	934.25
93	54	76	897.48
93	54	81	770.42
93	54	82	748.41
93	54	83	736.66
93	54	84	731.07
93	55	71	813.43
93	55	72	746.14
93	55	73	819.76
93	55	74	958.76
93	55	75	953.75
93	55	76	946.03
93	55	81	811.24
93	55	82	786.71
93	55	83	785.23
93	55	84	788.15
93	56	71	899.7
93	56	72	802.73
93	56	73	825.46
93	56	74	933.32
93	56	75	938.42
93	56	76	941.91
93	56	81	856.45
93	56	82	835.38
93	56	83	837.02
93	56	84	840.87
93	57	71	959.49
93	57	72	880.72
93	57	73	841.03
93	57	74	882.02
93	57	75	909.22
93	57	76	931.39
93	57	77	929.52
93	57	78	935.68
93	57	79	938.02
93	57	80	881.65
93	58	71	972.22
93	58	72	936.1
93	58	73	867.36
93	58	74	842.34
93	58	75	885.53
93	58	76	926.74
93	58	77	915.41
93	58	78	921.78
93	58	79	947.77
93	58	80	919.98
93	59	71	943.14
93	59	72	966.55
93	59	73	960.14
93	59	74	953.41
93	59	75	943.3
93	59	76	929.46
93	59	77	896.37
93	59	78	918.76
93	59	79	978.81
93	59	80	948.19
93	60	71	908.39
93	60	72	956.43
93	60	73	868.28
93	60	74	855.13
93	60	75	850.55
93	60	76	830.64
93	60	77	786.96
93	60	78	756.49
93	60	79	712.18
93	60	80	747.26
93	61	74	721.31
93	61	75	737.99
93	61	76	767.13
93	61	77	782.16
93	61	78	777.5
93	61	79	718.55
93	61	80	775.74
93	62	71	895.57
93	62	72	966.71
93	62	73	920.44
93	62	74	809.6
93	62	75	700.89
93	62	76	770.43
93	62	77	842.27
93	62	78	864.65
93	62	79	823.6
93	62	80	863.57
93	63	71	848.53
93	63	72	913.28
93	63	73	897.12
93	63	74	848.52
93	63	75	818.18
93	63	76	858.82
93	63	77	867.8
93	63	78	851.67
93	63	79	911.68
93	63	80	948.8
93	64	71	828.39
93	64	72	875.94
93	64	73	835.48
93	64	74	842.43
93	64	75	876.59
93	64	76	895.73
93	64	77	882.25
93	64	78	835.1
93	64	79	836.93
93	64	80	851.83
93	65	71	862.22
93	65	72	946.4
93	65	73	843.34
93	65	74	828.19
93	65	75	894.01
93	65	76	905.58
93	65	77	888.77
93	65	78	852.33
93	65	79	794.99
93	65	80	789.57
93	66	71	882.46
93	66	72	979.92
93	66	73	907.07
93	66	74	894.09
93	66	75	926.08
93	66	76	916.79
93	67	71	875.38
93	67	72	993.34
93	67	73	942.68
93	67	74	923.76
93	67	75	938.7
93	67	76	926.97
93	67	81	785.95
93	67	82	824.08
93	67	83	871.14
93	67	84	903.89
93	68	71	831.58
93	68	72	980.22
93	68	73	944.64
93	68	74	928.81
93	68	75	933.7
93	68	76	916.46
93	68	81	779.19
93	68	82	803.63
93	68	83	828.88
93	68	84	845.14
93	69	71	733.35
93	69	72	895.52
93	69	73	896.97
93	69	74	880.84
93	69	75	874.02
93	69	76	857.09
93	69	81	804.95
93	69	82	813.51
93	69	83	805.26
93	69	84	786.27
93	70	74	832.2
93	70	75	829.8
93	70	76	807.4
93	70	81	774.55
93	70	82	782.02
93	70	83	785.23
93	70	84	784.38
93	71	74	789.53
93	71	75	805.65
93	71	76	774.17
93	71	81	776.93
93	71	82	790.41
93	71	83	809.11
93	71	84	820.56
93	72	74	812.65
93	72	75	844.55
93	72	76	802.35
93	72	81	841.45
93	72	82	861.62
93	72	83	884.3
93	72	84	891.32
93	73	74	819.42
93	73	75	833.33
93	73	76	795.94
93	73	81	916.03
93	73	82	927.9
93	73	83	932.67
93	73	84	944.03
93	74	74	826.98
93	74	75	816.08
93	74	76	784.45
94	49	74	844.98
94	49	75	863.45
94	49	76	824.83
94	50	71	889.18
94	50	72	828.88
94	50	73	827.04
94	50	74	832.56
94	50	75	844.18
94	50	76	802.35
94	51	71	867.15
94	51	72	845.02
94	51	73	835.45
94	51	74	828.59
94	51	75	820.98
94	51	76	781.26
94	52	71	853.29
94	52	72	839.09
94	52	73	832.34
94	52	74	832.4
94	52	75	836.64
94	52	76	798.57
94	53	69	642.22
94	53	70	763.86
94	53	71	847.62
94	53	72	823.8
94	53	73	842.2
94	53	74	863.95
94	53	75	863.81
94	53	76	828.08
94	54	69	620.55
94	54	70	740.68
94	54	71	846.99
94	54	72	802.91
94	54	73	858.58
94	54	74	916.24
94	54	75	906.99
94	54	76	877.59
94	54	78	861.33
94	54	79	828.03
94	54	80	782.17
94	55	69	620.2
94	55	70	730.34
94	55	71	831.02
94	55	72	769.35
94	55	73	830.29
94	55	74	934.66
94	55	75	959.49
94	55	76	945.46
94	55	78	892.3
94	55	79	862.87
94	55	80	827.81
94	56	69	649.29
94	56	70	743.21
94	56	71	860.71
94	56	72	805.16
94	56	73	846.87
94	56	74	938.92
94	56	75	958.56
94	56	76	937.29
94	56	78	943.9
94	56	79	963.77
94	56	80	886.35
94	57	71	936.68
94	57	72	888.45
94	57	73	876.61
94	57	74	916.24
94	57	75	938.03
94	57	76	933.22
94	57	77	898.39
94	57	78	932.8
94	57	79	950.6
94	57	80	884.92
94	58	71	955.51
94	58	72	916.22
94	58	73	868.86
94	58	74	864.77
94	58	75	904.72
94	58	76	930.66
94	58	77	903.93
94	58	78	916.29
94	58	79	952.59
94	58	80	922.04
94	59	71	958.44
94	59	72	964.55
94	59	73	954.24
94	59	74	976.2
94	59	75	972.78
94	59	76	945.79
94	59	77	892.6
94	59	78	913.13
94	59	79	989.6
94	59	80	953.5
94	60	71	880.87
94	60	72	894.17
94	60	73	807.07
94	60	74	818.3
94	60	75	845.21
94	60	76	890.43
94	60	77	813.14
94	60	78	757.09
94	60	79	708.01
94	60	80	768.75
94	61	71	702.23
94	61	72	645.56
94	61	73	518.22
94	61	74	628.05
94	61	75	733.84
94	61	76	850.59
94	61	77	833.84
94	61	78	788.85
94	61	79	702.31
94	61	80	777.36
94	62	71	767.75
94	62	72	754.34
94	62	73	739.05
94	62	74	789.59
94	62	75	824.07
94	62	76	853.16
94	62	77	891.52
94	62	78	882.77
94	62	79	801.48
94	62	80	847.93
94	63	71	843.65
94	63	72	870.42
94	63	73	877.64
94	63	74	926.11
94	63	75	951.57
94	63	76	916.94
94	63	77	896.57
94	63	78	889.98
94	63	79	921.24
94	63	80	948.17
94	64	71	898.56
94	64	72	986.19
94	64	73	949.75
94	64	74	964.54
94	64	75	976.9
94	64	76	931.54
94	64	77	907.07
94	64	78	888.25
94	64	79	877.43
94	64	80	878.79
94	65	71	892.64
94	65	72	978.89
94	65	73	936.13
94	65	74	920.76
94	65	75	928.67
94	65	76	916.16
94	65	77	914.02
94	65	78	907.02
94	65	79	853.23
94	65	80	835.82
94	66	71	894.83
94	66	72	974.82
94	66	73	947.63
94	66	74	956.97
94	66	75	979.61
94	66	76	940.44
94	66	78	961.49
94	66	79	909.97
94	66	80	866.65
94	67	69	775.84
94	67	70	812.51
94	67	71	871
94	67	72	961.64
94	67	73	936.29
94	67	74	938.84
94	67	75	962.54
94	67	76	941.7
94	67	78	962.49
94	67	79	899.49
94	67	80	845.32
94	68	69	712.06
94	68	70	710.65
94	68	71	779.6
94	68	72	922.8
94	68	73	899.98
94	68	74	894.3
94	68	75	911.58
94	68	76	919.99
94	68	78	924.59
94	68	79	870.41
94	68	80	826.18
94	69	69	699.2
94	69	70	681.32
94	69	71	724.1
94	69	72	852.16
94	69	73	862.72
94	69	74	870.36
94	69	75	871.19
94	69	76	859.58
94	69	78	846.64
94	69	79	823.54
94	69	80	811.19
94	70	69	685.15
94	70	70	670.36
94	70	71	700.85
94	70	72	817.59
94	70	73	842.19
94	70	74	842.43
94	70	75	827.15
94	70	76	815.55
94	71	71	695.26
94	71	72	815.51
94	71	73	830.25
94	71	74	817.51
94	71	75	797.24
94	71	76	783.57
94	72	71	680.27
94	72	72	813.72
94	72	73	839.79
94	72	74	841.68
94	72	75	856.09
94	72	76	817.04
94	73	71	664.14
94	73	72	811.69
94	73	73	841.57
94	73	74	838.15
94	73	75	855.13
94	73	76	829.84
94	74	74	825.79
94	74	75	833.63
94	74	76	833.44
95	50	71	885.28
95	50	72	835.14
95	50	73	832.76
95	51	71	883.68
95	51	72	876.4
95	51	73	869.01
95	52	71	868.67
95	52	72	882.49
95	52	73	895.18
95	53	69	638.72
95	53	70	753.49
95	53	71	844.34
95	53	72	857.79
95	53	73	889.4
95	53	77	871
95	53	78	892.73
95	53	79	861.38
95	53	80	797.93
95	54	69	634.86
95	54	70	743.71
95	54	71	843.2
95	54	72	822.12
95	54	73	846.33
95	54	77	905.43
95	54	78	938.02
95	54	79	888.18
95	54	80	797.17
95	55	69	635.83
95	55	70	738.62
95	55	71	849.03
95	55	72	820.1
95	55	73	833.72
95	55	77	957.36
95	55	78	959.39
95	55	79	914.82
95	55	80	838.97
95	56	69	656.7
95	56	70	744.92
95	56	71	868.86
95	56	72	841.38
95	56	73	847.88
95	56	77	906.67
95	56	78	974.22
95	56	79	993.63
95	56	80	918.35
95	57	69	753.12
95	57	70	803.24
95	57	71	925.3
95	57	72	892.14
[truncated: 7,412 more rows]
