# Supplementary material for: From mathematics to medicine: A practical primer on topological data analysis (TDA) and the development of related analytic tools for the functional discovery of latent structure in fMRI data
Source: PLoS One. 2021 Aug 12;16(8):e0255859. doi: 10.1371/journal.pone.0255859 (PMC8360597; doi:10.1371/journal.pone.0255859)
Supplement: S1 Data — The included archive of .csv files has one .csv file for each time index. Each .csv file contains a single matrix, which has one column for each of the spatial coordinates x, y, z and one column for the fMRI signal amplitude at voxel (x, y, z) at that time index. This is normalized scan data for a single patient from our study, described in the paper, with an ACC (anterior cingulate cortex) mask applied. This is the data we used, together with our software implementation of our workflow (available at https://github.com/regalski/Wayne-State-TDA), to produce the persistence diagrams, vineyards, and loop locations pictured in the figures and described in the Workflow section of our paper. (ZIP) [file pone.0255859.s004.zip › lea2002_145_121_121_time_213_rdACC.csv]

86	49	77	720.85
86	49	78	706.02
86	49	79	700.82
86	49	80	705.17
86	50	77	706.62
86	50	78	680.97
86	50	79	668.33
86	50	80	679.61
86	51	77	694.37
86	51	78	697.29
86	51	79	700.8
86	51	80	693.51
86	52	77	724.21
86	52	78	726.75
86	52	79	723.69
86	52	80	711.75
86	53	77	808.76
86	53	78	772.84
86	53	79	737.51
86	53	80	732.72
86	54	77	838.51
86	54	78	822.01
86	54	79	818.72
86	54	80	780.77
86	55	77	852.57
86	55	78	844.54
86	55	79	865.68
86	55	80	829.57
86	56	77	851.39
86	56	78	852.29
86	56	79	888.7
86	56	80	876
86	57	77	826.61
86	57	78	848.78
86	57	79	882.55
86	57	80	878.68
86	57	81	871.51
86	57	82	852.38
86	58	77	833.14
86	58	78	858.79
86	58	79	885.04
86	58	80	878.44
86	58	81	848.29
86	58	82	863.23
86	59	81	780.88
86	59	82	812.03
86	60	81	675.55
86	60	82	718.77
86	61	81	761.88
86	61	82	778.22
86	62	81	818.35
86	62	82	827.64
86	63	77	899.07
86	63	78	846.11
86	63	79	829.39
86	63	80	815.77
86	63	81	836.66
86	63	82	839.11
86	64	77	868.28
86	64	78	836.36
86	64	79	818.05
86	64	80	805.58
86	64	81	764.87
86	64	82	725.79
86	65	77	855.28
86	65	78	879.07
86	65	79	862.97
86	65	80	821.03
86	65	81	770.31
86	65	82	728.93
86	66	77	859.54
86	66	78	920.94
86	66	79	900.59
86	66	80	835.97
86	66	81	783.78
86	66	82	742.34
86	67	77	784.77
86	67	78	847.52
86	67	79	861.31
86	67	80	848.66
86	68	77	836.16
86	68	78	857.45
86	68	79	846.46
86	68	80	806.84
86	69	77	849.79
86	69	78	829.49
86	69	79	801.84
86	69	80	760.62
86	70	77	762.68
86	70	78	739.64
86	70	79	725.47
86	70	80	718.21
86	71	77	741.41
86	71	78	741
86	71	79	730.77
86	71	80	708.64
86	72	77	732.86
86	72	78	734.36
86	72	79	722.54
86	72	80	707.16
86	73	77	732.24
86	73	78	718.22
86	73	79	712.21
86	73	80	712.98
87	46	81	920.42
87	46	82	915.06
87	46	83	904.75
87	46	84	919.2
87	47	81	833.8
87	47	82	837.37
87	47	83	834.43
87	47	84	845.77
87	48	81	752.68
87	48	82	754.75
87	48	83	758.76
87	48	84	769.43
87	49	77	740.32
87	49	78	731.37
87	49	79	724.65
87	49	80	727.29
87	49	81	730.33
87	49	82	733.24
87	49	83	735.26
87	49	84	745.65
87	50	77	735.36
87	50	78	725.42
87	50	79	720.85
87	50	80	724.29
87	50	81	723.39
87	50	82	722.47
87	50	83	719.38
87	50	84	725.48
87	51	77	711.7
87	51	78	713.72
87	51	79	713.73
87	51	80	704.18
87	52	77	731.6
87	52	78	735.37
87	52	79	729.02
87	52	80	714.54
87	53	77	838.01
87	53	78	801.39
87	53	79	763.62
87	53	80	741.87
87	54	77	851.96
87	54	78	833.97
87	54	79	824.44
87	54	80	784.79
87	55	77	847.5
87	55	78	845.05
87	55	79	873.51
87	55	80	833.42
87	55	81	796.77
87	55	82	756.29
87	55	83	743.61
87	55	84	748.4
87	56	77	851.92
87	56	78	852.82
87	56	79	911.5
87	56	80	887.33
87	56	81	851.5
87	56	82	798.59
87	56	83	769.02
87	56	84	758.34
87	57	77	851.1
87	57	78	880.37
87	57	79	947.23
87	57	80	924.58
87	57	81	883.18
87	57	82	825.09
87	57	83	782.75
87	57	84	757.7
87	58	77	861.08
87	58	78	894.77
87	58	79	929.79
87	58	80	915.85
87	58	81	890.83
87	58	82	879.86
87	58	83	875.11
87	58	84	837.5
87	59	77	899.52
87	59	78	899.04
87	59	79	874.94
87	59	80	859.68
87	59	81	835.87
87	59	82	848.81
87	59	83	871.47
87	59	84	840.95
87	60	77	786.4
87	60	78	739.28
87	60	79	734.44
87	60	80	723.74
87	60	81	699.46
87	60	82	735.55
87	60	83	789.05
87	60	84	804.68
87	61	77	757.66
87	61	78	689.73
87	61	79	734.22
87	61	80	775.68
87	61	81	750.99
87	61	82	779.12
87	61	83	818.14
87	61	84	818.44
87	62	77	790.69
87	62	78	732.81
87	62	79	773.9
87	62	80	809.85
87	62	81	803.02
87	62	82	821.53
87	62	83	841.83
87	62	84	838.96
87	63	77	889.1
87	63	78	879.79
87	63	79	833.02
87	63	80	785.89
87	63	81	832.89
87	63	82	845.8
87	63	83	842.13
87	63	84	830.01
87	64	77	859.21
87	64	78	824.04
87	64	79	781.95
87	64	80	746.15
87	64	81	780.23
87	64	82	783.3
87	64	83	769.16
87	64	84	743.19
87	65	77	833.4
87	65	78	832.33
87	65	79	800.13
87	65	80	748.8
87	65	81	762.35
87	65	82	752.48
87	65	83	732.85
87	65	84	731.91
87	66	77	821.27
87	66	78	875.15
87	66	79	832.84
87	66	80	752.66
87	66	81	752.28
87	66	82	733.66
87	66	83	707.99
87	66	84	723.15
87	67	77	864.58
87	67	78	825.31
87	67	79	784.19
87	67	80	741.43
87	67	81	733.59
87	67	82	715
87	67	83	692.19
87	67	84	711.82
87	68	77	874.75
87	68	78	816.56
87	68	79	773.25
87	68	80	732.36
87	68	81	731.25
87	68	82	724.31
87	68	83	710.59
87	68	84	709.25
87	69	77	833.24
87	69	78	786.49
87	69	79	754.24
87	69	80	731.36
87	70	77	727.33
87	70	78	712.8
87	70	79	724.47
87	70	80	744.3
87	71	77	727.67
87	71	78	740.59
87	71	79	745.66
87	71	80	737.99
87	72	77	741.82
87	72	78	752.54
87	72	79	748.66
87	72	80	740
87	73	77	733.59
87	73	78	720.35
87	73	79	733.23
87	73	80	758.11
87	73	81	747.76
87	73	82	746.66
87	73	83	753.68
87	73	84	768.74
87	74	81	788.21
87	74	82	826.73
87	74	83	855.66
87	74	84	868.48
87	75	81	810.4
87	75	82	866.13
87	75	83	902.03
87	75	84	908.64
87	76	81	815.61
87	76	82	869.86
87	76	83	906.69
87	76	84	913.09
88	46	81	930.98
88	46	82	932.87
88	46	83	934.79
88	46	84	946.15
88	47	81	875.87
88	47	82	873.86
88	47	83	857.72
88	47	84	858.77
88	48	81	770.07
88	48	82	775.33
88	48	83	760.09
88	48	84	762.35
88	49	77	732.54
88	49	78	742.69
88	49	79	732.22
88	49	80	716.55
88	49	81	737.4
88	49	82	749.45
88	49	83	740.51
88	49	84	747.97
88	50	77	733.63
88	50	78	728.48
88	50	79	722.47
88	50	80	717.45
88	50	81	727.73
88	50	82	735.07
88	50	83	726.62
88	50	84	732.33
88	51	77	735.1
88	51	78	728.01
88	51	79	720.96
88	51	80	707.3
88	52	77	762.54
88	52	78	765.78
88	52	79	760.18
88	52	80	743.84
88	53	77	896.5
88	53	78	860.17
88	53	79	828.3
88	53	80	809.99
88	54	77	917.48
88	54	78	896.91
88	54	79	875.13
88	54	80	832.18
88	55	77	896.92
88	55	78	896.32
88	55	79	900.31
88	55	80	855.73
88	55	81	826.2
88	55	82	813.9
88	55	83	809.68
88	55	84	813.77
88	56	77	859.94
88	56	78	867.82
88	56	79	896.01
88	56	80	878.83
88	56	81	862.19
88	56	82	842.84
88	56	83	826.09
88	56	84	831.61
88	57	77	864.85
88	57	78	886.08
88	57	79	888.47
88	57	80	888.29
88	57	81	880.2
88	57	82	825.82
88	57	83	795.72
88	57	84	812.45
88	58	77	879.63
88	58	78	895.63
88	58	79	879.58
88	58	80	894.01
88	58	81	913.67
88	58	82	896.79
88	58	83	885.09
88	58	84	867.19
88	59	77	906.09
88	59	78	884.34
88	59	79	859.6
88	59	80	867.18
88	59	81	874.23
88	59	82	863.86
88	59	83	854.06
88	59	84	832.56
88	60	77	860.89
88	60	78	841.96
88	60	79	800.89
88	60	80	753.64
88	60	81	704.45
88	60	82	686.56
88	60	83	688.98
88	60	84	753.69
88	61	77	834.68
88	61	78	845.93
88	61	79	820.41
88	61	80	792.81
88	61	81	755.16
88	61	82	744.49
88	61	83	748.63
88	61	84	799.17
88	62	77	825.63
88	62	78	861.12
88	62	79	844.03
88	62	80	828.74
88	62	81	822.78
88	62	82	824.15
88	62	83	827.2
88	62	84	846.39
88	63	77	872.45
88	63	78	851.09
88	63	79	847.51
88	63	80	848.29
88	63	81	892.54
88	63	82	903.74
88	63	83	895.02
88	63	84	866.29
88	64	77	866.69
88	64	78	822.67
88	64	79	784.36
88	64	80	768.5
88	64	81	851.1
88	64	82	867.01
88	64	83	850.46
88	64	84	797.13
88	65	77	866.52
88	65	78	823.15
88	65	79	766.14
88	65	80	730.09
88	65	81	820.22
88	65	82	837.34
88	65	83	817.95
88	65	84	774.74
88	66	77	878.82
88	66	78	838.64
88	66	79	773.3
88	66	80	717.53
88	66	81	794.13
88	66	82	804.48
88	66	83	777.65
88	66	84	750.34
88	67	77	852.97
88	67	78	799.13
88	67	79	746.24
88	67	80	707.7
88	67	81	747.43
88	67	82	745.85
88	67	83	717.29
88	67	84	714.86
88	68	77	811.44
88	68	78	775.31
88	68	79	742.85
88	68	80	715.81
88	68	81	739.86
88	68	82	742.28
88	68	83	732.18
88	68	84	727.53
88	69	77	757.86
88	69	78	749.3
88	69	79	735.21
88	69	80	722.54
88	70	77	723.7
88	70	78	723.87
88	70	79	720.08
88	70	80	721.88
88	71	77	721.23
88	71	78	737.31
88	71	79	736.95
88	71	80	729.52
88	72	77	723.65
88	72	78	745.97
88	72	79	744.29
88	72	80	739.04
88	73	77	722.18
88	73	78	714.09
88	73	79	727.84
88	73	80	757.61
88	73	81	770.55
88	73	82	773.38
88	73	83	775.97
88	73	84	786.9
88	74	81	822.17
88	74	82	858.8
88	74	83	876.81
88	74	84	887.22
88	75	81	863.11
88	75	82	919.44
88	75	83	932.41
88	75	84	938.27
88	76	81	874.23
88	76	82	926.76
88	76	83	900.97
88	76	84	921.21
89	46	81	936.97
89	46	82	945.59
89	46	83	943.43
89	46	84	945.33
89	47	81	900.47
89	47	82	896.6
89	47	83	872.23
89	47	84	864.06
89	48	81	783.21
89	48	82	786.81
89	48	83	763.15
89	48	84	758.98
89	49	77	737.31
89	49	78	737.92
89	49	79	730.71
89	49	80	719.63
89	49	81	747.45
89	49	82	760.86
89	49	83	746.88
89	49	84	752.53
89	50	74	721.71
89	50	75	760.98
89	50	76	741.55
89	50	77	726.86
89	50	78	752.56
89	50	79	755.44
89	50	80	739.27
89	50	81	750.22
89	50	82	754.81
89	50	83	739.5
89	50	84	744.87
89	51	74	725.01
89	51	75	801.99
89	51	76	793.99
89	51	77	781.36
89	51	78	792.41
89	51	79	778.51
89	51	80	740.55
89	51	81	732.21
89	51	82	725.45
89	51	83	715.88
89	51	84	717.58
89	52	74	750.5
89	52	75	859.84
89	52	76	875.66
89	52	77	858.05
89	52	78	844.62
89	52	79	826.04
89	52	80	799.38
89	52	81	783.62
89	52	82	769.4
89	52	83	753.78
89	52	84	746.03
89	53	74	765.94
89	53	75	870.02
89	53	76	892.43
89	53	77	873.72
89	53	78	882.99
89	53	79	884.56
89	53	80	886.74
89	53	81	860.91
89	53	82	831.58
89	53	83	804.82
89	53	84	787.99
89	54	74	771.82
89	54	75	864.03
89	54	76	902.34
89	54	77	899.45
89	54	78	887.07
89	54	79	869.24
89	54	80	857.12
89	54	81	844.6
89	54	82	843.42
89	54	83	832.92
89	54	84	825.06
89	55	75	844.63
89	55	76	894.24
89	55	77	905.2
89	55	78	884.39
89	55	79	869.2
89	55	80	860.76
89	55	81	855.85
89	55	82	867.45
89	55	83	867.38
89	55	84	865.08
89	56	75	822.37
89	56	76	847.94
89	56	77	865.74
89	56	78	873.71
89	56	79	887.61
89	56	80	883.68
89	56	81	881.57
89	56	82	884.46
89	56	83	880.26
89	56	84	881.62
89	57	75	838.17
89	57	76	826.37
89	57	77	861.52
89	57	78	867.32
89	57	79	844.39
89	57	80	862.64
89	57	81	879.01
89	57	82	844.17
89	57	83	831.43
89	57	84	855.62
89	58	77	870.66
89	58	78	881.5
89	58	79	861.77
89	58	80	900.55
89	58	81	945.86
89	58	82	926.44
89	58	83	919.37
89	58	84	913.53
89	59	77	902.24
89	59	78	895.42
89	59	79	893.18
89	59	80	913.1
89	59	81	929.18
89	59	82	892.52
89	59	83	852.91
89	59	84	826.35
89	60	77	821.62
89	60	78	806.81
89	60	79	797.02
89	60	80	760.26
89	60	81	700.71
89	60	82	647.2
89	60	83	603.82
89	60	84	668.6
89	61	77	805.63
89	61	78	816.71
89	61	79	819.73
89	61	80	780.47
89	61	81	716.82
89	61	82	668.28
89	61	83	632.84
89	61	84	748.94
89	62	77	825.19
89	62	78	848.22
89	62	79	855.34
89	62	80	837.42
89	62	81	814.22
89	62	82	788.65
89	62	83	760.54
89	62	84	841.37
89	63	77	867.46
89	63	78	848.43
89	63	79	873.31
89	63	80	913.82
89	63	81	965.8
89	63	82	950.54
89	63	83	926.04
89	63	84	905.05
89	64	77	869.98
89	64	78	814.2
89	64	79	798.8
89	64	80	811.28
89	64	81	895.14
89	64	82	906.18
89	64	83	879.39
89	64	84	831.99
89	65	77	865.17
89	65	78	799.89
89	65	79	760.62
89	65	80	757.49
89	65	81	869.32
89	65	82	901.96
89	65	83	885.63
89	65	84	823.72
89	66	75	857.97
89	66	76	869.36
89	66	77	858.37
89	66	78	806.75
89	66	79	754.32
89	66	80	736.67
89	66	81	847.09
89	66	82	881.41
89	66	83	865.03
89	66	84	803.57
89	67	75	887.73
89	67	76	852.48
89	67	77	813.78
89	67	78	786.15
89	67	79	743.75
89	67	80	715.87
89	67	81	770.95
89	67	82	787.84
89	67	83	771.06
89	67	84	744.99
89	68	75	865.17
89	68	76	816.4
89	68	77	778.42
89	68	78	777.48
89	68	79	753.69
89	68	80	732.41
89	68	81	760.21
89	68	82	767.76
89	68	83	757.74
89	68	84	757.13
89	69	74	853.57
89	69	75	807.77
89	69	76	764.51
89	69	77	744.68
89	69	78	765.72
89	69	79	762.91
89	69	80	750.71
89	69	81	760.38
89	69	82	764.9
89	69	83	763.19
89	69	84	773.14
89	70	74	795.31
89	70	75	779.42
89	70	76	750.71
89	70	77	729.41
89	70	78	735.19
89	70	79	727.08
89	70	80	720.15
89	70	81	754.73
89	70	82	774.89
89	70	83	783.73
89	70	84	781.94
89	71	74	755.87
89	71	75	764.79
89	71	76	750.5
89	71	77	736.65
89	71	78	742.18
89	71	79	735.45
89	71	80	726.53
89	71	81	747.22
89	71	82	756.08
89	71	83	755.01
89	71	84	750.83
89	72	74	742.88
89	72	75	766.09
89	72	76	760.12
89	72	77	750.06
89	72	78	758.54
89	72	79	752.46
89	72	80	745.08
89	72	81	752.45
89	72	82	756.72
89	72	83	758.49
89	72	84	757.9
89	73	74	753.9
89	73	75	754.08
89	73	76	745.37
89	73	77	736.33
89	73	78	735.26
89	73	79	742.41
89	73	80	761.49
89	73	81	795.27
89	73	82	815.25
89	73	83	821.5
89	73	84	811.92
89	74	81	858.22
89	74	82	893.18
89	74	83	903.36
89	74	84	895.1
89	75	81	912.48
89	75	82	960.74
89	75	83	970.36
89	75	84	965.65
89	76	81	911.4
89	76	82	956.48
89	76	83	935.28
89	76	84	954.83
90	46	81	922.67
90	46	82	936.27
90	46	83	935.8
90	46	84	923.3
90	47	81	907.52
90	47	82	906.5
90	47	83	880.53
90	47	84	866
90	48	81	792.19
90	48	82	796.01
90	48	83	775.68
90	48	84	775.34
90	49	74	764.01
90	49	75	763.25
90	49	76	760.75
90	49	81	755.43
90	49	82	767.78
90	49	83	753.8
90	49	84	761.03
90	50	74	747.8
90	50	75	766.1
90	50	76	753.77
90	50	77	743.74
90	50	78	762.76
90	50	79	769.98
90	50	80	764.4
90	50	81	775.52
90	50	82	776.32
90	50	83	754.94
90	50	84	759.5
90	51	74	738.72
90	51	75	798.11
90	51	76	804.46
90	51	77	805.16
90	51	78	818.63
90	51	79	807.48
90	51	80	773.59
90	51	81	763.78
90	51	82	752.55
90	51	83	743.04
90	51	84	745.68
90	52	74	764.24
90	52	75	851.37
90	52	76	890.28
90	52	77	899.1
90	52	78	883.51
90	52	79	863.94
90	52	80	840.06
90	52	81	827.21
90	52	82	810.61
90	52	83	786.19
90	52	84	768
90	53	74	767.27
90	53	75	862.09
90	53	76	883.14
90	53	77	868.67
90	53	78	904.26
90	53	79	933.63
90	53	80	946.54
90	53	81	927.98
90	53	82	895.88
90	53	83	844.78
90	53	84	809.53
90	54	74	765.57
90	54	75	858.79
90	54	76	893.74
90	54	77	889.23
90	54	78	888.38
90	54	79	878.69
90	54	80	880.42
90	54	81	884.78
90	54	82	899.75
90	54	83	886.29
90	54	84	877.27
90	55	74	768.29
90	55	75	839.67
90	55	76	893.32
90	55	77	923.14
90	55	78	889.81
90	55	79	864.86
90	55	80	872.24
90	55	81	884.38
90	55	82	903.29
90	55	83	895.42
90	55	84	883.39
90	56	74	803.31
90	56	75	831.48
90	56	76	866.14
90	56	77	906.61
90	56	78	917.36
90	56	79	922.15
90	56	80	917.62
90	56	81	908.11
90	56	82	904.69
90	56	83	888.97
90	56	84	868.13
90	57	74	862.92
90	57	75	850.27
90	57	76	845.42
90	57	77	890.23
90	57	78	893.1
90	57	79	870.85
90	57	80	876.77
90	57	81	886.81
90	57	82	876.48
90	57	83	858.98
90	57	84	839.41
90	58	74	911.34
90	58	75	871.87
90	58	76	839.13
90	58	77	889.85
90	58	78	903.57
90	58	79	899.89
90	58	80	936.43
90	58	81	975.87
90	58	82	967.71
90	58	83	971.19
90	58	84	981.79
90	59	75	898
90	59	76	908.28
90	59	77	918.7
90	59	78	925.47
90	59	79	943.64
90	59	80	965.62
90	59	81	984.02
90	59	82	934.66
90	59	83	894.15
90	59	84	877.51
90	60	75	764.4
90	60	76	731.63
90	60	77	736.21
90	60	78	745.08
90	60	79	753.24
90	60	80	739.56
90	60	81	705.68
90	60	82	675.06
90	60	83	634.86
90	60	84	623
90	61	77	720.96
90	61	78	758.44
90	61	79	789.78
90	61	80	752.5
90	61	81	662.71
90	61	82	601.28
90	61	83	549.19
90	61	84	605.6
90	62	75	828.89
90	62	76	792.5
90	62	77	801.85
90	62	78	821.7
90	62	79	857.06
90	62	80	832.09
90	62	81	771.59
90	62	82	711.27
90	62	83	650.25
90	62	84	770.22
90	63	75	691.96
90	63	76	825.65
90	63	77	875.34
90	63	78	853.61
90	63	79	894.4
90	63	80	945.39
90	63	81	1019
90	63	82	932.09
90	63	83	817.47
90	63	84	930.55
90	64	75	695.28
90	64	76	841.9
90	64	77	866.24
90	64	78	799.93
90	64	79	818.44
90	64	80	852.8
90	64	81	898.67
90	64	82	866.96
90	64	83	811.41
90	64	84	858.99
90	65	74	878.74
90	65	75	794.25
90	65	76	850.17
90	65	77	841.82
90	65	78	765.28
90	65	79	769.59
90	65	80	803.6
90	65	81	877.7
90	65	82	895.4
90	65	83	882.67
90	65	84	875.26
90	66	74	888.55
90	66	75	905.8
90	66	76	878.8
90	66	77	829.64
90	66	78	772.01
90	66	79	757.57
90	66	80	791.64
90	66	81	892
90	66	82	923.42
90	66	83	916.87
90	66	84	865.69
90	67	74	915.13
90	67	75	890.22
90	67	76	834.46
90	67	77	785.23
90	67	78	764.34
90	67	79	751.11
90	67	80	752.13
90	67	81	790.47
90	67	82	811.75
90	67	83	825.64
90	67	84	778.58
90	68	74	917.06
90	68	75	845.62
90	68	76	789.14
90	68	77	757.02
90	68	78	769.32
90	68	79	770.67
90	68	80	766.47
90	68	81	775.91
90	68	82	786.22
90	68	83	795.17
90	68	84	784.88
90	69	74	848.73
90	69	75	795.97
90	69	76	757.19
90	69	77	743.56
90	69	78	778.5
90	69	79	797.64
90	69	80	800.18
90	69	81	791.83
90	69	82	785.59
90	69	83	776.66
90	69	84	791.28
90	70	74	806.59
90	70	75	793
90	70	76	760.4
90	70	77	737.58
90	70	78	746.08
90	70	79	742.48
90	70	80	741.66
90	70	81	771.71
90	70	82	785.22
90	70	83	775.37
90	70	84	781.79
90	71	74	790.38
90	71	75	792.49
90	71	76	766.46
90	71	77	745.72
90	71	78	746.11
90	71	79	740.16
90	71	80	738.43
90	71	81	766.75
90	71	82	774.48
90	71	83	766.34
90	71	84	771.35
90	72	74	800.77
90	72	75	788.72
90	72	76	769.19
90	72	77	758.13
90	72	78	763.9
90	72	79	765.2
90	72	80	766.79
90	72	81	772.09
90	72	82	771.81
90	72	83	775.31
90	72	84	781.78
90	73	74	811.26
90	73	75	791.64
90	73	76	769.05
90	73	81	832.2
90	73	82	858.52
90	73	83	872.46
90	73	84	854.37
90	74	81	900.56
90	74	82	938.78
90	74	83	955.27
90	74	84	930.52
90	75	81	963.85
90	75	82	1006.5
90	75	83	1027.4
90	75	84	1002.7
90	76	81	937.84
90	76	82	982.5
90	76	83	1006.8
90	76	84	997.03
91	47	81	906.91
91	47	82	897.59
91	47	83	874.34
91	47	84	879.74
91	48	81	811.48
91	48	82	807.17
91	48	83	794.71
91	48	84	813.87
91	49	74	783.69
91	49	75	781.18
91	49	76	770.2
91	49	81	764.51
91	49	82	774.28
91	49	83	763.73
91	49	84	780.85
91	50	74	776.87
91	50	75	782.78
91	50	76	762.93
91	50	81	782.97
91	50	82	777.84
91	50	83	755.24
91	50	84	761.74
91	51	74	775.96
91	51	75	813.54
91	51	76	800.55
91	51	81	779.27
91	51	82	761.95
91	51	83	745.75
91	51	84	759.68
91	52	74	802.42
91	52	75	867.52
91	52	76	876.51
91	52	81	827.67
91	52	82	796.44
91	52	83	776.36
91	52	84	769.01
91	53	74	827.66
91	53	75	899.33
91	53	76	903.48
91	53	81	913.8
91	53	82	854.22
91	53	83	821.22
91	53	84	794.75
91	54	74	836.9
91	54	75	900.17
91	54	76	915.51
91	54	81	901.05
91	54	82	905.71
91	54	83	871.8
91	54	84	840.2
91	55	74	821.7
91	55	75	869.63
91	55	76	909.33
91	55	81	919.59
91	55	82	930.16
91	55	83	905
91	55	84	884.18
91	56	74	811.12
91	56	75	865.35
91	56	76	910.4
91	56	81	963.06
91	56	82	938.93
91	56	83	918.58
91	56	84	898.87
91	57	74	847.21
91	57	75	866.37
91	57	76	888.24
91	57	77	938.12
91	57	78	956.96
91	57	79	961.12
91	57	80	925.58
91	57	81	898.36
91	57	82	907.61
91	57	83	898.14
91	57	84	883.93
91	58	74	909.88
91	58	75	877.71
91	58	76	867.35
91	58	77	932.57
91	58	78	960.47
91	58	79	975.39
91	58	80	968.01
91	58	81	963.64
91	58	82	967.23
91	58	83	976.42
91	58	84	999.77
91	59	74	901.1
91	59	75	919.63
91	59	76	938.13
91	59	77	950.33
91	59	78	961.4
91	59	79	969.43
91	59	80	978.2
91	59	81	989.4
91	59	82	938.31
91	59	83	913.77
91	59	84	906.1
91	60	74	808.76
91	60	75	748.43
91	60	76	672.89
91	60	77	707.35
91	60	78	730.91
91	60	79	714.26
91	60	80	741.14
91	60	81	779.32
91	60	82	751.77
91	60	83	718.62
91	60	84	683.18
91	61	74	763.22
91	61	75	666.46
91	61	76	588.69
91	61	77	669.65
91	61	78	759.2
91	61	79	766.22
91	61	80	769.88
91	61	81	745.19
91	61	82	742.64
91	61	83	699.99
91	61	84	614.46
91	62	74	868.41
91	62	75	714.79
91	62	76	697.99
91	62	77	775.59
91	62	78	857
91	62	79	868.59
91	62	80	854.29
91	62	81	820.29
91	62	82	824.64
91	62	83	800.6
91	62	84	784.6
91	63	74	827.85
91	63	75	649.52
91	63	76	828.69
91	63	77	879.6
91	63	78	847.79
91	63	79	891.83
91	63	80	937.85
91	63	81	992.99
91	63	82	960.55
91	63	83	893.06
91	63	84	949.7
91	64	74	838.74
91	64	75	732.85
91	64	76	864.6
91	64	77	858.01
91	64	78	777.16
91	64	79	823.35
91	64	80	864.34
91	64	81	897.3
91	64	82	859.28
91	64	83	808.45
91	64	84	872.61
91	65	74	872.06
91	65	75	901.08
91	65	76	868.08
91	65	77	817.23
91	65	78	736.39
91	65	79	772.5
91	65	80	818.64
91	65	81	869.3
91	65	82	876.73
91	65	83	870.33
91	65	84	901.32
91	66	74	871.21
91	66	75	908.35
91	66	76	873.19
91	66	77	823.93
91	66	78	748.55
91	66	79	751.95
91	66	80	794.95
91	66	81	877.65
91	66	82	918.06
91	66	83	936.24
91	66	84	911.2
91	67	74	903.94
91	67	75	894.87
91	67	76	838.81
91	67	81	807.05
91	67	82	841.21
91	67	83	874.71
91	67	84	829.28
91	68	74	914.79
91	68	75	858.64
91	68	76	798.2
91	68	81	791.55
91	68	82	808.79
91	68	83	829.41
91	68	84	811.32
91	69	74	848.01
91	69	75	791.26
91	69	76	755.17
91	69	81	798.25
91	69	82	791.04
91	69	83	790.15
91	69	84	799.72
91	70	74	812.69
91	70	75	790.64
91	70	76	759.22
91	70	81	770.45
91	70	82	768.31
91	70	83	759.56
91	70	84	772.12
91	71	74	801.72
91	71	75	794.06
91	71	76	762.92
91	71	81	782.87
91	71	82	786.04
91	71	83	771.01
91	71	84	780.28
91	72	74	825.3
91	72	75	793.28
91	72	76	760.87
91	72	81	817.16
91	72	82	820.7
91	72	83	802.56
91	72	84	802.62
91	73	74	826.91
91	73	75	802.84
91	73	76	777.01
91	73	81	877.61
91	73	82	884.85
91	73	83	883.04
91	73	84	878.78
91	74	74	815.45
91	74	75	796.78
91	74	76	770.83
91	74	81	942.77
91	74	82	953.92
91	74	83	964.68
91	74	84	960.4
91	75	81	1009.3
91	75	82	1027.9
91	75	83	1044.7
91	75	84	1040
91	76	81	976.04
91	76	82	1006.9
91	76	83	1030.9
91	76	84	1032.2
92	47	81	948.14
92	47	82	952.91
92	47	83	942.43
92	47	84	951.52
92	48	81	854.05
92	48	82	864.48
92	48	83	870.85
92	48	84	888.44
92	49	74	800.08
92	49	75	806.71
92	49	76	776.26
92	49	81	783.14
92	49	82	803.16
92	49	83	819.06
92	49	84	838.34
92	50	74	799.58
92	50	75	808.01
92	50	76	768.64
92	50	81	783.42
92	50	82	781.51
92	50	83	779.14
92	50	84	797.47
92	51	74	813.05
92	51	75	835.43
92	51	76	794
92	51	81	778.65
92	51	82	772.24
92	51	83	760.04
92	51	84	788.09
92	52	74	833.23
92	52	75	887.2
92	52	76	847.52
92	52	81	788.23
92	52	82	770.38
92	52	83	757.03
92	52	84	771.19
92	53	74	885.33
92	53	75	942.98
92	53	76	925.91
92	53	81	818.42
92	53	82	772.99
92	53	83	767.81
92	53	84	769.87
92	54	74	919.53
92	54	75	954.73
92	54	76	953.18
92	54	81	844.35
92	54	82	822.28
92	54	83	798.63
92	54	84	777.85
92	55	74	895.82
92	55	75	912.02
92	55	76	923.64
92	55	81	880.54
92	55	82	865.73
92	55	83	848.71
92	55	84	835.21
92	56	74	843.15
92	56	75	907.35
92	56	76	939.05
92	56	81	930.21
92	56	82	896.19
92	56	83	880.31
92	56	84	868.85
92	57	74	832.37
92	57	75	882.42
92	57	76	913.32
92	57	77	916.04
92	57	78	944.85
92	57	79	965.82
92	57	80	922.74
92	57	81	887.29
92	57	82	869.89
92	57	83	865.68
92	57	84	866.47
92	58	74	896.62
92	58	75	885.38
92	58	76	885.53
92	58	77	918.73
92	58	78	943.97
92	58	79	972.59
92	58	80	957.77
92	58	81	939.58
92	58	82	922.52
92	58	83	931.16
92	58	84	958.74
92	59	74	939.23
92	59	75	957.08
92	59	76	975.4
92	59	77	948.32
92	59	78	953.94
92	59	79	967.6
92	59	80	963.72
92	59	81	957.44
92	59	82	918.91
92	59	83	905.37
92	59	84	902.36
92	60	74	887.56
92	60	75	833.49
92	60	76	718.82
92	60	77	763.12
92	60	78	793.43
92	60	79	755.45
92	60	80	767.29
92	60	81	804.28
92	60	82	802.26
92	60	83	789.07
92	60	84	761.63
92	61	74	845.55
92	61	75	712.02
92	61	76	581.93
92	61	77	710.63
92	61	78	819.76
92	61	79	774.2
92	61	80	800.58
92	61	81	853.14
92	61	82	892.7
92	61	83	871.56
92	61	84	753.1
92	62	74	839.27
92	62	75	588.21
92	62	76	595.81
92	62	77	756.63
92	62	78	888.51
92	62	79	843.69
92	62	80	865.49
92	62	81	912.54
92	62	82	954.14
92	62	83	947.62
92	62	84	873.92
92	63	74	760.56
92	63	75	618.83
92	63	76	813.43
92	63	77	881.31
92	63	78	865.83
92	63	79	885.05
92	63	80	928.89
92	63	81	983.97
92	63	82	996.75
92	63	83	981.82
92	63	84	976.96
92	64	74	740.85
92	64	75	737.23
92	64	76	880.79
92	64	77	890.86
92	64	78	839.3
92	64	79	820.99
92	64	80	844.2
92	64	81	893.17
92	64	82	894.87
92	64	83	882.71
92	64	84	912.93
92	65	74	783.51
92	65	75	927.26
92	65	76	888.28
92	65	77	862.82
92	65	78	834.44
92	65	79	788.57
92	65	80	798.84
92	65	81	848.81
92	65	82	881.93
92	65	83	905.75
92	65	84	933.21
92	66	74	814.69
92	66	75	900.44
92	66	76	877.38
92	66	77	861.94
92	66	78	841.85
92	66	79	795.63
92	66	80	793.28
92	66	81	840.32
92	66	82	904.89
92	66	83	950.57
92	66	84	944.62
92	67	74	867.05
92	67	75	906.32
92	67	76	871.65
92	67	81	793.74
92	67	82	835.75
92	67	83	872.96
92	67	84	871.4
92	68	74	908.43
92	68	75	897.15
92	68	76	853.6
92	68	81	776.9
92	68	82	803.22
92	68	83	831.01
92	68	84	829.37
92	69	74	863
92	69	75	825.54
92	69	76	805.57
92	69	81	778.25
92	69	82	791.18
92	69	83	810.94
92	69	84	803.75
92	70	74	817.87
92	70	75	785.79
92	70	76	758.9
92	70	81	761.38
92	70	82	765.05
92	70	83	767.1
92	70	84	772.02
92	71	74	787.46
92	71	75	771.53
92	71	76	732.66
92	71	81	784.99
92	71	82	791.41
92	71	83	785.7
92	71	84	798.8
92	72	74	807.63
92	72	75	792.03
92	72	76	750.99
92	72	81	836.37
92	72	82	854.55
92	72	83	844.54
92	72	84	853.07
92	73	74	808.15
92	73	75	787.2
92	73	76	756.26
92	73	81	903.4
92	73	82	915.69
92	73	83	913.66
92	73	84	916.15
92	74	74	805.63
92	74	75	781.41
92	74	76	754.81
92	74	81	965.21
92	74	82	971.32
92	74	83	981.97
92	74	84	985.35
92	75	81	1010.8
92	75	82	1022.4
92	75	83	1042.6
92	75	84	1052.4
92	76	81	968.27
92	76	82	993.22
92	76	83	1015.9
92	76	84	1037.8
93	49	74	819.72
93	49	75	839.47
93	49	76	798.92
93	50	74	809.64
93	50	75	830.3
93	50	76	782.12
93	50	81	789.57
93	50	82	786.44
93	50	83	796.42
93	50	84	824.39
93	51	74	830.01
93	51	75	840.69
93	51	76	780.39
93	51	81	787.12
93	51	82	781.94
93	51	83	784.24
93	51	84	820.85
93	52	74	833.21
93	52	75	860.22
93	52	76	800.67
93	52	81	781.05
93	52	82	765.25
93	52	83	760.27
93	52	84	799
93	53	74	883.36
93	53	75	920.11
93	53	76	869.17
93	53	81	767.41
93	53	82	730.53
93	53	83	734.41
93	53	84	769.83
93	54	71	734.29
93	54	72	706.02
93	54	73	824.39
93	54	74	934.43
93	54	75	958.29
93	54	76	924.56
93	54	81	782.42
93	54	82	758.42
93	54	83	743.65
93	54	84	737.06
93	55	71	766.44
93	55	72	723.11
93	55	73	823.75
93	55	74	946.77
93	55	75	940.81
93	55	76	942.07
93	55	81	810.23
93	55	82	791.72
93	55	83	782.28
93	55	84	778.25
93	56	71	848.74
93	56	72	775.74
93	56	73	826.5
93	56	74	923.39
93	56	75	933.53
93	56	76	937
93	56	81	857.47
93	56	82	825.43
93	56	83	820.08
93	56	84	814.93
93	57	71	956.51
93	57	72	861.77
93	57	73	839.12
93	57	74	876.05
93	57	75	911.27
93	57	76	930.42
93	57	77	926.5
93	57	78	937.6
93	57	79	937.87
93	57	80	894.51
93	58	71	995.21
93	58	72	951.06
93	58	73	886.29
93	58	74	845.31
93	58	75	895.59
93	58	76	924.75
93	58	77	927.33
93	58	78	935.68
93	58	79	958.76
93	58	80	937.99
93	59	71	944.11
93	59	72	960.56
93	59	73	965.32
93	59	74	990.59
93	59	75	977.4
93	59	76	945.54
93	59	77	919.46
93	59	78	952.85
93	59	79	995.79
93	59	80	957.1
93	60	71	896.43
93	60	72	948.47
93	60	73	892.25
93	60	74	901.11
93	60	75	881.63
93	60	76	830.73
93	60	77	812.95
93	60	78	788.41
93	60	79	724.04
93	60	80	764.11
93	61	74	801.64
93	61	75	777.23
93	61	76	753.37
93	61	77	798.32
93	61	78	809.57
93	61	79	735.62
93	61	80	796.83
93	62	71	918.51
93	62	72	1007.8
93	62	73	987.61
93	62	74	867.61
93	62	75	748.87
93	62	76	736.47
93	62	77	830.26
93	62	78	879.52
93	62	79	825.45
93	62	80	867.45
93	63	71	870.6
93	63	72	921.38
93	63	73	905.15
93	63	74	857.6
93	63	75	835.32
93	63	76	875.92
93	63	77	885.87
93	63	78	872.73
93	63	79	900.84
93	63	80	939.01
93	64	71	857.5
93	64	72	870.18
93	64	73	821.67
93	64	74	829.51
93	64	75	862.63
93	64	76	910.8
93	64	77	908.33
93	64	78	875.11
93	64	79	844.89
93	64	80	848.79
93	65	71	883.27
93	65	72	973.38
93	65	73	851.27
93	65	74	825.13
93	65	75	873.06
93	65	76	901.66
93	65	77	905.81
93	65	78	889.32
93	65	79	820.99
93	65	80	805.6
93	66	71	893.5
93	66	72	987.92
93	66	73	921.13
93	66	74	907.2
93	66	75	919.17
93	66	76	907.87
93	67	71	891.4
93	67	72	983.42
93	67	73	956.8
93	67	74	942.85
93	67	75	942.78
93	67	76	919.08
93	67	81	781.92
93	67	82	808.11
93	67	83	841.19
93	67	84	880.95
93	68	71	878.62
93	68	72	975.19
93	68	73	956.67
93	68	74	947.87
93	68	75	942.78
93	68	76	912.52
93	68	81	770.21
93	68	82	783.68
93	68	83	803.94
93	68	84	828.19
93	69	71	778.37
93	69	72	960.57
93	69	73	916.09
93	69	74	883.94
93	69	75	877.14
93	69	76	861.18
93	69	81	776.96
93	69	82	795.55
93	69	83	821.31
93	69	84	800.32
93	70	74	831.25
93	70	75	830.84
93	70	76	806.43
93	70	81	766.52
93	70	82	773
93	70	83	780.23
93	70	84	777.39
93	71	74	791.53
93	71	75	809.69
93	71	76	770.19
93	71	81	790
93	71	82	797.49
93	71	83	798.2
93	71	84	813.63
93	72	74	809.71
93	72	75	845.65
93	72	76	801.41
93	72	81	852.44
93	72	82	874.63
93	72	83	881.34
93	72	84	907.32
93	73	74	813.42
93	73	75	827.36
93	73	76	792.96
93	73	81	928.07
93	73	82	943.94
93	73	83	949.7
93	73	84	964.03
93	74	74	817.95
93	74	75	804.11
93	74	76	776.47
94	49	74	832.95
94	49	75	845.4
94	49	76	826.83
94	50	71	867.2
94	50	72	812.89
94	50	73	817.06
94	50	74	822.55
94	50	75	827.12
94	50	76	803.31
94	51	71	859.23
94	51	72	831.08
94	51	73	830.5
94	51	74	828.62
94	51	75	824.95
94	51	76	777.25
94	52	71	848.34
94	52	72	823.1
94	52	73	829.31
94	52	74	840.35
94	52	75	854.55
94	52	76	800.47
94	53	69	630.21
94	53	70	766.85
94	53	71	839.59
94	53	72	813.79
94	53	73	840.22
94	53	74	869.93
94	53	75	891.73
94	53	76	848.99
94	54	69	607.58
94	54	70	727.75
94	54	71	827.11
94	54	72	814.06
94	54	73	858.69
94	54	74	908.28
94	54	75	932.97
94	54	76	905.57
94	54	78	885.32
94	54	79	846.02
94	54	80	798.21
94	55	69	610.27
94	55	70	718.37
94	55	71	817
94	55	72	769.31
94	55	73	833.29
94	55	74	921.72
94	55	75	949.58
94	55	76	941.51
94	55	78	913.21
94	55	79	872.87
94	55	80	811.86
94	56	69	640.31
94	56	70	738.2
94	56	71	849.66
94	56	72	794.15
94	56	73	843.95
94	56	74	927.02
94	56	75	947.69
94	56	76	931.4
94	56	78	960.02
94	56	79	967.89
94	56	80	878.44
94	57	71	926.72
94	57	72	866.5
94	57	73	868.69
94	57	74	907.3
94	57	75	933.12
94	57	76	934.35
94	57	77	912.53
94	57	78	939.86
94	57	79	938.53
94	57	80	896.87
94	58	71	971.44
94	58	72	937.08
94	58	73	892.71
94	58	74	857.69
94	58	75	909.74
94	58	76	939.7
94	58	77	929.95
94	58	78	932.3
94	58	79	948.64
94	58	80	942.1
94	59	71	961.51
94	59	72	964.69
94	59	73	963.52
94	59	74	997.47
94	59	75	981.97
94	59	76	943.92
94	59	77	924.76
94	59	78	962.29
94	59	79	1029.7
94	59	80	966.44
94	60	71	871.93
94	60	72	878.11
94	60	73	814.86
94	60	74	849.1
94	60	75	864.11
94	60	76	877.4
94	60	77	829.07
94	60	78	775.96
94	60	79	706.92
94	60	80	777.71
94	61	71	712.96
94	61	72	714.23
94	61	73	600.1
94	61	74	693.17
94	61	75	775.02
94	61	76	861.69
94	61	77	846.94
94	61	78	802.95
94	61	79	714.42
94	61	80	798.5
94	62	71	800.67
94	62	72	847.2
94	62	73	822.8
94	62	74	835.34
94	62	75	852.01
94	62	76	884.18
94	62	77	907.51
94	62	78	888.66
94	62	79	822.31
94	62	80	869.81
94	63	71	876.52
94	63	72	912.33
94	63	73	907.64
94	63	74	942.28
94	63	75	969.8
94	63	76	962.08
94	63	77	934.62
94	63	78	914.05
94	63	79	929.39
94	63	80	959.36
94	64	71	913.65
94	64	72	959.35
94	64	73	929.97
94	64	74	953.75
94	64	75	971.02
94	64	76	962.64
94	64	77	950.16
94	64	78	930.3
94	64	79	894.39
94	64	80	884.72
94	65	71	910.6
94	65	72	1009.9
94	65	73	936.19
94	65	74	900.84
94	65	75	905.77
94	65	76	926.25
94	65	77	947.07
94	65	78	944
94	65	79	880.22
94	65	80	851.84
94	66	71	899.87
94	66	72	987.89
94	66	73	956.78
94	66	74	954.16
94	66	75	955.8
94	66	76	939.58
94	66	78	936.54
94	66	79	911
94	66	80	885.67
94	67	69	768.96
94	67	70	804.64
94	67	71	871.1
94	67	72	961.8
94	67	73	953.46
94	67	74	950.96
94	67	75	953.65
94	67	76	941.82
94	67	78	946.55
94	67	79	903.49
94	67	80	856.29
94	68	69	677.01
94	68	70	714.64
94	68	71	815.61
94	68	72	947.83
94	68	73	931.06
94	68	74	920.38
94	68	75	926.69
94	68	76	926.04
94	68	78	928.56
94	68	79	879.4
94	68	80	832.21
94	69	69	681.26
94	69	70	687.37
94	69	71	761.09
94	69	72	899.19
94	69	73	873.84
94	69	74	862.5
94	69	75	868.33
94	69	76	868.65
94	69	78	857.65
94	69	79	828.56
94	69	80	809.23
94	70	69	690.17
94	70	70	673.41
94	70	71	725.91
94	70	72	871.68
94	70	73	842.31
94	70	74	822.51
94	70	75	826.21
94	70	76	821.59
94	71	71	706.29
94	71	72	846.52
94	71	73	822.27
94	71	74	801.52
94	71	75	804.28
94	71	76	790.58
94	72	71	681.36
94	72	72	836.79
94	72	73	839.86
94	72	74	830.72
94	72	75	845.14
94	72	76	832.07
94	73	71	662.25
94	73	72	835.77
94	73	73	850.64
94	73	74	833.14
94	73	75	838.1
94	73	76	831.84
94	74	74	827.76
94	74	75	820.64
94	74	76	817.46
95	50	71	887.33
95	50	72	840.19
95	50	73	844.78
95	51	71	885.72
95	51	72	876.42
95	51	73	873.01
95	52	71	872.71
95	52	72	883.51
95	52	73	904.19
95	53	69	652.74
95	53	70	770.51
95	53	71	853.31
95	53	72	868.73
95	53	73	903.31
95	53	77	888.03
95	53	78	910.76
95	53	79	875.4
95	53	80	823.97
95	54	69	635.9
95	54	70	763.75
95	54	71	866.19
95	54	72	853.08
95	54	73	863.28
95	54	77	936.52
95	54	78	965.04
95	54	79	918.16
95	54	80	846.2
95	55	69	643.87
95	55	70	761.63
95	55	71	869.02
95	55	72	836.06
95	55	73	841.62
95	55	77	963.43
95	55	78	977.36
95	55	79	940.77
95	55	80	873.96
95	56	69	681.69
95	56	70	772.86
95	56	71	878.8
95	56	72	839.34
95	56	73	851.86
95	56	77	909.84
95	56	78	999.4
95	56	79	1012.7
95	56	80	939.42
95	57	69	762.14
95	57	70	822.23
95	57	71	916.32
95	57	72	877.2
[truncated: 7,412 more rows]
