# Supplementary material for: From mathematics to medicine: A practical primer on topological data analysis (TDA) and the development of related analytic tools for the functional discovery of latent structure in fMRI data
Source: PLoS One. 2021 Aug 12;16(8):e0255859. doi: 10.1371/journal.pone.0255859 (PMC8360597; doi:10.1371/journal.pone.0255859)
Supplement: S1 Data — The included archive of .csv files has one .csv file for each time index. Each .csv file contains a single matrix, which has one column for each of the spatial coordinates x, y, z and one column for the fMRI signal amplitude at voxel (x, y, z) at that time index. This is normalized scan data for a single patient from our study, described in the paper, with an ACC (anterior cingulate cortex) mask applied. This is the data we used, together with our software implementation of our workflow (available at https://github.com/regalski/Wayne-State-TDA), to produce the persistence diagrams, vineyards, and loop locations pictured in the figures and described in the Workflow section of our paper. (ZIP) [file pone.0255859.s004.zip › lea2002_145_121_121_time_214_rdACC.csv]

86	49	77	721.93
86	49	78	712.09
86	49	79	706.89
86	49	80	715.23
86	50	77	737.64
86	50	78	704.01
86	50	79	683.42
86	50	80	699.72
86	51	77	708.36
86	51	78	705.34
86	51	79	709.89
86	51	80	701.59
86	52	77	731.27
86	52	78	728.84
86	52	79	721.76
86	52	80	709.85
86	53	77	840.74
86	53	78	790.84
86	53	79	721.57
86	53	80	724.85
86	54	77	865.49
86	54	78	830.05
86	54	79	805.78
86	54	80	789.84
86	55	77	869.59
86	55	78	839.57
86	55	79	846.67
86	55	80	842.6
86	56	77	853.4
86	56	78	834.31
86	56	79	863.74
86	56	80	885.01
86	57	77	820.62
86	57	78	843.87
86	57	79	879.6
86	57	80	890.66
86	57	81	897.48
86	57	82	863.39
86	58	77	822.21
86	58	78	856.85
86	58	79	890.12
86	58	80	893.53
86	58	81	861.38
86	58	82	862.35
86	59	81	788.94
86	59	82	804.07
86	60	81	684.63
86	60	82	712.9
86	61	81	791
86	61	82	803.31
86	62	81	838.36
86	62	82	847.66
86	63	77	890.21
86	63	78	833.26
86	63	79	818.51
86	63	80	817.89
86	63	81	830.74
86	63	82	838.17
86	64	77	881.26
86	64	78	836.34
86	64	79	816.03
86	64	80	812.56
86	64	81	778.83
86	64	82	752.76
86	65	77	878.33
86	65	78	875.13
86	65	79	854
86	65	80	809.06
86	65	81	784.36
86	65	82	764.01
86	66	77	868.6
86	66	78	902.92
86	66	79	882.55
86	66	80	807.99
86	66	81	798.82
86	66	82	782.37
86	67	77	802.7
86	67	78	845.46
86	67	79	856.25
86	67	80	830.67
86	68	77	851.21
86	68	78	867.47
86	68	79	857.5
86	68	80	807.93
86	69	77	860.69
86	69	78	845.44
86	69	79	814.85
86	69	80	751.69
86	70	77	778.7
86	70	78	756.71
86	70	79	723.57
86	70	80	675.31
86	71	77	761.43
86	71	78	754.03
86	71	79	733.81
86	71	80	696.7
86	72	77	756.83
86	72	78	742.3
86	72	79	721.49
86	72	80	696.17
86	73	77	753.24
86	73	78	719.19
86	73	79	694.17
86	73	80	684.96
87	46	81	950.45
87	46	82	955.14
87	46	83	946.82
87	46	84	939.28
87	47	81	857.93
87	47	82	870.48
87	47	83	865.51
87	47	84	860.85
87	48	81	761.64
87	48	82	759.73
87	48	83	770.76
87	48	84	781.45
87	49	77	738.39
87	49	78	725.42
87	49	79	720.68
87	49	80	745.3
87	49	81	743.35
87	49	82	736.29
87	49	83	748.3
87	49	84	756.71
87	50	77	752.39
87	50	78	723.48
87	50	79	709.96
87	50	80	747.38
87	50	81	744.47
87	50	82	730.54
87	50	83	737.43
87	50	84	744.54
87	51	77	742.69
87	51	78	729.75
87	51	79	724.77
87	51	80	726.24
87	52	77	770.67
87	52	78	760.45
87	52	79	745.08
87	52	80	729.65
87	53	77	874.04
87	53	78	821.44
87	53	79	753.73
87	53	80	741.02
87	54	77	874.96
87	54	78	833.03
87	54	79	801.52
87	54	80	788.85
87	55	77	862.57
87	55	78	833.1
87	55	79	851.57
87	55	80	836.47
87	55	81	816.84
87	55	82	785.34
87	55	83	768.62
87	55	84	773.4
87	56	77	857.92
87	56	78	847.81
87	56	79	916.57
87	56	80	890.38
87	56	81	848.53
87	56	82	808.62
87	56	83	780.02
87	56	84	777.28
87	57	77	841.09
87	57	78	858.42
87	57	79	939.25
87	57	80	928.54
87	57	81	886.18
87	57	82	839.09
87	57	83	795.73
87	57	84	770.66
87	58	77	847.13
87	58	78	870.81
87	58	79	918.82
87	58	80	920.88
87	58	81	899.92
87	58	82	890.99
87	58	83	890.26
87	58	84	858.6
87	59	77	893.48
87	59	78	891.99
87	59	79	875.01
87	59	80	868.81
87	59	81	852.9
87	59	82	859.79
87	59	83	890.45
87	59	84	864.93
87	60	77	787.45
87	60	78	742.34
87	60	79	752.51
87	60	80	757.75
87	60	81	722.48
87	60	82	747.61
87	60	83	809.11
87	60	84	828.78
87	61	77	774.8
87	61	78	701.81
87	61	79	744.31
87	61	80	806.77
87	61	81	791.09
87	61	82	809.19
87	61	83	843.13
87	61	84	848.42
87	62	77	825.68
87	62	78	751.81
87	62	79	777.89
87	62	80	826.79
87	62	81	836.04
87	62	82	849.58
87	62	83	859.86
87	62	84	859.98
87	63	77	905.2
87	63	78	891.87
87	63	79	849.08
87	63	80	787.95
87	63	81	839.97
87	63	82	856.87
87	63	83	851.2
87	63	84	847.06
87	64	77	891.19
87	64	78	842
87	64	79	786.92
87	64	80	729.11
87	64	81	782.18
87	64	82	803.25
87	64	83	801.13
87	64	84	784.16
87	65	77	876.46
87	65	78	843.41
87	65	79	793.19
87	65	80	712.8
87	65	81	757.28
87	65	82	772.39
87	65	83	764.82
87	65	84	756.92
87	66	77	860.32
87	66	78	871.18
87	66	79	815.85
87	66	80	707.64
87	66	81	740.21
87	66	82	752.57
87	66	83	736.94
87	66	84	738.15
87	67	77	890.54
87	67	78	817.31
87	67	79	759.19
87	67	80	704.36
87	67	81	728.5
87	67	82	734.91
87	67	83	720.13
87	67	84	731.81
87	68	77	879.74
87	68	78	817.65
87	68	79	774.35
87	68	80	734.41
87	68	81	746.28
87	68	82	750.34
87	68	83	738.62
87	68	84	732.25
87	69	77	819.28
87	69	78	792.52
87	69	79	769.28
87	69	80	739.43
87	70	77	704.29
87	70	78	711.75
87	70	79	716.46
87	70	80	706.35
87	71	77	727.71
87	71	78	734.62
87	71	79	731.69
87	71	80	718.03
87	72	77	765.79
87	72	78	749.49
87	72	79	731.62
87	72	80	720.03
87	73	77	761.56
87	73	78	729.29
87	73	79	710.19
87	73	80	711.13
87	73	81	735.81
87	73	82	754.71
87	73	83	768.69
87	73	84	777.73
87	74	81	768.27
87	74	82	821.8
87	74	83	873.75
87	74	84	889.58
87	75	81	788.41
87	75	82	862.13
87	75	83	922.11
87	75	84	937.69
87	76	81	798.66
87	76	82	880.95
87	76	83	927.82
87	76	84	948.17
88	46	81	967.04
88	46	82	975.95
88	46	83	971.86
88	46	84	956.23
88	47	81	891
88	47	82	904.98
88	47	83	885.81
88	47	84	867.85
88	48	81	776.04
88	48	82	782.32
88	48	83	765.07
88	48	84	766.35
88	49	77	750.6
88	49	78	729.72
88	49	79	719.22
88	49	80	730.58
88	49	81	750.45
88	49	82	764.51
88	49	83	751.56
88	49	84	753.01
88	50	77	728.66
88	50	78	713.54
88	50	79	710.56
88	50	80	735.53
88	50	81	755.8
88	50	82	769.13
88	50	83	751.66
88	50	84	746.37
88	51	77	760.12
88	51	78	730.02
88	51	79	709.98
88	51	80	716.33
88	52	77	825.54
88	52	78	780.8
88	52	79	746.23
88	52	80	742.92
88	53	77	916.53
88	53	78	860.2
88	53	79	804.36
88	53	80	795.05
88	54	77	919.47
88	54	78	884.92
88	54	79	859.15
88	54	80	845.19
88	55	77	901.93
88	55	78	882.36
88	55	79	884.33
88	55	80	866.74
88	55	81	852.24
88	55	82	843.97
88	55	83	839.76
88	55	84	846.81
88	56	77	881.94
88	56	78	865.85
88	56	79	879.07
88	56	80	867.86
88	56	81	852.19
88	56	82	850.88
88	56	83	845.13
88	56	84	858.59
88	57	77	860.84
88	57	78	875.1
88	57	79	897.51
88	57	80	900.28
88	57	81	892.13
88	57	82	855.75
88	57	83	826.65
88	57	84	836.41
88	58	77	861.64
88	58	78	886.61
88	58	79	898.6
88	58	80	911.04
88	58	81	922.7
88	58	82	912.86
88	58	83	905.18
88	58	84	896.26
88	59	77	915.05
88	59	78	912.35
88	59	79	886.67
88	59	80	883.24
88	59	81	885.19
88	59	82	874.76
88	59	83	870.96
88	59	84	863.48
88	60	77	876.87
88	60	78	868.99
88	60	79	829.92
88	60	80	787.64
88	60	81	735.46
88	60	82	720.62
88	60	83	729.1
88	60	84	787.82
88	61	77	856.76
88	61	78	858.03
88	61	79	840.53
88	61	80	828.98
88	61	81	810.4
88	61	82	803.75
88	61	83	804.85
88	61	84	834.26
88	62	77	853.68
88	62	78	863.18
88	62	79	852.06
88	62	80	850.73
88	62	81	870.89
88	62	82	874.33
88	62	83	867.36
88	62	84	870.47
88	63	77	904.55
88	63	78	870.19
88	63	79	853.59
88	63	80	842.32
88	63	81	899.62
88	63	82	919.86
88	63	83	909.13
88	63	84	882.36
88	64	77	903.67
88	64	78	835.65
88	64	79	786.33
88	64	80	754.49
88	64	81	851.13
88	64	82	889.03
88	64	83	881.45
88	64	84	836.09
88	65	77	912.53
88	65	78	829.17
88	65	79	763.14
88	65	80	709.06
88	65	81	814.21
88	65	82	853.34
88	65	83	839.98
88	65	84	800.77
88	66	77	937.82
88	66	78	842.62
88	66	79	764.24
88	66	80	690.45
88	66	81	783.09
88	66	82	814.47
88	66	83	793.67
88	66	84	767.37
88	67	77	872.01
88	67	78	782.09
88	67	79	718.15
88	67	80	673.62
88	67	81	736.38
88	67	82	758.82
88	67	83	743.28
88	67	84	736.87
88	68	77	814.46
88	68	78	771.3
88	68	79	733.83
88	68	80	697.81
88	68	81	737.89
88	68	82	756.33
88	68	83	756.22
88	68	84	752.57
88	69	77	758.86
88	69	78	764.27
88	69	79	748.18
88	69	80	718.55
88	70	77	712.65
88	70	78	713.83
88	70	79	716.05
88	70	80	718.9
88	71	77	720.25
88	71	78	726.33
88	71	79	729.98
88	71	80	730.58
88	72	77	742.67
88	72	78	742.97
88	72	79	736.29
88	72	80	733.11
88	73	77	749.2
88	73	78	720.09
88	73	79	708.85
88	73	80	719.67
88	73	81	750.58
88	73	82	775.37
88	73	83	801.95
88	73	84	803.87
88	74	81	806.25
88	74	82	861.89
88	74	83	901.94
88	74	84	909.32
88	75	81	860.11
88	75	82	933.46
88	75	83	959.49
88	75	84	967.34
88	76	81	880.34
88	76	82	959.9
88	76	83	936.04
88	76	84	958.28
89	46	81	967.04
89	46	82	974.66
89	46	83	966.45
89	46	84	947.34
89	47	81	909.6
89	47	82	908.72
89	47	83	885.31
89	47	84	865.13
89	48	81	791.2
89	48	82	796.77
89	48	83	766.11
89	48	84	754.96
89	49	77	744.36
89	49	78	727.95
89	49	79	721.74
89	49	80	727.7
89	49	81	757.53
89	49	82	778.94
89	49	83	760.95
89	49	84	757.62
89	50	74	725.78
89	50	75	752.99
89	50	76	743.5
89	50	77	730.81
89	50	78	738.57
89	50	79	742.49
89	50	80	744.32
89	50	81	765.27
89	50	82	784.85
89	50	83	768.54
89	50	84	759.91
89	51	74	744.13
89	51	75	789.06
89	51	76	792.01
89	51	77	780.39
89	51	78	776.43
89	51	79	759.49
89	51	80	739.53
89	51	81	745.21
89	51	82	759.45
89	51	83	742.89
89	51	84	730.62
89	52	74	744.57
89	52	75	847.87
89	52	76	876.61
89	52	77	857.03
89	52	78	831.62
89	52	79	808.06
89	52	80	797.46
89	52	81	799.73
89	52	82	807.49
89	52	83	779.85
89	52	84	753.09
89	53	74	770.06
89	53	75	883.12
89	53	76	923.48
89	53	77	897.82
89	53	78	891.11
89	53	79	881.66
89	53	80	891.83
89	53	81	881.95
89	53	82	871.61
89	53	83	832.85
89	53	84	796.04
89	54	74	782.92
89	54	75	884.13
89	54	76	938.42
89	54	77	921.56
89	54	78	899.16
89	54	79	872.28
89	54	80	882.15
89	54	81	888.64
89	54	82	897.45
89	54	83	877.93
89	54	84	854.07
89	55	75	850.7
89	55	76	919.26
89	55	77	922.23
89	55	78	897.44
89	55	79	871.3
89	55	80	886.86
89	55	81	896.93
89	55	82	906.51
89	55	83	903.43
89	55	84	899.13
89	56	75	826.42
89	56	76	881.98
89	56	77	898.76
89	56	78	892.72
89	56	79	880.67
89	56	80	892.73
89	56	81	901.61
89	56	82	905.5
89	56	83	908.28
89	56	84	915.63
89	57	75	853.26
89	57	76	860.41
89	57	77	876.53
89	57	78	874.3
89	57	79	852.36
89	57	80	876.59
89	57	81	908.92
89	57	82	887.09
89	57	83	876.36
89	57	84	893.54
89	58	77	874.66
89	58	78	884.47
89	58	79	879.81
89	58	80	917.63
89	58	81	964.95
89	58	82	954.55
89	58	83	944.49
89	58	84	941.64
89	59	77	915.29
89	59	78	918.47
89	59	79	918.21
89	59	80	930.08
89	59	81	939.08
89	59	82	908.4
89	59	83	871.81
89	59	84	856.3
89	60	77	812.7
89	60	78	809.86
89	60	79	817.1
89	60	80	787.34
89	60	81	723.77
89	60	82	682.32
89	60	83	648.06
89	60	84	714.86
89	61	77	796.8
89	61	78	813.83
89	61	79	821.86
89	61	80	800.63
89	61	81	766.03
89	61	82	735.52
89	61	83	697.09
89	61	84	785.04
89	62	77	837.2
89	62	78	847.2
89	62	79	844.31
89	62	80	839.41
89	62	81	851.31
89	62	82	845.82
89	62	83	822.72
89	62	84	868.42
89	63	77	890.52
89	63	78	856.52
89	63	79	865.42
89	63	80	896.93
89	63	81	953.93
89	63	82	963.64
89	63	83	955.07
89	63	84	927.06
89	64	77	893.98
89	64	78	823.17
89	64	79	795.77
89	64	80	797.25
89	64	81	888.13
89	64	82	931.16
89	64	83	928.35
89	64	84	875.94
89	65	77	891.16
89	65	78	804.87
89	65	79	758.61
89	65	80	748.48
89	65	81	864.31
89	65	82	921.96
89	65	83	913.66
89	65	84	854.76
89	66	75	859.13
89	66	76	885.48
89	66	77	895.4
89	66	78	804.76
89	66	79	750.31
89	66	80	731.64
89	66	81	843.02
89	66	82	892.33
89	66	83	874
89	66	84	821.58
89	67	75	881.83
89	67	76	855.56
89	67	77	821.76
89	67	78	758.11
89	67	79	717.69
89	67	80	698.78
89	67	81	764.86
89	67	82	801.77
89	67	83	799.01
89	67	84	771.98
89	68	75	862.17
89	68	76	816.43
89	68	77	779.42
89	68	78	759.48
89	68	79	734.7
89	68	80	707.4
89	68	81	750.21
89	68	82	776.77
89	68	83	781.76
89	68	84	774.18
89	69	74	865.56
89	69	75	809.75
89	69	76	773.48
89	69	77	757.65
89	69	78	783.73
89	69	79	766.94
89	69	80	725.72
89	69	81	748.38
89	69	82	765.92
89	69	83	773.22
89	69	84	780.18
89	70	74	824.36
89	70	75	783.44
89	70	76	758.71
89	70	77	744.39
89	70	78	743.18
89	70	79	732.1
89	70	80	722.18
89	70	81	743.77
89	70	82	761.94
89	70	83	773.8
89	70	84	788.01
89	71	74	788.95
89	71	75	767.84
89	71	76	757.52
89	71	77	752.69
89	71	78	743.23
89	71	79	738.51
89	71	80	739.61
89	71	81	757.28
89	71	82	768.12
89	71	83	765.06
89	71	84	764.87
89	72	74	758.97
89	72	75	763.13
89	72	76	767.16
89	72	77	768.11
89	72	78	753.57
89	72	79	750.48
89	72	80	756.14
89	72	81	775.51
89	72	82	788.79
89	72	83	789.61
89	72	84	784.03
89	73	74	743.94
89	73	75	753.11
89	73	76	758.37
89	73	77	759.32
89	73	78	735.25
89	73	79	728.4
89	73	80	740.48
89	73	81	783.26
89	73	82	821.23
89	73	83	857.49
89	73	84	849.89
89	74	81	850.29
89	74	82	904.26
89	74	83	930.44
89	74	84	929.16
89	75	81	925.49
89	75	82	987.78
89	75	83	990.47
89	75	84	995.75
89	76	81	927.5
89	76	82	997.59
89	76	83	977.37
89	76	84	997.91
90	46	81	953.7
90	46	82	960.28
90	46	83	947.81
90	46	84	926.34
90	47	81	909.63
90	47	82	899.6
90	47	83	874.62
90	47	84	857.12
90	48	81	803.13
90	48	82	804.94
90	48	83	780.63
90	48	84	768.33
90	49	74	750.05
90	49	75	766.34
90	49	76	768.84
90	49	81	767.49
90	49	82	783.82
90	49	83	775.86
90	49	84	775.1
90	50	74	745.86
90	50	75	758.14
90	50	76	751.78
90	50	77	740.73
90	50	78	744.75
90	50	79	757.01
90	50	80	765.46
90	50	81	778.58
90	50	82	788.34
90	50	83	787.97
90	50	84	790.55
90	51	74	761.83
90	51	75	789.21
90	51	76	797.55
90	51	77	796.28
90	51	78	799.72
90	51	79	793.49
90	51	80	773.57
90	51	81	762.75
90	51	82	752.5
90	51	83	744.02
90	51	84	742.69
90	52	74	773.28
90	52	75	853.41
90	52	76	889.3
90	52	77	888.11
90	52	78	870.52
90	52	79	858.99
90	52	80	846.15
90	52	81	837.31
90	52	82	825.65
90	52	83	792.21
90	52	84	757.03
90	53	74	768.3
90	53	75	867.11
90	53	76	900.13
90	53	77	879.72
90	53	78	917.43
90	53	79	953.86
90	53	80	968.68
90	53	81	964
90	53	82	936.8
90	53	83	871.72
90	53	84	805.55
90	54	74	753.61
90	54	75	859.82
90	54	76	914.78
90	54	77	907.32
90	54	78	908.47
90	54	79	897.76
90	54	80	914.46
90	54	81	932.81
90	54	82	955.76
90	54	83	928.3
90	54	84	887.28
90	55	74	743.28
90	55	75	829.65
90	55	76	905.28
90	55	77	933.13
90	55	78	909.88
90	55	79	876.07
90	55	80	910.44
90	55	81	937.51
90	55	82	953.35
90	55	83	935.47
90	55	84	909.47
90	56	74	778.34
90	56	75	807.48
90	56	76	864.16
90	56	77	924.71
90	56	78	941.51
90	56	79	934.35
90	56	80	955.76
90	56	81	965.18
90	56	82	942.76
90	56	83	926.06
90	56	84	913.23
90	57	74	855.05
90	57	75	846.36
90	57	76	853.42
90	57	77	894.2
90	57	78	896.07
90	57	79	865.86
90	57	80	891.78
90	57	81	929.76
90	57	82	919.41
90	57	83	907.95
90	57	84	896.42
90	58	74	939.36
90	58	75	902.83
90	58	76	875.06
90	58	77	890.78
90	58	78	896.57
90	58	79	893.02
90	58	80	943.62
90	58	81	1014
90	58	82	1018.8
90	58	83	1019.3
90	58	84	1002
90	59	75	912.16
90	59	76	927.42
90	59	77	931.8
90	59	78	932.51
90	59	79	947.57
90	59	80	977.45
90	59	81	1006.8
90	59	82	979.44
90	59	83	935.99
90	59	84	892.38
90	60	75	776.35
90	60	76	722.54
90	60	77	712.11
90	60	78	723.02
90	60	79	756.25
90	60	80	752.63
90	60	81	703.81
90	60	82	677.27
90	60	83	648.18
90	60	84	658.35
90	61	77	694.18
90	61	78	735.69
90	61	79	765.03
90	61	80	744.7
90	61	81	676.93
90	61	82	620.53
90	61	83	564.49
90	61	84	649.8
90	62	75	873.17
90	62	76	822.63
90	62	77	811.85
90	62	78	820.67
90	62	79	818.04
90	62	80	803.11
90	62	81	774.74
90	62	82	733.58
90	62	83	668.68
90	62	84	798.53
90	63	75	742.99
90	63	76	845.76
90	63	77	890.5
90	63	78	850.79
90	63	79	880.61
90	63	80	922.63
90	63	81	978.31
90	63	82	936.34
90	63	83	851.72
90	63	84	942.66
90	64	75	747.46
90	64	76	853.03
90	64	77	883.28
90	64	78	808.93
90	64	79	806.43
90	64	80	832.79
90	64	81	879.68
90	64	82	882
90	64	83	860.49
90	64	84	887.01
90	65	74	895.83
90	65	75	822.32
90	65	76	855.2
90	65	77	856.78
90	65	78	774.24
90	65	79	759.57
90	65	80	790.61
90	65	81	871.77
90	65	82	916.52
90	65	83	928.81
90	65	84	904.35
90	66	74	900.66
90	66	75	899.96
90	66	76	879.92
90	66	77	837.69
90	66	78	761.02
90	66	79	750.58
90	66	80	792.7
90	66	81	895.02
90	66	82	946.38
90	66	83	953.8
90	66	84	890.66
90	67	74	920.21
90	67	75	887.28
90	67	76	833.5
90	67	77	779.19
90	67	78	738.28
90	67	79	734.05
90	67	80	753.11
90	67	81	794.42
90	67	82	821.71
90	67	83	836.62
90	67	84	790.56
90	68	74	918.02
90	68	75	847.63
90	68	76	792.15
90	68	77	756.99
90	68	78	757.29
90	68	79	756.67
90	68	80	753.49
90	68	81	775.94
90	68	82	796.25
90	68	83	811.21
90	68	84	790.94
90	69	74	858.72
90	69	75	792.94
90	69	76	769.17
90	69	77	769.54
90	69	78	805.51
90	69	79	800.68
90	69	80	768.24
90	69	81	781.85
90	69	82	793.57
90	69	83	798.63
90	69	84	796.29
90	70	74	818.61
90	70	75	800.02
90	70	76	775.41
90	70	77	759.56
90	70	78	767.04
90	70	79	756.46
90	70	80	734.68
90	70	81	747.73
90	70	82	765.26
90	70	83	785.4
90	70	84	791.86
90	71	74	793.46
90	71	75	802.54
90	71	76	781.5
90	71	77	762.75
90	71	78	756.12
90	71	79	750.19
90	71	80	746.48
90	71	81	758.8
90	71	82	773.5
90	71	83	789.34
90	71	84	793.39
90	72	74	782.88
90	72	75	789.82
90	72	76	781.25
90	72	77	772.17
90	72	78	757.91
90	72	79	762.22
90	72	80	781.83
90	72	81	794.12
90	72	82	804.82
90	72	83	817.33
90	72	84	817.83
90	73	74	784.36
90	73	75	780.74
90	73	76	774.11
90	73	81	836.19
90	73	82	877.5
90	73	83	907.44
90	73	84	897.34
90	74	81	906.62
90	74	82	958.81
90	74	83	976.28
90	74	84	965.53
90	75	81	986.92
90	75	82	1037.6
90	75	83	1032.4
90	75	84	1024.7
90	76	81	948.92
90	76	82	1012.6
90	76	83	1035.9
90	76	84	1028.1
91	47	81	906.07
91	47	82	909.72
91	47	83	895.41
91	47	84	882.76
91	48	81	823.44
91	48	82	817.11
91	48	83	818.66
91	48	84	821.84
91	49	74	788.76
91	49	75	796.27
91	49	76	788.28
91	49	81	789.53
91	49	82	788.31
91	49	83	795.77
91	49	84	800.9
91	50	74	776.96
91	50	75	780.88
91	50	76	761.98
91	50	81	800.03
91	50	82	802.88
91	50	83	795.27
91	50	84	792.78
91	51	74	785.08
91	51	75	802.72
91	51	76	793.71
91	51	81	788.24
91	51	82	761.92
91	51	83	760.73
91	51	84	773.69
91	52	74	823.43
91	52	75	876.62
91	52	76	888.61
91	52	81	839.76
91	52	82	802.51
91	52	83	782.4
91	52	84	764.03
91	53	74	828.7
91	53	75	898.44
91	53	76	912.6
91	53	81	936.86
91	53	82	890.24
91	53	83	835.24
91	53	84	784.79
91	54	74	812.96
91	54	75	893.27
91	54	76	923.63
91	54	81	942.07
91	54	82	954.75
91	54	83	909.86
91	54	84	853.26
91	55	74	793.74
91	55	75	868.69
91	55	76	921.35
91	55	81	964.66
91	55	82	977.21
91	55	83	946.08
91	55	84	909.33
91	56	74	797.14
91	56	75	842.43
91	56	76	893.53
91	56	81	1000.1
91	56	82	978.99
91	56	83	954.65
91	56	84	927.97
91	57	74	848.28
91	57	75	852.45
91	57	76	871.3
91	57	77	918.08
91	57	78	937.85
91	57	79	939
91	57	80	934.49
91	57	81	933.3
91	57	82	943.56
91	57	83	930.11
91	57	84	901.96
91	58	74	926.86
91	58	75	894.67
91	58	76	880.34
91	58	77	915.51
91	58	78	928.39
91	58	79	933.44
91	58	80	959.15
91	58	81	995.8
91	58	82	1016.4
91	58	83	1014.6
91	58	84	1002
91	59	74	917.31
91	59	75	935.85
91	59	76	965.33
91	59	77	962.43
91	59	78	953.4
91	59	79	942.39
91	59	80	965.11
91	59	81	1011.3
91	59	82	986.22
91	59	83	952.69
91	59	84	908.98
91	60	74	817.87
91	60	75	762.48
91	60	76	690.9
91	60	77	695.29
91	60	78	712.79
91	60	79	702.17
91	60	80	733.12
91	60	81	776.31
91	60	82	765.83
91	60	83	737.77
91	60	84	696.4
91	61	74	772.46
91	61	75	683.81
91	61	76	618.13
91	61	77	660.01
91	61	78	744.42
91	61	79	745.42
91	61	80	754.98
91	61	81	754.12
91	61	82	750.49
91	61	83	718.78
91	61	84	645.28
91	62	74	921.6
91	62	75	751.01
91	62	76	765.16
91	62	77	805.63
91	62	78	857.9
91	62	79	845.49
91	62	80	840.2
91	62	81	830.19
91	62	82	832.59
91	62	83	814.62
91	62	84	809.72
91	63	74	852.75
91	63	75	668.57
91	63	76	843.88
91	63	77	897.82
91	63	78	836.01
91	63	79	898.06
91	63	80	952.09
91	63	81	986.21
91	63	82	968.72
91	63	83	902.16
91	63	84	962.71
91	64	74	835.85
91	64	75	752
91	64	76	874.72
91	64	77	879.1
91	64	78	784.21
91	64	79	806.36
91	64	80	842.31
91	64	81	893.24
91	64	82	875.22
91	64	83	812.46
91	64	84	885.6
91	65	74	872.08
91	65	75	914.05
91	65	76	887.13
91	65	77	836.27
91	65	78	747.37
91	65	79	745.47
91	65	80	785.67
91	65	81	874.37
91	65	82	903.84
91	65	83	894.51
91	65	84	922.46
91	66	74	872.3
91	66	75	912.46
91	66	76	874.3
91	66	77	815.02
91	66	78	733.61
91	66	79	737.99
91	66	80	791.05
91	66	81	895.75
91	66	82	952.09
91	66	83	975.21
91	66	84	939.17
91	67	74	903.06
91	67	75	895.96
91	67	76	834.87
91	67	81	813.06
91	67	82	844.21
91	67	83	876.72
91	67	84	846.28
91	68	74	911.79
91	68	75	861.65
91	68	76	801.24
91	68	81	803.64
91	68	82	816.86
91	68	83	833.43
91	68	84	820.37
91	69	74	848.07
91	69	75	802.31
91	69	76	775.2
91	69	81	826.31
91	69	82	821.04
91	69	83	811.11
91	69	84	806.7
91	70	74	812.73
91	70	75	808.68
91	70	76	783.24
91	70	81	776.45
91	70	82	777.3
91	70	83	793.54
91	70	84	791.12
91	71	74	793.71
91	71	75	811.05
91	71	76	785.92
91	71	81	774.9
91	71	82	784.05
91	71	83	804.01
91	71	84	806.3
91	72	74	794.29
91	72	75	801.33
91	72	76	779.94
91	72	81	802.15
91	72	82	818.68
91	72	83	827.54
91	72	84	834.62
91	73	74	805.88
91	73	75	799.88
91	73	76	781.09
91	73	81	877.64
91	73	82	905.89
91	73	83	925.04
91	73	84	920.78
91	74	74	817.39
91	74	75	789.76
91	74	76	765.84
91	74	81	952.81
91	74	82	979.97
91	74	83	1001.7
91	74	84	997.42
91	75	81	1019.5
91	75	82	1037
91	75	83	1054.8
91	75	84	1058
91	76	81	980.13
91	76	82	1017
91	76	83	1044.9
91	76	84	1054.3
92	47	81	987.23
92	47	82	1000.9
92	47	83	979.41
92	47	84	961.5
92	48	81	884.03
92	48	82	887.39
92	48	83	890.79
92	48	84	891.44
92	49	74	823.16
92	49	75	836.76
92	49	76	806.28
92	49	81	810.16
92	49	82	816.16
92	49	83	830.08
92	49	84	838.37
92	50	74	809.69
92	50	75	817.1
92	50	76	777.68
92	50	81	804.47
92	50	82	814.57
92	50	83	797.19
92	50	84	799.52
92	51	74	807.15
92	51	75	822.63
92	51	76	790.19
92	51	81	792.65
92	51	82	797.23
92	51	83	782.04
92	51	84	800.13
92	52	74	854.19
92	52	75	890.25
92	52	76	869.59
92	52	81	792.28
92	52	82	786.39
92	52	83	772.03
92	52	84	773.2
92	53	74	891.32
92	53	75	939.06
92	53	76	938.01
92	53	81	804.52
92	53	82	784.04
92	53	83	772.83
92	53	84	758.88
92	54	74	903.49
92	54	75	951.76
92	54	76	966.24
92	54	81	857.42
92	54	82	854.31
92	54	83	821.64
92	54	84	779.85
92	55	74	900.86
92	55	75	940.08
92	55	76	957.68
92	55	81	902.62
92	55	82	897.82
92	55	83	874.81
92	55	84	847.32
92	56	74	859.22
92	56	75	918.46
92	56	76	953.18
92	56	81	942.33
92	56	82	919.31
92	56	83	902.4
92	56	84	883.9
92	57	74	853.42
92	57	75	887.47
92	57	76	916.38
92	57	77	926.1
92	57	78	938.88
92	57	79	945.82
92	57	80	924.72
92	57	81	906.26
92	57	82	894.86
92	57	83	883.66
92	57	84	867.49
92	58	74	905.63
92	58	75	889.45
92	58	76	891.6
92	58	77	927.75
92	58	78	943
92	58	79	953.72
92	58	80	958.93
92	58	81	962.69
92	58	82	952.61
92	58	83	951.27
92	58	84	954.85
92	59	74	945.37
92	59	75	968.2
92	59	76	1004.5
92	59	77	976.43
92	59	78	963.04
92	59	79	959.64
92	59	80	964.7
92	59	81	983.4
92	59	82	948.87
92	59	83	925.29
92	59	84	901.2
92	60	74	889.48
92	60	75	858.46
92	60	76	787.77
92	60	77	794.05
92	60	78	806.35
92	60	79	747.35
92	60	80	758.18
92	60	81	819.23
92	60	82	814.29
92	60	83	800.11
92	60	84	763.71
92	61	74	846.54
92	61	75	731.2
92	61	76	683.17
92	61	77	755.84
92	61	78	831.92
92	61	79	778.36
92	61	80	798.68
92	61	81	870.27
92	61	82	895.85
92	61	83	879.6
92	61	84	767
92	62	74	863.37
92	62	75	586.5
92	62	76	714.96
92	62	77	824.65
92	62	78	893.49
92	62	79	862.62
92	62	80	879.41
92	62	81	930.55
92	62	82	962.23
92	62	83	963.74
92	62	84	894.05
92	63	74	777.68
92	63	75	587.13
92	63	76	829.72
92	63	77	908.51
92	63	78	844.99
92	63	79	908.26
92	63	80	959.12
92	63	81	992.21
92	63	82	1018
92	63	83	1012
92	63	84	999.07
92	64	74	743.22
92	64	75	718.43
92	64	76	875.92
92	64	77	900.95
92	64	78	827.33
92	64	79	824.98
92	64	80	849.19
92	64	81	911.21
92	64	82	927.95
92	64	83	906.82
92	64	84	924.98
92	65	74	777.77
92	65	75	936.32
92	65	76	898.33
92	65	77	865.85
92	65	78	824.42
92	65	79	779.56
92	65	80	786.89
92	65	81	865.91
92	65	82	913.11
92	65	83	930.98
92	65	84	949.39
92	66	74	808.95
92	66	75	874.56
92	66	76	875.47
92	66	77	861.01
92	66	78	820.87
92	66	79	784.63
92	66	80	786.34
92	66	81	852.44
92	66	82	924.02
92	66	83	981.64
92	66	84	969.64
92	67	74	870.25
92	67	75	878.45
92	67	76	870.73
92	67	81	801.78
92	67	82	848.82
92	67	83	902.04
92	67	84	899.47
92	68	74	920.51
92	68	75	890.19
92	68	76	855.62
92	68	81	792.98
92	68	82	816.29
92	68	83	846.06
92	68	84	845.42
92	69	74	854.09
92	69	75	862.61
92	69	76	813.61
92	69	81	813.28
92	69	82	811.18
92	69	83	809.94
92	69	84	805.76
92	70	74	821.88
92	70	75	805.83
92	70	76	781.92
92	70	81	788.35
92	70	82	790.04
92	70	83	792.09
92	70	84	790
92	71	74	811.42
92	71	75	773.58
92	71	76	762.7
92	71	81	800.05
92	71	82	809.47
92	71	83	816.75
92	71	84	822.86
92	72	74	816.61
92	72	75	801.09
92	72	76	778.07
92	72	81	834.38
92	72	82	854.57
92	72	83	866.56
92	72	84	876.08
92	73	74	830.12
92	73	75	824.24
92	73	76	785.32
92	73	81	910.45
92	73	82	931.74
92	73	83	942.7
92	73	84	946.17
92	74	74	838.61
92	74	75	831.44
92	74	76	783.86
92	74	81	978.23
92	74	82	997.34
92	74	83	1013
92	74	84	1017.4
92	75	81	1013.9
92	75	82	1032.5
92	75	83	1060.7
92	75	84	1074.5
92	76	81	976.34
92	76	82	1012.3
92	76	83	1039.9
92	76	84	1063.8
93	49	74	844.75
93	49	75	872.45
93	49	76	810.9
93	50	74	825.71
93	50	75	842.32
93	50	76	791.12
93	50	81	802.58
93	50	82	807.42
93	50	83	797.46
93	50	84	809.46
93	51	74	824.11
93	51	75	818.83
93	51	76	789.52
93	51	81	799.18
93	51	82	805.99
93	51	83	797.28
93	51	84	824.9
93	52	74	828.21
93	52	75	835.27
93	52	76	817.71
93	52	81	788.08
93	52	82	784.24
93	52	83	776.28
93	52	84	802.06
93	53	74	887.41
93	53	75	906.22
93	53	76	879.28
93	53	81	756.42
93	53	82	739.55
93	53	83	743.48
93	53	84	764.93
93	54	71	765.35
93	54	72	767.08
93	54	73	852.43
93	54	74	950.39
93	54	75	967.32
93	54	76	937.64
93	54	81	786.43
93	54	82	781.43
93	54	83	760.65
93	54	84	737.05
93	55	71	826.44
93	55	72	780.09
93	55	73	836.75
93	55	74	958.78
93	55	75	986.87
93	55	76	982.12
93	55	81	823.22
93	55	82	813.73
93	55	83	798.33
93	55	84	781.34
93	56	71	888.78
93	56	72	810.75
93	56	73	824.54
93	56	74	929.45
93	56	75	960.64
93	56	76	971.09
93	56	81	864.49
93	56	82	841.48
93	56	83	831.14
93	56	84	821.99
93	57	71	925.53
93	57	72	858.83
93	57	73	833.22
93	57	74	888.08
93	57	75	921.32
93	57	76	944.46
93	57	77	949.48
93	57	78	951.52
93	57	79	951.72
93	57	80	905.37
93	58	71	967.2
93	58	72	970.01
93	58	73	927.22
93	58	74	875.29
93	58	75	894.64
93	58	76	925.76
93	58	77	941.24
93	58	78	955.59
93	58	79	974.74
93	58	80	954
93	59	71	922.09
93	59	72	963.56
93	59	73	977.5
93	59	74	954.78
93	59	75	951.49
93	59	76	963.62
93	59	77	969.56
93	59	78	981.94
93	59	79	988.77
93	59	80	967.01
93	60	71	886.47
93	60	72	953.51
93	60	73	892.23
93	60	74	870.08
93	60	75	869.71
93	60	76	863.81
93	60	77	833.93
93	60	78	800.33
93	60	79	725.89
93	60	80	758.97
93	61	74	797.98
93	61	75	781.47
93	61	76	800.61
93	61	77	818.49
93	61	78	819.64
93	61	79	742.69
93	61	80	788.91
93	62	71	933.44
93	62	72	1064.9
93	62	73	1018.8
93	62	74	887.62
93	62	75	744.85
93	62	76	795.5
93	62	77	866.25
93	62	78	895.4
93	62	79	838.31
93	62	80	867.34
93	63	71	881.67
93	63	72	974.47
93	63	73	955.18
93	63	74	889.68
93	63	75	834.46
93	63	76	881.03
93	63	77	890.94
93	63	78	855.78
93	63	79	905
93	63	80	950.22
93	64	71	860.62
93	64	72	910.42
93	64	73	876.86
93	64	74	867.59
93	64	75	886.66
93	64	76	915.87
93	64	77	906.41
93	64	78	857.13
93	64	79	844.86
93	64	80	854.76
93	65	71	861.32
93	65	72	966.35
93	65	73	874.2
93	65	74	860.07
93	65	75	927.1
93	65	76	925.75
93	65	77	908.85
93	65	78	881.31
93	65	79	818.99
93	65	80	803.62
93	66	71	859.53
93	66	72	965.92
93	66	73	924.19
93	66	74	919.3
93	66	75	943.27
93	66	76	921.96
93	67	71	850.42
93	67	72	975.5
93	67	73	961.91
93	67	74	942.93
93	67	75	931.87
93	67	76	928.18
93	67	81	788.89
93	67	82	831.14
93	67	83	892.23
93	67	84	916.01
93	68	71	829.66
93	68	72	1013.2
93	68	73	985.69
93	68	74	946.93
93	68	75	908.87
93	68	76	912.57
93	68	81	787.23
93	68	82	809.74
93	68	83	843
93	68	84	854.24
93	69	71	723.39
93	69	72	919.62
93	69	73	930.21
93	69	74	902.05
93	69	75	868.26
93	69	76	843.27
93	69	81	805.98
93	69	82	808.58
93	69	83	811.36
93	69	84	796.37
93	70	74	856.3
93	70	75	822.89
93	70	76	811.47
93	70	81	794.48
93	70	82	796.99
93	70	83	786.23
93	70	84	787.4
93	71	74	820.54
93	71	75	795.73
93	71	76	796.21
93	71	81	814.08
93	71	82	825.58
93	71	83	818.29
93	71	84	830.7
93	72	74	844.76
93	72	75	840.75
93	72	76	813.48
93	72	81	868.43
93	72	82	892.64
93	72	83	911.37
93	72	84	924.33
93	73	74	842.43
93	73	75	843.4
93	73	76	810.99
93	73	81	946.12
93	73	82	966.98
93	73	83	971.72
93	73	84	983.03
93	74	74	832.92
93	74	75	835.14
93	74	76	807.49
94	49	74	844.92
94	49	75	867.34
94	49	76	822.82
94	50	71	880.22
94	50	72	828.9
94	50	73	823.07
94	50	74	828.54
94	50	75	838.06
94	50	76	800.27
94	51	71	866.31
94	51	72	855.14
94	51	73	844.56
94	51	74	827.64
94	51	75	802.92
94	51	76	789.24
94	52	71	857.39
94	52	72	856.1
94	52	73	838.29
94	52	74	835.3
94	52	75	853.47
94	52	76	823.37
94	53	69	628.19
94	53	70	743.83
94	53	71	851.55
94	53	72	848.79
94	53	73	852.24
94	53	74	870.92
94	53	75	890.65
94	53	76	861.9
94	54	69	597.62
94	54	70	702.82
94	54	71	837.23
94	54	72	834.21
94	54	73	876.81
94	54	74	926.31
94	54	75	932.96
94	54	76	913.55
94	54	78	886.31
94	54	79	851
94	54	80	793.24
94	55	69	588.33
94	55	70	690.41
94	55	71	837.99
94	55	72	790.27
94	55	73	836.3
94	55	74	934.77
94	55	75	985.68
94	55	76	985.57
94	55	78	926.13
94	55	79	888.87
94	55	80	824.92
94	56	69	613.33
94	56	70	706.19
94	56	71	871.61
94	56	72	814.13
94	56	73	840.02
94	56	74	925.13
94	56	75	961.82
94	56	76	953.51
94	56	78	946.14
94	56	79	962.01
94	56	80	889.52
94	57	71	907.76
94	57	72	878.55
94	57	73	870.78
94	57	74	898.36
94	57	75	933.21
94	57	76	946.49
94	57	77	920.67
94	57	78	949.91
94	57	79	971.47
94	57	80	915.83
94	58	71	940.37
94	58	72	946.93
94	58	73	923.56
94	58	74	875.61
94	58	75	914.77
94	58	76	953.74
94	58	77	945.96
94	58	78	963.3
94	58	79	999.69
94	58	80	968.16
94	59	71	937.58
94	59	72	974.84
94	59	73	985.79
94	59	74	981.74
94	59	75	972.16
94	59	76	953.06
94	59	77	956.92
94	59	78	985.46
94	59	79	1023.7
94	59	80	982.39
94	60	71	864.99
94	60	72	900.05
94	60	73	841.65
94	60	74	835.89
94	60	75	851.01
94	60	76	889.36
94	60	77	845.99
94	60	78	785.82
94	60	79	706.83
94	60	80	774.66
94	61	71	726.69
94	61	72	773.89
94	61	73	647.98
94	61	74	698.29
94	61	75	763.2
94	61	76	861.78
94	61	77	856.04
94	61	78	811.06
94	61	79	706.53
94	61	80	774.64
94	62	71	816.59
94	62	72	900.05
94	62	73	846.54
94	62	74	837.09
94	62	75	839.95
94	62	76	887.2
94	62	77	915.51
94	62	78	903.55
94	62	79	810.14
94	62	80	839.68
94	63	71	876.39
94	63	72	945.25
94	63	73	931.63
94	63	74	953.44
94	63	75	970.03
94	63	76	945.21
94	63	77	917.67
94	63	78	899.13
94	63	79	920.54
94	63	80	950.56
94	64	71	885.73
94	64	72	962.5
94	64	73	958.2
94	64	74	977.95
94	64	75	996.14
94	64	76	964.74
94	64	77	940.25
94	64	78	913.34
94	64	79	886.35
94	64	80	878.66
94	65	71	888.57
94	65	72	1016.9
94	65	73	963.25
94	65	74	938.91
94	65	75	954.87
94	65	76	960.34
94	65	77	957.11
94	65	78	943.99
94	65	79	879.21
94	65	80	846.85
94	66	71	868.92
94	66	72	982.96
94	66	73	951.92
94	66	74	958.36
94	66	75	984.99
94	66	76	967.72
94	66	78	970.59
94	66	79	932.03
94	66	80	891.7
94	67	69	783.08
94	67	70	781.77
94	67	71	829.21
94	67	72	961.96
94	67	73	947.63
94	67	74	946.08
94	67	75	956.76
94	67	76	957.93
94	67	78	982.62
94	67	79	924.5
94	67	80	866.27
94	68	69	661.97
94	68	70	680.64
94	68	71	778.62
94	68	72	983.86
94	68	73	959.13
94	68	74	926.46
94	68	75	905.81
94	68	76	925.08
94	68	78	956.52
94	68	79	897.39
94	68	80	842.25
94	69	69	652.32
94	69	70	652.42
94	69	71	713.07
94	69	72	880.22
94	69	73	903.96
94	69	74	898.64
94	69	75	863.46
94	69	76	849.72
94	69	78	867.66
94	69	79	841.59
94	69	80	817.26
94	70	69	661.19
94	70	70	642.46
94	70	71	674.96
94	70	72	824.78
94	70	73	859.44
94	70	74	853.59
94	70	75	819.28
94	70	76	816.62
94	71	71	663.32
94	71	72	809.53
94	71	73	824.29
94	71	74	808.52
94	71	75	788.31
94	71	76	802.59
94	72	71	643.45
94	72	72	809.86
94	72	73	850.93
94	72	74	847.77
94	72	75	837.19
94	72	76	827.1
94	73	71	636.36
94	73	72	815.86
94	73	73	862.71
94	73	74	850.12
94	73	75	842.07
94	73	76	836.84
94	74	74	835.72
94	74	75	836.65
94	74	76	843.48
95	50	71	899.38
95	50	72	847.23
95	50	73	847.81
95	51	71	904.76
95	51	72	915.45
95	51	73	888.01
95	52	71	898.75
95	52	72	921.53
95	52	73	908.21
95	53	69	608.77
95	53	70	756.53
95	53	71	883.29
95	53	72	890.66
95	53	73	899.23
95	53	77	894.06
95	53	78	906.78
95	53	79	874.42
95	53	80	811.01
95	54	69	617.95
95	54	70	736.79
95	54	71	866.18
95	54	72	850.04
95	54	73	866.22
95	54	77	943.62
95	54	78	952.05
95	54	79	909.13
95	54	80	836.24
95	55	69	625.91
95	55	70	723.64
95	55	71	871
95	55	72	839.01
95	55	73	850.53
95	55	77	996.49
95	55	78	973.34
95	55	79	934.73
95	55	80	886.96
95	56	69	639.69
95	56	70	721.8
95	56	71	886.74
95	56	72	852.3
95	56	73	858.84
95	56	77	902.02
95	56	78	962.58
95	56	79	1002.8
95	56	80	949.48
95	57	69	754.16
95	57	70	783.22
95	57	71	897.34
95	57	72	893.27
[truncated: 7,412 more rows]
