# Supplementary material for: From mathematics to medicine: A practical primer on topological data analysis (TDA) and the development of related analytic tools for the functional discovery of latent structure in fMRI data
Source: PLoS One. 2021 Aug 12;16(8):e0255859. doi: 10.1371/journal.pone.0255859 (PMC8360597; doi:10.1371/journal.pone.0255859)
Supplement: S1 Data — The included archive of .csv files has one .csv file for each time index. Each .csv file contains a single matrix, which has one column for each of the spatial coordinates x, y, z and one column for the fMRI signal amplitude at voxel (x, y, z) at that time index. This is normalized scan data for a single patient from our study, described in the paper, with an ACC (anterior cingulate cortex) mask applied. This is the data we used, together with our software implementation of our workflow (available at https://github.com/regalski/Wayne-State-TDA), to produce the persistence diagrams, vineyards, and loop locations pictured in the figures and described in the Workflow section of our paper. (ZIP) [file pone.0255859.s004.zip › lea2002_145_121_121_time_215_rdACC.csv]

86	49	77	713
86	49	78	706.17
86	49	79	703.96
86	49	80	715.29
86	50	77	722.66
86	50	78	699.06
86	50	79	676.52
86	50	80	693.83
86	51	77	708.35
86	51	78	692.39
86	51	79	688.97
86	51	80	683.67
86	52	77	735.33
86	52	78	711.93
86	52	79	701.83
86	52	80	695.95
86	53	77	817.72
86	53	78	769.83
86	53	79	723.64
86	53	80	723.98
86	54	77	853.47
86	54	78	823.1
86	54	79	814.83
86	54	80	788.91
86	55	77	865.61
86	55	78	840.59
86	55	79	857.67
86	55	80	840.64
86	56	77	854.41
86	56	78	827.33
86	56	79	866.78
86	56	80	877.03
86	57	77	831.63
86	57	78	844.96
86	57	79	875.65
86	57	80	886.64
86	57	81	891.44
86	57	82	861.39
86	58	77	836.29
86	58	78	854.9
86	58	79	874.19
86	58	80	884.63
86	58	81	879.48
86	58	82	872.47
86	59	81	818.99
86	59	82	820.12
86	60	81	713.71
86	60	82	721.03
86	61	81	797.12
86	61	82	802.4
86	62	81	830.36
86	62	82	833.68
86	63	77	893.34
86	63	78	863.41
86	63	79	838.64
86	63	80	810
86	63	81	810.82
86	63	82	812.24
86	64	77	870.23
86	64	78	856.32
86	64	79	829.02
86	64	80	784.54
86	64	81	760.78
86	64	82	734.73
86	65	77	882.38
86	65	78	880.19
86	65	79	852.03
86	65	80	789.09
86	65	81	770.41
86	65	82	756.08
86	66	77	905.67
86	66	78	893.91
86	66	79	864.52
86	66	80	802
86	66	81	788.86
86	66	82	775.41
86	67	77	820.64
86	67	78	830.39
86	67	79	838.2
86	67	80	825.68
86	68	77	853.25
86	68	78	853.49
86	68	79	846.54
86	68	80	808.01
86	69	77	857.58
86	69	78	835.39
86	69	79	808.86
86	69	80	762.76
86	70	77	793.72
86	70	78	756.78
86	70	79	722.66
86	70	80	697.4
86	71	77	759.45
86	71	78	748.06
86	71	79	732.85
86	71	80	695.75
86	72	77	740.8
86	72	78	739.25
86	72	79	725.44
86	72	80	689.17
86	73	77	744.25
86	73	78	732.17
86	73	79	712.13
86	73	80	682.95
87	46	81	917.49
87	46	82	917.22
87	46	83	921.89
87	46	84	926.36
87	47	81	836.06
87	47	82	840.59
87	47	83	849.59
87	47	84	856.94
87	48	81	745.59
87	48	82	735.71
87	48	83	760.76
87	48	84	782.47
87	49	77	714.45
87	49	78	713.47
87	49	79	714.7
87	49	80	727.3
87	49	81	730.37
87	49	82	724.34
87	49	83	738.35
87	49	84	749.76
87	50	77	733.43
87	50	78	728.55
87	50	79	722.06
87	50	80	731.47
87	50	81	730.55
87	50	82	724.61
87	50	83	725.48
87	50	84	732.59
87	51	77	731.69
87	51	78	718.77
87	51	79	711.81
87	51	80	695.31
87	52	77	763.74
87	52	78	738.53
87	52	79	720.14
87	52	80	702.76
87	53	77	848.07
87	53	78	802.49
87	53	79	748.84
87	53	80	736.16
87	54	77	872.96
87	54	78	839.09
87	54	79	808.6
87	54	80	773.9
87	55	77	875.64
87	55	78	852.14
87	55	79	854.62
87	55	80	824.52
87	55	81	778.91
87	55	82	771.38
87	55	83	765.63
87	55	84	772.39
87	56	77	857.92
87	56	78	846.81
87	56	79	896.64
87	56	80	889.43
87	56	81	844.57
87	56	82	816.64
87	56	83	788.02
87	56	84	786.23
87	57	77	846.07
87	57	78	872.47
87	57	79	924.27
87	57	80	931.51
87	57	81	892.18
87	57	82	841.09
87	57	83	784.72
87	57	84	768.63
87	58	77	855.17
87	58	78	884.85
87	58	79	905.84
87	58	80	913.91
87	58	81	913
87	58	82	897.12
87	58	83	879.41
87	58	84	865.69
87	59	77	901.44
87	59	78	882.95
87	59	79	856.09
87	59	80	845.94
87	59	81	862.93
87	59	82	864.77
87	59	83	878.43
87	59	84	868.92
87	60	77	808.5
87	60	78	777.41
87	60	79	765.57
87	60	80	754.76
87	60	81	718.5
87	60	82	731.68
87	60	83	789.17
87	60	84	812.88
87	61	77	783.94
87	61	78	740.89
87	61	79	754.4
87	61	80	796.85
87	61	81	767.2
87	61	82	773.27
87	61	83	806.12
87	61	84	818.4
87	62	77	810.68
87	62	78	768.8
87	62	79	779.89
87	62	80	814.73
87	62	81	814.05
87	62	82	822.63
87	62	83	832.89
87	62	84	833.99
87	63	77	886.31
87	63	78	880.96
87	63	79	857.14
87	63	80	792.01
87	63	81	836.04
87	63	82	854.94
87	63	83	840.28
87	63	84	827.1
87	64	77	856.16
87	64	78	839.96
87	64	79	803.89
87	64	80	728.07
87	64	81	765.12
87	64	82	785.2
87	64	83	768.1
87	64	84	752.13
87	65	77	858.53
87	65	78	838.48
87	65	79	796.25
87	65	80	712.8
87	65	81	728.21
87	65	82	742.29
87	65	83	745.79
87	65	84	747.93
87	66	77	905.37
87	66	78	858.21
87	66	79	798.86
87	66	80	715.62
87	66	81	710.14
87	66	82	717.48
87	66	83	728.9
87	66	84	738.15
87	67	77	906.51
87	67	78	825.31
87	67	79	763.19
87	67	80	726.29
87	67	81	715.4
87	67	82	708.82
87	67	83	710.07
87	67	84	716.79
87	68	77	884.74
87	68	78	839.73
87	68	79	796.44
87	68	80	737.46
87	68	81	733.31
87	68	82	731.37
87	68	83	712.64
87	68	84	703.25
87	69	77	836.31
87	69	78	820.54
87	69	79	792.31
87	69	80	738.49
87	70	77	755.25
87	70	78	729.7
87	70	79	718.45
87	70	80	729.4
87	71	77	748.75
87	71	78	741.64
87	71	79	734.71
87	71	80	722.07
87	72	77	750.76
87	72	78	750.43
87	72	79	738.59
87	72	80	716.06
87	73	77	747.52
87	73	78	734.24
87	73	79	722.15
87	73	80	719.15
87	73	81	736.87
87	73	82	753.77
87	73	83	775.7
87	73	84	777.73
87	74	81	781.34
87	74	82	845.87
87	74	83	861.85
87	74	84	869.67
87	75	81	799.42
87	75	82	884.13
87	75	83	905.18
87	75	84	917.74
87	76	81	786.72
87	76	82	869.04
87	76	83	916.95
87	76	84	942.24
88	46	81	952.1
88	46	82	939.02
88	46	83	937.93
88	46	84	932.31
88	47	81	865.13
88	47	82	864.1
88	47	83	858.89
88	47	84	854.94
88	48	81	757.01
88	48	82	755.31
88	48	83	765.06
88	48	84	777.36
88	49	77	712.65
88	49	78	710.74
88	49	79	712.22
88	49	80	719.6
88	49	81	729.5
88	49	82	739.58
88	49	83	748.61
88	49	84	757.06
88	50	77	720.68
88	50	78	726.61
88	50	79	731.66
88	50	80	726.61
88	50	81	730.87
88	50	82	741.19
88	50	83	739.7
88	50	84	741.4
88	51	77	751.14
88	51	78	727.04
88	51	79	702.99
88	51	80	699.37
88	52	77	803.53
88	52	78	760.83
88	52	79	720.28
88	52	80	726.01
88	53	77	879.55
88	53	78	844.23
88	53	79	798.43
88	53	80	793.11
88	54	77	894.46
88	54	78	867.93
88	54	79	845.16
88	54	80	818.19
88	55	77	885.94
88	55	78	863.39
88	55	79	864.35
88	55	80	841.75
88	55	81	816.27
88	55	82	837.04
88	55	83	842.84
88	55	84	836.86
88	56	77	856.94
88	56	78	842.88
88	56	79	861.13
88	56	80	863.89
88	56	81	855.19
88	56	82	862.93
88	56	83	857.18
88	56	84	856.57
88	57	77	861.82
88	57	78	887.12
88	57	79	896.55
88	57	80	897.27
88	57	81	888.06
88	57	82	859.67
88	57	83	823.59
88	57	84	837.37
88	58	77	884.65
88	58	78	918.59
88	58	79	902.62
88	58	80	902.07
88	58	81	918.74
88	58	82	912.93
88	58	83	898.27
88	58	84	906.32
88	59	77	937.01
88	59	78	929.35
88	59	79	882.74
88	59	80	866.3
88	59	81	880.15
88	59	82	872.65
88	59	83	863.86
88	59	84	865.4
88	60	77	879.86
88	60	78	884.02
88	60	79	829.94
88	60	80	773.63
88	60	81	721.46
88	60	82	702.69
88	60	83	717.22
88	60	84	762.94
88	61	77	846.85
88	61	78	859.13
88	61	79	842.66
88	61	80	827.14
88	61	81	790.64
88	61	82	780.01
88	61	83	792.06
88	61	84	812.36
88	62	77	842.74
88	62	78	849.24
88	62	79	853.09
88	62	80	861.71
88	62	81	856.99
88	62	82	860.51
88	62	83	863.53
88	62	84	856.55
88	63	77	911.64
88	63	78	866.3
88	63	79	854.68
88	63	80	858.36
88	63	81	902.7
88	63	82	925.97
88	63	83	916.25
88	63	84	875.42
88	64	77	915.65
88	64	78	828.63
88	64	79	783.31
88	64	80	757.48
88	64	81	840.16
88	64	82	876.04
88	64	83	854.44
88	64	84	810.05
88	65	77	906.53
88	65	78	811.19
88	65	79	752.15
88	65	80	709.03
88	65	81	798.2
88	65	82	840.35
88	65	83	824.01
88	65	84	792.8
88	66	77	887.82
88	66	78	808.6
88	66	79	748.19
88	66	80	700.37
88	66	81	771.05
88	66	82	804.46
88	66	83	789.7
88	66	84	767.41
88	67	77	873.05
88	67	78	787.04
88	67	79	733.07
88	67	80	716.54
88	67	81	738.32
88	67	82	744.79
88	67	83	731.27
88	67	84	719.89
88	68	77	835.48
88	68	78	775.29
88	68	79	737.81
88	68	80	718.8
88	68	81	735.91
88	68	82	744.38
88	68	83	728.27
88	68	84	719.6
88	69	77	782.85
88	69	78	753.25
88	69	79	731.16
88	69	80	714.56
88	70	77	743.6
88	70	78	716.78
88	70	79	707.02
88	70	80	721.91
88	71	77	723.27
88	71	78	723.35
88	71	79	730.01
88	71	80	740.65
88	72	77	707.7
88	72	78	734.97
88	72	79	751.3
88	72	80	755.19
88	73	77	726.22
88	73	78	737.09
88	73	79	746.86
88	73	80	758.74
88	73	81	765.62
88	73	82	773.36
88	73	83	793.94
88	73	84	791.84
88	74	81	811.33
88	74	82	860.97
88	74	83	881.07
88	74	84	887.43
88	75	81	848.12
88	75	82	924.48
88	75	83	931.57
88	75	84	944.4
88	76	81	859.45
88	76	82	940.05
88	76	83	920.11
88	76	84	942.34
89	46	81	948.11
89	46	82	944.73
89	46	83	926.47
89	46	84	915.36
89	47	81	890.72
89	47	82	879.83
89	47	83	852.39
89	47	84	836.21
89	48	81	769.19
89	48	82	772.74
89	48	83	768.06
89	48	84	769.95
89	49	77	729.4
89	49	78	729.98
89	49	79	726.76
89	49	80	721.77
89	49	81	734.61
89	49	82	750.01
89	49	83	756.02
89	49	84	762.7
89	50	74	722.85
89	50	75	745
89	50	76	737.44
89	50	77	720.76
89	50	78	728.57
89	50	79	737.54
89	50	80	740.37
89	50	81	745.32
89	50	82	750.89
89	50	83	749.57
89	50	84	749.96
89	51	74	728.24
89	51	75	773.14
89	51	76	789.02
89	51	77	779.43
89	51	78	769.45
89	51	79	752.47
89	51	80	738.51
89	51	81	732.21
89	51	82	730.46
89	51	83	726.9
89	51	84	725.66
89	52	74	762.63
89	52	75	865.9
89	52	76	903.56
89	52	77	862.02
89	52	78	826.61
89	52	79	799.08
89	52	80	792.54
89	52	81	787.85
89	52	82	783.59
89	52	83	767.92
89	52	84	749.15
89	53	74	789.18
89	53	75	887.23
89	53	76	932.53
89	53	77	881.92
89	53	78	872.22
89	53	79	871.76
89	53	80	879.91
89	53	81	871.99
89	53	82	855.63
89	53	83	826.87
89	53	84	794.08
89	54	74	799.02
89	54	75	885.24
89	54	76	941.5
89	54	77	902.67
89	54	78	883.25
89	54	79	864.33
89	54	80	857.18
89	54	81	850.68
89	54	82	871.49
89	54	83	869.94
89	54	84	852.07
89	55	75	865.77
89	55	76	926.28
89	55	77	905.27
89	55	78	882.49
89	55	79	861.39
89	55	80	860.96
89	55	81	864.02
89	55	82	889.58
89	55	83	897.48
89	55	84	890.17
89	56	75	811.47
89	56	76	864.03
89	56	77	863.79
89	56	78	859.73
89	56	79	862.72
89	56	80	880.79
89	56	81	899.65
89	56	82	905.53
89	56	83	907.3
89	56	84	906.64
89	57	75	858.36
89	57	76	864.44
89	57	77	871.54
89	57	78	872.27
89	57	79	850.32
89	57	80	865.54
89	57	81	897.83
89	57	82	888
89	57	83	875.29
89	57	84	893.46
89	58	77	892.65
89	58	78	900.45
89	58	79	889.85
89	58	80	911.71
89	58	81	953.04
89	58	82	951.66
89	58	83	942.62
89	58	84	956.75
89	59	77	918.34
89	59	78	920.52
89	59	79	929.24
89	59	80	931.05
89	59	81	928.98
89	59	82	902.27
89	59	83	866.7
89	59	84	866.24
89	60	77	824.78
89	60	78	811.92
89	60	79	805.17
89	60	80	770.42
89	60	81	698.82
89	60	82	657.44
89	60	83	633.29
89	60	84	692.12
89	61	77	813.97
89	61	78	810.96
89	61	79	820.99
89	61	80	808.78
89	61	81	751.23
89	61	82	717.76
89	61	83	698.34
89	61	84	766.14
89	62	77	854.2
89	62	78	841.17
89	62	79	852.29
89	62	80	862.41
89	62	81	845.4
89	62	82	834
89	62	83	819.89
89	62	84	848.47
89	63	77	892.59
89	63	78	848.6
89	63	79	854.53
89	63	80	891.05
89	63	81	942.06
89	63	82	955.74
89	63	83	938.1
89	63	84	907.08
89	64	77	901.98
89	64	78	810.14
89	64	79	777.74
89	64	80	789.23
89	64	81	869.11
89	64	82	911.13
89	64	83	892.31
89	64	84	851.9
89	65	77	893.15
89	65	78	790.85
89	65	79	743.6
89	65	80	738.48
89	65	81	845.3
89	65	82	906.95
89	65	83	889.7
89	65	84	842.8
89	66	75	896.29
89	66	76	882.61
89	66	77	857.44
89	66	78	792.77
89	66	79	748.3
89	66	80	724.6
89	66	81	829.94
89	66	82	887.24
89	66	83	862.97
89	66	84	813.59
89	67	75	900.93
89	67	76	864.65
89	67	77	821.74
89	67	78	770.06
89	67	79	735.62
89	67	80	724.69
89	67	81	764.77
89	67	82	783.69
89	67	83	766.97
89	67	84	739.96
89	68	75	873.17
89	68	76	838.45
89	68	77	803.41
89	68	78	769.49
89	68	79	741.71
89	68	80	727.39
89	68	81	750.22
89	68	82	763.78
89	68	83	752.79
89	68	84	744.23
89	69	74	848.56
89	69	75	839.73
89	69	76	819.46
89	69	77	790.61
89	69	78	772.74
89	69	79	749.97
89	69	80	724.74
89	69	81	743.39
89	69	82	757.93
89	69	83	760.25
89	69	84	763.23
89	70	74	786.4
89	70	75	788.46
89	70	76	772.7
89	70	77	745.36
89	70	78	735.17
89	70	79	725.11
89	70	80	722.21
89	70	81	732.81
89	70	82	749
89	70	83	785.87
89	70	84	793.08
89	71	74	749.04
89	71	75	764.88
89	71	76	759.54
89	71	77	735.73
89	71	78	739.27
89	71	79	739.58
89	71	80	739.7
89	71	81	737.34
89	71	82	739.17
89	71	83	756.1
89	71	84	756.92
89	72	74	738.06
89	72	75	769.18
89	72	76	770.19
89	72	77	743.15
89	72	78	759.59
89	72	79	763.5
89	72	80	758.2
89	72	81	755.58
89	72	82	753.86
89	72	83	760.74
89	72	84	761.16
89	73	74	731.98
89	73	75	754.14
89	73	76	759.38
89	73	77	751.31
89	73	78	752.24
89	73	79	757.39
89	73	80	768.48
89	73	81	799.24
89	73	82	823.2
89	73	83	837.48
89	73	84	825.86
89	74	81	854.37
89	74	82	895.34
89	74	83	910.52
89	74	84	908.22
89	75	81	900.49
89	75	82	956.82
89	75	83	967.58
89	75	84	975.85
89	76	81	906.59
89	76	82	972.7
89	76	83	949.46
89	76	84	962.98
90	46	81	929.72
90	46	82	931.28
90	46	83	922.82
90	46	84	909.37
90	47	81	888.74
90	47	82	881.7
90	47	83	851.72
90	47	84	834.24
90	48	81	780.08
90	48	82	782.86
90	48	83	777.58
90	48	84	778.32
90	49	74	765.1
90	49	75	766.44
90	49	76	757.92
90	49	81	742.56
90	49	82	756.86
90	49	83	761.91
90	49	84	769.17
90	50	74	742.91
90	50	75	755.19
90	50	76	757.79
90	50	77	756.73
90	50	78	741.75
90	50	79	736.04
90	50	80	744.53
90	50	81	754.63
90	50	82	761.36
90	50	83	759
90	50	84	760.61
90	51	74	746.95
90	51	75	785.32
90	51	76	813.65
90	51	77	824.4
90	51	78	802.8
90	51	79	781.5
90	51	80	764.55
90	51	81	754.72
90	51	82	746.45
90	51	83	739.99
90	51	84	736.7
90	52	74	780.31
90	52	75	857.44
90	52	76	906.32
90	52	77	906.13
90	52	78	878.52
90	52	79	859.03
90	52	80	839.24
90	52	81	829.4
90	52	82	817.69
90	52	83	794.23
90	52	84	763.06
90	53	74	781.33
90	53	75	866.12
90	53	76	909.12
90	53	77	883.78
90	53	78	906.6
90	53	79	947.09
90	53	80	948.83
90	53	81	942.01
90	53	82	913.73
90	53	83	871.66
90	53	84	823.58
90	54	74	789.65
90	54	75	869.84
90	54	76	925.82
90	54	77	905.41
90	54	78	906.57
90	54	79	902.83
90	54	80	899.49
90	54	81	902.83
90	54	82	924.78
90	54	83	921.3
90	54	84	906.28
90	55	74	820.26
90	55	75	873.63
90	55	76	922.24
90	55	77	929.12
90	55	78	913.95
90	55	79	893.27
90	55	80	898.63
90	55	81	910.63
90	55	82	934.41
90	55	83	935.52
90	55	84	924.55
90	56	74	807.38
90	56	75	815.49
90	56	76	857.18
90	56	77	890.8
90	56	78	914.67
90	56	79	928.54
90	56	80	938.9
90	56	81	950.26
90	56	82	943.83
90	56	83	937.15
90	56	84	925.34
90	57	74	869.18
90	57	75	859.45
90	57	76	866.43
90	57	77	887.18
90	57	78	891.05
90	57	79	869.87
90	57	80	885.79
90	57	81	927.71
90	57	82	922.35
90	57	83	918.92
90	57	84	915.43
90	58	74	966.38
90	58	75	944.78
90	58	76	905.99
90	58	77	902.72
90	58	78	905.56
90	58	79	899.16
90	58	80	933.8
90	58	81	991.14
90	58	82	995.94
90	58	83	995.46
90	58	84	1008.1
90	59	75	914.32
90	59	76	903.55
90	59	77	911.9
90	59	78	923.55
90	59	79	943.51
90	59	80	962.28
90	59	81	970.54
90	59	82	935.21
90	59	83	882.83
90	59	84	882.26
90	60	75	795.3
90	60	76	749.44
90	60	77	730.01
90	60	78	726.97
90	60	79	748.27
90	60	80	738.7
90	60	81	679.94
90	60	82	630.48
90	60	83	572.51
90	60	84	612.71
90	61	77	746.4
90	61	78	754.93
90	61	79	784.28
90	61	80	773.9
90	61	81	704.15
90	61	82	636.79
90	61	83	553.79
90	61	84	644
90	62	75	916.45
90	62	76	889.75
90	62	77	868.85
90	62	78	845.63
90	62	79	850.03
90	62	80	849.12
90	62	81	813.9
90	62	82	770.9
90	62	83	693.11
90	62	84	780.85
90	63	75	751.02
90	63	76	831.87
90	63	77	900.65
90	63	78	851.98
90	63	79	869.82
90	63	80	910.87
90	63	81	961.58
90	63	82	947.59
90	63	83	869.96
90	63	84	912.78
90	64	75	759.64
90	64	76	832.16
90	64	77	882.31
90	64	78	795.93
90	64	79	788.43
90	64	80	820.79
90	64	81	873.69
90	64	82	889.04
90	64	83	856.57
90	64	84	883.02
90	65	74	940.91
90	65	75	859.38
90	65	76	856.23
90	65	77	852.75
90	65	78	764.2
90	65	79	745.55
90	65	80	775.62
90	65	81	860.84
90	65	82	911.65
90	65	83	906.95
90	65	84	887.45
90	66	74	927.77
90	66	75	916.12
90	66	76	877.04
90	66	77	821.75
90	66	78	767.04
90	66	79	749.59
90	66	80	768.75
90	66	81	872.03
90	66	82	928.34
90	66	83	919.74
90	66	84	855.62
90	67	74	931.28
90	67	75	898.34
90	67	76	843.54
90	67	77	787.15
90	67	78	754.21
90	67	79	743.99
90	67	80	751.08
90	67	81	788.37
90	67	82	807.66
90	67	83	797.6
90	67	84	748.54
90	68	74	917.98
90	68	75	866.64
90	68	76	818.17
90	68	77	777.96
90	68	78	767.27
90	68	79	760.66
90	68	80	757.51
90	68	81	768.96
90	68	82	780.28
90	68	83	780.24
90	68	84	765.99
90	69	74	863.72
90	69	75	835.91
90	69	76	810.14
90	69	77	786.52
90	69	78	794.52
90	69	79	786.72
90	69	80	767.31
90	69	81	768.86
90	69	82	775.55
90	69	83	784.59
90	69	84	789.29
90	70	74	806.63
90	70	75	811.03
90	70	76	792.41
90	70	77	760.53
90	70	78	758
90	70	79	751.44
90	70	80	738.71
90	70	81	740.76
90	70	82	751.29
90	70	83	780.44
90	70	84	783.93
90	71	74	781.54
90	71	75	798.6
90	71	76	782.54
90	71	77	751.77
90	71	78	754.14
90	71	79	752.23
90	71	80	740.53
90	71	81	745.84
90	71	82	755.52
90	71	83	777.35
90	71	84	775.42
90	72	74	799
90	72	75	800.92
90	72	76	782.31
90	72	77	754.2
90	72	78	768.92
90	72	79	771.24
90	72	80	757.87
90	72	81	771.15
90	72	82	782.83
90	72	83	792.35
90	72	84	789.89
90	73	74	807.45
90	73	75	811.84
90	73	76	796.17
90	73	81	844.18
90	73	82	883.48
90	73	83	894.41
90	73	84	875.32
90	74	81	910.67
90	74	82	954.84
90	74	83	966.28
90	74	84	947.53
90	75	81	961
90	75	82	1000.7
90	75	83	1019.5
90	75	84	1008.8
90	76	81	940.01
90	76	82	990.72
90	76	83	993.99
90	76	84	990.15
91	47	81	885.24
91	47	82	878.84
91	47	83	879.47
91	47	84	872.79
91	48	81	798.41
91	48	82	794.05
91	48	83	803.61
91	48	84	814.81
91	49	74	794.83
91	49	75	788.37
91	49	76	770.36
91	49	81	756.55
91	49	82	768.35
91	49	83	778.81
91	49	84	790.94
91	50	74	780.04
91	50	75	779.98
91	50	76	767.02
91	50	81	761.09
91	50	82	777.93
91	50	83	775.31
91	50	84	777.82
91	51	74	787.2
91	51	75	807.91
91	51	76	816.86
91	51	81	765.22
91	51	82	760.89
91	51	83	753.71
91	51	84	754.7
91	52	74	820.44
91	52	75	876.71
91	52	76	910.7
91	52	81	828.84
91	52	82	812.57
91	52	83	790.43
91	52	84	763.04
91	53	74	839.74
91	53	75	897.54
91	53	76	924.73
91	53	81	941.91
91	53	82	902.25
91	53	83	856.26
91	53	84	809.83
91	54	74	843.02
91	54	75	902.38
91	54	76	935.76
91	54	81	933.08
91	54	82	957.79
91	54	83	930.92
91	54	84	879.32
91	55	74	837.78
91	55	75	899.74
91	55	76	939.37
91	55	81	943.73
91	55	82	976.25
91	55	83	964.15
91	55	84	936.48
91	56	74	824.15
91	56	75	852.51
91	56	76	888.65
91	56	81	980.18
91	56	82	977.04
91	56	83	966.72
91	56	84	954.07
91	57	74	864.36
91	57	75	864.53
91	57	76	879.36
91	57	77	908.04
91	57	78	922.73
91	57	79	922.88
91	57	80	931.39
91	57	81	955.25
91	57	82	947.51
91	57	83	936.08
91	57	84	920.99
91	58	74	941.84
91	58	75	920.64
91	58	76	903.33
91	58	77	918.44
91	58	78	927.31
91	58	79	919.49
91	58	80	948.28
91	58	81	1011
91	58	82	1007.6
91	58	83	1000.8
91	58	84	1005.2
91	59	74	890.52
91	59	75	928.06
91	59	76	915.52
91	59	77	927.54
91	59	78	939.41
91	59	79	923.35
91	59	80	935.03
91	59	81	984.17
91	59	82	956.14
91	59	83	916.62
91	59	84	890.87
91	60	74	805.99
91	60	75	789.53
91	60	76	726.92
91	60	77	712.24
91	60	78	711.67
91	60	79	694.09
91	60	80	699.09
91	60	81	722.3
91	60	82	705.88
91	60	83	672.93
91	60	84	643.63
91	61	74	802.7
91	61	75	725.16
91	61	76	716.57
91	61	77	727.38
91	61	78	750.65
91	61	79	752.62
91	61	80	751.09
91	61	81	728.05
91	61	82	707.34
91	61	83	675.58
91	61	84	635.09
91	62	74	945.78
91	62	75	728.23
91	62	76	844.32
91	62	77	882.67
91	62	78	864.8
91	62	79	862.4
91	62	80	857.12
91	62	81	823.09
91	62	82	803.54
91	62	83	768.65
91	62	84	789.83
91	63	74	895.64
91	63	75	711.62
91	63	76	852.06
91	63	77	919.04
91	63	78	858.23
91	63	79	900.3
91	63	80	951.32
91	63	81	973.43
91	63	82	944.9
91	63	83	851.27
91	63	84	922.72
91	64	74	876.97
91	64	75	804.15
91	64	76	867.85
91	64	77	877.19
91	64	78	796.26
91	64	79	814.36
91	64	80	860.29
91	64	81	881.19
91	64	82	854.17
91	64	83	776.46
91	64	84	861.6
91	65	74	882.09
91	65	75	918.02
91	65	76	886.17
91	65	77	830.32
91	65	78	751.34
91	65	79	754.45
91	65	80	799.69
91	65	81	854.43
91	65	82	875.96
91	65	83	854.7
91	65	84	898.6
91	66	74	881.39
91	66	75	914.57
91	66	76	869.4
91	66	77	807.11
91	66	78	748.66
91	66	79	739.03
91	66	80	771.16
91	66	81	862.85
91	66	82	919.12
91	66	83	933.19
91	66	84	910.14
91	67	74	902.18
91	67	75	903.04
91	67	76	847.92
91	67	81	803.08
91	67	82	826.22
91	67	83	844.73
91	67	84	808.29
91	68	74	903.79
91	68	75	878.66
91	68	76	826.27
91	68	81	793.72
91	68	82	797.93
91	68	83	815.45
91	68	84	798.42
91	69	74	868.13
91	69	75	840.36
91	69	76	800.23
91	69	81	804.38
91	69	82	796.04
91	69	83	806.07
91	69	84	803.68
91	70	74	828.77
91	70	75	821.72
91	70	76	797.26
91	70	81	761.46
91	70	82	757.29
91	70	83	774.52
91	70	84	769.12
91	71	74	800.71
91	71	75	808.04
91	71	76	792.92
91	71	81	769.93
91	71	82	777.07
91	71	83	791.01
91	71	84	785.31
91	72	74	801.28
91	72	75	808.38
91	72	76	788.01
91	72	81	806.14
91	72	82	826.66
91	72	83	830.52
91	72	84	822.61
91	73	74	813.85
91	73	75	823.92
91	73	76	808.16
91	73	81	896.66
91	73	82	913.94
91	73	83	905.04
91	73	84	905.77
91	74	74	816.34
91	74	75	819.75
91	74	76	804.85
91	74	81	967.85
91	74	82	978.01
91	74	83	972.7
91	74	84	981.44
91	75	81	1004.6
91	75	82	1012
91	75	83	1029.9
91	75	84	1043.1
91	76	81	967.22
91	76	82	996.13
91	76	83	1014
91	76	84	1026.4
92	47	81	943.32
92	47	82	946.96
92	47	83	954.39
92	47	84	956.48
92	48	81	848
92	48	82	859.31
92	48	83	872.72
92	48	84	886.43
92	49	74	810.23
92	49	75	833.82
92	49	76	802.29
92	49	81	784.17
92	49	82	804.16
92	49	83	822.09
92	49	84	836.41
92	50	74	801.8
92	50	75	814.19
92	50	76	781.71
92	50	81	786.52
92	50	82	792.62
92	50	83	794.24
92	50	84	800.57
92	51	74	814.26
92	51	75	818.83
92	51	76	803.39
92	51	81	777.64
92	51	82	786.22
92	51	83	770.04
92	51	84	775.18
92	52	74	830.15
92	52	75	868.3
92	52	76	884.66
92	52	81	781.33
92	52	82	785.4
92	52	83	762.03
92	52	84	746.2
92	53	74	879.31
92	53	75	914.13
92	53	76	926.12
92	53	81	808.61
92	53	82	791.08
92	53	83	771.86
92	53	84	747.9
92	54	74	914.45
92	54	75	935.78
92	54	76	946.3
92	54	81	860.48
92	54	82	847.35
92	54	83	824.65
92	54	84	793.85
92	55	74	885.9
92	55	75	935.14
92	55	76	960.72
92	55	81	904.7
92	55	82	892.9
92	55	83	879.91
92	55	84	863.42
92	56	74	867.28
92	56	75	907.57
92	56	76	932.32
92	56	81	938.45
92	56	82	923.44
92	56	83	910.49
92	56	84	898.94
92	57	74	875.47
92	57	75	885.52
92	57	76	903.45
92	57	77	928.16
92	57	78	946.9
92	57	79	949.82
92	57	80	943.7
92	57	81	938.24
92	57	82	914.83
92	57	83	896.65
92	57	84	883.51
92	58	74	908.64
92	58	75	894.51
92	58	76	899.66
92	58	77	940.78
92	58	78	966.03
92	58	79	966.85
92	58	80	968.09
92	58	81	968.8
92	58	82	949.71
92	58	83	943.37
92	58	84	949.97
92	59	74	936.5
92	59	75	967.32
92	59	76	953.65
92	59	77	963.54
92	59	78	978.14
92	59	79	971.67
92	59	80	949.68
92	59	81	939.36
92	59	82	921.82
92	59	83	902.2
92	59	84	874.04
92	60	74	850.4
92	60	75	832.42
92	60	76	781.72
92	60	77	799.98
92	60	78	843.26
92	60	79	756.25
92	60	80	731.06
92	60	81	778.17
92	60	82	787.32
92	60	83	776.16
92	60	84	710.79
92	61	74	800.54
92	61	75	687.38
92	61	76	722.41
92	61	77	797.06
92	61	78	863.08
92	61	79	800.51
92	61	80	802.78
92	61	81	865.41
92	61	82	887.99
92	61	83	873.63
92	61	84	750.9
92	62	74	847.48
92	62	75	556.78
92	62	76	777.1
92	62	77	894.68
92	62	78	895.46
92	62	79	890.56
92	62	80	906.33
92	62	81	950.56
92	62	82	963.32
92	62	83	948.85
92	62	84	875.18
92	63	74	841.81
92	63	75	692.44
92	63	76	866.01
92	63	77	933.71
92	63	78	866.15
92	63	79	905.47
92	63	80	955.36
92	63	81	1000.4
92	63	82	1007.2
92	63	83	970.26
92	63	84	966.17
92	64	74	830.59
92	64	75	830.62
92	64	76	900.05
92	64	77	912.04
92	64	78	840.36
92	64	79	821.96
92	64	80	839.17
92	64	81	902.24
92	64	82	918.04
92	64	83	884.93
92	64	84	902.04
92	65	74	809.03
92	65	75	927.38
92	65	76	912.38
92	65	77	876.88
92	65	78	824.39
92	65	79	776.56
92	65	80	771.95
92	65	81	850.01
92	65	82	896.28
92	65	83	905.21
92	65	84	929.57
92	66	74	843.21
92	66	75	922.69
92	66	76	898.57
92	66	77	861.09
92	66	78	816.9
92	66	79	775.64
92	66	80	767.4
92	66	81	838.57
92	66	82	901.15
92	66	83	941.7
92	66	84	950.67
92	67	74	878.44
92	67	75	914.57
92	67	76	880.82
92	67	81	788.82
92	67	82	831.89
92	67	83	872.11
92	67	84	868.53
92	68	74	901.59
92	68	75	895.24
92	68	76	853.64
92	68	81	782.05
92	68	82	803.37
92	68	83	826.1
92	68	84	819.47
92	69	74	869.18
92	69	75	859.67
92	69	76	814.65
92	69	81	803.31
92	69	82	799.18
92	69	83	799.94
92	69	84	791.77
92	70	74	835.9
92	70	75	821.87
92	70	76	786.95
92	70	81	764.33
92	70	82	778.02
92	70	83	789.07
92	70	84	779.99
92	71	74	806.38
92	71	75	800.63
92	71	76	775.74
92	71	81	772.11
92	71	82	799.54
92	71	83	814.81
92	71	84	813.91
92	72	74	790.59
92	72	75	809.15
92	72	76	792.14
92	72	81	824.38
92	72	82	851.6
92	72	83	859.59
92	72	84	866.1
92	73	74	802.09
92	73	75	812.27
92	73	76	798.38
92	73	81	906.5
92	73	82	923.8
92	73	83	925.74
92	73	84	932.19
92	74	74	815.59
92	74	75	814.46
92	74	76	797.9
92	74	81	971.25
92	74	82	981.36
92	74	83	989.03
92	74	84	1000.4
92	75	81	978.96
92	75	82	1001.6
92	75	83	1037.9
92	75	84	1058.6
92	76	81	943.4
92	76	82	979.37
92	76	83	1010
92	76	84	1036.9
93	49	74	815.77
93	49	75	877.43
93	49	76	837.89
93	50	74	800.78
93	50	75	845.33
93	50	76	815.12
93	50	81	799.59
93	50	82	797.39
93	50	83	791.49
93	50	84	803.52
93	51	74	823.21
93	51	75	818.98
93	51	76	796.64
93	51	81	795.24
93	51	82	791.03
93	51	83	780.33
93	51	84	800.96
93	52	74	815.22
93	52	75	811.32
93	52	76	799.75
93	52	81	783.11
93	52	82	773.23
93	52	83	760.28
93	52	84	773.12
93	53	74	877.46
93	53	75	881.32
93	53	76	860.38
93	53	81	762.42
93	53	82	745.58
93	53	83	740.54
93	53	84	744.03
93	54	71	770.41
93	54	72	746.14
93	54	73	814.46
93	54	74	956.35
93	54	75	955.35
93	54	76	923.72
93	54	81	786.44
93	54	82	774.43
93	54	83	760.64
93	54	84	743.03
93	55	71	803.45
93	55	72	760.06
93	55	73	804.74
93	55	74	975.79
93	55	75	988.92
93	55	76	976.16
93	55	81	819.2
93	55	82	808.74
93	55	83	802.37
93	55	84	795.43
93	56	71	848.82
93	56	72	815.76
93	56	73	820.57
93	56	74	947.52
93	56	75	968.76
93	56	76	958.18
93	56	81	861.51
93	56	82	848.53
93	56	83	841.2
93	56	84	836.05
93	57	71	922.56
93	57	72	898.88
93	57	73	857.31
93	57	74	914.11
93	57	75	936.36
93	57	76	941.5
93	57	77	936.45
93	57	78	932.44
93	57	79	923.57
93	57	80	905.23
93	58	71	938.18
93	58	72	972.97
93	58	73	930.15
93	58	74	898.26
93	58	75	912.69
93	58	76	938.77
93	58	77	942.16
93	58	78	949.5
93	58	79	957.72
93	58	80	948.02
93	59	71	888.06
93	59	72	959.57
93	59	73	983.68
93	59	74	996.97
93	59	75	992.59
93	59	76	960.71
93	59	77	968.66
93	59	78	984.02
93	59	79	982.76
93	59	80	946.92
93	60	71	827.5
93	60	72	905.54
93	60	73	869.2
93	60	74	873.05
93	60	75	886.8
93	60	76	868.9
93	60	77	845.92
93	60	78	818.24
93	60	79	721.74
93	60	80	717.82
93	61	74	752.31
93	61	75	771.71
93	61	76	821.86
93	61	77	844.66
93	61	78	840.7
93	61	79	758.76
93	61	80	772
93	62	71	815.37
93	62	72	930.06
93	62	73	909.96
93	62	74	837.63
93	62	75	726.84
93	62	76	837.54
93	62	77	902.24
93	62	78	904.27
93	62	79	865.17
93	62	80	876.23
93	63	71	827.74
93	63	72	921.57
93	63	73	897.21
93	63	74	868.77
93	63	75	852.59
93	63	76	888.13
93	63	77	903.01
93	63	78	876.84
93	63	79	910.17
93	63	80	941.43
93	64	71	840.73
93	64	72	922.66
93	64	73	878.05
93	64	74	870.67
93	64	75	910.7
93	64	76	921.94
93	64	77	916.49
93	64	78	872.15
93	64	79	848.83
93	64	80	842.73
93	65	71	813.36
93	65	72	932.33
93	65	73	887.13
93	65	74	873.01
93	65	75	927.15
93	65	76	944.83
93	65	77	928.89
93	65	78	879.3
93	65	79	817.99
93	65	80	787.65
93	66	71	795.57
93	66	72	917.91
93	66	73	924.25
93	66	74	937.41
93	66	75	975.36
93	66	76	955.05
93	67	71	783.44
93	67	72	927.58
93	67	73	953.03
93	67	74	954.02
93	67	75	961.95
93	67	76	949.29
93	67	81	778.86
93	67	82	812.17
93	67	83	856.28
93	67	84	889.06
93	68	71	784.7
93	68	72	953.14
93	68	73	965.72
93	68	74	943.98
93	68	75	924.96
93	68	76	918.62
93	68	81	778.25
93	68	82	795.79
93	68	83	814.06
93	68	84	827.28
93	69	71	702.41
93	69	72	863.68
93	69	73	900.33
93	69	74	886.15
93	69	75	879.38
93	69	76	857.36
93	69	81	800.99
93	69	82	803.62
93	69	83	795.41
93	69	84	776.42
93	70	74	830.34
93	70	75	828.93
93	70	76	811.5
93	70	81	772.44
93	70	82	790.97
93	70	83	792.24
93	70	84	788.4
93	71	74	787.55
93	71	75	797.77
93	71	76	785.22
93	71	81	781.15
93	71	82	814.66
93	71	83	825.38
93	71	84	832.76
93	72	74	821.82
93	72	75	842.85
93	72	76	819.54
93	72	81	847.43
93	72	82	875.65
93	72	83	890.41
93	72	84	900.33
93	73	74	828.43
93	73	75	838.43
93	73	76	820.02
93	73	81	933.16
93	73	82	951.03
93	73	83	956.75
93	73	84	957.03
93	74	74	830.89
93	74	75	829.17
93	74	76	816.52
94	49	74	841.89
94	49	75	856.29
94	49	76	830.82
94	50	71	856.24
94	50	72	846.92
94	50	73	827.09
94	50	74	820.54
94	50	75	833.01
94	50	76	814.23
94	51	71	845.39
94	51	72	823.2
94	51	73	821.61
94	51	74	822.66
94	51	75	816.89
94	51	76	797.23
94	52	71	845.44
94	52	72	834.1
94	52	73	831.26
94	52	74	829.24
94	52	75	827.39
94	52	76	807.28
94	53	69	629.18
94	53	70	714.81
94	53	71	842.51
94	53	72	839.79
94	53	73	846.26
94	53	74	860.9
94	53	75	853.57
94	53	76	836.81
94	54	69	593.66
94	54	70	668.89
94	54	71	821.35
94	54	72	815.36
94	54	73	846.92
94	54	74	911.35
94	54	75	903.94
94	54	76	891.53
94	54	78	865.3
94	54	79	839.99
94	54	80	794.27
94	55	69	579.39
94	55	70	650.44
94	55	71	833.97
94	55	72	786.23
94	55	73	827.3
94	55	74	967.83
94	55	75	983.78
94	55	76	974.62
94	55	78	908.04
94	55	79	870.86
94	55	80	816.98
94	56	69	597.35
94	56	70	660.18
94	56	71	842.56
94	56	72	815.12
94	56	73	836.09
94	56	74	955.23
94	56	75	979.95
94	56	76	971.62
94	56	78	941.26
94	56	79	950.12
94	56	80	873.6
94	57	71	882.8
94	57	72	877.6
94	57	73	869.86
94	57	74	929.43
94	57	75	963.3
94	57	76	974.63
94	57	77	943.81
94	57	78	940.97
94	57	79	949.4
94	57	80	903.78
94	58	71	928.3
94	58	72	957.78
94	58	73	941.4
94	58	74	933.53
94	58	75	956.79
94	58	76	978.78
94	58	77	950.98
94	58	78	946.31
94	58	79	969.75
94	58	80	952.22
94	59	71	923.64
94	59	72	980.98
94	59	73	998.06
94	59	74	1027
94	59	75	1027.4
94	59	76	995.19
94	59	77	964.08
94	59	78	966.63
94	59	79	1001.8
94	59	80	959.34
94	60	71	822.04
94	60	72	851.99
94	60	73	812.44
94	60	74	839.69
94	60	75	871.91
94	60	76	897.32
94	60	77	851.92
94	60	78	792.69
94	60	79	704.74
94	60	80	733.61
94	61	71	589.43
94	61	72	579.55
94	61	73	564.86
94	61	74	675.41
94	61	75	769.38
94	61	76	857.88
94	61	77	862.15
94	61	78	825.16
94	61	79	727.64
94	61	80	756.78
94	62	71	717.51
94	62	72	774.91
94	62	73	801.29
94	62	74	848.85
94	62	75	877.89
94	62	76	918.21
94	62	77	925.5
94	62	78	906.44
94	62	79	835.96
94	62	80	843.56
94	63	71	819.27
94	63	72	900.16
94	63	73	921.63
94	63	74	958.61
94	63	75	990.27
94	63	76	958.35
94	63	77	924.73
94	63	78	903.2
94	63	79	917.7
94	63	80	933.76
94	64	71	868.81
94	64	72	985.65
94	64	73	973.42
94	64	74	981.15
94	64	75	1008.3
94	64	76	971.84
94	64	77	947.34
94	64	78	926.39
94	64	79	891.31
94	64	80	867.6
94	65	71	838.53
94	65	72	1005.9
94	65	73	964.31
94	65	74	947.98
94	65	75	977.97
94	65	76	973.43
94	65	77	967.16
94	65	78	953.97
94	65	79	887.19
94	65	80	838.86
94	66	71	827.96
94	66	72	973.03
94	66	73	966.07
94	66	74	977.55
94	66	75	1012.2
94	66	76	986.86
94	66	78	954.64
94	66	79	914.06
94	66	80	870.72
94	67	69	749.2
94	67	70	761.9
94	67	71	803.31
94	67	72	936.12
94	67	73	959.8
94	67	74	971.19
94	67	75	979.88
94	67	76	980.05
94	67	78	968.69
94	67	79	908.51
94	67	80	845.24
94	68	69	641.92
94	68	70	672.63
94	68	71	743.63
94	68	72	897.89
94	68	73	945.21
94	68	74	951.54
94	68	75	926.92
94	68	76	946.13
94	68	78	942.49
94	68	79	886.38
94	68	80	827.28
94	69	69	633.39
94	69	70	654.47
94	69	71	703.06
94	69	72	830.26
94	69	73	871.07
94	69	74	881.78
94	69	75	873.6
94	69	76	863.79
94	69	78	844.67
94	69	79	829.61
94	69	80	815.29
94	70	69	640.2
94	70	70	647.51
94	70	71	676.02
94	70	72	794.88
94	70	73	831.56
94	70	74	834.68
94	70	75	823.34
94	70	76	818.66
94	71	71	645.36
94	71	72	772.53
94	71	73	812.31
94	71	74	812.53
94	71	75	794.34
94	71	76	796.6
94	72	71	606.55
94	72	72	773.93
94	72	73	837
94	72	74	844.81
94	72	75	848.23
94	72	76	837.13
94	73	71	592.46
94	73	72	776.94
94	73	73	848.78
94	73	74	849.11
94	73	75	848.05
94	73	76	844.83
94	74	74	845.69
94	74	75	836.66
94	74	76	844.51
95	50	71	892.43
95	50	72	867.28
95	50	73	858.84
95	51	71	858.8
95	51	72	878.47
95	51	73	882.01
95	52	71	851.79
95	52	72	877.55
95	52	73	904.23
95	53	69	600.79
95	53	70	707.55
95	53	71	859.26
95	53	72	861.6
95	53	73	891.14
95	53	77	896.09
95	53	78	888.81
95	53	79	867.44
95	53	80	828.06
95	54	69	595.99
95	54	70	678.83
95	54	71	839.17
95	54	72	831.99
95	54	73	843.17
95	54	77	940.72
95	54	78	935.07
95	54	79	903.1
95	54	80	831.27
95	55	69	606.95
95	55	70	674.65
95	55	71	857.99
95	55	72	834.97
95	55	73	851.43
95	55	77	997.56
95	55	78	981.31
95	55	79	939.68
95	55	80	846.96
95	56	69	632.68
95	56	70	685.74
95	56	71	864.67
95	56	72	849.26
95	56	73	857.83
95	56	77	962.19
95	56	78	985.77
95	56	79	1003.9
95	56	80	907.55
95	57	69	722.17
95	57	70	734.2
95	57	71	878.36
95	57	72	882.33
[truncated: 7,412 more rows]
