# Supplementary material for: From mathematics to medicine: A practical primer on topological data analysis (TDA) and the development of related analytic tools for the functional discovery of latent structure in fMRI data
Source: PLoS One. 2021 Aug 12;16(8):e0255859. doi: 10.1371/journal.pone.0255859 (PMC8360597; doi:10.1371/journal.pone.0255859)
Supplement: S1 Data — The included archive of .csv files has one .csv file for each time index. Each .csv file contains a single matrix, which has one column for each of the spatial coordinates x, y, z and one column for the fMRI signal amplitude at voxel (x, y, z) at that time index. This is normalized scan data for a single patient from our study, described in the paper, with an ACC (anterior cingulate cortex) mask applied. This is the data we used, together with our software implementation of our workflow (available at https://github.com/regalski/Wayne-State-TDA), to produce the persistence diagrams, vineyards, and loop locations pictured in the figures and described in the Workflow section of our paper. (ZIP) [file pone.0255859.s004.zip › lea2002_145_121_121_time_216_rdACC.csv]

86	49	77	706.07
86	49	78	697.24
86	49	79	692.03
86	49	80	719.36
86	50	77	708.69
86	50	78	693.1
86	50	79	680.61
86	50	80	710.94
86	51	77	692.34
86	51	78	686.44
86	51	79	693.06
86	51	80	684.75
86	52	77	717.39
86	52	78	700.01
86	52	79	700.9
86	52	80	695.05
86	53	77	781.7
86	53	78	730.83
86	53	79	718.71
86	53	80	723.11
86	54	77	841.44
86	54	78	805.14
86	54	79	795.89
86	54	80	774.98
86	55	77	870.64
86	55	78	835.61
86	55	79	838.66
86	55	80	829.68
86	56	77	856.41
86	56	78	827.35
86	56	79	865.82
86	56	80	874.04
86	57	77	836.64
86	57	78	867.04
86	57	79	879.7
86	57	80	873.62
86	57	81	867.4
86	57	82	838.4
86	58	77	834.36
86	58	78	858.96
86	58	79	878.27
86	58	80	893.72
86	58	81	902.57
86	58	82	887.59
86	59	81	866.05
86	59	82	853.16
86	60	81	751.79
86	60	82	767.16
86	61	81	817.23
86	61	82	826.49
86	62	81	837.37
86	62	82	853.71
86	63	77	917.48
86	63	78	869.56
86	63	79	830.76
86	63	80	809.12
86	63	81	826.91
86	63	82	837.3
86	64	77	864.21
86	64	78	829.29
86	64	79	800.01
86	64	80	761.52
86	64	81	743.73
86	64	82	722.69
86	65	77	874.43
86	65	78	855.25
86	65	79	823.06
86	65	80	772.12
86	65	81	750.46
86	65	82	735.15
86	66	77	897.74
86	66	78	871.89
86	66	79	837.48
86	66	80	789.02
86	66	81	767.91
86	66	82	748.44
86	67	77	831.58
86	67	78	831.33
86	67	79	828.14
86	67	80	806.69
86	68	77	869.3
86	68	78	847.51
86	68	79	826.57
86	68	80	797.1
86	69	77	852.47
86	69	78	810.34
86	69	79	775.87
86	69	80	751.83
86	70	77	786.75
86	70	78	742.85
86	70	79	704.76
86	70	80	696.49
86	71	77	741.47
86	71	78	723.09
86	71	79	707.9
86	71	80	691.8
86	72	77	715.77
86	72	78	709.19
86	72	79	701.38
86	72	80	684.17
86	73	77	717.25
86	73	78	707.14
86	73	79	698.09
86	73	80	678.93
87	46	81	929.52
87	46	82	919.29
87	46	83	918.96
87	46	84	915.44
87	47	81	867.19
87	47	82	858.7
87	47	83	849.67
87	47	84	846.02
87	48	81	760.54
87	48	82	757.7
87	48	83	761.75
87	48	84	770.5
87	49	77	704.52
87	49	78	703.52
87	49	79	707.73
87	49	80	732.31
87	49	81	745.39
87	49	82	745.39
87	49	83	744.4
87	49	84	742.82
87	50	77	712.46
87	50	78	706.61
87	50	79	706.16
87	50	80	728.56
87	50	81	736.63
87	50	82	733.67
87	50	83	729.53
87	50	84	726.64
87	51	77	716.68
87	51	78	706.8
87	51	79	703.85
87	51	80	694.37
87	52	77	754.81
87	52	78	730.61
87	52	79	714.2
87	52	80	705.87
87	53	77	816.1
87	53	78	765.54
87	53	79	733.95
87	53	80	733.31
87	54	77	849.96
87	54	78	816.14
87	54	79	788.68
87	54	80	759.96
87	55	77	869.7
87	55	78	850.19
87	55	79	852.67
87	55	80	822.57
87	55	81	769.99
87	55	82	754.43
87	55	83	743.64
87	55	84	759.38
87	56	77	868.92
87	56	78	858.81
87	56	79	921.7
87	56	80	902.48
87	56	81	827.61
87	56	82	783.66
87	56	83	748.02
87	56	84	762.18
87	57	77	861.06
87	57	78	880.52
87	57	79	917.29
87	57	80	911.47
87	57	81	863.19
87	57	82	809.09
87	57	83	748.7
87	57	84	759.59
87	58	77	866.22
87	58	78	883.89
87	58	79	908.87
87	58	80	925.93
87	58	81	932.09
87	58	82	908.26
87	58	83	868.56
87	58	84	859.79
87	59	77	871.41
87	59	78	860.9
87	59	79	878.16
87	59	80	897.07
87	59	81	900.95
87	59	82	883.76
87	59	83	869.4
87	59	84	859.9
87	60	77	791.55
87	60	78	788.47
87	60	79	790.64
87	60	80	785.77
87	60	81	743.53
87	60	82	759.75
87	60	83	816.23
87	60	84	835.98
87	61	77	771.09
87	61	78	747.98
87	61	79	767.5
87	61	80	823.93
87	61	81	802.3
87	61	82	802.34
87	61	83	822.1
87	61	84	832.37
87	62	77	801.68
87	62	78	764.8
87	62	79	771.89
87	62	80	810.67
87	62	81	824.07
87	62	82	838.69
87	62	83	842.91
87	62	84	845.01
87	63	77	927.41
87	63	78	878.04
87	63	79	828.2
87	63	80	779.07
87	63	81	825.11
87	63	82	857.01
87	63	83	841.36
87	63	84	826.15
87	64	77	858.13
87	64	78	802.91
87	64	79	765.86
87	64	80	733.02
87	64	81	784.07
87	64	82	813.14
87	64	83	773.08
87	64	84	745.11
87	65	77	844.59
87	65	78	803.56
87	65	79	769.31
87	65	80	726.8
87	65	81	759.14
87	65	82	778.19
87	65	83	741.76
87	65	84	730.95
87	66	77	874.42
87	66	78	824.24
87	66	79	774.88
87	66	80	715.6
87	66	81	732.07
87	66	82	749.38
87	66	83	726.85
87	66	84	724.16
87	67	77	882.47
87	67	78	811.32
87	67	79	741.19
87	67	80	681.23
87	67	81	699.31
87	67	82	722.73
87	67	83	724.02
87	67	84	725.77
87	68	77	878.73
87	68	78	823.81
87	68	79	763.53
87	68	80	705.51
87	68	81	709.35
87	68	82	722.41
87	68	83	726.66
87	68	84	727.26
87	69	77	827.34
87	69	78	788.56
87	69	79	750.34
87	69	80	717.55
87	70	77	714.21
87	70	78	705.66
87	70	79	707.44
87	70	80	718.45
87	71	77	722.79
87	71	78	720.66
87	71	79	713.74
87	71	80	698.12
87	72	77	731.73
87	72	78	716.38
87	72	79	700.55
87	72	80	696.09
87	73	77	730.48
87	73	78	698.19
87	73	79	680.11
87	73	80	711.16
87	73	81	747.92
87	73	82	778.82
87	73	83	765.71
87	73	84	758.73
87	74	81	776.4
87	74	82	852.94
87	74	83	869.95
87	74	84	874.77
87	75	81	798.42
87	75	82	899.13
87	75	83	911.26
87	75	84	913.8
87	76	81	824.77
87	76	82	938.12
87	76	83	923.08
87	76	84	921.32
88	46	81	956.16
88	46	82	945.09
88	46	83	939
88	46	84	925.38
88	47	81	893.26
88	47	82	879.21
88	47	83	863.98
88	47	84	849.02
88	48	81	772.99
88	48	82	771.3
88	48	83	762.05
88	48	84	758.36
88	49	77	711.7
88	49	78	713.77
88	49	79	720.23
88	49	80	733.62
88	49	81	748.55
88	49	82	761.65
88	49	83	752.66
88	49	84	744.1
88	50	77	720.7
88	50	78	717.67
88	50	79	714.76
88	50	80	726.69
88	50	81	738.94
88	50	82	748.25
88	50	83	738.73
88	50	84	730.44
88	51	77	743.15
88	51	78	721.05
88	51	79	703.01
88	51	80	707.4
88	52	77	790.52
88	52	78	761.86
88	52	79	735.32
88	52	80	732.1
88	53	77	875.57
88	53	78	836.26
88	53	79	794.49
88	53	80	773.17
88	54	77	878.46
88	54	78	850.95
88	54	79	840.18
88	54	80	817.19
88	55	77	869.96
88	55	78	852.43
88	55	79	873.37
88	55	80	854.76
88	55	81	818.3
88	55	82	829.11
88	55	83	830.93
88	55	84	818.9
88	56	77	863.94
88	56	78	842.9
88	56	79	898.19
88	56	80	884.92
88	56	81	839.2
88	56	82	846.97
88	56	83	845.22
88	56	84	835.55
88	57	77	864.8
88	57	78	860.13
88	57	79	880.58
88	57	80	867.26
88	57	81	830.99
88	57	82	824.59
88	57	83	817.52
88	57	84	833.33
88	58	77	875.66
88	58	78	875.57
88	58	79	886.65
88	58	80	893.1
88	58	81	897.78
88	58	82	907
88	58	83	908.36
88	58	84	908.38
88	59	77	895.97
88	59	78	887.36
88	59	79	885.8
88	59	80	883.37
88	59	81	875.11
88	59	82	865.54
88	59	83	863.76
88	59	84	860.32
88	60	77	899.84
88	60	78	878.04
88	60	79	826.97
88	60	80	773.63
88	60	81	721.47
88	60	82	715.76
88	60	83	763.34
88	60	84	798.07
88	61	77	878.93
88	61	78	861.23
88	61	79	841.78
88	61	80	833.3
88	61	81	807.88
88	61	82	800.27
88	61	83	809.28
88	61	84	821.45
88	62	77	857.79
88	62	78	845.31
88	62	79	840.12
88	62	80	850.69
88	62	81	867.09
88	62	82	879.69
88	62	83	877.7
88	62	84	865.63
88	63	77	902.74
88	63	78	852.4
88	63	79	833.76
88	63	80	837.39
88	63	81	903.78
88	63	82	938.09
88	63	83	921.37
88	63	84	876.49
88	64	77	885.63
88	64	78	815.61
88	64	79	783.28
88	64	80	786.48
88	64	81	861.19
88	64	82	897.06
88	64	83	856.43
88	64	84	802
88	65	77	887.54
88	65	78	803.2
88	65	79	759.15
88	65	80	756
88	65	81	827.18
88	65	82	864.35
88	65	83	820.04
88	65	84	779.82
88	66	77	899.81
88	66	78	797.58
88	66	79	738.13
88	66	80	727.29
88	66	81	790
88	66	82	828.45
88	66	83	791.72
88	66	84	763.44
88	67	77	868.1
88	67	78	780
88	67	79	716.98
88	67	80	686.46
88	67	81	737.27
88	67	82	776.75
88	67	83	764.26
88	67	84	746.9
88	68	77	807.5
88	68	78	767.28
88	68	79	733.79
88	68	80	701.8
88	68	81	730.94
88	68	82	757.43
88	68	83	756.32
88	68	84	749.64
88	69	77	739.85
88	69	78	740.22
88	69	79	729.13
88	69	80	707.56
88	70	77	707.55
88	70	78	698.74
88	70	79	692.99
88	70	80	696.92
88	71	77	715.29
88	71	78	716.37
88	71	79	717.04
88	71	80	713.72
88	72	77	727.72
88	72	78	726.97
88	72	79	723.3
88	72	80	722.26
88	73	77	742.23
88	73	78	718.1
88	73	79	702.88
88	73	80	716.81
88	73	81	754.66
88	73	82	789.35
88	73	83	789.92
88	73	84	774.81
88	74	81	804.4
88	74	82	880.06
88	74	83	889.2
88	74	84	889.54
88	75	81	847.12
88	75	82	946.51
88	75	83	932.65
88	75	84	933.46
88	76	81	890.55
88	76	82	990.19
88	76	83	920.19
88	76	84	918.4
89	46	81	957.19
89	46	82	954.8
89	46	83	920.49
89	46	84	894.38
89	47	81	902.85
89	47	82	884.94
89	47	83	847.46
89	47	84	822.28
89	48	81	787.18
89	48	82	774.71
89	48	83	755.02
89	48	84	743.93
89	49	77	721.45
89	49	78	704.01
89	49	79	710.79
89	49	80	753.84
89	49	81	765.69
89	49	82	769.08
89	49	83	756.09
89	49	84	744.78
89	50	74	707.92
89	50	75	732.02
89	50	76	733.39
89	50	77	714.72
89	50	78	719.58
89	50	79	733.59
89	50	80	759.42
89	50	81	766.36
89	50	82	765.94
89	50	83	748.61
89	50	84	733
89	51	74	718.36
89	51	75	775.21
89	51	76	791.04
89	51	77	766.46
89	51	78	749.47
89	51	79	730.44
89	51	80	737.49
89	51	81	734.22
89	51	82	722.46
89	51	83	716.92
89	51	84	719.7
89	52	74	750.7
89	52	75	829.93
89	52	76	863.51
89	52	77	825
89	52	78	794.6
89	52	79	775.09
89	52	80	785.62
89	52	81	783.96
89	52	82	774.68
89	52	83	761.99
89	52	84	748.21
89	53	74	804.3
89	53	75	893.33
89	53	76	941.58
89	53	77	878.02
89	53	78	861.34
89	53	79	861.85
89	53	80	858
89	53	81	838.04
89	53	82	830.65
89	53	83	812.9
89	53	84	791.13
89	54	74	823.12
89	54	75	908.34
89	54	76	965.58
89	54	77	898.78
89	54	78	863.34
89	54	79	839.38
89	54	80	842.21
89	54	81	846.71
89	54	82	856.52
89	54	83	852.96
89	54	84	841.07
89	55	75	883.84
89	55	76	954.3
89	55	77	898.3
89	55	78	861.54
89	55	79	844.48
89	55	80	858.06
89	55	81	871.11
89	55	82	886.64
89	55	83	889.53
89	55	84	871.22
89	56	75	816.52
89	56	76	891.07
89	56	77	876.82
89	56	78	859.74
89	56	79	860.77
89	56	80	872.84
89	56	81	883.69
89	56	82	899.57
89	56	83	907.32
89	56	84	888.65
89	57	75	841.45
89	57	76	871.48
89	57	77	873.55
89	57	78	860.25
89	57	79	820.28
89	57	80	820.49
89	57	81	838.74
89	57	82	862.91
89	57	83	884.22
89	57	84	888.38
89	58	77	875.65
89	58	78	872.43
89	58	79	849.89
89	58	80	870.79
89	58	81	922.12
89	58	82	948.77
89	58	83	964.74
89	58	84	961.87
89	59	77	887.39
89	59	78	871.58
89	59	79	870.28
89	59	80	881.02
89	59	81	898.87
89	59	82	888.14
89	59	83	872.6
89	59	84	864.19
89	60	77	823.86
89	60	78	791.98
89	60	79	789.25
89	60	80	769.5
89	60	81	706.88
89	60	82	678.56
89	60	83	703.53
89	60	84	749.38
89	61	77	833.14
89	61	78	799.09
89	61	79	809.12
89	61	80	810.94
89	61	81	759.44
89	61	82	735
89	61	83	731.59
89	61	84	778.25
89	62	77	855.2
89	62	78	812.15
89	62	79	822.26
89	62	80	850.4
89	62	81	850.5
89	62	82	859.17
89	62	83	852.06
89	62	84	857.52
89	63	77	877.65
89	63	78	832.68
89	63	79	843.64
89	63	80	886.16
89	63	81	952.19
89	63	82	979.83
89	63	83	953.13
89	63	84	907.1
89	64	77	868.98
89	64	78	790.12
89	64	79	770.7
89	64	80	803.2
89	64	81	881.1
89	64	82	924.1
89	64	83	897.27
89	64	84	845.85
89	65	77	862.14
89	65	78	773.84
89	65	79	742.6
89	65	80	770.47
89	65	81	860.29
89	65	82	916.95
89	65	83	887.74
89	65	84	836.84
89	66	75	887.46
89	66	76	870.73
89	66	77	857.47
89	66	78	774.78
89	66	79	735.29
89	66	80	746.57
89	66	81	830.87
89	66	82	887.16
89	66	83	858.94
89	66	84	815.6
89	67	75	878.03
89	67	76	842.73
89	67	77	821.72
89	67	78	767.02
89	67	79	724.56
89	67	80	704.6
89	67	81	762.68
89	67	82	810.62
89	67	83	805.92
89	67	84	783.95
89	68	75	852.17
89	68	76	814.47
89	68	77	794.4
89	68	78	773.5
89	68	79	748.72
89	68	80	720.38
89	68	81	752.22
89	68	82	782.79
89	68	83	784.81
89	68	84	776.27
89	69	74	876.55
89	69	75	822.71
89	69	76	784.44
89	69	77	766.58
89	69	78	771.76
89	69	79	762
89	69	80	733.75
89	69	81	745.39
89	69	82	762.94
89	69	83	775.28
89	69	84	773.27
89	70	74	822.45
89	70	75	785.48
89	70	76	761.7
89	70	77	754.34
89	70	78	729.16
89	70	79	715.13
89	70	80	717.24
89	70	81	739.85
89	70	82	766.06
89	70	83	785.94
89	70	84	780.15
89	71	74	783.13
89	71	75	752.92
89	71	76	740.57
89	71	77	752.77
89	71	78	736.32
89	71	79	729.64
89	71	80	733.78
89	71	81	747.4
89	71	82	761.21
89	71	83	763.14
89	71	84	751.96
89	72	74	757.14
89	72	75	726.23
89	72	76	724.22
89	72	77	747.2
89	72	78	744.61
89	72	79	743.52
89	72	80	745.26
89	72	81	760.64
89	72	82	778.93
89	72	83	784.86
89	72	84	775.29
89	73	74	732.03
89	73	75	740.17
89	73	76	740.38
89	73	77	726.3
89	73	78	722.23
89	73	79	722.38
89	73	80	732.47
89	73	81	776.23
89	73	82	820.17
89	73	83	841.48
89	73	84	826.83
89	74	81	845.45
89	74	82	909.41
89	74	83	914.6
89	74	84	906.28
89	75	81	904.5
89	75	82	981.86
89	75	83	965.69
89	75	84	957.95
89	76	81	925.68
89	76	82	999.81
89	76	83	952.55
89	76	84	943.05
90	46	81	938.75
90	46	82	945.29
90	46	83	909.83
90	46	84	879.41
90	47	81	912.85
90	47	82	896.79
90	47	83	847.82
90	47	84	817.35
90	48	81	795.02
90	48	82	778.79
90	48	83	764.53
90	48	84	755.31
90	49	74	749.14
90	49	75	764.53
90	49	76	757.01
90	49	81	775.63
90	49	82	768.9
90	49	83	758.97
90	49	84	751.25
90	50	74	732.97
90	50	75	748.24
90	50	76	744.8
90	50	77	729.73
90	50	78	723.75
90	50	79	741.07
90	50	80	785.59
90	50	81	790.68
90	50	82	780.38
90	50	83	758.03
90	50	84	741.66
90	51	74	742.06
90	51	75	786.42
90	51	76	804.75
90	51	77	795.52
90	51	78	780.88
90	51	79	767.5
90	51	80	765.53
90	51	81	758.69
90	51	82	750.4
90	51	83	734.96
90	51	84	723.71
90	52	74	776.34
90	52	75	855.48
90	52	76	887.34
90	52	77	865.15
90	52	78	844.53
90	52	79	837.07
90	52	80	830.33
90	52	81	825.49
90	52	82	809.73
90	52	83	786.25
90	52	84	757.09
90	53	74	794.37
90	53	75	860.14
90	53	76	895.1
90	53	77	878.83
90	53	78	906.76
90	53	79	952.32
90	53	80	941.97
90	53	81	911.03
90	53	82	876.65
90	53	83	846.6
90	53	84	811.6
90	54	74	800.69
90	54	75	867.87
90	54	76	918.86
90	54	77	898.5
90	54	78	893.66
90	54	79	888.9
90	54	80	890.53
90	54	81	898.86
90	54	82	909.79
90	54	83	901.3
90	54	84	877.29
90	55	74	800.25
90	55	75	862.61
90	55	76	926.2
90	55	77	907.1
90	55	78	894.02
90	55	79	882.48
90	55	80	899.83
90	55	81	921.76
90	55	82	930.48
90	55	83	925.57
90	55	84	905.63
90	56	74	807.41
90	56	75	829.5
90	56	76	892.19
90	56	77	911.9
90	56	78	918.82
90	56	79	909.74
90	56	80	916.05
90	56	81	939.34
90	56	82	937.9
90	56	83	936.24
90	56	84	915.45
90	57	74	858.31
90	57	75	855.55
90	57	76	872.43
90	57	77	887.15
90	57	78	883.02
90	57	79	843.88
90	57	80	846.8
90	57	81	884.67
90	57	82	903.28
90	57	83	920.89
90	57	84	903.43
90	58	74	899.4
90	58	75	885.73
90	58	76	877.92
90	58	77	887.66
90	58	78	892.56
90	58	79	866.29
90	58	80	893.99
90	58	81	972.27
90	58	82	1000.1
90	58	83	1010.6
90	58	84	1015.3
90	59	75	898.48
90	59	76	918.69
90	59	77	921
90	59	78	890.58
90	59	79	866.44
90	59	80	884.12
90	59	81	936.31
90	59	82	925.98
90	59	83	884.67
90	59	84	881.13
90	60	75	770.24
90	60	76	745.35
90	60	77	724.9
90	60	78	703.91
90	60	79	736.29
90	60	80	750.76
90	60	81	715.07
90	60	82	683.69
90	60	83	667.83
90	60	84	705.06
90	61	77	764.63
90	61	78	749.17
90	61	79	782.53
90	61	80	789.1
90	61	81	727.36
90	61	82	672.04
90	61	83	622.09
90	61	84	705.2
90	62	75	858.73
90	62	76	860.88
90	62	77	857.84
90	62	78	811.6
90	62	79	820.01
90	62	80	842.14
90	62	81	829.06
90	62	82	817.21
90	62	83	782.55
90	62	84	838.16
90	63	75	782.05
90	63	76	836.99
90	63	77	891.8
90	63	78	845.17
90	63	79	865.04
90	63	80	922.11
90	63	81	980.85
90	63	82	988.85
90	63	83	934.21
90	63	84	926.89
90	64	75	813.82
90	64	76	842.3
90	64	77	863.34
90	64	78	783.93
90	64	79	778.42
90	64	80	825.79
90	64	81	883.7
90	64	82	914.09
90	64	83	891.65
90	64	84	886.03
90	65	74	892
90	65	75	858.44
90	65	76	846.27
90	65	77	832.72
90	65	78	750.16
90	65	79	738.52
90	65	80	788.63
90	65	81	876.91
90	65	82	935.77
90	65	83	927.1
90	65	84	883.54
90	66	74	907.89
90	66	75	893.28
90	66	76	858.15
90	66	77	809.8
90	66	78	744.05
90	66	79	732.6
90	66	80	773.8
90	66	81	871.05
90	66	82	927.3
90	66	83	913.68
90	66	84	846.59
90	67	74	914.36
90	67	75	865.4
90	67	76	816.57
90	67	77	774.11
90	67	78	739.14
90	67	79	727.94
90	67	80	735.05
90	67	81	787.31
90	67	82	823.61
90	67	83	825.58
90	67	84	779.51
90	68	74	896.93
90	68	75	832.65
90	68	76	788.19
90	68	77	765.93
90	68	78	762.24
90	68	79	760.66
90	68	80	753.54
90	68	81	771.99
90	68	82	789.32
90	68	83	798.27
90	68	84	787.05
90	69	74	862.71
90	69	75	796.88
90	69	76	771.11
90	69	77	771.5
90	69	78	786.53
90	69	79	791.76
90	69	80	780.37
90	69	81	767.87
90	69	82	764.53
90	69	83	778.56
90	69	84	786.29
90	70	74	814.66
90	70	75	787.05
90	70	76	771.42
90	70	77	765.51
90	70	78	746.95
90	70	79	739.42
90	70	80	752.73
90	70	81	759.78
90	70	82	770.32
90	70	83	790.47
90	70	84	785
90	71	74	787.62
90	71	75	773.65
90	71	76	760.57
90	71	77	759.8
90	71	78	743.15
90	71	79	741.26
90	71	80	755.58
90	71	81	764.88
90	71	82	772.54
90	71	83	789.35
90	71	84	780.46
90	72	74	780.11
90	72	75	760.02
90	72	76	744.37
90	72	77	749.23
90	72	78	749.94
90	72	79	756.26
90	72	80	767.91
90	72	81	778.18
90	72	82	788.84
90	72	83	810.37
90	72	84	804.94
90	73	74	799.54
90	73	75	790.93
90	73	76	771.23
90	73	81	821.17
90	73	82	861.46
90	73	83	886.39
90	73	84	875.29
90	74	81	899.72
90	74	82	946.86
90	74	83	954.29
90	74	84	937.54
90	75	81	976.07
90	75	82	1021.7
90	75	83	1009.5
90	75	84	985.83
90	76	81	950.09
90	76	82	1005.8
90	76	83	1004.1
90	76	84	982.21
91	47	81	936.4
91	47	82	925.97
91	47	83	885.53
91	47	84	859.81
91	48	81	817.37
91	48	82	801
91	48	83	801.56
91	48	84	803.78
91	49	74	770.9
91	49	75	797.46
91	49	76	785.43
91	49	81	778.58
91	49	82	772.38
91	49	83	773.85
91	49	84	775.98
91	50	74	764.13
91	50	75	770.08
91	50	76	753.06
91	50	81	799.14
91	50	82	786.97
91	50	83	767.34
91	50	84	756.86
91	51	74	778.31
91	51	75	798.1
91	51	76	801.02
91	51	81	775.19
91	51	82	786.86
91	51	83	772.7
91	51	84	756.71
91	52	74	810.44
91	52	75	874.81
91	52	76	897.8
91	52	81	828.92
91	52	82	819.64
91	52	83	797.47
91	52	84	769.06
91	53	74	858.78
91	53	75	899.65
91	53	76	917.85
91	53	81	926.97
91	53	82	865.27
91	53	83	830.27
91	53	84	796.87
91	54	74	865.08
91	54	75	908.48
91	54	76	931.89
91	54	81	928.1
91	54	82	927.83
91	54	83	898.97
91	54	84	842.38
91	55	74	832.82
91	55	75	893.79
91	55	76	932.39
91	55	81	947.8
91	55	82	948.3
91	55	83	929.23
91	55	84	906.63
91	56	74	829.17
91	56	75	871.59
91	56	76	919.77
91	56	81	967.24
91	56	82	946.1
91	56	83	930.79
91	56	84	922.17
91	57	74	858.44
91	57	75	871.6
91	57	76	893.42
91	57	77	907
91	57	78	912.61
91	57	79	903.76
91	57	80	909.3
91	57	81	932.19
91	57	82	912.46
91	57	83	899.05
91	57	84	892.02
91	58	74	888.83
91	58	75	886.6
91	58	76	891.32
91	58	77	909.38
91	58	78	921.23
91	58	79	917.54
91	58	80	942.41
91	58	81	1012.1
91	58	82	1010.8
91	58	83	999.97
91	58	84	1003.4
91	59	74	901.72
91	59	75	928.28
91	59	76	946.72
91	59	77	952.65
91	59	78	926.42
91	59	79	897.31
91	59	80	907.94
91	59	81	975.06
91	59	82	962.05
91	59	83	924.54
91	59	84	884.75
91	60	74	808.1
91	60	75	767.58
91	60	76	739.93
91	60	77	717.18
91	60	78	688.55
91	60	79	699
91	60	80	725.06
91	60	81	760.29
91	60	82	767.94
91	60	83	759.09
91	60	84	712.85
91	61	74	798.94
91	61	75	696.51
91	61	76	747.01
91	61	77	764.74
91	61	78	750.87
91	61	79	771.81
91	61	80	785.19
91	61	81	774.98
91	61	82	725.18
91	61	83	649.37
91	61	84	625.91
91	62	74	956.96
91	62	75	690.45
91	62	76	829.48
91	62	77	879.71
91	62	78	837.69
91	62	79	842.3
91	62	80	855.03
91	62	81	861.99
91	62	82	837.49
91	62	83	781.67
91	62	84	805.94
91	63	74	870.54
91	63	75	744.68
91	63	76	850.25
91	63	77	913.25
91	63	78	864.45
91	63	79	892.53
91	63	80	943.56
91	63	81	998.65
91	63	82	993.07
91	63	83	916.37
91	63	84	929.73
91	64	74	847.08
91	64	75	837.29
91	64	76	871.98
91	64	77	875.27
91	64	78	803.31
91	64	79	814.37
91	64	80	864.26
91	64	81	899.13
91	64	82	894.11
91	64	83	838.47
91	64	84	864.59
91	65	74	847.11
91	65	75	892.99
91	65	76	877.22
91	65	77	832.37
91	65	78	755.32
91	65	79	763.43
91	65	80	826.71
91	65	81	903.49
91	65	82	942.07
91	65	83	906.88
91	65	84	896.74
91	66	74	871.48
91	66	75	885.67
91	66	76	848.51
91	66	77	793.19
91	66	78	729.71
91	66	79	738.08
91	66	80	804.26
91	66	81	919.94
91	66	82	975.15
91	66	83	936.16
91	66	84	887.12
91	67	74	883.3
91	67	75	865.13
91	67	76	817.98
91	67	81	827.09
91	67	82	865.22
91	67	83	871.74
91	67	84	825.29
91	68	74	867.78
91	68	75	832.67
91	68	76	791.3
91	68	81	803.8
91	68	82	813.01
91	68	83	827.47
91	68	84	809.47
91	69	74	843.19
91	69	75	799.41
91	69	76	767.27
91	69	81	799.44
91	69	82	780.04
91	69	83	791.03
91	69	84	789.67
91	70	74	806.81
91	70	75	788.76
91	70	76	771.28
91	70	81	778.47
91	70	82	778.28
91	70	83	779.5
91	70	84	768.12
91	71	74	787.71
91	71	75	783.02
91	71	76	770.91
91	71	81	784.96
91	71	82	799.08
91	71	83	804.01
91	71	84	789.33
91	72	74	793.27
91	72	75	790.43
91	72	76	774.09
91	72	81	802.13
91	72	82	826.64
91	72	83	839.5
91	72	84	825.61
91	73	74	806.82
91	73	75	800.96
91	73	76	786.23
91	73	81	880.68
91	73	82	906.98
91	73	83	913.04
91	73	84	904.77
91	74	74	810.29
91	74	75	793.73
91	74	76	771.87
91	74	81	954.9
91	74	82	970.05
91	74	83	980.71
91	74	84	979.46
91	75	81	1020.7
91	75	82	1020.1
91	75	83	1038.9
91	75	84	1040.2
91	76	81	974.31
91	76	82	1006.2
91	76	83	1025.1
91	76	84	1029.4
92	47	81	984.41
92	47	82	990.99
92	47	83	943.36
92	47	84	920.46
92	48	81	871.97
92	48	82	879.23
92	48	83	870.66
92	48	84	866.42
92	49	74	791.31
92	49	75	827.87
92	49	76	805.31
92	49	81	799.19
92	49	82	820.17
92	49	83	827.11
92	49	84	827.44
92	50	74	780.91
92	50	75	797.28
92	50	76	770.75
92	50	81	787.57
92	50	82	805.67
92	50	83	799.28
92	50	84	795.62
92	51	74	791.36
92	51	75	803.03
92	51	76	792.58
92	51	81	768.64
92	51	82	790.21
92	51	83	775.04
92	51	84	771.22
92	52	74	826.11
92	52	75	851.35
92	52	76	861.72
92	52	81	777.38
92	52	82	772.4
92	52	83	758.03
92	52	84	748.2
92	53	74	900.3
92	53	75	915.2
92	53	76	918.22
92	53	81	822.71
92	53	82	768.13
92	53	83	755.89
92	53	84	750.91
92	54	74	934.42
92	54	75	946.81
92	54	76	949.36
92	54	81	868.55
92	54	82	820.38
92	54	83	789.66
92	54	84	761.85
92	55	74	896.94
92	55	75	944.2
92	55	76	962.75
92	55	81	902.78
92	55	82	867.99
92	55	83	846.01
92	55	84	831.53
92	56	74	875.34
92	56	75	924.67
92	56	76	954.45
92	56	81	922.57
92	56	82	895.56
92	56	83	874.59
92	56	84	861.98
92	57	74	867.52
92	57	75	895.57
92	57	76	924.51
92	57	77	933.22
92	57	78	939.93
92	57	79	932.82
92	57	80	916.68
92	57	81	902.21
92	57	82	875.8
92	57	83	858.63
92	57	84	856.53
92	58	74	878.65
92	58	75	893.58
92	58	76	914.73
92	58	77	937.8
92	58	78	957.06
92	58	79	969.98
92	58	80	971.25
92	58	81	967.91
92	58	82	947.81
92	58	83	937.48
92	58	84	940.08
92	59	74	939.64
92	59	75	961.44
92	59	76	962.77
92	59	77	954.65
92	59	78	952.25
92	59	79	969.71
92	59	80	962.66
92	59	81	962.33
92	59	82	934.77
92	59	83	902.12
92	59	84	854.89
92	60	74	852.32
92	60	75	843.38
92	60	76	825.67
92	60	77	812.91
92	60	78	808.18
92	60	79	770.16
92	60	80	769.95
92	60	81	833.12
92	60	82	838.36
92	60	83	817.2
92	60	84	736.88
92	61	74	799.53
92	61	75	706.56
92	61	76	797.64
92	61	77	858.28
92	61	78	842.24
92	61	79	818.66
92	61	80	832.88
92	61	81	903.54
92	61	82	900.14
92	61	83	848.67
92	61	84	716.8
92	62	74	864.59
92	62	75	539.07
92	62	76	805.25
92	62	77	928.7
92	62	78	878.44
92	62	79	876.49
92	62	80	898.25
92	62	81	956.57
92	62	82	965.41
92	62	83	936.96
92	62	84	873.32
92	63	74	853.94
92	63	75	743.75
92	63	76	868.3
92	63	77	924.9
92	63	78	882.31
92	63	79	929.68
92	63	80	980.6
92	63	81	1018.7
92	63	82	1029.5
92	63	83	999.48
92	63	84	975.27
92	64	74	833.96
92	64	75	862.82
92	64	76	899.18
92	64	77	903.12
92	64	78	851.4
92	64	79	832.95
92	64	80	845.16
92	64	81	918.27
92	64	82	947.13
92	64	83	921.05
92	64	84	912.1
92	65	74	806.29
92	65	75	909.44
92	65	76	907.42
92	65	77	876.9
92	65	78	822.37
92	65	79	786.55
92	65	80	791.01
92	65	81	884.11
92	65	82	943.46
92	65	83	948.45
92	65	84	939.75
92	66	74	872.47
92	66	75	895.81
92	66	76	873.66
92	66	77	838.16
92	66	78	792.93
92	66	79	773.65
92	66	80	787.47
92	66	81	877.69
92	66	82	944.28
92	66	83	958.77
92	66	84	936.69
92	67	74	881.63
92	67	75	874.69
92	67	76	852.9
92	67	81	817.86
92	67	82	876.96
92	67	83	910.18
92	67	84	878.6
92	68	74	865.67
92	68	75	850.29
92	68	76	826.67
92	68	81	800.12
92	68	82	832.45
92	68	83	852.15
92	68	84	833.52
92	69	74	841.27
92	69	75	835.74
92	69	76	797.68
92	69	81	798.35
92	69	82	798.18
92	69	83	801.94
92	69	84	796.78
92	70	74	804.91
92	70	75	799.91
92	70	76	776.98
92	70	81	761.3
92	70	82	781.01
92	70	83	782.06
92	70	84	770.98
92	71	74	790.34
92	71	75	790.68
92	71	76	774.78
92	71	81	776.16
92	71	82	809.6
92	71	83	814.86
92	71	84	809.97
92	72	74	813.57
92	72	75	815.21
92	72	76	798.21
92	72	81	816.39
92	72	82	855.62
92	72	83	865.61
92	72	84	864.11
92	73	74	806.06
92	73	75	800.3
92	73	76	786.44
92	73	81	897.55
92	73	82	940.85
92	73	83	939.78
92	73	84	928.2
92	74	74	805.57
92	74	75	791.48
92	74	76	775.94
92	74	81	959.27
92	74	82	998.38
92	74	83	1007.1
92	74	84	999.5
92	75	81	998.06
92	75	82	1020.7
92	75	83	1063
92	75	84	1071.8
92	76	81	959.46
92	76	82	996.45
92	76	83	1026
92	76	84	1047
93	49	74	810.8
93	49	75	851.41
93	49	76	813.87
93	50	74	787.85
93	50	75	823.35
93	50	76	797.13
93	50	81	797.6
93	50	82	789.37
93	50	83	795.53
93	50	84	807.59
93	51	74	785.32
93	51	75	809.12
93	51	76	794.77
93	51	81	798.3
93	51	82	798.07
93	51	83	789.38
93	51	84	800.02
93	52	74	826.22
93	52	75	799.36
93	52	76	786.79
93	52	81	791.14
93	52	82	770.22
93	52	83	765.28
93	52	84	780.18
93	53	74	902.51
93	53	75	864.43
93	53	76	832.49
93	53	81	778.43
93	53	82	730.6
93	53	83	739.61
93	53	84	756.13
93	54	71	769.48
93	54	72	795.2
93	54	73	856.5
93	54	74	961.31
93	54	75	936.39
93	54	76	898.81
93	54	81	794.44
93	54	82	759.44
93	54	83	739.64
93	54	84	719.02
93	55	71	746.45
93	55	72	781.03
93	55	73	848.74
93	55	74	966.81
93	55	75	1002
93	55	76	979.21
93	55	81	819.19
93	55	82	798.75
93	55	83	783.42
93	55	84	771.52
93	56	71	799.86
93	56	72	818.77
93	56	73	850.61
93	56	74	944.58
93	56	75	977.87
93	56	76	974.27
93	56	81	853.53
93	56	82	838.58
93	56	83	822.26
93	56	84	810.11
93	57	71	910.58
93	57	72	884.94
93	57	73	845.4
93	57	74	901.14
93	57	75	937.41
93	57	76	955.53
93	57	77	944.43
93	57	78	927.36
93	57	79	900.42
93	57	80	878.09
93	58	71	929.17
93	58	72	925.93
93	58	73	828.08
93	58	74	866.24
93	58	75	908.75
93	58	76	945.78
93	58	77	938.07
93	58	78	934.4
93	58	79	939.7
93	58	80	938.03
93	59	71	906.03
93	59	72	960.58
93	59	73	952.87
93	59	74	959.15
93	59	75	958.68
93	59	76	965.79
93	59	77	944.75
93	59	78	932.11
93	59	79	944.74
93	59	80	938.84
93	60	71	862.54
93	60	72	917.58
93	60	73	823.18
93	60	74	849.02
93	60	75	914.88
93	60	76	876.98
93	60	77	824.9
93	60	78	781.16
93	60	79	720.59
93	60	80	736.68
93	61	74	767.65
93	61	75	854.95
93	61	76	863.1
93	61	77	853.83
93	61	78	812.77
93	61	79	767.83
93	61	80	794.09
93	62	71	812.31
93	62	72	959.17
93	62	73	891.13
93	62	74	824.64
93	62	75	743.82
93	62	76	863.58
93	62	77	904.23
93	62	78	857.15
93	62	79	844.03
93	62	80	870.12
93	63	71	847.8
93	63	72	947.66
93	63	73	948.24
93	63	74	932.85
93	63	75	872.73
93	63	76	906.23
93	63	77	913.08
93	63	78	883.89
93	63	79	936.33
93	63	80	979.63
93	64	71	887.84
93	64	72	934.9
93	64	73	946.23
93	64	74	921.76
93	64	75	913.74
93	64	76	923.01
93	64	77	915.57
93	64	78	871.16
93	64	79	850.8
93	64	80	845.7
93	65	71	853.41
93	65	72	954.3
93	65	73	869.06
93	65	74	837.96
93	65	75	923.19
93	65	76	935.92
93	65	77	917.94
93	65	78	868.29
93	65	79	817.99
93	65	80	789.67
93	66	71	851.61
93	66	72	950.91
93	66	73	965.31
93	66	74	969.52
93	66	75	965.45
93	66	76	953.13
93	67	71	850.47
93	67	72	954.66
93	67	73	986.14
93	67	74	972.11
93	67	75	934.04
93	67	76	937.39
93	67	81	789.83
93	67	82	843.2
93	67	83	898.33
93	67	84	895.12
93	68	71	851.73
93	68	72	945.11
93	68	73	954.74
93	68	74	927.04
93	68	75	892.04
93	68	76	895.67
93	68	81	782.27
93	68	82	819.84
93	68	83	848.12
93	68	84	841.33
93	69	71	756.43
93	69	72	882.73
93	69	73	911.45
93	69	74	884.25
93	69	75	860.5
93	69	76	838.45
93	69	81	786.01
93	69	82	806.66
93	69	83	808.46
93	69	84	801.47
93	70	74	831.39
93	70	75	815.97
93	70	76	794.54
93	70	81	753.41
93	70	82	774.96
93	70	83	785.24
93	70	84	781.41
93	71	74	798.56
93	71	75	794.81
93	71	76	777.24
93	71	81	774.22
93	71	82	801.74
93	71	83	817.48
93	71	84	821.83
93	72	74	829.87
93	72	75	825.95
93	72	76	810.61
93	72	81	834.42
93	72	82	869.66
93	72	83	883.44
93	72	84	895.34
93	73	74	824.44
93	73	75	819.47
93	73	76	805.05
93	73	81	915.21
93	73	82	956.07
93	73	83	953.77
93	73	84	949.03
93	74	74	819.86
93	74	75	816.2
93	74	76	808.54
94	49	74	826.86
94	49	75	850.24
94	49	76	814.82
94	50	71	850.25
94	50	72	813.93
94	50	73	805.1
94	50	74	805.53
94	50	75	823.95
94	50	76	796.19
94	51	71	861.46
94	51	72	825.26
94	51	73	795.66
94	51	74	781.69
94	51	75	799.86
94	51	76	785.22
94	52	71	852.49
94	52	72	825.1
94	52	73	819.24
94	52	74	823.19
94	52	75	815.31
94	52	76	792.18
94	53	69	636.17
94	53	70	701.8
94	53	71	842.48
94	53	72	831.79
94	53	73	842.28
94	53	74	857.89
94	53	75	829.5
94	53	76	810.72
94	54	69	608.7
94	54	70	686.96
94	54	71	859.47
94	54	72	849.51
94	54	73	862.03
94	54	74	900.38
94	54	75	881.93
94	54	76	869.51
94	54	78	852.29
94	54	79	844.98
94	54	80	808.3
94	55	69	608.45
94	55	70	679.48
94	55	71	816.96
94	55	72	820.19
94	55	73	862.31
94	55	74	959.88
94	55	75	994.88
94	55	76	983.67
94	55	78	882.96
94	55	79	873.86
94	55	80	828.03
94	56	69	648.37
94	56	70	706.16
94	56	71	817.51
94	56	72	837.11
94	56	73	870.17
94	56	74	971.34
94	56	75	1001.1
94	56	76	990.73
94	56	78	935.38
94	56	79	950.24
94	56	80	881.68
94	57	71	888.84
94	57	72	883.65
94	57	73	874.95
94	57	74	934.49
94	57	75	971.39
94	57	76	993.77
94	57	77	957.95
94	57	78	938.03
94	57	79	920.33
94	57	80	881.74
94	58	71	913.24
94	58	72	913.64
94	58	73	882.25
94	58	74	884.45
94	58	75	930.82
94	58	76	980.82
94	58	77	955.99
94	58	78	945.31
94	58	79	955.8
94	58	80	944.28
94	59	71	935.71
94	59	72	978.12
94	59	73	985.34
94	59	74	1004.3
94	59	75	1005.5
94	59	76	983.32
94	59	77	963.24
94	59	78	952.8
94	59	79	973.88
94	59	80	952.29
94	60	71	825.1
94	60	72	840.94
94	60	73	797.23
94	60	74	823.48
94	60	75	866.81
94	60	76	883.28
94	60	77	828.85
94	60	78	765.55
94	60	79	711.65
94	60	80	751.56
94	61	71	512.16
94	61	72	537.21
94	61	73	596.75
94	61	74	716.53
94	61	75	820.55
94	61	76	886.98
94	61	77	873.25
94	61	78	816.26
94	61	79	739.75
94	61	80	775.92
94	62	71	717.44
94	62	72	771.76
94	62	73	763.03
94	62	74	810.6
94	62	75	875.83
94	62	76	953.23
94	62	77	943.49
94	62	78	882.33
94	62	79	816.79
94	62	80	837.44
94	63	71	840.14
94	63	72	918.08
94	63	73	932.62
94	63	74	973.78
94	63	75	995.5
94	63	76	981.48
94	63	77	944.78
94	63	78	905.28
94	63	79	940.85
94	63	80	978.96
94	64	71	904.9
94	64	72	1002.8
94	64	73	1008.6
94	64	74	999.36
94	64	75	994.38
94	64	76	971.94
94	64	77	949.44
94	64	78	917.44
94	64	79	886.27
94	64	80	867.53
94	65	71	879.5
94	65	72	994.95
94	65	73	957.37
94	65	74	929.05
94	65	75	959.07
94	65	76	963.53
94	65	77	955.21
94	65	78	928.96
94	65	79	877.18
94	65	80	834.87
94	66	71	869
94	66	72	943.11
94	66	73	954.21
94	66	74	967.75
94	66	75	985.36
94	66	76	990
94	66	78	949.7
94	66	79	909.09
94	66	80	861.75
94	67	69	783.32
94	67	70	820.03
94	67	71	848.42
94	67	72	924.28
94	67	73	942.97
94	67	74	946.31
94	67	75	948.99
94	67	76	977.17
94	67	78	959.76
94	67	79	895.51
94	67	80	826.22
94	68	69	654.88
94	68	70	714.63
94	68	71	801.63
94	68	72	917.91
94	68	73	926.28
94	68	74	909.62
94	68	75	904.04
94	68	76	931.17
94	68	78	931.45
94	68	79	871.37
94	68	80	801.31
94	69	69	654.45
94	69	70	676.52
94	69	71	725.05
94	69	72	856.29
94	69	73	885.19
94	69	74	874.92
94	69	75	863.74
94	69	76	851.86
94	69	78	869.68
94	69	79	835.63
94	69	80	776.32
94	70	69	653.22
94	70	70	652.56
94	70	71	680.08
94	70	72	810.98
94	70	73	842.68
94	70	74	831.76
94	70	75	822.4
94	70	76	813.7
94	71	71	658.39
94	71	72	767.54
94	71	73	805.33
94	71	74	803.54
94	71	75	802.38
94	71	76	796.6
94	72	71	641.64
94	72	72	771
94	72	73	830.07
94	72	74	837.85
94	72	75	835.28
94	72	76	825.16
94	73	71	638.57
94	73	72	784.03
94	73	73	846.85
94	73	74	832.1
94	73	75	823.02
94	73	76	827.83
94	74	74	822.66
94	74	75	815.67
94	74	76	833.53
95	50	71	887.48
95	50	72	837.33
95	50	73	824.86
95	51	71	886.84
95	51	72	857.49
95	51	73	840.01
95	52	71	865.83
95	52	72	881.58
95	52	73	889.25
95	53	69	635.82
95	53	70	710.58
95	53	71	836.24
95	53	72	870.54
95	53	73	882.06
95	53	77	874.12
95	53	78	877.83
95	53	79	868.46
95	53	80	839.1
95	54	69	619.03
95	54	70	682.88
95	54	71	831.16
95	54	72	821.95
95	54	73	830.11
95	54	77	925.81
95	54	78	922.09
95	54	79	899.08
95	54	80	841.3
95	55	69	632
95	55	70	688.66
95	55	71	852.97
95	55	72	837.92
95	55	73	846.34
95	55	77	986.62
95	55	78	954.29
95	55	79	928.63
95	55	80	856.96
95	56	69	667.68
95	56	70	713.68
95	56	71	854.61
95	56	72	853.22
95	56	73	858.81
95	56	77	969.37
95	56	78	978.95
95	56	79	998.03
95	56	80	914.61
95	57	69	767.19
95	57	70	775.19
95	57	71	876.38
95	57	72	887.39
[truncated: 7,412 more rows]
