# Supplementary material for: From mathematics to medicine: A practical primer on topological data analysis (TDA) and the development of related analytic tools for the functional discovery of latent structure in fMRI data
Source: PLoS One. 2021 Aug 12;16(8):e0255859. doi: 10.1371/journal.pone.0255859 (PMC8360597; doi:10.1371/journal.pone.0255859)
Supplement: S1 Data — The included archive of .csv files has one .csv file for each time index. Each .csv file contains a single matrix, which has one column for each of the spatial coordinates x, y, z and one column for the fMRI signal amplitude at voxel (x, y, z) at that time index. This is normalized scan data for a single patient from our study, described in the paper, with an ACC (anterior cingulate cortex) mask applied. This is the data we used, together with our software implementation of our workflow (available at https://github.com/regalski/Wayne-State-TDA), to produce the persistence diagrams, vineyards, and loop locations pictured in the figures and described in the Workflow section of our paper. (ZIP) [file pone.0255859.s004.zip › lea2002_145_121_121_time_217_rdACC.csv]

86	49	77	725.14
86	49	78	713.31
86	49	79	703.1
86	49	80	708.42
86	50	77	722.71
86	50	78	689.14
86	50	79	665.7
86	50	80	690.06
86	51	77	711.33
86	51	78	700.48
86	51	79	698.14
86	51	80	694.84
86	52	77	731.46
86	52	78	721.1
86	52	79	711.97
86	52	80	705.15
86	53	77	801.68
86	53	78	752.83
86	53	79	703.77
86	53	80	716.24
86	54	77	853.42
86	54	78	821.19
86	54	79	807.94
86	54	80	787.05
86	55	77	882.66
86	55	78	854.64
86	55	79	865.66
86	55	80	844.72
86	56	77	870.42
86	56	78	850.37
86	56	79	886.86
86	56	80	886.06
86	57	77	842.64
86	57	78	853.13
86	57	79	879.76
86	57	80	877.6
86	57	81	865.37
86	57	82	846.4
86	58	77	833.44
86	58	78	850.02
86	58	79	892.34
86	58	80	911.82
86	58	81	888.66
86	58	82	877.71
86	59	81	874.11
86	59	82	857.2
86	60	81	766.87
86	60	82	775.29
86	61	81	814.35
86	61	82	825.58
86	62	81	842.37
86	62	82	848.73
86	63	77	917.61
86	63	78	870.71
86	63	79	846.89
86	63	80	836.23
86	63	81	841.99
86	63	82	834.36
86	64	77	881.18
86	64	78	854.27
86	64	79	824.99
86	64	80	785.5
86	64	81	747.69
86	64	82	721.66
86	65	77	870.48
86	65	78	874.32
86	65	79	850.09
86	65	80	792.15
86	65	81	759.51
86	65	82	739.23
86	66	77	890.81
86	66	78	897.88
86	66	79	874.44
86	66	80	812.03
86	66	81	785.95
86	66	82	763.48
86	67	77	823.51
86	67	78	846.26
86	67	79	851.09
86	67	80	822.7
86	68	77	838.35
86	68	78	854.53
86	68	79	850.61
86	68	80	804.18
86	69	77	831.37
86	69	78	830.29
86	69	79	811.89
86	69	80	761.9
86	70	77	779.77
86	70	78	754.92
86	70	79	727.85
86	70	80	701.58
86	71	77	744.49
86	71	78	740.12
86	71	79	724.94
86	71	80	687.86
86	72	77	721.73
86	72	78	730.14
86	72	79	718.33
86	72	80	685.17
86	73	77	718.26
86	73	78	724.11
86	73	79	717.05
86	73	80	696.92
87	46	81	932.56
87	46	82	933.37
87	46	83	927.03
87	46	84	928.51
87	47	81	856.32
87	47	82	855.81
87	47	83	849.75
87	47	84	853.11
87	48	81	755.49
87	48	82	760.68
87	48	83	757.75
87	48	84	766.52
87	49	77	713.58
87	49	78	720.57
87	49	79	719.75
87	49	80	718.31
87	49	81	726.41
87	49	82	734.44
87	49	83	732.45
87	49	84	738.87
87	50	77	720.5
87	50	78	706.68
87	50	79	694.26
87	50	80	711.66
87	50	81	722.71
87	50	82	727.74
87	50	83	726.58
87	50	84	730.69
87	51	77	729.68
87	51	78	717.82
87	51	79	706.89
87	51	80	699.43
87	52	77	769.87
87	52	78	751.69
87	52	79	725.26
87	52	80	710.98
87	53	77	852.13
87	53	78	797.59
87	53	79	730.07
87	53	80	730.46
87	54	77	880.96
87	54	78	842.2
87	54	79	809.76
87	54	80	775.01
87	55	77	885.77
87	55	78	860.23
87	55	79	869.72
87	55	80	828.62
87	55	81	778.06
87	55	82	772.48
87	55	83	751.65
87	55	84	733.37
87	56	77	863.92
87	56	78	845.8
87	56	79	910.77
87	56	80	891.53
87	56	81	836.65
87	56	82	798.69
87	56	83	762.02
87	56	84	745.12
87	57	77	851.05
87	57	78	863.57
87	57	79	907.31
87	57	80	897.43
87	57	81	859.19
87	57	82	814.09
87	57	83	773.68
87	57	84	757.56
87	58	77	850.26
87	58	78	867.93
87	58	79	906.9
87	58	80	921.96
87	58	81	911.18
87	58	82	889.39
87	58	83	866.71
87	58	84	853.88
87	59	77	872.37
87	59	78	846.86
87	59	79	895.23
87	59	80	930.2
87	59	81	911.98
87	59	82	891.74
87	59	83	881.38
87	59	84	871.88
87	60	77	818.6
87	60	78	774.53
87	60	79	803.7
87	60	80	824.78
87	60	81	777.55
87	60	82	783.82
87	60	83	820.29
87	60	84	838.08
87	61	77	807.23
87	61	78	753.06
87	61	79	781.59
87	61	80	831.02
87	61	81	804.4
87	61	82	808.42
87	61	83	831.09
87	61	84	837.35
87	62	77	831.67
87	62	78	781.8
87	62	79	794.89
87	62	80	824.61
87	62	81	835.08
87	62	82	840.74
87	62	83	831.94
87	62	84	831.02
87	63	77	919.52
87	63	78	889.13
87	63	79	854.26
87	63	80	796.13
87	63	81	855.18
87	63	82	862.08
87	63	83	818.43
87	63	84	808.19
87	64	77	879.11
87	64	78	835.87
87	64	79	792.83
87	64	80	733.98
87	64	81	768.01
87	64	82	782.09
87	64	83	781.05
87	64	84	765.08
87	65	77	857.66
87	65	78	831.64
87	65	79	795.37
87	65	80	732.79
87	65	81	732.08
87	65	82	733.1
87	65	83	745.72
87	65	84	747.96
87	66	77	886.47
87	66	78	868.27
87	66	79	825.89
87	66	80	747.58
87	66	81	719
87	66	82	704.29
87	66	83	716.81
87	66	84	732.16
87	67	77	886.44
87	67	78	835.32
87	67	79	784.2
87	67	80	717.16
87	67	81	695.21
87	67	82	691.64
87	67	83	701.96
87	67	84	718.75
87	68	77	858.73
87	68	78	828.89
87	68	79	789.62
87	68	80	725.56
87	68	81	715.38
87	68	82	715.44
87	68	83	720.69
87	68	84	725.26
87	69	77	801.38
87	69	78	798.58
87	69	79	774.38
87	69	80	725.62
87	70	77	729.17
87	70	78	721.61
87	70	79	717.44
87	70	80	714.49
87	71	77	723.83
87	71	78	730.69
87	71	79	725.76
87	71	80	695.16
87	72	77	725.7
87	72	78	736.33
87	72	79	726.52
87	72	80	689.12
87	73	77	711.45
87	73	78	713.13
87	73	79	713.07
87	73	80	707.18
87	73	81	737.98
87	73	82	755.87
87	73	83	746.72
87	73	84	742.72
87	74	81	781.46
87	74	82	836.01
87	74	83	858.05
87	74	84	868.86
87	75	81	802.43
87	75	82	879.13
87	75	83	915.33
87	75	84	922.85
87	76	81	798.82
87	76	82	883.21
87	76	83	925.21
87	76	84	924.39
88	46	81	951.22
88	46	82	950.16
88	46	83	955.07
88	46	84	955.46
88	47	81	899.39
88	47	82	898.33
88	47	83	881.06
88	47	84	870.11
88	48	81	770.96
88	48	82	779.29
88	48	83	765.03
88	48	84	766.37
88	49	77	704.75
88	49	78	721.79
88	49	79	726.23
88	49	80	716.65
88	49	81	733.6
88	49	82	752.71
88	49	83	741.72
88	49	84	740.14
88	50	77	710.73
88	50	78	719.74
88	50	79	722.85
88	50	80	722.77
88	50	81	736.01
88	50	82	751.31
88	50	83	738.77
88	50	84	733.47
88	51	77	739.17
88	51	78	730.07
88	51	79	721.02
88	51	80	713.44
88	52	77	793.52
88	52	78	770.88
88	52	79	742.37
88	52	80	735.18
88	53	77	906.59
88	53	78	850.29
88	53	79	776.56
88	53	80	774.23
88	54	77	912.45
88	54	78	871.96
88	54	79	831.2
88	54	80	807.2
88	55	77	882.97
88	55	78	862.46
88	55	79	868.39
88	55	80	837.77
88	55	81	811.33
88	55	82	839.19
88	55	83	843.01
88	55	84	826.94
88	56	77	856.94
88	56	78	844.93
88	56	79	875.25
88	56	80	862.94
88	56	81	837.2
88	56	82	849.01
88	56	83	846.27
88	56	84	846.53
88	57	77	848.79
88	57	78	863.15
88	57	79	891.62
88	57	80	883.25
88	57	81	858.92
88	57	82	828.52
88	57	83	806.46
88	57	84	835.3
88	58	77	853.67
88	58	78	874.55
88	58	79	894.67
88	58	80	903.13
88	58	81	906.82
88	58	82	894.07
88	58	83	880.45
88	58	84	894.44
88	59	77	885.92
88	59	78	870.36
88	59	79	883.87
88	59	80	899.43
88	59	81	904.07
88	59	82	887.44
88	59	83	871.65
88	59	84	865.24
88	60	77	857.82
88	60	78	878.07
88	60	79	848
88	60	80	814.62
88	60	81	773.48
88	60	82	759.83
88	60	83	766.46
88	60	84	786.2
88	61	77	850.02
88	61	78	881.34
88	61	79	862.91
88	61	80	848.46
88	61	81	831.12
88	61	82	833.53
88	61	83	847.5
88	61	84	837.54
88	62	77	854.84
88	62	78	873.37
88	62	79	868.15
88	62	80	865.67
88	62	81	877.19
88	62	82	890.87
88	62	83	897.86
88	62	84	865.71
88	63	77	906.83
88	63	78	862.51
88	63	79	854.84
88	63	80	860.43
88	63	81	898.86
88	63	82	920.2
88	63	83	915.49
88	63	84	867.55
88	64	77	891.61
88	64	78	817.59
88	64	79	782.26
88	64	80	768.47
88	64	81	856.22
88	64	82	888.07
88	64	83	865.43
88	64	84	812.96
88	65	77	882.55
88	65	78	803.22
88	65	79	752.15
88	65	80	718.97
88	65	81	815.17
88	65	82	849.36
88	65	83	829.07
88	65	84	793.85
88	66	77	898.81
88	66	78	816.56
88	66	79	753.08
88	66	80	704.21
88	66	81	778.96
88	66	82	805.45
88	66	83	788.74
88	66	84	769.48
88	67	77	852.14
88	67	78	767.96
88	67	79	721.9
88	67	80	705.38
88	67	81	735.22
88	67	82	743.72
88	67	83	733.25
88	67	84	730.91
88	68	77	795.52
88	68	78	752.27
88	68	79	728.78
88	68	80	712.8
88	68	81	730.97
88	68	82	737.47
88	68	83	729.37
88	68	84	730.68
88	69	77	735.85
88	69	78	736.2
88	69	79	730.1
88	69	80	711.57
88	70	77	709.5
88	70	78	699.69
88	70	79	696.97
88	70	80	700.93
88	71	77	707.31
88	71	78	708.39
88	71	79	711.07
88	71	80	706.78
88	72	77	711.75
88	72	78	721.97
88	72	79	725.31
88	72	80	719.34
88	73	77	718.25
88	73	78	709.1
88	73	79	715.89
88	73	80	739.88
88	73	81	769.7
88	73	82	792.34
88	73	83	798.91
88	73	84	791.77
88	74	81	828.48
88	74	82	882.14
88	74	83	887.33
88	74	84	891.64
88	75	81	878.12
88	75	82	953.53
88	75	83	941.73
88	75	84	950.53
88	76	81	883.66
88	76	82	964.33
88	76	83	927.26
88	76	84	940.46
89	46	81	944.26
89	46	82	952.86
89	46	83	937.51
89	46	84	930.4
89	47	81	908.97
89	47	82	903.05
89	47	83	872.54
89	47	84	857.35
89	48	81	786.17
89	48	82	797.68
89	48	83	778.98
89	48	84	771.92
89	49	77	723.5
89	49	78	723.03
89	49	79	723.81
89	49	80	717.91
89	49	81	746.77
89	49	82	774.15
89	49	83	762.17
89	49	84	757.86
89	50	74	708.99
89	50	75	741.03
89	50	76	730.34
89	50	77	707.67
89	50	78	731.59
89	50	79	744.64
89	50	80	737.47
89	50	81	755.41
89	50	82	774.98
89	50	83	757.65
89	50	84	750.04
89	51	74	724.48
89	51	75	776.28
89	51	76	778.05
89	51	77	753.5
89	51	78	759.49
89	51	79	752.42
89	51	80	739.47
89	51	81	741.22
89	51	82	747.47
89	51	83	747.93
89	51	84	749.74
89	52	74	766.77
89	52	75	857.95
89	52	76	875.46
89	52	77	833.99
89	52	78	804.6
89	52	79	782.11
89	52	80	790.7
89	52	81	790.07
89	52	82	783.78
89	52	83	773.06
89	52	84	762.27
89	53	74	799.42
89	53	75	901.43
89	53	76	943.63
89	53	77	907.12
89	53	78	875.46
89	53	79	841.95
89	53	80	870.08
89	53	81	867.08
89	53	82	840.68
89	53	83	813.93
89	53	84	792.17
89	54	74	812.22
89	54	75	904.45
89	54	76	956.66
89	54	77	937.89
89	54	78	898.43
89	54	79	848.43
89	54	80	856.24
89	54	81	856.75
89	54	82	872.56
89	54	83	868.97
89	54	84	855.07
89	55	75	862.91
89	55	76	918.32
89	55	77	927.33
89	55	78	898.59
89	55	79	861.57
89	55	80	863.16
89	55	81	867.19
89	55	82	886.71
89	55	83	894.59
89	55	84	894.26
89	56	75	818.57
89	56	76	880.11
89	56	77	874.84
89	56	78	865.75
89	56	79	866.83
89	56	80	882.9
89	56	81	890.73
89	56	82	891.61
89	56	83	897.33
89	56	84	910.66
89	57	75	838.54
89	57	76	859.51
89	57	77	862.55
89	57	78	859.22
89	57	79	849.24
89	57	80	864.44
89	57	81	880.65
89	57	82	866.83
89	57	83	863.15
89	57	84	895.31
89	58	77	865.64
89	58	78	865.41
89	58	79	870.93
89	58	80	901.87
89	58	81	941.21
89	58	82	936.88
89	58	83	933.87
89	58	84	956.98
89	59	77	888.43
89	59	78	867.63
89	59	79	895.31
89	59	80	922.99
89	59	81	944.77
89	59	82	920.02
89	59	83	889.49
89	59	84	885.14
89	60	77	828.95
89	60	78	791.03
89	60	79	803.32
89	60	80	791.58
89	60	81	751.93
89	60	82	726.68
89	60	83	709.76
89	60	84	735.64
89	61	77	823.32
89	61	78	802.22
89	61	79	820.25
89	61	80	817.09
89	61	81	786.64
89	61	82	768.24
89	61	83	757.83
89	61	84	793.35
89	62	77	854.21
89	62	78	832.12
89	62	79	847.24
89	62	80	861.39
89	62	81	859.59
89	62	82	856.34
89	62	83	850.23
89	62	84	856.57
89	63	77	867.72
89	63	78	818.76
89	63	79	843.75
89	63	80	893.28
89	63	81	939.32
89	63	82	948.93
89	63	83	939.16
89	63	84	901.11
89	64	77	860.98
89	64	78	794.09
89	64	79	783.67
89	64	80	803.18
89	64	81	883.09
89	64	82	918.08
89	64	83	898.23
89	64	84	850.81
89	65	77	851.12
89	65	78	782.82
89	65	79	749.59
89	65	80	745.46
89	65	81	852.28
89	65	82	905.95
89	65	83	891.78
89	65	84	841.88
89	66	75	870.62
89	66	76	851.85
89	66	77	841.51
89	66	78	779.79
89	66	79	736.28
89	66	80	715.53
89	66	81	821.8
89	66	82	875.08
89	66	83	862.91
89	66	84	817.61
89	67	75	877.13
89	67	76	831.81
89	67	77	798.7
89	67	78	760.98
89	67	79	730.5
89	67	80	712.51
89	67	81	765.59
89	67	82	788.54
89	67	83	771.88
89	67	84	754.93
89	68	75	850.18
89	68	76	800.49
89	68	77	766.39
89	68	78	757.5
89	68	79	740.73
89	68	80	721.37
89	68	81	751.22
89	68	82	764.8
89	68	83	753.84
89	68	84	749.32
89	69	74	846.54
89	69	75	805.69
89	69	76	769.42
89	69	77	738.55
89	69	78	755.77
89	69	79	750.02
89	69	80	725.76
89	69	81	742.4
89	69	82	752.96
89	69	83	753.32
89	69	84	755.32
89	70	74	801.5
89	70	75	767.5
89	70	76	744.7
89	70	77	731.32
89	70	78	731.15
89	70	79	723.15
89	70	80	713.27
89	70	81	729.89
89	70	82	747.12
89	70	83	766.01
89	70	84	771.23
89	71	74	760.22
89	71	75	737.96
89	71	76	732.59
89	71	77	736.81
89	71	78	735.37
89	71	79	727.71
89	71	80	717.86
89	71	81	737.47
89	71	82	753.26
89	71	83	758.19
89	71	84	756
89	72	74	711.23
89	72	75	713.27
89	72	76	728.25
89	72	77	745.24
89	72	78	746.64
89	72	79	738.54
89	72	80	727.32
89	72	81	757.71
89	72	82	779
89	72	83	780.99
89	72	84	776.42
89	73	74	704.07
89	73	75	722.21
89	73	76	736.39
89	73	77	741.29
89	73	78	731.22
89	73	79	727.38
89	73	80	736.46
89	73	81	792.22
89	73	82	834.15
89	73	83	854.47
89	73	84	843.8
89	74	81	863.53
89	74	82	916.49
89	74	83	922.68
89	74	84	917.34
89	75	81	938.51
89	75	82	994.9
89	75	83	976.8
89	75	84	977.05
89	76	81	929.78
89	76	82	992.92
89	76	83	962.65
89	76	84	969.12
90	46	81	932.77
90	46	82	942.29
90	46	83	931.84
90	46	84	917.44
90	47	81	903.96
90	47	82	902.89
90	47	83	865.91
90	47	84	850.47
90	48	81	791.96
90	48	82	796.72
90	48	83	783.48
90	48	84	780.3
90	49	74	749.19
90	49	75	760.62
90	49	76	753.09
90	49	81	753.69
90	49	82	774.94
90	49	83	771.02
90	49	84	773.32
90	50	74	731.03
90	50	75	755.28
90	50	76	755.81
90	50	77	746.72
90	50	78	738.74
90	50	79	743.1
90	50	80	754.66
90	50	81	773.73
90	50	82	792.4
90	50	83	777.05
90	50	84	773.71
90	51	74	731.18
90	51	75	791.53
90	51	76	810.84
90	51	77	805.64
90	51	78	790.97
90	51	79	777.51
90	51	80	764.51
90	51	81	757.65
90	51	82	751.35
90	51	83	754.93
90	51	84	763.72
90	52	74	777.38
90	52	75	872.51
90	52	76	905.36
90	52	77	887.16
90	52	78	860.54
90	52	79	839.12
90	52	80	827.42
90	52	81	819.58
90	52	82	802.77
90	52	83	786.26
90	52	84	769.11
90	53	74	762.4
90	53	75	868.15
90	53	76	909.09
90	53	77	890.88
90	53	78	903.93
90	53	79	918.55
90	53	80	933.11
90	53	81	925.04
90	53	82	892.58
90	53	83	843.53
90	53	84	800.62
90	54	74	752.72
90	54	75	856.9
90	54	76	922.9
90	54	77	921.59
90	54	78	913.76
90	54	79	889.97
90	54	80	898.57
90	54	81	907.89
90	54	82	923.8
90	54	83	912.31
90	54	84	900.29
90	55	74	783.24
90	55	75	854.59
90	55	76	919.16
90	55	77	947.09
90	55	78	926.09
90	55	79	893.68
90	55	80	904.03
90	55	81	915.88
90	55	82	932.54
90	55	83	932.62
90	55	84	932.71
90	56	74	813.45
90	56	75	827.5
90	56	76	865.21
90	56	77	908
90	56	78	928.97
90	56	79	938.93
90	56	80	945.19
90	56	81	946.41
90	56	82	932.97
90	56	83	933.33
90	56	84	939.55
90	57	74	873.44
90	57	75	854.64
90	57	76	857.44
90	57	77	888.12
90	57	78	897.99
90	57	79	888.9
90	57	80	897.81
90	57	81	915.62
90	57	82	911.21
90	57	83	916.86
90	57	84	926.44
90	58	74	937.42
90	58	75	899.69
90	58	76	881.85
90	58	77	894.6
90	58	78	898.55
90	58	79	894.42
90	58	80	932.17
90	58	81	989.4
90	58	82	989.17
90	58	83	993.74
90	58	84	1018.5
90	59	75	883.65
90	59	76	912.83
90	59	77	921.1
90	59	78	912.62
90	59	79	908.38
90	59	80	944.95
90	59	81	996.07
90	59	82	962.75
90	59	83	917.5
90	59	84	921
90	60	75	769.19
90	60	76	757.25
90	60	77	740.8
90	60	78	721.85
90	60	79	746.31
90	60	80	755.83
90	60	81	744.19
90	60	82	718.9
90	60	83	683.16
90	60	84	694.42
90	61	77	742.85
90	61	78	749.42
90	61	79	792.78
90	61	80	792.3
90	61	81	750.58
90	61	82	708.3
90	61	83	654.39
90	61	84	729.41
90	62	75	863.01
90	62	76	870
90	62	77	866.84
90	62	78	854.57
90	62	79	868
90	62	80	868.15
90	62	81	840.21
90	62	82	813.53
90	62	83	767.98
90	62	84	835.48
90	63	75	738.08
90	63	76	836.1
90	63	77	886.96
90	63	78	831.35
90	63	79	867.25
90	63	80	925.36
90	63	81	973.12
90	63	82	969.1
90	63	83	916.45
90	63	84	927
90	64	75	767
90	64	76	840.43
90	64	77	863.38
90	64	78	788.93
90	64	79	801.41
90	64	80	843.78
90	64	81	896.71
90	64	82	908.13
90	64	83	878.73
90	64	84	885.05
90	65	74	951.08
90	65	75	882.51
90	65	76	857.3
90	65	77	827.69
90	65	78	760.12
90	65	79	753.5
90	65	80	782.64
90	65	81	869.98
90	65	82	915.89
90	65	83	914.24
90	65	84	888.63
90	66	74	941
90	66	75	893.44
90	66	76	842.27
90	66	77	791.86
90	66	78	739.06
90	66	79	721.61
90	66	80	742.86
90	66	81	859.06
90	66	82	919.26
90	66	83	924.62
90	66	84	863.56
90	67	74	932.44
90	67	75	860.47
90	67	76	803.61
90	67	77	760.07
90	67	78	741.07
90	67	79	740.88
90	67	80	752.02
90	67	81	797.26
90	67	82	821.56
90	67	83	812.56
90	67	84	769.49
90	68	74	906.89
90	68	75	822.66
90	68	76	774.21
90	68	77	747.9
90	68	78	757.22
90	68	79	763.65
90	68	80	761.56
90	68	81	777.02
90	68	82	788.35
90	68	83	784.3
90	68	84	772.11
90	69	74	843.71
90	69	75	786.85
90	69	76	759.09
90	69	77	748.48
90	69	78	773.53
90	69	79	776.8
90	69	80	761.43
90	69	81	766.88
90	69	82	771.51
90	69	83	776.53
90	69	84	785.3
90	70	74	801.68
90	70	75	786.06
90	70	76	766.43
90	70	77	750.49
90	70	78	758.91
90	70	79	756.39
90	70	80	744.76
90	70	81	744.81
90	70	82	754.36
90	70	83	777.51
90	70	84	789.07
90	71	74	784.7
90	71	75	784.7
90	71	76	766.61
90	71	77	750.82
90	71	78	758.17
90	71	79	755.29
90	71	80	742.63
90	71	81	747.92
90	71	82	758.56
90	71	83	775.36
90	71	84	779.49
90	72	74	797.23
90	72	75	777.12
90	72	76	753.44
90	72	77	743.26
90	72	78	761.95
90	72	79	761.28
90	72	80	744.95
90	72	81	767.21
90	72	82	783.86
90	72	83	787.39
90	72	84	788
90	73	74	787.63
90	73	75	785.03
90	73	76	768.29
90	73	81	823.16
90	73	82	866.44
90	73	83	884.37
90	73	84	874.27
90	74	81	901.78
90	74	82	944.89
90	74	83	954.29
90	74	84	943.55
90	75	81	986.14
90	75	82	1012.8
90	75	83	1004.6
90	75	84	999.88
90	76	81	962.18
90	76	82	1004.9
90	76	83	1002.2
90	76	84	998.27
91	47	81	913.56
91	47	82	914.1
91	47	83	877.6
91	47	84	860.84
91	48	81	811.33
91	48	82	804.94
91	48	83	791.52
91	48	84	794.75
91	49	74	776.97
91	49	75	792.55
91	49	76	766.51
91	49	81	762.6
91	49	82	772.42
91	49	83	775.89
91	49	84	785.02
91	50	74	763.22
91	50	75	780.18
91	50	76	760.11
91	50	81	788.2
91	50	82	803.01
91	50	83	797.37
91	50	84	796.9
91	51	74	764.43
91	51	75	809.28
91	51	76	808.17
91	51	81	769.17
91	51	82	759.83
91	51	83	767.68
91	51	84	787.72
91	52	74	814.45
91	52	75	890.91
91	52	76	905.9
91	52	81	811.01
91	52	82	796.71
91	52	83	785.5
91	52	84	771.07
91	53	74	840.82
91	53	75	917.76
91	53	76	940.98
91	53	81	914.03
91	53	82	890.29
91	53	83	837.29
91	53	84	778.91
91	54	74	842.13
91	54	75	914.59
91	54	76	949.01
91	54	81	920.11
91	54	82	946.87
91	54	83	920.03
91	54	84	874.45
91	55	74	815.86
91	55	75	888.85
91	55	76	936.41
91	55	81	934.87
91	55	82	962.35
91	55	83	957.3
91	55	84	942.78
91	56	74	819.19
91	56	75	856.66
91	56	76	895.9
91	56	81	971.3
91	56	82	956.16
91	56	83	958.86
91	56	84	964.28
91	57	74	861.51
91	57	75	864.68
91	57	76	882.49
91	57	77	921.95
91	57	78	936.49
91	57	79	936.65
91	57	80	932.2
91	57	81	934.14
91	57	82	934.41
91	57	83	935.03
91	57	84	930.05
91	58	74	921.81
91	58	75	900.57
91	58	76	905.31
91	58	77	925.31
91	58	78	932.15
91	58	79	933.59
91	58	80	964.55
91	58	81	1022.3
91	58	82	1022
91	58	83	1016.2
91	58	84	1025.6
91	59	74	895.93
91	59	75	918.5
91	59	76	945.91
91	59	77	945.76
91	59	78	942.42
91	59	79	937.27
91	59	80	972.86
91	59	81	1050.9
91	59	82	1008
91	59	83	957.46
91	59	84	927.63
91	60	74	815.22
91	60	75	792.63
91	60	76	762.94
91	60	77	744.13
91	60	78	723.43
91	60	79	719.91
91	60	80	736.03
91	60	81	762.28
91	60	82	756.99
91	60	83	737.25
91	60	84	683.08
91	61	74	791.18
91	61	75	728.85
91	61	76	728.45
91	61	77	740.11
91	61	78	756.1
91	61	79	780.01
91	61	80	785.29
91	61	81	748.91
91	61	82	714.03
91	61	83	684.16
91	61	84	644.72
91	62	74	936.15
91	62	75	740.66
91	62	76	847.64
91	62	77	883.75
91	62	78	879.59
91	62	79	898.21
91	62	80	893.95
91	62	81	839.9
91	62	82	800.44
91	62	83	774.7
91	62	84	789.05
91	63	74	890.43
91	63	75	711.73
91	63	76	865.44
91	63	77	915.47
91	63	78	850.67
91	63	79	904.77
91	63	80	956.79
91	63	81	983.88
91	63	82	967.24
91	63	83	892.48
91	63	84	930.74
91	64	74	875.2
91	64	75	806.44
91	64	76	884.11
91	64	77	887.36
91	64	78	802.35
91	64	79	829.37
91	64	80	873.24
91	64	81	902.08
91	64	82	872.06
91	64	83	794.48
91	64	84	868.58
91	65	74	913.13
91	65	75	936.97
91	65	76	899.27
91	65	77	845.42
91	65	78	765.29
91	65	79	767.41
91	65	80	806.74
91	65	81	872.56
91	65	82	890.19
91	65	83	860.06
91	65	84	898.88
91	66	74	898.57
91	66	75	893.78
91	66	76	853.62
91	66	77	800.28
91	66	78	735.76
91	66	79	723.12
91	66	80	757.36
91	66	81	876.04
91	66	82	941.18
91	66	83	943.13
91	66	84	913.09
91	67	74	904.41
91	67	75	865.22
91	67	76	818.04
91	67	81	816.11
91	67	82	836.22
91	67	83	856.75
91	67	84	817.3
91	68	74	893.78
91	68	75	837.68
91	68	76	792.33
91	68	81	799.88
91	68	82	800.08
91	68	83	813.49
91	68	84	797.52
91	69	74	838.25
91	69	75	801.46
91	69	76	769.3
91	69	81	800.5
91	69	82	797.04
91	69	83	789.99
91	69	84	793.65
91	70	74	802.85
91	70	75	793.8
91	70	76	772.29
91	70	81	768.47
91	70	82	764.27
91	70	83	780.48
91	70	84	783.13
91	71	74	786.7
91	71	75	789.01
91	71	76	771.91
91	71	81	769.99
91	71	82	774.1
91	71	83	794.01
91	71	84	792.35
91	72	74	803.26
91	72	75	791.48
91	72	76	766.16
91	72	81	791.11
91	72	82	809.62
91	72	83	818.48
91	72	84	812.6
91	73	74	795.79
91	73	75	791.01
91	73	76	776.31
91	73	81	864.71
91	73	82	892.02
91	73	83	893.04
91	73	84	897.77
91	74	74	785.23
91	74	75	780.71
91	74	76	772.88
91	74	81	940.94
91	74	82	961.1
91	74	83	962.72
91	74	84	973.48
91	75	81	1015.8
91	75	82	1007.2
91	75	83	1023
91	75	84	1032.3
91	76	81	987.39
91	76	82	1002.3
91	76	83	1025.2
91	76	84	1032.5
92	47	81	949.5
92	47	82	959.02
92	47	83	935.34
92	47	84	945.44
92	48	81	856.94
92	48	82	861.15
92	48	83	861.6
92	48	84	875.41
92	49	74	787.38
92	49	75	827.93
92	49	76	786.33
92	49	81	794.21
92	49	82	803.17
92	49	83	827.12
92	49	84	840.48
92	50	74	782.03
92	50	75	802.36
92	50	76	769.79
92	50	81	801.62
92	50	82	822.72
92	50	83	829.33
92	50	84	827.67
92	51	74	795.47
92	51	75	807.22
92	51	76	790.77
92	51	81	776.63
92	51	82	786.2
92	51	83	778.04
92	51	84	802.27
92	52	74	820.07
92	52	75	864.39
92	52	76	860.79
92	52	81	770.43
92	52	82	768.41
92	52	83	759.03
92	52	84	767.2
92	53	74	881.29
92	53	75	929.28
92	53	76	930.32
92	53	81	808.8
92	53	82	781.17
92	53	83	770.91
92	53	84	756.92
92	54	74	930.38
92	54	75	958.83
92	54	76	962.43
92	54	81	852.61
92	54	82	844.41
92	54	83	813.67
92	54	84	772.84
92	55	74	892.99
92	55	75	935.26
92	55	76	953.79
92	55	81	889.87
92	55	82	886.07
92	55	83	871.11
92	55	84	855.64
92	56	74	866.4
92	56	75	913.78
92	56	76	943.59
92	56	81	921.69
92	56	82	906.68
92	56	83	903.68
92	56	84	908.02
92	57	74	865.57
92	57	75	895.62
92	57	76	923.58
92	57	77	955.28
92	57	78	966.96
92	57	79	962.81
92	57	80	934.66
92	57	81	909.19
92	57	82	889.77
92	57	83	885.61
92	57	84	891.56
92	58	74	898.66
92	58	75	904.64
92	58	76	925.8
92	58	77	947.83
92	58	78	961.09
92	58	79	980.1
92	58	80	977.41
92	58	81	969.03
92	58	82	945.9
92	58	83	941.58
92	58	84	958.2
92	59	74	933.78
92	59	75	956.56
92	59	76	964.9
92	59	77	941.76
92	59	78	940.35
92	59	79	996.75
92	59	80	995.64
92	59	81	992.29
92	59	82	951.73
92	59	83	920.04
92	59	84	887.73
92	60	74	860.24
92	60	75	854.34
92	60	76	827.63
92	60	77	812.84
92	60	78	817.1
92	60	79	802.06
92	60	80	798.83
92	60	81	831.06
92	60	82	833.39
92	60	83	812.25
92	60	84	719.96
92	61	74	804.52
92	61	75	748.73
92	61	76	775.88
92	61	77	810.49
92	61	78	836.4
92	61	79	819.81
92	61	80	836.97
92	61	81	887.68
92	61	82	914.28
92	61	83	892.71
92	61	84	754.69
92	62	74	892.7
92	62	75	671.35
92	62	76	828.4
92	62	77	893.72
92	62	78	876.42
92	62	79	889.43
92	62	80	920.17
92	62	81	961.58
92	62	82	988.5
92	62	83	982.08
92	62	84	887.45
92	63	74	882.06
92	63	75	758.06
92	63	76	896.58
92	63	77	930.1
92	63	78	855.47
92	63	79	927.89
92	63	80	989.83
92	63	81	1025.9
92	63	82	1044.7
92	63	83	1032.7
92	63	84	997.38
92	64	74	871.33
92	64	75	864.01
92	64	76	923.31
92	64	77	920.21
92	64	78	843.43
92	64	79	848.93
92	64	80	878.15
92	64	81	939.3
92	64	82	951.21
92	64	83	920.16
92	64	84	917.16
92	65	74	885.55
92	65	75	959.51
92	65	76	933.47
92	65	77	895.93
92	65	78	831.35
92	65	79	786.54
92	65	80	793.06
92	65	81	882.22
92	65	82	924.64
92	65	83	924.68
92	65	84	930.94
92	66	74	885.73
92	66	75	903.94
92	66	76	899.76
92	66	77	875.23
92	66	78	794.96
92	66	79	750.66
92	66	80	756.53
92	66	81	855.81
92	66	82	927.41
92	66	83	961.84
92	66	84	949.71
92	67	74	898.83
92	67	75	890.82
92	67	76	874.98
92	67	81	803.9
92	67	82	852.03
92	67	83	898.26
92	67	84	882.66
92	68	74	905.75
92	68	75	880.33
92	68	76	844.69
92	68	81	790.19
92	68	82	812.52
92	68	83	832.19
92	68	84	827.57
92	69	74	850.36
92	69	75	832.81
92	69	76	793.72
92	69	81	802.38
92	69	82	800.19
92	69	83	771.94
92	69	84	785.79
92	70	74	810.92
92	70	75	801.95
92	70	76	770.01
92	70	81	782.28
92	70	82	781
92	70	83	771.05
92	70	84	774.96
92	71	74	789.3
92	71	75	787.73
92	71	76	760.82
92	71	81	790.22
92	71	82	797.67
92	71	83	801.92
92	71	84	808.02
92	72	74	805.55
92	72	75	803.27
92	72	76	771.29
92	72	81	815.39
92	72	82	839.64
92	72	83	852.63
92	72	84	862.13
92	73	74	800.04
92	73	75	793.33
92	73	76	777.51
92	73	81	888.6
92	73	82	916.91
92	73	83	925.82
92	73	84	931.22
92	74	74	789.55
92	74	75	783.5
92	74	76	777.98
92	74	81	960.29
92	74	82	985.4
92	74	83	991.09
92	74	84	999.54
92	75	81	1010.2
92	75	82	1023.7
92	75	83	1024.1
92	75	84	1049.9
92	76	81	985.53
92	76	82	1005.5
92	76	83	1010.1
92	76	84	1042
93	49	74	791.82
93	49	75	845.38
93	49	76	805.85
93	50	74	788.92
93	50	75	819.37
93	50	76	791.13
93	50	81	806.61
93	50	82	813.35
93	50	83	818.57
93	50	84	827.65
93	51	74	817.42
93	51	75	794.26
93	51	76	777.89
93	51	81	799.36
93	51	82	805.12
93	51	83	793.43
93	51	84	820.07
93	52	74	814.22
93	52	75	818.41
93	52	76	791.83
93	52	81	785.17
93	52	82	779.21
93	52	83	767.29
93	52	84	797.23
93	53	74	880.56
93	53	75	890.53
93	53	76	852.6
93	53	81	766.43
93	53	82	728.62
93	53	83	744.67
93	53	84	774.23
93	54	71	739.54
93	54	72	763.26
93	54	73	853.54
93	54	74	969.27
93	54	75	960.42
93	54	76	919.89
93	54	81	784.45
93	54	82	767.45
93	54	83	750.63
93	54	84	727
93	55	71	775.46
93	55	72	760
93	55	73	829.74
93	55	74	979.82
93	55	75	984.03
93	55	76	968.26
93	55	81	803.18
93	55	82	800.76
93	55	83	789.47
93	55	84	775.62
93	56	71	835.91
93	56	72	788.78
93	56	73	813.65
93	56	74	948.65
93	56	75	991.98
93	56	76	994.36
93	56	81	823.55
93	56	82	829.63
93	56	83	830.32
93	56	84	832.16
93	57	71	912.6
93	57	72	843
93	57	73	807.49
93	57	74	905.17
93	57	75	957.46
93	57	76	970.57
93	57	77	947.41
93	57	78	934.28
93	57	79	919.27
93	57	80	876.95
93	58	71	946.16
93	58	72	924.88
93	58	73	862.01
93	58	74	880.21
93	58	75	903.8
93	58	76	918.79
93	58	77	920.99
93	58	78	924.31
93	58	79	934.68
93	58	80	925.05
93	59	71	929
93	59	72	956.59
93	59	73	955.05
93	59	74	971.34
93	59	75	953.77
93	59	76	907.87
93	59	77	913.85
93	59	78	936.2
93	59	79	979.72
93	59	80	953.75
93	60	71	894.57
93	60	72	941.62
93	60	73	878.15
93	60	74	886.99
93	60	75	903.96
93	60	76	877.07
93	60	77	824.89
93	60	78	781.08
93	60	79	743.45
93	60	80	770.53
93	61	74	778.98
93	61	75	831.2
93	61	76	868.34
93	61	77	839.99
93	61	78	793.84
93	61	79	747.9
93	61	80	793.17
93	62	71	876.24
93	62	72	1012.3
93	62	73	956.3
93	62	74	870.65
93	62	75	768.8
93	62	76	871.61
93	62	77	899.22
93	62	78	870.02
93	62	79	834.89
93	62	80	867.01
93	63	71	884.87
93	63	72	980.76
93	63	73	959.27
93	63	74	909.93
93	63	75	862.87
93	63	76	894.33
93	63	77	907.16
93	63	78	893.95
93	63	79	914.49
93	63	80	948.84
93	64	71	893.95
93	64	72	928.14
93	64	73	911.42
93	64	74	897.84
93	64	75	905.78
93	64	76	915.08
93	64	77	912.65
93	64	78	879.18
93	64	79	847.77
93	64	80	846.66
93	65	71	877.46
93	65	72	962.28
93	65	73	888.99
93	65	74	860.9
93	65	75	907.24
93	65	76	935
93	65	77	921.98
93	65	78	868.28
93	65	79	800.99
93	65	80	777.69
93	66	71	872.64
93	66	72	948.91
93	66	73	925.37
93	66	74	923.62
93	66	75	947.54
93	66	76	955.22
93	67	71	867.49
93	67	72	943.74
93	67	73	947.26
93	67	74	942.19
93	67	75	945.12
93	67	76	949.5
93	67	81	778.8
93	67	82	828.24
93	67	83	887.37
93	67	84	900.18
93	68	71	856.77
93	68	72	955.09
93	68	73	950.77
93	68	74	931.1
93	68	75	919.13
93	68	76	917.72
93	68	81	779.28
93	68	82	803.9
93	68	83	827.17
93	68	84	839.38
93	69	71	767.45
93	69	72	893.78
93	69	73	907.57
93	69	74	887.36
93	69	75	869.62
93	69	76	850.55
93	69	81	808.02
93	69	82	807.7
93	69	83	781.51
93	69	84	787.52
93	70	74	839.44
93	70	75	823.01
93	70	76	802.58
93	70	81	787.37
93	70	82	787.95
93	70	83	768.24
93	70	84	780.41
93	71	74	796.56
93	71	75	795.85
93	71	76	772.26
93	71	81	795.3
93	71	82	807.82
93	71	83	805.57
93	71	84	819.9
93	72	74	823.93
93	72	75	840.05
93	72	76	801.67
93	72	81	845.41
93	72	82	878.66
93	72	83	900.48
93	72	84	907.34
93	73	74	814.45
93	73	75	825.5
93	73	76	800.08
93	73	81	922.25
93	73	82	950.11
93	73	83	957.8
93	73	84	958.03
93	74	74	792.83
93	74	75	797.24
93	74	76	792.56
94	49	74	803.83
94	49	75	838.18
94	49	76	824.82
94	50	71	870.27
94	50	72	812.94
94	50	73	795.12
94	50	74	800.52
94	50	75	824.89
94	50	76	807.15
94	51	71	828.54
94	51	72	817.32
94	51	73	808.71
94	51	74	808.71
94	51	75	808.83
94	51	76	787.21
94	52	71	816.54
94	52	72	822.1
94	52	73	815.21
94	52	74	810.13
94	52	75	810.23
94	52	76	790.08
94	53	69	647.16
94	53	70	731.78
94	53	71	822.44
94	53	72	833.78
94	53	73	843.3
94	53	74	851.87
94	53	75	837.42
94	53	76	822.63
94	54	69	634.74
94	54	70	710.03
94	54	71	808.59
94	54	72	845.66
94	54	73	887.15
94	54	74	929.41
94	54	75	896.91
94	54	76	882.48
94	54	78	877.28
94	54	79	856.96
94	54	80	808.34
94	55	69	639.52
94	55	70	710.51
94	55	71	786.95
94	55	72	780.15
94	55	73	855.31
94	55	74	992.94
94	55	75	990.97
94	55	76	970.72
94	55	78	917.87
94	55	79	888.86
94	55	80	827.09
94	56	69	667.39
94	56	70	732.15
94	56	71	798.46
94	56	72	790.1
94	56	73	853.24
94	56	74	985.44
94	56	75	1008.2
94	56	76	994.84
94	56	78	951.5
94	56	79	959.36
94	56	80	870.76
94	57	71	860.88
94	57	72	858.71
94	57	73	870.03
94	57	74	937.55
94	57	75	982.48
94	57	76	996.91
94	57	77	963.09
94	57	78	951.08
94	57	79	931.27
94	57	80	881.69
94	58	71	909.17
94	58	72	904.49
94	58	73	879.1
94	58	74	904.37
94	58	75	938.85
94	58	76	960.86
94	58	77	966
94	58	78	954.32
94	58	79	944.86
94	58	80	927.35
94	59	71	947.78
94	59	72	978.27
94	59	73	984.61
94	59	74	999.57
94	59	75	981.74
94	59	76	933.45
94	59	77	927.4
94	59	78	953.96
94	59	79	1022.9
94	59	80	965.23
94	60	71	887.16
94	60	72	898.88
94	60	73	824.02
94	60	74	835.27
94	60	75	860.7
94	60	76	887.24
94	60	77	833.78
94	60	78	775.42
94	60	79	724.56
94	60	80	772.51
94	61	71	580.89
94	61	72	562.88
94	61	73	483.63
94	61	74	639.65
94	61	75	771.73
94	61	76	887.08
94	61	77	865.35
94	61	78	800.37
94	61	79	710.86
94	61	80	774.06
94	62	71	736.36
94	62	72	782.62
94	62	73	733.78
94	62	74	799.35
94	62	75	870.77
94	62	76	954.25
94	62	77	951.49
94	62	78	900.22
94	62	79	806.62
94	62	80	839.32
94	63	71	884.02
94	63	72	922
94	63	73	909.62
94	63	74	949.95
94	63	75	977.74
94	63	76	973.61
94	63	77	948.83
94	63	78	928.35
94	63	79	927.01
94	63	80	944.16
94	64	71	928.98
94	64	72	978.96
94	64	73	997.86
94	64	74	999.56
94	64	75	992.5
94	64	76	968.03
94	64	77	947.53
94	64	78	924.49
94	64	79	889.23
94	64	80	869.47
94	65	71	918.46
94	65	72	1021
94	65	73	986.44
94	65	74	951.12
94	65	75	946.17
94	65	76	952.62
94	65	77	946.25
94	65	78	923.95
94	65	79	864.17
94	65	80	826.89
94	66	71	889.04
94	66	72	981.18
94	66	73	972.36
94	66	74	972.94
94	66	75	983.55
94	66	76	977.15
94	66	78	947.75
94	66	79	905.12
94	66	80	862.77
94	67	69	783.43
94	67	70	805.15
94	67	71	844.52
94	67	72	936.44
94	67	73	951.14
94	67	74	956.43
94	67	75	965.1
94	67	76	974.28
94	67	78	960.82
94	67	79	897.52
94	67	80	836.19
94	68	69	682.83
94	68	70	725.62
94	68	71	800.64
94	68	72	924.94
94	68	73	930.36
94	68	74	921.7
94	68	75	919.15
94	68	76	945.22
94	68	78	939.41
94	68	79	876.36
94	68	80	817.34
94	69	69	677.51
94	69	70	689.57
94	69	71	732.03
94	69	72	854.32
94	69	73	868.31
94	69	74	865.07
94	69	75	865.88
94	69	76	864.93
94	69	78	851.69
94	69	79	830.66
94	69	80	813.36
94	70	69	681.24
94	70	70	667.61
94	70	71	688.14
94	70	72	813.08
94	70	73	832.8
94	70	74	824.84
94	70	75	819.46
94	70	76	819.74
94	71	71	680.43
94	71	72	797.55
94	71	73	817.34
94	71	74	803.55
94	71	75	791.41
94	71	76	793.61
94	72	71	689.74
94	72	72	813.08
94	72	73	837.15
94	72	74	823.89
94	72	75	835.33
94	72	76	817.19
94	73	71	680.68
94	73	72	809.11
94	73	73	838.92
94	73	74	818.09
94	73	75	823.99
94	73	76	821.83
94	74	74	806.62
94	74	75	798.68
94	74	76	820.55
95	50	71	869.53
95	50	72	843.38
95	50	73	831.89
95	51	71	865.88
95	51	72	851.51
95	51	73	836.01
95	52	71	857.87
95	52	72	868.6
95	52	73	865.27
95	53	69	626.84
95	53	70	728.6
95	53	71	840.21
95	53	72	868.47
95	53	73	866.97
95	53	77	896.15
95	53	78	887.86
95	53	79	862.48
95	53	80	822.15
95	54	69	635.07
95	54	70	711.92
95	54	71	810.14
95	54	72	817.91
95	54	73	814.06
95	54	77	954.91
95	54	78	945.1
95	54	79	904.05
95	54	80	835.34
95	55	69	653.04
95	55	70	726.67
95	55	71	834.96
95	55	72	815.88
95	55	73	822.24
95	55	77	1014.7
95	55	78	987.27
95	55	79	937.58
95	55	80	855.96
95	56	69	679.67
95	56	70	756.61
95	56	71	866.55
95	56	72	831.18
95	56	73	839.79
95	56	77	974.55
95	56	78	989.13
95	56	79	988.13
95	56	80	915.68
95	57	69	757.21
95	57	70	775.18
95	57	71	858.4
95	57	72	855.45
[truncated: 7,412 more rows]
