# Supplementary material for: From mathematics to medicine: A practical primer on topological data analysis (TDA) and the development of related analytic tools for the functional discovery of latent structure in fMRI data
Source: PLoS One. 2021 Aug 12;16(8):e0255859. doi: 10.1371/journal.pone.0255859 (PMC8360597; doi:10.1371/journal.pone.0255859)
Supplement: S1 Data — The included archive of .csv files has one .csv file for each time index. Each .csv file contains a single matrix, which has one column for each of the spatial coordinates x, y, z and one column for the fMRI signal amplitude at voxel (x, y, z) at that time index. This is normalized scan data for a single patient from our study, described in the paper, with an ACC (anterior cingulate cortex) mask applied. This is the data we used, together with our software implementation of our workflow (available at https://github.com/regalski/Wayne-State-TDA), to produce the persistence diagrams, vineyards, and loop locations pictured in the figures and described in the Workflow section of our paper. (ZIP) [file pone.0255859.s004.zip › lea2002_145_121_121_time_218_rdACC.csv]

86	49	77	720.21
86	49	78	710.39
86	49	79	705.17
86	49	80	711.48
86	50	77	724.73
86	50	78	695.19
86	50	79	678.8
86	50	80	685.17
86	51	77	712.32
86	51	78	696.53
86	51	79	687.23
86	51	80	677.92
86	52	77	725.52
86	52	78	715.18
86	52	79	704.04
86	52	80	694.25
86	53	77	793.66
86	53	78	760.83
86	53	79	735.84
86	53	80	726.37
86	54	77	837.4
86	54	78	811.23
86	54	79	800
86	54	80	771.13
86	55	77	860.68
86	55	78	835.66
86	55	79	836.65
86	55	80	812.76
86	56	77	851.42
86	56	78	836.39
86	56	79	854.9
86	56	80	850.07
86	57	77	827.65
86	57	78	842.21
86	57	79	869.81
86	57	80	864.58
86	57	81	852.33
86	57	82	832.41
86	58	77	828.52
86	58	78	847.07
86	58	79	879.42
86	58	80	882.91
86	58	81	859.75
86	58	82	858.84
86	59	81	831.17
86	59	82	833.25
86	60	81	755.96
86	60	82	755.42
86	61	81	797.47
86	61	82	808.68
86	62	81	826.38
86	62	82	842.76
86	63	77	893.74
86	63	78	860.86
86	63	79	838.01
86	63	80	814.35
86	63	81	835.08
86	63	82	840.42
86	64	77	872.16
86	64	78	863.24
86	64	79	829.98
86	64	80	770.48
86	64	81	749.64
86	64	82	727.63
86	65	77	865.52
86	65	78	879.38
86	65	79	844.12
86	65	80	771.18
86	65	81	751.56
86	65	82	734.3
86	66	77	878.87
86	66	78	888.86
86	66	79	857.41
86	66	80	783.05
86	66	81	773.99
86	66	82	757.51
86	67	77	820.45
86	67	78	858.19
86	67	79	856.03
86	67	80	801.71
86	68	77	838.39
86	68	78	858.55
86	68	79	846.65
86	68	80	789.27
86	69	77	836.26
86	69	78	828.23
86	69	79	804.9
86	69	80	758.97
86	70	77	778.8
86	70	78	750.99
86	70	79	729.95
86	70	80	718.67
86	71	77	732.51
86	71	78	729.15
86	71	79	718.98
86	71	80	704.91
86	72	77	705.7
86	72	78	714.09
86	72	79	705.28
86	72	80	690.18
86	73	77	713.26
86	73	78	707.09
86	73	79	692.01
86	73	80	675.9
87	46	81	920.6
87	46	82	920.44
87	46	83	923.1
87	46	84	929.59
87	47	81	834.45
87	47	82	832.92
87	47	83	834.83
87	47	84	843.19
87	48	81	763.44
87	48	82	762.66
87	48	83	770.75
87	48	84	778.54
87	49	77	727.64
87	49	78	724.61
87	49	79	722.78
87	49	80	740.31
87	49	81	738.43
87	49	82	730.48
87	49	83	740.5
87	49	84	749.92
87	50	77	742.53
87	50	78	712.74
87	50	79	698.36
87	50	80	731.75
87	50	81	726.79
87	50	82	710.8
87	50	83	723.63
87	50	84	736.74
87	51	77	732.68
87	51	78	710.85
87	51	79	694.93
87	51	80	687.49
87	52	77	744.94
87	52	78	731.77
87	52	79	711.32
87	52	80	696.1
87	53	77	824.16
87	53	78	781.64
87	53	79	736.18
87	53	80	741.6
87	54	77	860.96
87	54	78	825.26
87	54	79	786.85
87	54	80	766.07
87	55	77	876.84
87	55	78	852.28
87	55	79	840.77
87	55	80	810.67
87	55	81	784.13
87	55	82	770.53
87	55	83	760.66
87	55	84	756.36
87	56	77	866.92
87	56	78	864.8
87	56	79	903.84
87	56	80	877.58
87	56	81	833.68
87	56	82	798.71
87	56	83	774.02
87	56	84	766.07
87	57	77	848.03
87	57	78	865.62
87	57	79	924.33
87	57	80	915.4
87	57	81	874.19
87	57	82	818.1
87	57	83	772.66
87	57	84	758.53
87	58	77	849.31
87	58	78	870.97
87	58	79	921.92
87	58	80	928.99
87	58	81	912.26
87	58	82	880.52
87	58	83	858.86
87	58	84	852.98
87	59	77	894.33
87	59	78	904.82
87	59	79	902.31
87	59	80	901.33
87	59	81	893.01
87	59	82	875.72
87	59	83	873.36
87	59	84	867.87
87	60	77	811.65
87	60	78	797.6
87	60	79	782.77
87	60	80	766.79
87	60	81	752.57
87	60	82	771.88
87	60	83	802.35
87	60	84	821.17
87	61	77	784.37
87	61	78	751.15
87	61	79	768.68
87	61	80	796.1
87	61	81	778.51
87	61	82	805.5
87	61	83	853.08
87	61	84	855.33
87	62	77	817.67
87	62	78	772.8
87	62	79	796.89
87	62	80	819.54
87	62	81	809.1
87	62	82	834.79
87	62	83	868.97
87	62	84	854.03
87	63	77	902.62
87	63	78	894.22
87	63	79	845.32
87	63	80	775.18
87	63	81	817.26
87	63	82	840.16
87	63	83	845.51
87	63	84	821.24
87	64	77	871.08
87	64	78	839.83
87	64	79	780.8
87	64	80	706.94
87	64	81	773.95
87	64	82	797.03
87	64	83	787.02
87	64	84	765.05
87	65	77	838.72
87	65	78	818.72
87	65	79	771.43
87	65	80	691.79
87	65	81	738.01
87	65	82	753
87	65	83	752.69
87	65	84	750.97
87	66	77	825.51
87	66	78	837.3
87	66	79	791.9
87	66	80	702.56
87	66	81	710.93
87	66	82	717.19
87	66	83	724.76
87	66	84	737.16
87	67	77	872.4
87	67	78	815.33
87	67	79	767.2
87	67	80	718.09
87	67	81	706.12
87	67	82	701.55
87	67	83	701.9
87	67	84	718.74
87	68	77	865.73
87	68	78	812.98
87	68	79	770.72
87	68	80	728.61
87	68	81	716.41
87	68	82	708.48
87	68	83	700.71
87	68	84	709.26
87	69	77	807.41
87	69	78	788.6
87	69	79	765.41
87	69	80	732.68
87	70	77	720.13
87	70	78	728.56
87	70	79	736.43
87	70	80	739.54
87	71	77	699.87
87	71	78	738.71
87	71	79	746.79
87	71	80	716.21
87	72	77	699.66
87	72	78	746.28
87	72	79	744.48
87	72	80	700.15
87	73	77	708.41
87	73	78	731.08
87	73	79	727.02
87	73	80	705.2
87	73	81	739.04
87	73	82	751.93
87	73	83	729.73
87	73	84	749.72
87	74	81	778.52
87	74	82	815.08
87	74	83	836.15
87	74	84	861.96
87	75	81	800.43
87	75	82	855.13
87	75	83	900.41
87	75	84	921.91
87	76	81	800.88
87	76	82	868.3
87	76	83	919.34
87	76	84	939.47
88	46	81	939.28
88	46	82	943.24
88	46	83	945.14
88	46	84	949.54
88	47	81	867.52
88	47	82	865.45
88	47	83	862.15
88	47	84	861.19
88	48	81	781.93
88	48	82	794.28
88	48	83	787.02
88	48	84	787.37
88	49	77	729.81
88	49	78	731.82
88	49	79	726.23
88	49	80	727.67
88	49	81	744.65
88	49	82	754.78
88	49	83	755.77
88	49	84	761.19
88	50	77	739.75
88	50	78	720.81
88	50	79	711.95
88	50	80	730.85
88	50	81	727.08
88	50	82	718.38
88	50	83	731.81
88	50	84	742.5
88	51	77	746.19
88	51	78	723.08
88	51	79	707.03
88	51	80	698.47
88	52	77	767.51
88	52	78	755.91
88	52	79	739.42
88	52	80	721.27
88	53	77	886.61
88	53	78	841.33
88	53	79	797.62
88	53	80	788.29
88	54	77	921.44
88	54	78	884.97
88	54	79	843.21
88	54	80	808.2
88	55	77	912.98
88	55	78	893.5
88	55	79	873.41
88	55	80	832.78
88	55	81	808.37
88	55	82	825.26
88	55	83	832.1
88	55	84	836.98
88	56	77	863.94
88	56	78	864.96
88	56	79	878.3
88	56	80	863.97
88	56	81	845.2
88	56	82	846.05
88	56	83	844.32
88	56	84	857.51
88	57	77	864.77
88	57	78	880.17
88	57	79	891.66
88	57	80	881.24
88	57	81	859.85
88	57	82	834.44
88	57	83	815.4
88	57	84	832.26
88	58	77	884.68
88	58	78	895.53
88	58	79	898.69
88	58	80	900.16
88	58	81	902.86
88	58	82	889.14
88	58	83	877.54
88	58	84	890.5
88	59	77	901.88
88	59	78	902.37
88	59	79	892.94
88	59	80	893.49
88	59	81	894.03
88	59	82	875.33
88	59	83	862.55
88	59	84	866.16
88	60	77	878.81
88	60	78	869.1
88	60	79	825.03
88	60	80	780.62
88	60	81	739.48
88	60	82	736.89
88	60	83	754.57
88	60	84	784.33
88	61	77	859.1
88	61	78	841.44
88	61	79	833.03
88	61	80	824.62
88	61	81	797.36
88	61	82	807.79
88	61	83	839.71
88	61	84	853.63
88	62	77	845.9
88	62	78	826.43
88	62	79	848.18
88	62	80	862.65
88	62	81	854.29
88	62	82	869.05
88	62	83	894.03
88	62	84	877.79
88	63	77	897.93
88	63	78	866.61
88	63	79	858.92
88	63	80	846.46
88	63	81	875.95
88	63	82	899.31
88	63	83	911.61
88	63	84	864.61
88	64	77	887.59
88	64	78	826.57
88	64	79	786.24
88	64	80	759.46
88	64	81	845.25
88	64	82	880.09
88	64	83	870.42
88	64	84	816.92
88	65	77	874.56
88	65	78	800.24
88	65	79	749.15
88	65	80	712.94
88	65	81	803.16
88	65	82	837.36
88	65	83	833.09
88	65	84	798.87
88	66	77	872.81
88	66	78	795.54
88	66	79	747.03
88	66	80	710.13
88	66	81	761.92
88	66	82	783.44
88	66	83	786.77
88	66	84	771.51
88	67	77	860.19
88	67	78	780.92
88	67	79	737.81
88	67	80	715.3
88	67	81	725.16
88	67	82	725.69
88	67	83	724.24
88	67	84	724.92
88	68	77	823.54
88	68	78	763.26
88	68	79	731.76
88	68	80	718.8
88	68	81	718
88	68	82	719.52
88	68	83	725.41
88	68	84	731.71
88	69	77	766.85
88	69	78	735.17
88	69	79	720.08
88	69	80	715.58
88	70	77	716.45
88	70	78	720.64
88	70	79	721.94
88	70	80	719.95
88	71	77	698.33
88	71	78	727.41
88	71	79	734.09
88	71	80	719.85
88	72	77	693.77
88	72	78	732.97
88	72	79	740.31
88	72	80	719.41
88	73	77	706.27
88	73	78	736.1
88	73	79	742.9
88	73	80	732.95
88	73	81	748.74
88	73	82	762.33
88	73	83	764.89
88	73	84	775.74
88	74	81	800.56
88	74	82	841.23
88	74	83	867.46
88	74	84	884.75
88	75	81	849.12
88	75	82	909.55
88	75	83	942.81
88	75	84	958.59
88	76	81	873.77
88	76	82	941.48
88	76	83	931.33
88	76	84	956.53
89	46	81	942.33
89	46	82	954.93
89	46	83	945.53
89	46	84	939.42
89	47	81	892.1
89	47	82	889.17
89	47	83	872.62
89	47	84	862.43
89	48	81	789.16
89	48	82	801.64
89	48	83	786.94
89	48	84	783.9
89	49	77	726.55
89	49	78	733.06
89	49	79	728.84
89	49	80	720.98
89	49	81	748.85
89	49	82	769.22
89	49	83	766.24
89	49	84	771.94
89	50	74	737.06
89	50	75	746.05
89	50	76	737.29
89	50	77	735.62
89	50	78	747.6
89	50	79	747.69
89	50	80	740.52
89	50	81	746.46
89	50	82	748.02
89	50	83	752.69
89	50	84	760.08
89	51	74	744.6
89	51	75	769.36
89	51	76	776.06
89	51	77	777.53
89	51	78	775.51
89	51	79	760.4
89	51	80	734.45
89	51	81	734.22
89	51	82	743.48
89	51	83	735.94
89	51	84	733.77
89	52	74	780.83
89	52	75	842.98
89	52	76	851.41
89	52	77	832.98
89	52	78	818.59
89	52	79	804.12
89	52	80	782.78
89	52	81	780.18
89	52	82	787.87
89	52	83	769.13
89	52	84	755.33
89	53	74	822.53
89	53	75	893.54
89	53	76	912.69
89	53	77	894.22
89	53	78	893.58
89	53	79	886.05
89	53	80	875.17
89	53	81	862.12
89	53	82	846.7
89	53	83	819.96
89	53	84	799.22
89	54	74	829.32
89	54	75	899.55
89	54	76	936.74
89	54	77	937
89	54	78	913.52
89	54	79	878.47
89	54	80	870.28
89	54	81	859.79
89	54	82	868.6
89	54	83	862.98
89	54	84	856.07
89	55	75	850.98
89	55	76	918.34
89	55	77	945.36
89	55	78	912.64
89	55	79	867.66
89	55	80	870.26
89	55	81	869.28
89	55	82	884.78
89	55	83	895.64
89	55	84	906.31
89	56	75	831.62
89	56	76	864.16
89	56	77	884.87
89	56	78	879.76
89	56	79	871.88
89	56	80	878.95
89	56	81	884.77
89	56	82	896.64
89	56	83	910.35
89	56	84	929.67
89	57	75	861.63
89	57	76	856.55
89	57	77	883.56
89	57	78	884.2
89	57	79	856.2
89	57	80	866.39
89	57	81	879.56
89	57	82	875.74
89	57	83	880.09
89	57	84	904.23
89	58	77	896.64
89	58	78	898.39
89	58	79	876.97
89	58	80	900.96
89	58	81	934.3
89	58	82	928.99
89	58	83	929.99
89	58	84	945.09
89	59	77	897.48
89	59	78	891.68
89	59	79	902.34
89	59	80	920.96
89	59	81	933.67
89	59	82	903.89
89	59	83	875.39
89	59	84	873.08
89	60	77	832.03
89	60	78	817.09
89	60	79	815.4
89	60	80	784.65
89	60	81	725.99
89	60	82	700.8
89	60	83	691.99
89	60	84	726.9
89	61	77	819.49
89	61	78	809.35
89	61	79	822.38
89	61	80	806.25
89	61	81	759.85
89	61	82	750.48
89	61	83	752.08
89	61	84	821.45
89	62	77	849.21
89	62	78	828.09
89	62	79	849.22
89	62	80	858.38
89	62	81	842.68
89	62	82	846.51
89	62	83	854.4
89	62	84	884.62
89	63	77	883.79
89	63	78	853.84
89	63	79	873.85
89	63	80	902.4
89	63	81	929.45
89	63	82	940.03
89	63	83	946.19
89	63	84	911.13
89	64	77	877.98
89	64	78	812.06
89	64	79	798.64
89	64	80	811.15
89	64	81	877.07
89	64	82	908.05
89	64	83	908.19
89	64	84	864.76
89	65	77	856.11
89	65	78	771.81
89	65	79	746.59
89	65	80	757.45
89	65	81	846.27
89	65	82	890.95
89	65	83	896.82
89	65	84	853.92
89	66	75	878.78
89	66	76	855.98
89	66	77	818.54
89	66	78	750.8
89	66	79	731.27
89	66	80	745.5
89	66	81	817.73
89	66	82	856
89	66	83	862.89
89	66	84	826.62
89	67	75	883.23
89	67	76	840.89
89	67	77	795.69
89	67	78	756.94
89	67	79	738.43
89	67	80	734.42
89	67	81	752.5
89	67	82	763.46
89	67	83	769.84
89	67	84	755.92
89	68	75	851.18
89	68	76	814.51
89	68	77	780.38
89	68	78	765.51
89	68	79	749.74
89	68	80	738.36
89	68	81	738.23
89	68	82	743.81
89	68	83	759.86
89	68	84	762.36
89	69	74	843.54
89	69	75	806.68
89	69	76	779.39
89	69	77	761.51
89	69	78	761.78
89	69	79	752.05
89	69	80	739.77
89	69	81	738.41
89	69	82	745.97
89	69	83	768.35
89	69	84	779.37
89	70	74	803.55
89	70	75	774.53
89	70	76	751.69
89	70	77	731.29
89	70	78	729.13
89	70	79	726.16
89	70	80	723.31
89	70	81	740.94
89	70	82	759.17
89	70	83	776.08
89	70	84	785.3
89	71	74	777.3
89	71	75	764
89	71	76	744.61
89	71	77	723.85
89	71	78	730.41
89	71	79	734.78
89	71	80	730.94
89	71	81	739.53
89	71	82	746.31
89	71	83	749.23
89	71	84	756.04
89	72	74	771.32
89	72	75	779.32
89	72	76	757.28
89	72	77	728.29
89	72	78	749.66
89	72	79	755.57
89	72	80	747.39
89	72	81	741.78
89	72	82	743.07
89	72	83	752.11
89	72	84	761.56
89	73	74	759.11
89	73	75	754.24
89	73	76	733.39
89	73	77	713.28
89	73	78	739.21
89	73	79	755.37
89	73	80	759.45
89	73	81	772.21
89	73	82	794.12
89	73	83	830.46
89	73	84	825.77
89	74	81	831.6
89	74	82	870.57
89	74	83	913.76
89	74	84	911.4
89	75	81	896.51
89	75	82	947.94
89	75	83	987.91
89	75	84	991.15
89	76	81	914.87
89	76	82	973.04
89	76	83	974.74
89	76	84	993.19
90	46	81	929.8
90	46	82	950.29
90	46	83	942.85
90	46	84	923.48
90	47	81	895.07
90	47	82	898.98
90	47	83	880.01
90	47	84	860.59
90	48	81	792.91
90	48	82	798.64
90	48	83	784.43
90	48	84	783.29
90	49	74	760.23
90	49	75	775.71
90	49	76	752.18
90	49	81	754.76
90	49	82	771.98
90	49	83	767.08
90	49	84	774.4
90	50	74	749.08
90	50	75	757.33
90	50	76	750.82
90	50	77	748.72
90	50	78	748.74
90	50	79	755.13
90	50	80	759.72
90	50	81	771.78
90	50	82	782.41
90	50	83	775.08
90	50	84	779.76
90	51	74	750.29
90	51	75	778.63
90	51	76	801.94
90	51	77	813.76
90	51	78	800.05
90	51	79	787.52
90	51	80	770.49
90	51	81	760.62
90	51	82	751.3
90	51	83	746.9
90	51	84	749.73
90	52	74	794.41
90	52	75	862.55
90	52	76	893.38
90	52	77	896.18
90	52	78	868.55
90	52	79	850.16
90	52	80	830.51
90	52	81	820.67
90	52	82	810.81
90	52	83	789.28
90	52	84	769.14
90	53	74	803.43
90	53	75	882.17
90	53	76	910.08
90	53	77	902.94
90	53	78	929.1
90	53	79	951.78
90	53	80	941.25
90	53	81	929.05
90	53	82	917.5
90	53	83	865.47
90	53	84	820.64
90	54	74	799.76
90	54	75	879.92
90	54	76	925.94
90	54	77	932.69
90	54	78	933.85
90	54	79	919.04
90	54	80	918.6
90	54	81	924.91
90	54	82	932.81
90	54	83	915.31
90	54	84	901.29
90	55	74	799.23
90	55	75	860.57
90	55	76	917.12
90	55	77	959.08
90	55	78	933.17
90	55	79	893.89
90	55	80	910.22
90	55	81	925
90	55	82	938.6
90	55	83	936.68
90	55	84	937.79
90	56	74	813.48
90	56	75	830.51
90	56	76	868.23
90	56	77	927.1
90	56	78	937.13
90	56	79	923.13
90	56	80	924.33
90	56	81	929.49
90	56	82	938.04
90	56	83	945.42
90	56	84	948.66
90	57	74	869.58
90	57	75	854.73
90	57	76	850.45
90	57	77	901.1
90	57	78	907.96
90	57	79	879.91
90	57	80	892.82
90	57	81	917.57
90	57	82	922.15
90	57	83	929.83
90	57	84	934.44
90	58	74	943.44
90	58	75	904.64
90	58	76	865.77
90	58	77	896.54
90	58	78	907.54
90	58	79	890.55
90	58	80	931.35
90	58	81	990.53
90	58	82	992.28
90	58	83	1003.9
90	58	84	1029.7
90	59	75	903.81
90	59	76	894.97
90	59	77	908.2
90	59	78	912.66
90	59	79	919.31
90	59	80	955.78
90	59	81	997.83
90	59	82	960.53
90	59	83	925.34
90	59	84	936.88
90	60	75	792.14
90	60	76	755.16
90	60	77	751.7
90	60	78	757.79
90	60	79	776.33
90	60	80	768.9
90	60	81	727.32
90	60	82	693.1
90	60	83	661.48
90	60	84	683.77
90	61	77	745.07
90	61	78	768.66
90	61	79	792.03
90	61	80	769.5
90	61	81	705.8
90	61	82	659.56
90	61	83	617.68
90	61	84	720.61
90	62	75	871.29
90	62	76	862.13
90	62	77	852.84
90	62	78	847.53
90	62	79	843.99
90	62	80	828.17
90	62	81	792.37
90	62	82	759.84
90	62	83	710.41
90	62	84	836.79
90	63	75	781.11
90	63	76	856.21
90	63	77	884.11
90	63	78	856.54
90	63	79	887.46
90	63	80	923.6
90	63	81	954.38
90	63	82	933.35
90	63	83	867.69
90	63	84	945.11
90	64	75	792.18
90	64	76	862.56
90	64	77	870.41
90	64	78	803.93
90	64	79	816.4
90	64	80	847.78
90	64	81	877.72
90	64	82	870.18
90	64	83	840.81
90	64	84	898.06
90	65	74	911.17
90	65	75	866.57
90	65	76	867.33
90	65	77	836.66
90	65	78	756.08
90	65	79	757.48
90	65	80	795.65
90	65	81	853.05
90	65	82	882.02
90	65	83	890.38
90	65	84	895.73
90	66	74	906.11
90	66	75	914.6
90	66	76	851.38
90	66	77	779.91
90	66	78	723.08
90	66	79	729.61
90	66	80	780.91
90	66	81	859.08
90	66	82	901.22
90	66	83	925.56
90	66	84	871.52
90	67	74	902.51
90	67	75	887.53
90	67	76	814.65
90	67	77	751.03
90	67	78	733
90	67	79	742.82
90	67	80	762
90	67	81	772.21
90	67	82	789.51
90	67	83	818.54
90	67	84	778.47
90	68	74	884.84
90	68	75	839.67
90	68	76	783.22
90	68	77	745.87
90	68	78	759.19
90	68	79	770.65
90	68	80	770.58
90	68	81	760.05
90	68	82	766.38
90	68	83	788.33
90	68	84	780.17
90	69	74	833.71
90	69	75	794.82
90	69	76	764.06
90	69	77	752.46
90	69	78	784.54
90	69	79	797.84
90	69	80	790.49
90	69	81	781.9
90	69	82	777.49
90	69	83	781.49
90	69	84	793.3
90	70	74	796.7
90	70	75	787.08
90	70	76	759.43
90	70	77	739.47
90	70	78	746.87
90	70	79	745.37
90	70	80	742.78
90	70	81	751.83
90	70	82	764.39
90	70	83	784.54
90	70	84	782.14
90	71	74	783.78
90	71	75	790.75
90	71	76	763.65
90	71	77	736.85
90	71	78	740.19
90	71	79	740.32
90	71	80	741.68
90	71	81	749.96
90	71	82	758.59
90	71	83	777.36
90	71	84	777.53
90	72	74	804.35
90	72	75	803.22
90	72	76	772.5
90	72	77	742.29
90	72	78	759.96
90	72	79	770.29
90	72	80	774.99
90	72	81	766.24
90	72	82	761.87
90	72	83	782.41
90	72	84	794.06
90	73	74	808.73
90	73	75	801.13
90	73	76	769.35
90	73	81	817.15
90	73	82	838.42
90	73	83	890.34
90	73	84	878.25
90	74	81	882.83
90	74	82	912.91
90	74	83	969.29
90	74	84	950.56
90	75	81	951.21
90	75	82	979.87
90	75	83	1025.6
90	75	84	1012.9
90	76	81	941.27
90	76	82	985.06
90	76	83	1027.3
90	76	84	1016.3
91	47	81	890.72
91	47	82	893.23
91	47	83	895.66
91	47	84	889.86
91	48	81	807.29
91	48	82	799.88
91	48	83	801.47
91	48	84	814.72
91	49	74	775.04
91	49	75	806.64
91	49	76	777.59
91	49	81	768.62
91	49	82	769.45
91	49	83	769.93
91	49	84	787.07
91	50	74	769.3
91	50	75	786.28
91	50	76	766.15
91	50	81	788.26
91	50	82	789.05
91	50	83	774.41
91	50	84	780.94
91	51	74	777.55
91	51	75	793.47
91	51	76	802.33
91	51	81	777.14
91	51	82	756.8
91	51	83	753.66
91	51	84	769.73
91	52	74	816.46
91	52	75	876
91	52	76	896.99
91	52	81	819.09
91	52	82	788.77
91	52	83	776.54
91	52	84	767.09
91	53	74	839.86
91	53	75	910.87
91	53	76	926.1
91	53	81	919.08
91	53	82	873.31
91	53	83	829.31
91	53	84	790.95
91	54	74	847.19
91	54	75	914.7
91	54	76	937.14
91	54	81	929.13
91	54	82	944.91
91	54	83	911.08
91	54	84	871.51
91	55	74	849.9
91	55	75	899.9
91	55	76	933.43
91	55	81	934.93
91	55	82	962.39
91	55	83	949.37
91	55	84	934.93
91	56	74	833.2
91	56	75	866.74
91	56	76	905.02
91	56	81	954.36
91	56	82	951.22
91	56	83	951.92
91	56	84	954.38
91	57	74	855.59
91	57	75	857.76
91	57	76	874.55
91	57	77	921.91
91	57	78	941.37
91	57	79	946.53
91	57	80	931.11
91	57	81	921.09
91	57	82	922.36
91	57	83	919
91	57	84	913.08
91	58	74	917.79
91	58	75	884.54
91	58	76	864.3
91	58	77	901.24
91	58	78	923.06
91	58	79	932.64
91	58	80	958.68
91	58	81	994.43
91	58	82	991.14
91	58	83	993.34
91	58	84	1012.8
91	59	74	922.14
91	59	75	917.71
91	59	76	905.11
91	59	77	936.87
91	59	78	959.43
91	59	79	937.24
91	59	80	967.77
91	59	81	1035.8
91	59	82	978.89
91	59	83	944.38
91	59	84	937.51
91	60	74	833.33
91	60	75	781.68
91	60	76	728.96
91	60	77	742.08
91	60	78	750.31
91	60	79	724.83
91	60	80	747.01
91	60	81	789.27
91	60	82	759.05
91	60	83	726.4
91	60	84	704.3
91	61	74	773.42
91	61	75	700.2
91	61	76	687.89
91	61	77	721.47
91	61	78	765.32
91	61	79	753.2
91	61	80	761.39
91	61	81	768.84
91	61	82	752.88
91	61	83	721.95
91	61	84	689.54
91	62	74	913.33
91	62	75	751.88
91	62	76	825.81
91	62	77	861.78
91	62	78	884.49
91	62	79	856.11
91	62	80	845.87
91	62	81	842.8
91	62	82	838.39
91	62	83	819.72
91	62	84	839.17
91	63	74	888.33
91	63	75	729.78
91	63	76	861.63
91	63	77	894.69
91	63	78	853.89
91	63	79	897
91	63	80	940.03
91	63	81	976.1
91	63	82	959.41
91	63	83	907.58
91	63	84	985.75
91	64	74	882.31
91	64	75	809.58
91	64	76	881.23
91	64	77	872.45
91	64	78	803.4
91	64	79	833.38
91	64	80	869.21
91	64	81	896.03
91	64	82	872
91	64	83	822.48
91	64	84	916.58
91	65	74	918.14
91	65	75	946.94
91	65	76	894.31
91	65	77	837.47
91	65	78	765.27
91	65	79	775.38
91	65	80	814.76
91	65	81	868.62
91	65	82	884.3
91	65	83	876.25
91	65	84	923.01
91	66	74	895.67
91	66	75	934.89
91	66	76	865.72
91	66	77	793.37
91	66	78	734.82
91	66	79	738.16
91	66	80	788.47
91	66	81	880.14
91	66	82	932.21
91	66	83	954.11
91	66	84	920.06
91	67	74	901.53
91	67	75	906.3
91	67	76	830.09
91	67	81	805.13
91	67	82	836.23
91	67	83	887.76
91	67	84	843.3
91	68	74	901.78
91	68	75	867.69
91	68	76	799.37
91	68	81	789.97
91	68	82	802.15
91	68	83	832.51
91	68	84	821.56
91	69	74	847.31
91	69	75	818.5
91	69	76	770.33
91	69	81	813.56
91	69	82	803.04
91	69	83	785.94
91	69	84	810.63
91	70	74	802.89
91	70	75	802.84
91	70	76	768.31
91	70	81	765.48
91	70	82	766.26
91	70	83	766.46
91	70	84	779.13
91	71	74	778.7
91	71	75	796.99
91	71	76	771.91
91	71	81	762.01
91	71	82	775.11
91	71	83	781.01
91	71	84	790.37
91	72	74	802.25
91	72	75	808.53
91	72	76	778.23
91	72	81	798.1
91	72	82	815.6
91	72	83	815.46
91	72	84	823.6
91	73	74	811.76
91	73	75	813.05
91	73	76	786.38
91	73	81	871.73
91	73	82	887.06
91	73	83	903.04
91	73	84	910.76
91	74	74	812.18
91	74	75	801.69
91	74	76	777.89
91	74	81	943.98
91	74	82	951.14
91	74	83	973.73
91	74	84	987.5
91	75	81	994.96
91	75	82	999.3
91	75	83	1020.1
91	75	84	1043.3
91	76	81	969.48
91	76	82	992.44
91	76	83	1015.3
91	76	84	1038.6
92	47	81	955.59
92	47	82	966.05
92	47	83	972.32
92	47	84	967.41
92	48	81	859.91
92	48	82	869.07
92	48	83	883.54
92	48	84	891.4
92	49	74	802.46
92	49	75	840.98
92	49	76	809.35
92	49	81	790.23
92	49	82	805.17
92	49	83	829.14
92	49	84	845.51
92	50	74	799.14
92	50	75	820.45
92	50	76	783.83
92	50	81	790.67
92	50	82	800.77
92	50	83	810.38
92	50	84	821.72
92	51	74	810.57
92	51	75	801.42
92	51	76	782.97
92	51	81	764.63
92	51	82	767.18
92	51	83	774.04
92	51	84	803.31
92	52	74	823.03
92	52	75	857.44
92	52	76	852.86
92	52	81	756.47
92	52	82	752.41
92	52	83	756.03
92	52	84	773.21
92	53	74	871.28
92	53	75	926.35
92	53	76	918.42
92	53	81	792.9
92	53	82	773.21
92	53	83	763.94
92	53	84	759.93
92	54	74	918.34
92	54	75	961.86
92	54	76	953.49
92	54	81	838.68
92	54	82	840.45
92	54	83	822.68
92	54	84	799.84
92	55	74	918.03
92	55	75	947.32
92	55	76	951.83
92	55	81	877.95
92	55	82	879.16
92	55	83	873.2
92	55	84	867.74
92	56	74	883.46
92	56	75	926.89
92	56	76	953.72
92	56	81	917.81
92	56	82	893.8
92	56	83	892.77
92	56	84	899.07
92	57	74	864.62
92	57	75	891.67
92	57	76	922.64
92	57	77	931.34
92	57	78	945.99
92	57	79	958.81
92	57	80	924.64
92	57	81	899.16
92	57	82	886.74
92	57	83	877.59
92	57	84	867.58
92	58	74	882.67
92	58	75	873.71
92	58	76	893.86
92	58	77	916.86
92	58	78	938.12
92	58	79	964.23
92	58	80	956.57
92	58	81	945.14
92	58	82	937
92	58	83	938.69
92	58	84	953.31
92	59	74	943.91
92	59	75	952.68
92	59	76	960.02
92	59	77	959.87
92	59	78	976.45
92	59	79	1000.8
92	59	80	977.62
92	59	81	966.25
92	59	82	939.68
92	59	83	921.95
92	59	84	910.57
92	60	74	886.16
92	60	75	851.31
92	60	76	812.58
92	60	77	831.76
92	60	78	842.02
92	60	79	776.96
92	60	80	775.72
92	60	81	824.01
92	60	82	816.42
92	60	83	795.29
92	60	84	752.04
92	61	74	830.52
92	61	75	720.91
92	61	76	735.11
92	61	77	803.71
92	61	78	842.56
92	61	79	775.96
92	61	80	801.07
92	61	81	881.81
92	61	82	902.42
92	61	83	880.75
92	61	84	790.59
92	62	74	854.8
92	62	75	612.64
92	62	76	783.54
92	62	77	866.75
92	62	78	881.4
92	62	79	851.37
92	62	80	879.08
92	62	81	949.59
92	62	82	972.59
92	62	83	965.19
92	62	84	916.58
92	63	74	851.19
92	63	75	713.37
92	63	76	891.87
92	63	77	928.3
92	63	78	862.63
92	63	79	899.1
92	63	80	942.07
92	63	81	986.15
92	63	82	1003
92	63	83	1002.9
92	63	84	1023.5
92	64	74	853.7
92	64	75	847.21
92	64	76	918.44
92	64	77	909.3
92	64	78	843.47
92	64	79	834.92
92	64	80	852.14
92	64	81	898.34
92	64	82	919.3
92	64	83	920.28
92	64	84	955.22
92	65	74	881.81
92	65	75	991.57
92	65	76	911.52
92	65	77	865.96
92	65	78	837.33
92	65	79	788.54
92	65	80	789.12
92	65	81	848.32
92	65	82	897.81
92	65	83	928.91
92	65	84	956.12
92	66	74	887
92	66	75	947.06
92	66	76	910.85
92	66	77	875.31
92	66	78	831.98
92	66	79	778.67
92	66	80	773.59
92	66	81	842.94
92	66	82	911.54
92	66	83	966.91
92	66	84	959.74
92	67	74	911.02
92	67	75	929.94
92	67	76	898.07
92	67	81	797.94
92	67	82	847.1
92	67	83	904.33
92	67	84	893.73
92	68	74	935.83
92	68	75	915.38
92	68	76	870.71
92	68	81	789.27
92	68	82	812.6
92	68	83	844.23
92	68	84	846.62
92	69	74	883.45
92	69	75	870.87
92	69	76	810.76
92	69	81	808.41
92	69	82	806.19
92	69	83	793.94
92	69	84	814.8
92	70	74	824.93
92	70	75	813.99
92	70	76	772.04
92	70	81	769.26
92	70	82	782.98
92	70	83	779.03
92	70	84	792.95
92	71	74	779.27
92	71	75	778.79
92	71	76	753.86
92	71	81	768.28
92	71	82	796.73
92	71	83	806.97
92	71	84	818.08
92	72	74	793.53
92	72	75	809.33
92	72	76	780.36
92	72	81	817.4
92	72	82	843.67
92	72	83	861.65
92	72	84	867.14
92	73	74	799.01
92	73	75	802.37
92	73	76	776.57
92	73	81	898.65
92	73	82	919.96
92	73	83	930.86
92	73	84	940.24
92	74	74	805.53
92	74	75	788.52
92	74	76	763.02
92	74	81	971.3
92	74	82	987.42
92	74	83	996.12
92	74	84	1015.6
92	75	81	986.26
92	75	82	1004.8
92	75	83	1035.2
92	75	84	1074
92	76	81	959.59
92	76	82	984.61
92	76	83	1007.1
92	76	84	1052.1
93	49	74	837.85
93	49	75	860.36
93	49	76	809.84
93	50	74	838.99
93	50	75	838.39
93	50	76	790.13
93	50	81	790.62
93	50	82	798.32
93	50	83	811.6
93	50	84	827.72
93	51	74	839.53
93	51	75	784.41
93	51	76	767.02
93	51	81	780.42
93	51	82	784.16
93	51	83	794.48
93	51	84	829.13
93	52	74	810.23
93	52	75	808.46
93	52	76	785.87
93	52	81	767.2
93	52	82	759.2
93	52	83	766.29
93	52	84	805.29
93	53	74	859.61
93	53	75	875.64
93	53	76	844.7
93	53	81	747.44
93	53	82	727.64
93	53	83	734.74
93	53	84	768.33
93	54	71	741.6
93	54	72	759.32
93	54	73	853.57
93	54	74	956.23
93	54	75	947.46
93	54	76	908.97
93	54	81	770.46
93	54	82	757.45
93	54	83	754.62
93	54	84	749.99
93	55	71	784.47
93	55	72	776.98
93	55	73	858.73
93	55	74	987.83
93	55	75	990.09
93	55	76	968.3
93	55	81	806.17
93	55	82	791.78
93	55	83	793.52
93	55	84	797.71
93	56	71	855.95
93	56	72	819.79
93	56	73	864.68
93	56	74	976.71
93	56	75	987.09
93	56	76	979.45
93	56	81	853.58
93	56	82	826.68
93	56	83	830.38
93	56	84	838.22
93	57	71	928.62
93	57	72	879.05
93	57	73	868.58
93	57	74	933.2
93	57	75	948.51
93	57	76	951.6
93	57	77	952.39
93	57	78	948.2
93	57	79	938.12
93	57	80	899.81
93	58	71	970.15
93	58	72	958.84
93	58	73	912.94
93	58	74	892.19
93	58	75	893.85
93	58	76	906.8
93	58	77	933.91
93	58	78	941.22
93	58	79	949.66
93	58	80	936.06
93	59	71	942.97
93	59	72	972.6
93	59	73	972.23
93	59	74	976.53
93	59	75	955.87
93	59	76	921.95
93	59	77	943.94
93	59	78	972.28
93	59	79	1010.7
93	59	80	962.66
93	60	71	895.61
93	60	72	952.65
93	60	73	901.13
93	60	74	908.97
93	60	75	904.05
93	60	76	870.15
93	60	77	853.87
93	60	78	825.99
93	60	79	755.3
93	60	80	769.38
93	61	74	819.32
93	61	75	821.44
93	61	76	839.58
93	61	77	846.16
93	61	78	825.91
93	61	79	746.97
93	61	80	793.26
93	62	71	921.17
93	62	72	1047.4
93	62	73	992.47
93	62	74	873.65
93	62	75	761.79
93	62	76	844.65
93	62	77	892.21
93	62	78	886.9
93	62	79	836.75
93	62	80	875.9
93	63	71	894.94
93	63	72	989.85
93	63	73	983.31
93	63	74	928.02
93	63	75	880.01
93	63	76	909.44
93	63	77	914.23
93	63	78	892
93	63	79	912.65
93	63	80	940.05
93	64	71	879.06
93	64	72	912.38
93	64	73	931.61
93	64	74	937.92
93	64	75	939.82
93	64	76	931.15
93	64	77	914.72
93	64	78	878.19
93	64	79	857.74
93	64	80	851.63
93	65	71	866.51
93	65	72	981.26
93	65	73	939.92
93	65	74	920.84
93	65	75	940.28
93	65	76	927.08
93	65	77	904.02
93	65	78	881.27
93	65	79	817.99
93	65	80	790.72
93	66	71	879.68
93	66	72	1001.9
93	66	73	976.44
93	66	74	967.73
93	66	75	973.63
93	66	76	943.31
93	67	71	890.51
93	67	72	1004.8
93	67	73	981.38
93	67	74	960.28
93	67	75	955.21
93	67	76	942.6
93	67	81	778.77
93	67	82	820.27
93	67	83	871.42
93	67	84	905.24
93	68	71	868.81
93	68	72	1005.1
93	68	73	954.79
93	68	74	918.16
93	68	75	908.21
93	68	76	915.78
93	68	81	784.3
93	68	82	804.95
93	68	83	825.23
93	68	84	847.42
93	69	71	776.47
93	69	72	942.84
93	69	73	928.69
93	69	74	893.46
93	69	75	868.74
93	69	76	844.64
93	69	81	801.03
93	69	82	809.73
93	69	83	808.55
93	69	84	808.57
93	70	74	847.49
93	70	75	836.06
93	70	76	813.61
93	70	81	773.33
93	70	82	790.93
93	70	83	796.25
93	70	84	804.42
93	71	74	793.57
93	71	75	818.89
93	71	76	802.28
93	71	81	771.37
93	71	82	802.9
93	71	83	825.66
93	71	84	835.97
93	72	74	832.98
93	72	75	861.14
93	72	76	812.74
93	72	81	830.4
93	72	82	861.67
93	72	83	902.51
93	72	84	906.35
93	73	74	837.45
93	73	75	840.54
93	73	76	801.11
93	73	81	916.3
93	73	82	943.16
93	73	83	963.83
93	73	84	970.03
93	74	74	830.8
93	74	75	800.27
93	74	76	784.58
94	49	74	838.8
94	49	75	865.13
94	49	76	822.81
94	50	71	867.29
94	50	72	813.96
94	50	73	823.14
94	50	74	843.52
94	50	75	859.83
94	50	76	806.12
94	51	71	848.62
94	51	72	822.39
94	51	73	846.76
94	51	74	842.74
94	51	75	800.8
94	51	76	777.2
94	52	71	841.59
94	52	72	827.1
94	52	73	844.19
94	52	74	840.08
94	52	75	814.15
94	52	76	799.99
94	53	69	629.15
94	53	70	748.76
94	53	71	840.41
94	53	72	831.78
94	53	73	849.31
94	53	74	858.86
94	53	75	843.34
94	53	76	833.54
94	54	69	610.78
94	54	70	689.1
94	54	71	791.71
94	54	72	826.81
94	54	73	863.26
94	54	74	900.45
94	54	75	899.9
94	54	76	888.46
94	54	78	861.27
94	54	79	823.95
94	54	80	771.37
94	55	69	616.58
94	55	70	689.55
94	55	71	793.93
94	55	72	793.11
94	55	73	858.32
94	55	74	962.99
94	55	75	1004.1
94	55	76	977.77
94	55	78	894.78
94	55	79	859.86
94	55	80	801.15
94	56	69	644.41
94	56	70	732.14
94	56	71	849.42
94	56	72	818.08
94	56	73	873.31
94	56	74	982.54
94	56	75	1002.3
94	56	76	981.95
94	56	78	963.62
94	56	79	966.47
94	56	80	880.84
94	57	71	919.92
94	57	72	884.76
94	57	73	892.11
94	57	74	957.62
94	57	75	968.57
94	57	76	964.05
94	57	77	943.24
94	57	78	956.14
94	57	79	952.2
94	57	80	905.64
94	58	71	964.1
94	58	72	943.34
94	58	73	906.95
94	58	74	910.29
94	58	75	922.87
94	58	76	932.9
94	58	77	931.02
94	58	78	940.32
94	58	79	955.91
94	58	80	944.41
94	59	71	959.85
94	59	72	976.41
94	59	73	973.89
94	59	74	992.84
94	59	75	976.93
94	59	76	938.58
94	59	77	947.56
94	59	78	978.13
94	59	79	1023
94	59	80	971.18
94	60	71	868.22
94	60	72	889.82
94	60	73	831.82
94	60	74	850.07
94	60	75	871.6
94	60	76	900.2
94	60	77	867.7
94	60	78	814.29
94	60	79	737.47
94	60	80	779.46
94	61	71	683.63
94	61	72	706.54
94	61	73	564.51
94	61	74	677.77
94	61	75	776.91
94	61	76	888.18
94	61	77	877.46
94	61	78	823.47
94	61	79	717.97
94	61	80	786.2
94	62	71	785.28
94	62	72	861.47
94	62	73	819.53
94	62	74	829.1
94	62	75	849.71
94	62	76	918.27
94	62	77	934.48
94	62	78	904.11
94	62	79	816.44
94	62	80	862.2
94	63	71	882.89
94	63	72	949.91
94	63	73	959.61
94	63	74	976.11
94	63	75	978.97
94	63	76	951.75
94	63	77	929.89
94	63	78	923.43
94	63	79	934.16
94	63	80	949.35
94	64	71	900.06
94	64	72	981.11
94	64	73	1006.1
94	64	74	1019.8
94	64	75	1010.6
94	64	76	962.13
94	64	77	937.62
94	64	78	922.54
94	64	79	899.19
94	64	80	877.41
94	65	71	908.43
94	65	72	1020
94	65	73	990.5
94	65	74	968.19
94	65	75	958.27
94	65	76	954.71
94	65	77	946.3
94	65	78	932.93
94	65	79	872.16
94	65	80	827.9
94	66	71	887.09
94	66	72	988.25
94	66	73	986.5
94	66	74	1000.1
94	66	75	1010.7
94	66	76	970.29
94	66	78	973.8
94	66	79	917.15
94	66	80	856.79
94	67	69	777.55
94	67	70	789.28
94	67	71	840.63
94	67	72	946.6
94	67	73	966.31
94	67	74	977.55
94	67	75	983.22
94	67	76	961.4
94	67	78	971.89
94	67	79	900.53
94	67	80	835.17
94	68	69	657.79
94	68	70	704.62
94	68	71	798.65
94	68	72	939.97
94	68	73	935.43
94	68	74	918.78
94	68	75	906.26
94	68	76	925.26
94	68	78	933.38
94	68	79	867.35
94	68	80	814.38
94	69	69	660.58
94	69	70	677.62
94	69	71	742.02
94	69	72	883.35
94	69	73	899.42
94	69	74	888.21
94	69	75	854.02
94	69	76	849
94	69	78	851.7
94	69	79	824.68
94	69	80	803.39
94	70	69	690.25
94	70	70	669.66
94	70	71	703.2
94	70	72	841.18
94	70	73	867.93
94	70	74	856.92
94	70	75	823.53
94	70	76	817.78
94	71	71	691.46
94	71	72	810.56
94	71	73	835.36
94	71	74	830.56
94	71	75	814.44
94	71	76	808.62
94	72	71	682.83
94	72	72	801.15
94	72	73	835.22
94	72	74	840.93
94	72	75	851.37
94	72	76	820.22
94	73	71	674.79
94	73	72	800.2
94	73	73	835.99
94	73	74	834.07
94	73	75	842.96
94	73	76	825.83
94	74	74	824.59
94	74	75	819.69
94	74	76	828.57
95	50	71	885.58
95	50	72	841.42
95	50	73	840.91
95	51	71	882.92
95	51	72	867.53
95	51	73	883.01
95	52	71	869.91
95	52	72	879.62
95	52	73	909.28
95	53	69	638.87
95	53	70	749.62
95	53	71	847.19
95	53	72	872.41
95	53	73	902.89
95	53	77	903.18
95	53	78	877.89
95	53	79	842.5
95	53	80	795.19
95	54	69	631.12
95	54	70	719.96
95	54	71	820.13
95	54	72	843.87
95	54	73	858
95	54	77	938.01
95	54	78	928.12
95	54	79	874.02
95	54	80	786.37
95	55	69	635.08
95	55	70	717.68
95	55	71	839.94
95	55	72	831.84
95	55	73	850.15
95	55	77	968.75
95	55	78	961.24
95	55	79	905.54
95	55	80	800.96
95	56	69	653.67
95	56	70	739.55
95	56	71	879.49
95	56	72	843.14
95	56	73	863.78
95	56	77	959.72
95	56	78	1004.3
95	56	79	1004.2
95	56	80	908.74
95	57	69	755.23
95	57	70	799.17
95	57	71	889.42
95	57	72	876.51
[truncated: 7,412 more rows]
