# Supplementary material for: From mathematics to medicine: A practical primer on topological data analysis (TDA) and the development of related analytic tools for the functional discovery of latent structure in fMRI data
Source: PLoS One. 2021 Aug 12;16(8):e0255859. doi: 10.1371/journal.pone.0255859 (PMC8360597; doi:10.1371/journal.pone.0255859)
Supplement: S1 Data — The included archive of .csv files has one .csv file for each time index. Each .csv file contains a single matrix, which has one column for each of the spatial coordinates x, y, z and one column for the fMRI signal amplitude at voxel (x, y, z) at that time index. This is normalized scan data for a single patient from our study, described in the paper, with an ACC (anterior cingulate cortex) mask applied. This is the data we used, together with our software implementation of our workflow (available at https://github.com/regalski/Wayne-State-TDA), to produce the persistence diagrams, vineyards, and loop locations pictured in the figures and described in the Workflow section of our paper. (ZIP) [file pone.0255859.s004.zip › lea2002_145_121_121_time_219_rdACC.csv]

86	49	77	733.29
86	49	78	720.46
86	49	79	706.24
86	49	80	694.54
86	50	77	713.76
86	50	78	701.23
86	50	79	691.89
86	50	80	689.28
86	51	77	686.32
86	51	78	687.58
86	51	79	692.32
86	51	80	682
86	52	77	701.58
86	52	78	699.27
86	52	79	701.11
86	52	80	694.35
86	53	77	793.65
86	53	78	760.82
86	53	79	724.91
86	53	80	725.5
86	54	77	839.38
86	54	78	819.28
86	54	79	821.05
86	54	80	785.2
86	55	77	858.71
86	55	78	844.68
86	55	79	870.65
86	55	80	839.79
86	56	77	855.43
86	56	78	844.41
86	56	79	879.94
86	56	80	884.09
86	57	77	832.66
86	57	78	855.3
86	57	79	886.86
86	57	80	885.56
86	57	81	870.29
86	57	82	843.42
86	58	77	829.59
86	58	78	860.13
86	58	79	885.49
86	58	80	887.01
86	58	81	861.85
86	58	82	855.96
86	59	81	822.22
86	59	82	823.29
86	60	81	746.04
86	60	82	753.55
86	61	81	801.58
86	61	82	805.77
86	62	81	835.38
86	62	82	836.78
86	63	77	898.88
86	63	78	831.01
86	63	79	815.13
86	63	80	831.46
86	63	81	833.16
86	63	82	830.48
86	64	77	874.13
86	64	78	845.22
86	64	79	820.96
86	64	80	788.46
86	64	81	758.59
86	64	82	732.6
86	65	77	867.57
86	65	78	876.44
86	65	79	850.15
86	65	80	782.21
86	65	81	750.61
86	65	82	725.37
86	66	77	890.94
86	66	78	901.85
86	66	79	869.37
86	66	80	787.06
86	66	81	760.03
86	66	82	734.55
86	67	77	815.39
86	67	78	839.13
86	67	79	838.98
86	67	80	805.72
86	68	77	836.44
86	68	78	849.57
86	68	79	845.68
86	68	80	812.36
86	69	77	837.15
86	69	78	829.18
86	69	79	814.91
86	69	80	784.04
86	70	77	756.82
86	70	78	742.06
86	70	79	731.05
86	70	80	721.77
86	71	77	725.53
86	71	78	731.18
86	71	79	726.02
86	71	80	698.97
86	72	77	715.67
86	72	78	723.03
86	72	79	714.23
86	72	80	689.18
86	73	77	723.26
86	73	78	711.06
86	73	79	701.97
86	73	80	699.89
87	46	81	930.63
87	46	82	926.52
87	46	83	925.17
87	46	84	928.67
87	47	81	847.58
87	47	82	844.03
87	47	83	844.91
87	47	84	852.28
87	48	81	756.39
87	48	82	766.64
87	48	83	776.74
87	48	84	791.56
87	49	77	731.71
87	49	78	735.66
87	49	79	733.8
87	49	80	717.32
87	49	81	723.45
87	49	82	735.53
87	49	83	751.54
87	49	84	767.98
87	50	77	716.57
87	50	78	723.81
87	50	79	727.46
87	50	80	713.84
87	50	81	709.87
87	50	82	713.87
87	50	83	732.68
87	50	84	750.79
87	51	77	711.67
87	51	78	714.87
87	51	79	715.98
87	51	80	697.55
87	52	77	745.01
87	52	78	735.85
87	52	79	723.38
87	52	80	711.21
87	53	77	833.19
87	53	78	793.69
87	53	79	745.29
87	53	80	747.75
87	54	77	864.96
87	54	78	840.32
87	54	79	818.93
87	54	80	782.13
87	55	77	869.9
87	55	78	856.32
87	55	79	871.83
87	55	80	828.72
87	55	81	781.2
87	55	82	771.58
87	55	83	761.66
87	55	84	759.35
87	56	77	850.92
87	56	78	842.8
87	56	79	900.9
87	56	80	886.63
87	56	81	843.72
87	56	82	810.74
87	56	83	783.02
87	56	84	771.01
87	57	77	847.02
87	57	78	874.67
87	57	79	929.34
87	57	80	921.36
87	57	81	873.19
87	57	82	827.1
87	57	83	783.64
87	57	84	754.49
87	58	77	855.35
87	58	78	890.02
87	58	79	914.95
87	58	80	916.01
87	58	81	899.35
87	58	82	877.65
87	58	83	862.01
87	58	84	841.08
87	59	77	885.3
87	59	78	879.77
87	59	79	861.38
87	59	80	860.46
87	59	81	872.04
87	59	82	863.7
87	59	83	862.34
87	59	84	851.85
87	60	77	784.7
87	60	78	737.66
87	60	79	751.84
87	60	80	767.81
87	60	81	753.59
87	60	82	758.95
87	60	83	776.41
87	60	84	800.27
87	61	77	758.51
87	61	78	696.23
87	61	79	740.77
87	61	80	809.19
87	61	81	781.61
87	61	82	785.57
87	61	83	805.07
87	61	84	832.3
87	62	77	807.66
87	62	78	745.79
87	62	79	776.89
87	62	80	827.48
87	62	81	815.11
87	62	82	822.84
87	62	83	836.99
87	62	84	846.05
87	63	77	913.73
87	63	78	887.3
87	63	79	840.38
87	63	80	763.24
87	63	81	827.33
87	63	82	852.23
87	63	83	847.58
87	63	84	831.28
87	64	77	893.05
87	64	78	840.78
87	64	79	785.77
87	64	80	721.9
87	64	81	777.9
87	64	82	796.98
87	64	83	786
87	64	84	765.03
87	65	77	861.79
87	65	78	823.8
87	65	79	777.49
87	65	80	704.79
87	65	81	738.94
87	65	82	749.9
87	65	83	743.66
87	65	84	741.99
87	66	77	843.56
87	66	78	847.34
87	66	79	798.91
87	66	80	694.54
87	66	81	709.86
87	66	82	717.1
87	66	83	713.72
87	66	84	726.16
87	67	77	866.36
87	67	78	820.33
87	67	79	768.2
87	67	80	709.02
87	67	81	707.02
87	67	82	703.47
87	67	83	698.85
87	67	84	713.72
87	68	77	860.72
87	68	78	822.06
87	68	79	785.81
87	68	80	741.66
87	68	81	733.45
87	68	82	726.51
87	68	83	721.74
87	68	84	715.27
87	69	77	812.44
87	69	78	801.63
87	69	79	787.44
87	69	80	763.75
87	70	77	722.09
87	70	78	728.52
87	70	79	746.42
87	70	80	770.59
87	71	77	709.91
87	71	78	732.73
87	71	79	747.81
87	71	80	744.25
87	72	77	716.63
87	72	78	736.23
87	72	79	740.45
87	72	80	726.18
87	73	77	716.38
87	73	78	714.02
87	73	79	718.98
87	73	80	741.21
87	73	81	747.09
87	73	82	750.98
87	73	83	745.74
87	73	84	755.71
87	74	81	776.59
87	74	82	811.15
87	74	83	825.25
87	74	84	850.06
87	75	81	791.44
87	75	82	847.14
87	75	83	874.48
87	75	84	899.96
87	76	81	793.93
87	76	82	857.38
87	76	83	897.47
87	76	84	918.54
88	46	81	946.34
88	46	82	943.31
88	46	83	945.21
88	46	84	943.61
88	47	81	878.66
88	47	82	877.56
88	47	83	870.23
88	47	84	863.28
88	48	81	771.9
88	48	82	776.27
88	48	83	771
88	48	84	776.38
88	49	77	724.86
88	49	78	726.84
88	49	79	728.24
88	49	80	726.69
88	49	81	742.7
88	49	82	759.84
88	49	83	754.82
88	49	84	758.23
88	50	77	714.78
88	50	78	721.87
88	50	79	728.04
88	50	80	730.93
88	50	81	747.15
88	50	82	764.44
88	50	83	749.85
88	50	84	746.54
88	51	77	742.2
88	51	78	730.1
88	51	79	721.05
88	51	80	717.51
88	52	77	803.5
88	52	78	775.94
88	52	79	750.46
88	52	80	744.35
88	53	77	903.64
88	53	78	868.36
88	53	79	821.68
88	53	80	806.35
88	54	77	916.43
88	54	78	897.99
88	54	79	876.23
88	54	80	830.2
88	55	77	893
88	55	78	890.53
88	55	79	897.43
88	55	80	851.79
88	55	81	814.4
88	55	82	830.33
88	55	83	833.18
88	55	84	830.02
88	56	77	861.94
88	56	78	865.99
88	56	79	878.36
88	56	80	868
88	56	81	855.2
88	56	82	852.1
88	56	83	846.36
88	56	84	852.49
88	57	77	869.75
88	57	78	901.18
88	57	79	900.69
88	57	80	890.23
88	57	81	870.78
88	57	82	841.36
88	57	83	816.33
88	57	84	824.22
88	58	77	892.69
88	58	78	923.51
88	58	79	904.72
88	58	80	901.19
88	58	81	905.9
88	58	82	890.21
88	58	83	873.63
88	58	84	875.57
88	59	77	923.84
88	59	78	912.37
88	59	79	882.01
88	59	80	879.55
88	59	81	891.99
88	59	82	870.23
88	59	83	845.45
88	59	84	848.08
88	60	77	848.79
88	60	78	860.13
88	60	79	822.06
88	60	80	787.61
88	60	81	752.49
88	60	82	727.96
88	60	83	714.69
88	60	84	761.46
88	61	77	812.18
88	61	78	833.54
88	61	79	831.15
88	61	80	832.78
88	61	81	814.6
88	61	82	802.04
88	61	83	794.93
88	61	84	819.72
88	62	77	827.95
88	62	78	835.49
88	62	79	847.21
88	62	80	859.63
88	62	81	869.39
88	62	82	873.23
88	62	83	870.19
88	62	84	862.87
88	63	77	893.03
88	63	78	872.71
88	63	79	850
88	63	80	824.49
88	63	81	886.03
88	63	82	918.43
88	63	83	922.73
88	63	84	880.68
88	64	77	892.57
88	64	78	835.55
88	64	79	792.21
88	64	80	760.45
88	64	81	847.28
88	64	82	881.1
88	64	83	867.41
88	64	84	819.88
88	65	77	885.56
88	65	78	815.25
88	65	79	764.15
88	65	80	721.92
88	65	81	809.15
88	65	82	841.37
88	65	83	826.12
88	65	84	792.9
88	66	77	885.81
88	66	78	820.52
88	66	79	764.97
88	66	80	707.05
88	66	81	775.88
88	66	82	801.43
88	66	83	783.79
88	66	84	764.55
88	67	77	870.23
88	67	78	787.87
88	67	79	736.73
88	67	80	705.22
88	67	81	743.11
88	67	82	751.66
88	67	83	732.23
88	67	84	722.94
88	68	77	826.57
88	68	78	761.25
88	68	79	727.74
88	68	80	717.79
88	68	81	741.02
88	68	82	750.57
88	68	83	747.46
88	68	84	741.75
88	69	77	762.84
88	69	78	730.15
88	69	79	721.05
88	69	80	731.59
88	70	77	722.4
88	70	78	721.6
88	70	79	733.91
88	70	80	758.96
88	71	77	711.34
88	71	78	727.43
88	71	79	743.12
88	71	80	753.92
88	72	77	708.79
88	72	78	731.97
88	72	79	742.32
88	72	80	739.49
88	73	77	716.29
88	73	78	734.1
88	73	79	741.91
88	73	80	744.01
88	73	81	754.77
88	73	82	766.32
88	73	83	788.88
88	73	84	786.71
88	74	81	805.63
88	74	82	845.32
88	74	83	869.6
88	74	84	877.86
88	75	81	858.12
88	75	82	914.57
88	75	83	916.89
88	75	84	934.65
88	76	81	873.88
88	76	82	930.62
88	76	83	892.41
88	76	84	923.59
89	46	81	947.41
89	46	82	954
89	46	83	944.55
89	46	84	936.44
89	47	81	910.22
89	47	82	902.28
89	47	83	880.69
89	47	84	862.5
89	48	81	800.14
89	48	82	802.61
89	48	83	774.9
89	48	84	763.89
89	49	77	738.6
89	49	78	731.09
89	49	79	731.86
89	49	80	740.04
89	49	81	763.93
89	49	82	782.3
89	49	83	762.31
89	49	84	756.03
89	50	74	733.13
89	50	75	751.06
89	50	76	744.24
89	50	77	731.58
89	50	78	739.61
89	50	79	748.74
89	50	80	758.56
89	50	81	775.51
89	50	82	790.06
89	50	83	766.72
89	50	84	754.13
89	51	74	740.72
89	51	75	789.43
89	51	76	794.08
89	51	77	783.57
89	51	78	779.53
89	51	79	766.38
89	51	80	746.42
89	51	81	741.23
89	51	82	739.48
89	51	83	726.96
89	51	84	719.81
89	52	74	787.9
89	52	75	869.01
89	52	76	889.36
89	52	77	869.96
89	52	78	841.59
89	52	79	816.14
89	52	80	795.86
89	52	81	784.3
89	52	82	772.97
89	52	83	757.2
89	52	84	743.39
89	53	74	811.65
89	53	75	890.64
89	53	76	919.74
89	53	77	906.32
89	53	78	903.7
89	53	79	897.14
89	53	80	896.25
89	53	81	878.17
89	53	82	844.72
89	53	83	814.98
89	53	84	792.26
89	54	74	815.42
89	54	75	886.65
89	54	76	925.82
89	54	77	919.11
89	54	78	907.61
89	54	79	889.52
89	54	80	875.31
89	54	81	857.83
89	54	82	864.63
89	54	83	858
89	54	84	844.07
89	55	75	862.04
89	55	76	908.35
89	55	77	909.4
89	55	78	895.69
89	55	79	878.76
89	55	80	871.36
89	55	81	864.36
89	55	82	880.84
89	55	83	887.69
89	55	84	891.36
89	56	75	830.67
89	56	76	854.2
89	56	77	884.89
89	56	78	891.77
89	56	79	882.94
89	56	80	890.01
89	56	81	896.8
89	56	82	894.68
89	56	83	899.37
89	56	84	913.68
89	57	75	854.72
89	57	76	846.58
89	57	77	883.57
89	57	78	890.17
89	57	79	851.16
89	57	80	867.34
89	57	81	896.47
89	57	82	878.65
89	57	83	869.02
89	57	84	890.15
89	58	77	891.63
89	58	78	900.36
89	58	79	868.02
89	58	80	895.04
89	58	81	942.38
89	58	82	933.1
89	58	83	924.11
89	58	84	937.2
89	59	77	903.53
89	59	78	902.73
89	59	79	905.37
89	59	80	916.94
89	59	81	931.57
89	59	82	903.77
89	59	83	866.28
89	59	84	868.03
89	60	77	835.11
89	60	78	831.14
89	60	79	822.47
89	60	80	789.73
89	60	81	730.04
89	60	82	690.93
89	60	83	658.23
89	60	84	715.16
89	61	77	807.66
89	61	78	817.48
89	61	79	821.51
89	61	80	807.4
89	61	81	775.05
89	61	82	747.72
89	61	83	715.33
89	61	84	774.56
89	62	77	821.21
89	62	78	825.07
89	62	79	835.19
89	62	80	846.37
89	62	81	861.77
89	62	82	855.69
89	62	83	832.57
89	62	84	853.67
89	63	77	862.85
89	63	78	833.92
89	63	79	845.96
89	63	80	877.51
89	63	81	941.58
89	63	82	959.13
89	63	83	950.22
89	63	84	921.14
89	64	77	867.98
89	64	78	803.04
89	64	79	789.61
89	64	80	805.13
89	64	81	878.06
89	64	82	913.02
89	64	83	909.16
89	64	84	870.72
89	65	77	862.1
89	65	78	785.79
89	65	79	758.58
89	65	80	762.45
89	65	81	849.26
89	65	82	897.95
89	65	83	895.86
89	65	84	851.96
89	66	75	875.94
89	66	76	870.1
89	66	77	852.58
89	66	78	791.81
89	66	79	757.26
89	66	80	746.46
89	66	81	833.65
89	66	82	875.91
89	66	83	863.86
89	66	84	819.62
89	67	75	884.33
89	67	76	846.97
89	67	77	808.67
89	67	78	771.89
89	67	79	745.37
89	67	80	731.32
89	67	81	773.41
89	67	82	793.39
89	67	83	778.79
89	67	84	752.9
89	68	75	855.18
89	68	76	813.53
89	68	77	779.37
89	68	78	761.52
89	68	79	744.75
89	68	80	736.35
89	68	81	761.23
89	68	82	775.83
89	68	83	775.89
89	68	84	766.41
89	69	74	852.53
89	69	75	818.66
89	69	76	788.37
89	69	77	764.48
89	69	78	750.79
89	69	79	744.08
89	69	80	745.78
89	69	81	761.41
89	69	82	772.98
89	69	83	781.38
89	69	84	783.41
89	70	74	813.6
89	70	75	787.55
89	70	76	766.69
89	70	77	752.27
89	70	78	746.12
89	70	79	748.18
89	70	80	757.34
89	70	81	759.98
89	70	82	763.23
89	70	83	764.15
89	70	84	772.37
89	71	74	786.39
89	71	75	770.04
89	71	76	757.63
89	71	77	747.89
89	71	78	750.46
89	71	79	754.84
89	71	80	760.02
89	71	81	761.59
89	71	82	760.35
89	71	83	747.28
89	71	84	744.08
89	72	74	770.41
89	72	75	774.36
89	72	76	761.31
89	72	77	741.33
89	72	78	752.68
89	72	79	755.59
89	72	80	752.45
89	72	81	765.84
89	72	82	772.14
89	72	83	765.24
89	72	84	754.69
89	73	74	765.16
89	73	75	773.27
89	73	76	762.4
89	73	77	742.27
89	73	78	749.2
89	73	79	753.36
89	73	80	752.45
89	73	81	776.2
89	73	82	803.1
89	73	83	841.45
89	73	84	828.74
89	74	81	836.68
89	74	82	876.64
89	74	83	912.84
89	74	84	908.46
89	75	81	912.52
89	75	82	958.99
89	75	83	969.02
89	75	84	973.24
89	76	81	915.97
89	76	82	963.15
89	76	83	930.83
89	76	84	949.26
90	46	81	932.82
90	46	82	947.3
90	46	83	943.87
90	46	84	929.51
90	47	81	915.18
90	47	82	910.08
90	47	83	885.11
90	47	84	865.71
90	48	81	814.85
90	48	82	813.57
90	48	83	789.38
90	48	84	774.28
90	49	74	752.28
90	49	75	762.81
90	49	76	756.26
90	49	81	775.82
90	49	82	787.03
90	49	83	770.14
90	49	84	763.47
90	50	74	742.14
90	50	75	754.37
90	50	76	754.84
90	50	77	751.72
90	50	78	744.74
90	50	79	756.16
90	50	80	784.79
90	50	81	792.84
90	50	82	795.43
90	50	83	777.11
90	50	84	769.81
90	51	74	737.41
90	51	75	783.74
90	51	76	809.03
90	51	77	816.88
90	51	78	805.13
90	51	79	793.52
90	51	80	775.47
90	51	81	760.59
90	51	82	750.24
90	51	83	737.87
90	51	84	735.74
90	52	74	777.44
90	52	75	867.58
90	52	76	909.4
90	52	77	916.2
90	52	78	891.55
90	52	79	864.2
90	52	80	825.6
90	52	81	810.77
90	52	82	798.84
90	52	83	774.3
90	52	84	749.17
90	53	74	793.47
90	53	75	881.19
90	53	76	915.06
90	53	77	903.99
90	53	78	922.27
90	53	79	942.01
90	53	80	943.39
90	53	81	930.07
90	53	82	901.42
90	53	83	849.41
90	53	84	800.67
90	54	74	795.8
90	54	75	872.95
90	54	76	916.98
90	54	77	915.78
90	54	78	916.94
90	54	79	909.11
90	54	80	907.64
90	54	81	908.94
90	54	82	915.82
90	54	83	908.32
90	54	84	906.3
90	55	74	793.22
90	55	75	844.55
90	55	76	897.08
90	55	77	929.07
90	55	78	918.24
90	55	79	897.09
90	55	80	900.42
90	55	81	907.13
90	55	82	921.67
90	55	83	928.73
90	55	84	937.87
90	56	74	811.52
90	56	75	827.52
90	56	76	867.24
90	56	77	932.2
90	56	78	951.28
90	56	79	943.32
90	56	80	936.47
90	56	81	934.56
90	56	82	930.1
90	56	83	933.5
90	56	84	937.76
90	57	74	872.71
90	57	75	856.82
90	57	76	853.45
90	57	77	908.07
90	57	78	915.93
90	57	79	875.92
90	57	80	886.84
90	57	81	922.53
90	57	82	921.08
90	57	83	917.8
90	57	84	909.45
90	58	74	950.46
90	58	75	911.6
90	58	76	872.7
90	58	77	897.48
90	58	78	903.54
90	58	79	876.68
90	58	80	914.54
90	58	81	979.66
90	58	82	988.4
90	58	83	999.01
90	58	84	1018.8
90	59	75	928.97
90	59	76	916.1
90	59	77	913.3
90	59	78	908.69
90	59	79	920.25
90	59	80	943.61
90	59	81	969.6
90	59	82	949.3
90	59	83	922.18
90	59	84	935.75
90	60	75	810.08
90	60	76	783.06
90	60	77	773.6
90	60	78	775.73
90	60	79	790.35
90	60	80	773.97
90	60	81	715.45
90	60	82	677.31
90	60	83	637.8
90	60	84	669.13
90	61	77	763.29
90	61	78	789.9
90	61	79	805.27
90	61	80	781.7
90	61	81	726.02
90	61	82	669.81
90	61	83	597.98
90	61	84	679.81
90	62	75	860.57
90	62	76	851.26
90	62	77	844.84
90	62	78	847.5
90	62	79	843.97
90	62	80	837.19
90	62	81	829.53
90	62	82	793.16
90	62	83	715.85
90	62	84	801.1
90	63	75	767.14
90	63	76	840.33
90	63	77	874.26
90	63	78	832.73
90	63	79	858.68
90	63	80	910.84
90	63	81	977.65
90	63	82	971.61
90	63	83	891.94
90	63	84	934.22
90	64	75	766.37
90	64	76	836.69
90	64	77	858.44
90	64	78	784.93
90	64	79	799.39
90	64	80	844.78
90	64	81	890.73
90	64	82	899.22
90	64	83	883.89
90	64	84	901.08
90	65	74	902.25
90	65	75	826.63
90	65	76	839.36
90	65	77	834.62
90	65	78	759.04
90	65	79	760.46
90	65	80	799.66
90	65	81	864.12
90	65	82	905.14
90	65	83	921.53
90	65	84	898.82
90	66	74	892.22
90	66	75	906.76
90	66	76	872.5
90	66	77	819.96
90	66	78	761.09
90	66	79	750.62
90	66	80	781.96
90	66	81	876.09
90	66	82	924.19
90	66	83	932.5
90	66	84	868.49
90	67	74	896.59
90	67	75	885.59
90	67	76	828.68
90	67	77	770.99
90	67	78	750.93
90	67	79	752.76
90	67	80	765.97
90	67	81	795.16
90	67	82	812.47
90	67	83	818.52
90	67	84	770.45
90	68	74	896.8
90	68	75	841.68
90	68	76	787.24
90	68	77	748.84
90	68	78	757.17
90	68	79	767.64
90	68	80	774.6
90	68	81	781.08
90	68	82	790.42
90	68	83	796.37
90	68	84	775.22
90	69	74	860.7
90	69	75	810.79
90	69	76	780.03
90	69	77	763.44
90	69	78	773.55
90	69	79	782.88
90	69	80	789.55
90	69	81	796.91
90	69	82	801.47
90	69	83	798.46
90	69	84	794.31
90	70	74	809.73
90	70	75	805.09
90	70	76	784.44
90	70	77	763.45
90	70	78	759.83
90	70	79	762.35
90	70	80	768.81
90	70	81	768.86
90	70	82	770.42
90	70	83	777.58
90	70	84	784.21
90	71	74	774.86
90	71	75	801.8
90	71	76	787.68
90	71	77	764.87
90	71	78	760.2
90	71	79	761.35
90	71	80	763.73
90	71	81	763
90	71	82	764.61
90	71	83	772.37
90	71	84	772.56
90	72	74	781.46
90	72	75	797.32
90	72	76	783.56
90	72	77	760.32
90	72	78	764.98
90	72	79	767.31
90	72	80	766.03
90	72	81	770.27
90	72	82	776.88
90	72	83	788.43
90	72	84	780.11
90	73	74	788.82
90	73	75	799.23
90	73	76	783.41
90	73	81	818.13
90	73	82	844.39
90	73	83	879.32
90	73	84	870.22
90	74	81	887.88
90	74	82	917.94
90	74	83	952.3
90	74	84	942.56
90	75	81	964.28
90	75	82	987.94
90	75	83	1009.7
90	75	84	1002
90	76	81	945.35
90	76	82	981.17
90	76	83	995.34
90	76	84	992.38
91	47	81	913.88
91	47	82	906.35
91	47	83	886.73
91	47	84	875.89
91	48	81	826.26
91	48	82	810.83
91	48	83	806.42
91	48	84	811.69
91	49	74	778.11
91	49	75	799.73
91	49	76	784.66
91	49	81	778.64
91	49	82	772.48
91	49	83	775.97
91	49	84	787.11
91	50	74	771.39
91	50	75	788.38
91	50	76	769.19
91	50	81	795.32
91	50	82	785.09
91	50	83	776.44
91	50	84	777.98
91	51	74	768.67
91	51	75	808.65
91	51	76	808.49
91	51	81	772.11
91	51	82	746.77
91	51	83	739.64
91	51	84	751.74
91	52	74	812.46
91	52	75	895.1
91	52	76	911.09
91	52	81	802.18
91	52	82	781.84
91	52	83	766.57
91	52	84	755.1
91	53	74	837.9
91	53	75	922.98
91	53	76	938.23
91	53	81	900.14
91	53	82	873.33
91	53	83	834.33
91	53	84	797.99
91	54	74	844.25
91	54	75	916.8
91	54	76	939.26
91	54	81	919.14
91	54	82	939.95
91	54	83	923.14
91	54	84	899.57
91	55	74	836.94
91	55	75	883.96
91	55	76	916.45
91	55	81	927
91	55	82	952.44
91	55	83	953.45
91	55	84	954.08
91	56	74	821.22
91	56	75	862.82
91	56	76	912.15
91	56	81	939.42
91	56	82	937.28
91	56	83	946.99
91	56	84	959.48
91	57	74	852.67
91	57	75	864.84
91	57	76	890.61
91	57	77	934.87
91	57	78	951.25
91	57	79	942.41
91	57	80	920.01
91	57	81	906.03
91	57	82	929.31
91	57	83	931.97
91	57	84	916.11
91	58	74	933.78
91	58	75	900.5
91	58	76	880.29
91	58	77	918.18
91	58	78	931.98
91	58	79	927.69
91	58	80	940.81
91	58	81	970.59
91	58	82	996.32
91	58	83	1005.5
91	58	84	1011
91	59	74	929.35
91	59	75	947.93
91	59	76	950.3
91	59	77	940.98
91	59	78	930.43
91	59	79	936.2
91	59	80	955.68
91	59	81	1000.7
91	59	82	976.8
91	59	83	952.31
91	59	84	937.4
91	60	74	840.45
91	60	75	807.73
91	60	76	768.97
91	60	77	762.02
91	60	78	760.19
91	60	79	753.74
91	60	80	761.98
91	60	81	772.26
91	60	82	756.1
91	60	83	732.56
91	60	84	710.53
91	61	74	788.66
91	61	75	713.55
91	61	76	711.33
91	61	77	745.84
91	61	78	792.55
91	61	79	802.4
91	61	80	802.49
91	61	81	776.76
91	61	82	742.72
91	61	83	696.75
91	61	84	668.35
91	62	74	915.52
91	62	75	745.1
91	62	76	830.97
91	62	77	876.82
91	62	78	901.38
91	62	79	902.02
91	62	80	893.78
91	62	81	862.7
91	62	82	836.34
91	62	83	801.74
91	62	84	811.28
91	63	74	884.22
91	63	75	705.83
91	63	76	851.82
91	63	77	902.9
91	63	78	861.1
91	63	79	890.23
91	63	80	929.26
91	63	81	973.32
91	63	82	977.58
91	63	83	931.69
91	63	84	969.76
91	64	74	867.43
91	64	75	786.73
91	64	76	866.36
91	64	77	871.54
91	64	78	795.45
91	64	79	820.39
91	64	80	866.19
91	64	81	907.97
91	64	82	893.95
91	64	83	839.49
91	64	84	911.57
91	65	74	875.16
91	65	75	916.91
91	65	76	885.36
91	65	77	833.51
91	65	78	753.25
91	65	79	770.36
91	65	80	821.79
91	65	81	887.69
91	65	82	909.42
91	65	83	895.43
91	65	84	934.15
91	66	74	871.76
91	66	75	918
91	66	76	876.83
91	66	77	816.46
91	66	78	750.87
91	66	79	747.21
91	66	80	790.57
91	66	81	896.24
91	66	82	960.24
91	66	83	976.08
91	66	84	945.04
91	67	74	889.65
91	67	75	895.39
91	67	76	840.15
91	67	81	815.14
91	67	82	845.23
91	67	83	882.77
91	67	84	848.3
91	68	74	898.78
91	68	75	861.7
91	68	76	806.4
91	68	81	794.05
91	68	82	804.22
91	68	83	832.53
91	68	84	816.61
91	69	74	854.37
91	69	75	821.55
91	69	76	783.36
91	69	81	810.63
91	69	82	808.04
91	69	83	806.9
91	69	84	804.61
91	70	74	806.93
91	70	75	809.87
91	70	76	789.33
91	70	81	786.49
91	70	82	786.25
91	70	83	791.44
91	70	84	791.13
91	71	74	773.69
91	71	75	800.98
91	71	76	792.91
91	71	81	778.04
91	71	82	785.13
91	71	83	801.01
91	71	84	801.39
91	72	74	786.24
91	72	75	800.58
91	72	76	789.3
91	72	81	779.09
91	72	82	793.59
91	72	83	822.44
91	72	84	824.59
91	73	74	798.73
91	73	75	801.09
91	73	76	785.46
91	73	81	867.75
91	73	82	879.11
91	73	83	895.05
91	73	84	907.76
91	74	74	807.13
91	74	75	794.67
91	74	76	774.9
91	74	81	959.02
91	74	82	958.18
91	74	83	966.74
91	74	84	985.52
91	75	81	1025.1
91	75	82	1013.4
91	75	83	1033.1
91	75	84	1047.4
91	76	81	987.57
91	76	82	1004.5
91	76	83	1028.4
91	76	84	1043.7
92	47	81	960.68
92	47	82	963.08
92	47	83	941.29
92	47	84	944.39
92	48	81	868.88
92	48	82	869.99
92	48	83	876.48
92	48	84	888.4
92	49	74	808.54
92	49	75	842.04
92	49	76	815.37
92	49	81	795.24
92	49	82	802.17
92	49	83	827.15
92	49	84	843.54
92	50	74	805.25
92	50	75	832.54
92	50	76	790.87
92	50	81	783.72
92	50	82	792.83
92	50	83	792.42
92	50	84	803.77
92	51	74	804.68
92	51	75	838.62
92	51	76	802.16
92	51	81	773.62
92	51	82	785.17
92	51	83	770.04
92	51	84	783.36
92	52	74	839.99
92	52	75	907.49
92	52	76	886.92
92	52	81	773.52
92	52	82	779.42
92	52	83	764.03
92	52	84	766.21
92	53	74	881.27
92	53	75	953.43
92	53	76	942.52
92	53	81	782.99
92	53	82	769.26
92	53	83	771.97
92	53	84	775.95
92	54	74	907.31
92	54	75	961.88
92	54	76	963.55
92	54	81	838.74
92	54	82	831.48
92	54	83	823.69
92	54	84	813.84
92	55	74	904.07
92	55	75	941.38
92	55	76	952.87
92	55	81	887.03
92	55	82	881.24
92	55	83	877.3
92	55	84	876.85
92	56	74	867.52
92	56	75	924
92	56	76	959.85
92	56	81	913.93
92	56	82	906.92
92	56	83	903.87
92	56	84	905.11
92	57	74	856.67
92	57	75	893.72
92	57	76	936.7
92	57	77	941.4
92	57	78	950.01
92	57	79	956.81
92	57	80	923.62
92	57	81	894.14
92	57	82	885.71
92	57	83	880.57
92	57	84	873.6
92	58	74	901.68
92	58	75	889.77
92	58	76	909.93
92	58	77	946.88
92	58	78	964.15
92	58	79	977.36
92	58	80	961.73
92	58	81	940.25
92	58	82	930.1
92	58	83	933.8
92	58	84	951.43
92	59	74	946.05
92	59	75	965.8
92	59	76	986.15
92	59	77	969.97
92	59	78	963.55
92	59	79	992.83
92	59	80	977.6
92	59	81	964.21
92	59	82	934.64
92	59	83	917.87
92	59	84	908.41
92	60	74	882.08
92	60	75	858.27
92	60	76	816.53
92	60	77	820.69
92	60	78	839.93
92	60	79	797.86
92	60	80	794.61
92	60	81	833.95
92	60	82	830.46
92	60	83	812.34
92	60	84	759.13
92	61	74	832.51
92	61	75	727.09
92	61	76	719.35
92	61	77	787.93
92	61	78	864.72
92	61	79	818.11
92	61	80	835.17
92	61	81	899.95
92	61	82	911.57
92	61	83	882.79
92	61	84	787.49
92	62	74	877.91
92	62	75	621.92
92	62	76	758.69
92	62	77	869.77
92	62	78	933.38
92	62	79	904.3
92	62	80	919
92	62	81	967.59
92	62	82	979.69
92	62	83	966.3
92	62	84	904.71
92	63	74	858.32
92	63	75	694.68
92	63	76	853.16
92	63	77	919.5
92	63	78	894.79
92	63	79	925.3
92	63	80	954.3
92	63	81	979.39
92	63	82	1006.2
92	63	83	1020.1
92	63	84	1006.6
92	64	74	841.06
92	64	75	825.41
92	64	76	904.57
92	64	77	911.38
92	64	78	843.5
92	64	79	841.9
92	64	80	864.13
92	64	81	913.37
92	64	82	933.39
92	64	83	921.39
92	64	84	947.27
92	65	74	850.07
92	65	75	986.63
92	65	76	939.57
92	65	77	885.98
92	65	78	814.3
92	65	79	787.53
92	65	80	804.18
92	65	81	875.42
92	65	82	915.99
92	65	83	930.15
92	65	84	963.3
92	66	74	873.26
92	66	75	922.19
92	66	76	904.94
92	66	77	877.38
92	66	78	824.01
92	66	79	792.68
92	66	80	795.66
92	66	81	861.06
92	66	82	925.68
92	66	83	979.97
92	66	84	984.76
92	67	74	903.21
92	67	75	910.06
92	67	76	887.15
92	67	81	802.98
92	67	82	850.17
92	67	83	901.41
92	67	84	902.79
92	68	74	920.91
92	68	75	906.43
92	68	76	863.74
92	68	81	779.34
92	68	82	806.68
92	68	83	842.28
92	68	84	844.67
92	69	74	845.53
92	69	75	854.94
92	69	76	808.8
92	69	81	787.45
92	69	82	792.19
92	69	83	804.94
92	69	84	804.81
92	70	74	803.95
92	70	75	805.04
92	70	76	781.06
92	70	81	761.23
92	70	82	775.97
92	70	83	794.02
92	70	84	801.93
92	71	74	787.23
92	71	75	774.84
92	71	76	766.9
92	71	81	766.34
92	71	82	791.8
92	71	83	814.03
92	71	84	831.14
92	72	74	798.51
92	72	75	800.39
92	72	76	776.44
92	72	81	809.41
92	72	82	834.69
92	72	83	853.68
92	72	84	874.16
92	73	74	812.98
92	73	75	800.4
92	73	76	775.63
92	73	81	895.71
92	73	82	914.02
92	73	83	915.9
92	73	84	937.26
92	74	74	828.51
92	74	75	794.54
92	74	76	772.06
92	74	81	978.32
92	74	82	988.44
92	74	83	983.15
92	74	84	1007.6
92	75	81	1001.4
92	75	82	1019.9
92	75	83	1044.3
92	75	84	1072.2
92	76	81	969.65
92	76	82	996.68
92	76	83	1018.2
92	76	84	1054.2
93	49	74	833.88
93	49	75	866.34
93	49	76	820.82
93	50	74	828.05
93	50	75	859.41
93	50	76	807.13
93	50	81	790.63
93	50	82	798.3
93	50	83	802.64
93	50	84	816.78
93	51	74	834.63
93	51	75	853.55
93	51	76	803.14
93	51	81	792.48
93	51	82	800.2
93	51	83	796.52
93	51	84	822.19
93	52	74	848.23
93	52	75	877.51
93	52	76	835.91
93	52	81	792.23
93	52	82	788.19
93	52	83	779.3
93	52	84	804.35
93	53	74	896.66
93	53	75	924.74
93	53	76	881.81
93	53	81	754.45
93	53	82	732.67
93	53	83	742.8
93	53	84	776.43
93	54	71	777.67
93	54	72	772.38
93	54	73	846.61
93	54	74	951.2
93	54	75	962.49
93	54	76	926.05
93	54	81	776.46
93	54	82	762.46
93	54	83	758.62
93	54	84	752.98
93	55	71	806.47
93	55	72	786.95
93	55	73	840.73
93	55	74	954.84
93	55	75	980.15
93	55	76	971.35
93	55	81	809.16
93	55	82	805.79
93	55	83	802.57
93	55	84	797.8
93	56	71	854.99
93	56	72	817.8
93	56	73	836.72
93	56	74	951.78
93	56	75	988.2
93	56	76	989.54
93	56	81	842.6
93	56	82	851.73
93	56	83	848.44
93	56	84	840.28
93	57	71	934.65
93	57	72	868.11
93	57	73	835.67
93	57	74	924.23
93	57	75	955.56
93	57	76	965.64
93	57	77	958.36
93	57	78	947.12
93	57	79	929.97
93	57	80	885.67
93	58	71	985.14
93	58	72	978.8
93	58	73	916.87
93	58	74	889.16
93	58	75	891.9
93	58	76	913.81
93	58	77	945.82
93	58	78	955.12
93	58	79	958.65
93	58	80	936.08
93	59	71	946.95
93	59	72	983.61
93	59	73	990.41
93	59	74	969.71
93	59	75	948.96
93	59	76	929.03
93	59	77	936.04
93	59	78	954.37
93	59	79	996.68
93	59	80	964.57
93	60	71	881.65
93	60	72	959.69
93	60	73	931.1
93	60	74	893.94
93	60	75	881.13
93	60	76	879.24
93	60	77	846.85
93	60	78	815.91
93	60	79	761.15
93	60	80	776.24
93	61	74	808.65
93	61	75	789.68
93	61	76	837.83
93	61	77	843.33
93	61	78	833.98
93	61	79	773.03
93	61	80	806.35
93	62	71	907.11
93	62	72	1055.5
93	62	73	1022.6
93	62	74	909.66
93	62	75	774.77
93	62	76	828.68
93	62	77	888.19
93	62	78	915.77
93	62	79	873.61
93	62	80	893.78
93	63	71	857.01
93	63	72	941.95
93	63	73	958.34
93	63	74	916.1
93	63	75	865.15
93	63	76	895.54
93	63	77	907.3
93	63	78	890.06
93	63	79	919.81
93	63	80	946.26
93	64	71	848.17
93	64	72	862.62
93	64	73	872.8
93	64	74	886
93	64	75	912.86
93	64	76	924.23
93	64	77	914.8
93	64	78	875.21
93	64	79	854.71
93	64	80	853.6
93	65	71	877.56
93	65	72	978.23
93	65	73	912.85
93	65	74	888.78
93	65	75	933.33
93	65	76	933.17
93	65	77	915.06
93	65	78	881.26
93	65	79	815.99
93	65	80	793.74
93	66	71	880.72
93	66	72	980.91
93	66	73	945.5
93	66	74	943.84
93	66	75	984.72
93	66	76	957.4
93	67	71	865.53
93	67	72	978.9
93	67	73	967.49
93	67	74	960.37
93	67	75	980.3
93	67	76	953.71
93	67	81	786.74
93	67	82	827.3
93	67	83	875.47
93	67	84	913.3
93	68	71	841.85
93	68	72	1015
93	68	73	989.82
93	68	74	950.21
93	68	75	943.3
93	68	76	919.83
93	68	81	778.32
93	68	82	805.01
93	68	83	830.29
93	68	84	852.47
93	69	71	747.49
93	69	72	914.89
93	69	73	910.81
93	69	74	877.56
93	69	75	887.86
93	69	76	838.73
93	69	81	791.05
93	69	82	800.77
93	69	83	814.6
93	69	84	806.62
93	70	74	828.54
93	70	75	827.1
93	70	76	796.65
93	70	81	764.3
93	70	82	775.92
93	70	83	794.25
93	70	84	806.42
93	71	74	800.58
93	71	75	785.93
93	71	76	776.29
93	71	81	769.45
93	71	82	788.98
93	71	83	811.75
93	71	84	840.04
93	72	74	812.04
93	72	75	848.24
93	72	76	813.81
93	72	81	841.39
93	72	82	867.68
93	72	83	878.55
93	72	84	905.35
93	73	74	817.46
93	73	75	838.57
93	73	76	814.14
93	73	81	926.35
93	73	82	945.2
93	73	83	939.85
93	73	84	962.04
93	74	74	832.77
93	74	75	808.3
93	74	76	800.6
94	49	74	826.77
94	49	75	840.08
94	49	76	818.81
94	50	71	889.31
94	50	72	828.97
94	50	73	816.15
94	50	74	813.51
94	50	75	819.78
94	50	76	791.08
94	51	71	870.7
94	51	72	839.45
94	51	73	831.82
94	51	74	826.76
94	51	75	822.77
94	51	76	775.19
94	52	71	857.63
94	52	72	838.1
94	52	73	834.16
94	52	74	837.03
94	52	75	843.07
94	52	76	813.89
94	53	69	633.13
94	53	70	738.75
94	53	71	848.37
94	53	72	840.78
94	53	73	854.33
94	53	74	872.84
94	53	75	871.26
94	53	76	854.45
94	54	69	624.81
94	54	70	699.17
94	54	71	817.83
94	54	72	850.96
94	54	73	892.38
94	54	74	930.48
94	54	75	915.88
94	54	76	904.44
94	54	78	873.26
94	54	79	842.93
94	54	80	792.4
94	55	69	619.64
94	55	70	684.58
94	55	71	797.92
94	55	72	804.07
94	55	73	851.32
94	55	74	936.05
94	55	75	985.17
94	55	76	979.83
94	55	78	908.7
94	55	79	873.86
94	55	80	808.21
94	56	69	618.43
94	56	70	697.13
94	56	71	819.37
94	56	72	808.07
94	56	73	847.39
94	56	74	953.65
94	56	75	1001.5
94	56	76	995.06
94	56	78	950.74
94	56	79	949.59
94	56	80	861.92
94	57	71	897.96
94	57	72	863.81
94	57	73	863.2
94	57	74	941.68
94	57	75	976.66
94	57	76	985.19
94	57	77	957.38
94	57	78	958.2
94	57	79	949.14
94	57	80	887.6
94	58	71	936.03
94	58	72	937.19
94	58	73	913.79
94	58	74	886.21
94	58	75	903.9
94	58	76	938.94
94	58	77	955.03
94	58	78	961.33
94	58	79	970.96
94	58	80	938.47
94	59	71	951.91
94	59	72	983.56
94	59	73	988.16
94	59	74	983.11
94	59	75	971.12
94	59	76	946.72
94	59	77	931.72
94	59	78	953.3
94	59	79	1018.1
94	59	80	974.13
94	60	71	886.28
94	60	72	914.76
94	60	73	844.61
94	60	74	842.86
94	60	75	860.5
94	60	76	903.16
94	60	77	845.63
94	60	78	794.15
94	60	79	753.38
94	60	80	782.41
94	61	71	698.36
94	61	72	731.2
94	61	73	587.4
94	61	74	669.89
94	61	75	758.09
94	61	76	879.28
94	61	77	864.56
94	61	78	819.57
94	61	79	753.07
94	61	80	795.34
94	62	71	785.2
94	62	72	855.33
94	62	73	821.27
94	62	74	846.86
94	62	75	868.65
94	62	76	913.28
94	62	77	930.47
94	62	78	920
94	62	79	858.27
94	62	80	876.08
94	63	71	868.77
94	63	72	923.83
94	63	73	935.61
94	63	74	965.28
94	63	75	982.2
94	63	76	962.88
94	63	77	931.94
94	63	78	906.5
94	63	79	924.31
94	63	80	943.55
94	64	71	879.15
94	64	72	955.27
94	64	73	968.31
94	64	74	986.97
94	64	75	1001.7
94	64	76	966.23
94	64	77	942.71
94	64	78	925.59
94	64	79	894.16
94	64	80	872.34
94	65	71	917.39
94	65	72	1036
94	65	73	977.56
94	65	74	949.27
94	65	75	957.37
94	65	76	944.8
94	65	77	950.34
94	65	78	963.92
94	65	79	884.15
94	65	80	831.91
94	66	71	903.13
94	66	72	1006.3
94	66	73	967.65
94	66	74	967.33
94	66	75	998.93
94	66	76	976.43
94	66	78	971.85
94	66	79	925.18
94	66	80	875.82
94	67	69	767.67
94	67	70	798.41
94	67	71	851.74
94	67	72	955.76
94	67	73	953.48
94	67	74	956.67
94	67	75	978.33
94	67	76	971.51
94	67	78	982.96
94	67	79	913.54
94	67	80	845.14
94	68	69	659.75
94	68	70	711.61
94	68	71	798.66
94	68	72	938.99
94	68	73	948.51
94	68	74	938.86
94	68	75	926.38
94	68	76	935.31
94	68	78	967.34
94	68	79	890.35
94	68	80	818.41
94	69	69	659.64
94	69	70	688.67
94	69	71	744.01
94	69	72	869.39
94	69	73	882.54
94	69	74	876.35
94	69	75	879.15
94	69	76	856.07
94	69	78	885.71
94	69	79	856.7
94	69	80	821.42
94	70	69	679.27
94	70	70	680.71
94	70	71	707.25
94	70	72	822.28
94	70	73	844.05
94	70	74	839
94	70	75	829.59
94	70	76	812.81
94	71	71	682.49
94	71	72	793.57
94	71	73	830.38
94	71	74	829.56
94	71	75	794.48
94	71	76	789.63
94	72	71	663.92
94	72	72	771.22
94	72	73	820.29
94	72	74	836.97
94	72	75	842.42
94	72	76	825.25
94	73	71	658.89
94	73	72	777.29
94	73	73	827.06
94	73	74	833.06
94	73	75	839.93
94	73	76	835.82
94	74	74	834.56
94	74	75	820.7
94	74	76	833.59
95	50	71	904.63
95	50	72	852.47
95	50	73	838.94
95	51	71	882.96
95	51	72	878.55
95	51	73	876.01
95	52	71	863.95
95	52	72	881.64
95	52	73	895.3
95	53	69	640.9
95	53	70	745.64
95	53	71	853.16
95	53	72	868.35
95	53	73	889.81
95	53	77	910.21
95	53	78	907.91
95	53	79	872.52
95	53	80	822.23
95	54	69	630.16
95	54	70	723
95	54	71	851.12
95	54	72	865.82
95	54	73	868.95
95	54	77	961.1
95	54	78	948.13
95	54	79	904.99
95	54	80	831.4
95	55	69	633.12
95	55	70	718.69
95	55	71	858.93
95	55	72	850.79
95	55	73	852.06
95	55	77	994.82
95	55	78	973.22
95	55	79	920.49
95	55	80	828.96
95	56	69	655.66
95	56	70	733.49
95	56	71	875.42
95	56	72	851.1
95	56	73	855.76
95	56	77	964.9
95	56	78	995.5
95	56	79	1002.3
95	56	80	912.81
95	57	69	741.24
95	57	70	772.16
95	57	71	898.44
95	57	72	880.58
[truncated: 7,412 more rows]
