# Supplementary material for: From mathematics to medicine: A practical primer on topological data analysis (TDA) and the development of related analytic tools for the functional discovery of latent structure in fMRI data
Source: PLoS One. 2021 Aug 12;16(8):e0255859. doi: 10.1371/journal.pone.0255859 (PMC8360597; doi:10.1371/journal.pone.0255859)
Supplement: S1 Data — The included archive of .csv files has one .csv file for each time index. Each .csv file contains a single matrix, which has one column for each of the spatial coordinates x, y, z and one column for the fMRI signal amplitude at voxel (x, y, z) at that time index. This is normalized scan data for a single patient from our study, described in the paper, with an ACC (anterior cingulate cortex) mask applied. This is the data we used, together with our software implementation of our workflow (available at https://github.com/regalski/Wayne-State-TDA), to produce the persistence diagrams, vineyards, and loop locations pictured in the figures and described in the Workflow section of our paper. (ZIP) [file pone.0255859.s004.zip › lea2002_145_121_121_time_21_rdACC.csv]

86	49	77	694.05
86	49	78	695.75
86	49	79	701.12
86	49	80	713.31
86	50	77	684.02
86	50	78	672.53
86	50	79	676.33
86	50	80	704.97
86	51	77	687.16
86	51	78	689.93
86	51	79	695.3
86	51	80	687.84
86	52	77	706.24
86	52	78	706.39
86	52	79	710.35
86	52	80	698.55
86	53	77	783.29
86	53	78	747.3
86	53	79	720.69
86	53	80	724.91
86	54	77	823.75
86	54	78	802.45
86	54	79	813.13
86	54	80	783.2
86	55	77	842.11
86	55	78	839.15
86	55	79	874.6
86	55	80	839.27
86	56	77	847.27
86	56	78	852.62
86	56	79	888.02
86	56	80	885.16
86	57	77	826.88
86	57	78	854.33
86	57	79	893.46
86	57	80	896.43
86	57	81	880.59
86	57	82	813.3
86	58	77	813.53
86	58	78	851.01
86	58	79	896.7
86	58	80	899.13
86	58	81	874.4
86	58	82	833.83
86	59	81	848.85
86	59	82	821.42
86	60	81	747.77
86	60	82	730.82
86	61	81	792.46
86	61	82	781.54
86	62	81	840.35
86	62	82	818.98
86	63	77	860.27
86	63	78	793.36
86	63	79	797.53
86	63	80	816.67
86	63	81	826.57
86	63	82	807.41
86	64	77	855.17
86	64	78	807.02
86	64	79	788.76
86	64	80	776.61
86	64	81	766.77
86	64	82	740.07
86	65	77	843.95
86	65	78	827.49
86	65	79	804.36
86	65	80	770.26
86	65	81	755.89
86	65	82	734.9
86	66	77	864.63
86	66	78	870.96
86	66	79	838.45
86	66	80	787.2
86	66	81	771.87
86	66	82	748.69
86	67	77	857.81
86	67	78	859.26
86	67	79	837.81
86	67	80	802.77
86	68	77	856.17
86	68	78	853.33
86	68	79	831.45
86	68	80	796.23
86	69	77	860.29
86	69	78	827.46
86	69	79	799.46
86	69	80	772.47
86	70	77	779.91
86	70	78	731.43
86	70	79	719.06
86	70	80	723.54
86	71	77	726.4
86	71	78	711.31
86	71	79	708.89
86	71	80	714.28
86	72	77	712.94
86	72	78	713.72
86	72	79	716.38
86	72	80	718.7
86	73	77	722.56
86	73	78	717.28
86	73	79	719.14
86	73	80	723.88
87	46	81	908.54
87	46	82	887.66
87	46	83	898.24
87	46	84	913.4
87	47	81	816.77
87	47	82	804.4
87	47	83	820.99
87	47	84	837.36
87	48	81	727.12
87	48	82	718.3
87	48	83	757.43
87	48	84	780.36
87	49	77	708.02
87	49	78	719.79
87	49	79	722.95
87	49	80	722.46
87	49	81	699.55
87	49	82	684.02
87	49	83	721
87	49	84	747.26
87	50	77	700.65
87	50	78	698.85
87	50	79	701.36
87	50	80	723.41
87	50	81	700.05
87	50	82	674.75
87	50	83	701.77
87	50	84	724.57
87	51	77	711.56
87	51	78	707.82
87	51	79	707.96
87	51	80	711.29
87	52	77	738.51
87	52	78	729.09
87	52	79	725.59
87	52	80	719.1
87	53	77	813.29
87	53	78	785.75
87	53	79	753.95
87	53	80	743.79
87	54	77	846.08
87	54	78	822.68
87	54	79	814.96
87	54	80	778.01
87	55	77	847.69
87	55	78	847.37
87	55	79	873.52
87	55	80	825.7
87	55	81	775.2
87	55	82	726.94
87	55	83	716.87
87	55	84	743.1
87	56	77	854.14
87	56	78	859.34
87	56	79	916.7
87	56	80	886.85
87	56	81	842.39
87	56	82	770.06
87	56	83	736.97
87	56	84	758.75
87	57	77	836.66
87	57	78	860.79
87	57	79	929.72
87	57	80	922.47
87	57	81	883.67
87	57	82	804.83
87	57	83	751.3
87	57	84	746.25
87	58	77	828.32
87	58	78	866.89
87	58	79	918.7
87	58	80	929.59
87	58	81	918.24
87	58	82	852.66
87	58	83	808.36
87	58	84	824.01
87	59	77	870.58
87	59	78	872.47
87	59	79	879.89
87	59	80	886.98
87	59	81	898.55
87	59	82	856.19
87	59	83	819.82
87	59	84	841.94
87	60	77	797.73
87	60	78	781.1
87	60	79	783.81
87	60	80	782.63
87	60	81	761.31
87	60	82	732.61
87	60	83	727.52
87	60	84	780.68
87	61	77	739.19
87	61	78	704.44
87	61	79	761.53
87	61	80	810.52
87	61	81	786.11
87	61	82	772.56
87	61	83	770.58
87	61	84	809.87
87	62	77	764.57
87	62	78	708.35
87	62	79	776.19
87	62	80	846.65
87	62	81	837.11
87	62	82	816.49
87	62	83	791.62
87	62	84	814.22
87	63	77	871.91
87	63	78	810.33
87	63	79	796.59
87	63	80	796.82
87	63	81	845.97
87	63	82	837.15
87	63	83	790.54
87	63	84	793.44
87	64	77	864.29
87	64	78	800.45
87	64	79	769.78
87	64	80	756.25
87	64	81	796.95
87	64	82	786.82
87	64	83	749.4
87	64	84	742.34
87	65	77	839.89
87	65	78	798.18
87	65	79	760.39
87	65	80	724.36
87	65	81	752.58
87	65	82	746.02
87	65	83	711.96
87	65	84	708.33
87	66	77	861.96
87	66	78	835.04
87	66	79	780.45
87	66	80	714.48
87	66	81	727.7
87	66	82	719.69
87	66	83	690.56
87	66	84	692.72
87	67	77	880.46
87	67	78	816.44
87	67	79	763.66
87	67	80	715.43
87	67	81	718.82
87	67	82	705.07
87	67	83	680.03
87	67	84	685.17
87	68	77	860.47
87	68	78	804.74
87	68	79	770.46
87	68	80	743.79
87	68	81	734.85
87	68	82	711.75
87	68	83	678.06
87	68	84	674.55
87	69	77	806.86
87	69	78	780.25
87	69	79	764.86
87	69	80	753.96
87	70	77	738.93
87	70	78	712.9
87	70	79	714.98
87	70	80	732.91
87	71	77	713.07
87	71	78	710.06
87	71	79	718.93
87	71	80	729.49
87	72	77	723.01
87	72	78	726.39
87	72	79	731.32
87	72	80	734.3
87	73	77	727.44
87	73	78	722.73
87	73	79	733.11
87	73	80	741.95
87	73	81	737.07
87	73	82	733.25
87	73	83	725.75
87	73	84	731.48
87	74	81	800.23
87	74	82	816.27
87	74	83	800.72
87	74	84	823.05
87	75	81	843.26
87	75	82	875.77
87	75	83	853.71
87	75	84	877.29
87	76	81	844.34
87	76	82	887.19
87	76	83	870.97
87	76	84	890.61
88	46	81	923.65
88	46	82	910.01
88	46	83	923.17
88	46	84	944.49
88	47	81	845.64
88	47	82	829.5
88	47	83	844.44
88	47	84	858.36
88	48	81	740.56
88	48	82	734.24
88	48	83	773.69
88	48	84	797.36
88	49	77	715.46
88	49	78	733.88
88	49	79	735.6
88	49	80	720.13
88	49	81	707.73
88	49	82	703.8
88	49	83	740.53
88	49	84	762.52
88	50	77	710.99
88	50	78	718.74
88	50	79	724.07
88	50	80	735.95
88	50	81	718.27
88	50	82	701.49
88	50	83	722.17
88	50	84	737.7
88	51	77	732.96
88	51	78	730.14
88	51	79	729.22
88	51	80	732.76
88	52	77	785.84
88	52	78	767.72
88	52	79	755.13
88	52	80	747.24
88	53	77	870.23
88	53	78	842
88	53	79	813.07
88	53	80	790.64
88	54	77	887.96
88	54	78	868.33
88	54	79	850.92
88	54	80	818.66
88	55	77	881.31
88	55	78	873.71
88	55	79	884.58
88	55	80	849.65
88	55	81	814.94
88	55	82	784.97
88	55	83	788.53
88	55	84	819.88
88	56	77	868.1
88	56	78	870.64
88	56	79	911.61
88	56	80	886.62
88	56	81	854.65
88	56	82	814.76
88	56	83	815.31
88	56	84	864.55
88	57	77	852.11
88	57	78	873
88	57	79	934.44
88	57	80	910.3
88	57	81	868.85
88	57	82	820.55
88	57	83	803.9
88	57	84	842.71
88	58	77	843.83
88	58	78	879.52
88	58	79	913.09
88	58	80	917.28
88	58	81	920.08
88	58	82	873.17
88	58	83	842.77
88	58	84	857.27
88	59	77	880.36
88	59	78	884.37
88	59	79	860.52
88	59	80	880.29
88	59	81	923.1
88	59	82	878.16
88	59	83	830.79
88	59	84	848.03
88	60	77	844.05
88	60	78	844.39
88	60	79	814.52
88	60	80	785.66
88	60	81	757.17
88	60	82	700.6
88	60	83	679.28
88	60	84	764.98
88	61	77	812.52
88	61	78	815.22
88	61	79	818.49
88	61	80	815.05
88	61	81	798.19
88	61	82	783.74
88	61	83	779.02
88	61	84	811.61
88	62	77	819.31
88	62	78	813.4
88	62	79	840.26
88	62	80	863.32
88	62	81	861.49
88	62	82	855.59
88	62	83	856.35
88	62	84	845.06
88	63	77	868.1
88	63	78	824.93
88	63	79	816.83
88	63	80	826.77
88	63	81	869.79
88	63	82	884.72
88	63	83	881.21
88	63	84	852.08
88	64	77	870.42
88	64	78	804.45
88	64	79	784.03
88	64	80	792.92
88	64	81	873.13
88	64	82	877.13
88	64	83	838
88	64	84	817.29
88	65	77	859.04
88	65	78	786.88
88	65	79	751.74
88	65	80	746.53
88	65	81	829.44
88	65	82	835.38
88	65	83	803.4
88	65	84	777.78
88	66	77	863.33
88	66	78	793.5
88	66	79	741.83
88	66	80	715.08
88	66	81	781.29
88	66	82	788.96
88	66	83	764.96
88	66	84	742.68
88	67	77	831.53
88	67	78	748.29
88	67	79	717.63
88	67	80	718.78
88	67	81	746.59
88	67	82	737.96
88	67	83	707.31
88	67	84	703.41
88	68	77	792.35
88	68	78	736.27
88	68	79	719.13
88	68	80	725.35
88	68	81	744.57
88	68	82	730.95
88	68	83	698.14
88	68	84	703.34
88	69	77	748.26
88	69	78	734.14
88	69	79	731.3
88	69	80	739
88	70	77	728.09
88	70	78	711.76
88	70	79	723.54
88	70	80	749.37
88	71	77	716.72
88	71	78	711.58
88	71	79	726.4
88	71	80	744.67
88	72	77	720.96
88	72	78	722.05
88	72	79	738.47
88	72	80	753.71
88	73	77	717.82
88	73	78	710.83
88	73	79	738.45
88	73	80	773.51
88	73	81	769.3
88	73	82	769.15
88	73	83	765.9
88	73	84	770.88
88	74	81	834.46
88	74	82	854.3
88	74	83	835.75
88	74	84	856.69
88	75	81	902.79
88	75	82	932.34
88	75	83	885.03
88	75	84	920.12
88	76	81	899.66
88	76	82	920
88	76	83	850.84
88	76	84	915.23
89	46	81	930.84
89	46	82	925.53
89	46	83	926.37
89	46	84	930.56
89	47	81	879.38
89	47	82	853.97
89	47	83	843.35
89	47	84	845.68
89	48	81	771.45
89	48	82	757.05
89	48	83	762.26
89	48	84	776.89
89	49	77	719.9
89	49	78	728.46
89	49	79	730.84
89	49	80	723.46
89	49	81	714.96
89	49	82	714.03
89	49	83	730
89	49	84	752.79
89	50	74	758.32
89	50	75	746.2
89	50	76	738.37
89	50	77	726.8
89	50	78	722.97
89	50	79	720.66
89	50	80	719.96
89	50	81	716.06
89	50	82	710.81
89	50	83	724.39
89	50	84	741.7
89	51	74	765.23
89	51	75	772.8
89	51	76	771.17
89	51	77	754.65
89	51	78	754.4
89	51	79	750.75
89	51	80	735.67
89	51	81	711.62
89	51	82	689.18
89	51	83	702.38
89	51	84	713.24
89	52	74	821.7
89	52	75	856.6
89	52	76	858.17
89	52	77	829.76
89	52	78	816.7
89	52	79	801.07
89	52	80	788.08
89	52	81	755.94
89	52	82	724.2
89	52	83	733.18
89	52	84	739.56
89	53	74	830.35
89	53	75	870.05
89	53	76	896.67
89	53	77	904.6
89	53	78	886.27
89	53	79	870.9
89	53	80	882.41
89	53	81	843.64
89	53	82	798.08
89	53	83	786.64
89	53	84	776.48
89	54	74	830.42
89	54	75	875.04
89	54	76	908.14
89	54	77	911.26
89	54	78	893.81
89	54	79	878.03
89	54	80	871.09
89	54	81	845.21
89	54	82	824.54
89	54	83	817.31
89	54	84	809.88
89	55	75	870.45
89	55	76	910.71
89	55	77	897.94
89	55	78	886.75
89	55	79	876.56
89	55	80	869.53
89	55	81	856.22
89	55	82	837.8
89	55	83	846.76
89	55	84	867.32
89	56	75	845.79
89	56	76	880.58
89	56	77	864.79
89	56	78	873.69
89	56	79	891.33
89	56	80	892.21
89	56	81	883.25
89	56	82	852.46
89	56	83	864.68
89	56	84	899.85
89	57	75	846.61
89	57	76	864.63
89	57	77	865.04
89	57	78	872.09
89	57	79	882.81
89	57	80	878.2
89	57	81	868.05
89	57	82	846.75
89	57	83	850.44
89	57	84	890.92
89	58	77	868.62
89	58	78	872.77
89	58	79	875.89
89	58	80	896.77
89	58	81	927.19
89	58	82	902.28
89	58	83	896.56
89	58	84	924.11
89	59	77	871.02
89	59	78	857.69
89	59	79	876.98
89	59	80	920.5
89	59	81	960.58
89	59	82	908.64
89	59	83	861.07
89	59	84	874.73
89	60	77	823.64
89	60	78	797.98
89	60	79	824.73
89	60	80	794.29
89	60	81	727.16
89	60	82	657.88
89	60	83	619.82
89	60	84	705.54
89	61	77	799.55
89	61	78	780.94
89	61	79	808.9
89	61	80	789.69
89	61	81	741.51
89	61	82	697.98
89	61	83	670.94
89	61	84	754.2
89	62	77	827.64
89	62	78	816.27
89	62	79	841.06
89	62	80	854.06
89	62	81	845.53
89	62	82	810.51
89	62	83	783.71
89	62	84	831.79
89	63	77	841.78
89	63	78	819.98
89	63	79	855.51
89	63	80	895.58
89	63	81	937.77
89	63	82	917.93
89	63	83	887.24
89	63	84	883.07
89	64	77	842.04
89	64	78	788.33
89	64	79	796.05
89	64	80	828.18
89	64	81	902.59
89	64	82	902.35
89	64	83	859.82
89	64	84	846.56
89	65	77	836.53
89	65	78	768.05
89	65	79	758.71
89	65	80	784.94
89	65	81	876.26
89	65	82	889.08
89	65	83	851.16
89	65	84	822.99
89	66	75	875.77
89	66	76	853.58
89	66	77	825.63
89	66	78	774.62
89	66	79	757.24
89	66	80	769.3
89	66	81	856.06
89	66	82	872.31
89	66	83	837.63
89	66	84	794.94
89	67	75	898.58
89	67	76	838.89
89	67	77	793.26
89	67	78	752.26
89	67	79	736.84
89	67	80	744.31
89	67	81	788.16
89	67	82	789.51
89	67	83	759.43
89	67	84	731.86
89	68	75	881.69
89	68	76	807.41
89	68	77	760.06
89	68	78	746.12
89	68	79	733.73
89	68	80	733.09
89	68	81	756.61
89	68	82	753.6
89	68	83	725.8
89	68	84	733.22
89	69	74	856.8
89	69	75	815.27
89	69	76	764.76
89	69	77	737.27
89	69	78	755.67
89	69	79	747.47
89	69	80	741.68
89	69	81	752.3
89	69	82	746.33
89	69	83	721.97
89	69	84	745.22
89	70	74	802.9
89	70	75	795.38
89	70	76	770.53
89	70	77	748.93
89	70	78	746.49
89	70	79	746
89	70	80	753.04
89	70	81	756.96
89	70	82	749.83
89	70	83	735.27
89	70	84	747.9
89	71	74	776.18
89	71	75	788.85
89	71	76	771.23
89	71	77	743.11
89	71	78	736.14
89	71	79	741.8
89	71	80	753.8
89	71	81	756.22
89	71	82	742.32
89	71	83	705.45
89	71	84	719.78
89	72	74	778.15
89	72	75	791.3
89	72	76	770.08
89	72	77	739.35
89	72	78	734.15
89	72	79	745.31
89	72	80	758.47
89	72	81	763.8
89	72	82	747.29
89	72	83	700.35
89	72	84	719.59
89	73	74	760.66
89	73	75	775.16
89	73	76	765.32
89	73	77	745.23
89	73	78	715.36
89	73	79	723.09
89	73	80	757.94
89	73	81	792.35
89	73	82	805.22
89	73	83	793.93
89	73	84	810.83
89	74	81	851.38
89	74	82	876.44
89	74	83	869.11
89	74	84	883.44
89	75	81	934.12
89	75	82	960.94
89	75	83	931.42
89	75	84	944.73
89	76	81	935.19
89	76	82	959.2
89	76	83	911.42
89	76	84	945.08
90	46	81	914.91
90	46	82	912.5
90	46	83	927.53
90	46	84	925.75
90	47	81	870.14
90	47	82	853
90	47	83	846.96
90	47	84	845.25
90	48	81	777.03
90	48	82	764.2
90	48	83	764.13
90	48	84	780.22
90	49	74	758.45
90	49	75	737.47
90	49	76	737.39
90	49	81	719.83
90	49	82	723.87
90	49	83	733.99
90	49	84	756.73
90	50	74	763.99
90	50	75	751.29
90	50	76	758.58
90	50	77	756.48
90	50	78	730.45
90	50	79	721.34
90	50	80	724.89
90	50	81	731.5
90	50	82	735.57
90	50	83	738.42
90	50	84	751.54
90	51	74	778.76
90	51	75	777.89
90	51	76	794.09
90	51	77	797.95
90	51	78	784.61
90	51	79	781.11
90	51	80	765.59
90	51	81	739.09
90	51	82	710.36
90	51	83	711.61
90	51	84	721.75
90	52	74	822.86
90	52	75	838.63
90	52	76	868.63
90	52	77	880.97
90	52	78	882.06
90	52	79	869.57
90	52	80	838.82
90	52	81	797.54
90	52	82	754.18
90	52	83	748.8
90	52	84	746.32
90	53	74	826.82
90	53	75	877.99
90	53	76	892.58
90	53	77	868.24
90	53	78	924.22
90	53	79	958.18
90	53	80	958.4
90	53	81	913.19
90	53	82	854.44
90	53	83	826.78
90	53	84	799.18
90	54	74	812.26
90	54	75	878.7
90	54	76	898.96
90	54	77	882.52
90	54	78	916.24
90	54	79	929.35
90	54	80	920.53
90	54	81	897.71
90	54	82	878.61
90	54	83	875.46
90	54	84	873.49
90	55	74	798.32
90	55	75	861.46
90	55	76	905.95
90	55	77	914.58
90	55	78	909.13
90	55	79	898.43
90	55	80	893.58
90	55	81	891.54
90	55	82	885.09
90	55	83	889.69
90	55	84	896.06
90	56	74	814.74
90	56	75	839.12
90	56	76	869.89
90	56	77	888.81
90	56	78	918.89
90	56	79	951.74
90	56	80	930.26
90	56	81	912.58
90	56	82	884.35
90	56	83	883.98
90	56	84	898.85
90	57	74	865.56
90	57	75	847.44
90	57	76	845.23
90	57	77	877.27
90	57	78	901.5
90	57	79	911.44
90	57	80	907.58
90	57	81	906.88
90	57	82	876.34
90	57	83	871.73
90	57	84	890.24
90	58	74	952.53
90	58	75	905.77
90	58	76	848.98
90	58	77	873.66
90	58	78	888.78
90	58	79	890.6
90	58	80	925.07
90	58	81	973.63
90	58	82	941.77
90	58	83	940.05
90	58	84	974.26
90	59	75	903.72
90	59	76	857.89
90	59	77	871.64
90	59	78	880.44
90	59	79	918.05
90	59	80	979.99
90	59	81	1031.5
90	59	82	959.29
90	59	83	902.02
90	59	84	916.66
90	60	75	816.64
90	60	76	758.75
90	60	77	744.53
90	60	78	744.23
90	60	79	785.72
90	60	80	771.59
90	60	81	713.99
90	60	82	655.06
90	60	83	609.68
90	60	84	647.74
90	61	77	707.4
90	61	78	720.67
90	61	79	769.05
90	61	80	757.09
90	61	81	696.87
90	61	82	649.13
90	61	83	605.76
90	61	84	660.92
90	62	75	873.16
90	62	76	821.32
90	62	77	822.28
90	62	78	829.24
90	62	79	852.74
90	62	80	845.99
90	62	81	810.47
90	62	82	755.78
90	62	83	696.06
90	62	84	764.86
90	63	75	805.38
90	63	76	830.89
90	63	77	840.92
90	63	78	826.75
90	63	79	872.45
90	63	80	923.78
90	63	81	959.71
90	63	82	909.48
90	63	83	832.61
90	63	84	889.07
90	64	75	797.36
90	64	76	834.58
90	64	77	829.86
90	64	78	773.13
90	64	79	816.03
90	64	80	864.37
90	64	81	905.75
90	64	82	873.55
90	64	83	809.02
90	64	84	851.17
90	65	74	938.41
90	65	75	882.15
90	65	76	857
90	65	77	812.03
90	65	78	731.01
90	65	79	761.6
90	65	80	817.89
90	65	81	886.33
90	65	82	878.51
90	65	83	835.17
90	65	84	850.45
90	66	74	948.07
90	66	75	905.09
90	66	76	850.6
90	66	77	790.29
90	66	78	719.15
90	66	79	739.94
90	66	80	796.28
90	66	81	897.15
90	66	82	912.77
90	66	83	877.62
90	66	84	848.26
90	67	74	961.54
90	67	75	896.22
90	67	76	807.46
90	67	77	748.1
90	67	78	723.59
90	67	79	747.18
90	67	80	783.44
90	67	81	829.51
90	67	82	831.99
90	67	83	805.51
90	67	84	765.62
90	68	74	954.42
90	68	75	859.85
90	68	76	770.9
90	68	77	727.65
90	68	78	740.1
90	68	79	762.6
90	68	80	777.29
90	68	81	786.48
90	68	82	778.91
90	68	83	756.99
90	68	84	760.85
90	69	74	875.5
90	69	75	805.74
90	69	76	755.33
90	69	77	736.65
90	69	78	771.07
90	69	79	782.13
90	69	80	778.29
90	69	81	774.46
90	69	82	762.6
90	69	83	740.31
90	69	84	772.48
90	70	74	832.08
90	70	75	816.15
90	70	76	770.26
90	70	77	742.63
90	70	78	757.38
90	70	79	764.8
90	70	80	765.94
90	70	81	766.85
90	70	82	758.9
90	70	83	741.64
90	70	84	753.17
90	71	74	810.08
90	71	75	813.56
90	71	76	772.45
90	71	77	740.83
90	71	78	749.96
90	71	79	755.01
90	71	80	760.68
90	71	81	768.92
90	71	82	759.28
90	71	83	724.38
90	71	84	737.66
90	72	74	816.67
90	72	75	798.6
90	72	76	763.27
90	72	77	741.06
90	72	78	760.34
90	72	79	764.78
90	72	80	768.86
90	72	81	786.15
90	72	82	772.51
90	72	83	721.59
90	72	84	742.04
90	73	74	820.45
90	73	75	815.76
90	73	76	780.54
90	73	81	840.47
90	73	82	847.72
90	73	83	816.84
90	73	84	838.01
90	74	81	900.43
90	74	82	914.71
90	74	83	899.49
90	74	84	911.04
90	75	81	968.05
90	75	82	975.63
90	75	83	966.77
90	75	84	970.24
90	76	81	959.24
90	76	82	974.16
90	76	83	954.26
90	76	84	972.57
91	47	81	874.87
91	47	82	866.16
91	47	83	876.99
91	47	84	889.8
91	48	81	799.65
91	48	82	787.07
91	48	83	799.07
91	48	84	819.92
91	49	74	782.35
91	49	75	765.6
91	49	76	768.41
91	49	81	744.21
91	49	82	740.79
91	49	83	756.97
91	49	84	783.74
91	50	74	789.17
91	50	75	778.5
91	50	76	763.59
91	50	81	747.68
91	50	82	749.76
91	50	83	753.87
91	50	84	769.95
91	51	74	808.32
91	51	75	802.87
91	51	76	786.54
91	51	81	747.19
91	51	82	722.77
91	51	83	720.3
91	51	84	739.75
91	52	74	836.22
91	52	75	857.97
91	52	76	867.99
91	52	81	784.54
91	52	82	744.81
91	52	83	742.64
91	52	84	745.13
91	53	74	877.09
91	53	75	902.49
91	53	76	906.36
91	53	81	891.99
91	53	82	823.75
91	53	83	805.75
91	53	84	787.93
91	54	74	899.8
91	54	75	917.78
91	54	76	922.31
91	54	81	900.06
91	54	82	869
91	54	83	869.98
91	54	84	875.26
91	55	74	884.01
91	55	75	910.3
91	55	76	931.54
91	55	81	908.53
91	55	82	895.17
91	55	83	896.77
91	55	84	895.23
91	56	74	856.93
91	56	75	884.14
91	56	76	905.5
91	56	81	928.51
91	56	82	898.75
91	56	83	895.54
91	56	84	899.33
91	57	74	870.4
91	57	75	875.1
91	57	76	879.19
91	57	77	913.3
91	57	78	952.82
91	57	79	980.54
91	57	80	960.84
91	57	81	932.72
91	57	82	880.25
91	57	83	870.43
91	57	84	880.43
91	58	74	946.07
91	58	75	911.23
91	58	76	870.2
91	58	77	904.17
91	58	78	940.19
91	58	79	961.74
91	58	80	974.38
91	58	81	991.38
91	58	82	937.44
91	58	83	936.1
91	58	84	973.61
91	59	74	937
91	59	75	930.02
91	59	76	887.78
91	59	77	907.49
91	59	78	933.27
91	59	79	975.74
91	59	80	1006.7
91	59	81	1036
91	59	82	952.5
91	59	83	911.65
91	59	84	916.57
91	60	74	837.69
91	60	75	804.67
91	60	76	744.36
91	60	77	755.74
91	60	78	772.92
91	60	79	787.6
91	60	80	782.43
91	60	81	768.24
91	60	82	716.05
91	60	83	680.42
91	60	84	648
91	61	74	760.09
91	61	75	684.72
91	61	76	668.23
91	61	77	702.54
91	61	78	749.97
91	61	79	774.61
91	61	80	783.31
91	61	81	772.87
91	61	82	747.1
91	61	83	707.84
91	61	84	636.12
91	62	74	902.11
91	62	75	726.72
91	62	76	807.72
91	62	77	848.22
91	62	78	874.9
91	62	79	887.83
91	62	80	885.53
91	62	81	866.37
91	62	82	827.21
91	62	83	778.05
91	62	84	756.98
91	63	74	906.18
91	63	75	736.51
91	63	76	844.6
91	63	77	865.06
91	63	78	837.72
91	63	79	896.81
91	63	80	940.76
91	63	81	967.36
91	63	82	925.69
91	63	83	859.98
91	63	84	922.71
91	64	74	889.73
91	64	75	828.82
91	64	76	874.14
91	64	77	847.92
91	64	78	776.16
91	64	79	840.35
91	64	80	890.07
91	64	81	913.83
91	64	82	865.86
91	64	83	778.17
91	64	84	874.72
91	65	74	952.04
91	65	75	976.54
91	65	76	897.31
91	65	77	821.05
91	65	78	729.97
91	65	79	774.77
91	65	80	828.97
91	65	81	888.06
91	65	82	867.74
91	65	83	796.25
91	65	84	876.8
91	66	74	936.55
91	66	75	918.45
91	66	76	869.74
91	66	77	802.06
91	66	78	706.45
91	66	79	729.57
91	66	80	793.18
91	66	81	904.74
91	66	82	923.2
91	66	83	875.25
91	66	84	898.32
91	67	74	949.35
91	67	75	895.18
91	67	76	821.97
91	67	81	854.07
91	67	82	861.61
91	67	83	836.69
91	67	84	824.49
91	68	74	952.38
91	68	75	872.81
91	68	76	790.94
91	68	81	814.76
91	68	82	808.16
91	68	83	790.4
91	68	84	789.88
91	69	74	861.6
91	69	75	818.98
91	69	76	775
91	69	81	801.16
91	69	82	785.93
91	69	83	759.25
91	69	84	776.36
91	70	74	819.04
91	70	75	806.13
91	70	76	765.75
91	70	81	773.18
91	70	82	764.27
91	70	83	747.65
91	70	84	749.78
91	71	74	806.52
91	71	75	803.73
91	71	76	761.15
91	71	81	776.54
91	71	82	773.09
91	71	83	745.98
91	71	84	755.65
91	72	74	817.29
91	72	75	791.94
91	72	76	750.02
91	72	81	809.54
91	72	82	806.4
91	72	83	763.65
91	72	84	783.69
91	73	74	832.85
91	73	75	808.77
91	73	76	765.76
91	73	81	883.03
91	73	82	879.74
91	73	83	843.92
91	73	84	864.41
91	74	74	837.56
91	74	75	821.25
91	74	76	776.47
91	74	81	951.89
91	74	82	943.61
91	74	83	916.74
91	74	84	940.42
91	75	81	1000.6
91	75	82	981.18
91	75	83	967.29
91	75	84	998.82
91	76	81	979.86
91	76	82	973.22
91	76	83	952.2
91	76	84	987.4
92	47	81	928.68
92	47	82	934.48
92	47	83	934.89
92	47	84	958.72
92	48	81	854.59
92	48	82	856.19
92	48	83	875.66
92	48	84	896.02
92	49	74	806.62
92	49	75	807.16
92	49	76	785.68
92	49	81	779.9
92	49	82	780.71
92	49	83	809.04
92	49	84	835.69
92	50	74	805.02
92	50	75	800.92
92	50	76	765.14
92	50	81	759.7
92	50	82	750.52
92	50	83	761.2
92	50	84	791.61
92	51	74	822
92	51	75	803.23
92	51	76	760.02
92	51	81	748.64
92	51	82	735.4
92	51	83	737.93
92	51	84	772.31
92	52	74	860.1
92	52	75	865.09
92	52	76	833.66
92	52	81	749.03
92	52	82	718.29
92	52	83	732.94
92	52	84	761.64
92	53	74	919.24
92	53	75	931.81
92	53	76	904.25
92	53	81	788.15
92	53	82	716.48
92	53	83	742.67
92	53	84	764.4
92	54	74	973.56
92	54	75	976.81
92	54	76	953.29
92	54	81	831.97
92	54	82	778.8
92	54	83	784.84
92	54	84	793.27
92	55	74	961.8
92	55	75	968.58
92	55	76	966.14
92	55	81	870.79
92	55	82	828.42
92	55	83	829.63
92	55	84	840.7
92	56	74	914.34
92	56	75	934.45
92	56	76	943.31
92	56	81	900.87
92	56	82	855.89
92	56	83	857.37
92	56	84	878.73
92	57	74	890.79
92	57	75	910.69
92	57	76	918.03
92	57	77	922.55
92	57	78	954.59
92	57	79	994.32
92	57	80	949.33
92	57	81	899.15
92	57	82	834.89
92	57	83	833.43
92	57	84	863.29
92	58	74	917.85
92	58	75	902.92
92	58	76	896.65
92	58	77	919.81
92	58	78	957.36
92	58	79	1005.1
92	58	80	974.14
92	58	81	936.03
92	58	82	875.98
92	58	83	872.79
92	58	84	905.73
92	59	74	957.98
92	59	75	960.09
92	59	76	933.5
92	59	77	938.49
92	59	78	970.2
92	59	79	1040.2
92	59	80	1014.4
92	59	81	967.72
92	59	82	893.7
92	59	83	864.38
92	59	84	872.63
92	60	74	904.03
92	60	75	871.62
92	60	76	818.87
92	60	77	821.99
92	60	78	835.27
92	60	79	830.09
92	60	80	839.22
92	60	81	848.85
92	60	82	769.84
92	60	83	736.34
92	60	84	715.62
92	61	74	819.83
92	61	75	738.83
92	61	76	755.61
92	61	77	793.02
92	61	78	821.15
92	61	79	806.18
92	61	80	855.86
92	61	81	919.15
92	61	82	883.1
92	61	83	853.28
92	61	84	808.72
92	62	74	861.6
92	62	75	655.56
92	62	76	836.9
92	62	77	900
92	62	78	901.75
92	62	79	905.96
92	62	80	948.16
92	62	81	987.99
92	62	82	959.68
92	62	83	925.94
92	62	84	884.55
92	63	74	848.22
92	63	75	721.59
92	63	76	867.16
92	63	77	896.45
92	63	78	850.03
92	63	79	927.08
92	63	80	960.69
92	63	81	956.55
92	63	82	951.11
92	63	83	939.67
92	63	84	954.15
92	64	74	836.16
92	64	75	866.6
92	64	76	917.79
92	64	77	890.19
92	64	78	812.76
92	64	79	856.86
92	64	80	893.48
92	64	81	925.99
92	64	82	902.18
92	64	83	868.79
92	64	84	914.76
92	65	74	899.7
92	65	75	1003.2
92	65	76	940.95
92	65	77	875.64
92	65	78	791.88
92	65	79	788.79
92	65	80	816.92
92	65	81	887.44
92	65	82	883
92	65	83	856.95
92	65	84	905.48
92	66	74	907.38
92	66	75	929.43
92	66	76	903.24
92	66	77	859.89
92	66	78	783.59
92	66	79	763.85
92	66	80	785.11
92	66	81	875.65
92	66	82	898.61
92	66	83	893.57
92	66	84	926.02
92	67	74	941.92
92	67	75	910.65
92	67	76	871.58
92	67	81	842.95
92	67	82	848.24
92	67	83	833.84
92	67	84	864.88
92	68	74	956.98
92	68	75	901.2
92	68	76	847.06
92	68	81	806.96
92	68	82	804.38
92	68	83	785.45
92	68	84	808.78
92	69	74	873.93
92	69	75	850.63
92	69	76	810.26
92	69	81	790.85
92	69	82	784.68
92	69	83	754.11
92	69	84	769.62
92	70	74	830.4
92	70	75	804.86
92	70	76	768.5
92	70	81	771.99
92	70	82	769.75
92	70	83	756.66
92	70	84	767.81
92	71	74	814.69
92	71	75	783.5
92	71	76	747.09
92	71	81	771.64
92	71	82	772.87
92	71	83	758.18
92	71	84	785.99
92	72	74	841.52
92	72	75	810.56
92	72	76	756.79
92	72	81	819.31
92	72	82	813.14
92	72	83	778.16
92	72	84	832.03
92	73	74	844.42
92	73	75	808.94
92	73	76	764.15
92	73	81	898.72
92	73	82	894.2
92	73	83	864.09
92	73	84	895.87
92	74	74	835.52
92	74	75	805.39
92	74	76	771.81
92	74	81	980.76
92	74	82	968.56
92	74	83	932.36
92	74	84	958.83
92	75	81	1020.5
92	75	82	995.25
92	75	83	951.92
92	75	84	1007.7
92	76	81	989.12
92	76	82	975.37
92	76	83	934.64
92	76	84	993.21
93	49	74	826.82
93	49	75	830.81
93	49	76	790
93	50	74	814.44
93	50	75	816.61
93	50	76	768.78
93	50	81	759.94
93	50	82	742.88
93	50	83	760.53
93	50	84	795.9
93	51	74	816.08
93	51	75	794.13
93	51	76	747.52
93	51	81	764.41
93	51	82	750.57
93	51	83	766.03
93	51	84	808.9
93	52	74	846.61
93	52	75	831.06
93	52	76	782.07
93	52	81	762.23
93	52	82	736.38
93	52	83	751.5
93	52	84	792.63
93	53	74	909.8
93	53	75	904.88
93	53	76	854.77
93	53	81	726.24
93	53	82	668.18
93	53	83	706.86
93	53	84	756.41
93	54	71	752.09
93	54	72	773.58
93	54	73	877.58
93	54	74	992.75
93	54	75	981.78
93	54	76	930.74
93	54	81	759.22
93	54	82	717.22
93	54	83	727.64
93	54	84	737.73
93	55	71	783.2
93	55	72	792.48
93	55	73	884.46
93	55	74	1013.6
93	55	75	1003
93	55	76	980.33
93	55	81	790.43
93	55	82	744.67
93	55	83	747.95
93	55	84	760.48
93	56	71	830.94
93	56	72	808.64
93	56	73	863.39
93	56	74	982.91
93	56	75	973.11
93	56	76	959.93
93	56	81	813.29
93	56	82	761.68
93	56	83	776.48
93	56	84	802.75
93	57	71	901.21
93	57	72	847.04
93	57	73	842.7
93	57	74	928.22
93	57	75	943.97
93	57	76	938.53
93	57	77	921.77
93	57	78	932.96
93	57	79	950.68
93	57	80	896.5
93	58	71	942.46
93	58	72	935.42
93	58	73	903.68
93	58	74	899.11
93	58	75	910.39
93	58	76	924.62
93	58	77	924.47
93	58	78	945.65
93	58	79	981.29
93	58	80	933.17
93	59	71	923.48
93	59	72	957.97
93	59	73	956.28
93	59	74	952.77
93	59	75	954.2
93	59	76	936.78
93	59	77	938.08
93	59	78	974.21
93	59	79	1039.2
93	59	80	983.88
93	60	71	877.52
93	60	72	923.44
93	60	73	886.22
93	60	74	924.49
93	60	75	917.61
93	60	76	872.43
93	60	77	833.94
93	60	78	807.31
93	60	79	792.38
93	60	80	817.23
93	61	74	798.24
93	61	75	841.06
93	61	76	854.81
93	61	77	829.12
93	61	78	799.57
93	61	79	764.47
93	61	80	812.25
93	62	71	863.29
93	62	72	958.57
93	62	73	966.58
93	62	74	888.88
93	62	75	803.08
93	62	76	921.45
93	62	77	920.36
93	62	78	892.63
93	62	79	879.61
93	62	80	916.92
93	63	71	848.51
93	63	72	933.23
93	63	73	958.04
93	63	74	901.67
93	63	75	860.81
93	63	76	913.23
93	63	77	896.02
93	63	78	867.13
93	63	79	937
93	63	80	973.16
93	64	71	851.16
93	64	72	869.15
93	64	73	874.63
93	64	74	902.84
93	64	75	943.16
93	64	76	935.15
93	64	77	901.17
93	64	78	858.95
93	64	79	863.88
93	64	80	875.07
93	65	71	860.97
93	65	72	918
93	65	73	871.73
93	65	74	918.14
93	65	75	990.36
93	65	76	949.55
93	65	77	915.82
93	65	78	870.26
93	65	79	807.02
93	65	80	794.05
93	66	71	868.4
93	66	72	944.15
93	66	73	933.38
93	66	74	949.73
93	66	75	972.61
93	66	76	940.17
93	67	71	872.41
93	67	72	949
93	67	73	966.62
93	67	74	978.21
93	67	75	968.34
93	67	76	934.94
93	67	81	789.83
93	67	82	796.11
93	67	83	808.12
93	67	84	866.72
93	68	71	870.17
93	68	72	961.33
93	68	73	982.92
93	68	74	978.86
93	68	75	946.33
93	68	76	912.51
93	68	81	780.76
93	68	82	779.21
93	68	83	773.73
93	68	84	812.12
93	69	71	793.48
93	69	72	916.41
93	69	73	921.08
93	69	74	908.19
93	69	75	876.99
93	69	76	828.6
93	69	81	797.22
93	69	82	787.3
93	69	83	762.9
93	69	84	770.87
93	70	74	855.01
93	70	75	818.75
93	70	76	785.51
93	70	81	775.58
93	70	82	763.84
93	70	83	739.57
93	70	84	764.28
93	71	74	826.02
93	71	75	789.03
93	71	76	765.81
93	71	81	774.77
93	71	82	767.86
93	71	83	742.56
93	71	84	787.46
93	72	74	870.16
93	72	75	852.73
93	72	76	800.86
93	72	81	858.03
93	72	82	852.84
93	72	83	812.68
93	72	84	866.4
93	73	74	867.22
93	73	75	838.64
93	73	76	802.38
93	73	81	922.33
93	73	82	914.58
93	73	83	876.87
93	73	84	917.94
93	74	74	846.78
93	74	75	809.11
93	74	76	797.28
94	49	74	836.78
94	49	75	828.65
94	49	76	793.32
94	50	71	866.79
94	50	72	869.36
94	50	73	832.05
94	50	74	818.83
94	50	75	822.15
94	50	76	787.95
94	51	71	848.35
94	51	72	856.47
94	51	73	830.54
94	51	74	814.02
94	51	75	803.77
94	51	76	770.38
94	52	71	845.84
94	52	72	861.82
94	52	73	847.11
94	52	74	824.73
94	52	75	796.04
94	52	76	768.04
94	53	69	634.47
94	53	70	741.12
94	53	71	845.45
94	53	72	860.38
94	53	73	871.74
94	53	74	872.96
94	53	75	831.72
94	53	76	811.09
94	54	69	617.23
94	54	70	694.25
94	54	71	797.04
94	54	72	834.44
94	54	73	896.81
94	54	74	947.8
94	54	75	894.89
94	54	76	868.64
94	54	78	862.25
94	54	79	843.81
94	54	80	796.93
94	55	69	619.13
94	55	70	692.63
94	55	71	788.84
94	55	72	801.96
94	55	73	889.46
94	55	74	1008.1
94	55	75	970.86
94	55	76	934.52
94	55	78	904.67
94	55	79	877.24
94	55	80	815.87
94	56	69	654.58
94	56	70	722.48
94	56	71	818.16
94	56	72	825.57
94	56	73	898.88
94	56	74	1019
94	56	75	998.97
94	56	76	962.35
94	56	78	952.2
94	56	79	968.45
94	56	80	859.97
94	57	71	880.98
94	57	72	886.55
94	57	73	910.5
94	57	74	968.07
94	57	75	986.72
94	57	76	974.75
94	57	77	929.42
94	57	78	948.89
94	57	79	963.24
94	57	80	894.76
94	58	71	941.41
94	58	72	948.3
94	58	73	920.98
94	58	74	892.8
94	58	75	942.79
94	58	76	978.03
94	58	77	958.25
94	58	78	966.45
94	58	79	988.29
94	58	80	936.43
94	59	71	958.68
94	59	72	988.12
94	59	73	990.85
94	59	74	971.93
94	59	75	964.08
94	59	76	941.54
94	59	77	941.15
94	59	78	982.17
94	59	79	1063.4
94	59	80	984.56
94	60	71	883.76
94	60	72	908.18
94	60	73	855.08
94	60	74	875.64
94	60	75	879.7
94	60	76	878.8
94	60	77	821.1
94	60	78	797.68
94	60	79	783.21
94	60	80	801.08
94	61	71	666.27
94	61	72	633.01
94	61	73	530.57
94	61	74	677.94
94	61	75	779.83
94	61	76	862.67
94	61	77	839.2
94	61	78	796.17
94	61	79	732.32
94	61	80	793.48
94	62	71	733.83
94	62	72	745.08
94	62	73	803.72
94	62	74	891.73
94	62	75	916.36
94	62	76	958.83
94	62	77	957.9
94	62	78	926.54
94	62	79	858.56
94	62	80	901.11
94	63	71	845.64
94	63	72	886.46
94	63	73	964.67
94	63	74	999.2
94	63	75	996.86
94	63	76	953.26
94	63	77	920.33
94	63	78	899.68
94	63	79	937.84
94	63	80	965.35
94	64	71	892.59
94	64	72	959.92
94	64	73	1019.4
94	64	74	1035.6
94	64	75	1028.2
94	64	76	965.75
94	64	77	932.63
94	64	78	914.92
94	64	79	903.82
94	64	80	899.89
94	65	71	887.42
94	65	72	970.32
94	65	73	991.28
94	65	74	990.08
94	65	75	991.52
94	65	76	965.47
94	65	77	954.34
94	65	78	942.84
94	65	79	879.44
94	65	80	842.46
94	66	71	877.7
94	66	72	962.98
94	66	73	978.96
94	66	74	993.72
94	66	75	1005.4
94	66	76	958.33
94	66	78	943.47
94	66	79	916.31
94	66	80	871.92
94	67	69	782.32
94	67	70	789.06
94	67	71	849.9
94	67	72	945.08
94	67	73	964.86
94	67	74	993.32
94	67	75	1002.9
94	67	76	963.58
94	67	78	948.6
94	67	79	908.09
94	67	80	857.14
94	68	69	684.51
94	68	70	724.65
94	68	71	816.88
94	68	72	951.62
94	68	73	958.67
94	68	74	971.08
94	68	75	965.81
94	68	76	948.39
94	68	78	937.5
94	68	79	883.11
94	68	80	829.92
94	69	69	658.14
94	69	70	688.79
94	69	71	768.68
94	69	72	888.96
94	69	73	911.54
94	69	74	917.47
94	69	75	892.8
94	69	76	864.42
94	69	78	857.8
94	69	79	831.11
94	69	80	810.89
94	70	69	665.84
94	70	70	667.71
94	70	71	716.79
94	70	72	834.67
94	70	73	865.67
94	70	74	869.83
94	70	75	832.23
94	70	76	813.23
94	71	71	688.77
94	71	72	816.04
94	71	73	841.66
94	71	74	836.05
94	71	75	793.8
94	71	76	784.93
94	72	71	685.27
94	72	72	804.16
94	72	73	834.04
94	72	74	842.97
94	72	75	837.21
94	72	76	813.18
94	73	71	674.63
94	73	72	803.35
94	73	73	841.44
94	73	74	854.59
94	73	75	848.5
94	73	76	829.3
94	74	74	860.14
94	74	75	837.81
94	74	76	835.3
95	50	71	887.85
95	50	72	897.12
95	50	73	845.71
95	51	71	869.99
95	51	72	899.37
95	51	73	856.98
95	52	71	853
95	52	72	890.21
95	52	73	881.8
95	53	69	646.79
95	53	70	745.22
95	53	71	848.12
95	53	72	884.88
95	53	73	903.49
95	53	77	885.26
95	53	78	896.76
95	53	79	863.42
95	53	80	804.52
95	54	69	637.65
95	54	70	724.92
95	54	71	833.49
95	54	72	856.38
95	54	73	882.86
95	54	77	935.97
95	54	78	949.08
95	54	79	907.4
95	54	80	819.93
95	55	69	644.71
95	55	70	718.84
95	55	71	822.81
95	55	72	842.43
95	55	73	874.76
95	55	77	987.83
95	55	78	983.02
95	55	79	936.95
95	55	80	844.06
95	56	69	678.57
95	56	70	735.64
95	56	71	833.75
95	56	72	853.91
95	56	73	893.1
95	56	77	927.15
95	56	78	987.13
95	56	79	1002.6
95	56	80	896.85
95	57	69	758.9
95	57	70	776.43
95	57	71	854.56
95	57	72	885.25
[truncated: 7,412 more rows]
