# Supplementary material for: From mathematics to medicine: A practical primer on topological data analysis (TDA) and the development of related analytic tools for the functional discovery of latent structure in fMRI data
Source: PLoS One. 2021 Aug 12;16(8):e0255859. doi: 10.1371/journal.pone.0255859 (PMC8360597; doi:10.1371/journal.pone.0255859)
Supplement: S1 Data — The included archive of .csv files has one .csv file for each time index. Each .csv file contains a single matrix, which has one column for each of the spatial coordinates x, y, z and one column for the fMRI signal amplitude at voxel (x, y, z) at that time index. This is normalized scan data for a single patient from our study, described in the paper, with an ACC (anterior cingulate cortex) mask applied. This is the data we used, together with our software implementation of our workflow (available at https://github.com/regalski/Wayne-State-TDA), to produce the persistence diagrams, vineyards, and loop locations pictured in the figures and described in the Workflow section of our paper. (ZIP) [file pone.0255859.s004.zip › lea2002_145_121_121_time_220_rdACC.csv]

86	49	77	732.36
86	49	78	724.54
86	49	79	714.32
86	49	80	709.6
86	50	77	735.78
86	50	78	712.27
86	50	79	688.98
86	50	80	691.4
86	51	77	711.31
86	51	78	702.63
86	51	79	698.4
86	51	80	685.08
86	52	77	720.64
86	52	78	713.35
86	52	79	712.18
86	52	80	705.45
86	53	77	807.63
86	53	78	772.82
86	53	79	735.97
86	53	80	748.63
86	54	77	853.36
86	54	78	830.32
86	54	79	807.11
86	54	80	788.27
86	55	77	869.73
86	55	78	856.7
86	55	79	851.64
86	55	80	833.83
86	56	77	860.43
86	56	78	849.43
86	56	79	871.98
86	56	80	880.1
86	57	77	840.67
86	57	78	872.38
86	57	79	877.91
86	57	80	866.54
86	57	81	854.26
86	57	82	833.42
86	58	77	835.67
86	58	78	884.19
86	58	79	889.57
86	58	80	880.1
86	58	81	854.94
86	58	82	849.08
86	59	81	831.28
86	59	82	823.34
86	60	81	732.12
86	60	82	742.68
86	61	81	798.7
86	61	82	805.86
86	62	81	838.39
86	62	82	837.81
86	63	77	883.01
86	63	78	833.16
86	63	79	818.26
86	63	80	823.58
86	63	81	815.24
86	63	82	810.54
86	64	77	870.1
86	64	78	842.19
86	64	79	819.95
86	64	80	791.44
86	64	81	757.55
86	64	82	724.56
86	65	77	870.62
86	65	78	875.5
86	65	79	856.18
86	65	80	797.24
86	65	81	762.66
86	65	82	736.44
86	66	77	891.01
86	66	78	913.83
86	66	79	897.34
86	66	80	810.07
86	66	81	781.07
86	66	82	765.58
86	67	77	825.33
86	67	78	869.06
86	67	79	881.92
86	67	80	817.73
86	68	77	847.49
86	68	78	869.6
86	68	79	868.72
86	68	80	812.44
86	69	77	850.05
86	69	78	842.13
86	69	79	826.92
86	69	80	780.1
86	70	77	761.85
86	70	78	754.13
86	70	79	745.14
86	70	80	723.86
86	71	77	738.55
86	71	78	742.21
86	71	79	737.06
86	71	80	715.02
86	72	77	737.64
86	72	78	735.98
86	72	79	728.18
86	72	80	714.18
86	73	77	735.27
86	73	78	723.04
86	73	79	715.93
86	73	80	728.87
87	46	81	938.67
87	46	82	925.59
87	46	83	925.24
87	46	84	925.74
87	47	81	875.71
87	47	82	885.14
87	47	83	859.99
87	47	84	851.37
87	48	81	767.34
87	48	82	774.62
87	48	83	782.74
87	48	84	793.58
87	49	77	723.77
87	49	78	729.71
87	49	79	730.82
87	49	80	729.32
87	49	81	733.47
87	49	82	736.58
87	49	83	755.59
87	49	84	773.03
87	50	77	736.6
87	50	78	727.88
87	50	79	715.56
87	50	80	731.94
87	50	81	734.95
87	50	82	727.94
87	50	83	742.73
87	50	84	759.84
87	51	77	729.67
87	51	78	720.9
87	51	79	717.02
87	51	80	702.62
87	52	77	749.08
87	52	78	737.93
87	52	79	730.43
87	52	80	714.32
87	53	77	843.22
87	53	78	802.74
87	53	79	744.4
87	53	80	756.89
87	54	77	873.95
87	54	78	841.38
87	54	79	784.01
87	54	80	764.18
87	55	77	873.97
87	55	78	856.37
87	55	79	829.88
87	55	80	802.77
87	55	81	786.27
87	55	82	774.63
87	55	83	763.67
87	55	84	767.34
87	56	77	873.92
87	56	78	860.8
87	56	79	894.97
87	56	80	885.68
87	56	81	849.76
87	56	82	809.76
87	56	83	776.02
87	56	84	780.96
87	57	77	870.01
87	57	78	892.72
87	57	79	925.36
87	57	80	910.33
87	57	81	862.2
87	57	82	818.1
87	57	83	776.62
87	57	84	765.46
87	58	77	866.4
87	58	78	911.06
87	58	79	925.98
87	58	80	914.04
87	58	81	884.44
87	58	82	866.78
87	58	83	857.16
87	58	84	845.17
87	59	77	871.26
87	59	78	895.73
87	59	79	894.45
87	59	80	886.58
87	59	81	867.06
87	59	82	858.69
87	59	83	870.31
87	59	84	862.84
87	60	77	789.75
87	60	78	771.72
87	60	79	784.9
87	60	80	795.82
87	60	81	752.61
87	60	82	758.02
87	60	83	799.47
87	60	84	823.37
87	61	77	767.66
87	61	78	719.32
87	61	79	754.87
87	61	80	828.27
87	61	81	780.71
87	61	82	778.65
87	61	83	812.05
87	61	84	827.28
87	62	77	808.66
87	62	78	742.79
87	62	79	769.88
87	62	80	847.42
87	62	81	818.13
87	62	82	818.9
87	62	83	835.02
87	62	84	840.06
87	63	77	887.83
87	63	78	856.39
87	63	79	830.44
87	63	80	793.3
87	63	81	834.4
87	63	82	851.3
87	63	83	842.66
87	63	84	836.33
87	64	77	870.03
87	64	78	825.74
87	64	79	785.74
87	64	80	738.86
87	64	81	785.84
87	64	82	805.92
87	64	83	782.97
87	64	84	768
87	65	77	847.85
87	65	78	823.88
87	65	79	791.56
87	65	80	727.78
87	65	81	751.87
87	65	82	765.81
87	65	83	758.63
87	65	84	756
87	66	77	839.61
87	66	78	860.37
87	66	79	831.93
87	66	80	732.52
87	66	81	728.79
87	66	82	735.01
87	66	83	742.67
87	66	84	749.17
87	67	77	876.33
87	67	78	834.34
87	67	79	789.2
87	67	80	727.96
87	67	81	721.93
87	67	82	724.38
87	67	83	729.79
87	67	84	736.7
87	68	77	876.72
87	68	78	837.14
87	68	79	794.9
87	68	80	739.71
87	68	81	738.48
87	68	82	741.55
87	68	83	731.76
87	68	84	722.27
87	69	77	831.48
87	69	78	815.65
87	69	79	788.48
87	69	80	745.81
87	70	77	735.05
87	70	78	726.47
87	70	79	729.41
87	70	80	744.64
87	71	77	724.95
87	71	78	730.76
87	71	79	734.84
87	71	80	727.3
87	72	77	738.6
87	72	78	745.18
87	72	79	737.41
87	72	80	714.21
87	73	77	729.34
87	73	78	725.97
87	73	79	719.94
87	73	80	720.23
87	73	81	744.15
87	73	82	759.04
87	73	83	749.75
87	73	84	755.71
87	74	81	781.65
87	74	82	827.22
87	74	83	844.35
87	74	84	860.15
87	75	81	802.45
87	75	82	870.14
87	75	83	903.56
87	75	84	920.01
87	76	81	796.98
87	76	82	875.47
87	76	83	919.59
87	76	84	940.62
88	46	81	965.4
88	46	82	954.38
88	46	83	953.28
88	46	84	949.69
88	47	81	893.79
88	47	82	895.68
88	47	83	882.32
88	47	84	872.36
88	48	81	784.87
88	48	82	788.26
88	48	83	787.99
88	48	84	793.38
88	49	77	717.91
88	49	78	727.87
88	49	79	733.24
88	49	80	735.72
88	49	81	745.75
88	49	82	755.91
88	49	83	763.87
88	49	84	774.28
88	50	77	708.8
88	50	78	717.94
88	50	79	726.14
88	50	80	731.01
88	50	81	741.22
88	50	82	748.5
88	50	83	754.89
88	50	84	763.57
88	51	77	740.22
88	51	78	730.11
88	51	79	721.06
88	51	80	716.54
88	52	77	803.49
88	52	78	775.96
88	52	79	748.51
88	52	80	737.44
88	53	77	887.66
88	53	78	853.39
88	53	79	803.75
88	53	80	790.41
88	54	77	914.42
88	54	78	895
88	54	79	855.25
88	54	80	825.2
88	55	77	914.01
88	55	78	907.56
88	55	79	887.45
88	55	80	854.81
88	55	81	825.43
88	55	82	821.4
88	55	83	819.26
88	55	84	829.06
88	56	77	900.94
88	56	78	890.01
88	56	79	896.42
88	56	80	882.02
88	56	81	861.21
88	56	82	843.14
88	56	83	827.41
88	56	84	846.47
88	57	77	895.73
88	57	78	909.2
88	57	79	917.73
88	57	80	902.22
88	57	81	869.71
88	57	82	836.29
88	57	83	806.27
88	57	84	828.18
88	58	77	897.7
88	58	78	921.49
88	58	79	918.74
88	58	80	908.22
88	58	81	895.94
88	58	82	882.28
88	58	83	869.72
88	58	84	879.63
88	59	77	925.79
88	59	78	918.38
88	59	79	895.08
88	59	80	882.61
88	59	81	876.95
88	59	82	863.12
88	59	83	855.34
88	59	84	859
88	60	77	874.78
88	60	78	874.16
88	60	79	833.08
88	60	80	788.61
88	60	81	733.5
88	60	82	714.03
88	60	83	727.81
88	60	84	772.59
88	61	77	839.27
88	61	78	844.64
88	61	79	830.28
88	61	80	819.94
88	61	81	768.84
88	61	82	761.3
88	61	83	793.15
88	61	84	814.81
88	62	77	838
88	62	78	830.55
88	62	79	832.24
88	62	80	848.61
88	62	81	828.49
88	62	82	835.41
88	62	83	861.36
88	62	84	854.95
88	63	77	889.12
88	63	78	829.82
88	63	79	821.08
88	63	80	838.53
88	63	81	890.11
88	63	82	920.54
88	63	83	914.85
88	63	84	876.74
88	64	77	890.55
88	64	78	818.53
88	64	79	780.19
88	64	80	757.45
88	64	81	847.32
88	64	82	888.12
88	64	83	860.4
88	64	84	819.83
88	65	77	889.57
88	65	78	821.27
88	65	79	768.16
88	65	80	718.89
88	65	81	811.14
88	65	82	852.37
88	65	83	828.15
88	65	84	792.93
88	66	77	905.8
88	66	78	828.5
88	66	79	770.92
88	66	80	720.97
88	66	81	781.83
88	66	82	811.42
88	66	83	796.82
88	66	84	771.58
88	67	77	864.27
88	67	78	794.83
88	67	79	745.64
88	67	80	711.15
88	67	81	732.06
88	67	82	745.63
88	67	83	752.22
88	67	84	748.95
88	68	77	811.59
88	68	78	775.24
88	68	79	746.73
88	68	80	720.79
88	68	81	733.05
88	68	82	745.62
88	68	83	752.51
88	68	84	743.79
88	69	77	750.84
88	69	78	752.12
88	69	79	746.03
88	69	80	731.6
88	70	77	723.36
88	70	78	720.55
88	70	79	721.88
88	70	80	732.97
88	71	77	718.36
88	71	78	723.45
88	71	79	732.15
88	71	80	741.98
88	72	77	718.82
88	72	78	735.97
88	72	79	747.32
88	72	80	745.56
88	73	77	725.3
88	73	78	736.1
88	73	79	738.93
88	73	80	735.08
88	73	81	755.81
88	73	82	774.31
88	73	83	781.86
88	73	84	781.68
88	74	81	805.71
88	74	82	858.4
88	74	83	870.73
88	74	84	879.96
88	75	81	858.12
88	75	82	934.59
88	75	83	938.97
88	75	84	950.72
88	76	81	881.98
88	76	82	963.77
88	76	83	937.48
88	76	84	950.65
89	46	81	968.48
89	46	82	965.07
89	46	83	953.57
89	46	84	943.46
89	47	81	905.35
89	47	82	900.39
89	47	83	885.77
89	47	84	871.58
89	48	81	791.13
89	48	82	794.58
89	48	83	788.85
89	48	84	787.87
89	49	77	720.65
89	49	78	723.12
89	49	79	726.89
89	49	80	730.11
89	49	81	748.01
89	49	82	766.37
89	49	83	771.38
89	49	84	777.11
89	50	74	724.2
89	50	75	739.08
89	50	76	728.19
89	50	77	708.53
89	50	78	720.62
89	50	79	732.79
89	50	80	741.61
89	50	81	756.55
89	50	82	773.1
89	50	83	771.76
89	50	84	771.17
89	51	74	743.84
89	51	75	771.51
89	51	76	772.09
89	51	77	757.6
89	51	78	754.55
89	51	79	746.36
89	51	80	742.4
89	51	81	743.23
89	51	82	744.49
89	51	83	736.97
89	51	84	730.85
89	52	74	783.97
89	52	75	848.03
89	52	76	869.31
89	52	77	846.95
89	52	78	814.58
89	52	79	788.15
89	52	80	782.94
89	52	81	779.41
89	52	82	783.06
89	52	83	769.28
89	52	84	751.45
89	53	74	788.77
89	53	75	875.75
89	53	76	916.79
89	53	77	888.42
89	53	78	873.82
89	53	79	857.24
89	53	80	850.34
89	53	81	845.21
89	53	82	851.75
89	53	83	829.01
89	53	84	801.31
89	54	74	780.53
89	54	75	872.76
89	54	76	930.9
89	54	77	915.22
89	54	78	902.7
89	54	79	883.57
89	54	80	875.34
89	54	81	865.87
89	54	82	870.67
89	54	83	863.01
89	54	84	853.07
89	55	75	848.11
89	55	76	908.37
89	55	77	920.43
89	55	78	916.74
89	55	79	904.85
89	55	80	900.46
89	55	81	888.45
89	55	82	883.91
89	55	83	882.74
89	55	84	887.4
89	56	75	835.72
89	56	76	885.24
89	56	77	900.92
89	56	78	908.78
89	56	79	917.99
89	56	80	916.06
89	56	81	906.84
89	56	82	893.72
89	56	83	889.39
89	56	84	902.69
89	57	75	859.81
89	57	76	873.62
89	57	77	887.58
89	57	78	893.15
89	57	79	878.12
89	57	80	880.29
89	57	81	886.39
89	57	82	869.57
89	57	83	860.95
89	57	84	893.07
89	58	77	886.63
89	58	78	894.34
89	58	79	885.06
89	58	80	902.12
89	58	81	929.47
89	58	82	924.21
89	58	83	917.24
89	58	84	938.31
89	59	77	918.58
89	59	78	905.78
89	59	79	923.41
89	59	80	929.91
89	59	81	931.47
89	59	82	903.64
89	59	83	868.18
89	59	84	872.97
89	60	77	841.2
89	60	78	825.2
89	60	79	817.54
89	60	80	784.81
89	60	81	720.1
89	60	82	680.05
89	60	83	655.46
89	60	84	715.42
89	61	77	809.83
89	61	78	809.61
89	61	79	815.64
89	61	80	796.56
89	61	81	735.26
89	61	82	711.96
89	61	83	719.58
89	61	84	774.66
89	62	77	837.21
89	62	78	827.04
89	62	79	839.17
89	62	80	849.36
89	62	81	822.87
89	62	82	821.86
89	62	83	839.74
89	62	84	853.72
89	63	77	866.92
89	63	78	818
89	63	79	838.07
89	63	80	894.63
89	63	81	940.71
89	63	82	967.22
89	63	83	962.25
89	63	84	919.16
89	64	77	875.98
89	64	78	812.01
89	64	79	795.57
89	64	80	806.1
89	64	81	876.05
89	64	82	916
89	64	83	898.12
89	64	84	862.67
89	65	77	873.09
89	65	78	810.77
89	65	79	771.58
89	65	80	752.44
89	65	81	850.25
89	65	82	907.95
89	65	83	888.9
89	65	84	842
89	66	75	862.11
89	66	76	853.23
89	66	77	850.62
89	66	78	791.83
89	66	79	756.25
89	66	80	745.43
89	66	81	846.58
89	66	82	899.83
89	66	83	876.83
89	66	84	820.63
89	67	75	870.43
89	67	76	842.05
89	67	77	819.65
89	67	78	774.85
89	67	79	744.31
89	67	80	728.23
89	67	81	769.32
89	67	82	794.31
89	67	83	797.75
89	67	84	779.89
89	68	75	848.18
89	68	76	813.55
89	68	77	791.36
89	68	78	772.52
89	68	79	753.76
89	68	80	734.35
89	68	81	751.23
89	68	82	766.84
89	68	83	781.92
89	68	84	776.46
89	69	74	861.52
89	69	75	812.64
89	69	76	777.35
89	69	77	752.44
89	69	78	772.8
89	69	79	771.11
89	69	80	747.79
89	69	81	755.42
89	69	82	767
89	69	83	784.41
89	69	84	781.46
89	70	74	809.65
89	70	75	774.57
89	70	76	751.68
89	70	77	739.25
89	70	78	745.11
89	70	79	744.19
89	70	80	737.37
89	70	81	756.02
89	70	82	774.29
89	70	83	787.22
89	70	84	791.45
89	71	74	766.48
89	71	75	748.08
89	71	76	737.66
89	71	77	736.93
89	71	78	744.51
89	71	79	747.91
89	71	80	749.1
89	71	81	756.65
89	71	82	763.4
89	71	83	771.32
89	71	84	768.13
89	72	74	744.49
89	72	75	739.41
89	72	76	736.34
89	72	77	736.38
89	72	78	753.7
89	72	79	764.61
89	72	80	767.51
89	72	81	760.91
89	72	82	761.21
89	72	83	776.37
89	72	84	768.82
89	73	74	752.2
89	73	75	753.3
89	73	76	750.41
89	73	77	745.26
89	73	78	750.19
89	73	79	755.35
89	73	80	756.44
89	73	81	783.19
89	73	82	810.07
89	73	83	830.45
89	73	84	818.71
89	74	81	839.76
89	74	82	888.72
89	74	83	898.92
89	74	84	896.52
89	75	81	908.53
89	75	82	974.03
89	75	83	967.13
89	75	84	973.34
89	76	81	929.06
89	76	82	1000.3
89	76	83	974.93
89	76	84	979.34
90	46	81	952.85
90	46	82	957.3
90	46	83	943.88
90	46	84	925.54
90	47	81	909.3
90	47	82	906.18
90	47	83	880.2
90	47	84	858.83
90	48	81	794.79
90	48	82	794.49
90	48	83	792.33
90	48	84	787.27
90	49	74	747.32
90	49	75	758.9
90	49	76	759.35
90	49	81	746.89
90	49	82	763.07
90	49	83	773.19
90	49	84	779.55
90	50	74	732.19
90	50	75	745.42
90	50	76	745.85
90	50	77	738.71
90	50	78	730.73
90	50	79	736.19
90	50	80	756.85
90	50	81	770.89
90	50	82	785.45
90	50	83	785.14
90	50	84	781.86
90	51	74	732.52
90	51	75	769.84
90	51	76	788.13
90	51	77	788
90	51	78	776.22
90	51	79	768.53
90	51	80	767.45
90	51	81	764.55
90	51	82	760.19
90	51	83	745.84
90	51	84	730.75
90	52	74	780.48
90	52	75	854.62
90	52	76	890.42
90	52	77	887.21
90	52	78	861.56
90	52	79	838.25
90	52	80	821.69
90	52	81	815.86
90	52	82	809.88
90	52	83	786.32
90	52	84	753.2
90	53	74	788.5
90	53	75	871.2
90	53	76	915.05
90	53	77	902.05
90	53	78	913.43
90	53	79	930.25
90	53	80	917.53
90	53	81	908.08
90	53	82	906.35
90	53	83	870.35
90	53	84	823.69
90	54	74	777.84
90	54	75	863.98
90	54	76	926.02
90	54	77	917.87
90	54	78	916.04
90	54	79	909.17
90	54	80	914.67
90	54	81	924.97
90	54	82	937.83
90	54	83	928.32
90	54	84	910.3
90	55	74	778.21
90	55	75	840.53
90	55	76	909.04
90	55	77	925.05
90	55	78	919.31
90	55	79	910.3
90	55	80	928.62
90	55	81	942.25
90	55	82	951.73
90	55	83	948.78
90	55	84	941.95
90	56	74	813.55
90	56	75	831.53
90	56	76	876.26
90	56	77	918.29
90	56	78	949.43
90	56	79	973.52
90	56	80	970.62
90	56	81	960.64
90	56	82	951.17
90	56	83	945.59
90	56	84	939.87
90	57	74	872.84
90	57	75	861.92
90	57	76	865.46
90	57	77	902.05
90	57	78	913.9
90	57	79	890.93
90	57	80	893.85
90	57	81	919.48
90	57	82	912.01
90	57	83	906.77
90	57	84	900.46
90	58	74	936.48
90	58	75	905.55
90	58	76	881.63
90	58	77	900.42
90	58	78	905.53
90	58	79	884.82
90	58	80	915.72
90	58	81	975.79
90	58	82	986.51
90	58	83	993.15
90	58	84	1017
90	59	75	901.14
90	59	76	912.24
90	59	77	917.4
90	59	78	912.73
90	59	79	955.18
90	59	80	984.44
90	59	81	1006.4
90	59	82	981.07
90	59	83	941.02
90	59	84	955.63
90	60	75	787.03
90	60	76	766.97
90	60	77	758.5
90	60	78	755.68
90	60	79	779.36
90	60	80	774.03
90	60	81	725.58
90	60	82	695.52
90	60	83	665.13
90	60	84	698.49
90	61	77	736.51
90	61	78	761.15
90	61	79	785.52
90	61	80	777.9
90	61	81	712.24
90	61	82	656.07
90	61	83	589.28
90	61	84	679.01
90	62	75	840.85
90	62	76	845.38
90	62	77	847.83
90	62	78	844.46
90	62	79	849.96
90	62	80	854.2
90	62	81	813.68
90	62	82	767.47
90	62	83	692.28
90	62	84	784.42
90	63	75	774.17
90	63	76	833.44
90	63	77	876.42
90	63	78	836.91
90	63	79	874.89
90	63	80	936.08
90	63	81	971.92
90	63	82	963.86
90	63	83	885.18
90	63	84	919.34
90	64	75	782.55
90	64	76	836.82
90	64	77	870.48
90	64	78	807.92
90	64	79	817.39
90	64	80	853.78
90	64	81	883.74
90	64	82	885.26
90	64	83	856.97
90	64	84	874.09
90	65	74	886.34
90	65	75	841.7
90	65	76	849.39
90	65	77	849.59
90	65	78	786
90	65	79	775.44
90	65	80	797.66
90	65	81	859.19
90	65	82	899.27
90	65	83	908.67
90	65	84	887.91
90	66	74	888.33
90	66	75	891.92
90	66	76	855.61
90	66	77	803.02
90	66	78	755.11
90	66	79	754.63
90	66	80	792.02
90	66	81	896.11
90	66	82	957.15
90	66	83	959.44
90	66	84	888.45
90	67	74	899.66
90	67	75	874.65
90	67	76	823.72
90	67	77	771.95
90	67	78	743.86
90	67	79	748.71
90	67	80	772.94
90	67	81	819.1
90	67	82	848.42
90	67	83	847.5
90	67	84	791.43
90	68	74	904.76
90	68	75	836.69
90	68	76	787.26
90	68	77	761.81
90	68	78	760.14
90	68	79	768.64
90	68	80	775.62
90	68	81	792.11
90	68	82	808.45
90	68	83	812.4
90	68	84	786.28
90	69	74	861.7
90	69	75	794.76
90	69	76	762.01
90	69	77	756.41
90	69	78	789.56
90	69	79	803.91
90	69	80	787.62
90	69	81	787.92
90	69	82	794.45
90	69	83	802.42
90	69	84	798.31
90	70	74	804.75
90	70	75	788.11
90	70	76	768.44
90	70	77	752.43
90	70	78	766.78
90	70	79	768.33
90	70	80	753.83
90	70	81	763.89
90	70	82	776.45
90	70	83	789.61
90	70	84	784.28
90	71	74	765.94
90	71	75	786.85
90	71	76	772.72
90	71	77	750.9
90	71	78	758.22
90	71	79	760.39
90	71	80	751.78
90	71	81	761.04
90	71	82	769.63
90	71	83	785.37
90	71	84	783.6
90	72	74	777.58
90	72	75	781.42
90	72	76	763.62
90	72	77	742.36
90	72	78	758.99
90	72	79	772.33
90	72	80	775.07
90	72	81	775.3
90	72	82	773.89
90	72	83	794.44
90	72	84	801.17
90	73	74	795.91
90	73	75	792.33
90	73	76	775.47
90	73	81	825.12
90	73	82	852.37
90	73	83	875.3
90	73	84	870.2
90	74	81	891.93
90	74	82	929.97
90	74	83	944.3
90	74	84	937.57
90	75	81	962.35
90	75	82	1002
90	75	83	999.73
90	75	84	999.04
90	76	81	952.44
90	76	82	1004.3
90	76	83	1018.4
90	76	84	1008.4
91	47	81	913.04
91	47	82	917.48
91	47	83	891.79
91	47	84	874.92
91	48	81	812.22
91	48	82	799.77
91	48	83	803.37
91	48	84	810.65
91	49	74	767.18
91	49	75	797.82
91	49	76	789.74
91	49	81	753.67
91	49	82	744.52
91	49	83	770.01
91	49	84	791.15
91	50	74	755.48
91	50	75	783.48
91	50	76	771.24
91	50	81	773.38
91	50	82	766.14
91	50	83	777.47
91	50	84	789.02
91	51	74	758.79
91	51	75	794.84
91	51	76	798.64
91	51	81	768.09
91	51	82	752.74
91	51	83	746.62
91	51	84	749.75
91	52	74	802.47
91	52	75	865.2
91	52	76	891.19
91	52	81	812.26
91	52	82	788.9
91	52	83	768.61
91	52	84	747.12
91	53	74	830.94
91	53	75	901.09
91	53	76	932.36
91	53	81	923.19
91	53	82	863.34
91	53	83	825.35
91	53	84	789.03
91	54	74	836.31
91	54	75	904.91
91	54	76	943.39
91	54	81	934.16
91	54	82	923.99
91	54	83	895.2
91	54	84	853.63
91	55	74	821.98
91	55	75	879.01
91	55	76	926.47
91	55	81	946.07
91	55	82	957.49
91	55	83	943.52
91	55	84	923.23
91	56	74	824.24
91	56	75	860.9
91	56	76	905.27
91	56	81	979.48
91	56	82	972.34
91	56	83	965.06
91	56	84	956.58
91	57	74	857.75
91	57	75	865.92
91	57	76	888.68
91	57	77	935.83
91	57	78	962.13
91	57	79	956.3
91	57	80	947.92
91	57	81	950.98
91	57	82	943.26
91	57	83	930.94
91	57	84	910.14
91	58	74	913.76
91	58	75	891.47
91	58	76	897.28
91	58	77	939.11
91	58	78	957.9
91	58	79	934.74
91	58	80	955.95
91	58	81	1005.7
91	58	82	1009.5
91	58	83	1009.7
91	58	84	1019.2
91	59	74	906.56
91	59	75	921.15
91	59	76	933.5
91	59	77	938.09
91	59	78	942.44
91	59	79	967.16
91	59	80	987.6
91	59	81	1023.6
91	59	82	1003.7
91	59	83	977.23
91	59	84	961.28
91	60	74	820.56
91	60	75	780.79
91	60	76	739.98
91	60	77	738.97
91	60	78	757.07
91	60	79	748.66
91	60	80	754.95
91	60	81	769.25
91	60	82	769.16
91	60	83	757.72
91	60	84	713.75
91	61	74	772.9
91	61	75	681.9
91	61	76	673.77
91	61	77	708.2
91	61	78	783.77
91	61	79	771.6
91	61	80	768.6
91	61	81	766.69
91	61	82	743.57
91	61	83	699.54
91	61	84	651.16
91	62	74	912.7
91	62	75	712.32
91	62	76	814.13
91	62	77	875.86
91	62	78	915.28
91	62	79	886.92
91	62	80	870.7
91	62	81	860.6
91	62	82	830.29
91	62	83	776.77
91	62	84	777.39
91	63	74	880.11
91	63	75	698.89
91	63	76	837
91	63	77	908.12
91	63	78	866.32
91	63	79	918.47
91	63	80	973.5
91	63	81	981.54
91	63	82	958.75
91	63	83	891.79
91	63	84	935.77
91	64	74	850.54
91	64	75	779.88
91	64	76	861.49
91	64	77	882.63
91	64	78	799.49
91	64	79	828.39
91	64	80	879.16
91	64	81	909.92
91	64	82	888.89
91	64	83	810.5
91	64	84	871.57
91	65	74	860.17
91	65	75	923.88
91	65	76	897.4
91	65	77	843.56
91	65	78	753.22
91	65	79	757.34
91	65	80	810.81
91	65	81	883.75
91	65	82	905.53
91	65	83	868.61
91	65	84	899.29
91	66	74	869.85
91	66	75	907.11
91	66	76	869.93
91	66	77	808.55
91	66	78	732.92
91	66	79	743.25
91	66	80	809.67
91	66	81	902.34
91	66	82	961.27
91	66	83	965.05
91	66	84	930.01
91	67	74	899.77
91	67	75	893.48
91	67	76	833.21
91	67	81	850.16
91	67	82	873.23
91	67	83	892.78
91	67	84	842.31
91	68	74	918.77
91	68	75	870.71
91	68	76	798.43
91	68	81	821.13
91	68	82	819.29
91	68	83	828.55
91	68	84	803.66
91	69	74	856.43
91	69	75	807.6
91	69	76	761.4
91	69	81	803.69
91	69	82	784.04
91	69	83	768.86
91	69	84	780.59
91	70	74	804.97
91	70	75	802.91
91	70	76	781.35
91	70	81	771.49
91	70	82	770.24
91	70	83	766.42
91	70	84	772.13
91	71	74	772.69
91	71	75	809.97
91	71	76	800.91
91	71	81	773.07
91	71	82	787.15
91	71	83	791.01
91	71	84	791.41
91	72	74	785.23
91	72	75	810.62
91	72	76	790.38
91	72	81	800.08
91	72	82	822.57
91	72	83	829.41
91	72	84	825.59
91	73	74	796.7
91	73	75	809.13
91	73	76	791.53
91	73	81	869.78
91	73	82	889.15
91	73	83	898.05
91	73	84	904.76
91	74	74	802.08
91	74	75	798.66
91	74	76	783.91
91	74	81	948.06
91	74	82	956.23
91	74	83	967.75
91	74	84	980.54
91	75	81	1020.2
91	75	82	1019.5
91	75	83	1033.2
91	75	84	1039.5
91	76	81	983.66
91	76	82	1001.6
91	76	83	1033.5
91	76	84	1045.7
92	47	81	958.77
92	47	82	972.11
92	47	83	950.27
92	47	84	943.37
92	48	81	864.85
92	48	82	875.9
92	48	83	882.42
92	48	84	889.39
92	49	74	798.61
92	49	75	842.09
92	49	76	816.39
92	49	81	795.26
92	49	82	803.18
92	49	83	831.17
92	49	84	847.58
92	50	74	788.36
92	50	75	830.63
92	50	76	797.91
92	50	81	782.77
92	50	82	795.88
92	50	83	803.47
92	50	84	812.83
92	51	74	790.78
92	51	75	822.82
92	51	76	803.35
92	51	81	768.62
92	51	82	779.16
92	51	83	773.04
92	51	84	786.41
92	52	74	818.95
92	52	75	858.54
92	52	76	863.99
92	52	81	773.57
92	52	82	771.42
92	52	83	761.03
92	52	84	757.21
92	53	74	868.26
92	53	75	921.5
92	53	76	936.63
92	53	81	810.09
92	53	82	778.3
92	53	83	765.99
92	53	84	756.96
92	54	74	907.27
92	54	75	956.91
92	54	76	974.61
92	54	81	849.81
92	54	82	826.51
92	54	83	808.7
92	54	84	786.84
92	55	74	899.11
92	55	75	935.44
92	55	76	953.91
92	55	81	891.11
92	55	82	882.33
92	55	83	871.4
92	55	84	855.96
92	56	74	866.59
92	56	75	915.11
92	56	76	952.99
92	56	81	936.06
92	56	82	930.04
92	56	83	917.96
92	56	84	904.15
92	57	74	851.72
92	57	75	884.77
92	57	76	936.77
92	57	77	942.46
92	57	78	956.04
92	57	79	965.81
92	57	80	942.61
92	57	81	921.11
92	57	82	904.67
92	57	83	891.55
92	57	84	881.62
92	58	74	878.69
92	58	75	873.84
92	58	76	927
92	58	77	941.91
92	58	78	952.18
92	58	79	967.49
92	58	80	965.89
92	58	81	961.36
92	58	82	951.19
92	58	83	951.9
92	58	84	961.54
92	59	74	949.19
92	59	75	973.92
92	59	76	1003.3
92	59	77	972.08
92	59	78	951.66
92	59	79	988.87
92	59	80	983.58
92	59	81	976.17
92	59	82	959.59
92	59	83	941.79
92	59	84	921.26
92	60	74	894
92	60	75	856.23
92	60	76	826.49
92	60	77	824.62
92	60	78	842.85
92	60	79	785.77
92	60	80	776.49
92	60	81	827.9
92	60	82	825.49
92	60	83	808.39
92	60	84	750.21
92	61	74	834.5
92	61	75	679.27
92	61	76	706.59
92	61	77	788.14
92	61	78	864.88
92	61	79	789.26
92	61	80	794.27
92	61	81	884.08
92	61	82	891.71
92	61	83	854.82
92	61	84	750.39
92	62	74	862.02
92	62	75	532.21
92	62	76	753.83
92	62	77	891.8
92	62	78	923.35
92	62	79	876.24
92	62	80	884.92
92	62	81	959.6
92	62	82	963.78
92	62	83	933.41
92	62	84	864.84
92	63	74	827.44
92	63	75	620.99
92	63	76	840.45
92	63	77	930.69
92	63	78	870.95
92	63	79	925.51
92	63	80	978.54
92	63	81	988.63
92	63	82	996.49
92	63	83	993.35
92	63	84	984.69
92	64	74	795.43
92	64	75	804.6
92	64	76	903.7
92	64	77	919.47
92	64	78	833.53
92	64	79	840.89
92	64	80	870.11
92	64	81	911.4
92	64	82	926.48
92	64	83	898.51
92	64	84	923.33
92	65	74	812.33
92	65	75	1007.7
92	65	76	958.62
92	65	77	895.01
92	65	78	820.28
92	65	79	781.53
92	65	80	787.23
92	65	81	864.52
92	65	82	908.17
92	65	83	908.38
92	65	84	935.48
92	66	74	845.52
92	66	75	917.31
92	66	76	914.04
92	66	77	891.45
92	66	78	837.04
92	66	79	801.69
92	66	80	800.72
92	66	81	863.18
92	66	82	921.81
92	66	83	965.04
92	66	84	961.78
92	67	74	904.41
92	67	75	905.19
92	67	76	884.24
92	67	81	820.02
92	67	82	863.24
92	67	83	914.48
92	67	84	893.86
92	68	74	962.99
92	68	75	918.47
92	68	76	853.76
92	68	81	798.41
92	68	82	816.76
92	68	83	845.32
92	68	84	834.72
92	69	74	864.62
92	69	75	860.01
92	69	76	799.84
92	69	81	797.48
92	69	82	788.19
92	69	83	771.93
92	69	84	786.82
92	70	74	815.96
92	70	75	818.08
92	70	76	783.09
92	70	81	780.21
92	70	82	783.95
92	70	83	770.01
92	70	84	777.92
92	71	74	799.19
92	71	75	796.89
92	71	76	781.94
92	71	81	787.4
92	71	82	807.86
92	71	83	807.08
92	71	84	809.19
92	72	74	785.49
92	72	75	810.45
92	72	76	796.51
92	72	81	818.41
92	72	82	849.71
92	72	83	865.7
92	72	84	863.18
92	73	74	786.96
92	73	75	810.43
92	73	76	796.7
92	73	81	891.76
92	73	82	910.07
92	73	83	924.94
92	73	84	930.27
92	74	74	799.49
92	74	75	803.56
92	74	76	788.11
92	74	81	972.34
92	74	82	971.46
92	74	83	987.18
92	74	84	1004.7
92	75	81	1023.5
92	75	82	1023
92	75	83	1053.4
92	75	84	1072.3
92	76	81	991.72
92	76	82	1006.8
92	76	83	1037.2
92	76	84	1065.3
93	49	74	836.9
93	49	75	867.32
93	49	76	818.81
93	50	74	829.12
93	50	75	842.43
93	50	76	800.13
93	50	81	790.63
93	50	82	800.28
93	50	83	814.67
93	50	84	826.85
93	51	74	798.73
93	51	75	806.69
93	51	76	787.27
93	51	81	786.54
93	51	82	798.25
93	51	83	800.57
93	51	84	820.25
93	52	74	813.23
93	52	75	823.56
93	52	76	804.95
93	52	81	785.26
93	52	82	784.18
93	52	83	780.3
93	52	84	796.41
93	53	74	873.71
93	53	75	894.85
93	53	76	874.92
93	53	81	762.45
93	53	82	737.69
93	53	83	743.87
93	53	84	764.54
93	54	71	769.73
93	54	72	780.44
93	54	73	842.64
93	54	74	946.16
93	54	75	966.52
93	54	76	945.14
93	54	81	781.47
93	54	82	764.46
93	54	83	758.61
93	54	84	751.96
93	55	71	815.48
93	55	72	790.92
93	55	73	831.73
93	55	74	965.85
93	55	75	979.2
93	55	76	975.39
93	55	81	813.15
93	55	82	807.8
93	55	83	802.62
93	55	84	794.89
93	56	71	868.03
93	56	72	830.82
93	56	73	838.76
93	56	74	959.84
93	56	75	982.31
93	56	76	976.63
93	56	81	859.62
93	56	82	858.78
93	56	83	849.5
93	56	84	836.34
93	57	71	919.67
93	57	72	880.16
93	57	73	853.76
93	57	74	934.26
93	57	75	957.61
93	57	76	961.68
93	57	77	944.34
93	57	78	944.04
93	57	79	948.82
93	57	80	899.53
93	58	71	945.13
93	58	72	951.75
93	58	73	903.81
93	58	74	899.14
93	58	75	906.96
93	58	76	936.82
93	58	77	941.74
93	58	78	948.03
93	58	79	961.63
93	58	80	942.09
93	59	71	915.92
93	59	72	965.61
93	59	73	962.6
93	59	74	979.9
93	59	75	975.06
93	59	76	948.12
93	59	77	949.13
93	59	78	960.46
93	59	79	998.67
93	59	80	984.49
93	60	71	882.68
93	60	72	960.73
93	60	73	909.07
93	60	74	903.91
93	60	75	903.21
93	60	76	872.32
93	60	77	845.84
93	60	78	825.83
93	60	79	773
93	60	80	780.09
93	61	74	799.99
93	61	75	783.92
93	61	76	812.07
93	61	77	827.5
93	61	78	831.04
93	61	79	769.1
93	61	80	792.43
93	62	71	915.04
93	62	72	1058.6
93	62	73	1019.8
93	62	74	904.67
93	62	75	731.75
93	62	76	816.72
93	62	77	886.18
93	62	78	902.65
93	62	79	867.47
93	62	80	886.67
93	63	71	849.08
93	63	72	940.04
93	63	73	964.37
93	63	74	915.18
93	63	75	828.28
93	63	76	881.64
93	63	77	902.37
93	63	78	864.11
93	63	79	926.97
93	63	80	972.46
93	64	71	840.28
93	64	72	821.86
93	64	73	860.98
93	64	74	875.08
93	64	75	896.9
93	64	76	926.3
93	64	77	922.88
93	64	78	862.23
93	64	79	865.68
93	64	80	871.56
93	65	71	848.61
93	65	72	934.21
93	65	73	881.78
93	65	74	857.73
93	65	75	931.37
93	65	76	953.25
93	65	77	937.1
93	65	78	885.25
93	65	79	823.99
93	65	80	792.76
93	66	71	853.76
93	66	72	949.91
93	66	73	929.56
93	66	74	920.94
93	66	75	944.82
93	66	76	936.48
93	67	71	854.55
93	67	72	949.98
93	67	73	967.61
93	67	74	961.45
93	67	75	947.38
93	67	76	935.81
93	67	81	791.71
93	67	82	832.33
93	67	83	897.52
93	67	84	909.36
93	68	71	850.89
93	68	72	969
93	68	73	999.84
93	68	74	987.27
93	68	75	937.38
93	68	76	922.88
93	68	81	779.34
93	68	82	806.06
93	68	83	843.35
93	68	84	854.52
93	69	71	755.51
93	69	72	891.94
93	69	73	921.93
93	69	74	902.67
93	69	75	867.98
93	69	76	848.82
93	69	81	801.06
93	69	82	804.81
93	69	83	796.65
93	69	84	809.67
93	70	74	848.58
93	70	75	815.14
93	70	76	800.68
93	70	81	786.26
93	70	82	794.9
93	70	83	787.26
93	70	84	796.43
93	71	74	820.59
93	71	75	782.97
93	71	76	772.31
93	71	81	791.52
93	71	82	811.06
93	71	83	815.84
93	71	84	823.11
93	72	74	822.09
93	72	75	822.34
93	72	76	801.87
93	72	81	833.39
93	72	82	863.69
93	72	83	888.58
93	72	84	895.36
93	73	74	821.46
93	73	75	824.61
93	73	76	806.17
93	73	81	916.39
93	73	82	933.25
93	73	83	947.88
93	73	84	955.04
93	74	74	828.74
93	74	75	817.33
93	74	76	800.63
94	49	74	833.74
94	49	75	849.02
94	49	76	825.81
94	50	71	884.32
94	50	72	816.98
94	50	73	827.17
94	50	74	831.5
94	50	75	820.72
94	50	76	800.04
94	51	71	857.77
94	51	72	832.51
94	51	73	822.87
94	51	74	807.78
94	51	75	791.74
94	51	76	771.18
94	52	71	844.68
94	52	72	835.11
94	52	73	821.14
94	52	74	811.97
94	52	75	819.99
94	52	76	809.79
94	53	69	643.12
94	53	70	741.73
94	53	71	851.34
94	53	72	837.77
94	53	73	838.35
94	53	74	852.82
94	53	75	863.18
94	53	76	853.37
94	54	69	594.85
94	54	70	686.24
94	54	71	843.95
94	54	72	838.11
94	54	73	868.49
94	54	74	922.51
94	54	75	922.87
94	54	76	910.42
94	54	78	871.25
94	54	79	840.92
94	54	80	794.43
94	55	69	586.71
94	55	70	674.62
94	55	71	835.9
94	55	72	803.03
94	55	73	840.32
94	55	74	954.1
94	55	75	983.27
94	55	76	978.88
94	55	78	921.61
94	55	79	883.85
94	55	80	818.26
94	56	69	633.45
94	56	70	706.12
94	56	71	837.32
94	56	72	824.06
94	56	73	853.46
94	56	74	957.75
94	56	75	990.59
94	56	76	984.17
94	56	78	944.86
94	56	79	965.71
94	56	80	882
94	57	71	883
94	57	72	888.86
94	57	73	889.28
94	57	74	939.74
94	57	75	973.75
94	57	76	984.32
94	57	77	942.52
94	57	78	942.26
94	57	79	960.07
94	57	80	885.55
94	58	71	941.97
94	58	72	945.05
94	58	73	904.64
94	58	74	913.14
94	58	75	944.92
94	58	76	975.98
94	58	77	954.05
94	58	78	950.33
94	58	79	965.02
94	58	80	932.53
94	59	71	952.98
94	59	72	982.7
94	59	73	977.44
94	59	74	993.39
94	59	75	990.32
94	59	76	959.85
94	59	77	944.88
94	59	78	958.47
94	59	79	1009.2
94	59	80	999.08
94	60	71	867.33
94	60	72	906.71
94	60	73	855.4
94	60	74	858.66
94	60	75	878.4
94	60	76	901.13
94	60	77	854.56
94	60	78	803.02
94	60	79	761.29
94	60	80	793.36
94	61	71	740.09
94	61	72	745.86
94	61	73	596.28
94	61	74	675.01
94	61	75	764.27
94	61	76	872.38
94	61	77	862.66
94	61	78	817.68
94	61	79	756.18
94	61	80	792.48
94	62	71	805.12
94	62	72	840.18
94	62	73	826.02
94	62	74	848.61
94	62	75	854.59
94	62	76	911.3
94	62	77	929.46
94	62	78	919.9
94	62	79	868.1
94	62	80	882.96
94	63	71	867.64
94	63	72	905.74
94	63	73	940.6
94	63	74	963.45
94	63	75	966.44
94	63	76	965.02
94	63	77	935.99
94	63	78	896.58
94	63	79	935.47
94	63	80	965.75
94	64	71	882.23
94	64	72	948.42
94	64	73	964.53
94	64	74	977.17
94	64	75	991.86
94	64	76	980.33
94	64	77	953.8
94	64	78	905.64
94	64	79	903.12
94	64	80	894.28
94	65	71	890.35
94	65	72	974
94	65	73	943.62
94	65	74	927.34
94	65	75	946.47
94	65	76	967.9
94	65	77	966.39
94	65	78	940.9
94	65	79	887.14
94	65	80	841.92
94	66	71	876.17
94	66	72	959.4
94	66	73	951.79
94	66	74	958.53
94	66	75	983.12
94	66	76	970.57
94	66	78	959.91
94	66	79	921.21
94	66	80	875.84
94	67	69	758.79
94	67	70	790.54
94	67	71	836.84
94	67	72	938.92
94	67	73	953.65
94	67	74	957.78
94	67	75	966.44
94	67	76	965.63
94	67	78	970.03
94	67	79	910.54
94	67	80	843.12
94	68	69	660.7
94	68	70	718.61
94	68	71	803.67
94	68	72	941.02
94	68	73	951.58
94	68	74	938.94
94	68	75	921.49
94	68	76	943.35
94	68	78	951.3
94	68	79	886.34
94	68	80	816.44
94	69	69	651.7
94	69	70	680.72
94	69	71	730.99
94	69	72	864.42
94	69	73	891.65
94	69	74	886.49
94	69	75	864.29
94	69	76	863.14
94	69	78	856.72
94	69	79	842.73
94	69	80	827.46
94	70	69	667.29
94	70	70	658.76
94	70	71	679.31
94	70	72	811.38
94	70	73	848.17
94	70	74	845.08
94	70	75	817.65
94	70	76	813.85
94	71	71	681.53
94	71	72	799.57
94	71	73	828.4
94	71	74	816.57
94	71	75	787.51
94	71	76	783.64
94	72	71	656.02
94	72	72	792.29
94	72	73	830.36
94	72	74	818.01
94	72	75	826.46
94	72	76	818.28
94	73	71	636
94	73	72	785.37
94	73	73	834.12
94	73	74	815.05
94	73	75	822.91
94	73	76	823.82
94	74	74	818.52
94	74	75	804.71
94	74	76	812.61
95	50	71	868.68
95	50	72	824.52
95	50	73	837.97
95	51	71	878
95	51	72	865.57
95	51	73	873.01
95	52	71	872.99
95	52	72	882.67
95	52	73	890.32
95	53	69	646.92
95	53	70	738.66
95	53	71	852.14
95	53	72	871.28
95	53	73	882.72
95	53	77	913.24
95	53	78	906.94
95	53	79	883.54
95	53	80	835.28
95	54	69	631.2
95	54	70	707.04
95	54	71	846.11
95	54	72	844.78
95	54	73	855.89
95	54	77	933.2
95	54	78	948.15
95	54	79	919.97
95	54	80	839.43
95	55	69	626.17
95	55	70	697.69
95	55	71	862.91
95	55	72	842.75
95	55	73	854.96
95	55	77	985.89
95	55	78	976.19
95	55	79	944.44
95	55	80	858.96
95	56	69	649.66
95	56	70	713.43
95	56	71	866.36
95	56	72	854.06
95	56	73	862.74
95	56	77	959.07
95	56	78	978.68
95	56	79	998.43
95	56	80	925.87
95	57	69	730.26
95	57	70	752.15
95	57	71	858.46
95	57	72	871.64
[truncated: 7,412 more rows]
