# Supplementary material for: From mathematics to medicine: A practical primer on topological data analysis (TDA) and the development of related analytic tools for the functional discovery of latent structure in fMRI data
Source: PLoS One. 2021 Aug 12;16(8):e0255859. doi: 10.1371/journal.pone.0255859 (PMC8360597; doi:10.1371/journal.pone.0255859)
Supplement: S1 Data — The included archive of .csv files has one .csv file for each time index. Each .csv file contains a single matrix, which has one column for each of the spatial coordinates x, y, z and one column for the fMRI signal amplitude at voxel (x, y, z) at that time index. This is normalized scan data for a single patient from our study, described in the paper, with an ACC (anterior cingulate cortex) mask applied. This is the data we used, together with our software implementation of our workflow (available at https://github.com/regalski/Wayne-State-TDA), to produce the persistence diagrams, vineyards, and loop locations pictured in the figures and described in the Workflow section of our paper. (ZIP) [file pone.0255859.s004.zip › lea2002_145_121_121_time_221_rdACC.csv]

86	49	77	722.43
86	49	78	710.61
86	49	79	702.39
86	49	80	715.67
86	50	77	718.81
86	50	78	700.32
86	50	79	686.08
86	50	80	702.51
86	51	77	701.3
86	51	78	696.68
86	51	79	701.49
86	51	80	706.16
86	52	77	716.71
86	52	78	710.44
86	52	79	712.25
86	52	80	712.55
86	53	77	805.61
86	53	78	765.82
86	53	79	717.04
86	53	80	715.76
86	54	77	850.33
86	54	78	817.37
86	54	79	808.16
86	54	80	788.34
86	55	77	869.75
86	55	78	837.73
86	55	79	859.64
86	55	80	843.87
86	56	77	866.44
86	56	78	846.45
86	56	79	865.02
86	56	80	872.12
86	57	77	843.68
86	57	78	862.47
86	57	79	896.97
86	57	80	894.52
86	57	81	861.22
86	57	82	839.43
86	58	77	835.74
86	58	78	857.24
86	58	79	897.64
86	58	80	906.2
86	58	81	856.03
86	58	82	847.2
86	59	81	823.34
86	59	82	815.38
86	60	81	741.2
86	60	82	748.81
86	61	81	805.82
86	61	82	816.95
86	62	81	848.39
86	62	82	852.83
86	63	77	871.15
86	63	78	819.31
86	63	79	807.38
86	63	80	832.69
86	63	81	836.33
86	63	82	825.6
86	64	77	864.08
86	64	78	844.17
86	64	79	822.93
86	64	80	785.42
86	64	81	766.5
86	64	82	746.53
86	65	77	869.67
86	65	78	876.56
86	65	79	856.21
86	65	80	793.27
86	65	81	771.71
86	65	82	752.52
86	66	77	886.07
86	66	78	894.81
86	66	79	878.3
86	66	80	821.09
86	66	81	795.11
86	66	82	764.62
86	67	77	822.26
86	67	78	831.99
86	67	79	840.87
86	67	80	836.74
86	68	77	842.53
86	68	78	843.62
86	68	79	840.76
86	68	80	809.53
86	69	77	849.94
86	69	78	833.08
86	69	79	813.93
86	69	80	767.17
86	70	77	768.87
86	70	78	749.2
86	70	79	729.24
86	70	80	714.95
86	71	77	730.58
86	71	78	727.24
86	71	79	719.1
86	71	80	695.07
86	72	77	717.61
86	72	78	721.92
86	72	79	715.13
86	72	80	690.18
86	73	77	731.27
86	73	78	728.01
86	73	79	719.88
86	73	80	707.86
87	46	81	939.7
87	46	82	930.67
87	46	83	937.31
87	46	84	944.82
87	47	81	849.84
87	47	82	852.25
87	47	83	868.07
87	47	84	880.45
87	48	81	768.29
87	48	82	767.6
87	48	83	790.74
87	48	84	810.6
87	49	77	713.84
87	49	78	715.76
87	49	79	716.85
87	49	80	732.33
87	49	81	744.49
87	49	82	751.63
87	49	83	759.64
87	49	84	764.09
87	50	77	723.64
87	50	78	715.94
87	50	79	706.67
87	50	80	725.03
87	50	81	743.03
87	50	82	758
87	50	83	745.78
87	50	84	731.9
87	51	77	712.66
87	51	78	709.93
87	51	79	717.06
87	51	80	724.68
87	52	77	731.15
87	52	78	730.01
87	52	79	736.49
87	52	80	736.43
87	53	77	845.25
87	53	78	808.79
87	53	79	754.52
87	53	80	748.04
87	54	77	882.95
87	54	78	843.44
87	54	79	799.09
87	54	80	769.24
87	55	77	883.04
87	55	78	847.41
87	55	79	838.93
87	55	80	810.82
87	55	81	781.34
87	55	82	771.68
87	55	83	761.68
87	55	84	769.33
87	56	77	871.92
87	56	78	847.79
87	56	79	883.04
87	56	80	875.73
87	56	81	842.79
87	56	82	811.78
87	56	83	783.02
87	56	84	781.9
87	57	77	852.99
87	57	78	877.77
87	57	79	935.38
87	57	80	935.29
87	57	81	877.2
87	57	82	836.1
87	57	83	800.6
87	57	84	789.42
87	58	77	841.45
87	58	78	884.1
87	58	79	925
87	58	80	932.07
87	58	81	905.52
87	58	82	885.91
87	58	83	873.31
87	58	84	866.27
87	59	77	876.22
87	59	78	859.68
87	59	79	851.53
87	59	80	858.71
87	59	81	883.09
87	59	82	876.67
87	59	83	873.29
87	59	84	873.82
87	60	77	804.8
87	60	78	788.79
87	60	79	781.97
87	60	80	776.83
87	60	81	771.63
87	60	82	774.09
87	60	83	790.53
87	60	84	813.47
87	61	77	769.8
87	61	78	751.4
87	61	79	768.96
87	61	80	808.35
87	61	81	806.82
87	61	82	808.72
87	61	83	809.04
87	61	84	817.26
87	62	77	792.65
87	62	78	763.79
87	62	79	782.88
87	62	80	824.36
87	62	81	844.14
87	62	82	851.95
87	62	83	835.05
87	62	84	829.08
87	63	77	879.94
87	63	78	866.47
87	63	79	833.5
87	63	80	767.36
87	63	81	841.47
87	63	82	872.37
87	63	83	842.74
87	63	84	827.37
87	64	77	874
87	64	78	834.69
87	64	79	785.71
87	64	80	718.81
87	64	81	777.79
87	64	82	809.87
87	64	83	789.94
87	64	84	772.97
87	65	77	856.92
87	65	78	821.96
87	65	79	781.62
87	65	80	712.78
87	65	81	740.8
87	65	82	762.71
87	65	83	762.6
87	65	84	760.01
87	66	77	839.66
87	66	78	843.4
87	66	79	810.94
87	66	80	722.5
87	66	81	718.72
87	66	82	725.91
87	66	83	736.63
87	66	84	744.17
87	67	77	892.29
87	67	78	824.34
87	67	79	763.21
87	67	80	718.89
87	67	81	708.83
87	67	82	703.29
87	67	83	708.74
87	67	84	715.68
87	68	77	882.72
87	68	78	819.22
87	68	79	767
87	68	80	732.76
87	68	81	724.51
87	68	82	721.58
87	68	83	723.78
87	68	84	722.27
87	69	77	811.51
87	69	78	791.67
87	69	79	771.51
87	69	80	744.88
87	70	77	717.01
87	70	78	723.42
87	70	79	738.41
87	70	80	750.69
87	71	77	703.99
87	71	78	726.78
87	71	79	741.86
87	71	80	729.34
87	72	77	719.57
87	72	78	737.13
87	72	79	739.38
87	72	80	713.24
87	73	77	726.31
87	73	78	725.92
87	73	79	725.9
87	73	80	731.24
87	73	81	756.2
87	73	82	772.09
87	73	83	767.76
87	73	84	772.71
87	74	81	786.71
87	74	82	840.29
87	74	83	858.44
87	74	84	870.25
87	75	81	805.45
87	75	82	887.14
87	75	83	918.63
87	75	84	930.07
87	76	81	803.04
87	76	82	890.56
87	76	83	936.72
87	76	84	952.69
88	46	81	957.45
88	46	82	956.45
88	46	83	954.35
88	46	84	952.76
88	47	81	875.92
88	47	82	893.8
88	47	83	881.4
88	47	84	876.45
88	48	81	772.84
88	48	82	787.25
88	48	83	786.98
88	48	84	796.39
88	49	77	708.96
88	49	78	714.89
88	49	79	719.24
88	49	80	720.74
88	49	81	735.8
88	49	82	752.98
88	49	83	760.92
88	49	84	769.32
88	50	77	711.82
88	50	78	715.01
88	50	79	718.23
88	50	80	724.09
88	50	81	735.29
88	50	82	745.56
88	50	83	750.93
88	50	84	753.61
88	51	77	732.23
88	51	78	727.13
88	51	79	727.08
88	51	80	711.57
88	52	77	778.49
88	52	78	772.99
88	52	79	769.56
88	52	80	737.53
88	53	77	909.68
88	53	78	879.42
88	53	79	829.81
88	53	80	798.46
88	54	77	934.42
88	54	78	905.01
88	54	79	863.26
88	54	80	819.21
88	55	77	908.03
88	55	78	885.6
88	55	79	873.47
88	55	80	836.82
88	55	81	801.46
88	55	82	818.48
88	55	83	831.35
88	55	84	844.1
88	56	77	884.94
88	56	78	866.04
88	56	79	864.48
88	56	80	854.05
88	56	81	842.21
88	56	82	848.18
88	56	83	846.45
88	56	84	860.45
88	57	77	870.72
88	57	78	894.21
88	57	79	916.77
88	57	80	906.21
88	57	81	865.63
88	57	82	841.21
88	57	83	823.21
88	57	84	852.15
88	58	77	863.71
88	58	78	912.47
88	58	79	929.76
88	58	80	924.25
88	58	81	907.98
88	58	82	896.35
88	58	83	881.81
88	58	84	900.69
88	59	77	892.75
88	59	78	907.38
88	59	79	887.14
88	59	80	885.68
88	59	81	904.91
88	59	82	893.02
88	59	83	869.24
88	59	84	875.92
88	60	77	861.76
88	60	78	859.19
88	60	79	832.11
88	60	80	802.6
88	60	81	770.5
88	60	82	749.1
88	60	83	739.93
88	60	84	776.72
88	61	77	839.35
88	61	78	838.75
88	61	79	838.4
88	61	80	841.1
88	61	81	817.08
88	61	82	805.56
88	61	83	800.36
88	61	84	815.9
88	62	77	835.06
88	62	78	840.61
88	62	79	852.27
88	62	80	866.6
88	62	81	874.59
88	62	82	879.59
88	62	83	866.52
88	62	84	852.03
88	63	77	896.22
88	63	78	863.92
88	63	79	843.17
88	63	80	824.56
88	63	81	902.19
88	63	82	941.66
88	63	83	915.97
88	63	84	871.8
88	64	77	905.53
88	64	78	838.51
88	64	79	794.16
88	64	80	762.44
88	64	81	847.35
88	64	82	886.13
88	64	83	860.39
88	64	84	816.79
88	65	77	897.58
88	65	78	816.29
88	65	79	764.16
88	65	80	727.86
88	65	81	802.13
88	65	82	840.38
88	65	83	828.18
88	65	84	799.95
88	66	77	873.8
88	66	78	797.48
88	66	79	750.86
88	66	80	720.88
88	66	81	771.79
88	66	82	801.42
88	66	83	793.84
88	66	84	776.62
88	67	77	865.32
88	67	78	798.79
88	67	79	749.56
88	67	80	716.07
88	67	81	740.01
88	67	82	749.6
88	67	83	732.21
88	67	84	726.96
88	68	77	830.61
88	68	78	791.23
88	68	79	756.71
88	68	80	726.79
88	68	81	734.08
88	68	82	737.67
88	68	83	734.55
88	68	84	735.83
88	69	77	765.84
88	69	78	763.1
88	69	79	753
88	69	80	735.6
88	70	77	720.31
88	70	78	721.5
88	70	79	724.85
88	70	80	734.99
88	71	77	711.38
88	71	78	720.47
88	71	79	730.18
88	71	80	737.05
88	72	77	719.84
88	72	78	732.97
88	72	79	740.32
88	72	80	736.63
88	73	77	719.32
88	73	78	725.1
88	73	79	730.94
88	73	80	738.15
88	73	81	760.85
88	73	82	780.3
88	73	83	784.85
88	73	84	793.65
88	74	81	810.79
88	74	82	863.49
88	74	83	875.86
88	74	84	886.07
88	75	81	864.13
88	75	82	945.61
88	75	83	947.05
88	75	84	952.78
88	76	81	874.09
88	76	82	961.91
88	76	83	936.55
88	76	84	955.71
89	46	81	954.55
89	46	82	961.14
89	46	83	946.6
89	46	84	939.48
89	47	81	902.47
89	47	82	902.51
89	47	83	872.85
89	47	84	856.65
89	48	81	786.12
89	48	82	797.55
89	48	83	785.81
89	48	84	785.86
89	49	77	727.7
89	49	78	724.15
89	49	79	720.92
89	49	80	718.18
89	49	81	736.09
89	49	82	756.44
89	49	83	764.46
89	49	84	775.19
89	50	74	745.26
89	50	75	760.09
89	50	76	748.14
89	50	77	724.48
89	50	78	726.62
89	50	79	731.85
89	50	80	738.66
89	50	81	743.6
89	50	82	744.14
89	50	83	755.8
89	50	84	769.21
89	51	74	752.96
89	51	75	796.58
89	51	76	796.11
89	51	77	765.64
89	51	78	763.57
89	51	79	759.33
89	51	80	733.38
89	51	81	723.23
89	51	82	728.5
89	51	83	730.98
89	51	84	732.89
89	52	74	782.04
89	52	75	873.06
89	52	76	892.26
89	52	77	839.93
89	52	78	825.58
89	52	79	821.17
89	52	80	780.02
89	52	81	763.52
89	52	82	771.16
89	52	83	762.35
89	52	84	747.51
89	53	74	817.89
89	53	75	898.85
89	53	76	928.84
89	53	77	892.52
89	53	78	891.93
89	53	79	894.34
89	53	80	873.42
89	53	81	855.25
89	53	82	847.77
89	53	83	821.04
89	53	84	793.35
89	54	74	827.63
89	54	75	891.86
89	54	76	932.98
89	54	77	915.33
89	54	78	905.79
89	54	79	891.62
89	54	80	874.37
89	54	81	852.91
89	54	82	857.7
89	54	83	861.02
89	54	84	866.07
89	55	75	848.18
89	55	76	907.39
89	55	77	906.46
89	55	78	896.79
89	55	79	885.94
89	55	80	877.56
89	55	81	863.54
89	55	82	873.97
89	55	83	888.79
89	55	84	903.45
89	56	75	823.77
89	56	76	874.29
89	56	77	885.95
89	56	78	891.79
89	56	79	900.04
89	56	80	898.12
89	56	81	890.88
89	56	82	893.75
89	56	83	901.41
89	56	84	915.7
89	57	75	853.91
89	57	76	862.65
89	57	77	876.58
89	57	78	888.12
89	57	79	889.09
89	57	80	888.24
89	57	81	879.3
89	57	82	868.48
89	57	83	864.88
89	57	84	896.99
89	58	77	876.62
89	58	78	896.32
89	58	79	906.1
89	58	80	921.2
89	58	81	935.56
89	58	82	928.32
89	58	83	920.36
89	58	84	947.42
89	59	77	889.63
89	59	78	915.83
89	59	79	934.44
89	59	80	945.88
89	59	81	957.37
89	59	82	927.52
89	59	83	884.08
89	59	84	886.92
89	60	77	823.28
89	60	78	816.26
89	60	79	823.62
89	60	80	807.89
89	60	81	747.15
89	60	82	711.17
89	60	83	685.7
89	60	84	721.69
89	61	77	801.01
89	61	78	793.74
89	61	79	817.77
89	61	80	821.71
89	61	81	772.46
89	61	82	746.21
89	61	83	731.83
89	61	84	782.76
89	62	77	828.22
89	62	78	825.01
89	62	79	848.14
89	62	80	868.36
89	62	81	858.96
89	62	82	853.03
89	62	83	837.91
89	62	84	854.77
89	63	77	876.98
89	63	78	850.08
89	63	79	856.18
89	63	80	880.74
89	63	81	942.84
89	63	82	973.32
89	63	83	950.28
89	63	84	909.17
89	64	77	886.98
89	64	78	824.98
89	64	79	805.54
89	64	80	819.07
89	64	81	890.04
89	64	82	922.97
89	64	83	896.08
89	64	84	853.63
89	65	77	878.07
89	65	78	797.76
89	65	79	766.57
89	65	80	774.43
89	65	81	857.24
89	65	82	904.95
89	65	83	886.94
89	65	84	844.04
89	66	75	856.27
89	66	76	853.35
89	66	77	850.65
89	66	78	775.84
89	66	79	740.24
89	66	80	744.39
89	66	81	834.51
89	66	82	886.75
89	66	83	871.8
89	66	84	827.64
89	67	75	873.53
89	67	76	846.13
89	67	77	812.63
89	67	78	774.81
89	67	79	749.24
89	67	80	735.14
89	67	81	777.23
89	67	82	801.23
89	67	83	776.71
89	67	84	761.87
89	68	75	852.19
89	68	76	815.57
89	68	77	782.36
89	68	78	780.53
89	68	79	766.77
89	68	80	741.34
89	68	81	756.24
89	68	82	765.85
89	68	83	757.94
89	68	84	760.5
89	69	74	851.52
89	69	75	810.62
89	69	76	776.33
89	69	77	754.41
89	69	78	776.81
89	69	79	775.14
89	69	80	747.8
89	69	81	747.42
89	69	82	751.01
89	69	83	762.45
89	69	84	771.51
89	70	74	819.7
89	70	75	789.59
89	70	76	760.68
89	70	77	737.22
89	70	78	740.1
89	70	79	739.21
89	70	80	735.4
89	70	81	753.06
89	70	82	769.35
89	70	83	768.29
89	70	84	776.52
89	71	74	792.56
89	71	75	769.13
89	71	76	748.68
89	71	77	733.97
89	71	78	735.56
89	71	79	737.97
89	71	80	743.19
89	71	81	753.72
89	71	82	762.44
89	71	83	755.37
89	71	84	756.17
89	72	74	762.58
89	72	75	744.45
89	72	76	734.38
89	72	77	734.42
89	72	78	747.73
89	72	79	756.63
89	72	80	758.57
89	72	81	755.97
89	72	82	756.28
89	72	83	761.49
89	72	84	763.95
89	73	74	746.24
89	73	75	736.33
89	73	76	732.41
89	73	77	735.25
89	73	78	737.18
89	73	79	742.34
89	73	80	752.43
89	73	81	782.18
89	73	82	810.05
89	73	83	824.44
89	73	84	830.68
89	74	81	845.84
89	74	82	891.8
89	74	83	903.99
89	74	84	907.58
89	75	81	926.53
89	75	82	985.07
89	75	83	983.24
89	75	84	977.44
89	76	81	923.16
89	76	82	990.37
89	76	83	964.02
89	76	84	975.41
90	46	81	940.87
90	46	82	949.31
90	46	83	935.89
90	46	84	927.58
90	47	81	908.41
90	47	82	895.27
90	47	83	860.3
90	47	84	845.95
90	48	81	801.74
90	48	82	800.42
90	48	83	791.28
90	48	84	794.26
90	49	74	771.36
90	49	75	753.99
90	49	76	752.43
90	49	81	746.95
90	49	82	760.11
90	49	83	768.25
90	49	84	781.62
90	50	74	761.25
90	50	75	764.47
90	50	76	761.86
90	50	77	750.71
90	50	78	743.73
90	50	79	743.22
90	50	80	749.92
90	50	81	754.94
90	50	82	754.47
90	50	83	759.17
90	50	84	769.92
90	51	74	750.63
90	51	75	804.95
90	51	76	819.22
90	51	77	801.12
90	51	78	792.3
90	51	79	782.54
90	51	80	761.43
90	51	81	749.52
90	51	82	746.14
90	51	83	740.81
90	51	84	737.76
90	52	74	772.51
90	52	75	873.65
90	52	76	912.43
90	52	77	883.23
90	52	78	871.57
90	52	79	861.29
90	52	80	822.78
90	52	81	806.95
90	52	82	799.92
90	52	83	782.33
90	52	84	756.23
90	53	74	793.53
90	53	75	875.22
90	53	76	909.04
90	53	77	886.1
90	53	78	913.6
90	53	79	952.48
90	53	80	937.67
90	53	81	919.1
90	53	82	896.27
90	53	83	858.28
90	53	84	814.71
90	54	74	803.88
90	54	75	865
90	54	76	909.06
90	54	77	904.96
90	54	78	915.13
90	54	79	917.24
90	54	80	921.71
90	54	81	922.99
90	54	82	916.84
90	54	83	906.33
90	54	84	901.31
90	55	74	793.2
90	55	75	849.51
90	55	76	911
90	55	77	932.04
90	55	78	919.38
90	55	79	900.5
90	55	80	918.81
90	55	81	929.38
90	55	82	930.8
90	55	83	928.83
90	55	84	932.02
90	56	74	808.58
90	56	75	825.53
90	56	76	867.28
90	56	77	910.39
90	56	78	941.59
90	56	79	965.71
90	56	80	964.76
90	56	81	953.71
90	56	82	943.24
90	56	83	935.68
90	56	84	927.97
90	57	74	870.97
90	57	75	857.01
90	57	76	854.46
90	57	77	886.02
90	57	78	904.88
90	57	79	906.95
90	57	80	908.86
90	57	81	918.43
90	57	82	910.94
90	57	83	904.74
90	57	84	889.46
90	58	74	961.5
90	58	75	935.5
90	58	76	879.56
90	58	77	883.35
90	58	78	899.52
90	58	79	901.95
90	58	80	930.91
90	58	81	974.92
90	58	82	979.63
90	58	83	980.28
90	58	84	1004.2
90	59	75	903.3
90	59	76	888.38
90	59	77	903.5
90	59	78	930.77
90	59	79	956.12
90	59	80	982.27
90	59	81	1008.1
90	59	82	976.85
90	59	83	925.86
90	59	84	940.5
90	60	75	797.98
90	60	76	756.88
90	60	77	752.4
90	60	78	775.62
90	60	79	784.38
90	60	80	777.1
90	60	81	724.71
90	60	82	689.73
90	60	83	657.45
90	60	84	658.84
90	61	77	729.73
90	61	78	769.39
90	61	79	784.77
90	61	80	777.1
90	61	81	718.45
90	61	82	669.32
90	61	83	612.58
90	61	84	673.21
90	62	75	860.13
90	62	76	845.51
90	62	77	843.83
90	62	78	852.43
90	62	79	847.94
90	62	80	849.22
90	62	81	823.84
90	62	82	787.79
90	62	83	718.71
90	62	84	789.73
90	63	75	770.19
90	63	76	831.55
90	63	77	891.57
90	63	78	860.1
90	63	79	876.1
90	63	80	913.33
90	63	81	958.19
90	63	82	958.11
90	63	83	890.43
90	63	84	921.45
90	64	75	765.73
90	64	76	827.96
90	64	77	876.51
90	64	78	813.92
90	64	79	817.38
90	64	80	859.77
90	64	81	910.75
90	64	82	920.31
90	64	83	876.05
90	64	84	882.11
90	65	74	899.42
90	65	75	841.76
90	65	76	839.43
90	65	77	839.56
90	65	78	772.96
90	65	79	767.42
90	65	80	812.67
90	65	81	889.26
90	65	82	932.39
90	65	83	925.81
90	65	84	897
90	66	74	877.44
90	66	75	894.08
90	66	76	862.73
90	66	77	813.07
90	66	78	757.12
90	66	79	743.64
90	66	80	777.07
90	66	81	885.12
90	66	82	955.11
90	66	83	967.38
90	66	84	898.42
90	67	74	881.74
90	67	75	879.72
90	67	76	829.75
90	67	77	769.91
90	67	78	741.79
90	67	79	742.65
90	67	80	763.91
90	67	81	803.05
90	67	82	827.37
90	67	83	831.48
90	67	84	794.41
90	68	74	893.71
90	68	75	841.7
90	68	76	788.27
90	68	77	747.78
90	68	78	751.12
90	68	79	764.63
90	68	80	772.64
90	68	81	777.13
90	68	82	783.48
90	68	83	790.43
90	68	84	782.34
90	69	74	855.69
90	69	75	798.73
90	69	76	764.98
90	69	77	749.39
90	69	78	778.56
90	69	79	794.95
90	69	80	783.68
90	69	81	780.93
90	69	82	781.43
90	69	83	785.39
90	69	84	792.31
90	70	74	825.77
90	70	75	800.12
90	70	76	771.45
90	70	77	743.41
90	70	78	756.74
90	70	79	760.3
90	70	80	752.86
90	70	81	753.91
90	70	82	756.49
90	70	83	758.65
90	70	84	778.35
90	71	74	805.02
90	71	75	802.91
90	71	76	775.76
90	71	77	742.92
90	71	78	751.24
90	71	79	754.42
90	71	80	750.83
90	71	81	752.08
90	71	82	750.65
90	71	83	753.38
90	71	84	771.63
90	72	74	794.69
90	72	75	787.52
90	72	76	763.68
90	72	77	739.39
90	72	78	759
90	72	79	771.35
90	72	80	775.12
90	72	81	770.34
90	72	82	761.9
90	72	83	773.46
90	72	84	782.22
90	73	74	796
90	73	75	783.43
90	73	76	763.53
90	73	81	825.11
90	73	82	852.35
90	73	83	871.28
90	73	84	871.17
90	74	81	899.99
90	74	82	937.99
90	74	83	955.31
90	74	84	947.58
90	75	81	985.43
90	75	82	1010.1
90	75	83	1023.8
90	75	84	1010.1
90	76	81	958.53
90	76	82	1000.4
90	76	83	1016.5
90	76	84	1013.5
91	47	81	909.21
91	47	82	895.61
91	47	83	876.86
91	47	84	878.94
91	48	81	826.18
91	48	82	807.71
91	48	83	806.32
91	48	84	815.62
91	49	74	781.24
91	49	75	782.91
91	49	76	774.82
91	49	81	773.69
91	49	82	770.55
91	49	83	777.05
91	49	84	788.19
91	50	74	772.57
91	50	75	789.58
91	50	76	778.28
91	50	81	765.44
91	50	82	778.18
91	50	83	771.5
91	50	84	775.06
91	51	74	769.9
91	51	75	824.02
91	51	76	825.8
91	51	81	769.06
91	51	82	763.71
91	51	83	751.6
91	51	84	751.76
91	52	74	814.47
91	52	75	891.29
91	52	76	914.28
91	52	81	823.35
91	52	82	795.97
91	52	83	777.64
91	52	84	762.13
91	53	74	843.97
91	53	75	905.2
91	53	76	925.48
91	53	81	926.25
91	53	82	861.36
91	53	83	833.36
91	53	84	813.07
91	54	74	852.36
91	54	75	900.02
91	54	76	926.52
91	54	81	953.18
91	54	82	930.03
91	54	83	901.25
91	54	84	866.69
91	55	74	837.02
91	55	75	897.06
91	55	76	944.49
91	55	81	968.14
91	55	82	968.53
91	55	83	947.6
91	55	84	920.39
91	56	74	831.25
91	56	75	867.98
91	56	76	904.4
91	56	81	990.54
91	56	82	985.39
91	56	83	969.13
91	56	84	946.68
91	57	74	861.82
91	57	75	864
91	57	76	869.74
91	57	77	906.78
91	57	78	934.01
91	57	79	946.18
91	57	80	944.82
91	57	81	948.92
91	57	82	942.21
91	57	83	931.92
91	57	84	914.16
91	58	74	927.74
91	58	75	904.43
91	58	76	873.27
91	58	77	902.05
91	58	78	922.82
91	58	79	918.79
91	58	80	939.08
91	58	81	987.9
91	58	82	997.68
91	58	83	1002.9
91	58	84	1020.4
91	59	74	906.77
91	59	75	919.36
91	59	76	917.69
91	59	77	933.19
91	59	78	952.45
91	59	79	947.12
91	59	80	955.51
91	59	81	1003.5
91	59	82	992.63
91	59	83	970.15
91	59	84	961.16
91	60	74	823.68
91	60	75	792.84
91	60	76	744
91	60	77	748.91
91	60	78	788.95
91	60	79	733.57
91	60	80	718.92
91	60	81	758.24
91	60	82	764.22
91	60	83	750.88
91	60	84	696.98
91	61	74	783.14
91	61	75	704.24
91	61	76	678.21
91	61	77	713.57
91	61	78	809
91	61	79	757.79
91	61	80	733.7
91	61	81	750.62
91	61	82	742.42
91	61	83	712.33
91	61	84	659.98
91	62	74	949.88
91	62	75	703.54
91	62	76	806.3
91	62	77	880.9
91	62	78	931.18
91	62	79	882.83
91	62	80	849.61
91	62	81	845.5
91	62	82	832.24
91	62	83	795.79
91	62	84	794.5
91	63	74	915.01
91	63	75	709.94
91	63	76	844.19
91	63	77	922.33
91	63	78	876.54
91	63	79	898.7
91	63	80	938.73
91	63	81	968.76
91	63	82	959.92
91	63	83	899.9
91	63	84	948.78
91	64	74	861.65
91	64	75	789.02
91	64	76	861.62
91	64	77	884.72
91	64	78	808.54
91	64	79	820.4
91	64	80	861.14
91	64	81	906.86
91	64	82	897.84
91	64	83	816.5
91	64	84	877.56
91	65	74	854.19
91	65	75	920.85
91	65	76	881.45
91	65	77	819.61
91	65	78	761.2
91	65	79	759.32
91	65	80	796.84
91	65	81	879.81
91	65	82	909.65
91	65	83	868.79
91	65	84	905.43
91	66	74	856.94
91	66	75	909.22
91	66	76	867.04
91	66	77	796.63
91	66	78	750.97
91	66	79	745.3
91	66	80	781.78
91	66	81	889.44
91	66	82	958.3
91	66	83	967.03
91	66	84	944.98
91	67	74	880.88
91	67	75	893.56
91	67	76	840.26
91	67	81	826.17
91	67	82	856.24
91	67	83	870.79
91	67	84	844.31
91	68	74	899.77
91	68	75	870.72
91	68	76	811.46
91	68	81	805.21
91	68	82	804.36
91	68	83	806.57
91	68	84	804.71
91	69	74	864.49
91	69	75	815.65
91	69	76	773.43
91	69	81	814.75
91	69	82	791.04
91	69	83	763.82
91	69	84	788.57
91	70	74	831.01
91	70	75	804.95
91	70	76	775.37
91	70	81	779.5
91	70	82	772.23
91	70	83	762.39
91	70	84	776.13
91	71	74	804.68
91	71	75	806.95
91	71	76	784.91
91	71	81	774.1
91	71	82	781.16
91	71	83	779.01
91	71	84	788.43
91	72	74	802.22
91	72	75	807.67
91	72	76	785.45
91	72	81	798.06
91	72	82	812.55
91	72	83	807.39
91	72	84	813.58
91	73	74	804.66
91	73	75	804.17
91	73	76	783.61
91	73	81	878.8
91	73	82	894.19
91	73	83	894.05
91	73	84	898.75
91	74	74	809.02
91	74	75	793.64
91	74	76	769.93
91	74	81	964.1
91	74	82	970.27
91	74	83	976.76
91	74	84	981.56
91	75	81	1025.3
91	75	82	1020.6
91	75	83	1038.3
91	75	84	1046.6
91	76	81	985.75
91	76	82	1004.7
91	76	83	1033.5
91	76	84	1047.8
92	47	81	961.86
92	47	82	969.13
92	47	83	951.25
92	47	84	957.35
92	48	81	877.82
92	48	82	878.82
92	48	83	879.36
92	48	84	891.38
92	49	74	796.69
92	49	75	828.15
92	49	76	807.41
92	49	81	814.28
92	49	82	813.18
92	49	83	828.19
92	49	84	843.61
92	50	74	790.48
92	50	75	827.72
92	50	76	800.95
92	50	81	786.82
92	50	82	806.93
92	50	83	803.52
92	50	84	809.88
92	51	74	791.88
92	51	75	829.02
92	51	76	816.54
92	51	81	773.61
92	51	82	795.15
92	51	83	778.04
92	51	84	782.45
92	52	74	839.91
92	52	75	883.58
92	52	76	889.06
92	52	81	782.62
92	52	82	782.43
92	52	83	765.04
92	52	84	760.22
92	53	74	895.25
92	53	75	934.57
92	53	76	939.73
92	53	81	814.18
92	53	82	766.35
92	53	83	761.02
92	53	84	770.97
92	54	74	933.23
92	54	75	959.94
92	54	76	965.67
92	54	81	852.87
92	54	82	821.55
92	54	83	808.71
92	54	84	798.84
92	55	74	910.15
92	55	75	958.5
92	55	76	980.95
92	55	81	889.19
92	55	82	876.41
92	55	83	869.5
92	55	84	861.07
92	56	74	883.65
92	56	75	931.22
92	56	76	960.12
92	56	81	929.18
92	56	82	917.16
92	56	83	910.05
92	56	84	905.19
92	57	74	867.77
92	57	75	889.83
92	57	76	917.83
92	57	77	934.52
92	57	78	957.07
92	57	79	974.8
92	57	80	943.59
92	57	81	912.09
92	57	82	888.64
92	57	83	881.53
92	57	84	889.64
92	58	74	876.7
92	58	75	855.9
92	58	76	883.07
92	58	77	931.93
92	58	78	960.21
92	58	79	969.61
92	58	80	958.05
92	58	81	937.47
92	58	82	928.29
92	58	83	937.01
92	58	84	968.66
92	59	74	934.32
92	59	75	952.04
92	59	76	974.4
92	59	77	963.19
92	59	78	955.76
92	59	79	992.9
92	59	80	974.56
92	59	81	938.14
92	59	82	933.55
92	59	83	931.7
92	59	84	930.1
92	60	74	882.92
92	60	75	861.2
92	60	76	831.44
92	60	77	823.55
92	60	78	836.77
92	60	79	775.67
92	60	80	752.38
92	60	81	798.84
92	60	82	810.52
92	60	83	804.43
92	60	84	753.29
92	61	74	830.5
92	61	75	708.45
92	61	76	721.82
92	61	77	786.36
92	61	78	861.04
92	61	79	780.41
92	61	80	772.36
92	61	81	852.22
92	61	82	875.86
92	61	83	859.86
92	61	84	768.29
92	62	74	893.13
92	62	75	553.49
92	62	76	744.98
92	62	77	890.82
92	62	78	941.33
92	62	79	890.17
92	62	80	879.84
92	62	81	935.61
92	62	82	950.87
92	62	83	940.53
92	62	84	882.98
92	63	74	866.57
92	63	75	671.29
92	63	76	854.74
92	63	77	935.89
92	63	78	874.11
92	63	79	905.72
92	63	80	946.77
92	63	81	972.86
92	63	82	989.73
92	63	83	985.57
92	63	84	994.79
92	64	74	810.8
92	64	75	834.8
92	64	76	905.83
92	64	77	913.56
92	64	78	836.57
92	64	79	831.87
92	64	80	854.1
92	64	81	909.43
92	64	82	927.56
92	64	83	891.62
92	64	84	922.39
92	65	74	791.59
92	65	75	957.76
92	65	76	917.67
92	65	77	864.04
92	65	78	825.26
92	65	79	785.52
92	65	80	780.29
92	65	81	866.62
92	65	82	910.34
92	65	83	902.61
92	65	84	936.66
92	66	74	851.78
92	66	75	894.44
92	66	76	890.13
92	66	77	873.52
92	66	78	835.07
92	66	79	796.7
92	66	80	785.78
92	66	81	856.31
92	66	82	919.94
92	66	83	965.11
92	66	84	976.81
92	67	74	903.6
92	67	75	892.31
92	67	76	878.32
92	67	81	808.06
92	67	82	853.31
92	67	83	891.55
92	67	84	894.92
92	68	74	929.07
92	68	75	908.52
92	68	76	865.78
92	68	81	787.48
92	68	82	806.83
92	68	83	826.37
92	68	84	835.77
92	69	74	875.71
92	69	75	859.08
92	69	76	812.87
92	69	81	800.51
92	69	82	788.2
92	69	83	781.93
92	69	84	799.83
92	70	74	832.97
92	70	75	812.12
92	70	76	780.12
92	70	81	776.18
92	70	82	779.94
92	70	83	771.99
92	70	84	785.9
92	71	74	804.15
92	71	75	781.94
92	71	76	763.98
92	71	81	780.46
92	71	82	801.93
92	71	83	796.13
92	71	84	811.25
92	72	74	807.47
92	72	75	804.51
92	72	76	781.58
92	72	81	835.42
92	72	82	853.74
92	72	83	844.72
92	72	84	861.19
92	73	74	806.93
92	73	75	806.46
92	73	76	782.76
92	73	81	907.81
92	73	82	921.12
92	73	83	918.98
92	73	84	930.29
92	74	74	806.47
92	74	75	798.58
92	74	76	775.15
92	74	81	976.36
92	74	82	982.48
92	74	83	995.21
92	74	84	1006.7
92	75	81	1002.6
92	75	82	1004.1
92	75	83	1041.5
92	75	84	1066.5
92	76	81	969.78
92	76	82	987.84
92	76	83	1025.2
92	76	84	1057.3
93	49	74	816.93
93	49	75	857.29
93	49	76	825.79
93	50	74	820.19
93	50	75	847.45
93	50	76	812.13
93	50	81	796.64
93	50	82	811.25
93	50	83	802.71
93	50	84	816.91
93	51	74	813.84
93	51	75	797.84
93	51	76	786.39
93	51	81	787.6
93	51	82	806.29
93	51	83	800.62
93	51	84	820.3
93	52	74	823.23
93	52	75	818.6
93	52	76	811.99
93	52	81	785.29
93	52	82	789.17
93	52	83	790.3
93	52	84	806.47
93	53	74	892.76
93	53	75	903.95
93	53	76	881.02
93	53	81	774.46
93	53	82	745.71
93	53	83	753.93
93	53	84	776.64
93	54	71	766.79
93	54	72	785.5
93	54	73	863.68
93	54	74	992.12
93	54	75	995.56
93	54	76	953.22
93	54	81	786.47
93	54	82	758.47
93	54	83	758.61
93	54	84	762.95
93	55	71	805.49
93	55	72	796.89
93	55	73	844.72
93	55	74	985.86
93	55	75	998.26
93	55	76	987.44
93	55	81	805.14
93	55	82	789.81
93	55	83	795.67
93	55	84	808.99
93	56	71	867.07
93	56	72	840.83
93	56	73	839.8
93	56	74	955.91
93	56	75	982.43
93	56	76	976.72
93	56	81	829.64
93	56	82	829.83
93	56	83	839.56
93	56	84	856.4
93	57	71	947.69
93	57	72	907.22
93	57	73	844.85
93	57	74	911.29
93	57	75	940.65
93	57	76	955.71
93	57	77	937.32
93	57	78	939.96
93	57	79	949.67
93	57	80	897.38
93	58	71	955.11
93	58	72	973.71
93	58	73	919.74
93	58	74	869.11
93	58	75	877.01
93	58	76	937.84
93	58	77	939.65
93	58	78	942.94
93	58	79	953.61
93	58	80	936.11
93	59	71	926.89
93	59	72	983.62
93	59	73	982.78
93	59	74	969.09
93	59	75	963.15
93	59	76	958.2
93	59	77	943.23
93	59	78	944.54
93	59	79	988.65
93	59	80	972.4
93	60	71	895.72
93	60	72	959.76
93	60	73	899.05
93	60	74	896.88
93	60	75	915.3
93	60	76	899.41
93	60	77	855.82
93	60	78	818.75
93	60	79	767.86
93	60	80	760.94
93	61	74	757.32
93	61	75	801.16
93	61	76	844.31
93	61	77	846.66
93	61	78	830.11
93	61	79	761.17
93	61	80	769.52
93	62	71	913.97
93	62	72	1026.8
93	62	73	960.99
93	62	74	870.68
93	62	75	733.74
93	62	76	837.76
93	62	77	909.17
93	62	78	920.52
93	62	79	867.32
93	62	80	869.56
93	63	71	862.15
93	63	72	965.13
93	63	73	960.4
93	63	74	916.26
93	63	75	853.42
93	63	76	894.75
93	63	77	913.44
93	63	78	888.17
93	63	79	912.13
93	63	80	933.67
93	64	71	838.39
93	64	72	886.1
93	64	73	891.17
93	64	74	896.16
93	64	75	934.94
93	64	76	930.37
93	64	77	917.96
93	64	78	878.24
93	64	79	862.65
93	64	80	858.53
93	65	71	875.65
93	65	72	958.18
93	65	73	901.71
93	65	74	873.67
93	65	75	942.42
93	65	76	942.34
93	65	77	921.14
93	65	78	887.24
93	65	79	829.99
93	65	80	796.79
93	66	71	874.79
93	66	72	959.91
93	66	73	941.62
93	66	74	929.05
93	66	75	936.91
93	66	76	938.57
93	67	71	845.57
93	67	72	955.06
93	67	73	971.72
93	67	74	957.54
93	67	75	933.47
93	67	76	935.92
93	67	81	785.68
93	67	82	827.36
93	67	83	883.56
93	67	84	911.42
93	68	71	832.93
93	68	72	987.98
93	68	73	996.87
93	68	74	965.33
93	68	75	928.47
93	68	76	918.93
93	68	81	778.35
93	68	82	803.12
93	68	83	832.41
93	68	84	855.57
93	69	71	744.53
93	69	72	904.99
93	69	73	923.05
93	69	74	887.77
93	69	75	870.1
93	69	76	847.91
93	69	81	787.08
93	69	82	793.85
93	69	83	806.7
93	69	84	815.72
93	70	74	841.63
93	70	75	823.18
93	70	76	804.72
93	70	81	767.22
93	70	82	780.89
93	70	83	784.26
93	70	84	797.44
93	71	74	826.6
93	71	75	796.01
93	71	76	782.33
93	71	81	771.59
93	71	82	799.15
93	71	83	799.93
93	71	84	819.18
93	72	74	845.15
93	72	75	843.44
93	72	76	819.94
93	72	81	851.38
93	72	82	872.7
93	72	83	879.62
93	72	84	899.36
93	73	74	838.47
93	73	75	838.64
93	73	76	820.2
93	73	81	933.44
93	73	82	950.29
93	73	83	948.9
93	73	84	963.04
93	74	74	820.71
93	74	75	810.36
93	74	76	802.65
94	49	74	838.71
94	49	75	850.97
94	49	76	824.81
94	50	71	887.34
94	50	72	842
94	50	73	837.18
94	50	74	833.5
94	50	75	826.66
94	50	76	805
94	51	71	873.85
94	51	72	835.57
94	51	73	822.92
94	51	74	807.81
94	51	75	786.71
94	51	76	774.16
94	52	71	865.73
94	52	72	828.11
94	52	73	816.11
94	52	74	812.92
94	52	75	810.91
94	52	76	800.7
94	53	69	637.11
94	53	70	742.71
94	53	71	869.3
94	53	72	829.77
94	53	73	833.37
94	53	74	855.81
94	53	75	855.1
94	53	76	843.28
94	54	69	608.89
94	54	70	689.31
94	54	71	836.07
94	54	72	838.26
94	54	73	873.6
94	54	74	932.55
94	54	75	920.85
94	54	76	902.4
94	54	78	878.24
94	54	79	858.9
94	54	80	800.47
94	55	69	598.77
94	55	70	674.65
94	55	71	843.89
94	55	72	813.99
94	55	73	848.33
94	55	74	963.16
94	55	75	976.36
94	55	76	967.93
94	55	78	917.53
94	55	79	883.85
94	55	80	822.32
94	56	69	621.47
94	56	70	696.1
94	56	71	864.27
94	56	72	841.05
94	56	73	854.53
94	56	74	955.86
94	56	75	978.72
94	56	76	971.28
94	56	78	949.97
94	56	79	979.82
94	56	80	870.08
94	57	71	903.04
94	57	72	902.91
94	57	73	887.37
94	57	74	923.81
94	57	75	954.84
94	57	76	975.46
94	57	77	940.66
94	57	78	946.31
94	57	79	971
94	57	80	890.5
94	58	71	930.9
94	58	72	950.9
94	58	73	931.49
94	58	74	888.06
94	58	75	917.95
94	58	76	987.02
94	58	77	958.06
94	58	78	948.33
94	58	79	962.07
94	58	80	938.59
94	59	71	937.05
94	59	72	975.84
94	59	73	989.71
94	59	74	980.66
94	59	75	976.51
94	59	76	961.98
94	59	77	939.04
94	59	78	944.63
94	59	79	997.23
94	59	80	990.02
94	60	71	864.39
94	60	72	879.65
94	60	73	839.19
94	60	74	852.45
94	60	75	878.3
94	60	76	904.09
94	60	77	858.48
94	60	78	803.88
94	60	79	766.2
94	60	80	782.32
94	61	71	686.82
94	61	72	629.53
94	61	73	549.16
94	61	74	646.14
94	61	75	756.44
94	61	76	874.48
94	61	77	870.76
94	61	78	820.78
94	61	79	750.29
94	61	80	774.63
94	62	71	771.04
94	62	72	776.04
94	62	73	792.76
94	62	74	832.36
94	62	75	856.54
94	62	76	925.32
94	62	77	945.46
94	62	78	925.79
94	62	79	853.92
94	62	80	860.83
94	63	71	860.51
94	63	72	907.66
94	63	73	943.59
94	63	74	969.61
94	63	75	978.67
94	63	76	963.15
94	63	77	938.05
94	63	78	920.65
94	63	79	924.62
94	63	80	928.95
94	64	71	876.32
94	64	72	978.57
94	64	73	993.75
94	64	74	1002.4
94	64	75	1015
94	64	76	973.43
94	64	77	947.89
94	64	78	934.69
94	64	79	907.08
94	64	80	881.22
94	65	71	896.32
94	65	72	999.02
94	65	73	982.68
94	65	74	963.41
94	65	75	971.57
94	65	76	964.99
94	65	77	962.43
94	65	78	961.89
94	65	79	898.12
94	65	80	846.94
94	66	71	872.21
94	66	72	973.47
94	66	73	967.94
94	66	74	964.72
94	66	75	976.31
94	66	76	962.71
94	66	78	953.96
94	66	79	918.24
94	66	80	871.87
94	67	69	769.9
94	67	70	781.67
94	67	71	806.95
94	67	72	935.08
94	67	73	950.82
94	67	74	950.9
94	67	75	955.56
94	67	76	952.74
94	67	78	960.09
94	67	79	912.55
94	67	80	851.09
94	68	69	670.66
94	68	70	707.6
94	68	71	774.68
94	68	72	922.05
94	68	73	948.66
94	68	74	944.02
94	68	75	925.61
94	68	76	932.4
94	68	78	947.27
94	68	79	893.33
94	68	80	826.48
94	69	69	658.77
94	69	70	677.77
94	69	71	714.98
94	69	72	852.45
94	69	73	886.77
94	69	74	882.63
94	69	75	867.43
94	69	76	860.21
94	69	78	865.73
94	69	79	836.75
94	69	80	797.49
94	70	69	667.31
94	70	70	663.81
94	70	71	669.37
94	70	72	809.48
94	70	73	844.3
94	70	74	835.17
94	70	75	821.71
94	70	76	816.89
94	71	71	664.56
94	71	72	805.58
94	71	73	833.42
94	71	74	811.58
94	71	75	793.54
94	71	76	790.65
94	72	71	650.11
94	72	72	782.36
94	72	73	833.43
94	72	74	838.05
94	72	75	839.51
94	72	76	826.31
94	73	71	637.11
94	73	72	774.46
94	73	73	836.19
94	73	74	839.03
94	73	75	838.88
94	73	76	837.82
94	74	74	825.49
94	74	75	815.72
94	74	76	833.64
95	50	71	887.73
95	50	72	840.56
95	50	73	839.99
95	51	71	892.04
95	51	72	868.59
95	51	73	865.01
95	52	71	884.03
95	52	72	877.69
95	52	73	885.34
95	53	69	639.95
95	53	70	736.69
95	53	71	861.11
95	53	72	864.22
95	53	73	884.64
95	53	77	893.27
95	53	78	885.96
95	53	79	868.56
95	53	80	827.32
95	54	69	637.25
95	54	70	712.08
95	54	71	838.1
95	54	72	836.74
95	54	73	854.84
95	54	77	935.3
95	54	78	945.16
95	54	79	914.94
95	54	80	826.47
95	55	69	635.21
95	55	70	704.7
95	55	71	858.9
95	55	72	842.71
95	55	73	855.87
95	55	77	990.95
95	55	78	975.17
95	55	79	935.39
95	55	80	847.96
95	56	69	648.66
95	56	70	715.37
95	56	71	878.3
95	56	72	870.02
95	56	73	872.73
95	56	77	962.25
95	56	78	992.87
95	56	79	1025.5
95	56	80	930.94
95	57	69	749.28
95	57	70	769.14
95	57	71	886.48
95	57	72	906.7
[truncated: 7,412 more rows]
