# Supplementary material for: From mathematics to medicine: A practical primer on topological data analysis (TDA) and the development of related analytic tools for the functional discovery of latent structure in fMRI data
Source: PLoS One. 2021 Aug 12;16(8):e0255859. doi: 10.1371/journal.pone.0255859 (PMC8360597; doi:10.1371/journal.pone.0255859)
Supplement: S1 Data — The included archive of .csv files has one .csv file for each time index. Each .csv file contains a single matrix, which has one column for each of the spatial coordinates x, y, z and one column for the fMRI signal amplitude at voxel (x, y, z) at that time index. This is normalized scan data for a single patient from our study, described in the paper, with an ACC (anterior cingulate cortex) mask applied. This is the data we used, together with our software implementation of our workflow (available at https://github.com/regalski/Wayne-State-TDA), to produce the persistence diagrams, vineyards, and loop locations pictured in the figures and described in the Workflow section of our paper. (ZIP) [file pone.0255859.s004.zip › lea2002_145_121_121_time_222_rdACC.csv]

86	49	77	727.5
86	49	78	722.69
86	49	79	718.46
86	49	80	715.73
86	50	77	717.83
86	50	78	710.36
86	50	79	705.17
86	50	80	721.62
86	51	77	717.29
86	51	78	710.73
86	51	79	705.57
86	51	80	702.24
86	52	77	743.77
86	52	78	725.52
86	52	79	716.32
86	52	80	712.65
86	53	77	802.59
86	53	78	752.82
86	53	79	743.11
86	53	80	742.89
86	54	77	851.31
86	54	78	814.41
86	54	79	805.22
86	54	80	782.41
86	55	77	877.78
86	55	78	855.75
86	55	79	851.63
86	55	80	836.91
86	56	77	870.45
86	56	78	869.47
86	56	79	895.06
86	56	80	897.13
86	57	77	841.69
86	57	78	875.56
86	57	79	893.02
86	57	80	893.5
86	57	81	884.18
86	57	82	852.43
86	58	77	837.82
86	58	78	870.3
86	58	79	891.72
86	58	80	904.29
86	58	81	910.13
86	58	82	898.32
86	59	81	884.4
86	59	82	876.43
86	60	81	764.29
86	60	82	768.94
86	61	81	794.93
86	61	82	808.04
86	62	81	825.4
86	62	82	852.85
86	63	77	875.28
86	63	78	848.46
86	63	79	830.51
86	63	80	823.81
86	63	81	847.41
86	63	82	877.66
86	64	77	844.05
86	64	78	824.15
86	64	79	808.92
86	64	80	753.39
86	64	81	747.46
86	64	82	763.5
86	65	77	847.72
86	65	78	850.62
86	65	79	837.24
86	65	80	772.3
86	65	81	755.75
86	65	82	760.59
86	66	77	888.14
86	66	78	886.8
86	66	79	866.26
86	66	80	805.1
86	66	81	779.15
86	66	82	768.65
86	67	77	816.2
86	67	78	843.93
86	67	79	859.82
86	67	80	800.75
86	68	77	835.58
86	68	78	849.64
86	68	79	863.79
86	68	80	815.62
86	69	77	832.83
86	69	78	824.03
86	69	79	821.95
86	69	80	786.24
86	70	77	780.9
86	70	78	759.26
86	70	79	729.33
86	70	80	715.04
86	71	77	738.6
86	71	78	739.26
86	71	79	741.14
86	71	80	718.13
86	72	77	717.58
86	72	78	727.87
86	72	79	735.08
86	72	80	715.19
86	73	77	740.27
86	73	78	732.98
86	73	79	719.84
86	73	80	708.84
87	46	81	926.74
87	46	82	914.74
87	46	83	926.38
87	46	84	933.9
87	47	81	871.97
87	47	82	867.36
87	47	83	862.15
87	47	84	858.54
87	48	81	754.24
87	48	82	776.59
87	48	83	776.73
87	48	84	773.62
87	49	77	728.9
87	49	78	728.81
87	49	79	735.87
87	49	80	726.33
87	49	81	733.51
87	49	82	752.68
87	49	83	748.69
87	49	84	739.14
87	50	77	719.67
87	50	78	720.01
87	50	79	727.77
87	50	80	744.12
87	50	81	752.11
87	50	82	745.07
87	50	83	733.83
87	50	84	720.95
87	51	77	727.66
87	51	78	720.95
87	51	79	715.1
87	51	80	717.74
87	52	77	766.21
87	52	78	747.09
87	52	79	727.55
87	52	80	722.54
87	53	77	832.28
87	53	78	791.84
87	53	79	764.63
87	53	80	747.19
87	54	77	868.95
87	54	78	834.5
87	54	79	803.17
87	54	80	769.29
87	55	77	884.1
87	55	78	865.46
87	55	79	845.98
87	55	80	815.87
87	55	81	773.41
87	55	82	757.72
87	55	83	747.69
87	55	84	750.33
87	56	77	868.91
87	56	78	878.79
87	56	79	904.1
87	56	80	889.78
87	56	81	832.83
87	56	82	797.81
87	56	83	767.02
87	56	84	762.85
87	57	77	851.98
87	57	78	898.82
87	57	79	923.4
87	57	80	920.25
87	57	81	867.2
87	57	82	819.1
87	57	83	769.59
87	57	84	761.39
87	58	77	852.49
87	58	78	899.14
87	58	79	922.03
87	58	80	935.1
87	58	81	916.61
87	58	82	894.04
87	58	83	863.46
87	58	84	849.37
87	59	77	885.18
87	59	78	887.64
87	59	79	900.6
87	59	80	913.84
87	59	81	908.12
87	59	82	893.65
87	59	83	880.27
87	59	84	869.81
87	60	77	799.85
87	60	78	808.85
87	60	79	815.03
87	60	80	810.84
87	60	81	789.66
87	60	82	790.15
87	60	83	827.59
87	60	84	849.57
87	61	77	759.94
87	61	78	761.49
87	61	79	782.05
87	61	80	828.44
87	61	81	803.92
87	61	82	790.8
87	61	83	820.03
87	61	84	835.23
87	62	77	769.65
87	62	78	758.78
87	62	79	774.88
87	62	80	834.3
87	62	81	826.16
87	62	82	824
87	62	83	836.08
87	62	84	840.09
87	63	77	896.04
87	63	78	853.56
87	63	79	828.56
87	63	80	829.41
87	63	81	846.55
87	63	82	869.44
87	63	83	846.81
87	63	84	826.41
87	64	77	862.98
87	64	78	814.65
87	64	79	782.68
87	64	80	756.77
87	64	81	782.73
87	64	82	820.81
87	64	83	776.91
87	64	84	745.95
87	65	77	848.98
87	65	78	816.04
87	65	79	780.68
87	65	80	740.78
87	65	81	757.73
87	65	82	791.61
87	65	83	760.57
87	65	84	740.03
87	66	77	886.71
87	66	78	846.43
87	66	79	789.95
87	66	80	740.48
87	66	81	739.66
87	66	82	763.82
87	66	83	741.58
87	66	84	730.17
87	67	77	869.26
87	67	78	831.35
87	67	79	775.21
87	67	80	703.82
87	67	81	698.74
87	67	82	724.2
87	67	83	707.68
87	67	84	705.67
87	68	77	853.71
87	68	78	826.31
87	68	79	788.09
87	68	80	723.81
87	68	81	713.55
87	68	82	730.61
87	68	83	717.81
87	68	84	713.28
87	69	77	818.54
87	69	78	794.69
87	69	79	776.54
87	69	80	733.94
87	70	77	736.97
87	70	78	730.37
87	70	79	731.4
87	70	80	728.74
87	71	77	720.03
87	71	78	733.81
87	71	79	752.89
87	71	80	741.38
87	72	77	717.53
87	72	78	736.08
87	72	79	753.35
87	72	80	742.27
87	73	77	732.27
87	73	78	728.86
87	73	79	719.86
87	73	80	729.26
87	73	81	742.26
87	73	82	753.14
87	73	83	732.77
87	73	84	728.7
87	74	81	787.77
87	74	82	850.36
87	74	83	849.54
87	74	84	845.34
87	75	81	816.46
87	75	82	923.14
87	75	83	920.71
87	75	84	911.12
87	76	81	827.09
87	76	82	973.64
87	76	83	952.85
87	76	84	941.77
88	46	81	973.51
88	46	82	964.52
88	46	83	972.42
88	46	84	969.84
88	47	81	911.05
88	47	82	915.91
88	47	83	902.49
88	47	84	887.53
88	48	81	785.81
88	48	82	804.24
88	48	83	792.96
88	48	84	779.39
88	49	77	732.02
88	49	78	729.92
88	49	79	735.24
88	49	80	733.76
88	49	81	746.85
88	49	82	769.04
88	49	83	762.98
88	49	84	750.36
88	50	77	719.85
88	50	78	724.07
88	50	79	735.33
88	50	80	738.17
88	50	81	745.36
88	50	82	748.62
88	50	83	743.97
88	50	84	737.64
88	51	77	737.25
88	51	78	725.14
88	51	79	721.09
88	51	80	720.61
88	52	77	780.48
88	52	78	758.01
88	52	79	746.61
88	52	80	736.61
88	53	77	856.7
88	53	78	830.46
88	53	79	811.87
88	53	80	776.52
88	54	77	892.41
88	54	78	865.03
88	54	79	846.28
88	54	80	816.21
88	55	77	906.04
88	55	78	877.63
88	55	79	874.49
88	55	80	853.83
88	55	81	819.5
88	55	82	822.55
88	55	83	829.43
88	55	84	811.14
88	56	77	879.94
88	56	78	859.07
88	56	79	900.54
88	56	80	895.08
88	56	81	846.21
88	56	82	854.22
88	56	83	862.5
88	56	84	840.43
88	57	77	878.7
88	57	78	909.23
88	57	79	915.8
88	57	80	896.2
88	57	81	847.56
88	57	82	826.13
88	57	83	809.14
88	57	84	825.11
88	58	77	884.72
88	58	78	937.45
88	58	79	921.79
88	58	80	903.28
88	58	81	891.02
88	58	82	885.42
88	58	83	877.9
88	58	84	892.75
88	59	77	897.71
88	59	78	930.39
88	59	79	911.21
88	59	80	889.74
88	59	81	887.87
88	59	82	875.91
88	59	83	863.14
88	59	84	867.84
88	60	77	879.74
88	60	78	888.22
88	60	79	852.14
88	60	80	806.6
88	60	81	771.51
88	60	82	754.16
88	60	83	770.05
88	60	84	794.84
88	61	77	851.44
88	61	78	853.85
88	61	79	849.53
88	61	80	852.26
88	61	81	796.32
88	61	82	768.82
88	61	83	812.58
88	61	84	828
88	62	77	809.11
88	62	78	825.67
88	62	79	844.3
88	62	80	883.58
88	62	81	845.69
88	62	82	830.77
88	62	83	865.69
88	62	84	865.11
88	63	77	899.31
88	63	78	857.03
88	63	79	848.25
88	63	80	895.6
88	63	81	922.27
88	63	82	936.77
88	63	83	916.08
88	63	84	877.87
88	64	77	898.51
88	64	78	821.49
88	64	79	786.14
88	64	80	821.43
88	64	81	873.38
88	64	82	909.15
88	64	83	848.38
88	64	84	791.75
88	65	77	893.59
88	65	78	811.31
88	65	79	757.16
88	65	80	778.83
88	65	81	843.11
88	65	82	894.38
88	65	83	840.21
88	65	84	785.98
88	66	77	923.8
88	66	78	828.46
88	66	79	752.81
88	66	80	759.8
88	66	81	815.75
88	66	82	865.41
88	66	83	821.87
88	66	84	775.65
88	67	77	854.36
88	67	78	788.75
88	67	79	738.47
88	67	80	723.99
88	67	81	744.95
88	67	82	769.56
88	67	83	749.2
88	67	84	729.98
88	68	77	803.63
88	68	78	768.22
88	68	79	741.69
88	68	80	715.79
88	68	81	728.11
88	68	82	750.72
88	68	83	744.6
88	68	84	736.86
88	69	77	761.84
88	69	78	748.07
88	69	79	735.97
88	69	80	715.61
88	70	77	740.26
88	70	78	726.46
88	70	79	719.82
88	70	80	730
88	71	77	734.4
88	71	78	734.49
88	71	79	743.21
88	71	80	758.12
88	72	77	727.87
88	72	78	741.97
88	72	79	761.33
88	72	80	773.71
88	73	77	728.34
88	73	78	738.1
88	73	79	748.95
88	73	80	759.22
88	73	81	765.89
88	73	82	772.29
88	73	83	766.83
88	73	84	757.62
88	74	81	823.86
88	74	82	873.57
88	74	83	870.99
88	74	84	863.18
88	75	81	884.13
88	75	82	965.63
88	75	83	950.13
88	75	84	936.84
88	76	81	913.2
88	76	82	1005.1
88	76	83	958.63
88	76	84	951.78
89	46	81	966.63
89	46	82	968.2
89	46	83	955.62
89	46	84	943.5
89	47	81	927.6
89	47	82	923.62
89	47	83	896.93
89	47	84	872.73
89	48	81	801.11
89	48	82	794.51
89	48	83	776.77
89	48	84	761.84
89	49	77	733.75
89	49	78	721.18
89	49	79	727.94
89	49	80	750.25
89	49	81	759.17
89	49	82	765.51
89	49	83	761.53
89	49	84	755.27
89	50	74	724.33
89	50	75	752.11
89	50	76	754.09
89	50	77	722.44
89	50	78	737.63
89	50	79	767.9
89	50	80	759.71
89	50	81	760.65
89	50	82	766.19
89	50	83	761.83
89	50	84	757.25
89	51	74	751.07
89	51	75	785.65
89	51	76	798.12
89	51	77	767.67
89	51	78	760.6
89	51	79	752.31
89	51	80	736.36
89	51	81	730.23
89	51	82	732.5
89	51	83	736.99
89	51	84	748.93
89	52	74	816.1
89	52	75	867.09
89	52	76	883.21
89	52	77	838.92
89	52	78	801.57
89	52	79	776.18
89	52	80	774.1
89	52	81	766.64
89	52	82	764.25
89	52	83	761.42
89	52	84	758.57
89	53	74	834
89	53	75	890.95
89	53	76	920.89
89	53	77	891.62
89	53	78	879.05
89	53	79	880.44
89	53	80	864.51
89	53	81	832.29
89	53	82	816.79
89	53	83	802.06
89	53	84	783.39
89	54	74	831.73
89	54	75	899.97
89	54	76	946.06
89	54	77	911.44
89	54	78	892.88
89	54	79	891.67
89	54	80	874.4
89	54	81	847.95
89	54	82	847.74
89	54	83	839.04
89	54	84	823.07
89	55	75	900.25
89	55	76	952.41
89	55	77	913.5
89	55	78	889.84
89	55	79	904.03
89	55	80	901.66
89	55	81	878.62
89	55	82	885.04
89	55	83	890.84
89	55	84	876.49
89	56	75	839.82
89	56	76	906.33
89	56	77	897.97
89	56	78	887.8
89	56	79	930.1
89	56	80	942.17
89	56	81	909.92
89	56	82	911.79
89	56	83	919.43
89	56	84	900.71
89	57	75	847
89	57	76	866.69
89	57	77	872.59
89	57	78	878.1
89	57	79	883.05
89	57	80	876.19
89	57	81	854.21
89	57	82	851.39
89	57	83	855.82
89	57	84	862.91
89	58	77	860.62
89	58	78	891.3
89	58	79	894.14
89	58	80	901.29
89	58	81	917.64
89	58	82	925.43
89	58	83	922.49
89	58	84	942.54
89	59	77	901.67
89	59	78	918.88
89	59	79	927.47
89	59	80	931.85
89	59	81	943.27
89	59	82	922.39
89	59	83	879.97
89	59	84	884.87
89	60	77	829.36
89	60	78	832.31
89	60	79	829.69
89	60	80	811.97
89	60	81	770.21
89	60	82	734.29
89	60	83	714.93
89	60	84	745.95
89	61	77	803.18
89	61	78	803.87
89	61	79	813.9
89	61	80	820.87
89	61	81	747.66
89	61	82	704.45
89	61	83	730.08
89	61	84	777.86
89	62	77	812.22
89	62	78	797.99
89	62	79	815.12
89	62	80	866.35
89	62	81	808.05
89	62	82	788.2
89	62	83	830.08
89	62	84	854.82
89	63	77	879.05
89	63	78	838.16
89	63	79	853.29
89	63	80	935.86
89	63	81	955.97
89	63	82	964.42
89	63	83	960.31
89	63	84	923.19
89	64	77	887.98
89	64	78	805.95
89	64	79	785.51
89	64	80	860.05
89	64	81	896.02
89	64	82	921.94
89	64	83	886.04
89	64	84	833.59
89	65	77	880.06
89	65	78	787.74
89	65	79	752.56
89	65	80	811.42
89	65	81	875.23
89	65	82	929.95
89	65	83	888.98
89	65	84	830.08
89	66	75	886.43
89	66	76	876.47
89	66	77	865.69
89	66	78	798.85
89	66	79	757.23
89	66	80	781.36
89	66	81	856.43
89	66	82	925.66
89	66	83	881.77
89	66	84	820.65
89	67	75	891.63
89	67	76	852.21
89	67	77	790.61
89	67	78	760.77
89	67	79	738.18
89	67	80	735.05
89	67	81	779.14
89	67	82	823.16
89	67	83	797.66
89	67	84	763.86
89	68	75	861.19
89	68	76	819.59
89	68	77	761.35
89	68	78	755.54
89	68	79	749.78
89	68	80	738.33
89	68	81	760.24
89	68	82	785.86
89	68	83	777.97
89	68	84	764.55
89	69	74	853.51
89	69	75	817.6
89	69	76	786.31
89	69	77	769.37
89	69	78	770.82
89	69	79	769.17
89	69	80	755.81
89	69	81	757.43
89	69	82	766.02
89	69	83	772.48
89	69	84	771.55
89	70	74	807.75
89	70	75	784.61
89	70	76	765.67
89	70	77	752.2
89	70	78	755.09
89	70	79	758.23
89	70	80	754.43
89	70	81	759.1
89	70	82	765.41
89	70	83	778.36
89	70	84	777.59
89	71	74	775.65
89	71	75	765.17
89	71	76	754.7
89	71	77	748.01
89	71	78	752.6
89	71	79	759.04
89	71	80	762.27
89	71	81	764.78
89	71	82	765.49
89	71	83	764.41
89	71	84	752.21
89	72	74	765.67
89	72	75	758.5
89	72	76	748.41
89	72	77	744.47
89	72	78	746.75
89	72	79	756.65
89	72	80	768.63
89	72	81	774.04
89	72	82	778.35
89	72	83	774.62
89	72	84	760.08
89	73	74	759.28
89	73	75	758.36
89	73	76	745.42
89	73	77	720.24
89	73	78	734.16
89	73	79	757.33
89	73	80	771.42
89	73	81	790.17
89	73	82	810.02
89	73	83	821.43
89	73	84	812.65
89	74	81	862.91
89	74	82	902.87
89	74	83	903.07
89	74	84	891.64
89	75	81	948.54
89	75	82	1006.1
89	75	83	983.35
89	75	84	965.54
89	76	81	963.25
89	76	82	1014.5
89	76	83	984.11
89	76	84	974.48
90	46	81	944.9
90	46	82	950.31
90	46	83	937.9
90	46	84	921.61
90	47	81	926.52
90	47	82	927.37
90	47	83	891.4
90	47	84	862.06
90	48	81	811.68
90	48	82	795.35
90	48	83	777.23
90	48	84	764.25
90	49	74	732.41
90	49	75	755.08
90	49	76	759.52
90	49	81	768.02
90	49	82	762.15
90	49	83	758.31
90	49	84	754.7
90	50	74	736.31
90	50	75	758.51
90	50	76	763.87
90	50	77	746.7
90	50	78	758.72
90	50	79	783.25
90	50	80	778.98
90	50	81	774.99
90	50	82	775.49
90	50	83	771.2
90	50	84	766.97
90	51	74	759.75
90	51	75	798.05
90	51	76	819.32
90	51	77	810.25
90	51	78	807.38
90	51	79	795.55
90	51	80	764.41
90	51	81	744.49
90	51	82	737.09
90	51	83	741.78
90	51	84	754.77
90	52	74	806.54
90	52	75	860.69
90	52	76	897.45
90	52	77	903.24
90	52	78	871.58
90	52	79	838.34
90	52	80	813.87
90	52	81	795.04
90	52	82	777.96
90	52	83	768.35
90	52	84	759.26
90	53	74	830.57
90	53	75	870.23
90	53	76	896.03
90	53	77	927.16
90	53	78	951.77
90	53	79	976.71
90	53	80	938.82
90	53	81	898.11
90	53	82	853.2
90	53	83	820.22
90	53	84	790.74
90	54	74	831.92
90	54	75	875.03
90	54	76	909.1
90	54	77	935.06
90	54	78	944.23
90	54	79	950.31
90	54	80	930.75
90	54	81	914.02
90	54	82	902.85
90	54	83	894.33
90	54	84	876.31
90	55	74	809.19
90	55	75	868.49
90	55	76	928.96
90	55	77	928.03
90	55	78	930.45
90	55	79	943.71
90	55	80	949.01
90	55	81	943.5
90	55	82	940.86
90	55	83	938.88
90	55	84	930.1
90	56	74	820.62
90	56	75	837.54
90	56	76	896.29
90	56	77	934.49
90	56	78	958.74
90	56	79	987.91
90	56	80	993.9
90	56	81	973.79
90	56	82	960.31
90	56	83	954.77
90	56	84	942.08
90	57	74	868.1
90	57	75	846.1
90	57	76	863.47
90	57	77	885.99
90	57	78	905.85
90	57	79	910.96
90	57	80	906.87
90	57	81	896.38
90	57	82	891.88
90	57	83	897.71
90	57	84	877.47
90	58	74	921.52
90	58	75	875.46
90	58	76	851.48
90	58	77	864.29
90	58	78	898.52
90	58	79	913.08
90	58	80	931.09
90	58	81	964.06
90	58	82	977.74
90	58	83	973.42
90	58	84	978.36
90	59	75	905.46
90	59	76	906.52
90	59	77	921.6
90	59	78	945.8
90	59	79	946.05
90	59	80	959.1
90	59	81	993.89
90	59	82	975.62
90	59	83	908.7
90	59	84	910.37
90	60	75	788.92
90	60	76	764.78
90	60	77	752.3
90	60	78	763.56
90	60	79	787.4
90	60	80	799.17
90	60	81	781.84
90	60	82	748.94
90	60	83	693.77
90	60	84	729.2
90	61	77	741.96
90	61	78	759.64
90	61	79	778.02
90	61	80	778.3
90	61	81	723.67
90	61	82	669.58
90	61	83	633.88
90	61	84	710.41
90	62	75	854.41
90	62	76	833.63
90	62	77	834.83
90	62	78	814.4
90	62	79	804.93
90	62	80	821.23
90	62	81	780
90	62	82	761.1
90	62	83	779.15
90	62	84	833.05
90	63	75	816.22
90	63	76	838.67
90	63	77	890.72
90	63	78	856.29
90	63	79	880.32
90	63	80	966.57
90	63	81	969.45
90	63	82	977.36
90	63	83	997.67
90	63	84	967.56
90	64	75	841.91
90	64	76	856.09
90	64	77	868.54
90	64	78	801.92
90	64	79	802.37
90	64	80	888.77
90	64	81	896.76
90	64	82	903.35
90	64	83	903.13
90	64	84	877.12
90	65	74	846.51
90	65	75	879.82
90	65	76	868.46
90	65	77	829.53
90	65	78	758.92
90	65	79	748.4
90	65	80	828.68
90	65	81	881.33
90	65	82	922.52
90	65	83	908.96
90	65	84	873.1
90	66	74	893.56
90	66	75	896.24
90	66	76	861.85
90	66	77	805.12
90	66	78	755.14
90	66	79	745.65
90	66	80	800.13
90	66	81	885.14
90	66	82	953.07
90	66	83	911.31
90	66	84	855.39
90	67	74	909.82
90	67	75	882.78
90	67	76	827.79
90	67	77	746.87
90	67	78	728.72
90	67	79	731.59
90	67	80	757.89
90	67	81	818
90	67	82	874.32
90	67	83	840.46
90	67	84	782.39
90	68	74	891.67
90	68	75	854.71
90	68	76	799.29
90	68	77	731.76
90	68	78	741.09
90	68	79	758.63
90	68	80	770.67
90	68	81	800.16
90	68	82	827.51
90	68	83	808.46
90	68	84	782.4
90	69	74	844.69
90	69	75	804.7
90	69	76	773.95
90	69	77	758.37
90	69	78	785.57
90	69	79	809.99
90	69	80	814.74
90	69	81	797.95
90	69	82	783.41
90	69	83	783.35
90	69	84	788.32
90	70	74	815.8
90	70	75	805.14
90	70	76	780.46
90	70	77	744.39
90	70	78	761.7
90	70	79	782.28
90	70	80	781.88
90	70	81	779.94
90	70	82	782.52
90	70	83	788.68
90	70	84	792.42
90	71	74	804.09
90	71	75	805.96
90	71	76	783.79
90	71	77	742.95
90	71	78	755.25
90	71	79	770.45
90	71	80	768.89
90	71	81	774.12
90	71	82	781.67
90	71	83	781.38
90	71	84	777.67
90	72	74	807.81
90	72	75	798.62
90	72	76	773.75
90	72	77	748.42
90	72	78	752.02
90	72	79	760.37
90	72	80	766.16
90	72	81	776.37
90	72	82	786.92
90	72	83	784.48
90	72	84	779.28
90	73	74	808.1
90	73	75	796.52
90	73	76	771.59
90	73	81	833.1
90	73	82	853.33
90	73	83	869.25
90	73	84	865.15
90	74	81	916.04
90	74	82	940.02
90	74	83	942.31
90	74	84	932.59
90	75	81	1006.5
90	75	82	1034.1
90	75	83	1006.8
90	75	84	986.15
90	76	81	999.61
90	76	82	1025.5
90	76	83	1012.6
90	76	84	1000.6
91	47	81	936.37
91	47	82	935.73
91	47	83	899.92
91	47	84	870.97
91	48	81	835.15
91	48	82	823.66
91	48	83	807.27
91	48	84	796.59
91	49	74	757.31
91	49	75	787.01
91	49	76	790.9
91	49	81	778.71
91	49	82	775.59
91	49	83	773.09
91	49	84	772.23
91	50	74	761.65
91	50	75	783.68
91	50	76	780.32
91	50	81	785.5
91	50	82	777.22
91	50	83	768.54
91	50	84	760.1
91	51	74	792.02
91	51	75	812.21
91	51	76	818.96
91	51	81	758.04
91	51	82	737.68
91	51	83	734.58
91	51	84	745.77
91	52	74	807.48
91	52	75	860.39
91	52	76	893.38
91	52	81	792.43
91	52	82	766.03
91	52	83	753.68
91	52	84	754.15
91	53	74	854.01
91	53	75	898.3
91	53	76	925.61
91	53	81	891.31
91	53	82	836.38
91	53	83	803.38
91	53	84	786.11
91	54	74	879.42
91	54	75	917.12
91	54	76	940.64
91	54	81	938.19
91	54	82	913.07
91	54	83	888.31
91	54	84	850.76
91	55	74	849.06
91	55	75	902.12
91	55	76	946.51
91	55	81	974.21
91	55	82	960.58
91	55	83	946.67
91	55	84	930.54
91	56	74	851.27
91	56	75	886.06
91	56	76	928.52
91	56	81	993.6
91	56	82	980.45
91	56	83	967.2
91	56	84	962.79
91	57	74	874.9
91	57	75	871.08
91	57	76	894.8
91	57	77	921.74
91	57	78	945.89
91	57	79	948.06
91	57	80	944.73
91	57	81	942.87
91	57	82	931.16
91	57	83	916.89
91	57	84	905.19
91	58	74	899.73
91	58	75	861.4
91	58	76	875.26
91	58	77	900.98
91	58	78	936.74
91	58	79	949.84
91	58	80	967.21
91	58	81	1002.1
91	58	82	1007.9
91	58	83	985.07
91	58	84	990.6
91	59	74	935.98
91	59	75	943.58
91	59	76	936.88
91	59	77	955.3
91	59	78	996.45
91	59	79	983.08
91	59	80	978.43
91	59	81	1013.4
91	59	82	1000.5
91	59	83	941.07
91	59	84	918.05
91	60	74	845.79
91	60	75	797.89
91	60	76	771.01
91	60	77	759.86
91	60	78	756.83
91	60	79	761.49
91	60	80	774.9
91	60	81	798.23
91	60	82	798.27
91	60	83	774.03
91	60	84	742.2
91	61	74	786.38
91	61	75	681.59
91	61	76	720.65
91	61	77	754.93
91	61	78	758.22
91	61	79	751.99
91	61	80	736.8
91	61	81	747.55
91	61	82	717.26
91	61	83	647.12
91	61	84	634.79
91	62	74	947.07
91	62	75	678.76
91	62	76	781.46
91	62	77	876.94
91	62	78	850.07
91	62	79	812.73
91	62	80	785.53
91	62	81	803.4
91	62	82	788.19
91	62	83	759.81
91	62	84	773.62
91	63	74	889.9
91	63	75	767.99
91	63	76	839.38
91	63	77	915.55
91	63	78	883.76
91	63	79	917.94
91	63	80	992.96
91	63	81	985.99
91	63	82	974.09
91	63	83	964
91	63	84	942.79
91	64	74	842.77
91	64	75	860.17
91	64	76	876.74
91	64	77	871.81
91	64	78	816.59
91	64	79	830.4
91	64	80	896.11
91	64	81	896.81
91	64	82	886.78
91	64	83	861.51
91	64	84	860.56
91	65	74	842.2
91	65	75	913.82
91	65	76	894.49
91	65	77	821.66
91	65	78	757.17
91	65	79	757.3
91	65	80	821.86
91	65	81	874.88
91	65	82	913.76
91	65	83	890.98
91	65	84	880.57
91	66	74	872.03
91	66	75	901.33
91	66	76	871.15
91	66	77	803.72
91	66	78	746.03
91	66	79	741.34
91	66	80	803.88
91	66	81	898.54
91	66	82	972.33
91	66	83	931
91	66	84	892.96
91	67	74	902
91	67	75	889.65
91	67	76	840.32
91	67	81	853.19
91	67	82	917.24
91	67	83	883.81
91	67	84	833.32
91	68	74	904.77
91	68	75	865.73
91	68	76	812.5
91	68	81	836.29
91	68	82	860.43
91	68	83	835.6
91	68	84	812.76
91	69	74	864.55
91	69	75	820.7
91	69	76	784.46
91	69	81	827.82
91	69	82	794.04
91	69	83	787.78
91	69	84	794.55
91	70	74	825.05
91	70	75	815.99
91	70	76	792.38
91	70	81	791.51
91	70	82	785.22
91	70	83	770.37
91	70	84	771.13
91	71	74	797.68
91	71	75	809.94
91	71	76	795.91
91	71	81	788.12
91	71	82	801.18
91	71	83	785.01
91	71	84	782.45
91	72	74	806.21
91	72	75	803.72
91	72	76	785.52
91	72	81	803.05
91	72	82	826.53
91	72	83	814.37
91	72	84	808.57
91	73	74	806.63
91	73	75	801.22
91	73	76	785.68
91	73	81	888.83
91	73	82	901.23
91	73	83	895.05
91	73	84	891.75
91	74	74	800.97
91	74	75	791.62
91	74	76	775.94
91	74	81	973.14
91	74	82	967.31
91	74	83	965.77
91	74	84	963.58
91	75	81	1045.5
91	75	82	1019.7
91	75	83	1020.4
91	75	84	1018.6
91	76	81	1025.8
91	76	82	1022.9
91	76	83	1029.6
91	76	84	1030.9
92	47	81	977.95
92	47	82	981.16
92	47	83	949.23
92	47	84	936.33
92	48	81	885.8
92	48	82	894.74
92	48	83	879.29
92	48	84	876.37
92	49	74	794.76
92	49	75	829.2
92	49	76	826.43
92	49	81	812.29
92	49	82	830.18
92	49	83	835.2
92	49	84	840.65
92	50	74	792.59
92	50	75	815.81
92	50	76	805.99
92	50	81	802.87
92	50	82	799.98
92	50	83	809.56
92	50	84	817.93
92	51	74	808.99
92	51	75	821.22
92	51	76	813.74
92	51	81	771.61
92	51	82	763.14
92	51	83	757.04
92	51	84	753.5
92	52	74	807.86
92	52	75	841.63
92	52	76	856.12
92	52	81	756.66
92	52	82	745.44
92	52	83	739.04
92	52	84	740.22
92	53	74	871.24
92	53	75	908.65
92	53	76	926.83
92	53	81	776.28
92	53	82	750.39
92	53	83	748.05
92	53	84	757.99
92	54	74	926.2
92	54	75	954.96
92	54	76	968.74
92	54	81	847.93
92	54	82	808.58
92	54	83	784.72
92	54	84	777.83
92	55	74	901.2
92	55	75	946.56
92	55	76	980.99
92	55	81	900.28
92	55	82	871.5
92	55	83	856.6
92	55	84	848.17
92	56	74	904.71
92	56	75	943.33
92	56	76	970.26
92	56	81	915.3
92	56	82	917.28
92	56	83	910.15
92	56	84	891.24
92	57	74	900.82
92	57	75	910.88
92	57	76	937.9
92	57	77	968.58
92	57	78	987.1
92	57	79	977.8
92	57	80	943.57
92	57	81	908.06
92	57	82	894.61
92	57	83	882.51
92	57	84	868.67
92	58	74	881.7
92	58	75	864.97
92	58	76	917.13
92	58	77	961.96
92	58	78	1000.2
92	58	79	996.74
92	58	80	981.21
92	58	81	948.59
92	58	82	934.39
92	58	83	928.11
92	58	84	939.77
92	59	74	975.46
92	59	75	975.16
92	59	76	964.52
92	59	77	989.3
92	59	78	1044.9
92	59	79	1049.9
92	59	80	1015.5
92	59	81	957.1
92	59	82	930.5
92	59	83	905.62
92	59	84	884.94
92	60	74	901.83
92	60	75	855.16
92	60	76	832.39
92	60	77	838.47
92	60	78	874.69
92	60	79	824.57
92	60	80	790.26
92	60	81	835.79
92	60	82	843.56
92	60	83	821.48
92	60	84	752.38
92	61	74	811.49
92	61	75	668.63
92	61	76	749.06
92	61	77	839.58
92	61	78	856.2
92	61	79	805.57
92	61	80	781.46
92	61	81	882.35
92	61	82	904
92	61	83	849.9
92	61	84	737.18
92	62	74	876.23
92	62	75	499.78
92	62	76	722.12
92	62	77	935.84
92	62	78	893.31
92	62	79	853.11
92	62	80	841.76
92	62	81	946.62
92	62	82	978.96
92	62	83	934.64
92	62	84	863.11
92	63	74	877.7
92	63	75	755.6
92	63	76	857.02
92	63	77	943.09
92	63	78	899.27
92	63	79	931.93
92	63	80	997.01
92	63	81	1045.1
92	63	82	1062
92	63	83	1036.8
92	63	84	992.89
92	64	74	853.17
92	64	75	893.99
92	64	76	918.96
92	64	77	915.64
92	64	78	849.6
92	64	79	843.86
92	64	80	879.09
92	64	81	945.46
92	64	82	979.65
92	64	83	947.73
92	64	84	924.45
92	65	74	819.85
92	65	75	932.82
92	65	76	937.72
92	65	77	892.07
92	65	78	817.23
92	65	79	786.51
92	65	80	797.35
92	65	81	889.72
92	65	82	956.52
92	65	83	945.85
92	65	84	934.84
92	66	74	882.04
92	66	75	925.56
92	66	76	924.23
92	66	77	895.6
92	66	78	834.09
92	66	79	794.71
92	66	80	791.85
92	66	81	881.43
92	66	82	958.07
92	66	83	958.18
92	66	84	942.83
92	67	74	920.8
92	67	75	913.43
92	67	76	891.4
92	67	81	830.1
92	67	82	898.39
92	67	83	908.63
92	67	84	883.99
92	68	74	932.15
92	68	75	888.57
92	68	76	850.81
92	68	81	811.56
92	68	82	850.91
92	68	83	849.41
92	68	84	832.82
92	69	74	895.8
92	69	75	847.14
92	69	76	811.91
92	69	81	822.55
92	69	82	810.2
92	69	83	791.93
92	69	84	790.85
92	70	74	837.99
92	70	75	821.16
92	70	76	799.15
92	70	81	782.16
92	70	82	790.93
92	70	83	768.98
92	70	84	767.89
92	71	74	793.12
92	71	75	806
92	71	76	794.02
92	71	81	781.52
92	71	82	805.99
92	71	83	794.19
92	71	84	797.31
92	72	74	818.45
92	72	75	806.57
92	72	76	786.66
92	72	81	823.42
92	72	82	841.76
92	72	83	851.75
92	72	84	853.21
92	73	74	816.9
92	73	75	807.5
92	73	76	792.82
92	73	81	905.86
92	73	82	919.18
92	73	83	921.02
92	73	84	917.31
92	74	74	810.45
92	74	75	805.6
92	74	76	798.19
92	74	81	983.38
92	74	82	991.5
92	74	83	989.23
92	74	84	988.79
92	75	81	1026.7
92	75	82	1032.2
92	75	83	1045.7
92	75	84	1062.6
92	76	81	1002.8
92	76	82	1026.9
92	76	83	1031.3
92	76	84	1046.4
93	49	74	821.95
93	49	75	854.27
93	49	76	843.77
93	50	74	820.26
93	50	75	838.47
93	50	76	827.14
93	50	81	816.65
93	50	82	812.23
93	50	83	818.75
93	50	84	828.98
93	51	74	809.94
93	51	75	826.98
93	51	76	813.51
93	51	81	792.67
93	51	82	781.34
93	51	83	786.67
93	51	84	800.36
93	52	74	815.24
93	52	75	815.65
93	52	76	799.03
93	52	81	766.32
93	52	82	748.15
93	52	83	757.31
93	52	84	777.53
93	53	74	885.81
93	53	75	885.06
93	53	76	865.13
93	53	81	749.46
93	53	82	726.73
93	53	83	741
93	53	84	774.74
93	54	71	747.86
93	54	72	828.56
93	54	73	896.71
93	54	74	958.08
93	54	75	959.59
93	54	76	938.3
93	54	81	765.48
93	54	82	749.48
93	54	83	740.6
93	54	84	739.93
93	55	71	746.49
93	55	72	821.86
93	55	73	887.72
93	55	74	941.88
93	55	75	973.32
93	55	76	982.48
93	55	81	792.12
93	55	82	785.82
93	55	83	782.71
93	55	84	781.08
93	56	71	792.11
93	56	72	855.84
93	56	73	908.83
93	56	74	955.97
93	56	75	980.54
93	56	76	979.8
93	56	81	831.66
93	56	82	832.88
93	56	83	830.62
93	56	84	821.46
93	57	71	899.71
93	57	72	915.27
93	57	73	921.94
93	57	74	941.32
93	57	75	947.7
93	57	76	948.75
93	57	77	966.3
93	57	78	966.88
93	57	79	928.52
93	57	80	882.24
93	58	71	920.1
93	58	72	959.67
93	58	73	901.67
93	58	74	871.09
93	58	75	874.06
93	58	76	914.85
93	58	77	944.57
93	58	78	966.84
93	58	79	950.59
93	58	80	928.12
93	59	71	913.86
93	59	72	997.63
93	59	73	995.96
93	59	74	977.27
93	59	75	949.25
93	59	76	935.28
93	59	77	961.33
93	59	78	998.63
93	59	79	998.63
93	59	80	965.31
93	60	71	900.75
93	60	72	967.8
93	60	73	915.02
93	60	74	894.85
93	60	75	930.38
93	60	76	870.49
93	60	77	838.81
93	60	78	841.66
93	60	79	789.71
93	60	80	766.8
93	61	74	762.66
93	61	75	862.4
93	61	76	840.55
93	61	77	844.83
93	61	78	835.18
93	61	79	796.24
93	61	80	784.61
93	62	71	872.91
93	62	72	953.87
93	62	73	892.16
93	62	74	812.69
93	62	75	708.72
93	62	76	830.79
93	62	77	928.16
93	62	78	888.39
93	62	79	865.18
93	62	80	863.45
93	63	71	861.21
93	63	72	929.23
93	63	73	936.43
93	63	74	936.35
93	63	75	866.56
93	63	76	887.85
93	63	77	908.52
93	63	78	892.22
93	63	79	932.29
93	63	80	982.88
93	64	71	874.5
93	64	72	881.34
93	64	73	938.36
93	64	74	962.25
93	64	75	944.98
93	64	76	936.44
93	64	77	919.04
93	64	78	880.26
93	64	79	870.61
93	64	80	874.5
93	65	71	852.7
93	65	72	930.16
93	65	73	895.64
93	65	74	830.61
93	65	75	953.46
93	65	76	970.42
93	65	77	940.19
93	65	78	878.23
93	65	79	832.99
93	65	80	800.81
93	66	71	840.83
93	66	72	933.91
93	66	73	954.68
93	66	74	954.16
93	66	75	965
93	66	76	952.66
93	67	71	830.59
93	67	72	933.14
93	67	73	983.84
93	67	74	989.63
93	67	75	958.55
93	67	76	949.02
93	67	81	791.65
93	67	82	843.39
93	67	83	890.61
93	67	84	897.47
93	68	71	826.97
93	68	72	930.95
93	68	73	972.89
93	68	74	962.38
93	68	75	932.56
93	68	76	925.98
93	68	81	781.37
93	68	82	815.17
93	68	83	835.47
93	68	84	837.61
93	69	71	754.55
93	69	72	872.05
93	69	73	926.17
93	69	74	915.87
93	69	75	875.22
93	69	76	850
93	69	81	820.09
93	69	82	817.89
93	69	83	793.75
93	69	84	790.77
93	70	74	863.68
93	70	75	836.22
93	70	76	813.76
93	70	81	790.19
93	70	82	797.87
93	70	83	778.26
93	70	84	775.44
93	71	74	817.6
93	71	75	816.05
93	71	76	797.35
93	71	81	786.67
93	71	82	808.23
93	71	83	807.03
93	71	84	808.24
93	72	74	870.2
93	72	75	846.54
93	72	76	806
93	72	81	832.37
93	72	82	851.71
93	72	83	880.65
93	72	84	888.37
93	73	74	863.48
93	73	75	843.68
93	73	76	814.23
93	73	81	923.48
93	73	82	943.33
93	73	83	943.93
93	73	84	941.04
93	74	74	838.68
93	74	75	833.39
93	74	76	823.67
94	49	74	814.68
94	49	75	832.92
94	49	76	833.8
94	50	71	897.36
94	50	72	865.01
94	50	73	830.2
94	50	74	805.49
94	50	75	809.6
94	50	76	808.96
94	51	71	880.93
94	51	72	839.63
94	51	73	822.97
94	51	74	818.83
94	51	75	810.68
94	51	76	796.15
94	52	71	852.78
94	52	72	829.11
94	52	73	824.09
94	52	74	821.86
94	52	75	808.83
94	52	76	796.6
94	53	69	651.1
94	53	70	693.69
94	53	71	821.26
94	53	72	836.77
94	53	73	853.39
94	53	74	871.79
94	53	75	840.03
94	53	76	822.19
94	54	69	628.93
94	54	70	661.38
94	54	71	827.19
94	54	72	872.41
94	54	73	907.72
94	54	74	946.58
94	54	75	903.84
94	54	76	879.38
94	54	78	866.23
94	54	79	853.89
94	54	80	800.5
94	55	69	624.83
94	55	70	650.69
94	55	71	778.87
94	55	72	819.95
94	55	73	863.33
94	55	74	948.21
94	55	75	974.46
94	55	76	976.98
94	55	78	912.44
94	55	79	889.85
94	55	80	816.38
94	56	69	646.49
94	56	70	680.09
94	56	71	769.22
94	56	72	829.03
94	56	73	881.61
94	56	74	967.96
94	56	75	995.85
94	56	76	988.39
94	56	78	965.09
94	56	79	965.94
94	56	80	891.16
94	57	71	860.08
94	57	72	892.97
94	57	73	913.45
94	57	74	963.87
94	57	75	982.93
94	57	76	986.6
94	57	77	974.8
94	57	78	962.37
94	57	79	941.94
94	57	80	885.46
94	58	71	898.83
94	58	72	908.75
94	58	73	880.34
94	58	74	895.98
94	58	75	925.97
94	58	76	967.06
94	58	77	958.07
94	58	78	953.34
94	58	79	956.13
94	58	80	929.65
94	59	71	928.11
94	59	72	979.99
94	59	73	984.99
94	59	74	982.93
94	59	75	971.7
94	59	76	959.11
94	59	77	961.2
94	59	78	975.8
94	59	79	1010.3
94	59	80	973.97
94	60	71	877.45
94	60	72	893.59
94	60	73	855.98
94	60	74	852.24
94	60	75	875.19
94	60	76	875.05
94	60	77	844.41
94	60	78	804.75
94	60	79	796.11
94	60	80	799.27
94	61	71	667.56
94	61	72	511.19
94	61	73	580.05
94	61	74	703.26
94	61	75	817.62
94	61	76	858.58
94	61	77	862.87
94	61	78	827.88
94	61	79	799.4
94	61	80	799.77
94	62	71	764.96
94	62	72	691.89
94	62	73	731.51
94	62	74	798.12
94	62	75	875.48
94	62	76	937.34
94	62	77	956.45
94	62	78	917.68
94	62	79	867.75
94	62	80	855.71
94	63	71	850.39
94	63	72	856.58
94	63	73	908.59
94	63	74	969.78
94	63	75	989.91
94	63	76	975.29
94	63	77	946.1
94	63	78	921.73
94	63	79	940.78
94	63	80	970.15
94	64	71	894.4
94	64	72	972.73
94	64	73	1022
94	64	74	1034.6
94	64	75	1013.1
94	64	76	986.53
94	64	77	959.98
94	64	78	926.73
94	64	79	907.04
94	64	80	892.15
94	65	71	882.28
94	65	72	966.03
94	65	73	976.75
94	65	74	951.48
94	65	75	975.67
94	65	76	984.08
94	65	77	973.48
94	65	78	936.87
94	65	79	894.11
94	65	80	845.95
94	66	71	864.26
94	66	72	950.54
94	66	73	977.08
94	66	74	982.92
94	66	75	994.5
94	66	76	982.86
94	66	78	954.01
94	66	79	925.27
94	66	80	882.89
94	67	69	767.02
94	67	70	809.79
94	67	71	830.05
94	67	72	926.24
94	67	73	962.99
94	67	74	969.02
94	67	75	965.67
94	67	76	970.86
94	67	78	971.16
94	67	79	920.56
94	67	80	845.07
94	68	69	648.61
94	68	70	706.6
94	68	71	782.69
94	68	72	885.08
94	68	73	928.73
94	68	74	934.1
94	68	75	918.72
94	68	76	937.44
94	68	78	956.23
94	68	79	904.32
94	68	80	824.51
94	69	69	646.83
94	69	70	680.82
94	69	71	712.97
94	69	72	834.48
94	69	73	890.89
94	69	74	890.77
94	69	75	870.57
94	69	76	861.27
94	69	78	876.74
94	69	79	866.77
94	69	80	835.52
94	70	69	660.32
94	70	70	667.86
94	70	71	661.43
94	70	72	803.58
94	70	73	863.42
94	70	74	851.25
94	70	75	826.77
94	70	76	810.93
94	71	71	647.6
94	71	72	779.59
94	71	73	839.44
94	71	74	820.59
94	71	75	798.58
94	71	76	779.66
94	72	71	635.21
94	72	72	783.43
94	72	73	861.51
94	72	74	824.09
94	72	75	830.56
94	72	76	823.34
94	73	71	638.22
94	73	72	778.54
94	73	73	867.26
94	73	74	827.02
94	73	75	834.85
94	73	76	842.82
94	74	74	834.46
94	74	75	837.73
94	74	76	852.66
95	50	71	891.78
95	50	72	872.61
95	50	73	853.02
95	51	71	896.08
95	51	72	881.61
95	51	73	873.01
95	52	71	882.07
95	52	72	890.71
95	52	73	901.35
95	53	69	657.97
95	53	70	715.71
95	53	71	848.09
95	53	72	883.16
95	53	73	902.55
95	53	77	906.3
95	53	78	899.99
95	53	79	883.58
95	53	80	837.37
95	54	69	642.29
95	54	70	686.12
95	54	71	832.08
95	54	72	848.69
95	54	73	861.78
95	54	77	938.39
95	54	78	931.18
95	54	79	909.91
95	54	80	839.5
95	55	69	644.25
95	55	70	687.71
95	55	71	830.89
95	55	72	847.66
95	55	73	852.77
95	55	77	1016
95	55	78	982.14
95	55	79	941.34
95	55	80	844.96
95	56	69	670.65
95	56	70	718.31
95	56	71	830.24
95	56	72	858.99
95	56	73	863.71
95	56	77	1005.4
95	56	78	1007.1
95	56	79	1021.6
95	56	80	935.01
95	57	69	757.29
95	57	70	769.12
95	57	71	854.5
95	57	72	886.76
[truncated: 7,412 more rows]
