# Supplementary material for: From mathematics to medicine: A practical primer on topological data analysis (TDA) and the development of related analytic tools for the functional discovery of latent structure in fMRI data
Source: PLoS One. 2021 Aug 12;16(8):e0255859. doi: 10.1371/journal.pone.0255859 (PMC8360597; doi:10.1371/journal.pone.0255859)
Supplement: S1 Data — The included archive of .csv files has one .csv file for each time index. Each .csv file contains a single matrix, which has one column for each of the spatial coordinates x, y, z and one column for the fMRI signal amplitude at voxel (x, y, z) at that time index. This is normalized scan data for a single patient from our study, described in the paper, with an ACC (anterior cingulate cortex) mask applied. This is the data we used, together with our software implementation of our workflow (available at https://github.com/regalski/Wayne-State-TDA), to produce the persistence diagrams, vineyards, and loop locations pictured in the figures and described in the Workflow section of our paper. (ZIP) [file pone.0255859.s004.zip › lea2002_145_121_121_time_223_rdACC.csv]

86	49	77	721.57
86	49	78	720.76
86	49	79	718.53
86	49	80	716.79
86	50	77	703.85
86	50	78	693.41
86	50	79	683.27
86	50	80	701.73
86	51	77	695.28
86	51	78	691.78
86	51	79	694.66
86	51	80	694.32
86	52	77	716.83
86	52	78	709.61
86	52	79	715.39
86	52	80	705.75
86	53	77	811.57
86	53	78	773.81
86	53	79	743.17
86	53	80	740.02
86	54	77	857.29
86	54	78	821.45
86	54	79	807.27
86	54	80	794.48
86	55	77	856.8
86	55	78	838.77
86	55	79	859.63
86	55	80	850.95
86	56	77	874.45
86	56	78	865.48
86	56	79	898.1
86	56	80	895.15
86	57	77	856.7
86	57	78	871.64
86	57	79	907.07
86	57	80	907.48
86	57	81	867.14
86	57	82	836.44
86	58	77	832.9
86	58	78	859.35
86	58	79	899.79
86	58	80	915.39
86	58	81	880.22
86	58	82	861.44
86	59	81	874.45
86	59	82	858.47
86	60	81	770.37
86	60	82	770.07
86	61	81	802.05
86	61	82	812.14
86	62	81	844.4
86	62	82	848.88
86	63	77	864.42
86	63	78	843.61
86	63	79	826.63
86	63	80	800.92
86	63	81	799.49
86	63	82	798.72
86	64	77	858.03
86	64	78	849.12
86	64	79	826.91
86	64	80	772.37
86	64	81	748.41
86	64	82	732.47
86	65	77	861.77
86	65	78	861.68
86	65	79	840.26
86	65	80	788.33
86	65	81	760.8
86	65	82	740.66
86	66	77	909.21
86	66	78	904.78
86	66	79	872.23
86	66	80	822.12
86	66	81	793.19
86	66	82	767.69
86	67	77	851.14
86	67	78	863.86
86	67	79	859.76
86	67	80	810.76
86	68	77	849.63
86	68	78	852.66
86	68	79	842.83
86	68	80	797.7
86	69	77	853.73
86	69	78	826.98
86	69	79	804.96
86	69	80	772.31
86	70	77	771.92
86	70	78	751.33
86	70	79	737.43
86	70	80	729.13
86	71	77	726.62
86	71	78	725.29
86	71	79	724.18
86	71	80	716.18
86	72	77	712.54
86	72	78	721.82
86	72	79	723.03
86	72	80	705.19
86	73	77	717.28
86	73	78	728.96
86	73	79	722.8
86	73	80	686.83
87	46	81	927.77
87	46	82	918.82
87	46	83	925.45
87	46	84	932.98
87	47	81	823.1
87	47	82	834.47
87	47	83	837.23
87	47	84	844.62
87	48	81	750.19
87	48	82	765.57
87	48	83	778.73
87	48	84	795.64
87	49	77	727.96
87	49	78	731.86
87	49	79	736.9
87	49	80	722.34
87	49	81	726.53
87	49	82	734.73
87	49	83	747.74
87	49	84	763.2
87	50	77	713.71
87	50	78	707.07
87	50	79	700.87
87	50	80	717.22
87	50	81	728.19
87	50	82	721.14
87	50	83	726.88
87	50	84	738
87	51	77	712.65
87	51	78	700.98
87	51	79	696.14
87	51	80	702.8
87	52	77	743.28
87	52	78	727.17
87	52	79	720.61
87	52	80	712.65
87	53	77	836.31
87	53	78	802.89
87	53	79	768.74
87	53	80	753.33
87	54	77	874.95
87	54	78	844.56
87	54	79	814.25
87	54	80	787.35
87	55	77	866.17
87	55	78	853.5
87	55	79	857.03
87	55	80	834.92
87	55	81	793.48
87	55	82	774.77
87	55	83	749.7
87	55	84	748.32
87	56	77	872.91
87	56	78	871.79
87	56	79	925.17
87	56	80	912.83
87	56	81	844.87
87	56	82	785.83
87	56	83	729.02
87	56	84	756.8
87	57	77	861.97
87	57	78	879.87
87	57	79	936.42
87	57	80	938.22
87	57	81	877.2
87	57	82	820.1
87	57	83	760.57
87	57	84	760.36
87	58	77	845.54
87	58	78	878.18
87	58	79	921.06
87	58	80	938.12
87	58	81	913.7
87	58	82	885.17
87	58	83	850.61
87	58	84	841.46
87	59	77	868.15
87	59	78	865.6
87	59	79	878.67
87	59	80	893.97
87	59	81	916.15
87	59	82	906.63
87	59	83	880.25
87	59	84	876.79
87	60	77	814.9
87	60	78	796.92
87	60	79	795.1
87	60	80	794.85
87	60	81	773.68
87	60	82	765.22
87	60	83	772.65
87	60	84	801.67
87	61	77	777.09
87	61	78	754.57
87	61	79	763.14
87	61	80	794.52
87	61	81	784.03
87	61	82	788.88
87	61	83	802.02
87	61	84	824.21
87	62	77	802.64
87	62	78	769.78
87	62	79	777.88
87	62	80	811.24
87	62	81	833.17
87	62	82	850.05
87	62	83	846.1
87	62	84	843.11
87	63	77	869.15
87	63	78	843.64
87	63	79	818.62
87	63	80	781.47
87	63	81	823.62
87	63	82	853.51
87	63	83	832.89
87	63	84	814.46
87	64	77	864.95
87	64	78	830.61
87	64	79	794.65
87	64	80	741.73
87	64	81	767.67
87	64	82	782.76
87	64	83	760.89
87	64	84	747.92
87	65	77	859.05
87	65	78	827.12
87	65	79	790.74
87	65	80	729.78
87	65	81	733.66
87	65	82	736.52
87	65	83	728.53
87	65	84	729.04
87	66	77	904.76
87	66	78	867.46
87	66	79	821.96
87	66	80	738.46
87	66	81	721.59
87	66	82	714.72
87	66	83	715.54
87	66	84	726.17
87	67	77	898.22
87	67	78	847.35
87	67	79	791.21
87	67	80	717.75
87	67	81	699.64
87	67	82	696.11
87	67	83	703.62
87	67	84	717.65
87	68	77	864.71
87	68	78	824.39
87	68	79	783.18
87	68	80	735.86
87	68	81	727.58
87	68	82	725.65
87	68	83	714.83
87	68	84	711.28
87	69	77	794.58
87	69	78	783.71
87	69	79	770.58
87	69	80	754.01
87	70	77	728.93
87	70	78	720.33
87	70	79	723.39
87	70	80	740.79
87	71	77	712.07
87	71	78	715.83
87	71	79	724.91
87	71	80	733.43
87	72	77	716.5
87	72	78	731.02
87	72	79	738.31
87	72	80	725.3
87	73	77	711.23
87	73	78	726.81
87	73	79	732.82
87	73	80	713.28
87	73	81	744.31
87	73	82	770.2
87	73	83	761.78
87	73	84	765.7
87	74	81	771.84
87	74	82	820.43
87	74	83	853.64
87	74	84	864.44
87	75	81	797.46
87	75	82	864.14
87	75	83	927.78
87	75	84	939.17
87	76	81	804.14
87	76	82	880.73
87	76	83	948.98
87	76	84	965.84
88	46	81	957.57
88	46	82	957.6
88	46	83	954.5
88	46	84	953.92
88	47	81	878.18
88	47	82	897.03
88	47	83	886.57
88	47	84	874.62
88	48	81	767.79
88	48	82	798.23
88	48	83	800.95
88	48	84	802.4
88	49	77	737.07
88	49	78	738.94
88	49	79	737.25
88	49	80	708.78
88	49	81	718.9
88	49	82	752.11
88	49	83	761.03
88	49	84	767.41
88	50	77	724.87
88	50	78	724.14
88	50	79	724.43
88	50	80	721.25
88	50	81	729.43
88	50	82	735.68
88	50	83	741.01
88	50	84	749.68
88	51	77	735.27
88	51	78	719.16
88	51	79	709.11
88	51	80	712.64
88	52	77	774.47
88	52	78	746.04
88	52	79	730.65
88	52	80	727.7
88	53	77	867.73
88	53	78	843.49
88	53	79	819.94
88	53	80	789.58
88	54	77	903.4
88	54	78	886.04
88	54	79	859.3
88	54	80	824.21
88	55	77	889.05
88	55	78	878.67
88	55	79	874.51
88	55	80	848.84
88	55	81	812.53
88	55	82	823.62
88	55	83	828.52
88	55	84	829.18
88	56	77	868.93
88	56	78	866.09
88	56	79	899.6
88	56	80	881.11
88	56	81	831.21
88	56	82	830.26
88	56	83	829.54
88	56	84	855.41
88	57	77	859.68
88	57	78	874.25
88	57	79	909.84
88	57	80	903.19
88	57	81	859.49
88	57	82	833.06
88	57	83	808.08
88	57	84	839.07
88	58	77	858.73
88	58	78	889.43
88	58	79	905.81
88	58	80	905.31
88	58	81	892.06
88	58	82	880.5
88	58	83	866.99
88	58	84	878.81
88	59	77	883.66
88	59	78	887.4
88	59	79	873.28
88	59	80	865.8
88	59	81	889.82
88	59	82	892.8
88	59	83	885.04
88	59	84	872.76
88	60	77	864.73
88	60	78	852.25
88	60	79	825.17
88	60	80	791.59
88	60	81	768.52
88	60	82	753.23
88	60	83	747.16
88	60	84	767.97
88	61	77	848.52
88	61	78	842.95
88	61	79	837.65
88	61	80	827.42
88	61	81	803.56
88	61	82	802.08
88	61	83	828.8
88	61	84	833.09
88	62	77	844.17
88	62	78	860.73
88	62	79	878.33
88	62	80	880.56
88	62	81	869.79
88	62	82	882.95
88	62	83	910.86
88	62	84	887.19
88	63	77	884.41
88	63	78	871.13
88	63	79	862.33
88	63	80	844.63
88	63	81	872.36
88	63	82	894.89
88	63	83	898.2
88	63	84	869.93
88	64	77	886.5
88	64	78	833.47
88	64	79	798.11
88	64	80	773.42
88	64	81	840.41
88	64	82	875.16
88	64	83	846.38
88	64	84	805.71
88	65	77	882.6
88	65	78	803.32
88	65	79	750.16
88	65	80	721.8
88	65	81	799.1
88	65	82	840.39
88	65	83	814.24
88	65	84	781
88	66	77	897.8
88	66	78	807.44
88	66	79	742.75
88	66	80	716.72
88	66	81	762.71
88	66	82	793.4
88	66	83	786.89
88	66	84	767.69
88	67	77	859.41
88	67	78	779.7
88	67	79	726.39
88	67	80	717.91
88	67	81	738.9
88	67	82	750.53
88	67	83	743.19
88	67	84	737.99
88	68	77	797.65
88	68	78	754.21
88	68	79	728.67
88	68	80	725.78
88	68	81	739.14
88	68	82	745.77
88	68	83	732.65
88	68	84	732.9
88	69	77	720.84
88	69	78	732.05
88	69	79	735.95
88	69	80	726.62
88	70	77	713.21
88	70	78	710.41
88	70	79	711.8
88	70	80	728.01
88	71	77	716.42
88	71	78	713.51
88	71	79	724.24
88	71	80	756.18
88	72	77	711.89
88	72	78	728.97
88	72	79	756.33
88	72	80	792.78
88	73	77	709.36
88	73	78	728.11
88	73	79	750.96
88	73	80	772.29
88	73	81	774.92
88	73	82	782.29
88	73	83	803.82
88	73	84	798.59
88	74	81	808.94
88	74	82	852.66
88	74	83	888.12
88	74	84	891.28
88	75	81	865.13
88	75	82	937.66
88	75	83	958.21
88	75	84	968.91
88	76	81	880.31
88	76	82	962.2
88	76	83	941.7
88	76	84	965.84
89	46	81	958.7
89	46	82	975.27
89	46	83	948.64
89	46	84	934.52
89	47	81	905.73
89	47	82	903.73
89	47	83	878
89	47	84	857.8
89	48	81	795.1
89	48	82	807.48
89	48	83	797.73
89	48	84	792.82
89	49	77	743.8
89	49	78	737.2
89	49	79	729.97
89	49	80	716.32
89	49	81	729.25
89	49	82	756.58
89	49	83	763.6
89	49	84	768.35
89	50	74	735.4
89	50	75	738.12
89	50	76	739.03
89	50	77	734.39
89	50	78	746.64
89	50	79	759.95
89	50	80	735.76
89	50	81	730.7
89	50	82	733.23
89	50	83	740.87
89	50	84	751.3
89	51	74	730.19
89	51	75	766.73
89	51	76	783.14
89	51	77	763.71
89	51	78	763.62
89	51	79	761.29
89	51	80	744.34
89	51	81	736.24
89	51	82	731.51
89	51	83	734.01
89	51	84	743.97
89	52	74	798.17
89	52	75	862.12
89	52	76	888.16
89	52	77	834.91
89	52	78	793.57
89	52	79	769.2
89	52	80	782.18
89	52	81	781.75
89	52	82	769.35
89	52	83	760.49
89	52	84	754.63
89	53	74	842.12
89	53	75	904.06
89	53	76	938.94
89	53	77	906.72
89	53	78	891.17
89	53	79	880.53
89	53	80	883.59
89	53	81	869.34
89	53	82	842.82
89	53	83	812.09
89	53	84	781.44
89	54	74	851.83
89	54	75	910.07
89	54	76	952.14
89	54	77	938.55
89	54	78	924.97
89	54	79	909.71
89	54	80	897.43
89	54	81	876.98
89	54	82	860.77
89	54	83	850.05
89	54	84	842.07
89	55	75	879.32
89	55	76	935.43
89	55	77	927.53
89	55	78	912.89
89	55	79	901.12
89	55	80	889.76
89	55	81	871.71
89	55	82	877.1
89	55	83	882.89
89	55	84	884.54
89	56	75	839.86
89	56	76	885.37
89	56	77	878
89	56	78	872.81
89	56	79	896.15
89	56	80	899.22
89	56	81	881.96
89	56	82	899.83
89	56	83	909.45
89	56	84	904.72
89	57	75	849.09
89	57	76	868.72
89	57	77	875.6
89	57	78	879.07
89	57	79	873.01
89	57	80	874.14
89	57	81	878.12
89	57	82	879.31
89	57	83	875.75
89	57	84	886.83
89	58	77	897.61
89	58	78	910.27
89	58	79	881.18
89	58	80	886.37
89	58	81	916.73
89	58	82	922.54
89	58	83	918.61
89	58	84	927.65
89	59	77	885.72
89	59	78	879.93
89	59	79	904.5
89	59	80	930.82
89	59	81	955.17
89	59	82	941.27
89	59	83	911.87
89	59	84	895.81
89	60	77	844.45
89	60	78	815.37
89	60	79	802.77
89	60	80	783.04
89	60	81	747.26
89	60	82	719.41
89	60	83	696.17
89	60	84	723.21
89	61	77	823.35
89	61	78	800
89	61	79	800.02
89	61	80	798.02
89	61	81	755.87
89	61	82	734.69
89	61	83	736.33
89	61	84	778.97
89	62	77	838.22
89	62	78	837.96
89	62	79	868.09
89	62	80	901.34
89	62	81	862.14
89	62	82	844.38
89	62	83	849.25
89	62	84	865.87
89	63	77	859.12
89	63	78	821.24
89	63	79	845.4
89	63	80	901.98
89	63	81	908.1
89	63	82	913.51
89	63	83	911.34
89	63	84	904.2
89	64	77	865.98
89	64	78	790.93
89	64	79	784.48
89	64	80	828.02
89	64	81	874.01
89	64	82	902.92
89	64	83	887
89	64	84	854.54
89	65	77	870.05
89	65	78	777.72
89	65	79	746.56
89	65	80	768.42
89	65	81	841.22
89	65	82	889.95
89	65	83	877.01
89	65	84	836.12
89	66	75	895.6
89	66	76	869.6
89	66	77	846.72
89	66	78	781.86
89	66	79	748.22
89	66	80	750.33
89	66	81	813.36
89	66	82	860.58
89	66	83	859.74
89	66	84	820.66
89	67	75	897.73
89	67	76	841.3
89	67	77	799.6
89	67	78	769.72
89	67	79	743.12
89	67	80	724.96
89	67	81	762.05
89	67	82	788.08
89	67	83	778.62
89	67	84	759.84
89	68	75	847.19
89	68	76	789.61
89	68	77	761.34
89	68	78	764.55
89	68	79	750.79
89	68	80	724.32
89	68	81	743.24
89	68	82	757.87
89	68	83	752.99
89	68	84	753.6
89	69	74	863.5
89	69	75	801.58
89	69	76	757.28
89	69	77	731.34
89	69	78	758.83
89	69	79	764.19
89	69	80	737.82
89	69	81	742.43
89	69	82	751.04
89	69	83	757.51
89	69	84	770.6
89	70	74	799.8
89	70	75	770.63
89	70	76	747.67
89	70	77	727.18
89	70	78	732.07
89	70	79	742.24
89	70	80	757.46
89	70	81	757.14
89	70	82	758.46
89	70	83	764.43
89	70	84	773.67
89	71	74	753.74
89	71	75	746.21
89	71	76	738.72
89	71	77	730.05
89	71	78	726.65
89	71	79	741.11
89	71	80	776.35
89	71	81	768.84
89	71	82	761.53
89	71	83	764.46
89	71	84	763.25
89	72	74	755.75
89	72	75	731.55
89	72	76	722.44
89	72	77	729.52
89	72	78	739.77
89	72	79	758.67
89	72	80	786.69
89	72	81	778.11
89	72	82	770.42
89	72	83	776.74
89	72	84	767.22
89	73	74	768.33
89	73	75	737.39
89	73	76	718.42
89	73	77	718.23
89	73	78	725.15
89	73	79	740.32
89	73	80	763.41
89	73	81	788.16
89	73	82	812.99
89	73	83	844.42
89	73	84	837.62
89	74	81	836.99
89	74	82	883.95
89	74	83	919.15
89	74	84	916.7
89	75	81	915.55
89	75	82	972.15
89	75	83	990.45
89	75	84	992.64
89	76	81	920.35
89	76	82	985.59
89	76	83	978.21
89	76	84	982.55
90	46	81	936.92
90	46	82	949.31
90	46	83	941.91
90	46	84	931.65
90	47	81	894.63
90	47	82	885.47
90	47	83	867.49
90	47	84	854.18
90	48	81	804.62
90	48	82	803.27
90	48	83	795.18
90	48	84	791.24
90	49	74	768.45
90	49	75	769.18
90	49	76	762.6
90	49	81	750.08
90	49	82	764.19
90	49	83	766.36
90	49	84	769.77
90	50	74	760.36
90	50	75	761.56
90	50	76	762.88
90	50	77	762.7
90	50	78	751.72
90	50	79	749.28
90	50	80	758.05
90	50	81	760.05
90	50	82	758.51
90	50	83	756.23
90	50	84	759.02
90	51	74	764.86
90	51	75	789.16
90	51	76	812.41
90	51	77	820.37
90	51	78	802.47
90	51	79	783.55
90	51	80	775.39
90	51	81	763.46
90	51	82	749.04
90	51	83	743.75
90	51	84	743.78
90	52	74	817.58
90	52	75	876.72
90	52	76	920.47
90	52	77	925.26
90	52	78	891.58
90	52	79	850.38
90	52	80	827.96
90	52	81	813.13
90	52	82	791
90	52	83	772.37
90	52	84	753.29
90	53	74	834.6
90	53	75	884.25
90	53	76	915.01
90	53	77	908.21
90	53	78	915.93
90	53	79	935.94
90	53	80	931.96
90	53	81	918.13
90	53	82	882.12
90	53	83	840.16
90	53	84	788.76
90	54	74	825.95
90	54	75	868.06
90	54	76	904.14
90	54	77	905.15
90	54	78	921.32
90	54	79	935.38
90	54	80	935.78
90	54	81	931.05
90	54	82	915.87
90	54	83	897.33
90	54	84	876.31
90	55	74	840.18
90	55	75	877.47
90	55	76	926.92
90	55	77	945.02
90	55	78	943.52
90	55	79	931.92
90	55	80	929.2
90	55	81	922.63
90	55	82	931.92
90	55	83	931.93
90	55	84	921.18
90	56	74	849.65
90	56	75	846.55
90	56	76	860.31
90	56	77	898.59
90	56	78	929.89
90	56	79	961.1
90	56	80	957.04
90	56	81	935.87
90	56	82	952.38
90	56	83	958.86
90	56	84	934.18
90	57	74	887.24
90	57	75	863.2
90	57	76	848.48
90	57	77	878.97
90	57	78	904.82
90	57	79	913.97
90	57	80	915.88
90	57	81	924.34
90	57	82	925.81
90	57	83	928.68
90	57	84	920.48
90	58	74	971.54
90	58	75	954.41
90	58	76	914.41
90	58	77	902.23
90	58	78	908.51
90	58	79	898.21
90	58	80	915.28
90	58	81	961.19
90	58	82	968.85
90	58	83	966.55
90	58	84	973.53
90	59	75	905.63
90	59	76	872.65
90	59	77	863.7
90	59	78	869.84
90	59	79	914.99
90	59	80	960.94
90	59	81	1006.6
90	59	82	985.39
90	59	83	933.54
90	59	84	926.25
90	60	75	818.87
90	60	76	767.69
90	60	77	743.2
90	60	78	745.5
90	60	79	763.42
90	60	80	762.24
90	60	81	741.97
90	60	82	715.15
90	60	83	675.1
90	60	84	686.55
90	61	77	735.18
90	61	78	747.88
90	61	79	761.27
90	61	80	754.5
90	61	81	718.89
90	61	82	688.84
90	61	83	660.18
90	61	84	714.61
90	62	75	877.69
90	62	76	877.76
90	62	77	884.83
90	62	78	877.36
90	62	79	873.92
90	62	80	879.25
90	62	81	840.16
90	62	82	811.42
90	62	83	780.58
90	62	84	835.36
90	63	75	823.25
90	63	76	838.78
90	63	77	868.88
90	63	78	832.47
90	63	79	867.53
90	63	80	937.81
90	63	81	935.72
90	63	82	927.62
90	63	83	908.92
90	63	84	939.67
90	64	75	822.09
90	64	76	829.22
90	64	77	840.58
90	64	78	770.92
90	64	79	793.36
90	64	80	873.77
90	64	81	898.77
90	64	82	909.4
90	64	83	889.21
90	64	84	892.14
90	65	74	960.59
90	65	75	911.88
90	65	76	874.49
90	65	77	834.49
90	65	78	738.88
90	65	79	736.38
90	65	80	804.69
90	65	81	867.39
90	65	82	907.64
90	65	83	901.1
90	65	84	885.19
90	66	74	988.67
90	66	75	929.4
90	66	76	862.96
90	66	77	799.18
90	66	78	737.15
90	66	79	729.66
90	66	80	772.18
90	66	81	855.15
90	66	82	911.03
90	66	83	923.25
90	66	84	881.35
90	67	74	994.89
90	67	75	906.84
90	67	76	824.83
90	67	77	754.82
90	67	78	739.66
90	67	79	745.53
90	67	80	761.86
90	67	81	797.95
90	67	82	823.27
90	67	83	821.44
90	67	84	787.37
90	68	74	970.63
90	68	75	864.71
90	68	76	783.31
90	68	77	731.73
90	68	78	756.07
90	68	79	773.63
90	68	80	769.69
90	68	81	769.19
90	68	82	775.55
90	68	83	776.49
90	68	84	768.45
90	69	74	876.69
90	69	75	797.67
90	69	76	751.93
90	69	77	735.35
90	69	78	769.58
90	69	79	785.03
90	69	80	770.8
90	69	81	762.96
90	69	82	760.38
90	69	83	772.32
90	69	84	792.32
90	70	74	835.82
90	70	75	790.15
90	70	76	754.46
90	70	77	729.37
90	70	78	748.65
90	70	79	764.26
90	70	80	777.91
90	70	81	768.96
90	70	82	762.55
90	70	83	768.72
90	70	84	780.5
90	71	74	830.17
90	71	75	802.01
90	71	76	764.83
90	71	77	726.98
90	71	78	737.27
90	71	79	755.48
90	71	80	784.94
90	71	81	778.16
90	71	82	769.7
90	71	83	772.39
90	71	84	775.7
90	72	74	821.92
90	72	75	796.72
90	72	76	758.81
90	72	77	724.45
90	72	78	739.03
90	72	79	759.38
90	72	80	784.2
90	72	81	790.4
90	72	82	790.93
90	72	83	799.5
90	72	84	788.34
90	73	74	827.19
90	73	75	792.62
90	73	76	757.64
90	73	81	831.09
90	73	82	853.31
90	73	83	871.23
90	73	84	866.13
90	74	81	894.09
90	74	82	926.05
90	74	83	944.31
90	74	84	941.59
90	75	81	971.57
90	75	82	997.21
90	75	83	1010.9
90	75	84	1002.2
90	76	81	958.7
90	76	82	997.61
90	76	83	1014.7
90	76	84	1009.6
91	47	81	898.53
91	47	82	884.86
91	47	83	874.98
91	47	84	870.99
91	48	81	817.11
91	48	82	808.6
91	48	83	803.22
91	48	84	803.56
91	49	74	785.38
91	49	75	803.1
91	49	76	793.97
91	49	81	767.73
91	49	82	779.62
91	49	83	775.13
91	49	84	776.28
91	50	74	761.74
91	50	75	790.78
91	50	76	782.37
91	50	81	778.56
91	50	82	788.26
91	50	83	779.57
91	50	84	775.15
91	51	74	767.14
91	51	75	802.4
91	51	76	811.11
91	51	81	777.01
91	51	82	771.65
91	51	83	763.57
91	51	84	758.78
91	52	74	825.49
91	52	75	892.49
91	52	76	928.48
91	52	81	808.51
91	52	82	792.1
91	52	83	777.71
91	52	84	764.16
91	53	74	870.05
91	53	75	927.41
91	53	76	957.73
91	53	81	895.36
91	53	82	864.4
91	53	83	832.4
91	53	84	792.16
91	54	74	884.48
91	54	75	927.23
91	54	76	949.77
91	54	81	926.21
91	54	82	924.11
91	54	83	909.37
91	54	84	878.82
91	55	74	879.1
91	55	75	928.17
91	55	76	966.53
91	55	81	936.28
91	55	82	953.63
91	55	83	954.74
91	55	84	937.69
91	56	74	863.29
91	56	75	886.14
91	56	76	913.65
91	56	81	956.66
91	56	82	959.51
91	56	83	957.26
91	56	84	952.89
91	57	74	876.98
91	57	75	868.16
91	57	76	879.86
91	57	77	906.7
91	57	78	930.77
91	57	79	951.95
91	57	80	951.63
91	57	81	948.82
91	57	82	944.11
91	57	83	938.86
91	57	84	941.22
91	58	74	947.71
91	58	75	925.37
91	58	76	925.25
91	58	77	920.92
91	58	78	923.66
91	58	79	935.9
91	58	80	955.35
91	58	81	988.22
91	58	82	993.04
91	58	83	985.26
91	58	84	1001.8
91	59	74	928.19
91	59	75	926.8
91	59	76	903.08
91	59	77	888.41
91	59	78	889.46
91	59	79	950.05
91	59	80	996.34
91	59	81	1031.3
91	59	82	1008.5
91	59	83	965
91	59	84	953.93
91	60	74	842.91
91	60	75	813.94
91	60	76	774.02
91	60	77	754.8
91	60	78	753.71
91	60	79	756.4
91	60	80	755.87
91	60	81	757.22
91	60	82	743.33
91	60	83	725.19
91	60	84	681.43
91	61	74	796.62
91	61	75	707.94
91	61	76	722.09
91	61	77	737.3
91	61	78	758.45
91	61	79	738.18
91	61	80	722.9
91	61	81	716.48
91	61	82	688.11
91	61	83	650.92
91	61	84	631.61
91	62	74	936.25
91	62	75	725.98
91	62	76	846.62
91	62	77	921.98
91	62	78	906.97
91	62	79	872.64
91	62	80	848.44
91	62	81	830.3
91	62	82	791.14
91	62	83	732.84
91	62	84	763.73
91	63	74	933.8
91	63	75	793.04
91	63	76	858.57
91	63	77	894.77
91	63	78	850.98
91	63	79	889.17
91	63	80	947.2
91	63	81	946.21
91	63	82	919.27
91	63	83	848.11
91	63	84	934.8
91	64	74	904.88
91	64	75	875.31
91	64	76	866.87
91	64	77	847.9
91	64	78	777.63
91	64	79	814.41
91	64	80	889.09
91	64	81	905.75
91	64	82	893.73
91	64	83	818.52
91	64	84	883.55
91	65	74	953.22
91	65	75	938.79
91	65	76	898.54
91	65	77	835.7
91	65	78	737.15
91	65	79	743.27
91	65	80	810.89
91	65	81	869.94
91	65	82	897.87
91	65	83	854.16
91	65	84	891.71
91	66	74	974.13
91	66	75	929.44
91	66	76	866.25
91	66	77	799.81
91	66	78	730.08
91	66	79	728.38
91	66	80	777.98
91	66	81	866.63
91	66	82	932.36
91	66	83	941.98
91	66	84	935.93
91	67	74	980.12
91	67	75	901.74
91	67	76	829.37
91	67	81	831.2
91	67	82	857.24
91	67	83	870.82
91	67	84	846.32
91	68	74	964.76
91	68	75	864.74
91	68	76	795.53
91	68	81	810.38
91	68	82	801.5
91	68	83	808.62
91	68	84	799.81
91	69	74	887.61
91	69	75	819.75
91	69	76	764.49
91	69	81	796.88
91	69	82	788.04
91	69	83	772.73
91	69	84	785.53
91	70	74	840.09
91	70	75	802.03
91	70	76	761.4
91	70	81	772.51
91	70	82	764.21
91	70	83	767.35
91	70	84	769.14
91	71	74	818.68
91	71	75	798.93
91	71	76	769.91
91	71	81	773.15
91	71	82	772.19
91	71	83	786.01
91	71	84	780.47
91	72	74	803.2
91	72	75	800.77
91	72	76	773.59
91	72	81	808.04
91	72	82	827.51
91	72	83	831.35
91	72	84	821.57
91	73	74	808.6
91	73	75	799.26
91	73	76	775.75
91	73	81	879.85
91	73	82	901.28
91	73	83	897.05
91	73	84	894.75
91	74	74	825.92
91	74	75	794.6
91	74	76	770.95
91	74	81	961.18
91	74	82	970.36
91	74	83	968.78
91	74	84	974.6
91	75	81	1020.6
91	75	82	1016.7
91	75	83	1038.4
91	75	84	1038.7
91	76	81	996.93
91	76	82	1006
91	76	83	1040.7
91	76	84	1050
92	47	81	941.04
92	47	82	934.19
92	47	83	919.2
92	47	84	940.3
92	48	81	846.77
92	48	82	846.66
92	48	83	839.23
92	48	84	857.36
92	49	74	803.84
92	49	75	839.26
92	49	76	820.44
92	49	81	790.31
92	49	82	801.18
92	49	83	789.22
92	49	84	799.68
92	50	74	792.7
92	50	75	827.9
92	50	76	807.03
92	50	81	775.92
92	50	82	805.03
92	50	83	799.61
92	50	84	798.98
92	51	74	795.09
92	51	75	811.42
92	51	76	801.93
92	51	81	767.6
92	51	82	787.13
92	51	83	778.04
92	51	84	772.54
92	52	74	824.82
92	52	75	869.68
92	52	76	884.19
92	52	81	781.71
92	52	82	773.44
92	52	83	761.04
92	52	84	751.22
92	53	74	881.23
92	53	75	930.72
92	53	76	947.93
92	53	81	802.37
92	53	82	771.44
92	53	83	764.07
92	53	84	764
92	54	74	937.16
92	54	75	969.99
92	54	76	978.8
92	54	81	849
92	54	82	832.61
92	54	83	818.72
92	54	84	800.83
92	55	74	930.24
92	55	75	968.62
92	55	76	987.03
92	55	81	901.36
92	55	82	896.58
92	55	83	882.7
92	55	84	857.28
92	56	74	906.77
92	56	75	937.44
92	56	76	958.39
92	56	81	924.42
92	56	82	925.41
92	56	83	918.24
92	56	84	899.28
92	57	74	887.87
92	57	75	896.93
92	57	76	921.96
92	57	77	939.64
92	57	78	959.12
92	57	79	982.8
92	57	80	957.55
92	57	81	914.04
92	57	82	906.58
92	57	83	899.49
92	57	84	898.69
92	58	74	909.71
92	58	75	895.03
92	58	76	928.2
92	58	77	945.98
92	58	78	962.26
92	58	79	991.87
92	58	80	986.37
92	58	81	936.7
92	58	82	931.48
92	58	83	935.22
92	58	84	948.89
92	59	74	946.6
92	59	75	943.28
92	59	76	938.65
92	59	77	931.41
92	59	78	937.97
92	59	79	1015
92	59	80	1026.5
92	59	81	952.06
92	59	82	943.45
92	59	83	938.54
92	59	84	925.78
92	60	74	877.75
92	60	75	848.12
92	60	76	822.34
92	60	77	818.4
92	60	78	840.6
92	60	79	813.48
92	60	80	799.15
92	60	81	835.73
92	60	82	839.59
92	60	83	823.52
92	60	84	756.46
92	61	74	777.48
92	61	75	683.8
92	61	76	727.29
92	61	77	792.79
92	61	78	848.36
92	61	79	775.72
92	61	80	766.56
92	61	81	878.49
92	61	82	906.14
92	61	83	879.94
92	61	84	777.08
92	62	74	866.34
92	62	75	626.06
92	62	76	811.27
92	62	77	937.87
92	62	78	933.29
92	62	79	886.05
92	62	80	883.68
92	62	81	985.63
92	62	82	1007
92	62	83	977.75
92	62	84	903.24
92	63	74	901.83
92	63	75	796.91
92	63	76	884.31
92	63	77	918.28
92	63	78	859.43
92	63	79	890.14
92	63	80	944.24
92	63	81	986.34
92	63	82	1007.2
92	63	83	1005
92	63	84	1007
92	64	74	903.54
92	64	75	933.19
92	64	76	917.09
92	64	77	882.73
92	64	78	808.64
92	64	79	824.84
92	64	80	872.08
92	64	81	925.5
92	64	82	951.74
92	64	83	930.85
92	64	84	949.51
92	65	74	914.11
92	65	75	941.89
92	65	76	917.76
92	65	77	872.09
92	65	78	797.21
92	65	79	773.51
92	65	80	791.4
92	65	81	878.82
92	65	82	925.7
92	65	83	919.08
92	65	84	938.02
92	66	74	954.31
92	66	75	923.69
92	66	76	884.32
92	66	77	844.67
92	66	78	782.12
92	66	79	763.72
92	66	80	787.91
92	66	81	855.55
92	66	82	918.2
92	66	83	964.24
92	66	84	962.86
92	67	74	978.99
92	67	75	902.55
92	67	76	858.49
92	67	81	829.14
92	67	82	876.46
92	67	83	914.7
92	67	84	905.05
92	68	74	976.24
92	68	75	879.61
92	68	76	832.83
92	68	81	812.63
92	68	82	833.99
92	68	83	847.46
92	68	84	841.87
92	69	74	894.89
92	69	75	845.21
92	69	76	785.95
92	69	81	787.58
92	69	82	792.2
92	69	83	793.93
92	69	84	796.86
92	70	74	836
92	70	75	815.2
92	70	76	769.18
92	70	81	759.14
92	70	82	773.91
92	70	83	785.97
92	70	84	785.87
92	71	74	802.08
92	71	75	798.05
92	71	76	773.06
92	71	81	758.58
92	71	82	788.06
92	71	83	811.24
92	71	84	810.36
92	72	74	809.43
92	72	75	813.63
92	72	76	787.73
92	72	81	825.43
92	72	82	851.78
92	72	83	860.77
92	72	84	862.22
92	73	74	819.87
92	73	75	816.53
92	73	76	793.89
92	73	81	907.91
92	73	82	923.23
92	73	83	933.06
92	73	84	930.32
92	74	74	834.43
92	74	75	813.62
92	74	76	792.23
92	74	81	1000.4
92	74	82	993.52
92	74	83	1015.3
92	74	84	1011.8
92	75	81	1023.8
92	75	82	1013.3
92	75	83	1036.8
92	75	84	1059.7
92	76	81	997.91
92	76	82	1001
92	76	83	1017.3
92	76	84	1049.5
93	49	74	811.98
93	49	75	849.25
93	49	76	827.76
93	50	74	816.33
93	50	75	842.49
93	50	76	819.14
93	50	81	796.66
93	50	82	799.21
93	50	83	806.78
93	50	84	820.04
93	51	74	824.05
93	51	75	816.12
93	51	76	791.64
93	51	81	789.73
93	51	82	782.38
93	51	83	786.72
93	51	84	807.42
93	52	74	825.24
93	52	75	831.7
93	52	76	817.07
93	52	81	774.35
93	52	82	759.14
93	52	83	767.31
93	52	84	787.59
93	53	74	875.86
93	53	75	896.17
93	53	76	885.24
93	53	81	757.47
93	53	82	728.76
93	53	83	736.06
93	53	84	757.84
93	54	71	714.92
93	54	72	795.62
93	54	73	873.75
93	54	74	967.04
93	54	75	980.63
93	54	76	961.38
93	54	81	777.49
93	54	82	756.48
93	54	83	751.6
93	54	84	750.92
93	55	71	728.5
93	55	72	803.84
93	55	73	879.72
93	55	74	975.89
93	55	75	986.37
93	55	76	968.53
93	55	81	811.11
93	55	82	799.83
93	55	83	793.76
93	55	84	788.17
93	56	71	794.15
93	56	72	836.85
93	56	73	878.87
93	56	74	963.04
93	56	75	978.65
93	56	76	955.89
93	56	81	842.68
93	56	82	835.93
93	56	83	833.68
93	56	84	830.51
93	57	71	872.74
93	57	72	877.33
93	57	73	865.03
93	57	74	926.35
93	57	75	946.75
93	57	76	933.78
93	57	77	917.28
93	57	78	916.8
93	57	79	922.37
93	57	80	897.1
93	58	71	914.09
93	58	72	934.62
93	58	73	892.6
93	58	74	883.06
93	58	75	885.12
93	58	76	913.86
93	58	77	924.48
93	58	78	927.75
93	58	79	926.57
93	58	80	928.14
93	59	71	911.83
93	59	72	958.64
93	59	73	952.14
93	59	74	951.46
93	59	75	945.34
93	59	76	930.36
93	59	77	921.42
93	59	78	924.71
93	59	79	970.61
93	59	80	980.22
93	60	71	888.79
93	60	72	924.84
93	60	73	901
93	60	74	902.83
93	60	75	923.46
93	60	76	873.58
93	60	77	844.79
93	60	78	839.58
93	60	79	778.56
93	60	80	766.65
93	61	74	759
93	61	75	822.64
93	61	76	812.8
93	61	77	828
93	61	78	849.25
93	61	79	749.31
93	61	80	736.69
93	62	71	864.84
93	62	72	954.99
93	62	73	891.33
93	62	74	816.7
93	62	75	716.7
93	62	76	835.83
93	62	77	927.15
93	62	78	932.27
93	62	79	880.04
93	62	80	871.34
93	63	71	885.28
93	63	72	970.32
93	63	73	937.47
93	63	74	889.43
93	63	75	829.7
93	63	76	881.95
93	63	77	903.59
93	63	78	866.28
93	63	79	893.45
93	63	80	929.09
93	64	71	899.62
93	64	72	927.58
93	64	73	922.55
93	64	74	907.33
93	64	75	933.01
93	64	76	923.51
93	64	77	898.12
93	64	78	841.28
93	64	79	845.58
93	64	80	861.47
93	65	71	886.75
93	65	72	955.13
93	65	73	893.57
93	65	74	848.56
93	65	75	935.51
93	65	76	950.5
93	65	77	927.23
93	65	78	864.22
93	65	79	812.99
93	65	80	782.84
93	66	71	886.87
93	66	72	974.9
93	66	73	960.74
93	66	74	937.26
93	66	75	931.09
93	66	76	913.74
93	67	71	883.61
93	67	72	980.22
93	67	73	1012
93	67	74	999.71
93	67	75	932.64
93	67	76	912.13
93	67	81	793.61
93	67	82	836.42
93	67	83	890.66
93	67	84	904.53
93	68	71	838.01
93	68	72	955.92
93	68	73	998.92
93	68	74	997.44
93	68	75	940.64
93	68	76	928.04
93	68	81	784.39
93	68	82	810.23
93	68	83	837.52
93	68	84	842.66
93	69	71	756.57
93	69	72	915.1
93	69	73	948.29
93	69	74	905.97
93	69	75	880.34
93	69	76	843.1
93	69	81	779.1
93	69	82	794.92
93	69	83	807.8
93	69	84	806.81
93	70	74	839.73
93	70	75	832.27
93	70	76	794.79
93	70	81	768.15
93	70	82	778.86
93	70	83	792.27
93	70	84	796.45
93	71	74	806.61
93	71	75	803.09
93	71	76	776.36
93	71	81	773.74
93	71	82	786.31
93	71	83	805.12
93	71	84	817.31
93	72	74	847.26
93	72	75	847.64
93	72	76	821.07
93	72	81	841.36
93	72	82	868.72
93	72	83	885.69
93	72	84	893.37
93	73	74	858.48
93	73	75	852.71
93	73	76	830.26
93	73	81	926.53
93	73	82	951.38
93	73	83	957.95
93	73	84	960.04
93	74	74	848.65
93	74	75	832.42
93	74	76	814.69
94	49	74	815.65
94	49	75	822.86
94	49	76	814.8
94	50	71	832.38
94	50	72	815.02
94	50	73	807.21
94	50	74	800.48
94	50	75	790.55
94	50	76	787.92
94	51	71	839.01
94	51	72	841.69
94	51	73	835.02
94	51	74	817.86
94	51	75	785.65
94	51	76	770.14
94	52	71	834.83
94	52	72	844.11
94	52	73	833.06
94	52	74	810.81
94	52	75	794.75
94	52	76	782.5
94	53	69	626.09
94	53	70	677.68
94	53	71	823.23
94	53	72	840.76
94	53	73	846.4
94	53	74	841.78
94	53	75	833.95
94	53	76	822.1
94	54	69	601.97
94	54	70	640.45
94	54	71	776.31
94	54	72	848.55
94	54	73	900.83
94	54	74	947.62
94	54	75	915.82
94	54	76	888.36
94	54	78	858.22
94	54	79	847.87
94	54	80	802.53
94	55	69	601.9
94	55	70	653.72
94	55	71	753.86
94	55	72	830.91
94	55	73	904.34
94	55	74	991.27
94	55	75	995.56
94	55	76	978.03
94	55	78	914.35
94	55	79	888.85
94	55	80	841.44
94	56	69	663.51
94	56	70	735.08
94	56	71	779.17
94	56	72	838.02
94	56	73	910.68
94	56	74	994.06
94	56	75	1009
94	56	76	993.5
94	56	78	942.21
94	56	79	967.06
94	56	80	897.24
94	57	71	827.12
94	57	72	868.02
94	57	73	908.54
94	57	74	957.94
94	57	75	979.02
94	57	76	981.74
94	57	77	951.94
94	57	78	948.43
94	57	79	968.87
94	57	80	914.41
94	58	71	893.76
94	58	72	914.61
94	58	73	883.18
94	58	74	899.9
94	58	75	924
94	58	76	956.1
94	58	77	972.09
94	58	78	978.34
94	58	79	980.18
94	58	80	948.71
94	59	71	937.18
94	59	72	969.13
94	59	73	944.26
94	59	74	955.21
94	59	75	954.89
94	59	76	929.25
94	59	77	918.36
94	59	78	927.97
94	59	79	1002.4
94	59	80	993.92
94	60	71	883.51
94	60	72	894.53
94	60	73	837.77
94	60	74	849.04
94	60	75	879.09
94	60	76	870.01
94	60	77	838.34
94	60	78	804.62
94	60	79	784.02
94	60	80	794.22
94	61	71	632.29
94	61	72	552.85
94	61	73	524.93
94	61	74	621.38
94	61	75	767.8
94	61	76	838.68
94	61	77	845.97
94	61	78	819.99
94	61	79	741.51
94	61	80	748.91
94	62	71	717.88
94	62	72	690.75
94	62	73	719.25
94	62	74	800.87
94	62	75	879.42
94	62	76	921.35
94	62	77	941.44
94	62	78	943.57
94	62	79	881.58
94	62	80	873.59
94	63	71	867.26
94	63	72	878.49
94	63	73	922.58
94	63	74	964.95
94	63	75	977.14
94	63	76	956.42
94	63	77	935.15
94	63	78	918.8
94	63	79	924.93
94	63	80	938.34
94	64	71	892.48
94	64	72	971.88
94	64	73	1024.2
94	64	74	1027.8
94	64	75	998.21
94	64	76	968.62
94	64	77	941.07
94	64	78	907.78
94	64	79	897
94	64	80	888.09
94	65	71	902.25
94	65	72	971.04
94	65	73	994.81
94	65	74	981.55
94	65	75	972.77
94	65	76	981.17
94	65	77	972.52
94	65	78	929.86
94	65	79	878.1
94	65	80	830.96
94	66	71	904.3
94	66	72	974.61
94	66	73	996.23
94	66	74	996.11
94	66	75	982.69
94	66	76	971
94	66	78	972.06
94	66	79	927.3
94	66	80	866.92
94	67	69	781.14
94	67	70	832.92
94	67	71	870.16
94	67	72	973.4
94	67	73	996.16
94	67	74	990.14
94	67	75	971.78
94	67	76	958.98
94	67	78	981.23
94	67	79	930.57
94	67	80	858.04
94	68	69	669.57
94	68	70	719.59
94	68	71	796.7
94	68	72	961.1
94	68	73	990.81
94	68	74	973.18
94	68	75	949.83
94	68	76	944.49
94	68	78	962.2
94	68	79	910.31
94	68	80	837.54
94	69	69	649.89
94	69	70	678.87
94	69	71	730.95
94	69	72	897.52
94	69	73	931
94	69	74	907.91
94	69	75	887.71
94	69	76	864.34
94	69	78	851.75
94	69	79	834.8
94	69	80	804.56
94	70	69	671.34
94	70	70	675.91
94	70	71	692.49
94	70	72	847.67
94	70	73	882.54
94	70	74	854.33
94	70	75	833.84
94	70	76	812.97
94	71	71	694.63
94	71	72	846.6
94	71	73	880.46
94	71	74	841.59
94	71	75	804.61
94	71	76	789.67
94	72	71	657.3
94	72	72	818.5
94	72	73	876.58
94	72	74	857.13
94	72	75	828.6
94	72	76	814.37
94	73	71	626.32
94	73	72	799.63
94	73	73	879.33
94	73	74	857.01
94	73	75	833.82
94	73	76	827.81
94	74	74	848.42
94	74	75	828.74
94	74	76	831.68
95	50	71	846.83
95	50	72	822.66
95	50	73	813.05
95	51	71	838.12
95	51	72	856.64
95	51	73	855.01
95	52	71	827.11
95	52	72	878.73
95	52	73	886.37
95	53	69	649
95	53	70	699.73
95	53	71	808.06
95	53	72	870.09
95	53	73	887.47
95	53	77	904.33
95	53	78	889.02
95	53	79	863.6
95	53	80	809.41
95	54	69	627.33
95	54	70	664.16
95	54	71	792.07
95	54	72	833.65
95	54	73	844.73
95	54	77	941.49
95	54	78	932.19
95	54	79	903.88
95	54	80	821.53
95	55	69	617.3
95	55	70	657.72
95	55	71	803.87
95	55	72	838.62
95	55	73	852.68
95	55	77	1022.1
95	55	78	990.12
95	55	79	940.3
95	55	80	857.96
95	56	69	675.65
95	56	70	719.25
95	56	71	830.18
95	56	72	863.95
95	56	73	883.69
95	56	77	988.6
95	56	78	988.24
95	56	79	1000.7
95	56	80	920.07
95	57	69	740.31
95	57	70	746.11
95	57	71	837.52
95	57	72	886.83
[truncated: 7,412 more rows]
