# Supplementary material for: From mathematics to medicine: A practical primer on topological data analysis (TDA) and the development of related analytic tools for the functional discovery of latent structure in fMRI data
Source: PLoS One. 2021 Aug 12;16(8):e0255859. doi: 10.1371/journal.pone.0255859 (PMC8360597; doi:10.1371/journal.pone.0255859)
Supplement: S1 Data — The included archive of .csv files has one .csv file for each time index. Each .csv file contains a single matrix, which has one column for each of the spatial coordinates x, y, z and one column for the fMRI signal amplitude at voxel (x, y, z) at that time index. This is normalized scan data for a single patient from our study, described in the paper, with an ACC (anterior cingulate cortex) mask applied. This is the data we used, together with our software implementation of our workflow (available at https://github.com/regalski/Wayne-State-TDA), to produce the persistence diagrams, vineyards, and loop locations pictured in the figures and described in the Workflow section of our paper. (ZIP) [file pone.0255859.s004.zip › lea2002_145_121_121_time_224_rdACC.csv]

86	49	77	706.64
86	49	78	709.83
86	49	79	709.6
86	49	80	706.85
86	50	77	738.88
86	50	78	713.45
86	50	79	673.36
86	50	80	689.85
86	51	77	729.27
86	51	78	710.83
86	51	79	684.74
86	51	80	678.41
86	52	77	730.89
86	52	78	717.69
86	52	79	702.46
86	52	80	688.85
86	53	77	812.55
86	53	78	768.81
86	53	79	729.24
86	53	80	717.15
86	54	77	864.27
86	54	78	833.5
86	54	79	822.33
86	54	80	794.55
86	55	77	885.82
86	55	78	865.8
86	55	79	879.62
86	55	80	858.98
86	56	77	875.46
86	56	78	856.5
86	56	79	878.14
86	56	80	890.16
86	57	77	862.71
86	57	78	882.73
86	57	79	898.12
86	57	80	899.46
86	57	81	899.11
86	57	82	871.44
86	58	77	859.97
86	58	78	888.41
86	58	79	906.87
86	58	80	912.48
86	58	81	899.31
86	58	82	884.57
86	59	81	867.51
86	59	82	853.52
86	60	81	776.45
86	60	82	768.2
86	61	81	816.17
86	61	82	816.23
86	62	81	843.41
86	62	82	846.9
86	63	77	897.55
86	63	78	876.76
86	63	79	854.76
86	63	80	820.04
86	63	81	815.58
86	63	82	818.78
86	64	77	890
86	64	78	877.1
86	64	79	847.89
86	64	80	772.35
86	64	81	747.36
86	64	82	736.43
86	65	77	889.82
86	65	78	885.74
86	65	79	857.29
86	65	80	780.36
86	65	81	750.85
86	65	82	736.74
86	66	77	903.28
86	66	78	896.77
86	66	79	868.19
86	66	80	810.13
86	66	81	777.24
86	66	82	750.72
86	67	77	821.08
86	67	78	838.79
86	67	79	848.71
86	67	80	819.77
86	68	77	836.68
86	68	78	845.68
86	68	79	847.87
86	68	80	802.79
86	69	77	859.62
86	69	78	837.92
86	69	79	815.97
86	69	80	763.38
86	70	77	796.95
86	70	78	757.4
86	70	79	719.53
86	70	80	705.23
86	71	77	754.64
86	71	78	737.32
86	71	79	721.22
86	71	80	699.24
86	72	77	732.51
86	72	78	731.76
86	72	79	723.97
86	72	80	697.19
86	73	77	728.28
86	73	78	721.93
86	73	79	712.76
86	73	80	699.81
87	46	81	929.81
87	46	82	933.89
87	46	83	953.52
87	46	84	969.05
87	47	81	829.24
87	47	82	850.58
87	47	83	869.31
87	47	84	888.71
87	48	81	756.14
87	48	82	761.55
87	48	83	788.73
87	48	84	817.67
87	49	77	707.03
87	49	78	717.91
87	49	79	724.92
87	49	80	726.34
87	49	81	728.55
87	49	82	725.77
87	49	83	746.79
87	49	84	772.25
87	50	77	735.74
87	50	78	721.14
87	50	79	688.97
87	50	80	707.31
87	50	81	717.27
87	50	82	710.2
87	50	83	722.93
87	50	84	744.05
87	51	77	743.65
87	51	78	718
87	51	79	680.18
87	51	80	683.86
87	52	77	763.35
87	52	78	735.25
87	52	79	702.67
87	52	80	696.77
87	53	77	850.34
87	53	78	812.94
87	53	79	768.86
87	53	80	749.48
87	54	77	888.95
87	54	78	859.61
87	54	79	824.33
87	54	80	777.41
87	55	77	892.24
87	55	78	880.55
87	55	79	871.09
87	55	80	826.97
87	55	81	759.55
87	55	82	760.82
87	55	83	762.71
87	55	84	780.31
87	56	77	887.91
87	56	78	893.79
87	56	79	928.24
87	56	80	913.88
87	56	81	856.9
87	56	82	811.85
87	56	83	770.02
87	56	84	783.74
87	57	77	881.95
87	57	78	919.92
87	57	79	950.44
87	57	80	945.18
87	57	81	896.21
87	57	82	844.1
87	57	83	785.55
87	57	84	776.32
87	58	77	879.58
87	58	78	921.22
87	58	79	943.08
87	58	80	953.15
87	58	81	931.78
87	58	82	904.31
87	58	83	876.75
87	58	84	862.56
87	59	77	892.11
87	59	78	877.55
87	59	79	895.74
87	59	80	922.1
87	59	81	919.18
87	59	82	903.62
87	59	83	899.22
87	59	84	891.77
87	60	77	827.95
87	60	78	818.98
87	60	79	823.17
87	60	80	826.86
87	60	81	783.7
87	60	82	777.29
87	60	83	812.71
87	60	84	837.77
87	61	77	797.23
87	61	78	790.66
87	61	79	804.23
87	61	80	836.61
87	61	81	806.13
87	61	82	801.95
87	61	83	823
87	61	84	842.19
87	62	77	827.64
87	62	78	805.78
87	62	79	809.88
87	62	80	835.17
87	62	81	842.19
87	62	82	849.11
87	62	83	849.13
87	62	84	854.12
87	63	77	901.25
87	63	78	866.73
87	63	79	829.67
87	63	80	772.53
87	63	81	827.69
87	63	82	869.58
87	63	83	855.96
87	63	84	848.5
87	64	77	888.92
87	64	78	844.56
87	64	79	801.62
87	64	80	733.69
87	64	81	776.62
87	64	82	812.7
87	64	83	795.86
87	64	84	787.89
87	65	77	875.11
87	65	78	844.19
87	65	79	803.8
87	65	80	731.77
87	65	81	744.59
87	65	82	760.42
87	65	83	753.5
87	65	84	757.05
87	66	77	893.81
87	66	78	873.5
87	66	79	828.98
87	66	80	743.44
87	66	81	721.52
87	66	82	717.63
87	66	83	723.49
87	66	84	739.17
87	67	77	873.19
87	67	78	837.36
87	67	79	788.22
87	67	80	716.69
87	67	81	700.55
87	67	82	699.02
87	67	83	719.57
87	67	84	738.63
87	68	77	849.7
87	68	78	822.47
87	68	79	785.27
87	68	80	730.91
87	68	81	719.61
87	68	82	718.68
87	68	83	716.85
87	68	84	716.29
87	69	77	807.61
87	69	78	792.74
87	69	79	772.61
87	69	80	746.07
87	70	77	728.89
87	70	78	715.28
87	70	79	712.38
87	70	80	738.84
87	71	77	720.11
87	71	78	721.85
87	71	79	724.93
87	71	80	731.47
87	72	77	738.47
87	72	78	743.97
87	72	79	740.28
87	72	80	723.33
87	73	77	736.2
87	73	78	729.75
87	73	79	720.78
87	73	80	720.29
87	73	81	744.37
87	73	82	762.25
87	73	83	753.79
87	73	84	759.69
87	74	81	767.9
87	74	82	814.5
87	74	83	834.74
87	74	84	856.54
87	75	81	784.47
87	75	82	854.15
87	75	83	896.85
87	75	84	923.23
87	76	81	785.2
87	76	82	865.82
87	76	83	925.11
87	76	84	955.92
88	46	81	956.63
88	46	82	972.67
88	46	83	977.57
88	46	84	975.99
88	47	81	855.31
88	47	82	882.14
88	47	83	880.66
88	47	84	879.71
88	48	81	761.76
88	48	82	776.22
88	48	83	784.94
88	48	84	799.4
88	49	77	723.12
88	49	78	730.97
88	49	79	737.25
88	49	80	722.81
88	49	81	726.95
88	49	82	739.17
88	49	83	755.08
88	49	84	774.45
88	50	77	732.9
88	50	78	726.2
88	50	79	712.52
88	50	80	716.33
88	50	81	726.5
88	50	82	732.74
88	50	83	746.04
88	50	84	763.71
88	51	77	764.28
88	51	78	733.17
88	51	79	691.12
88	51	80	696.68
88	52	77	822.47
88	52	78	775.07
88	52	79	718.7
88	52	80	715.79
88	53	77	909.75
88	53	78	875.52
88	53	79	811
88	53	80	788.64
88	54	77	936.39
88	54	78	913.05
88	54	79	863.31
88	54	80	821.21
88	55	77	924.07
88	55	78	903.7
88	55	79	888.53
88	55	80	852.85
88	55	81	806.56
88	55	82	825.69
88	55	83	840.6
88	55	84	847.23
88	56	77	892.93
88	56	78	872.12
88	56	79	897.66
88	56	80	891.13
88	56	81	863.22
88	56	82	861.31
88	56	83	853.59
88	56	84	868.39
88	57	77	878.67
88	57	78	910.26
88	57	79	919.88
88	57	80	904.18
88	57	81	865.42
88	57	82	844.98
88	57	83	825.02
88	57	84	856.03
88	58	77	870.74
88	58	78	951.41
88	58	79	931.83
88	58	80	913.34
88	58	81	898.1
88	58	82	891.57
88	58	83	883.08
88	58	84	905.88
88	59	77	912.62
88	59	78	936.4
88	59	79	914.35
88	59	80	900.86
88	59	81	904.78
88	59	82	894.7
88	59	83	883.93
88	59	84	891.68
88	60	77	903.71
88	60	78	897.28
88	60	79	854.2
88	60	80	809.58
88	60	81	779.52
88	60	82	763.3
88	60	83	772.28
88	60	84	798.1
88	61	77	882.61
88	61	78	883.05
88	61	79	866.78
88	61	80	851.58
88	61	81	828.79
88	61	82	825.34
88	61	83	850.01
88	61	84	852.18
88	62	77	850.22
88	62	78	882.79
88	62	79	891.36
88	62	80	893.54
88	62	81	887.89
88	62	82	896.13
88	62	83	914.02
88	62	84	895.27
88	63	77	899.5
88	63	78	860.24
88	63	79	843.41
88	63	80	844.66
88	63	81	885.44
88	63	82	922
88	63	83	931.32
88	63	84	904.99
88	64	77	902.48
88	64	78	832.45
88	64	79	794.09
88	64	80	781.42
88	64	81	852.44
88	64	82	899.18
88	64	83	879.37
88	64	84	841.66
88	65	77	905.6
88	65	78	834.34
88	65	79	781.16
88	65	80	738.77
88	65	81	809.09
88	65	82	856.39
88	65	83	834.27
88	65	84	804.03
88	66	77	936.79
88	66	78	868.42
88	66	79	799.7
88	66	80	722.64
88	66	81	766.66
88	66	82	801.39
88	66	83	787.92
88	66	84	771.72
88	67	77	871.45
88	67	78	810.66
88	67	79	759.3
88	67	80	714.83
88	67	81	729.85
88	67	82	744.5
88	67	83	749.17
88	67	84	745
88	68	77	799.67
88	68	78	773.2
88	68	79	748.66
88	68	80	711.78
88	68	81	723.16
88	68	82	737.81
88	68	83	742.69
88	68	84	738.94
88	69	77	730.83
88	69	78	748.02
88	69	79	745.92
88	69	80	707.63
88	70	77	704.16
88	70	78	720.37
88	70	79	730.77
88	70	80	730.03
88	71	77	701.44
88	71	78	721.53
88	71	79	738.27
88	71	80	746.25
88	72	77	708.92
88	72	78	730.97
88	72	79	748.34
88	72	80	751.86
88	73	77	710.37
88	73	78	729.11
88	73	79	742.98
88	73	80	747.36
88	73	81	759.96
88	73	82	775.28
88	73	83	794.8
88	73	84	799.56
88	74	81	799.02
88	74	82	849.75
88	74	83	873.25
88	74	84	888.39
88	75	81	846.13
88	75	82	933.68
88	75	83	937.29
88	75	84	955.97
88	76	81	867.41
88	76	82	959.35
88	76	83	944.77
88	76	84	971.9
89	46	81	952.78
89	46	82	986.34
89	46	83	968.66
89	46	84	955.54
89	47	81	873.85
89	47	82	893.84
89	47	83	873.08
89	47	84	857.88
89	48	81	769.09
89	48	82	787.45
89	48	83	784.68
89	48	84	786.81
89	49	77	754.84
89	49	78	743.23
89	49	79	732.99
89	49	80	715.39
89	49	81	726.33
89	49	82	750.66
89	49	83	763.67
89	49	84	776.44
89	50	74	739.47
89	50	75	753.13
89	50	76	753.98
89	50	77	744.34
89	50	78	748.65
89	50	79	751
89	50	80	731.81
89	50	81	736.75
89	50	82	752.27
89	50	83	764.91
89	50	84	776.34
89	51	74	758.31
89	51	75	795.8
89	51	76	806.15
89	51	77	786.74
89	51	78	779.64
89	51	79	762.27
89	51	80	734.32
89	51	81	731.24
89	51	82	750.52
89	51	83	751.02
89	51	84	743
89	52	74	806.24
89	52	75	875.14
89	52	76	909.11
89	52	77	875.89
89	52	78	836.56
89	52	79	797.22
89	52	80	775.26
89	52	81	770.86
89	52	82	785.44
89	52	83	772.56
89	52	84	746.69
89	53	74	818.24
89	53	75	892.16
89	53	76	939.99
89	53	77	910.82
89	53	78	890.29
89	53	79	865.63
89	53	80	856.68
89	53	81	848.38
89	53	82	842.84
89	53	83	814.12
89	53	84	781.48
89	54	74	807.93
89	54	75	883.17
89	54	76	946.22
89	54	77	942.66
89	54	78	926.06
89	54	79	886.76
89	54	80	867.46
89	54	81	850.02
89	54	82	859.81
89	54	83	865.06
89	54	84	864.07
89	55	75	867.39
89	55	76	929.45
89	55	77	960.56
89	55	78	948.94
89	55	79	897.22
89	55	80	876.86
89	55	81	861.8
89	55	82	883.17
89	55	83	901.94
89	55	84	913.58
89	56	75	840.91
89	56	76	899.42
89	56	77	916.02
89	56	78	907.82
89	56	79	890.2
89	56	80	892.28
89	56	81	899.99
89	56	82	912.86
89	56	83	923.47
89	56	84	938.72
89	57	75	861.18
89	57	76	884.76
89	57	77	900.61
89	57	78	908.05
89	57	79	871.97
89	57	80	867.09
89	57	81	882.03
89	57	82	884.22
89	57	83	887.68
89	57	84	926.75
89	58	77	896.61
89	58	78	931.25
89	58	79	893.22
89	58	80	891.45
89	58	81	919.82
89	58	82	926.65
89	58	83	928.74
89	58	84	970.76
89	59	77	895.77
89	59	78	932.98
89	59	79	934.54
89	59	80	934.8
89	59	81	939.07
89	59	82	925.14
89	59	83	900.76
89	59	84	914.76
89	60	77	857.53
89	60	78	843.43
89	60	79	828.84
89	60	80	803.12
89	60	81	758.32
89	60	82	734.53
89	60	83	726.4
89	60	84	752.47
89	61	77	851.52
89	61	78	835.12
89	61	79	841.15
89	61	80	837.18
89	61	81	794.07
89	61	82	777.93
89	61	83	792.58
89	61	84	820.07
89	62	77	867.23
89	62	78	884.94
89	62	79	902.07
89	62	80	916.33
89	62	81	887.23
89	62	82	880.55
89	62	83	894.43
89	62	84	897.92
89	63	77	885.18
89	63	78	855.32
89	63	79	865.5
89	63	80	909.09
89	63	81	937.23
89	63	82	954.61
89	63	83	957.37
89	63	84	941.22
89	64	77	878.98
89	64	78	813.9
89	64	79	801.44
89	64	80	841
89	64	81	890
89	64	82	924.89
89	64	83	913.96
89	64	84	878.5
89	65	77	866.04
89	65	78	795.71
89	65	79	768.55
89	65	80	782.41
89	65	81	850.21
89	65	82	904.95
89	65	83	895.05
89	65	84	854.16
89	66	75	902.76
89	66	76	876.72
89	66	77	860.76
89	66	78	811.87
89	66	79	769.21
89	66	80	731.29
89	66	81	808.29
89	66	82	872.5
89	66	83	864.71
89	66	84	828.67
89	67	75	907.83
89	67	76	867.38
89	67	77	815.58
89	67	78	789.68
89	67	79	762.06
89	67	80	737.87
89	67	81	767.96
89	67	82	793
89	67	83	792.58
89	67	84	774.83
89	68	75	876.19
89	68	76	828.63
89	68	77	774.33
89	68	78	777.55
89	68	79	767.8
89	68	80	739.31
89	68	81	748.25
89	68	82	760.88
89	68	83	773.02
89	68	84	772.64
89	69	74	875.5
89	69	75	813.57
89	69	76	763.26
89	69	77	733.3
89	69	78	769.84
89	69	79	775.22
89	69	80	723.83
89	69	81	729.44
89	69	82	748.05
89	69	83	773.54
89	69	84	785.65
89	70	74	837.85
89	70	75	780.65
89	70	76	742.67
89	70	77	732.15
89	70	78	755.06
89	70	79	763.26
89	70	80	742.5
89	70	81	750.18
89	70	82	765.52
89	70	83	785.5
89	70	84	797.74
89	71	74	800.82
89	71	75	758.25
89	71	76	733.74
89	71	77	735.08
89	71	78	752.7
89	71	79	763.17
89	71	80	757.43
89	71	81	759.9
89	71	82	766.58
89	71	83	776.5
89	71	84	778.29
89	72	74	757.84
89	72	75	742.59
89	72	76	732.47
89	72	77	726.56
89	72	78	748.8
89	72	79	765.7
89	72	80	763.75
89	72	81	764.17
89	72	82	767.49
89	72	83	780.87
89	72	84	779.35
89	73	74	746.37
89	73	75	746.42
89	73	76	738.43
89	73	77	723.22
89	73	78	748.14
89	73	79	767.31
89	73	80	766.41
89	73	81	782.15
89	73	82	802.97
89	73	83	843.42
89	73	84	849.58
89	74	81	835.07
89	74	82	879.03
89	74	83	915.23
89	74	84	924.76
89	75	81	902.56
89	75	82	974.19
89	75	83	985.56
89	75	84	994.74
89	76	81	923.44
89	76	82	992.7
89	76	83	985.3
89	76	84	998.62
90	46	81	943.95
90	46	82	982.32
90	46	83	960.92
90	46	84	943.68
90	47	81	887.74
90	47	82	903.56
90	47	83	876.59
90	47	84	854.3
90	48	81	782.57
90	48	82	797.2
90	48	83	796.13
90	48	84	797.23
90	49	74	749.5
90	49	75	754.27
90	49	76	764.69
90	49	81	734.15
90	49	82	759.23
90	49	83	772.42
90	49	84	784.84
90	50	74	747.42
90	50	75	752.6
90	50	76	762.89
90	50	77	775.7
90	50	78	761.72
90	50	79	754.3
90	50	80	753.11
90	50	81	759.1
90	50	82	772.53
90	50	83	780.26
90	50	84	784.07
90	51	74	756.98
90	51	75	785.26
90	51	76	813.51
90	51	77	825.49
90	51	78	813.55
90	51	79	795.56
90	51	80	771.37
90	51	81	761.42
90	51	82	768.99
90	51	83	765.73
90	51	84	753.79
90	52	74	801.61
90	52	75	874.76
90	52	76	926.49
90	52	77	929.28
90	52	78	902.59
90	52	79	867.42
90	52	80	828.05
90	52	81	812.23
90	52	82	814.04
90	52	83	796.39
90	52	84	758.32
90	53	74	809.63
90	53	75	876.27
90	53	76	920
90	53	77	914.26
90	53	78	927.1
90	53	79	951.17
90	53	80	926.1
90	53	81	908.14
90	53	82	893.05
90	53	83	856.1
90	53	84	798.78
90	54	74	802.99
90	54	75	865.08
90	54	76	919.18
90	54	77	929.24
90	54	78	937.42
90	54	79	926.45
90	54	80	918.82
90	54	81	917.07
90	54	82	915.88
90	54	83	916.34
90	54	84	925.32
90	55	74	826.17
90	55	75	876.45
90	55	76	936.88
90	55	77	977
90	55	78	968.59
90	55	79	914.12
90	55	80	912.4
90	55	81	921.75
90	55	82	933.99
90	55	83	948.98
90	55	84	971.26
90	56	74	831.69
90	56	75	838.55
90	56	76	894.33
90	56	77	959.69
90	56	78	979.05
90	56	79	941.3
90	56	80	932.19
90	56	81	940.94
90	56	82	958.45
90	56	83	969.95
90	56	84	976.29
90	57	74	877.37
90	57	75	849.29
90	57	76	869.48
90	57	77	923.94
90	57	78	948.79
90	57	79	898.98
90	57	80	891.89
90	57	81	928.29
90	57	82	935.74
90	57	83	942.65
90	57	84	960.48
90	58	74	966.56
90	58	75	918.36
90	58	76	877.34
90	58	77	902.17
90	58	78	941.5
90	58	79	904.34
90	58	80	914.46
90	58	81	969.32
90	58	82	985.97
90	58	83	994.69
90	58	84	1031.7
90	59	75	892.79
90	59	76	884.79
90	59	77	903.8
90	59	78	940.88
90	59	79	949.92
90	59	80	969.77
90	59	81	985.41
90	59	82	973.16
90	59	83	942.38
90	59	84	969.12
90	60	75	805.82
90	60	76	782.59
90	60	77	776.1
90	60	78	783.44
90	60	79	795.44
90	60	80	791.3
90	60	81	745.09
90	60	82	718.35
90	60	83	700.42
90	60	84	730.91
90	61	77	769.4
90	61	78	783.12
90	61	79	813.52
90	61	80	817.7
90	61	81	757.11
90	61	82	714.09
90	61	83	680.48
90	61	84	751.82
90	62	75	884.97
90	62	76	879.89
90	62	77	889.83
90	62	78	896.33
90	62	79	909.9
90	62	80	920.27
90	62	81	873.31
90	62	82	835.73
90	62	83	785.01
90	62	84	849.68
90	63	75	823.28
90	63	76	843.89
90	63	77	890.03
90	63	78	872.66
90	63	79	894.74
90	63	80	943.06
90	63	81	970.99
90	63	82	973.87
90	63	83	923.16
90	63	84	941.78
90	64	75	832.28
90	64	76	846.35
90	64	77	869.61
90	64	78	813.92
90	64	79	820.35
90	64	80	881.76
90	64	81	907.78
90	64	82	914.44
90	64	83	890.29
90	64	84	896.15
90	65	74	961.68
90	65	75	916.95
90	65	76	882.52
90	65	77	850.46
90	65	78	773.84
90	65	79	766.36
90	65	80	822.7
90	65	81	868.46
90	65	82	903.76
90	65	83	909.24
90	65	84	894.28
90	66	74	934.78
90	66	75	910.56
90	66	76	865.08
90	66	77	807.23
90	66	78	759.17
90	66	79	745.67
90	66	80	762.23
90	66	81	852.17
90	66	82	922.99
90	66	83	928.19
90	66	84	882.32
90	67	74	917.97
90	67	75	886.9
90	67	76	832.86
90	67	77	767.78
90	67	78	758.59
90	67	79	761.47
90	67	80	770.83
90	67	81	808.89
90	67	82	835.23
90	67	83	830.42
90	67	84	793.35
90	68	74	903.58
90	68	75	858.72
90	68	76	803.32
90	68	77	747.7
90	68	78	775.04
90	68	79	791.62
90	68	80	785.71
90	68	81	786.22
90	68	82	787.58
90	68	83	792.53
90	68	84	783.51
90	69	74	857.68
90	69	75	810.64
90	69	76	769.9
90	69	77	740.33
90	69	78	791.59
90	69	79	814.07
90	69	80	781.86
90	69	81	759.97
90	69	82	751.36
90	69	83	781.28
90	69	84	800.33
90	70	74	825.84
90	70	75	798.17
90	70	76	770.47
90	70	77	752.34
90	70	78	778.61
90	70	79	788.24
90	70	80	767.93
90	70	81	755.99
90	70	82	752.59
90	70	83	775.75
90	70	84	801.57
90	71	74	810.25
90	71	75	794.06
90	71	76	770.87
90	71	77	761
90	71	78	773.29
90	71	79	778.52
90	71	80	766.99
90	71	81	759.2
90	71	82	756.72
90	71	83	781.39
90	71	84	802.74
90	72	74	808.04
90	72	75	782.82
90	72	76	757.87
90	72	77	743.48
90	72	78	767.04
90	72	79	781.4
90	72	80	774.24
90	72	81	770.43
90	72	82	768.94
90	72	83	806.52
90	72	84	815.39
90	73	74	812.28
90	73	75	794.72
90	73	76	772.7
90	73	81	825.07
90	73	82	840.28
90	73	83	882.21
90	73	84	890.1
90	74	81	895.15
90	74	82	918.07
90	74	83	956.32
90	74	84	963.6
90	75	81	964.64
90	75	82	988.28
90	75	83	1024.9
90	75	84	1032.3
90	76	81	963.79
90	76	82	995.73
90	76	83	1028.8
90	76	84	1033.7
91	47	81	910.69
91	47	82	921.99
91	47	83	906.05
91	47	84	886.02
91	48	81	813.07
91	48	82	818.54
91	48	83	825.17
91	48	84	833.53
91	49	74	766.45
91	49	75	787.19
91	49	76	793.05
91	49	81	753.76
91	49	82	772.65
91	49	83	791.17
91	49	84	810.32
91	50	74	756.83
91	50	75	777.88
91	50	76	781.41
91	50	81	787.61
91	50	82	796.3
91	50	83	796.6
91	50	84	799.19
91	51	74	761.26
91	51	75	794.58
91	51	76	814.27
91	51	81	786.99
91	51	82	779.62
91	51	83	775.55
91	51	84	774.79
91	52	74	814.49
91	52	75	890.58
91	52	76	931.57
91	52	81	821.6
91	52	82	803.17
91	52	83	787.75
91	52	84	774.18
91	53	74	856.09
91	53	75	919.52
91	53	76	950.86
91	53	81	916.42
91	53	82	865.42
91	53	83	827.42
91	53	84	799.2
91	54	74	869.54
91	54	75	918.33
91	54	76	944.89
91	54	81	951.22
91	54	82	932.15
91	54	83	916.42
91	54	84	904.88
91	55	74	858.14
91	55	75	914.22
91	55	76	960.55
91	55	81	961.34
91	55	82	967.67
91	55	83	964.82
91	55	84	959.84
91	56	74	846.3
91	56	75	879.22
91	56	76	928.77
91	56	81	952.72
91	56	82	973.57
91	56	83	978.33
91	56	84	968.99
91	57	74	866.05
91	57	75	858.24
91	57	76	882.93
91	57	77	952.66
91	57	78	992.65
91	57	79	959.83
91	57	80	945.54
91	57	81	959.76
91	57	82	955.06
91	57	83	946.83
91	57	84	949.25
91	58	74	930.69
91	58	75	884.33
91	58	76	862.24
91	58	77	919.85
91	58	78	975.57
91	58	79	953.95
91	58	80	962.48
91	58	81	1011.4
91	58	82	1011.2
91	58	83	1002.4
91	58	84	1017
91	59	74	921.4
91	59	75	910.01
91	59	76	905.27
91	59	77	932.52
91	59	78	966.46
91	59	79	977.01
91	59	80	995.26
91	59	81	1023.2
91	59	82	1007.4
91	59	83	977.92
91	59	84	961.81
91	60	74	843.02
91	60	75	810.99
91	60	76	779.04
91	60	77	770.75
91	60	78	780.59
91	60	79	783.32
91	60	80	782.84
91	60	81	772.21
91	60	82	772.38
91	60	83	779.35
91	60	84	743.65
91	61	74	798.86
91	61	75	739.29
91	61	76	740.53
91	61	77	747.66
91	61	78	773.67
91	61	79	797.38
91	61	80	805
91	61	81	772.41
91	61	82	747.96
91	61	83	724.71
91	61	84	706.42
91	62	74	965.43
91	62	75	776.2
91	62	76	861.78
91	62	77	923.01
91	62	78	915.86
91	62	79	920.54
91	62	80	923.36
91	62	81	881.2
91	62	82	842.09
91	62	83	798.86
91	62	84	820.84
91	63	74	935.69
91	63	75	796.09
91	63	76	857.76
91	63	77	908.98
91	63	78	894.2
91	63	79	913.41
91	63	80	942.43
91	63	81	959.43
91	63	82	952.44
91	63	83	900.21
91	63	84	954.81
91	64	74	893
91	64	75	857.46
91	64	76	876
91	64	77	883.99
91	64	78	835.68
91	64	79	838.41
91	64	80	873.06
91	64	81	900.7
91	64	82	895.67
91	64	83	834.52
91	64	84	885.54
91	65	74	929.24
91	65	75	953.77
91	65	76	926.59
91	65	77	873.75
91	65	78	789.13
91	65	79	777.25
91	65	80	819.91
91	65	81	878
91	65	82	905.99
91	65	83	868.34
91	65	84	894.84
91	66	74	907.22
91	66	75	902.55
91	66	76	865.36
91	66	77	813.9
91	66	78	755.13
91	66	79	745.43
91	66	80	786.08
91	66	81	891.73
91	66	82	961.39
91	66	83	946.95
91	66	84	921.9
91	67	74	912.24
91	67	75	881.83
91	67	76	831.43
91	67	81	846.22
91	67	82	884.25
91	67	83	889.83
91	67	84	857.32
91	68	74	922.76
91	68	75	874.75
91	68	76	817.56
91	68	81	822.46
91	68	82	826.57
91	68	83	836.64
91	68	84	821.86
91	69	74	858.67
91	69	75	829.79
91	69	76	792.52
91	69	81	811.94
91	69	82	789.04
91	69	83	784.69
91	69	84	794.51
91	70	74	824.13
91	70	75	814.07
91	70	76	792.42
91	70	81	779.52
91	70	82	767.2
91	70	83	774.33
91	70	84	784.14
91	71	74	810.67
91	71	75	806.91
91	71	76	793.9
91	71	81	772.18
91	71	82	774.21
91	71	83	790.02
91	71	84	801.48
91	72	74	808.19
91	72	75	798.82
91	72	76	778.66
91	72	81	795.03
91	72	82	806.49
91	72	83	827.33
91	72	84	838.56
91	73	74	812.57
91	73	75	804.3
91	73	76	786.83
91	73	81	883.87
91	73	82	890.32
91	73	83	903.05
91	73	84	914.74
91	74	74	816.87
91	74	75	805.58
91	74	76	788.96
91	74	81	977.22
91	74	82	967.4
91	74	83	980.79
91	74	84	994.63
91	75	81	1029.7
91	75	82	1002.8
91	75	83	1041.5
91	75	84	1063.8
91	76	81	996.02
91	76	82	995.06
91	76	83	1035.8
91	76	84	1061.1
92	47	81	957.14
92	47	82	964.22
92	47	83	957.18
92	47	84	960.28
92	48	81	865.74
92	48	82	881.58
92	48	83	893.17
92	48	84	909.35
92	49	74	781.91
92	49	75	828.31
92	49	76	827.46
92	49	81	804.33
92	49	82	829.18
92	49	83	849.23
92	49	84	865.72
92	50	74	775.81
92	50	75	817.99
92	50	76	811.07
92	50	81	806.97
92	50	82	823.09
92	50	83	824.66
92	50	84	828.03
92	51	74	786.2
92	51	75	810.62
92	51	76	811.12
92	51	81	781.6
92	51	82	798.12
92	51	83	792.04
92	51	84	790.59
92	52	74	818.78
92	52	75	875.73
92	52	76	899.26
92	52	81	767.76
92	52	82	782.45
92	52	83	775.04
92	52	84	762.22
92	53	74	883.22
92	53	75	937.79
92	53	76	959.04
92	53	81	827.47
92	53	82	793.48
92	53	83	775.1
92	53	84	768.01
92	54	74	939.12
92	54	75	972.01
92	54	76	982.86
92	54	81	880.06
92	54	82	849.65
92	54	83	827.73
92	54	84	811.83
92	55	74	905.28
92	55	75	957.68
92	55	76	987.07
92	55	81	913.44
92	55	82	890.67
92	55	83	874.8
92	55	84	863.39
92	56	74	883.83
92	56	75	934.55
92	56	76	973.52
92	56	81	912.54
92	56	82	897.53
92	56	83	891.33
92	56	84	890.32
92	57	74	875.92
92	57	75	897.98
92	57	76	924.02
92	57	77	969.7
92	57	78	1000.2
92	57	79	986.8
92	57	80	952.53
92	57	81	921.01
92	57	82	905.55
92	57	83	899.47
92	57	84	906.71
92	58	74	889.72
92	58	75	863.1
92	58	76	875.27
92	58	77	958.01
92	58	78	1023.3
92	58	79	999.99
92	58	80	977.52
92	58	81	954.81
92	58	82	941.58
92	58	83	939.33
92	58	84	960
92	59	74	948.73
92	59	75	950.4
92	59	76	938.77
92	59	77	970.52
92	59	78	1010.1
92	59	79	1015
92	59	80	999.51
92	59	81	955.02
92	59	82	938.41
92	59	83	926.45
92	59	84	922.62
92	60	74	893.67
92	60	75	874.08
92	60	76	852.3
92	60	77	856.33
92	60	78	877.52
92	60	79	860.38
92	60	80	843.04
92	60	81	838.68
92	60	82	838.62
92	60	83	839.57
92	60	84	784.54
92	61	74	813.48
92	61	75	738.98
92	61	76	790.53
92	61	77	847.01
92	61	78	868.52
92	61	79	853.87
92	61	80	853.66
92	61	81	886.62
92	61	82	902.29
92	61	83	896.98
92	61	84	793.98
92	62	74	905.45
92	62	75	638.34
92	62	76	833.41
92	62	77	969.89
92	62	78	947.27
92	62	79	921.98
92	62	80	920.59
92	62	81	961.63
92	62	82	978.14
92	62	83	969.87
92	62	84	902.37
92	63	74	911.95
92	63	75	792.22
92	63	76	889.6
92	63	77	944.48
92	63	78	904.59
92	63	79	914.35
92	63	80	940.48
92	63	81	977.57
92	63	82	1001.5
92	63	83	1000.2
92	63	84	1012.1
92	64	74	886.91
92	64	75	910.39
92	64	76	928.22
92	64	77	925.82
92	64	78	872.67
92	64	79	848.83
92	64	80	853.07
92	64	81	907.53
92	64	82	939.82
92	64	83	927.96
92	64	84	943.57
92	65	74	876.37
92	65	75	962.95
92	65	76	962.81
92	65	77	931.12
92	65	78	864.19
92	65	79	809.5
92	65	80	785.46
92	65	81	858.92
92	65	82	912.87
92	65	83	925.31
92	65	84	942.2
92	66	74	897.57
92	66	75	909.81
92	66	76	906.42
92	66	77	896.74
92	66	78	858.15
92	66	79	808.73
92	66	80	777.97
92	66	81	845.68
92	66	82	912.33
92	66	83	957.31
92	66	84	966.88
92	67	74	931.18
92	67	75	900.68
92	67	76	884.57
92	67	81	803.18
92	67	82	854.53
92	67	83	914.77
92	67	84	911.12
92	68	74	962.32
92	68	75	911.66
92	68	76	874.86
92	68	81	781.7
92	68	82	812.07
92	68	83	855.5
92	68	84	852.92
92	69	74	869.98
92	69	75	857.28
92	69	76	826.99
92	69	81	788.61
92	69	82	794.2
92	69	83	795.93
92	69	84	799.87
92	70	74	823.01
92	70	75	822.24
92	70	76	799.21
92	70	81	771.11
92	70	82	783.9
92	70	83	786.95
92	70	84	791.86
92	71	74	808.04
92	71	75	808.1
92	71	76	784.09
92	71	81	775.64
92	71	82	798.12
92	71	83	811.3
92	71	84	822.42
92	72	74	797.41
92	72	75	804.69
92	72	76	782.8
92	72	81	816.43
92	72	82	835.8
92	72	83	855.79
92	72	84	875.24
92	73	74	798.85
92	73	75	798.56
92	73	76	780.95
92	73	81	893.96
92	73	82	908.29
92	73	83	931.09
92	73	84	949.34
92	74	74	811.41
92	74	75	796.65
92	74	76	779.27
92	74	81	978.41
92	74	82	985.54
92	74	83	1011.3
92	74	84	1030.9
92	75	81	1007.9
92	75	82	1003.4
92	75	83	1047.9
92	75	84	1084.9
92	76	81	981.97
92	76	82	991.07
92	76	83	1027.4
92	76	84	1070.5
93	49	74	791
93	49	75	855.23
93	49	76	856.74
93	50	74	799.4
93	50	75	852.51
93	50	76	844.14
93	50	81	816.67
93	50	82	815.19
93	50	83	826.82
93	50	84	839.11
93	51	74	831.15
93	51	75	831.27
93	51	76	806.76
93	51	81	796.79
93	51	82	798.42
93	51	83	807.76
93	51	84	826.47
93	52	74	820.24
93	52	75	816.75
93	52	76	805.11
93	52	81	773.38
93	52	82	779.13
93	52	83	790.32
93	52	84	804.65
93	53	74	868.91
93	53	75	876.27
93	53	76	869.34
93	53	81	785.48
93	53	82	762.78
93	53	83	766.13
93	53	84	779.94
93	54	71	767.99
93	54	72	831.68
93	54	73	891.78
93	54	74	959.01
93	54	75	966.66
93	54	76	949.47
93	54	81	805.49
93	54	82	788.49
93	54	83	776.59
93	54	84	760.91
93	55	71	776.51
93	55	72	829.81
93	55	73	877.71
93	55	74	960.9
93	55	75	1000.4
93	55	76	1010.6
93	55	81	824.1
93	55	82	814.84
93	55	83	801.81
93	55	84	789.26
93	56	71	826.19
93	56	72	855.86
93	56	73	860.91
93	56	74	945.1
93	56	75	983.76
93	56	76	992.98
93	56	81	849.71
93	56	82	826.99
93	56	83	818.74
93	56	84	824.57
93	57	71	921.76
93	57	72	914.39
93	57	73	841.12
93	57	74	909.38
93	57	75	943.8
93	57	76	955.82
93	57	77	970.25
93	57	78	969.72
93	57	79	937.22
93	57	80	896.96
93	58	71	949.08
93	58	72	973.58
93	58	73	878.53
93	58	74	874.04
93	58	75	889.17
93	58	76	928.87
93	58	77	962.4
93	58	78	980.65
93	58	79	961.55
93	58	80	933.15
93	59	71	938.81
93	59	72	983.65
93	59	73	949.33
93	59	74	954.65
93	59	75	955.44
93	59	76	932.44
93	59	77	947.52
93	59	78	971.8
93	59	79	991.59
93	59	80	977.14
93	60	71	916.83
93	60	72	937.87
93	60	73	875.97
93	60	74	877.8
93	60	75	919.55
93	60	76	884.66
93	60	77	863.78
93	60	78	855.5
93	60	79	821.41
93	60	80	811.5
93	61	74	722.33
93	61	75	830.88
93	61	76	850.04
93	61	77	860.17
93	61	78	854.31
93	61	79	811.38
93	61	80	812.78
93	62	71	849.78
93	62	72	961.1
93	62	73	903.51
93	62	74	867.71
93	62	75	803.69
93	62	76	880.87
93	62	77	939.14
93	62	78	930.14
93	62	79	892.9
93	62	80	886.23
93	63	71	879.35
93	63	72	965.42
93	63	73	977.5
93	63	74	961.51
93	63	75	898.84
93	63	76	919.05
93	63	77	926.66
93	63	78	897.33
93	63	79	912.61
93	63	80	933.29
93	64	71	900.73
93	64	72	952.82
93	64	73	982.74
93	64	74	969.41
93	64	75	957.05
93	64	76	955.58
93	64	77	941.2
93	64	78	892.29
93	64	79	867.55
93	64	80	856.43
93	65	71	893.8
93	65	72	995.11
93	65	73	940.5
93	65	74	887.5
93	65	75	965.55
93	65	76	990.59
93	65	77	977.27
93	65	78	913.21
93	65	79	843.99
93	65	80	790.86
93	66	71	890.9
93	66	72	1000.9
93	66	73	987.8
93	66	74	962.37
93	66	75	959.18
93	66	76	950.83
93	67	71	878.63
93	67	72	991.3
93	67	73	1018.1
93	67	74	997.8
93	67	75	956.72
93	67	76	946.23
93	67	81	767.58
93	67	82	810.45
93	67	83	898.7
93	67	84	926.59
93	68	71	835.05
93	68	72	982.9
93	68	73	1008.9
93	68	74	978.5
93	68	75	949.73
93	68	76	944.09
93	68	81	756.41
93	68	82	783.28
93	68	83	846.58
93	68	84	862.71
93	69	71	752.59
93	69	72	900.15
93	69	73	927.41
93	69	74	880.08
93	69	75	871.46
93	69	76	854.19
93	69	81	782.12
93	69	82	795.96
93	69	83	811.85
93	69	84	812.86
93	70	74	823.78
93	70	75	830.31
93	70	76	808.83
93	70	81	766.11
93	70	82	778.84
93	70	83	792.27
93	70	84	801.45
93	71	74	802.62
93	71	75	824.13
93	71	76	794.38
93	71	81	765.82
93	71	82	784.39
93	71	83	809.21
93	71	84	829.38
93	72	74	818.31
93	72	75	834.74
93	72	76	808.13
93	72	81	830.35
93	72	82	859.73
93	72	83	892.72
93	72	84	911.38
93	73	74	823.49
93	73	75	824.75
93	73	76	808.28
93	73	81	908.57
93	73	82	931.42
93	73	83	957.98
93	73	84	979.04
93	74	74	828.61
93	74	75	812.45
93	74	76	803.71
94	49	74	803.62
94	49	75	841.81
94	49	76	838.8
94	50	71	880.4
94	50	72	841.04
94	50	73	805.23
94	50	74	794.48
94	50	75	824.49
94	50	76	818.88
94	51	71	865.08
94	51	72	837.75
94	51	73	828.07
94	51	74	825.88
94	51	75	816.62
94	51	76	795.13
94	52	71	857.88
94	52	72	840.11
94	52	73	832.04
94	52	74	825.76
94	52	75	827.67
94	52	76	816.41
94	53	69	649.08
94	53	70	712.66
94	53	71	867.19
94	53	72	852.76
94	53	73	848.42
94	53	74	848.76
94	53	75	849.87
94	53	76	844.01
94	54	69	634.01
94	54	70	677.52
94	54	71	804.43
94	54	72	849.7
94	54	73	880.95
94	54	74	908.65
94	54	75	891.81
94	54	76	888.34
94	54	78	880.21
94	54	79	853.86
94	54	80	805.56
94	55	69	617.96
94	55	70	662.76
94	55	71	789.84
94	55	72	831.87
94	55	73	877.34
94	55	74	968.32
94	55	75	995.66
94	55	76	999.09
94	55	78	932.27
94	55	79	868.85
94	55	80	820.49
94	56	69	616.53
94	56	70	670.07
94	56	71	814.12
94	56	72	851.01
94	56	73	876.75
94	56	74	972.17
94	56	75	1003.1
94	56	76	1006.6
94	56	78	978.33
94	56	79	964.17
94	56	80	885.32
94	57	71	880.16
94	57	72	894.07
94	57	73	872.62
94	57	74	937
94	57	75	970.11
94	57	76	984.88
94	57	77	991.08
94	57	78	986.48
94	57	79	953.8
94	57	80	892.37
94	58	71	926.7
94	58	72	947.46
94	58	73	903.03
94	58	74	918.82
94	58	75	939.03
94	58	76	964.14
94	58	77	992.1
94	58	78	994.35
94	58	79	960.23
94	58	80	925.77
94	59	71	952.25
94	59	72	991.27
94	59	73	981.53
94	59	74	972.48
94	59	75	964.08
94	59	76	960.38
94	59	77	960.52
94	59	78	966.13
94	59	79	999.43
94	59	80	979.86
94	60	71	899.57
94	60	72	898.48
94	60	73	862.56
94	60	74	841.83
94	60	75	856.99
94	60	76	895.97
94	60	77	879.26
94	60	78	843.48
94	60	79	798.93
94	60	80	797.17
94	61	71	621.02
94	61	72	580.51
94	61	73	573.81
94	61	74	651.5
94	61	75	754.98
94	61	76	862.77
94	61	77	886.07
94	61	78	860.09
94	61	79	781.62
94	61	80	781.05
94	62	71	725.8
94	62	72	757.6
94	62	73	801
94	62	74	862.62
94	62	75	914.36
94	62	76	952.37
94	62	77	962.43
94	62	78	950.46
94	62	79	878.4
94	62	80	864.47
94	63	71	873.14
94	63	72	932.41
94	63	73	968.58
94	63	74	1000.1
94	63	75	1003.4
94	63	76	985.56
94	63	77	962.21
94	63	78	939.88
94	63	79	932.08
94	63	80	935.54
94	64	71	905.57
94	64	72	1010
94	64	73	1027.4
94	64	74	1021
94	64	75	1013.3
94	64	76	993.72
94	64	77	974.17
94	64	78	946.83
94	64	79	905.96
94	64	80	876.03
94	65	71	911.21
94	65	72	1025.1
94	65	73	996.87
94	65	74	960.62
94	65	75	998.87
94	65	76	999.27
94	65	77	990.57
94	65	78	971.84
94	65	79	894.09
94	65	80	823.97
94	66	71	897.34
94	66	72	992.68
94	66	73	996.37
94	66	74	996.31
94	66	75	1006.9
94	66	76	987.14
94	66	78	984.12
94	66	79	933.33
94	66	80	863.94
94	67	69	776.26
94	67	70	822.05
94	67	71	852.26
94	67	72	945.56
94	67	73	981.33
94	67	74	988.25
94	67	75	982.9
94	67	76	976.09
94	67	78	996.3
94	67	79	932.57
94	67	80	841.02
94	68	69	674.52
94	68	70	729.59
94	68	71	792.71
94	68	72	931.13
94	68	73	949.88
94	68	74	928.26
94	68	75	941.95
94	68	76	957.53
94	68	78	988.16
94	68	79	916.3
94	68	80	811.57
94	69	69	659.96
94	69	70	696.92
94	69	71	736.94
94	69	72	859.55
94	69	73	879.12
94	69	74	857.05
94	69	75	875.84
94	69	76	868.41
94	69	78	884.76
94	69	79	861.82
94	69	80	811.59
94	70	69	673.36
94	70	70	682.96
94	70	71	696.54
94	70	72	802.77
94	70	73	829.67
94	70	74	813.41
94	70	75	829.9
94	70	76	819.01
94	71	71	663.66
94	71	72	772.6
94	71	73	813.48
94	71	74	809.6
94	71	75	809.65
94	71	76	794.67
94	72	71	645.4
94	72	72	774.57
94	72	73	824.65
94	72	74	806.17
94	72	75	824.65
94	72	76	816.41
94	73	71	636.43
94	73	72	778.71
94	73	73	840.4
94	73	74	807
94	73	75	817.79
94	73	76	823.81
94	74	74	825.39
94	74	75	810.75
94	74	76	824.7
95	50	71	897.88
95	50	72	868.71
95	50	73	844.07
95	51	71	896.16
95	51	72	883.66
95	51	73	873.01
95	52	71	886.15
95	52	72	896.76
95	52	73	898.39
95	53	69	660.03
95	53	70	725.75
95	53	71	867.04
95	53	72	896.03
95	53	73	901.38
95	53	77	917.36
95	53	78	902.04
95	53	79	876.62
95	53	80	822.45
95	54	69	649.37
95	54	70	693.2
95	54	71	828.06
95	54	72	843.61
95	54	73	852.67
95	54	77	953.59
95	54	78	947.21
95	54	79	917.86
95	54	80	831.56
95	55	69	642.34
95	55	70	678.73
95	55	71	827.86
95	55	72	849.58
95	55	73	863.58
95	55	77	1024.1
95	55	78	997.1
95	55	79	951.25
95	55	80	855.96
95	56	69	666.64
95	56	70	690.18
95	56	71	842.11
95	56	72	873.91
95	56	73	884.68
95	56	77	1017.8
95	56	78	1023.4
95	56	79	1033.8
95	56	80	925.14
95	57	69	757.33
95	57	70	772.1
95	57	71	874.54
95	57	72	896.89
[truncated: 7,412 more rows]
