# Supplementary material for: From mathematics to medicine: A practical primer on topological data analysis (TDA) and the development of related analytic tools for the functional discovery of latent structure in fMRI data
Source: PLoS One. 2021 Aug 12;16(8):e0255859. doi: 10.1371/journal.pone.0255859 (PMC8360597; doi:10.1371/journal.pone.0255859)
Supplement: S1 Data — The included archive of .csv files has one .csv file for each time index. Each .csv file contains a single matrix, which has one column for each of the spatial coordinates x, y, z and one column for the fMRI signal amplitude at voxel (x, y, z) at that time index. This is normalized scan data for a single patient from our study, described in the paper, with an ACC (anterior cingulate cortex) mask applied. This is the data we used, together with our software implementation of our workflow (available at https://github.com/regalski/Wayne-State-TDA), to produce the persistence diagrams, vineyards, and loop locations pictured in the figures and described in the Workflow section of our paper. (ZIP) [file pone.0255859.s004.zip › lea2002_145_121_121_time_225_rdACC.csv]

86	49	77	740.72
86	49	78	713.91
86	49	79	690.67
86	49	80	710.91
86	50	77	718.9
86	50	78	691.49
86	50	79	671.45
86	50	80	699.96
86	51	77	716.26
86	51	78	701.87
86	51	79	699.83
86	51	80	704.49
86	52	77	742.96
86	52	78	723.78
86	52	79	719.53
86	52	80	715.95
86	53	77	811.54
86	53	78	755.81
86	53	79	734.31
86	53	80	731.28
86	54	77	859.25
86	54	78	822.54
86	54	79	812.39
86	54	80	795.62
86	55	77	878.84
86	55	78	860.82
86	55	79	860.62
86	55	80	849.02
86	56	77	871.46
86	56	78	856.52
86	56	79	878.18
86	56	80	887.18
86	57	77	851.72
86	57	78	869.81
86	57	79	886.18
86	57	80	891.44
86	57	81	887.07
86	57	82	850.45
86	58	77	846.05
86	58	78	864.47
86	58	79	886.94
86	58	80	908.58
86	58	81	915.41
86	58	82	900.69
86	59	81	904.57
86	59	82	897.56
86	60	81	794.53
86	60	82	802.33
86	61	81	843.28
86	61	82	856.32
86	62	81	861.41
86	62	82	872.93
86	63	77	924.69
86	63	78	873.91
86	63	79	832.88
86	63	80	809.15
86	63	81	817.66
86	63	82	835.85
86	64	77	882.98
86	64	78	853.07
86	64	79	827.88
86	64	80	763.33
86	64	81	760.32
86	64	82	784.4
86	65	77	877.86
86	65	78	872.8
86	65	79	850.32
86	65	80	772.39
86	65	81	758.9
86	65	82	775.81
86	66	77	927.34
86	66	78	909.75
86	66	79	868.16
86	66	80	796.15
86	66	81	773.28
86	66	82	771.75
86	67	77	850.01
86	67	78	845.73
86	67	79	843.65
86	67	80	806.78
86	68	77	861.72
86	68	78	844.7
86	68	79	837.9
86	68	80	806.88
86	69	77	857.51
86	69	78	823.87
86	69	79	802.98
86	69	80	774.45
86	70	77	790.97
86	70	78	762.47
86	70	79	728.62
86	70	80	707.32
86	71	77	743.66
86	71	78	727.35
86	71	79	711.27
86	71	80	691.29
86	72	77	718.48
86	72	78	710.71
86	72	79	703.92
86	72	80	688.19
86	73	77	739.28
86	73	78	728.9
86	73	79	717.72
86	73	80	702.8
87	46	81	936.85
87	46	82	917.97
87	46	83	917.59
87	46	84	921.13
87	47	81	839.37
87	47	82	852.69
87	47	83	850.39
87	47	84	848.79
87	48	81	770.09
87	48	82	764.53
87	48	83	768.72
87	48	84	781.69
87	49	77	741.09
87	49	78	720.96
87	49	79	698.95
87	49	80	727.34
87	49	81	744.57
87	49	82	733.82
87	49	83	735.83
87	49	84	746.3
87	50	77	726.78
87	50	78	700.2
87	50	79	676.07
87	50	80	703.4
87	50	81	726.35
87	50	82	721.27
87	50	83	720.98
87	50	84	724.1
87	51	77	738.64
87	51	78	719.03
87	51	79	703.22
87	51	80	711.93
87	52	77	781.42
87	52	78	761.32
87	52	79	737.73
87	52	80	731.88
87	53	77	845.37
87	53	78	798.99
87	53	79	761.97
87	53	80	748.63
87	54	77	875.95
87	54	78	843.67
87	54	79	816.41
87	54	80	785.46
87	55	77	882.3
87	55	78	873.59
87	55	79	869.14
87	55	80	842.03
87	55	81	791.62
87	55	82	768.87
87	55	83	746.72
87	55	84	739.3
87	56	77	868.91
87	56	78	872.78
87	56	79	925.3
87	56	80	926.92
87	56	81	858.94
87	56	82	804.88
87	56	83	744.02
87	56	84	737.69
87	57	77	863.94
87	57	78	890.97
87	57	79	917.45
87	57	80	921.15
87	57	81	890.21
87	57	82	831.11
87	57	83	742.53
87	57	84	732.29
87	58	77	872.63
87	58	78	893.26
87	58	79	908.11
87	58	80	924.18
87	58	81	926.87
87	58	82	906.44
87	58	83	865.9
87	58	84	839.66
87	59	77	898.07
87	59	78	878.51
87	59	79	888.82
87	59	80	912.23
87	59	81	914.2
87	59	82	908.6
87	59	83	903.2
87	59	84	879.76
87	60	77	813.01
87	60	78	792.04
87	60	79	791.23
87	60	80	800.87
87	60	81	778.72
87	60	82	779.35
87	60	83	814.77
87	60	84	837.87
87	61	77	791.37
87	61	78	769.74
87	61	79	779.33
87	61	80	824.69
87	61	81	819.23
87	61	82	817.03
87	61	83	823.99
87	61	84	831.17
87	62	77	838.63
87	62	78	802.78
87	62	79	796.88
87	62	80	836.11
87	62	81	853.2
87	62	82	864.16
87	62	83	847.16
87	62	84	832.13
87	63	77	934.36
87	63	78	860.82
87	63	79	809.73
87	63	80	788.59
87	63	81	833.76
87	63	82	883.65
87	63	83	853.04
87	63	84	820.55
87	64	77	882.9
87	64	78	824.52
87	64	79	784.59
87	64	80	743.65
87	64	81	782.56
87	64	82	838.65
87	64	83	792.83
87	64	84	758.86
87	65	77	853.18
87	65	78	830.27
87	65	79	798.86
87	65	80	731.77
87	65	81	732.52
87	65	82	762.32
87	65	83	751.47
87	65	84	745.07
87	66	77	906.85
87	66	78	878.53
87	66	79	822.99
87	66	80	732.42
87	66	81	698.45
87	66	82	701.54
87	66	83	726.45
87	66	84	741.18
87	67	77	884.15
87	67	78	840.36
87	67	79	785.22
87	67	80	707.62
87	67	81	699.45
87	67	82	729.93
87	67	83	737.51
87	67	84	740.61
87	68	77	863.7
87	68	78	818.55
87	68	79	769.37
87	68	80	729.96
87	68	81	733.65
87	68	82	753.72
87	68	83	725.88
87	68	84	705.29
87	69	77	827.64
87	69	78	783.76
87	69	79	747.64
87	69	80	739.14
87	70	77	754.85
87	70	78	738.23
87	70	79	724.37
87	70	80	715.89
87	71	77	740.15
87	71	78	728.88
87	71	79	713.96
87	71	80	713.52
87	72	77	738.44
87	72	78	720.92
87	72	79	705.24
87	72	80	718.36
87	73	77	746.16
87	73	78	729.7
87	73	79	715.74
87	73	80	733.31
87	73	81	764.43
87	73	82	795.31
87	73	83	776.8
87	73	84	756.69
87	74	81	787.96
87	74	82	867.57
87	74	83	870.84
87	74	84	862.63
87	75	81	802.48
87	75	82	918.15
87	75	83	929.93
87	75	84	925.28
87	76	81	822.25
87	76	82	943.9
87	76	83	949.24
87	76	84	949
88	46	81	961.69
88	46	82	951.74
88	46	83	949.64
88	46	84	948.07
88	47	81	884.44
88	47	82	878.26
88	47	83	869.74
88	47	84	863.79
88	48	81	783.73
88	48	82	780.21
88	48	83	771.92
88	48	84	767.41
88	49	77	722.17
88	49	78	718.99
88	49	79	722.25
88	49	80	736.83
88	49	81	750
88	49	82	752.24
88	49	83	748.13
88	49	84	746.5
88	50	77	724.92
88	50	78	714.27
88	50	79	705.62
88	50	80	731.41
88	50	81	750.57
88	50	82	744.8
88	50	83	741.08
88	50	84	741.75
88	51	77	757.3
88	51	78	734.18
88	51	79	718.13
88	51	80	734.71
88	52	77	811.46
88	52	78	789.09
88	52	79	769.75
88	52	80	767.87
88	53	77	888.77
88	53	78	872.55
88	53	79	849.06
88	53	80	820.7
88	54	77	911.39
88	54	78	898.07
88	54	79	881.33
88	54	80	846.22
88	55	77	904.08
88	55	78	888.74
88	55	79	895.55
88	55	80	871.86
88	55	81	823.6
88	55	82	836.77
88	55	83	848.68
88	55	84	813.27
88	56	77	867.93
88	56	78	853.15
88	56	79	901.72
88	56	80	903.16
88	56	81	852.22
88	56	82	861.35
88	56	83	874.64
88	56	84	836.37
88	57	77	865.65
88	57	78	889.28
88	57	79	903.91
88	57	80	892.17
88	57	81	855.35
88	57	82	849.9
88	57	83	846.95
88	57	84	836.99
88	58	77	883.75
88	58	78	917.39
88	58	79	904.86
88	58	80	893.37
88	58	81	895.14
88	58	82	901.64
88	58	83	901.17
88	58	84	901.94
88	59	77	933.58
88	59	78	914.41
88	59	79	895.42
88	59	80	885.92
88	59	81	896.74
88	59	82	893.59
88	59	83	886.83
88	59	84	887.6
88	60	77	893.69
88	60	78	870.31
88	60	79	828.22
88	60	80	791.58
88	60	81	762.53
88	60	82	751.37
88	60	83	780.4
88	60	84	805.23
88	61	77	882.69
88	61	78	863.16
88	61	79	845.9
88	61	80	848.74
88	61	81	838.03
88	61	82	836.6
88	61	83	848.23
88	61	84	841.27
88	62	77	901.27
88	62	78	877.85
88	62	79	867.39
88	62	80	887.52
88	62	81	904.99
88	62	82	915.31
88	62	83	899.19
88	62	84	865.35
88	63	77	926.6
88	63	78	864.34
88	63	79	832.49
88	63	80	852.7
88	63	81	906.52
88	63	82	946.12
88	63	83	916.44
88	63	84	866.06
88	64	77	910.46
88	64	78	825.43
88	64	79	781.07
88	64	80	806.41
88	64	81	873.47
88	64	82	921.19
88	64	83	858.36
88	64	84	799.62
88	65	77	897.61
88	65	78	816.36
88	65	79	761.17
88	65	80	764.75
88	65	81	827.08
88	65	82	878.4
88	65	83	823.3
88	65	84	774.05
88	66	77	921.79
88	66	78	838.4
88	66	79	763.64
88	66	80	730.56
88	66	81	781.62
88	66	82	831.39
88	66	83	793.94
88	66	84	758.76
88	67	77	871.49
88	67	78	790.62
88	67	79	731.21
88	67	80	715.75
88	67	81	753.79
88	67	82	794.47
88	67	83	771.16
88	67	84	745.01
88	68	77	817.69
88	68	78	761.19
88	68	79	720.64
88	68	80	720.78
88	68	81	747.19
88	68	82	772.86
88	68	83	749.74
88	68	84	727.98
88	69	77	762.83
88	69	78	734
88	69	79	712.89
88	69	80	725.64
88	70	77	737.11
88	70	78	727.32
88	70	79	720.74
88	70	80	726.04
88	71	77	733.45
88	71	78	724.55
88	71	79	724.3
88	71	80	751.32
88	72	77	734.94
88	72	78	717.97
88	72	79	719.34
88	72	80	776.93
88	73	77	742.39
88	73	78	728.11
88	73	79	728.99
88	73	80	775.42
88	73	81	793
88	73	82	806.27
88	73	83	797.79
88	73	84	779.53
88	74	81	842.09
88	74	82	904.83
88	74	83	890.38
88	74	84	872.5
88	75	81	895.13
88	75	82	1000.7
88	75	83	959.37
88	75	84	939.03
88	76	81	908.52
88	76	82	1016.5
88	76	83	957.85
88	76	84	951.96
89	46	81	962.85
89	46	82	964.41
89	46	83	933.68
89	46	84	910.56
89	47	81	904.98
89	47	82	877.96
89	47	83	848.16
89	47	84	826.95
89	48	81	791.07
89	48	82	779.42
89	48	83	765.64
89	48	84	755.79
89	49	77	721.89
89	49	78	721.26
89	49	79	727.02
89	49	80	736.46
89	49	81	746.41
89	49	82	756.73
89	49	83	753.74
89	49	84	747.52
89	50	74	739.54
89	50	75	741.15
89	50	76	736.93
89	50	77	721.3
89	50	78	725.66
89	50	79	737.05
89	50	80	741.86
89	50	81	753.79
89	50	82	764.31
89	50	83	757.94
89	50	84	746.38
89	51	74	748.43
89	51	75	778.88
89	51	76	797.17
89	51	77	770.78
89	51	78	759.66
89	51	79	748.24
89	51	80	746.3
89	51	81	747.24
89	51	82	742.52
89	51	83	734.03
89	51	84	729.04
89	52	74	809.3
89	52	75	869.17
89	52	76	905.06
89	52	77	852.88
89	52	78	816.55
89	52	79	799.23
89	52	80	799.34
89	52	81	792.98
89	52	82	777.54
89	52	83	758.63
89	52	84	739.75
89	53	74	837.36
89	53	75	901.27
89	53	76	933.04
89	53	77	897.92
89	53	78	889.41
89	53	79	902.73
89	53	80	892.76
89	53	81	865.42
89	53	82	839.86
89	53	83	810.14
89	53	84	772.53
89	54	74	839.03
89	54	75	906.28
89	54	76	942.3
89	54	77	918.77
89	54	78	908.15
89	54	79	907.81
89	54	80	894.49
89	54	81	870.06
89	54	82	876.85
89	54	83	871.08
89	54	84	837.08
89	55	75	882.46
89	55	76	930.46
89	55	77	916.59
89	55	78	898.99
89	55	79	897.31
89	55	80	895.96
89	55	81	880.88
89	55	82	898.24
89	55	83	908.99
89	55	84	879.63
89	56	75	850.96
89	56	76	903.46
89	56	77	879.05
89	56	78	848.84
89	56	79	889.26
89	56	80	908.33
89	56	81	893.03
89	56	82	909.9
89	56	83	930.48
89	56	84	904.73
89	57	75	871.27
89	57	76	890.79
89	57	77	880.62
89	57	78	868.02
89	57	79	868.93
89	57	80	872.04
89	57	81	878.94
89	57	82	892.14
89	57	83	910.61
89	57	84	903.67
89	58	77	888.6
89	58	78	893.23
89	58	79	884.26
89	58	80	892.53
89	58	81	927.9
89	58	82	946.76
89	58	83	951.86
89	58	84	960.87
89	59	77	897.82
89	59	78	877.03
89	59	79	899.57
89	59	80	919.77
89	59	81	941.97
89	59	82	935.01
89	59	83	906.66
89	59	84	906.7
89	60	77	847.61
89	60	78	822.48
89	60	79	813.92
89	60	80	800.2
89	60	81	762.37
89	60	82	740.65
89	60	83	750.63
89	60	84	766.73
89	61	77	857.7
89	61	78	838.25
89	61	79	837.28
89	61	80	845.33
89	61	81	817.28
89	61	82	805.17
89	61	83	813.83
89	61	84	824.17
89	62	77	923.23
89	62	78	881.91
89	62	79	877.04
89	62	80	910.32
89	62	81	905.33
89	62	82	907.72
89	62	83	900.6
89	62	84	878.97
89	63	77	893.25
89	63	78	846.4
89	63	79	848.61
89	63	80	912.21
89	63	81	950.36
89	63	82	978.71
89	63	83	960.4
89	63	84	910.24
89	64	77	870.97
89	64	78	796.87
89	64	79	780.41
89	64	80	855.97
89	64	81	903.98
89	64	82	937.86
89	64	83	900.92
89	64	84	842.45
89	65	77	865.03
89	65	78	775.69
89	65	79	744.55
89	65	80	806.4
89	65	81	870.2
89	65	82	924.95
89	65	83	883.09
89	65	84	820.2
89	66	75	900.92
89	66	76	886.84
89	66	77	866.79
89	66	78	789.88
89	66	79	741.2
89	66	80	755.26
89	66	81	833.22
89	66	82	906.42
89	66	83	860.68
89	66	84	797.68
89	67	75	892.93
89	67	76	854.46
89	67	77	821.56
89	67	78	771.64
89	67	79	731.99
89	67	80	727.78
89	67	81	775.87
89	67	82	826.93
89	67	83	795.53
89	67	84	756.81
89	68	75	849.2
89	68	76	811.65
89	68	77	792.32
89	68	78	767.56
89	68	79	743.81
89	68	80	735.3
89	68	81	760.25
89	68	82	786.89
89	68	83	771.04
89	68	84	754.69
89	69	74	793.49
89	69	75	782.55
89	69	76	780.24
89	69	77	776.27
89	69	78	771.85
89	69	79	761.25
89	69	80	754.84
89	69	81	756.44
89	69	82	763.06
89	69	83	765.58
89	69	84	763.69
89	70	74	769.89
89	70	75	764.67
89	70	76	754.66
89	70	77	742.13
89	70	78	741.05
89	70	79	744.27
89	70	80	756.53
89	70	81	772.22
89	70	82	791.58
89	70	83	800.57
89	70	84	784.81
89	71	74	759.91
89	71	75	752.29
89	71	76	742.77
89	71	77	734.12
89	71	78	734.74
89	71	79	742.24
89	71	80	765.51
89	71	81	777.97
89	71	82	787.63
89	71	83	780.55
89	71	84	758.34
89	72	74	736.93
89	72	75	739.64
89	72	76	742.5
89	72	77	743.61
89	72	78	738.82
89	72	79	740.72
89	72	80	773.81
89	72	81	783.24
89	72	82	786.56
89	72	83	771.99
89	72	84	756.48
89	73	74	737.41
89	73	75	744.45
89	73	76	748.43
89	73	77	748.22
89	73	78	745.13
89	73	79	750.31
89	73	80	791.4
89	73	81	820.14
89	73	82	842.94
89	73	83	835.41
89	73	84	815.55
89	74	81	883.14
89	74	82	925.1
89	74	83	911.31
89	74	84	890.82
89	75	81	951.56
89	75	82	1013.2
89	75	83	983.67
89	75	84	960.84
89	76	81	952.54
89	76	82	1025.8
89	76	83	984.39
89	76	84	967.69
90	46	81	951.97
90	46	82	957.32
90	46	83	921.94
90	46	84	889.71
90	47	81	900.85
90	47	82	874.66
90	47	83	836.69
90	47	84	808.42
90	48	81	795.51
90	48	82	780.13
90	48	83	767.08
90	48	84	758.22
90	49	74	756.54
90	49	75	771.36
90	49	76	768.77
90	49	81	752.22
90	49	82	759.27
90	49	83	757.47
90	49	84	748.92
90	50	74	743.48
90	50	75	760.65
90	50	76	764.9
90	50	77	742.69
90	50	78	729.71
90	50	79	729.33
90	50	80	751.18
90	50	81	767.15
90	50	82	780.55
90	50	83	769.28
90	50	84	745.12
90	51	74	747.09
90	51	75	787.37
90	51	76	815.61
90	51	77	802.61
90	51	78	792.63
90	51	79	785.57
90	51	80	775.34
90	51	81	762.39
90	51	82	755.94
90	51	83	743.7
90	51	84	728.8
90	52	74	818.64
90	52	75	867.79
90	52	76	907.51
90	52	77	916.29
90	52	78	902.6
90	52	79	891.47
90	52	80	849.14
90	52	81	820.32
90	52	82	797.08
90	52	83	772.4
90	52	84	740.35
90	53	74	822.67
90	53	75	873.28
90	53	76	911.99
90	53	77	911.32
90	53	78	931.27
90	53	79	975.4
90	53	80	952.24
90	53	81	920.16
90	53	82	875.97
90	53	83	832.03
90	53	84	779.8
90	54	74	812.03
90	54	75	867.11
90	54	76	922.22
90	54	77	925.33
90	54	78	934.51
90	54	79	946.52
90	54	80	941.85
90	54	81	939.1
90	54	82	929.89
90	54	83	918.34
90	54	84	878.32
90	55	74	829.16
90	55	75	866.43
90	55	76	923.84
90	55	77	940.99
90	55	78	941.66
90	55	79	932.33
90	55	80	940.6
90	55	81	950.87
90	55	82	952.05
90	55	83	949.03
90	55	84	923.34
90	56	74	835.72
90	56	75	827.56
90	56	76	879.35
90	56	77	907.78
90	56	78	920.2
90	56	79	946.49
90	56	80	959.33
90	56	81	961.02
90	56	82	952.52
90	56	83	950.04
90	56	84	937.4
90	57	74	893.5
90	57	75	858.38
90	57	76	875.49
90	57	77	894.91
90	57	78	904.76
90	57	79	900
90	57	80	903.9
90	57	81	931.24
90	57	82	930.68
90	57	83	928.62
90	57	84	923.49
90	58	74	990.58
90	58	75	942.32
90	58	76	899.27
90	58	77	894.11
90	58	78	911.5
90	58	79	904.47
90	58	80	921.64
90	58	81	977.45
90	58	82	995.08
90	58	83	991.83
90	58	84	989.88
90	59	75	903.95
90	59	76	883.93
90	59	77	879.9
90	59	78	882.91
90	59	79	915.86
90	59	80	946.6
90	59	81	984.18
90	59	82	981.94
90	59	83	938.22
90	59	84	919
90	60	75	821.76
90	60	76	780.5
90	60	77	749
90	60	78	740.39
90	60	79	776.46
90	60	80	798.37
90	60	81	777.22
90	60	82	753.56
90	60	83	728.75
90	60	84	728.26
90	61	77	778.62
90	61	78	779.37
90	61	79	820.77
90	61	80	845.9
90	61	81	811.33
90	61	82	781.35
90	61	83	757.78
90	61	84	792.02
90	62	75	898.25
90	62	76	907.01
90	62	77	927.82
90	62	78	897.29
90	62	79	900.89
90	62	80	932.28
90	62	81	906.47
90	62	82	893.05
90	62	83	883.45
90	62	84	894.99
90	63	75	839.31
90	63	76	850.01
90	63	77	899.18
90	63	78	853.85
90	63	79	873.96
90	63	80	957.3
90	63	81	975.26
90	63	82	997.12
90	63	83	1006.4
90	63	84	965.9
90	64	75	866.46
90	64	76	855.48
90	64	77	857.64
90	64	78	789.92
90	64	79	799.34
90	64	80	900.76
90	64	81	914.79
90	64	82	926.48
90	64	83	931.37
90	64	84	894.17
90	65	74	943.76
90	65	75	937.01
90	65	76	888.55
90	65	77	825.43
90	65	78	754.8
90	65	79	752.34
90	65	80	848.71
90	65	81	890.53
90	65	82	927.89
90	65	83	928.39
90	65	84	879.38
90	66	74	957.89
90	66	75	919.72
90	66	76	861.19
90	66	77	798.29
90	66	78	749.18
90	66	79	738.67
90	66	80	795.29
90	66	81	879.18
90	66	82	947.96
90	66	83	921.13
90	66	84	853.28
90	67	74	966.04
90	67	75	888.96
90	67	76	818.9
90	67	77	765.74
90	67	78	747.52
90	67	79	744.42
90	67	80	765.8
90	67	81	809.84
90	67	82	849.18
90	67	83	814.4
90	67	84	765.32
90	68	74	935.54
90	68	75	851.73
90	68	76	790.34
90	68	77	760.67
90	68	78	763.02
90	68	79	767.62
90	68	80	769.73
90	68	81	787.25
90	68	82	804.61
90	68	83	783.56
90	68	84	767.57
90	69	74	822.68
90	69	75	793.61
90	69	76	779.87
90	69	77	775.31
90	69	78	785.59
90	69	79	794.11
90	69	80	792.93
90	69	81	784.98
90	69	82	778.34
90	69	83	784.25
90	69	84	792.33
90	70	74	787.87
90	70	75	794.18
90	70	76	782.47
90	70	77	747.32
90	70	78	750.57
90	70	79	762.21
90	70	80	779.95
90	70	81	783.01
90	70	82	788.62
90	70	83	806.79
90	70	84	808.64
90	71	74	780.33
90	71	75	796.11
90	71	76	779.9
90	71	77	735.03
90	71	78	738.3
90	71	79	752.55
90	71	80	776.04
90	71	81	782.24
90	71	82	785.74
90	71	83	797.4
90	71	84	791.77
90	72	74	772.15
90	72	75	775.92
90	72	76	764.93
90	72	77	741.51
90	72	78	744.06
90	72	79	754.42
90	72	80	775.28
90	72	81	780.46
90	72	82	778.95
90	72	83	778.54
90	72	84	775.45
90	73	74	783.38
90	73	75	780.82
90	73	76	771.76
90	73	81	857.06
90	73	82	877.26
90	73	83	866.18
90	73	84	849.08
90	74	81	936.2
90	74	82	958.1
90	74	83	940.32
90	74	84	919.61
90	75	81	1002.7
90	75	82	1016.3
90	75	83	998.98
90	75	84	983.31
90	76	81	982.87
90	76	82	1022.8
90	76	83	1012.9
90	76	84	994.74
91	47	81	904.85
91	47	82	885.12
91	47	83	855.11
91	47	84	831.04
91	48	81	814.03
91	48	82	797.49
91	48	83	787.13
91	48	84	778.5
91	49	74	779.52
91	49	75	806.28
91	49	76	799.13
91	49	81	765.78
91	49	82	770.69
91	49	83	768.21
91	49	84	758.36
91	50	74	765.91
91	50	75	788.98
91	50	76	778.45
91	50	81	779.67
91	50	82	789.35
91	50	83	777.64
91	50	84	749.23
91	51	74	771.38
91	51	75	802.77
91	51	76	811.42
91	51	81	776.96
91	51	82	768.59
91	51	83	751.53
91	51	84	733.8
91	52	74	822.5
91	52	75	886.68
91	52	76	920.67
91	52	81	822.68
91	52	82	796.23
91	52	83	766.78
91	52	84	742.19
91	53	74	863.13
91	53	75	919.63
91	53	76	953.98
91	53	81	925.48
91	53	82	862.43
91	53	83	812.44
91	53	84	779.24
91	54	74	880.6
91	54	75	925.44
91	54	76	961.02
91	54	81	965.24
91	54	82	939.19
91	54	83	913.48
91	54	84	870.94
91	55	74	866.18
91	55	75	910.28
91	55	76	955.57
91	55	81	992.41
91	55	82	973.72
91	55	83	952.89
91	55	84	917.99
91	56	74	861.32
91	56	75	880.3
91	56	76	918.9
91	56	81	1013.8
91	56	82	973.63
91	56	83	939.4
91	56	84	926.09
91	57	74	895.13
91	57	75	882.32
91	57	76	903.99
91	57	77	924.61
91	57	78	944.54
91	57	79	940.71
91	57	80	944.44
91	57	81	972.71
91	57	82	944.01
91	57	83	909.81
91	57	84	910.28
91	58	74	971.68
91	58	75	925.3
91	58	76	919.23
91	58	77	922.78
91	58	78	942.49
91	58	79	939
91	58	80	955.61
91	58	81	1010.5
91	58	82	1019.4
91	58	83	999.62
91	58	84	977.21
91	59	74	935.6
91	59	75	928.23
91	59	76	905.47
91	59	77	901.63
91	59	78	918.47
91	59	79	949.97
91	59	80	974.17
91	59	81	1017
91	59	82	1018.3
91	59	83	977.84
91	59	84	908.69
91	60	74	852.14
91	60	75	818.04
91	60	76	781.05
91	60	77	749.7
91	60	78	721.47
91	60	79	755.23
91	60	80	794.81
91	60	81	803.2
91	60	82	777.44
91	60	83	738.5
91	60	84	702.88
91	61	74	825.1
91	61	75	745.63
91	61	76	766.97
91	61	77	778.03
91	61	78	756.9
91	61	79	804.58
91	61	80	850.11
91	61	81	828.34
91	61	82	766.8
91	61	83	691.5
91	61	84	688.24
91	62	74	950.62
91	62	75	737.42
91	62	76	844.95
91	62	77	948.05
91	62	78	910.76
91	62	79	926.45
91	62	80	958.27
91	62	81	922.1
91	62	82	864.04
91	62	83	801.89
91	62	84	820.95
91	63	74	928.58
91	63	75	823.15
91	63	76	868.94
91	63	77	916.2
91	63	78	862.42
91	63	79	894.64
91	63	80	973.67
91	63	81	977.65
91	63	82	970.61
91	63	83	957.32
91	63	84	954.82
91	64	74	916.11
91	64	75	916.61
91	64	76	900.13
91	64	77	871.08
91	64	78	803.73
91	64	79	826.42
91	64	80	919.04
91	64	81	911.64
91	64	82	896.62
91	64	83	900.53
91	64	84	893.54
91	65	74	940.25
91	65	75	970.74
91	65	76	924.63
91	65	77	834.8
91	65	78	767.1
91	65	79	782.23
91	65	80	871.93
91	65	81	897.07
91	65	82	917.1
91	65	83	932.52
91	65	84	905.98
91	66	74	955.31
91	66	75	928.65
91	66	76	862.47
91	66	77	780.99
91	66	78	748.18
91	66	79	759.47
91	66	80	823.19
91	66	81	910.83
91	66	82	989.42
91	66	83	973.92
91	66	84	912.88
91	67	74	964.35
91	67	75	902.91
91	67	76	828.49
91	67	81	856.23
91	67	82	892.25
91	67	83	868.84
91	67	84	818.33
91	68	74	938.76
91	68	75	875.76
91	68	76	812.59
91	68	81	831.54
91	68	82	842.64
91	68	83	814.66
91	68	84	788.91
91	69	74	852.73
91	69	75	825.84
91	69	76	794.56
91	69	81	824
91	69	82	821.05
91	69	83	794.65
91	69	84	785.49
91	70	74	815.17
91	70	75	814.11
91	70	76	795.44
91	70	81	781.53
91	70	82	771.19
91	70	83	767.31
91	70	84	775.14
91	71	74	797.67
91	71	75	804.9
91	71	76	791.9
91	71	81	779.21
91	71	82	775.22
91	71	83	779.02
91	71	84	785.5
91	72	74	782.18
91	72	75	785.87
91	72	76	775.74
91	72	81	815.02
91	72	82	825.47
91	72	83	818.31
91	72	84	806.56
91	73	74	786.54
91	73	75	790.34
91	73	76	784.9
91	73	81	902.9
91	73	82	912.36
91	73	83	899.05
91	73	84	885.74
91	74	74	793.81
91	74	75	793.57
91	74	76	787.98
91	74	81	988.27
91	74	82	992.44
91	74	83	978.8
91	74	84	964.65
91	75	81	1048.8
91	75	82	1054.9
91	75	83	1046.6
91	75	84	1029.9
91	76	81	1009.1
91	76	82	1038.2
91	76	83	1051.9
91	76	84	1045.1
92	47	81	947.23
92	47	82	931.25
92	47	83	923.16
92	47	84	926.26
92	48	81	861.71
92	48	82	856.49
92	48	83	853.11
92	48	84	858.35
92	49	74	809.99
92	49	75	836.37
92	49	76	820.48
92	49	81	797.34
92	49	82	808.19
92	49	83	810.25
92	49	84	815.75
92	50	74	796.93
92	50	75	817.08
92	50	76	794.1
92	50	81	779.02
92	50	82	783.14
92	50	83	791.7
92	50	84	796.08
92	51	74	798.3
92	51	75	805.82
92	51	76	795.31
92	51	81	767.59
92	51	82	772.11
92	51	83	770.05
92	51	84	761.63
92	52	74	828.74
92	52	75	874.77
92	52	76	893.33
92	52	81	782.81
92	52	82	775.45
92	52	83	763.04
92	52	84	748.23
92	53	74	888.21
92	53	75	940.87
92	53	76	960.14
92	53	81	838.56
92	53	82	795.53
92	53	83	768.13
92	53	84	757.02
92	54	74	937.09
92	54	75	977.04
92	54	76	990.92
92	54	81	895.13
92	54	82	843.68
92	54	83	804.74
92	54	84	778.83
92	55	74	915.32
92	55	75	964.74
92	55	76	996.11
92	55	81	944.52
92	55	82	895.75
92	55	83	858.9
92	55	84	830.49
92	56	74	901.89
92	56	75	950.65
92	56	76	980.66
92	56	81	972.66
92	56	82	936.65
92	56	83	900.43
92	56	84	866.36
92	57	74	903.96
92	57	75	927.03
92	57	76	957.09
92	57	77	965.76
92	57	78	972.18
92	57	79	975.79
92	57	80	963.51
92	57	81	947.99
92	57	82	927.52
92	57	83	906.45
92	57	84	876.73
92	58	74	937.73
92	58	75	905.16
92	58	76	951.33
92	58	77	970.04
92	58	78	982.32
92	58	79	989.12
92	58	80	986.68
92	58	81	979.92
92	58	82	965.68
92	58	83	949.43
92	58	84	928.11
92	59	74	975.87
92	59	75	966.52
92	59	76	951.89
92	59	77	948.63
92	59	78	963.17
92	59	79	990.06
92	59	80	996.49
92	59	81	995.98
92	59	82	966.36
92	59	83	919.37
92	59	84	874.47
92	60	74	892.59
92	60	75	859.05
92	60	76	843.25
92	60	77	836.26
92	60	78	833.44
92	60	79	821.28
92	60	80	820.92
92	60	81	888.62
92	60	82	865.66
92	60	83	787.61
92	60	84	724.63
92	61	74	810.47
92	61	75	708.16
92	61	76	784.77
92	61	77	859.23
92	61	78	851.67
92	61	79	853.02
92	61	80	874.75
92	61	81	962.76
92	61	82	957.43
92	61	83	874.01
92	61	84	760.88
92	62	74	897.56
92	62	75	598.63
92	62	76	788.56
92	62	77	981.92
92	62	78	932.24
92	62	79	942.92
92	62	80	975.51
92	62	81	1033.6
92	62	82	1031.2
92	62	83	968.98
92	62	84	886.51
92	63	74	912.08
92	63	75	832.53
92	63	76	892.89
92	63	77	927.68
92	63	78	870.75
92	63	79	905.55
92	63	80	974.71
92	63	81	1010.8
92	63	82	1026.7
92	63	83	1014.5
92	63	84	996.2
92	64	74	905.27
92	64	75	960.58
92	64	76	944.35
92	64	77	900.91
92	64	78	831.71
92	64	79	833.81
92	64	80	883.06
92	64	81	936.56
92	64	82	966.91
92	64	83	957.08
92	64	84	937.62
92	65	74	910.63
92	65	75	968.01
92	65	76	951.86
92	65	77	898.15
92	65	78	816.16
92	65	79	792.49
92	65	80	816.52
92	65	81	899.02
92	65	82	958.05
92	65	83	956.55
92	65	84	940.38
92	66	74	946.83
92	66	75	939.94
92	66	76	898.51
92	66	77	842.82
92	66	78	799.18
92	66	79	776.74
92	66	80	784.04
92	66	81	891.8
92	66	82	976.47
92	66	83	968.38
92	66	84	947.9
92	67	74	960.38
92	67	75	929.8
92	67	76	879.65
92	67	81	848.22
92	67	82	904.6
92	67	83	910.85
92	67	84	879.18
92	68	74	942.4
92	68	75	914.71
92	68	76	864.88
92	68	81	822.77
92	68	82	846.14
92	68	83	847.55
92	68	84	821.97
92	69	74	873.07
92	69	75	855.34
92	69	76	817.03
92	69	81	809.65
92	69	82	805.21
92	69	83	788.93
92	69	84	779.88
92	70	74	834.02
92	70	75	826.28
92	70	76	799.23
92	70	81	773.09
92	70	82	788.88
92	70	83	770.94
92	70	84	765.85
92	71	74	813
92	71	75	813.15
92	71	76	792.13
92	71	81	783.7
92	71	82	814.19
92	71	83	802.35
92	71	84	798.47
92	72	74	804.39
92	72	75	802.75
92	72	76	780.88
92	72	81	864.44
92	72	82	877.83
92	72	83	876.81
92	72	84	863.25
92	73	74	800.82
92	73	75	805.59
92	73	76	798.01
92	73	81	936.01
92	73	82	951.34
92	73	83	946.13
92	73	84	927.36
92	74	74	802.39
92	74	75	811.67
92	74	76	816.31
92	74	81	997.43
92	74	82	1019.6
92	74	83	1013.3
92	74	84	998.94
92	75	81	1028
92	75	82	1054.5
92	75	83	1064
92	75	84	1073
92	76	81	989.03
92	76	82	1032.1
92	76	83	1042.4
92	76	84	1059.6
93	49	74	836.03
93	49	75	855.2
93	49	76	829.73
93	50	74	822.47
93	50	75	833.53
93	50	76	806.14
93	50	81	799.68
93	50	82	788.16
93	50	83	788.85
93	50	84	799.17
93	51	74	821.25
93	51	75	803.41
93	51	76	778.89
93	51	81	789.85
93	51	82	785.47
93	51	83	793.81
93	51	84	805.53
93	52	74	845.25
93	52	75	833.79
93	52	76	815.15
93	52	81	786.41
93	52	82	781.12
93	52	83	785.32
93	52	84	793.71
93	53	74	900.96
93	53	75	908.38
93	53	76	887.45
93	53	81	768.48
93	53	82	742.8
93	53	83	743.2
93	53	84	765.04
93	54	71	713.05
93	54	72	783.74
93	54	73	853.82
93	54	74	953.97
93	54	75	981.69
93	54	76	962.55
93	54	81	804.5
93	54	82	769.5
93	54	83	746.59
93	54	84	735.89
93	55	71	737.51
93	55	72	794.78
93	55	73	842.71
93	55	74	956.91
93	55	75	1009.5
93	55	76	1012.6
93	55	81	841.09
93	55	82	804.85
93	55	83	780.86
93	55	84	770.36
93	56	71	806.23
93	56	72	837.87
93	56	73	827.94
93	56	74	936.17
93	56	75	1000.9
93	56	76	1012.1
93	56	81	852.73
93	56	82	839.04
93	56	83	825.8
93	56	84	812.63
93	57	71	928.78
93	57	72	912.44
93	57	73	820.21
93	57	74	904.41
93	57	75	961.85
93	57	76	986.86
93	57	77	963.23
93	57	78	946.64
93	57	79	930.07
93	57	80	911.82
93	58	71	941.07
93	58	72	982.54
93	58	73	923.46
93	58	74	909.01
93	58	75	903.22
93	58	76	951.88
93	58	77	955.32
93	58	78	955.56
93	58	79	952.54
93	58	80	952.17
93	59	71	896.78
93	59	72	969.66
93	59	73	990.51
93	59	74	989.83
93	59	75	969.53
93	59	76	941.53
93	59	77	929.61
93	59	78	931.89
93	59	79	960.58
93	59	80	972.05
93	60	71	841.86
93	60	72	911.91
93	60	73	903.94
93	60	74	898.77
93	60	75	931.63
93	60	76	880.75
93	60	77	832.76
93	60	78	798.41
93	60	79	792.27
93	60	80	802.36
93	61	74	765.67
93	61	75	856.12
93	61	76	853.28
93	61	77	847.34
93	61	78	805.38
93	61	79	819.44
93	61	80	853.86
93	62	71	828.71
93	62	72	977.22
93	62	73	960.68
93	62	74	914.72
93	62	75	793.67
93	62	76	874.9
93	62	77	943.13
93	62	78	886.02
93	62	79	916.76
93	62	80	962.11
93	63	71	842.42
93	63	72	964.51
93	63	73	969.53
93	63	74	950.6
93	63	75	911.97
93	63	76	913.16
93	63	77	906.73
93	63	78	874.39
93	63	79	913.77
93	63	80	962.5
93	64	71	895.84
93	64	72	937.06
93	64	73	931.92
93	64	74	920.49
93	64	75	961.09
93	64	76	947.65
93	64	77	912.28
93	64	78	859.31
93	64	79	856.52
93	64	80	873.4
93	65	71	869.85
93	65	72	923.09
93	65	73	907.42
93	65	74	886.44
93	65	75	958.6
93	65	76	973.67
93	65	77	947.31
93	65	78	862.2
93	65	79	822.99
93	65	80	805.88
93	66	71	850.94
93	66	72	911.9
93	66	73	937.86
93	66	74	952.48
93	66	75	966.27
93	66	76	963.92
93	67	71	829.65
93	67	72	914.38
93	67	73	964.18
93	67	74	979.89
93	67	75	973.81
93	67	76	968.34
93	67	81	808.55
93	67	82	870.49
93	67	83	910.75
93	67	84	900.65
93	68	71	809.08
93	68	72	928.87
93	68	73	980.97
93	68	74	972.56
93	68	75	970.81
93	68	76	957.14
93	68	81	795.43
93	68	82	833.33
93	68	83	851.64
93	68	84	835.76
93	69	71	731.61
93	69	72	851.21
93	69	73	905.53
93	69	74	890.18
93	69	75	876.59
93	69	76	855.28
93	69	81	804.13
93	69	82	809
93	69	83	789.9
93	69	84	780.91
93	70	74	843.82
93	70	75	836.35
93	70	76	818.86
93	70	81	778.08
93	70	82	790.83
93	70	83	775.27
93	70	84	766.46
93	71	74	821.63
93	71	75	831.17
93	71	76	816.4
93	71	81	783.89
93	71	82	813.47
93	71	83	808.3
93	71	84	799.45
93	72	74	836.36
93	72	75	851.83
93	72	76	828.2
93	72	81	875.34
93	72	82	904.74
93	72	83	907.76
93	72	84	896.38
93	73	74	829.5
93	73	75	844.78
93	73	76	836.31
93	73	81	959.62
93	73	82	980.46
93	73	83	968
93	73	84	951.04
93	74	74	813.58
93	74	75	828.49
93	74	76	845.73
94	49	74	850.59
94	49	75	854.76
94	49	76	828.8
94	50	71	888.41
94	50	72	825.05
94	50	73	812.25
94	50	74	826.47
94	50	75	830.43
94	50	76	805.84
94	51	71	859.16
94	51	72	842.81
94	51	73	843.13
94	51	74	836.9
94	51	75	795.59
94	51	76	765.12
94	52	71	835.93
94	52	72	836.11
94	52	73	841.01
94	52	74	850.7
94	52	75	814.59
94	52	76	791.31
94	53	69	643.06
94	53	70	675.64
94	53	71	812.16
94	53	72	824.76
94	53	73	844.44
94	53	74	875.75
94	53	75	844.79
94	53	76	824.92
94	54	69	631.04
94	54	70	639.59
94	54	71	762.55
94	54	72	816.85
94	54	73	858.06
94	54	74	904.68
94	54	75	893.79
94	54	76	880.32
94	54	78	848.2
94	54	79	854.84
94	54	80	817.6
94	55	69	624.02
94	55	70	641.79
94	55	71	772.83
94	55	72	805.83
94	55	73	831.35
94	55	74	950.38
94	55	75	996.75
94	55	76	1000.1
94	55	78	905.18
94	55	79	896.84
94	55	80	847.55
94	56	69	622.55
94	56	70	675.06
94	56	71	807.07
94	56	72	834.99
94	56	73	835.83
94	56	74	946.27
94	56	75	1002.2
94	56	76	1020.7
94	56	78	946.45
94	56	79	959.29
94	56	80	882.4
94	57	71	854.21
94	57	72	877.12
94	57	73	855.71
94	57	74	923.06
94	57	75	978.2
94	57	76	1011
94	57	77	985.22
94	57	78	966.54
94	57	79	955.74
94	57	80	911.32
94	58	71	909.63
94	58	72	933.31
94	58	73	877.88
94	58	74	930.74
94	58	75	972.05
94	58	76	979.18
94	58	77	981.12
94	58	78	978.35
94	58	79	975.29
94	58	80	961.83
94	59	71	925.31
94	59	72	972.42
94	59	73	972.81
94	59	74	995.75
94	59	75	998.28
94	59	76	957.51
94	59	77	935.68
94	59	78	927.3
94	59	79	990.5
94	59	80	996.81
94	60	71	843.63
94	60	72	863.42
94	60	73	837.35
94	60	74	848.63
94	60	75	888.89
94	60	76	888.93
94	60	77	841.19
94	60	78	771.35
94	60	79	787.84
94	60	80	811.12
94	61	71	580.75
94	61	72	586.18
94	61	73	545.69
94	61	74	668.62
94	61	75	818.16
94	61	76	877.87
94	61	77	872.18
94	61	78	812.19
94	61	79	808.73
94	61	80	838.19
94	62	71	702.73
94	62	72	815.46
94	62	73	825.74
94	62	74	887.38
94	62	75	965.3
94	62	76	983.39
94	62	77	978.43
94	62	78	940.35
94	62	79	921.23
94	62	80	938.35
94	63	71	839.01
94	63	72	953.32
94	63	73	965.57
94	63	74	996.28
94	63	75	1043.6
94	63	76	995.69
94	63	77	938.26
94	63	78	901.95
94	63	79	926.24
94	63	80	959.74
94	64	71	906.65
94	64	72	976.19
94	64	73	995.64
94	64	74	1005.2
94	64	75	1039.5
94	64	76	1000.8
94	64	77	953.26
94	64	78	901.88
94	64	79	892.92
94	64	80	894.96
94	65	71	884.18
94	65	72	981.07
94	65	73	997.93
94	65	74	987.7
94	65	75	1010
94	65	76	1012.4
94	65	77	993.62
94	65	78	930.83
94	65	79	893.08
94	65	80	858.99
94	66	71	865.39
94	66	72	938.76
94	66	73	970.52
94	66	74	992.5
94	66	75	1018.1
94	66	76	1010.3
94	66	78	971.17
94	66	79	929.35
94	66	80	869.97
94	67	69	800.38
94	67	70	843.18
94	67	71	831.37
94	67	72	896.72
94	67	73	942.5
94	67	74	971.37
94	67	75	989.01
94	67	76	1000.2
94	67	78	979.36
94	67	79	916.58
94	67	80	834.99
94	68	69	684.48
94	68	70	726.58
94	68	71	762.72
94	68	72	883.16
94	68	73	937.96
94	68	74	948.34
94	68	75	946.06
94	68	76	971.58
94	68	78	950.12
94	68	79	885.29
94	68	80	809.61
94	69	69	667.02
94	69	70	682.97
94	69	71	685.93
94	69	72	795.58
94	69	73	863.23
94	69	74	900.19
94	69	75	871.98
94	69	76	866.48
94	69	78	844.77
94	69	79	827.84
94	69	80	815.62
94	70	69	670.38
94	70	70	667.01
94	70	71	641.6
94	70	72	757.87
94	70	73	828.79
94	70	74	854.49
94	70	75	835.96
94	70	76	828.04
94	71	71	646.7
94	71	72	784.61
94	71	73	841.49
94	71	74	814.61
94	71	75	830.68
94	71	76	828.68
94	72	71	658.49
94	72	72	776.64
94	72	73	838.72
94	72	74	822.21
94	72	75	848.7
94	72	76	844.44
94	73	71	663.54
94	73	72	767.8
94	73	73	838.47
94	73	74	825.98
94	73	75	842.77
94	73	76	852.81
94	74	74	834.36
94	74	75	836.76
94	74	76	859.72
95	50	71	886.93
95	50	72	836.75
95	50	73	831.1
95	51	71	884.2
95	51	72	872.68
95	51	73	881.01
95	52	71	864.19
95	52	72	883.78
95	52	73	902.41
95	53	69	644.05
95	53	70	682.78
95	53	71	828.01
95	53	72	867.97
95	53	73	892.3
95	53	77	899.39
95	53	78	890.07
95	53	79	876.64
95	53	80	843.5
95	54	69	639.42
95	54	70	665.24
95	54	71	797.05
95	54	72	846.56
95	54	73	864.62
95	54	77	927.68
95	54	78	914.22
95	54	79	898.83
95	54	80	841.6
95	55	69	640.38
95	55	70	669.74
95	55	71	810.84
95	55	72	857.53
95	55	73	870.49
95	55	77	1003.2
95	55	78	978.07
95	55	79	962.2
95	55	80	864.96
95	56	69	652.64
95	56	70	692.12
95	56	71	824.05
95	56	72	868.87
95	56	73	875.66
95	56	77	993.95
95	56	78	990.6
95	56	79	1019.9
95	56	80	918.2
95	57	69	732.34
95	57	70	736.09
95	57	71	825.56
95	57	72	864.95
[truncated: 7,412 more rows]
