# Supplementary material for: From mathematics to medicine: A practical primer on topological data analysis (TDA) and the development of related analytic tools for the functional discovery of latent structure in fMRI data
Source: PLoS One. 2021 Aug 12;16(8):e0255859. doi: 10.1371/journal.pone.0255859 (PMC8360597; doi:10.1371/journal.pone.0255859)
Supplement: S1 Data — The included archive of .csv files has one .csv file for each time index. Each .csv file contains a single matrix, which has one column for each of the spatial coordinates x, y, z and one column for the fMRI signal amplitude at voxel (x, y, z) at that time index. This is normalized scan data for a single patient from our study, described in the paper, with an ACC (anterior cingulate cortex) mask applied. This is the data we used, together with our software implementation of our workflow (available at https://github.com/regalski/Wayne-State-TDA), to produce the persistence diagrams, vineyards, and loop locations pictured in the figures and described in the Workflow section of our paper. (ZIP) [file pone.0255859.s004.zip › lea2002_145_121_121_time_226_rdACC.csv]

86	49	77	746.79
86	49	78	730.98
86	49	79	714.74
86	49	80	713.97
86	50	77	710.93
86	50	78	699.54
86	50	79	689.55
86	50	80	704.07
86	51	77	697.25
86	51	78	699.92
86	51	79	713.92
86	51	80	707.57
86	52	77	725.02
86	52	78	720.86
86	52	79	732.6
86	52	80	728.05
86	53	77	802.52
86	53	78	768.81
86	53	79	750.37
86	53	80	757.4
86	54	77	854.22
86	54	78	828.59
86	54	79	818.44
86	54	80	803.69
86	55	77	877.87
86	55	78	857.84
86	55	79	862.61
86	55	80	854.06
86	56	77	866.47
86	56	78	850.54
86	56	79	885.22
86	56	80	901.19
86	57	77	843.73
86	57	78	873.9
86	57	79	891.23
86	57	80	889.43
86	57	81	874.03
86	57	82	850.46
86	58	77	837.13
86	58	78	874.52
86	58	79	894.02
86	58	80	902.68
86	58	81	892.5
86	58	82	885.81
86	59	81	885.63
86	59	82	879.61
86	60	81	804.61
86	60	82	808.46
86	61	81	829.4
86	61	82	837.41
86	62	81	847.42
86	62	82	852.95
86	63	77	901.82
86	63	78	879.06
86	63	79	867
86	63	80	855.27
86	63	81	852.75
86	63	82	844.91
86	64	77	873.95
86	64	78	855.05
86	64	79	834.86
86	64	80	792.31
86	64	81	769.27
86	64	82	751.37
86	65	77	866.91
86	65	78	862.86
86	65	79	844.35
86	65	80	786.42
86	65	81	762.95
86	65	82	751.88
86	66	77	889.41
86	66	78	885.74
86	66	79	866.12
86	66	80	801.16
86	66	81	780.32
86	66	82	768.79
86	67	77	817.95
86	67	78	834.66
86	67	79	845.6
86	67	80	815.79
86	68	77	838.77
86	68	78	838.72
86	68	79	839.94
86	68	80	810.96
86	69	77	845.41
86	69	78	820.82
86	69	79	806
86	69	80	776.52
86	70	77	793
86	70	78	765.54
86	70	79	734.72
86	70	80	709.41
86	71	77	749.68
86	71	78	735.38
86	71	79	722.31
86	71	80	704.34
86	72	77	724.45
86	72	78	717.65
86	72	79	710.87
86	72	80	698.19
86	73	77	736.29
86	73	78	720.88
86	73	79	703.68
86	73	80	693.78
87	46	81	959.88
87	46	82	932.04
87	46	83	936.66
87	46	84	940.21
87	47	81	865.5
87	47	82	852.8
87	47	83	852.47
87	47	84	858.88
87	48	81	766.05
87	48	82	772.51
87	48	83	784.72
87	48	84	803.71
87	49	77	739.16
87	49	78	729.01
87	49	79	722.97
87	49	80	725.35
87	49	81	733.59
87	49	82	739.87
87	49	83	752.88
87	49	84	770.36
87	50	77	721.81
87	50	78	714.27
87	50	79	705.17
87	50	80	721.5
87	50	81	730.43
87	50	82	723.34
87	50	83	730.03
87	50	84	746.15
87	51	77	718.64
87	51	78	715.05
87	51	79	716.26
87	51	80	714.99
87	52	77	752.49
87	52	78	743.4
87	52	79	739.79
87	52	80	731.99
87	53	77	829.4
87	53	78	800.04
87	53	79	765.08
87	53	80	759.77
87	54	77	870.95
87	54	78	844.73
87	54	79	807.49
87	54	80	780.52
87	55	77	887.37
87	55	78	869.64
87	55	79	852.19
87	55	80	826.08
87	55	81	784.69
87	55	82	757.92
87	55	83	738.73
87	55	84	758.29
87	56	77	870.91
87	56	78	866.78
87	56	79	909.37
87	56	80	902.97
87	56	81	837.98
87	56	82	785.9
87	56	83	743.02
87	56	84	762.63
87	57	77	860.93
87	57	78	883.02
87	57	79	913.47
87	57	80	909.11
87	57	81	860.21
87	57	82	818.11
87	57	83	780.51
87	57	84	763.25
87	58	77	862.67
87	58	78	887.3
87	58	79	908.14
87	58	80	921.21
87	58	81	917.96
87	58	82	907.57
87	58	83	888.05
87	58	84	862.75
87	59	77	881.04
87	59	78	872.46
87	59	79	888.89
87	59	80	914.36
87	59	81	935.23
87	59	82	926.58
87	59	83	904.18
87	59	84	882.74
87	60	77	826.06
87	60	78	810.11
87	60	79	812.3
87	60	80	824.88
87	60	81	809.74
87	60	82	802.42
87	60	83	806.83
87	60	84	821.97
87	61	77	796.52
87	61	78	762.83
87	61	79	773.42
87	61	80	832.78
87	61	81	819.34
87	61	82	815.1
87	61	83	827.98
87	61	84	842.14
87	62	77	804.63
87	62	78	755.77
87	62	79	761.88
87	62	80	828.05
87	62	81	838.22
87	62	82	848.21
87	62	83	853.18
87	62	84	852.15
87	63	77	910.46
87	63	78	863.9
87	63	79	835.79
87	63	80	810.64
87	63	81	847.84
87	63	82	879.72
87	63	83	858.12
87	63	84	836.59
87	64	77	877.87
87	64	78	831.47
87	64	79	797.56
87	64	80	757.6
87	64	81	782.51
87	64	82	811.59
87	64	83	793.8
87	64	84	777.84
87	65	77	851.24
87	65	78	825.35
87	65	79	791.92
87	65	80	728.77
87	65	81	734.46
87	65	82	757.23
87	65	83	755.44
87	65	84	756.08
87	66	77	875.9
87	66	78	851.56
87	66	79	802
87	66	80	712.4
87	66	81	702.38
87	66	82	727.44
87	66	83	731.4
87	66	84	739.18
87	67	77	865.11
87	67	78	827.36
87	67	79	774.22
87	67	80	698.55
87	67	81	708.36
87	67	82	741.84
87	67	83	726.45
87	67	84	725.6
87	68	77	849.7
87	68	78	822.64
87	68	79	787.46
87	68	80	731.01
87	68	81	733.68
87	68	82	753.75
87	68	83	727.9
87	68	84	715.29
87	69	77	812.68
87	69	78	795.78
87	69	79	780.68
87	69	80	748.2
87	70	77	731.81
87	70	78	722.18
87	70	79	720.37
87	70	80	733.93
87	71	77	725.19
87	71	78	724.9
87	71	79	724.98
87	71	80	720.56
87	72	77	737.41
87	72	78	736.87
87	72	79	732.21
87	72	80	717.39
87	73	77	743.13
87	73	78	739.65
87	73	79	734.7
87	73	80	737.33
87	73	81	742.48
87	73	82	743.36
87	73	83	749.81
87	73	84	756.69
87	74	81	780.02
87	74	82	828.64
87	74	83	842.94
87	74	84	853.73
87	75	81	803.48
87	75	82	889.15
87	75	83	906
87	75	84	915.34
87	76	81	801.3
87	76	82	907.99
87	76	83	939.37
87	76	84	953.07
88	46	81	987.75
88	46	82	980.81
88	46	83	970.71
88	46	84	958.15
88	47	81	905.58
88	47	82	911.38
88	47	83	891.83
88	47	84	873.88
88	48	81	777.7
88	48	82	793.2
88	48	83	789.91
88	48	84	790.41
88	49	77	728.23
88	49	78	717.02
88	49	79	717.26
88	49	80	720.85
88	49	81	736.05
88	49	82	756.3
88	49	83	761.18
88	49	84	766.54
88	50	77	721.95
88	50	78	717.34
88	50	79	718.71
88	50	80	732.49
88	50	81	744.64
88	50	82	745.86
88	50	83	747.12
88	50	84	751.78
88	51	77	739.32
88	51	78	722.2
88	51	79	713.15
88	51	80	726.74
88	52	77	783.45
88	52	78	757.12
88	52	79	740.79
88	52	80	747.96
88	53	77	862.79
88	53	78	839.58
88	53	79	809.13
88	53	80	792.76
88	54	77	900.38
88	54	78	875.08
88	54	79	839.35
88	54	80	814.22
88	55	77	913.09
88	55	78	880.77
88	55	79	860.57
88	55	80	838.87
88	55	81	815.63
88	55	82	832.84
88	55	83	840.77
88	55	84	825.31
88	56	77	875.93
88	56	78	854.17
88	56	79	881.78
88	56	80	876.19
88	56	81	841.22
88	56	82	853.39
88	56	83	855.68
88	56	84	849.35
88	57	77	867.63
88	57	78	872.29
88	57	79	904.95
88	57	80	905.16
88	57	81	873.28
88	57	82	847.82
88	57	83	817.89
88	57	84	843.96
88	58	77	874.76
88	58	78	891.37
88	58	79	907.88
88	58	80	911.4
88	58	81	906.18
88	58	82	898.71
88	58	83	885.26
88	58	84	898
88	59	77	895.53
88	59	78	899.41
88	59	79	890.49
88	59	80	883.99
88	59	81	893.7
88	59	82	890.49
88	59	83	876.73
88	59	84	876.52
88	60	77	888.68
88	60	78	890.33
88	60	79	848.25
88	60	80	803.57
88	60	81	792.54
88	60	82	780.43
88	60	83	772.52
88	60	84	792.36
88	61	77	880.77
88	61	78	868.26
88	61	79	846.03
88	61	80	842.9
88	61	81	850.27
88	61	82	852.86
88	61	83	849.45
88	61	84	847.36
88	62	77	864.33
88	62	78	837.92
88	62	79	834.42
88	62	80	866.5
88	62	81	895.09
88	62	82	910.49
88	62	83	902.35
88	62	84	880.43
88	63	77	913.69
88	63	78	846.45
88	63	79	823.57
88	63	80	850.73
88	63	81	899.6
88	63	82	932.23
88	63	83	920.56
88	63	84	884.12
88	64	77	899.44
88	64	78	819.41
88	64	79	778.04
88	64	80	780.4
88	64	81	851.5
88	64	82	901.21
88	64	83	868.35
88	64	84	822.58
88	65	77	883.62
88	65	78	808.37
88	65	79	757.17
88	65	80	737.72
88	65	81	808.07
88	65	82	861.4
88	65	83	832.33
88	65	84	796.08
88	66	77	891.79
88	66	78	813.38
88	66	79	749.59
88	66	80	720.48
88	66	81	772.58
88	66	82	819.38
88	66	83	795.96
88	66	84	771.79
88	67	77	846.54
88	67	78	775.58
88	67	79	725.13
88	67	80	706.67
88	67	81	736.74
88	67	82	768.44
88	67	83	754.15
88	67	84	739.03
88	68	77	799.71
88	68	78	759.18
88	68	79	731.62
88	68	80	716.77
88	68	81	736.22
88	68	82	759.91
88	68	83	752.79
88	68	84	743.01
88	69	77	749.83
88	69	78	742.97
88	69	79	735.87
88	69	80	725.64
88	70	77	714.06
88	70	78	711.27
88	70	79	714.71
88	70	80	726.05
88	71	77	715.47
88	71	78	718.56
88	71	79	726.33
88	71	80	738.38
88	72	77	731.97
88	72	78	736.97
88	72	79	743.35
88	72	80	752.01
88	73	77	738.41
88	73	78	745.11
88	73	79	754
88	73	80	761.49
88	73	81	767.04
88	73	82	771.26
88	73	83	794.77
88	73	84	794.49
88	74	81	815.17
88	74	82	854.92
88	74	83	879.51
88	74	84	884.61
88	75	81	867.13
88	75	82	944.72
88	75	83	942.45
88	75	84	944.1
88	76	81	885.63
88	76	82	985.64
88	76	83	937.92
88	76	84	945.03
89	46	81	960.92
89	46	82	976.48
89	46	83	949.7
89	46	84	929.58
89	47	81	907.1
89	47	82	907.07
89	47	83	873.24
89	47	84	846.03
89	48	81	789.06
89	48	82	801.38
89	48	83	786.6
89	48	84	775.78
89	49	77	749.94
89	49	78	725.29
89	49	79	711.04
89	49	80	721.52
89	49	81	740.49
89	49	82	764.8
89	49	83	768.82
89	49	84	769.6
89	50	74	755.61
89	50	75	757.16
89	50	76	746.88
89	50	77	734.25
89	50	78	733.67
89	50	79	737.1
89	50	80	731.9
89	50	81	740.84
89	50	82	755.35
89	50	83	760.98
89	50	84	763.42
89	51	74	763.55
89	51	75	786.95
89	51	76	791.18
89	51	77	777.81
89	51	78	768.68
89	51	79	755.22
89	51	80	748.27
89	51	81	748.25
89	51	82	746.53
89	51	83	737.05
89	51	84	727.08
89	52	74	812.37
89	52	75	875.2
89	52	76	901.01
89	52	77	859.86
89	52	78	824.55
89	52	79	799.25
89	52	80	803.42
89	52	81	803.09
89	52	82	792.63
89	52	83	772.7
89	52	84	745.81
89	53	74	843.47
89	53	75	912.37
89	53	76	944.09
89	53	77	907.02
89	53	78	887.53
89	53	79	876.82
89	53	80	880.85
89	53	81	876.47
89	53	82	861.89
89	53	83	834.17
89	53	84	793.57
89	54	74	852.13
89	54	75	918.38
89	54	76	962.37
89	54	77	927.88
89	54	78	905.24
89	54	79	885.86
89	54	80	881.53
89	54	81	876.1
89	54	82	879.88
89	54	83	875.09
89	54	84	853.08
89	55	75	897.53
89	55	76	957.48
89	55	77	927.63
89	55	78	902.04
89	55	79	887.4
89	55	80	885.06
89	55	81	880.97
89	55	82	896.3
89	55	83	905.04
89	55	84	887.68
89	56	75	826.01
89	56	76	897.51
89	56	77	890.07
89	56	78	874.85
89	56	79	886.31
89	56	80	894.39
89	56	81	892.07
89	56	82	908.93
89	56	83	920.5
89	56	84	906.74
89	57	75	831.36
89	57	76	869.83
89	57	77	883.62
89	57	78	890
89	57	79	879.89
89	57	80	878.99
89	57	81	883.85
89	57	82	886.05
89	57	83	881.54
89	57	84	905.59
89	58	77	886.6
89	58	78	909.21
89	58	79	900.3
89	58	80	909.61
89	58	81	935.99
89	58	82	940.87
89	58	83	929.98
89	58	84	953.98
89	59	77	897.87
89	59	78	898.08
89	59	79	915.6
89	59	80	926.74
89	59	81	940.86
89	59	82	925.89
89	59	83	892.55
89	59	84	894.65
89	60	77	851.7
89	60	78	832.54
89	60	79	818.99
89	60	80	795.28
89	60	81	759.43
89	60	82	740.78
89	60	83	732.87
89	60	84	758.99
89	61	77	855.87
89	61	78	835.38
89	61	79	828.41
89	61	80	823.49
89	61	81	802.48
89	61	82	796.41
89	61	83	796.08
89	61	84	819.28
89	62	77	901.23
89	62	78	864.88
89	62	79	857.02
89	62	80	877.31
89	62	81	881.42
89	62	82	890.89
89	62	83	880.77
89	62	84	876.02
89	63	77	892.31
89	63	78	847.48
89	63	79	846.72
89	63	80	892.32
89	63	81	940.49
89	63	82	967.8
89	63	83	939.43
89	63	84	908.25
89	64	77	877.97
89	64	78	807.85
89	64	79	781.38
89	64	80	810.95
89	64	81	883.97
89	64	82	936.84
89	64	83	905.88
89	64	84	856.41
89	65	77	868.01
89	65	78	788.67
89	65	79	749.54
89	65	80	765.39
89	65	81	852.19
89	65	82	920.95
89	65	83	893.13
89	65	84	842.24
89	66	75	891.08
89	66	76	875.97
89	66	77	853.83
89	66	78	794.89
89	66	79	756.19
89	66	80	753.22
89	66	81	826.14
89	66	82	888.33
89	66	83	862.65
89	66	84	819.68
89	67	75	901.03
89	67	76	864.54
89	67	77	802.54
89	67	78	764.6
89	67	79	732.93
89	67	80	721.69
89	67	81	758.78
89	67	82	795.85
89	67	83	794.49
89	67	84	771.8
89	68	75	869.2
89	68	76	829.68
89	68	77	773.31
89	68	78	757.57
89	68	79	740.82
89	68	80	726.29
89	68	81	743.25
89	68	82	764.9
89	68	83	779.07
89	68	84	776.74
89	69	74	824.49
89	69	75	803.53
89	69	76	784.22
89	69	77	762.24
89	69	78	767.86
89	69	79	764.28
89	69	80	742.85
89	69	81	744.45
89	69	82	753.08
89	69	83	777.61
89	69	84	785.74
89	70	74	775.94
89	70	75	769.69
89	70	76	756.66
89	70	77	733.11
89	70	78	738.04
89	70	79	744.29
89	70	80	745.56
89	70	81	754.26
89	70	82	764.64
89	70	83	782.64
89	70	84	783.89
89	71	74	744
89	71	75	749.33
89	71	76	746.79
89	71	77	734.16
89	71	78	741.79
89	71	79	750.3
89	71	80	754.6
89	71	81	760.03
89	71	82	767.67
89	71	83	776.59
89	71	84	764.38
89	72	74	728.02
89	72	75	741.68
89	72	76	754.53
89	72	77	758.65
89	72	78	762.84
89	72	79	762.74
89	72	80	761.87
89	72	81	767.3
89	72	82	779.63
89	72	83	794.12
89	72	84	777.61
89	73	74	732.46
89	73	75	744.48
89	73	76	749.44
89	73	77	737.21
89	73	78	742.12
89	73	79	753.3
89	73	80	765.39
89	73	81	792.12
89	73	82	820.92
89	73	83	846.4
89	73	84	840.52
89	74	81	854.22
89	74	82	898.18
89	74	83	914.39
89	74	84	912.89
89	75	81	928.57
89	75	82	985.27
89	75	83	977.78
89	75	84	975.93
89	76	81	935.63
89	76	82	1006.9
89	76	83	966.48
89	76	84	962.77
90	46	81	938
90	46	82	955.33
90	46	83	931.95
90	46	84	912.75
90	47	81	891.96
90	47	82	881.76
90	47	83	854.78
90	47	84	834.54
90	48	81	793.46
90	48	82	792.05
90	48	83	783.03
90	48	84	773.21
90	49	74	776.59
90	49	75	771.45
90	49	76	768.86
90	49	81	752.28
90	49	82	767.31
90	49	83	770.53
90	49	84	771.99
90	50	74	750.53
90	50	75	763.69
90	50	76	766.91
90	50	77	755.69
90	50	78	741.71
90	50	79	737.36
90	50	80	749.24
90	50	81	759.2
90	50	82	772.57
90	50	83	775.31
90	50	84	776.18
90	51	74	734.21
90	51	75	788.47
90	51	76	817.7
90	51	77	813.73
90	51	78	799.72
90	51	79	783.57
90	51	80	772.32
90	51	81	763.36
90	51	82	756.89
90	51	83	748.67
90	51	84	735.81
90	52	74	787.68
90	52	75	865.83
90	52	76	919.53
90	52	77	919.31
90	52	78	892.61
90	52	79	866.51
90	52	80	845.23
90	52	81	830.41
90	52	82	809.12
90	52	83	784.42
90	52	84	752.38
90	53	74	799.7
90	53	75	866.3
90	53	76	917.98
90	53	77	920.37
90	53	78	934.43
90	53	79	957.64
90	53	80	951.38
90	53	81	936.17
90	53	82	895.89
90	53	83	854.97
90	53	84	809.83
90	54	74	806.07
90	54	75	864.14
90	54	76	925.26
90	54	77	933.42
90	54	78	937.61
90	54	79	938.59
90	54	80	939.89
90	54	81	942.12
90	54	82	929.9
90	54	83	922.35
90	54	84	912.33
90	55	74	832.15
90	55	75	879.41
90	55	76	938.8
90	55	77	943.98
90	55	78	942.74
90	55	79	936.53
90	55	80	941.79
90	55	81	947
90	55	82	949.11
90	55	83	947.08
90	55	84	935.42
90	56	74	830.76
90	56	75	828.57
90	56	76	874.36
90	56	77	922.88
90	56	78	950.35
90	56	79	961.69
90	56	80	960.47
90	56	81	956.09
90	56	82	956.59
90	56	83	955.12
90	56	84	931.5
90	57	74	877.63
90	57	75	845.47
90	57	76	860.5
90	57	77	900.89
90	57	78	929.74
90	57	79	919.01
90	57	80	915.91
90	57	81	930.2
90	57	82	934.61
90	57	83	941.59
90	57	84	931.49
90	58	74	970.6
90	58	75	916.27
90	58	76	885.2
90	58	77	897.05
90	58	78	930.49
90	58	79	922.61
90	58	80	938.83
90	58	81	987.58
90	58	82	1002.2
90	58	83	999.96
90	58	84	1006.1
90	59	75	905.11
90	59	76	894.07
90	59	77	901.99
90	59	78	920.95
90	59	79	934.79
90	59	80	956.43
90	59	81	997.94
90	59	82	984.71
90	59	83	934.06
90	59	84	929.87
90	60	75	818.71
90	60	76	782.4
90	60	77	760.9
90	60	78	755.33
90	60	79	769.47
90	60	80	770.44
90	60	81	738.35
90	60	82	718.77
90	60	83	713.07
90	60	84	727.62
90	61	77	777.84
90	61	78	776.61
90	61	79	795.01
90	61	80	793.1
90	61	81	749.54
90	61	82	724.6
90	61	83	718.08
90	61	84	769.22
90	62	75	912.53
90	62	76	917.14
90	62	77	920.82
90	62	78	886.26
90	62	79	870.87
90	62	80	870.3
90	62	81	852.63
90	62	82	846.36
90	62	83	828.88
90	62	84	859.31
90	63	75	827.34
90	63	76	845.12
90	63	77	893.34
90	63	78	871.03
90	63	79	883.17
90	63	80	926.54
90	63	81	972.52
90	63	82	998.38
90	63	83	952.65
90	63	84	927.01
90	64	75	830.64
90	64	76	838.61
90	64	77	860.68
90	64	78	805.92
90	64	79	801.34
90	64	80	849.76
90	64	81	904.8
90	64	82	941.53
90	64	83	915.45
90	64	84	888.18
90	65	74	914.85
90	65	75	893.07
90	65	76	866.59
90	65	77	838.4
90	65	78	763.76
90	65	79	747.32
90	65	80	795.72
90	65	81	875.6
90	65	82	938.01
90	65	83	926.53
90	65	84	886.47
90	66	74	918
90	66	75	897.88
90	66	76	859.31
90	66	77	810.34
90	66	78	759.2
90	66	79	744.68
90	66	80	776.34
90	66	81	869.2
90	66	82	935.92
90	66	83	920.07
90	66	84	867.25
90	67	74	918.12
90	67	75	875.03
90	67	76	821.94
90	67	77	760.7
90	67	78	740.45
90	67	79	738.36
90	67	80	756.78
90	67	81	794.79
90	67	82	828.13
90	67	83	838.38
90	67	84	800.3
90	68	74	897.5
90	68	75	842.74
90	68	76	791.36
90	68	77	743.64
90	68	78	747.99
90	68	79	757.61
90	68	80	763.75
90	68	81	770.28
90	68	82	781.65
90	68	83	804.59
90	68	84	796.63
90	69	74	832.67
90	69	75	798.58
90	69	76	775.85
90	69	77	760.29
90	69	78	779.6
90	69	79	792.15
90	69	80	784.99
90	69	81	767
90	69	82	758.32
90	69	83	785.21
90	69	84	802.34
90	70	74	781.89
90	70	75	793.2
90	70	76	782.48
90	70	77	743.3
90	70	78	751.52
90	70	79	761.19
90	70	80	764.98
90	70	81	773.04
90	70	82	783.65
90	70	83	793.82
90	70	84	800.71
90	71	74	756.41
90	71	75	790.16
90	71	76	786.94
90	71	77	744.05
90	71	78	748.32
90	71	79	758.58
90	71	80	762.09
90	71	81	772.29
90	71	82	780.76
90	71	83	795.4
90	71	84	796.81
90	72	74	772.27
90	72	75	780.02
90	72	76	777
90	72	77	762.54
90	72	78	768.07
90	72	79	772.44
90	72	80	769.32
90	72	81	766.49
90	72	82	762.96
90	72	83	806.56
90	72	84	806.5
90	73	74	800.47
90	73	75	793.92
90	73	76	778.82
90	73	81	830.05
90	73	82	863.24
90	73	83	883.16
90	73	84	878.05
90	74	81	906.25
90	74	82	949.13
90	74	83	947.33
90	74	84	941.62
90	75	81	980.79
90	75	82	1015.4
90	75	83	997.03
90	75	84	994.37
90	76	81	971.96
90	76	82	1018.9
90	76	83	1002.9
90	76	84	999.8
91	47	81	897.01
91	47	82	874.24
91	47	83	870.18
91	47	84	868.07
91	48	81	809
91	48	82	792.43
91	48	83	792.08
91	48	84	792.47
91	49	74	786.59
91	49	75	788.37
91	49	76	779.2
91	49	81	765.8
91	49	82	774.72
91	49	83	774.25
91	49	84	774.4
91	50	74	767
91	50	75	785.08
91	50	76	777.5
91	50	81	785.73
91	50	82	799.39
91	50	83	792.67
91	50	84	780.27
91	51	74	753.49
91	51	75	807.95
91	51	76	822.58
91	51	81	778.93
91	51	82	770.56
91	51	83	763.51
91	51	84	760.81
91	52	74	825.51
91	52	75	882.78
91	52	76	915.76
91	52	81	823.77
91	52	82	792.3
91	52	83	771.82
91	52	84	763.21
91	53	74	847.17
91	53	75	899.74
91	53	76	937.11
91	53	81	930.53
91	53	82	853.45
91	53	83	810.45
91	53	84	795.28
91	54	74	842.65
91	54	75	895.55
91	54	76	940.15
91	54	81	957.25
91	54	82	930.23
91	54	83	911.54
91	54	84	889.01
91	55	74	850.23
91	55	75	897.33
91	55	76	942.59
91	55	81	974.48
91	55	82	970.77
91	55	83	961.97
91	55	84	941.14
91	56	74	856.34
91	56	75	877.38
91	56	76	912.02
91	56	81	991.84
91	56	82	984.68
91	56	83	972.47
91	56	84	951.19
91	57	74	893.21
91	57	75	877.4
91	57	76	892.05
91	57	77	927.57
91	57	78	959.42
91	57	79	967.6
91	57	80	970.35
91	57	81	985.65
91	57	82	976.96
91	57	83	955.78
91	57	84	929.31
91	58	74	960.66
91	58	75	910.26
91	58	76	902.22
91	58	77	919.72
91	58	78	949.41
91	58	79	956.05
91	58	80	977.75
91	58	81	1037.7
91	58	82	1048.6
91	58	83	1025.8
91	58	84	1008.4
91	59	74	938.81
91	59	75	928.45
91	59	76	918.66
91	59	77	928.74
91	59	78	954.47
91	59	79	962.93
91	59	80	972.08
91	59	81	1029.9
91	59	82	1028.2
91	59	83	984.76
91	59	84	935.58
91	60	74	855.25
91	60	75	819.09
91	60	76	781.06
91	60	77	756.64
91	60	78	740.35
91	60	79	737.15
91	60	80	739.78
91	60	81	744.19
91	60	82	752.5
91	60	83	778.66
91	60	84	715.1
91	61	74	822.34
91	61	75	751.98
91	61	76	759.41
91	61	77	761.39
91	61	78	755.12
91	61	79	757.77
91	61	80	756.21
91	61	81	732.27
91	61	82	707.65
91	61	83	704.29
91	61	84	682.05
91	62	74	973.8
91	62	75	773.64
91	62	76	863.11
91	62	77	930.09
91	62	78	894.66
91	62	79	869.35
91	62	80	854.19
91	62	81	834
91	62	82	809.99
91	62	83	802.91
91	62	84	813.07
91	63	74	937.48
91	63	75	808.2
91	63	76	857.13
91	63	77	909.42
91	63	78	886.64
91	63	79	906.88
91	63	80	944.9
91	63	81	979.87
91	63	82	997.78
91	63	83	968.42
91	63	84	955.83
91	64	74	905.23
91	64	75	877.75
91	64	76	876.25
91	64	77	868.16
91	64	78	815.77
91	64	79	826.42
91	64	80	878.01
91	64	81	904.59
91	64	82	911.56
91	64	83	881.54
91	64	84	892.53
91	65	74	916.27
91	65	75	947.71
91	65	76	908.68
91	65	77	838.85
91	65	78	756.08
91	65	79	755.21
91	65	80	815.96
91	65	81	872.13
91	65	82	916.22
91	65	83	910.71
91	65	84	908.12
91	66	74	920.4
91	66	75	906.76
91	66	76	860.57
91	66	77	804.07
91	66	78	741.24
91	66	79	729.51
91	66	80	772.29
91	66	81	876.93
91	66	82	967.45
91	66	83	964.9
91	66	84	922.85
91	67	74	925.47
91	67	75	880
91	67	76	824.54
91	67	81	834.25
91	67	82	867.25
91	67	83	885.85
91	67	84	847.33
91	68	74	909.75
91	68	75	854.77
91	68	76	801.63
91	68	81	820.62
91	68	82	817.72
91	68	83	830.68
91	68	84	813.96
91	69	74	847.79
91	69	75	813.89
91	69	76	777.59
91	69	81	815.07
91	69	82	798.05
91	69	83	791.61
91	69	84	793.48
91	70	74	799.21
91	70	75	809.15
91	70	76	791.46
91	70	81	783.53
91	70	82	787.18
91	70	83	786.29
91	70	84	783.14
91	71	74	769.66
91	71	75	805.88
91	71	76	801.9
91	71	81	778.24
91	71	82	796.24
91	71	83	801.02
91	71	84	797.52
91	72	74	777.17
91	72	75	794.92
91	72	76	787.81
91	72	81	794
91	72	82	813.45
91	72	83	825.29
91	72	84	823.55
91	73	74	793.51
91	73	75	796.38
91	73	76	786.98
91	73	81	876.92
91	73	82	900.4
91	73	83	900.05
91	73	84	898.74
91	74	74	807.76
91	74	75	795.55
91	74	76	779.99
91	74	81	960.31
91	74	82	978.49
91	74	83	971.81
91	74	84	973.67
91	75	81	1022.9
91	75	82	1025
91	75	83	1032.6
91	75	84	1037.9
91	76	81	1001.2
91	76	82	1027.3
91	76	83	1038
91	76	84	1045.2
92	47	81	952.32
92	47	82	936.27
92	47	83	935.13
92	47	84	948.24
92	48	81	856.68
92	48	82	862.41
92	48	83	865.05
92	48	84	877.34
92	49	74	810.06
92	49	75	822.42
92	49	76	799.5
92	49	81	787.36
92	49	82	822.19
92	49	83	829.26
92	49	84	834.79
92	50	74	799.04
92	50	75	813.17
92	50	76	793.14
92	50	81	784.07
92	50	82	819.19
92	50	83	822.75
92	50	84	818.13
92	51	74	791.41
92	51	75	827.02
92	51	76	821.51
92	51	81	780.59
92	51	82	793.09
92	51	83	785.05
92	51	84	774.68
92	52	74	848.7
92	52	75	874.82
92	52	76	880.39
92	52	81	796.86
92	52	82	780.46
92	52	83	766.04
92	52	84	758.23
92	53	74	893.2
92	53	75	920.94
92	53	76	932.24
92	53	81	845.66
92	53	82	788.57
92	53	83	767.15
92	53	84	771.04
92	54	74	907.05
92	54	75	940.06
92	54	76	956.98
92	54	81	881.19
92	54	82	839.72
92	54	83	810.75
92	54	84	789.83
92	55	74	903.36
92	55	75	935.79
92	55	76	955.15
92	55	81	920.6
92	55	82	894.84
92	55	83	874
92	55	84	855.6
92	56	74	903.96
92	56	75	938.76
92	56	76	967.79
92	56	81	971.79
92	56	82	940.77
92	56	83	915.52
92	56	84	901.4
92	57	74	909.01
92	57	75	917.08
92	57	76	948.15
92	57	77	956.82
92	57	78	969.21
92	57	79	986.79
92	57	80	967.49
92	57	81	932.96
92	57	82	907.49
92	57	83	890.43
92	57	84	882.75
92	58	74	924.74
92	58	75	886.23
92	58	76	924.4
92	58	77	954.06
92	58	78	980.35
92	58	79	1001.2
92	58	80	991.84
92	58	81	958.04
92	58	82	948.77
92	58	83	947.54
92	58	84	947.23
92	59	74	984.01
92	59	75	969.64
92	59	76	968.02
92	59	77	969.73
92	59	78	980.27
92	59	79	1022.1
92	59	80	1008.5
92	59	81	966.95
92	59	82	954.32
92	59	83	937.29
92	59	84	897.31
92	60	74	911.51
92	60	75	877.01
92	60	76	853.2
92	60	77	844.19
92	60	78	856.36
92	60	79	809.18
92	60	80	783.81
92	60	81	838.57
92	60	82	837.69
92	60	83	814.66
92	60	84	734.71
92	61	74	824.46
92	61	75	732.34
92	61	76	781
92	61	77	837.44
92	61	78	861.83
92	61	79	805.17
92	61	80	791.85
92	61	81	902.89
92	61	82	931.57
92	61	83	905.05
92	61	84	768.77
92	62	74	903.66
92	62	75	610.91
92	62	76	782.7
92	62	77	933.94
92	62	78	917.22
92	62	79	876.86
92	62	80	870.43
92	62	81	977.65
92	62	82	1015.3
92	62	83	996.09
92	62	84	897.64
92	63	74	921.21
92	63	75	814.84
92	63	76	891.18
92	63	77	938.88
92	63	78	883.91
92	63	79	903.76
92	63	80	949.95
92	63	81	1001
92	63	82	1034
92	63	83	1040.7
92	63	84	1009.3
92	64	74	913.64
92	64	75	945.78
92	64	76	944.48
92	64	77	914.99
92	64	78	830.74
92	64	79	828.8
92	64	80	870.04
92	64	81	926.59
92	64	82	965
92	64	83	963.19
92	64	84	951.68
92	65	74	899.89
92	65	75	984.07
92	65	76	956.91
92	65	77	890.17
92	65	78	794.14
92	65	79	773.49
92	65	80	801.57
92	65	81	881.12
92	65	82	945.23
92	65	83	962.78
92	65	84	957.56
92	66	74	936.09
92	66	75	937.06
92	66	76	903.61
92	66	77	860.89
92	66	78	792.2
92	66	79	761.75
92	66	80	769.1
92	66	81	866.92
92	66	82	951.6
92	66	83	986.45
92	66	84	968.93
92	67	74	951.57
92	67	75	915.92
92	67	76	880.74
92	67	81	815.26
92	67	82	868.67
92	67	83	913.92
92	67	84	899.25
92	68	74	937.48
92	68	75	895.75
92	68	76	855.9
92	68	81	793.85
92	68	82	814.22
92	68	83	848.59
92	68	84	838.02
92	69	74	868.16
92	69	75	838.41
92	69	76	794.06
92	69	81	798.68
92	69	82	794.21
92	69	83	796.93
92	69	84	789.89
92	70	74	819.04
92	70	75	814.32
92	70	76	783.26
92	70	81	776.06
92	70	82	790.87
92	70	83	786.93
92	70	84	781.83
92	71	74	786.97
92	71	75	806.2
92	71	76	789.17
92	71	81	784.76
92	71	82	816.25
92	71	83	816.41
92	71	84	816.53
92	72	74	793.37
92	72	75	803.81
92	72	76	785.95
92	72	81	833.44
92	72	82	861.85
92	72	83	873.84
92	72	84	875.27
92	73	74	789.79
92	73	75	792.63
92	73	76	783.07
92	73	81	905.06
92	73	82	932.4
92	73	83	936.17
92	73	84	932.37
92	74	74	786.37
92	74	75	782.69
92	74	76	778.36
92	74	81	974.45
92	74	82	999.58
92	74	83	999.35
92	74	84	997.99
92	75	81	1016.1
92	75	82	1037.6
92	75	83	1050.1
92	75	84	1066.2
92	76	81	985.1
92	76	82	1018.2
92	76	83	1030.5
92	76	84	1053.7
93	49	74	834.05
93	49	75	855.18
93	49	76	825.71
93	50	74	832.54
93	50	75	841.55
93	50	76	814.14
93	50	81	805.69
93	50	82	809.14
93	50	83	826.89
93	50	84	839.24
93	51	74	836.36
93	51	75	843.55
93	51	76	824.01
93	51	81	805.91
93	51	82	796.51
93	51	83	806.86
93	51	84	822.59
93	52	74	853.25
93	52	75	844.84
93	52	76	825.19
93	52	81	809.44
93	52	82	781.11
93	52	83	786.32
93	52	84	801.77
93	53	74	911.01
93	53	75	900.48
93	53	76	871.55
93	53	81	784.49
93	53	82	757.82
93	53	83	767.26
93	53	84	796.14
93	54	71	743.11
93	54	72	818.8
93	54	73	887.86
93	54	74	969.93
93	54	75	963.73
93	54	76	926.63
93	54	81	803.51
93	54	82	780.5
93	54	83	768.58
93	54	84	759.88
93	55	71	760.52
93	55	72	824.75
93	55	73	886.7
93	55	74	986.92
93	55	75	992.54
93	55	76	965.67
93	55	81	834.08
93	55	82	816.86
93	55	83	805.91
93	55	84	801.45
93	56	71	805.27
93	56	72	846.88
93	56	73	883.98
93	56	74	968.23
93	56	75	987.98
93	56	76	972.16
93	56	81	874.75
93	56	82	860.09
93	56	83	849.86
93	56	84	849.69
93	57	71	861.8
93	57	72	868.5
93	57	73	880.3
93	57	74	922.44
93	57	75	942.9
93	57	76	957.89
93	57	77	956.21
93	57	78	949.56
93	57	79	933.92
93	57	80	902.68
93	58	71	923.05
93	58	72	959.49
93	58	73	922.39
93	58	74	871.99
93	58	75	859.28
93	58	76	931.89
93	58	77	941.23
93	58	78	947.47
93	58	79	957.52
93	58	80	941.18
93	59	71	916.75
93	59	72	990.66
93	59	73	998.69
93	59	74	981.02
93	59	75	958.63
93	59	76	944.61
93	59	77	935.71
93	59	78	937.97
93	59	79	978.56
93	59	80	971.96
93	60	71	868.9
93	60	72	949.94
93	60	73	918.92
93	60	74	916.74
93	60	75	951.72
93	60	76	892.83
93	60	77	845.75
93	60	78	820.33
93	60	79	774.12
93	60	80	760.21
93	61	74	790
93	61	75	885.36
93	61	76	860.52
93	61	77	848.5
93	61	78	830.45
93	61	79	781.51
93	61	80	779.95
93	62	71	843.64
93	62	72	967.33
93	62	73	950.85
93	62	74	894.73
93	62	75	751.65
93	62	76	846.94
93	62	77	920.12
93	62	78	893.89
93	62	79	872.62
93	62	80	879
93	63	71	854.49
93	63	72	963.61
93	63	73	977.56
93	63	74	957.68
93	63	75	882.11
93	63	76	910.26
93	63	77	923.81
93	63	78	887.44
93	63	79	913.93
93	63	80	949.71
93	64	71	881.95
93	64	72	922.3
93	64	73	949.11
93	64	74	950.57
93	64	75	968.13
93	64	76	959.72
93	64	77	932.36
93	64	78	870.33
93	64	79	860.49
93	64	80	868.37
93	65	71	871.9
93	65	72	968.06
93	65	73	934.35
93	65	74	891.38
93	65	75	1001.6
93	65	76	991.75
93	65	77	938.35
93	65	78	867.19
93	65	79	823.99
93	65	80	799.91
93	66	71	861.98
93	66	72	964.9
93	66	73	977.92
93	66	74	969.58
93	66	75	975.36
93	66	76	944
93	67	71	843.67
93	67	72	955.46
93	67	73	1000.3
93	67	74	992.97
93	67	75	962.9
93	67	76	940.44
93	67	81	784.52
93	67	82	831.52
93	67	83	893.8
93	67	84	905.71
93	68	71	815.12
93	68	72	955.84
93	68	73	993.99
93	68	74	962.61
93	68	75	946.9
93	68	76	932.19
93	68	81	771.44
93	68	82	796.39
93	68	83	837.7
93	68	84	842.8
93	69	71	750.63
93	69	72	873.26
93	69	73	915.65
93	69	74	892.28
93	69	75	862.71
93	69	76	837.37
93	69	81	787.15
93	69	82	802.04
93	69	83	813.95
93	69	84	803.96
93	70	74	838.87
93	70	75	814.39
93	70	76	793.9
93	70	81	771.04
93	70	82	788.81
93	70	83	792.28
93	70	84	791.46
93	71	74	799.64
93	71	75	795.21
93	71	76	778.42
93	71	81	781.96
93	71	82	810.55
93	71	83	813.39
93	71	84	821.52
93	72	74	837.42
93	72	75	827.93
93	72	76	799.26
93	72	81	861.34
93	72	82	888.75
93	72	83	897.79
93	72	84	903.39
93	73	74	825.5
93	73	75	816.82
93	73	76	802.34
93	73	81	937.66
93	73	82	963.51
93	73	83	955.03
93	73	84	954.04
93	74	74	788.55
93	74	75	789.52
93	74	76	799.76
94	49	74	820.56
94	49	75	829.7
94	49	76	827.79
94	50	71	866.43
94	50	72	827.06
94	50	73	815.26
94	50	74	814.46
94	50	75	808.38
94	50	76	800.8
94	51	71	854.24
94	51	72	846.87
94	51	73	848.18
94	51	74	840.93
94	51	75	812.56
94	51	76	787.11
94	52	71	845.98
94	52	72	864.11
94	52	73	864.99
94	52	74	848.65
94	52	75	829.51
94	52	76	811.21
94	53	69	655.05
94	53	70	727.63
94	53	71	835.12
94	53	72	870.76
94	53	73	888.46
94	53	74	894.73
94	53	75	869.71
94	53	76	846.83
94	54	69	625.08
94	54	70	663.66
94	54	71	781.67
94	54	72	845
94	54	73	900.17
94	54	74	971.72
94	54	75	936.78
94	54	76	902.29
94	54	78	853.19
94	54	79	848.83
94	54	80	813.63
94	55	69	616.09
94	55	70	656.83
94	55	71	772.81
94	55	72	815.8
94	55	73	867.35
94	55	74	992.43
94	55	75	1006.9
94	55	76	987.19
94	55	78	911.1
94	55	79	875.84
94	55	80	847.61
94	56	69	628.57
94	56	70	699.05
94	56	71	791.02
94	56	72	824.98
94	56	73	865.9
94	56	74	982.38
94	56	75	1007.4
94	56	76	992.83
94	56	78	957.57
94	56	79	966.41
94	56	80	895.48
94	57	71	822.25
94	57	72	848.17
94	57	73	876.79
94	57	74	948.13
94	57	75	983.3
94	57	76	999.16
94	57	77	978.36
94	57	78	967.6
94	57	79	967.67
94	57	80	909.27
94	58	71	891.56
94	58	72	925.17
94	58	73	895.73
94	58	74	912.66
94	58	75	946.08
94	58	76	1006.2
94	58	77	983.13
94	58	78	967.36
94	58	79	984.34
94	58	80	952.89
94	59	71	926.38
94	59	72	981.56
94	59	73	977.08
94	59	74	986.03
94	59	75	986.47
94	59	76	970.64
94	59	77	947.84
94	59	78	940.47
94	59	79	1004.6
94	59	80	991.76
94	60	71	860.68
94	60	72	886.36
94	60	73	850.14
94	60	74	860.42
94	60	75	893.79
94	60	76	899.9
94	60	77	855.12
94	60	78	795.21
94	60	79	774.75
94	60	80	781.07
94	61	71	620.49
94	61	72	592.84
94	61	73	584.58
94	61	74	702.74
94	61	75	818.34
94	61	76	882.97
94	61	77	876.28
94	61	78	819.29
94	61	79	769.84
94	61	80	779.33
94	62	71	730.65
94	62	72	793.31
94	62	73	813.49
94	62	74	861.13
94	62	75	899.24
94	62	76	955.41
94	62	77	963.42
94	62	78	915.24
94	62	79	866.06
94	62	80	868.23
94	63	71	851.89
94	63	72	926.24
94	63	73	962.57
94	63	74	1000.4
94	63	75	1006.8
94	63	76	987.83
94	63	77	958.32
94	63	78	930.03
94	63	79	942.39
94	63	80	960.94
94	64	71	906.73
94	64	72	962.34
94	64	73	1018.9
94	64	74	1039.4
94	64	75	1031.6
94	64	76	999.92
94	64	77	968.35
94	64	78	932.93
94	64	79	912.88
94	64	80	897.9
94	65	71	894.14
94	65	72	991.08
94	65	73	1004
94	65	74	984.77
94	65	75	1003.1
94	65	76	1001.5
94	65	77	979.66
94	65	78	943.81
94	65	79	895.07
94	65	80	842
94	66	71	875.43
94	66	72	964.83
94	66	73	991.66
94	66	74	1002.7
94	66	75	1012.3
94	66	76	983.42
94	66	78	980.22
94	66	79	927.38
94	66	80	842.99
94	67	69	811.49
94	67	70	841.31
94	67	71	839.47
94	67	72	930.88
94	67	73	972.67
94	67	74	985.49
94	67	75	990.12
94	67	76	977.32
94	67	78	993.43
94	67	79	929.59
94	67	80	828.97
94	68	69	673.44
94	68	70	724.58
94	68	71	789.72
94	68	72	921.18
94	68	73	959.03
94	68	74	949.42
94	68	75	955.18
94	68	76	963.62
94	68	78	970.09
94	68	79	910.28
94	68	80	820.64
94	69	69	659.08
94	69	70	687.02
94	69	71	723.91
94	69	72	836.61
94	69	73	884.35
94	69	74	891.33
94	69	75	879.12
94	69	76	862.55
94	69	78	856.78
94	69	79	838.87
94	69	80	801.65
94	70	69	674.39
94	70	70	674.07
94	70	71	677.66
94	70	72	782.97
94	70	73	836.91
94	70	74	847.57
94	70	75	827.02
94	70	76	809.08
94	71	71	658.73
94	71	72	769.62
94	71	73	820.51
94	71	74	819.62
94	71	75	799.71
94	71	76	782.69
94	72	71	660.58
94	72	72	781.71
94	72	73	844.79
94	72	74	831.25
94	72	75	824.74
94	72	76	811.47
94	73	71	664.65
94	73	72	787.88
94	73	73	858.54
94	73	74	827.97
94	73	75	813.74
94	73	76	816.81
94	74	74	821.32
94	74	75	792.77
94	74	76	810.75
95	50	71	882.97
95	50	72	852.8
95	50	73	843.13
95	51	71	886.24
95	51	72	878.7
95	51	73	874.01
95	52	71	883.23
95	52	72	910.8
95	52	73	917.42
95	53	69	653.08
95	53	70	727.8
95	53	71	868.99
95	53	72	920.9
95	53	73	932.22
95	53	77	906.42
95	53	78	894.09
95	53	79	875.66
95	53	80	830.54
95	54	69	648.46
95	54	70	689.28
95	54	71	818.04
95	54	72	840.52
95	54	73	863.56
95	54	77	937.78
95	54	78	931.24
95	54	79	913.8
95	54	80	846.63
95	55	69	648.42
95	55	70	676.75
95	55	71	810.83
95	55	72	839.49
95	55	73	860.39
95	55	77	1016.3
95	55	78	979.05
95	55	79	933.15
95	55	80	875.96
95	56	69	653.63
95	56	70	694.06
95	56	71	811.99
95	56	72	853.83
95	56	73	876.64
95	56	77	999.12
95	56	78	1000.8
95	56	79	1029
95	56	80	930.27
95	57	69	737.36
95	57	70	753.08
95	57	71	820.58
95	57	72	859.01
[truncated: 7,412 more rows]
