# Supplementary material for: From mathematics to medicine: A practical primer on topological data analysis (TDA) and the development of related analytic tools for the functional discovery of latent structure in fMRI data
Source: PLoS One. 2021 Aug 12;16(8):e0255859. doi: 10.1371/journal.pone.0255859 (PMC8360597; doi:10.1371/journal.pone.0255859)
Supplement: S1 Data — The included archive of .csv files has one .csv file for each time index. Each .csv file contains a single matrix, which has one column for each of the spatial coordinates x, y, z and one column for the fMRI signal amplitude at voxel (x, y, z) at that time index. This is normalized scan data for a single patient from our study, described in the paper, with an ACC (anterior cingulate cortex) mask applied. This is the data we used, together with our software implementation of our workflow (available at https://github.com/regalski/Wayne-State-TDA), to produce the persistence diagrams, vineyards, and loop locations pictured in the figures and described in the Workflow section of our paper. (ZIP) [file pone.0255859.s004.zip › lea2002_145_121_121_time_227_rdACC.csv]

86	49	77	731.86
86	49	78	719.06
86	49	79	708.82
86	49	80	715.04
86	50	77	707.95
86	50	78	699.58
86	50	79	700.64
86	50	80	707.18
86	51	77	700.24
86	51	78	698.97
86	51	79	714
86	51	80	700.65
86	52	77	725.08
86	52	78	715.95
86	52	79	724.66
86	52	80	714.15
86	53	77	802.5
86	53	78	761.81
86	53	79	743.44
86	53	80	741.53
86	54	77	849.2
86	54	78	813.63
86	54	79	806.5
86	54	80	788.76
86	55	77	868.89
86	55	78	837.86
86	55	79	843.61
86	55	80	834.1
86	56	77	859.48
86	56	78	835.56
86	56	79	860.26
86	56	80	872.2
86	57	77	842.73
86	57	78	877.98
86	57	79	890.28
86	57	80	882.41
86	57	81	871
86	57	82	845.46
86	58	77	840.2
86	58	78	885.58
86	58	79	901.09
86	58	80	901.77
86	58	81	887.59
86	58	82	875.93
86	59	81	867.68
86	59	82	856.65
86	60	81	762.7
86	60	82	771.59
86	61	81	803.52
86	61	82	817.5
86	62	81	836.42
86	62	82	842.98
86	63	77	874.95
86	63	78	843.21
86	63	79	827.13
86	63	80	834.38
86	63	81	835.83
86	63	82	826.97
86	64	77	858.93
86	64	78	841.02
86	64	79	826.85
86	64	80	782.29
86	64	81	761.22
86	64	82	752.33
86	65	77	858.96
86	65	78	861.92
86	65	79	849.38
86	65	80	784.45
86	65	81	761
86	65	82	753.96
86	66	77	878.48
86	66	78	884.72
86	66	79	867.09
86	66	80	797.18
86	66	81	772.36
86	66	82	758.82
86	67	77	813.89
86	67	78	829.6
86	67	79	835.54
86	67	80	784.8
86	68	77	848.82
86	68	78	839.75
86	68	79	828.97
86	68	80	777.05
86	69	77	870.3
86	69	78	828.77
86	69	79	798.01
86	69	80	753.58
86	70	77	801.02
86	70	78	767.61
86	70	79	731.81
86	70	80	715.5
86	71	77	744.7
86	71	78	736.41
86	71	79	730.35
86	71	80	702.4
86	72	77	711.42
86	72	78	717.6
86	72	79	719.82
86	72	80	691.2
86	73	77	731.29
86	73	78	714.85
86	73	79	695.64
86	73	80	685.77
87	46	81	928.92
87	46	82	916.12
87	46	83	934.73
87	46	84	955.28
87	47	81	835.63
87	47	82	849.9
87	47	83	864.55
87	47	84	882.96
87	48	81	753
87	48	82	769.49
87	48	83	786.72
87	48	84	805.73
87	49	77	741.22
87	49	78	731.06
87	49	79	726
87	49	80	723.35
87	49	81	728.61
87	49	82	737.92
87	49	83	743.93
87	49	84	748.41
87	50	77	719.85
87	50	78	713.33
87	50	79	712.28
87	50	80	722.59
87	50	81	727.51
87	50	82	723.4
87	50	83	718.08
87	50	84	714.21
87	51	77	722.64
87	51	78	715.08
87	51	79	716.3
87	51	80	703.05
87	52	77	761.56
87	52	78	743.48
87	52	79	730.85
87	52	80	714.1
87	53	77	830.43
87	53	78	788.09
87	53	79	749.19
87	53	80	743.92
87	54	77	865.95
87	54	78	834.79
87	54	79	809.57
87	54	80	779.58
87	55	77	875.44
87	55	78	859.68
87	55	79	856.24
87	55	80	824.13
87	55	81	765.76
87	55	82	758.97
87	55	83	757.74
87	55	84	764.28
87	56	77	862.91
87	56	78	854.78
87	56	79	881.44
87	56	80	875.02
87	56	81	829.02
87	56	82	793.92
87	56	83	757.02
87	56	84	766.58
87	57	77	855.91
87	57	78	886.07
87	57	79	920.49
87	57	80	925.07
87	57	81	877.21
87	57	82	830.11
87	57	83	778.49
87	57	84	765.22
87	58	77	854.72
87	58	78	891.34
87	58	79	919.16
87	58	80	934.23
87	58	81	909.04
87	58	82	886.7
87	58	83	867.2
87	58	84	853.85
87	59	77	862
87	59	78	857.42
87	59	79	871.96
87	59	80	889.48
87	59	81	886.26
87	59	82	878.56
87	59	83	877.15
87	59	84	871.73
87	60	77	789.11
87	60	78	791.17
87	60	79	790.36
87	60	80	781.89
87	60	81	778.76
87	60	82	783.49
87	60	83	797.89
87	60	84	815.06
87	61	77	762.66
87	61	78	746.91
87	61	79	755.51
87	61	80	800.86
87	61	81	788.44
87	61	82	786.18
87	61	83	812.96
87	61	84	833.12
87	62	77	796.63
87	62	78	745.77
87	62	79	748.87
87	62	80	812.99
87	62	81	819.24
87	62	82	827.26
87	62	83	840.21
87	62	84	841.16
87	63	77	889.57
87	63	78	849.99
87	63	79	821.85
87	63	80	791.7
87	63	81	849.91
87	63	82	894.8
87	63	83	855.19
87	63	84	827.64
87	64	77	865.84
87	64	78	819.43
87	64	79	783.53
87	64	80	748.56
87	64	81	793.45
87	64	82	836.54
87	64	83	798.78
87	64	84	774.81
87	65	77	843.31
87	65	78	816.43
87	65	79	783.98
87	65	80	724.76
87	65	81	744.39
87	65	82	777.13
87	65	83	757.41
87	65	84	749.09
87	66	77	855.95
87	66	78	852.59
87	66	79	811.01
87	66	80	707.38
87	66	81	702.31
87	66	82	732.35
87	66	83	726.36
87	66	84	731.18
87	67	77	874.08
87	67	78	832.37
87	67	79	767.22
87	67	80	678.48
87	67	81	687.26
87	67	82	723.75
87	67	83	718.4
87	67	84	722.58
87	68	77	873.69
87	68	78	826.72
87	68	79	764.55
87	68	80	693.06
87	68	81	700.71
87	68	82	730.78
87	68	83	717.92
87	68	84	710.3
87	69	77	840.71
87	69	78	799.8
87	69	79	756.71
87	69	80	712.27
87	70	77	757.77
87	70	78	740.14
87	70	79	729.36
87	70	80	730.98
87	71	77	738.23
87	71	78	736.92
87	71	79	735.01
87	71	80	724.61
87	72	77	735.37
87	72	78	734.82
87	72	79	728.17
87	72	80	714.42
87	73	77	733.09
87	73	78	714.59
87	73	79	697.65
87	73	80	715.34
87	73	81	737.54
87	73	82	759.42
87	73	83	774.82
87	73	84	776.68
87	74	81	763.09
87	74	82	835.71
87	74	83	862.04
87	74	84	864.82
87	75	81	779.49
87	75	82	882.15
87	75	83	913.08
87	75	84	920.39
87	76	81	784.36
87	76	82	878.08
87	76	83	924.5
87	76	84	950.15
88	46	81	960.81
88	46	82	961.89
88	46	83	960.78
88	46	84	959.22
88	47	81	866.71
88	47	82	901.49
88	47	83	883.91
88	47	84	867.96
88	48	81	757.67
88	48	82	778.19
88	48	83	777.9
88	48	84	781.42
88	49	77	739.28
88	49	78	722.04
88	49	79	715.26
88	49	80	717.88
88	49	81	728.1
88	49	82	743.37
88	49	83	748.24
88	49	84	750.58
88	50	77	720.97
88	50	78	720.4
88	50	79	727.81
88	50	80	736.58
88	50	81	744.71
88	50	82	742.92
88	50	83	739.16
88	50	84	735.82
88	51	77	738.33
88	51	78	728.21
88	51	79	725.16
88	51	80	723.78
88	52	77	789.45
88	52	78	770.15
88	52	79	750.84
88	52	80	741.05
88	53	77	884.81
88	53	78	861.62
88	53	79	807.19
88	53	80	786.82
88	54	77	914.37
88	54	78	895.09
88	54	79	846.36
88	54	80	811.22
88	55	77	906.11
88	55	78	887.8
88	55	79	866.59
88	55	80	837.88
88	55	81	804.66
88	55	82	830.91
88	55	83	848.85
88	55	84	831.35
88	56	77	873.93
88	56	78	848.2
88	56	79	864.84
88	56	80	865.21
88	56	81	849.23
88	56	82	859.43
88	56	83	859.73
88	56	84	847.33
88	57	77	870.62
88	57	78	871.31
88	57	79	901.98
88	57	80	904.15
88	57	81	867.21
88	57	82	848.75
88	57	83	831.83
88	57	84	843.92
88	58	77	878.77
88	58	78	888.35
88	58	79	905.9
88	58	80	906.43
88	58	81	889.22
88	58	82	884.78
88	58	83	885.35
88	58	84	890.06
88	59	77	887.49
88	59	78	876.42
88	59	79	862.55
88	59	80	854.05
88	59	81	861.66
88	59	82	862.38
88	59	83	863.62
88	59	84	862.44
88	60	77	865.66
88	60	78	854.36
88	60	79	813.28
88	60	80	765.57
88	60	81	747.54
88	60	82	740.5
88	60	83	748.64
88	60	84	771.49
88	61	77	857.86
88	61	78	845.36
88	61	79	828.15
88	61	80	823.06
88	61	81	807.51
88	61	82	805.12
88	61	83	833.66
88	61	84	839.45
88	62	77	866.38
88	62	78	845.98
88	62	79	842.45
88	62	80	872.48
88	62	81	871.19
88	62	82	878.67
88	62	83	896.52
88	62	84	878.51
88	63	77	916.79
88	63	78	864.55
88	63	79	841.66
88	63	80	854.77
88	63	81	904.68
88	63	82	944.35
88	63	83	922.68
88	63	84	878.19
88	64	77	904.42
88	64	78	826.4
88	64	79	778.02
88	64	80	774.39
88	64	81	850.53
88	64	82	909.22
88	64	83	864.34
88	64	84	815.54
88	65	77	881.63
88	65	78	803.39
88	65	79	745.17
88	65	80	725.69
88	65	81	803.06
88	65	82	869.41
88	65	83	830.35
88	65	84	791.11
88	66	77	879.78
88	66	78	805.36
88	66	79	742.53
88	66	80	712.4
88	66	81	768.54
88	66	82	824.37
88	66	83	795.99
88	66	84	768.83
88	67	77	863.58
88	67	78	791.53
88	67	79	733.04
88	67	80	706.6
88	67	81	730.69
88	67	82	763.4
88	67	83	747.14
88	67	84	733.04
88	68	77	823.74
88	68	78	774.17
88	68	79	733.61
88	68	80	708.77
88	68	81	723.25
88	68	82	748.96
88	68	83	747.84
88	68	84	740.05
88	69	77	760.83
88	69	78	743.95
88	69	79	724.84
88	69	80	709.65
88	70	77	738.01
88	70	78	717.23
88	70	79	703.68
88	70	80	717.07
88	71	77	731.49
88	71	78	722.58
88	71	79	723.36
88	71	80	743.45
88	72	77	724.99
88	72	78	732.97
88	72	79	745.35
88	72	80	763.08
88	73	77	722.43
88	73	78	719.11
88	73	79	721.01
88	73	80	740.56
88	73	81	761.07
88	73	82	783.25
88	73	83	810.76
88	73	84	804.46
88	74	81	804.25
88	74	82	874
88	74	83	891.64
88	74	84	884.71
88	75	81	854.14
88	75	82	957.74
88	75	83	943.53
88	75	84	936.16
88	76	81	862.73
88	76	82	954.78
88	76	83	927
88	76	84	941.09
89	46	81	949
89	46	82	963.54
89	46	83	945.72
89	46	84	930.6
89	47	81	896.23
89	47	82	910.18
89	47	83	875.31
89	47	84	843.1
89	48	81	783.05
89	48	82	789.35
89	48	83	779.56
89	48	84	771.76
89	49	77	745.99
89	49	78	708.32
89	49	79	688.07
89	49	80	721.59
89	49	81	740.57
89	49	82	753.87
89	49	83	758.89
89	49	84	759.68
89	50	74	754.68
89	50	75	742.18
89	50	76	728.83
89	50	77	718.2
89	50	78	723.67
89	50	79	739.15
89	50	80	745.95
89	50	81	752.89
89	50	82	759.39
89	50	83	756.02
89	50	84	752.47
89	51	74	765.67
89	51	75	766.02
89	51	76	766.2
89	51	77	760.85
89	51	78	760.7
89	51	79	752.2
89	51	80	742.25
89	51	81	738.25
89	51	82	738.54
89	51	83	735.06
89	51	84	731.12
89	52	74	806.44
89	52	75	844.23
89	52	76	869.96
89	52	77	851.85
89	52	78	817.54
89	52	79	784.26
89	52	80	784.5
89	52	81	782.2
89	52	82	776.73
89	52	83	765.77
89	52	84	752.87
89	53	74	832.59
89	53	75	881.47
89	53	76	912.14
89	53	77	885.12
89	53	78	871.64
89	53	79	864.92
89	53	80	871.93
89	53	81	870.51
89	53	82	844.91
89	53	83	821.2
89	53	84	797.62
89	54	74	829.23
89	54	75	886.49
89	54	76	934.45
89	54	77	909.99
89	54	78	890.33
89	54	79	864.91
89	54	80	860.56
89	54	81	858.14
89	54	82	870.92
89	54	83	875.11
89	54	84	856.08
89	55	75	851.59
89	55	76	932.5
89	55	77	917.66
89	55	78	893.09
89	55	79	865.49
89	55	80	861.16
89	55	81	857.06
89	55	82	885.37
89	55	83	904.09
89	55	84	889.72
89	56	75	805.06
89	56	76	877.55
89	56	77	878.1
89	56	78	866.86
89	56	79	887.36
89	56	80	891.44
89	56	81	876.11
89	56	82	892.97
89	56	83	911.52
89	56	84	906.75
89	57	75	828.45
89	57	76	859.86
89	57	77	873.63
89	57	78	880.97
89	57	79	868.85
89	57	80	863.94
89	57	81	866.76
89	57	82	875.96
89	57	83	885.48
89	57	84	904.51
89	58	77	880.59
89	58	78	904.18
89	58	79	881.34
89	58	80	883.7
89	58	81	912.08
89	58	82	926.98
89	58	83	936.11
89	58	84	947.09
89	59	77	891.92
89	59	78	895.13
89	59	79	900.63
89	59	80	900.71
89	59	81	913.76
89	59	82	905.76
89	59	83	886.45
89	59	84	879.6
89	60	77	823.78
89	60	78	806.6
89	60	79	791.07
89	60	80	766.36
89	60	81	721.48
89	60	82	694.9
89	60	83	687.1
89	60	84	723.25
89	61	77	811.04
89	61	78	800.51
89	61	79	803.54
89	61	80	804.64
89	61	81	762.69
89	61	82	748.65
89	61	83	772.33
89	61	84	805.38
89	62	77	862.23
89	62	78	843.86
89	62	79	848.99
89	62	80	878.3
89	62	81	856.51
89	62	82	859.07
89	62	83	879.94
89	62	84	879.07
89	63	77	881.38
89	63	78	845.56
89	63	79	849.83
89	63	80	900.44
89	63	81	935.62
89	63	82	962.9
89	63	83	950.46
89	63	84	915.27
89	64	77	870.97
89	64	78	797.82
89	64	79	772.35
89	64	80	812.92
89	64	81	879.96
89	64	82	932.81
89	64	83	899.85
89	64	84	852.36
89	65	77	852
89	65	78	767.66
89	65	79	729.54
89	65	80	761.39
89	65	81	848.18
89	65	82	924.95
89	65	83	889.17
89	65	84	839.28
89	66	75	887.25
89	66	76	857.09
89	66	77	828.86
89	66	78	775.9
89	66	79	743.18
89	66	80	752.19
89	66	81	831.07
89	66	82	903.25
89	66	83	869.62
89	66	84	822.69
89	67	75	908.13
89	67	76	857.62
89	67	77	799.52
89	67	78	764.56
89	67	79	733.87
89	67	80	724.6
89	67	81	762.69
89	67	82	800.78
89	67	83	788.45
89	67	84	768.78
89	68	75	886.2
89	68	76	828.7
89	68	77	779.3
89	68	78	760.57
89	68	79	741.83
89	68	80	729.28
89	68	81	747.25
89	68	82	767.92
89	68	83	777.1
89	68	84	774.78
89	69	74	867.48
89	69	75	819.51
89	69	76	775.2
89	69	77	751.2
89	69	78	751.87
89	69	79	750.31
89	69	80	746.86
89	69	81	750.46
89	69	82	759.09
89	69	83	783.64
89	69	84	786.79
89	70	74	830.99
89	70	75	800.71
89	70	76	768.65
89	70	77	744.08
89	70	78	726.03
89	70	79	719.31
89	70	80	745.59
89	70	81	757.3
89	70	82	767.69
89	70	83	781.71
89	70	84	778.96
89	71	74	794.09
89	71	75	778.37
89	71	76	759.81
89	71	77	741.2
89	71	78	729.84
89	71	79	732.37
89	71	80	760.68
89	71	81	765.09
89	71	82	764.72
89	71	83	768.64
89	71	84	761.42
89	72	74	732.1
89	72	75	736.73
89	72	76	741.56
89	72	77	730.7
89	72	78	748.86
89	72	79	767.76
89	72	80	778.93
89	72	81	774.37
89	72	82	768.7
89	72	83	779.25
89	72	84	776.74
89	73	74	719.5
89	73	75	733.51
89	73	76	744.44
89	73	77	740.2
89	73	78	729.11
89	73	79	726.29
89	73	80	753.38
89	73	81	779.11
89	73	82	808.89
89	73	83	849.39
89	73	84	848.49
89	74	81	836.3
89	74	82	891.26
89	74	83	918.47
89	74	84	912.95
89	75	81	917.58
89	75	82	987.31
89	75	83	975.89
89	75	84	962.03
89	76	81	922.73
89	76	82	993.03
89	76	83	965.58
89	76	84	959.84
90	46	81	934.02
90	46	82	949.33
90	46	83	931.96
90	46	84	912.78
90	47	81	894.08
90	47	82	900.85
90	47	83	869.88
90	47	84	841.66
90	48	81	790.4
90	48	82	798.98
90	48	83	788.99
90	48	84	782.2
90	49	74	742.63
90	49	75	762.55
90	49	76	767.94
90	49	81	746.35
90	49	82	764.36
90	49	83	768.59
90	49	84	769.07
90	50	74	741.59
90	50	75	749.74
90	50	76	750.93
90	50	77	747.68
90	50	78	738.71
90	50	79	741.39
90	50	80	753.31
90	50	81	763.25
90	50	82	772.59
90	50	83	769.34
90	50	84	761.23
90	51	74	758.32
90	51	75	777.58
90	51	76	794.8
90	51	77	799.85
90	51	78	793.8
90	51	79	781.58
90	51	80	766.3
90	51	81	755.32
90	51	82	751.84
90	51	83	741.64
90	51	84	726.82
90	52	74	797.71
90	52	75	856.86
90	52	76	905.55
90	52	77	908.33
90	52	78	880.62
90	52	79	847.55
90	52	80	825.32
90	52	81	815.5
90	52	82	801.15
90	52	83	778.44
90	52	84	749.41
90	53	74	807.74
90	53	75	865.32
90	53	76	905.96
90	53	77	897.43
90	53	78	907.6
90	53	79	936.87
90	53	80	936.52
90	53	81	931.19
90	53	82	894.82
90	53	83	853.91
90	53	84	810.85
90	54	74	797.11
90	54	75	861.16
90	54	76	915.3
90	54	77	903.52
90	54	78	901.7
90	54	79	901.66
90	54	80	908.93
90	54	81	923.15
90	54	82	923.91
90	54	83	918.35
90	54	84	896.33
90	55	74	790.14
90	55	75	846.39
90	55	76	940.76
90	55	77	921.96
90	55	78	908.81
90	55	79	891.74
90	55	80	899.99
90	55	81	911.12
90	55	82	927.18
90	55	83	935.13
90	55	84	929.5
90	56	74	809.79
90	56	75	812.57
90	56	76	870.38
90	56	77	913.98
90	56	78	941.51
90	56	79	956.88
90	56	80	949.61
90	56	81	917.17
90	56	82	917.66
90	56	83	926.21
90	56	84	934.61
90	57	74	870.76
90	57	75	844.57
90	57	76	862.5
90	57	77	898.86
90	57	78	922.71
90	57	79	901.02
90	57	80	886.93
90	57	81	896.15
90	57	82	906.54
90	57	83	920.56
90	57	84	921.5
90	58	74	952.62
90	58	75	926.23
90	58	76	897.12
90	58	77	899.98
90	58	78	924.49
90	58	79	897.74
90	58	80	902.01
90	58	81	954.71
90	58	82	983.31
90	58	83	997.1
90	58	84	1007.2
90	59	75	896.28
90	59	76	886.2
90	59	77	895.09
90	59	78	916.99
90	59	79	931.73
90	59	80	946.26
90	59	81	977.7
90	59	82	971.48
90	59	83	930.9
90	59	84	931.75
90	60	75	799.66
90	60	76	759.31
90	60	77	735.8
90	60	78	739.27
90	60	79	754.49
90	60	80	756.51
90	60	81	713.48
90	60	82	676.98
90	60	83	639.39
90	60	84	686.97
90	61	77	735.06
90	61	78	746.85
90	61	79	769.26
90	61	80	772.3
90	61	81	716.76
90	61	82	676.86
90	61	83	660.38
90	61	84	730.42
90	62	75	901.8
90	62	76	882.26
90	62	77	879.82
90	62	78	858.23
90	62	79	847.86
90	62	80	854.32
90	62	81	820.78
90	62	82	803.68
90	62	83	798.31
90	62	84	840.62
90	63	75	807.37
90	63	76	823.23
90	63	77	887.49
90	63	78	856.22
90	63	79	872.38
90	63	80	930.78
90	63	81	949.79
90	63	82	965.63
90	63	83	947.89
90	63	84	933.12
90	64	75	806.82
90	64	76	822.75
90	64	77	861.71
90	64	78	794.92
90	64	79	790.33
90	64	80	857.75
90	64	81	896.81
90	64	82	927.57
90	64	83	905.53
90	64	84	888.2
90	65	74	906.93
90	65	75	890.14
90	65	76	861.62
90	65	77	831.36
90	65	78	749.72
90	65	79	733.29
90	65	80	802.73
90	65	81	877.67
90	65	82	938.14
90	65	83	922.67
90	65	84	889.56
90	66	74	928.12
90	66	75	908.04
90	66	76	856.42
90	66	77	787.39
90	66	78	741.21
90	66	79	736.69
90	66	80	788.4
90	66	81	881.21
90	66	82	952.88
90	66	83	929.01
90	66	84	875.21
90	67	74	935.2
90	67	75	895.09
90	67	76	831.97
90	67	77	753.66
90	67	78	737.38
90	67	79	738.3
90	67	80	753.75
90	67	81	794.74
90	67	82	833.08
90	67	83	826.36
90	67	84	788.28
90	68	74	916.45
90	68	75	867.75
90	68	76	805.37
90	68	77	743.61
90	68	78	746.97
90	68	79	754.61
90	68	80	759.78
90	68	81	771.3
90	68	82	786.68
90	68	83	796.62
90	68	84	784.68
90	69	74	867.67
90	69	75	816.55
90	69	76	773.82
90	69	77	746.26
90	69	78	757.61
90	69	79	774.19
90	69	80	793.05
90	69	81	784.01
90	69	82	773.3
90	69	83	792.18
90	69	84	798.34
90	70	74	820.91
90	70	75	808.21
90	70	76	784.49
90	70	77	749.28
90	70	78	740.48
90	70	79	744.17
90	70	80	774
90	70	81	773.06
90	70	82	767.69
90	70	83	782.86
90	70	84	786.78
90	71	74	783.49
90	71	75	797.22
90	71	76	786.98
90	71	77	752.08
90	71	78	743.34
90	71	79	746.61
90	71	80	772.14
90	71	81	772.33
90	71	82	765.78
90	71	83	775.41
90	71	84	776.84
90	72	74	764.38
90	72	75	767.12
90	72	76	762.06
90	72	77	743.58
90	72	78	756.08
90	72	79	774.45
90	72	80	782.36
90	72	81	779.52
90	72	82	770.98
90	72	83	779.58
90	72	84	784.56
90	73	74	784.56
90	73	75	787.02
90	73	76	781.88
90	73	81	818.04
90	73	82	840.22
90	73	83	871.14
90	73	84	880.03
90	74	81	884.3
90	74	82	913.15
90	74	83	943.33
90	74	84	948.63
90	75	81	965.86
90	75	82	981.48
90	75	83	996.08
90	75	84	993.42
90	76	81	964.05
90	76	82	1007.1
90	76	83	1013
90	76	84	1000.9
91	47	81	895.18
91	47	82	908.37
91	47	83	893.24
91	47	84	882.1
91	48	81	802.96
91	48	82	818.37
91	48	83	809.03
91	48	84	801.43
91	49	74	767.66
91	49	75	790.46
91	49	76	792.28
91	49	81	752.82
91	49	82	779.75
91	49	83	777.29
91	49	84	771.45
91	50	74	764.09
91	50	75	782.18
91	50	76	779.54
91	50	81	772.79
91	50	82	785.43
91	50	83	778.7
91	50	84	765.31
91	51	74	781.61
91	51	75	806.14
91	51	76	814.74
91	51	81	771.91
91	51	82	774.53
91	51	83	761.49
91	51	84	742.82
91	52	74	811.51
91	52	75	876.87
91	52	76	913.86
91	52	81	817.85
91	52	82	810.36
91	52	83	785.85
91	52	84	756.22
91	53	74	848.21
91	53	75	909.85
91	53	76	943.24
91	53	81	924.59
91	53	82	880.47
91	53	83	837.47
91	53	84	801.32
91	54	74	859.71
91	54	75	917.65
91	54	76	949.27
91	54	81	934.27
91	54	82	936.27
91	54	83	920.59
91	54	84	879.07
91	55	74	828.27
91	55	75	896.39
91	55	76	956.61
91	55	81	938.55
91	55	82	958.81
91	55	83	956.04
91	55	84	933.29
91	56	74	827.35
91	56	75	867.46
91	56	76	915.14
91	56	81	967.9
91	56	82	959.74
91	56	83	952.54
91	56	84	949.29
91	57	74	868.29
91	57	75	868.48
91	57	76	897.11
91	57	77	935.53
91	57	78	962.3
91	57	79	952.48
91	57	80	940.25
91	57	81	936.6
91	57	82	937.91
91	57	83	936.75
91	57	84	923.34
91	58	74	940.64
91	58	75	908.23
91	58	76	919.21
91	58	77	929.65
91	58	78	945.33
91	58	79	938.1
91	58	80	947.88
91	58	81	990.85
91	58	82	1010.8
91	58	83	1012
91	58	84	1009.6
91	59	74	915.02
91	59	75	922.66
91	59	76	910.86
91	59	77	914.85
91	59	78	939.48
91	59	79	955.89
91	59	80	968
91	59	81	1011.8
91	59	82	1007.1
91	59	83	974.69
91	59	84	940.46
91	60	74	826.37
91	60	75	804.14
91	60	76	761.08
91	60	77	733.59
91	60	78	725.23
91	60	79	731.06
91	60	80	737.76
91	60	81	732.18
91	60	82	734.55
91	60	83	744.82
91	60	84	699.33
91	61	74	789.58
91	61	75	726.33
91	61	76	731.85
91	61	77	733.76
91	61	78	734.35
91	61	79	739.97
91	61	80	736.31
91	61	81	719.19
91	61	82	700.5
91	61	83	680.09
91	61	84	669.86
91	62	74	970.99
91	62	75	763.86
91	62	76	847.27
91	62	77	921.13
91	62	78	881.55
91	62	79	848.26
91	62	80	827.1
91	62	81	815.9
91	62	82	796.94
91	62	83	772.93
91	62	84	795.18
91	63	74	908.37
91	63	75	790.25
91	63	76	852.32
91	63	77	918.63
91	63	78	875.86
91	63	79	898.11
91	63	80	953.14
91	63	81	948.1
91	63	82	936.95
91	63	83	915.52
91	63	84	927.84
91	64	74	848.34
91	64	75	853.9
91	64	76	873.38
91	64	77	880.25
91	64	78	815.82
91	64	79	824.43
91	64	80	885.99
91	64	81	889.53
91	64	82	884.51
91	64	83	854.54
91	64	84	876.53
91	65	74	883.28
91	65	75	933.68
91	65	76	907.72
91	65	77	840.9
91	65	78	762.05
91	65	79	755.18
91	65	80	815.98
91	65	81	866.2
91	65	82	907.33
91	65	83	900.89
91	65	84	908.26
91	66	74	896.49
91	66	75	907.87
91	66	76	864.68
91	66	77	794.16
91	66	78	734.29
91	66	79	725.56
91	66	80	780.39
91	66	81	876.03
91	66	82	961.49
91	66	83	969.87
91	66	84	939.82
91	67	74	903.59
91	67	75	884.09
91	67	76	832.6
91	67	81	827.27
91	67	82	854.25
91	67	83	869.86
91	67	84	837.34
91	68	74	889.75
91	68	75	857.78
91	68	76	810.66
91	68	81	810.71
91	68	82	804.79
91	68	83	815.7
91	68	84	802.01
91	69	74	858.85
91	69	75	824.94
91	69	76	786.62
91	69	81	809.13
91	69	82	796.05
91	69	83	791.56
91	69	84	792.46
91	70	74	813.25
91	70	75	811.19
91	70	76	794.48
91	70	81	769.54
91	70	82	759.17
91	70	83	761.27
91	70	84	765.14
91	71	74	771.66
91	71	75	794.87
91	71	76	796.9
91	71	81	767.26
91	71	82	769.25
91	71	83	774.02
91	71	84	780.54
91	72	74	766.16
91	72	75	776.96
91	72	76	776.88
91	72	81	801.99
91	72	82	819.43
91	72	83	819.27
91	72	84	823.55
91	73	74	786.48
91	73	75	800.43
91	73	76	802.05
91	73	81	882.95
91	73	82	904.44
91	73	83	896.05
91	73	84	902.73
91	74	74	809.71
91	74	75	821.53
91	74	76	819
91	74	81	960.35
91	74	82	972.53
91	74	83	968.82
91	74	84	979.69
91	75	81	1008.1
91	75	82	993.09
91	75	83	1027.7
91	75	84	1043
91	76	81	987.29
91	76	82	1005.4
91	76	83	1034.1
91	76	84	1044.3
92	47	81	955.41
92	47	82	973.3
92	47	83	958.11
92	47	84	955.22
92	48	81	861.65
92	48	82	883.33
92	48	83	870.99
92	48	84	871.33
92	49	74	801.14
92	49	75	831.48
92	49	76	821.52
92	49	81	792.38
92	49	82	816.19
92	49	83	816.28
92	49	84	820.82
92	50	74	796.15
92	50	75	818.25
92	50	76	808.18
92	50	81	784.12
92	50	82	798.24
92	50	83	803.8
92	50	84	807.19
92	51	74	809.51
92	51	75	821.21
92	51	76	817.7
92	51	81	770.58
92	51	82	792.08
92	51	83	785.05
92	51	84	763.73
92	52	74	825.66
92	52	75	864.87
92	52	76	879.46
92	52	81	773.9
92	52	82	790.46
92	52	83	777.04
92	52	84	754.23
92	53	74	883.19
92	53	75	929.02
92	53	76	947.34
92	53	81	821.75
92	53	82	787.61
92	53	83	771.18
92	53	84	770.05
92	54	74	933.01
92	54	75	970.09
92	54	76	984.05
92	54	81	848.26
92	54	82	837.75
92	54	83	820.76
92	54	84	787.82
92	55	74	898.4
92	55	75	956.85
92	55	76	984.18
92	55	81	875.69
92	55	82	881.92
92	55	83	874.1
92	55	84	847.71
92	56	74	876.02
92	56	75	936.87
92	56	76	977.93
92	56	81	922.91
92	56	82	912.89
92	56	83	900.61
92	56	84	890.45
92	57	74	876.06
92	57	75	902.13
92	57	76	951.22
92	57	77	963.88
92	57	78	969.23
92	57	79	956.79
92	57	80	934.47
92	57	81	911.93
92	57	82	901.46
92	57	83	894.41
92	57	84	886.77
92	58	74	901.75
92	58	75	866.29
92	58	76	928.47
92	58	77	965.09
92	58	78	986.38
92	58	79	978.38
92	58	80	967
92	58	81	946.15
92	58	82	943.87
92	58	83	947.65
92	58	84	952.34
92	59	74	950.14
92	59	75	950.76
92	59	76	957.14
92	59	77	958.84
92	59	78	960.38
92	59	79	996.14
92	59	80	993.45
92	59	81	955.91
92	59	82	945.27
92	59	83	936.2
92	59	84	905.15
92	60	74	873.43
92	60	75	863.97
92	60	76	852.16
92	60	77	847.11
92	60	78	847.27
92	60	79	805.09
92	60	80	777.69
92	60	81	812.51
92	60	82	823.72
92	60	83	826.7
92	60	84	745.79
92	61	74	788.46
92	61	75	716.52
92	61	76	788.24
92	61	77	856.66
92	61	78	851.99
92	61	79	798.32
92	61	80	778.95
92	61	81	869.03
92	61	82	898.72
92	61	83	875.09
92	61	84	766.67
92	62	74	887.77
92	62	75	596.2
92	62	76	796.85
92	62	77	974.97
92	62	78	910.2
92	62	79	864.79
92	62	80	853.35
92	62	81	946.66
92	62	82	976.41
92	62	83	947.21
92	62	84	882.77
92	63	74	874.33
92	63	75	795.15
92	63	76	893.46
92	63	77	956.07
92	63	78	880.07
92	63	79	892.97
92	63	80	942.18
92	63	81	981.28
92	63	82	1001.2
92	63	83	996.89
92	63	84	989.41
92	64	74	835.01
92	64	75	916.97
92	64	76	933.61
92	64	77	914.08
92	64	78	838.77
92	64	79	821.78
92	64	80	844.03
92	64	81	901.63
92	64	82	936.08
92	64	83	923.3
92	64	84	928.74
92	65	74	842.14
92	65	75	942.14
92	65	76	931.96
92	65	77	878.2
92	65	78	814.12
92	65	79	774.48
92	65	80	767.63
92	65	81	854.22
92	65	82	919.4
92	65	83	933.01
92	65	84	943.74
92	66	74	868.35
92	66	75	909.19
92	66	76	898.7
92	66	77	864.96
92	66	78	814.23
92	66	79	780.76
92	66	80	778.16
92	66	81	856.05
92	66	82	930.73
92	66	83	974.52
92	66	84	972.95
92	67	74	886.76
92	67	75	885.05
92	67	76	867.82
92	67	81	814.3
92	67	82	858.74
92	67	83	903.99
92	67	84	894.31
92	68	74	892.56
92	68	75	861.8
92	68	76	836.93
92	68	81	793.92
92	68	82	812.3
92	68	83	837.64
92	68	84	832.07
92	69	74	849.25
92	69	75	842.48
92	69	76	817.1
92	69	81	792.71
92	69	82	798.21
92	69	83	786.93
92	69	84	787.9
92	70	74	810.05
92	70	75	814.37
92	70	76	802.29
92	70	81	762.04
92	70	82	774.86
92	70	83	768.91
92	70	84	770.82
92	71	74	779.93
92	71	75	792.26
92	71	76	789.21
92	71	81	770.81
92	71	82	790.32
92	71	83	796.46
92	71	84	804.59
92	72	74	781.35
92	72	75	787.87
92	72	76	780.03
92	72	81	833.45
92	72	82	852.87
92	72	83	862.86
92	72	84	871.29
92	73	74	787.76
92	73	75	800.66
92	73	76	803.14
92	73	81	909.11
92	73	82	924.45
92	73	83	928.21
92	73	84	936.39
92	74	74	800.35
92	74	75	820.71
92	74	76	831.4
92	74	81	976.46
92	74	82	986.6
92	74	83	991.38
92	74	84	1006
92	75	81	998.16
92	75	82	1003.7
92	75	83	1038.2
92	75	84	1072.3
92	76	81	967.16
92	76	82	992.3
92	76	83	1017.5
92	76	84	1051.8
93	49	74	828.08
93	49	75	865.16
93	49	76	843.69
93	50	74	821.6
93	50	75	839.56
93	50	76	819.14
93	50	81	798.69
93	50	82	806.12
93	50	83	806.93
93	50	84	813.3
93	51	74	827.46
93	51	75	800.7
93	51	76	785.14
93	51	81	779.97
93	51	82	794.55
93	51	83	798.91
93	51	84	805.64
93	52	74	837.25
93	52	75	813.89
93	52	76	800.23
93	52	81	768.47
93	52	82	780.1
93	52	83	786.33
93	52	84	789.83
93	53	74	893.06
93	53	75	873.59
93	53	76	855.66
93	53	81	773.5
93	53	82	750.85
93	53	83	757.33
93	53	84	781.24
93	54	71	740.18
93	54	72	797.86
93	54	73	860.89
93	54	74	959.89
93	54	75	943.76
93	54	76	916.71
93	54	81	787.51
93	54	82	779.51
93	54	83	767.58
93	54	84	742.86
93	55	71	751.53
93	55	72	801.72
93	55	73	856.7
93	55	74	969.93
93	55	75	996.6
93	55	76	988.71
93	55	81	806.07
93	55	82	806.87
93	55	83	797.96
93	55	84	779.54
93	56	71	798.31
93	56	72	830.89
93	56	73	848.02
93	56	74	951.3
93	56	75	985.09
93	56	76	972.25
93	56	81	849.77
93	56	82	832.14
93	56	83	824.92
93	56	84	827.75
93	57	71	887.83
93	57	72	884.55
93	57	73	835.39
93	57	74	906.47
93	57	75	936.94
93	57	76	942.93
93	57	77	945.19
93	57	78	939.48
93	57	79	910.77
93	57	80	888.54
93	58	71	927.04
93	58	72	964.45
93	58	73	900.32
93	58	74	866.96
93	58	75	861.33
93	58	76	921.9
93	58	77	936.15
93	58	78	943.37
93	58	79	937.5
93	58	80	932.2
93	59	71	908.72
93	59	72	983.67
93	59	73	976.87
93	59	74	953.21
93	59	75	931.72
93	59	76	929.69
93	59	77	933.81
93	59	78	943.06
93	59	79	978.54
93	59	80	977.88
93	60	71	862.93
93	60	72	941.98
93	60	73	891.89
93	60	74	873.71
93	60	75	913.8
93	60	76	879.92
93	60	77	843.73
93	60	78	818.25
93	60	79	763.97
93	60	80	745.06
93	61	74	730.34
93	61	75	846.6
93	61	76	848.77
93	61	77	853.67
93	61	78	831.52
93	61	79	765.58
93	61	80	748.04
93	62	71	861.58
93	62	72	1007.4
93	62	73	936.02
93	62	74	849.74
93	62	75	723.64
93	62	76	844.98
93	62	77	944.11
93	62	78	911.77
93	62	79	863.48
93	62	80	846.89
93	63	71	868.55
93	63	72	986.7
93	63	73	957.59
93	63	74	917.76
93	63	75	876.25
93	63	76	903.36
93	63	77	914.88
93	63	78	873.5
93	63	79	893.09
93	63	80	927.92
93	64	71	863.06
93	64	72	890.54
93	64	73	906.3
93	64	74	910.65
93	64	75	957.17
93	64	76	945.79
93	64	77	914.44
93	64	78	866.34
93	64	79	850.46
93	64	80	848.34
93	65	71	850.95
93	65	72	908.04
93	65	73	883.28
93	65	74	855.33
93	65	75	957.69
93	65	76	964.84
93	65	77	931.39
93	65	78	882.18
93	65	79	829.99
93	65	80	783.93
93	66	71	844.01
93	66	72	923.9
93	66	73	925.99
93	66	74	908.69
93	66	75	951.46
93	66	76	946.09
93	67	71	830.69
93	67	72	933.54
93	67	73	957.42
93	67	74	937.06
93	67	75	938.98
93	67	76	935.55
93	67	81	784.49
93	67	82	827.55
93	67	83	888.85
93	67	84	910.77
93	68	71	809.16
93	68	72	925.82
93	68	73	964.02
93	68	74	942.67
93	68	75	921.98
93	68	76	917.25
93	68	81	771.46
93	68	82	800.44
93	68	83	831.76
93	68	84	846.85
93	69	71	730.65
93	69	72	858.31
93	69	73	905.77
93	69	74	877.39
93	69	75	885.83
93	69	76	866.46
93	69	81	781.16
93	69	82	799.07
93	69	83	792
93	69	84	796.01
93	70	74	836.92
93	70	75	843.43
93	70	76	824.94
93	70	81	764
93	70	82	783.8
93	70	83	779.28
93	70	84	782.47
93	71	74	820.64
93	71	75	812.25
93	71	76	793.43
93	71	81	773.04
93	71	82	799.63
93	71	83	806.49
93	71	84	813.59
93	72	74	834.47
93	72	75	837.03
93	72	76	812.33
93	72	81	845.33
93	72	82	867.76
93	72	83	884.82
93	72	84	896.39
93	73	74	829.51
93	73	75	832.85
93	73	76	822.37
93	73	81	926.71
93	73	82	940.55
93	73	83	950.05
93	73	84	960.04
93	74	74	815.52
93	74	75	821.55
93	74	76	831.78
94	49	74	828.53
94	49	75	854.65
94	49	76	841.79
94	50	71	857.45
94	50	72	831.07
94	50	73	816.28
94	50	74	813.46
94	50	75	834.32
94	50	76	820.76
94	51	71	814.32
94	51	72	807.93
94	51	73	814.23
94	51	74	822.95
94	51	75	813.53
94	51	76	788.1
94	52	71	819.03
94	52	72	821.12
94	52	73	825.96
94	52	74	829.59
94	52	75	811.43
94	52	76	793.12
94	53	69	629.04
94	53	70	696.61
94	53	71	853.09
94	53	72	842.75
94	53	73	846.48
94	53	74	868.71
94	53	75	834.64
94	53	76	815.74
94	54	69	612.12
94	54	70	655.73
94	54	71	784.79
94	54	72	810.15
94	54	73	847.29
94	54	74	924.75
94	54	75	888.76
94	54	76	867.27
94	54	78	855.18
94	54	79	835.82
94	54	80	800.66
94	55	69	608.15
94	55	70	651.86
94	55	71	765.8
94	55	72	793.76
94	55	73	832.35
94	55	74	947.49
94	55	75	976.95
94	55	76	974.24
94	55	78	914.01
94	55	79	883.84
94	55	80	829.66
94	56	69	627.59
94	56	70	678.03
94	56	71	782.97
94	56	72	820.97
94	56	73	848.97
94	56	74	950.48
94	56	75	982.49
94	56	76	975.94
94	56	78	949.69
94	56	79	954.53
94	56	80	879.56
94	57	71	836.29
94	57	72	871.22
94	57	73	874.87
94	57	74	933.19
94	57	75	963.39
94	57	76	973.29
94	57	77	958.51
94	57	78	947.66
94	57	79	938.61
94	57	80	894.23
94	58	71	905.49
94	58	72	953.02
94	58	73	917.57
94	58	74	924.58
94	58	75	945.1
94	58	76	986.26
94	58	77	961.14
94	58	78	943.36
94	58	79	953.4
94	58	80	938.95
94	59	71	937.45
94	59	72	1005.7
94	59	73	997.36
94	59	74	985.3
94	59	75	969.66
94	59	76	955.77
94	59	77	938
94	59	78	934.64
94	59	79	999.64
94	59	80	994.71
94	60	71	867.74
94	60	72	904.3
94	60	73	858.93
94	60	74	842.21
94	60	75	861.68
94	60	76	883.86
94	60	77	846.05
94	60	78	784.08
94	60	79	758.66
94	60	80	761.02
94	61	71	632.22
94	61	72	595.5
94	61	73	563.46
94	61	74	659.86
94	61	75	775.51
94	61	76	860.07
94	61	77	866.38
94	61	78	815.4
94	61	79	750.95
94	61	80	743.47
94	62	71	730.57
94	62	72	787.17
94	62	73	789.23
94	62	74	829.88
94	62	75	881.18
94	62	76	932.42
94	62	77	957.41
94	62	78	939.13
94	62	79	862.88
94	62	80	836.11
94	63	71	837.76
94	63	72	927.16
94	63	73	945.56
94	63	74	976.62
94	63	75	1002.1
94	63	76	973.96
94	63	77	935.37
94	63	78	906.1
94	63	79	913.54
94	63	80	933.14
94	64	71	871.82
94	64	72	966.49
94	64	73	1008.1
94	64	74	1019.6
94	64	75	1033.7
94	64	76	989.02
94	64	77	945.44
94	64	78	917.98
94	64	79	896.85
94	64	80	878.84
94	65	71	862.11
94	65	72	984.1
94	65	73	989.06
94	65	74	965.84
94	65	75	1004.2
94	65	76	989.54
94	65	77	965.71
94	65	78	953.8
94	65	79	899.05
94	65	80	834.01
94	66	71	851.47
94	66	72	949.9
94	66	73	972.81
94	66	74	977.89
94	66	75	1003.5
94	66	76	991.56
94	66	78	960.27
94	66	79	914.41
94	66	80	850.02
94	67	69	782.61
94	67	70	826.43
94	67	71	826.58
94	67	72	912.04
94	67	73	953.84
94	67	74	965.61
94	67	75	971.24
94	67	76	977.44
94	67	78	961.5
94	67	79	902.59
94	67	80	820.94
94	68	69	671.39
94	68	70	738.57
94	68	71	794.73
94	68	72	909.21
94	68	73	948.11
94	68	74	941.5
94	68	75	929.29
94	68	76	944.67
94	68	78	939.05
94	68	79	878.27
94	68	80	796.67
94	69	69	651.15
94	69	70	697.07
94	69	71	719.9
94	69	72	828.65
94	69	73	879.47
94	69	74	889.47
94	69	75	881.26
94	69	76	868.62
94	69	78	850.79
94	69	79	831.89
94	69	80	792.69
94	70	69	651.41
94	70	70	671.12
94	70	71	655.72
94	70	72	775.07
94	70	73	837.04
94	70	74	849.66
94	70	75	838.09
94	70	76	822.12
94	71	71	633.77
94	71	72	763.63
94	71	73	829.53
94	71	74	831.62
94	71	75	808.75
94	71	76	793.7
94	72	71	634.68
94	72	72	766.79
94	72	73	840.87
94	72	74	832.29
94	72	75	831.79
94	72	76	821.5
94	73	71	635.75
94	73	72	765.97
94	73	73	847.61
94	73	74	820.96
94	73	75	827.71
94	73	76	833.81
94	74	74	809.29
94	74	75	816.78
94	74	76	839.77
95	50	71	877.02
95	50	72	852.85
95	50	73	829.15
95	51	71	870.28
95	51	72	853.72
95	51	73	851.01
95	52	71	860.27
95	52	72	858.82
95	52	73	881.44
95	53	69	627.1
95	53	70	687.82
95	53	71	843.96
95	53	72	856.84
95	53	73	884.13
95	53	77	885.45
95	53	78	871.12
95	53	79	853.69
95	53	80	822.59
95	54	69	628.5
95	54	70	673.32
95	54	71	800.03
95	54	72	813.48
95	54	73	827.51
95	54	77	924.88
95	54	78	915.26
95	54	79	895.78
95	54	80	835.66
95	55	69	633.47
95	55	70	682.76
95	55	71	816.81
95	55	72	827.44
95	55	73	829.3
95	55	77	1006.3
95	55	78	978.02
95	55	79	948.1
95	55	80	866.96
95	56	69	649.63
95	56	70	710
95	56	71	838.93
95	56	72	855.79
95	56	73	852.62
95	56	77	986.3
95	56	78	989.97
95	56	79	1023.1
95	56	80	913.33
95	57	69	730.38
95	57	70	749.07
95	57	71	831.6
95	57	72	867.07
[truncated: 7,412 more rows]
