# Supplementary material for: From mathematics to medicine: A practical primer on topological data analysis (TDA) and the development of related analytic tools for the functional discovery of latent structure in fMRI data
Source: PLoS One. 2021 Aug 12;16(8):e0255859. doi: 10.1371/journal.pone.0255859 (PMC8360597; doi:10.1371/journal.pone.0255859)
Supplement: S1 Data — The included archive of .csv files has one .csv file for each time index. Each .csv file contains a single matrix, which has one column for each of the spatial coordinates x, y, z and one column for the fMRI signal amplitude at voxel (x, y, z) at that time index. This is normalized scan data for a single patient from our study, described in the paper, with an ACC (anterior cingulate cortex) mask applied. This is the data we used, together with our software implementation of our workflow (available at https://github.com/regalski/Wayne-State-TDA), to produce the persistence diagrams, vineyards, and loop locations pictured in the figures and described in the Workflow section of our paper. (ZIP) [file pone.0255859.s004.zip › lea2002_145_121_121_time_228_rdACC.csv]

86	49	77	728.93
86	49	78	713.13
86	49	79	692.89
86	49	80	704.1
86	50	77	726.97
86	50	78	708.63
86	50	79	683.73
86	50	80	698.3
86	51	77	717.23
86	51	78	706.02
86	51	79	700.09
86	51	80	690.73
86	52	77	738.14
86	52	78	719.03
86	52	79	711.73
86	52	80	701.25
86	53	77	812.48
86	53	78	760.8
86	53	79	727.51
86	53	80	719.66
86	54	77	855.18
86	54	78	818.68
86	54	79	809.55
86	54	80	793.83
86	55	77	870.91
86	55	78	845.89
86	55	79	855.6
86	55	80	849.14
86	56	77	858.48
86	56	78	837.58
86	56	79	867.3
86	56	80	882.22
86	57	77	841.74
86	57	78	862.07
86	57	79	878.34
86	57	80	879.39
86	57	81	867.96
86	57	82	853.47
86	58	77	843.28
86	58	78	867.63
86	58	79	879.16
86	58	80	879.87
86	58	81	877.69
86	58	82	876.05
86	59	81	844.74
86	59	82	841.7
86	60	81	746.78
86	60	82	749.72
86	61	81	797.63
86	61	82	796.6
86	62	81	827.43
86	62	82	822
86	63	77	881.09
86	63	78	863.35
86	63	79	849.25
86	63	80	826.5
86	63	81	814.91
86	63	82	811.03
86	64	77	862.9
86	64	78	847
86	64	79	830.84
86	64	80	766.27
86	64	81	741.18
86	64	82	736.3
86	65	77	860.01
86	65	78	862.98
86	65	79	850.41
86	65	80	779.48
86	65	81	749.05
86	65	82	736.03
86	66	77	878.54
86	66	78	888.7
86	66	79	873.05
86	66	80	808.19
86	66	81	771.4
86	66	82	741.86
86	67	77	802.82
86	67	78	824.53
86	67	79	839.49
86	67	80	803.81
86	68	77	841.86
86	68	78	836.77
86	68	79	830.01
86	68	80	784.14
86	69	77	865.19
86	69	78	827.72
86	69	79	799.02
86	69	80	748.65
86	70	77	785.05
86	70	78	765.68
86	70	79	736.91
86	70	80	700.6
86	71	77	756.72
86	71	78	744.44
86	71	79	724.39
86	71	80	698.45
86	72	77	744.39
86	72	78	727.55
86	72	79	707.77
86	72	80	689.2
86	73	77	731.29
86	73	78	711.82
86	73	79	689.6
86	73	80	675.75
87	46	81	913.95
87	46	82	907.19
87	46	83	917.8
87	46	84	934.36
87	47	81	842.76
87	47	82	829.01
87	47	83	843.63
87	47	84	870.05
87	48	81	760.95
87	48	82	765.47
87	48	83	772.71
87	48	84	779.75
87	49	77	721.28
87	49	78	711.11
87	49	79	706.02
87	49	80	721.36
87	49	81	736.63
87	49	82	736.97
87	49	83	738.98
87	49	84	747.47
87	50	77	725.88
87	50	78	716.4
87	50	79	712.38
87	50	80	725.68
87	50	81	732.59
87	50	82	717.47
87	50	83	718.13
87	50	84	728.26
87	51	77	728.63
87	51	78	713.1
87	51	79	702.34
87	51	80	696.11
87	52	77	759.62
87	52	78	734.56
87	52	79	715.91
87	52	80	706.21
87	53	77	836.46
87	53	78	790.14
87	53	79	757.31
87	53	80	750.06
87	54	77	863.95
87	54	78	828.85
87	54	79	804.65
87	54	80	778.63
87	55	77	864.5
87	55	78	848.73
87	55	79	845.29
87	55	80	823.18
87	55	81	774.83
87	55	82	765.02
87	55	83	765.75
87	55	84	760.27
87	56	77	859.91
87	56	78	858.77
87	56	79	887.5
87	56	80	885.07
87	56	81	830.05
87	56	82	799.95
87	56	83	778.02
87	56	84	767.52
87	57	77	860.9
87	57	78	888.12
87	57	79	916.51
87	57	80	924.04
87	57	81	878.22
87	57	82	832.11
87	57	83	783.48
87	57	84	765.19
87	58	77	873.76
87	58	78	896.39
87	58	79	912.19
87	58	80	927.26
87	58	81	915.13
87	58	82	900.83
87	58	83	885.35
87	58	84	862.94
87	59	77	905.96
87	59	78	883.38
87	59	79	877.04
87	59	80	882.61
87	59	81	894.29
87	59	82	892.55
87	59	83	893.13
87	59	84	877.71
87	60	77	792.16
87	60	78	783.23
87	60	79	781.43
87	60	80	780.9
87	60	81	771.79
87	60	82	769.56
87	60	83	789.95
87	60	84	809.16
87	61	77	742.8
87	61	78	741
87	61	79	761.6
87	61	80	815.94
87	61	81	799.54
87	61	82	783.25
87	61	83	814.95
87	61	84	838.1
87	62	77	772.62
87	62	78	761.77
87	62	79	773.87
87	62	80	831.93
87	62	81	828.25
87	62	82	821.31
87	62	83	842.24
87	62	84	852.18
87	63	77	905.67
87	63	78	866.07
87	63	79	829.91
87	63	80	792.76
87	63	81	822.98
87	63	82	863.87
87	63	83	848.27
87	63	84	833.68
87	64	77	871.82
87	64	78	838.39
87	64	79	806.5
87	64	80	727.52
87	64	81	758.4
87	64	82	824.48
87	64	83	779.75
87	64	84	752.78
87	65	77	840.37
87	65	78	836.51
87	65	79	813.05
87	65	80	712.76
87	65	81	716.32
87	65	82	760.03
87	65	83	744.37
87	65	84	741.11
87	66	77	854
87	66	78	861.62
87	66	79	817.03
87	66	80	715.36
87	66	81	691.24
87	66	82	706.25
87	66	83	719.32
87	66	84	733.18
87	67	77	861.04
87	67	78	818.37
87	67	79	744.23
87	67	80	692.41
87	67	81	690.17
87	67	82	707.67
87	67	83	705.34
87	67	84	713.56
87	68	77	855.69
87	68	78	806.8
87	68	79	743.64
87	68	80	704.11
87	68	81	707.75
87	68	82	729.82
87	68	83	718.95
87	68	84	713.3
87	69	77	820.74
87	69	78	780.83
87	69	79	746.74
87	69	80	717.33
87	70	77	727.73
87	70	78	722.09
87	70	79	728.35
87	70	80	724.03
87	71	77	725.27
87	71	78	732.95
87	71	79	739.03
87	71	80	733.65
87	72	77	740.34
87	72	78	738.77
87	72	79	735.14
87	72	80	733.45
87	73	77	724.06
87	73	78	716.54
87	73	79	709.61
87	73	80	721.36
87	73	81	743.59
87	73	82	770.47
87	73	83	774.83
87	73	84	778.68
87	74	81	759.15
87	74	82	825.78
87	74	83	862.13
87	74	84	879.92
87	75	81	771.49
87	75	82	867.15
87	75	83	913.15
87	75	84	933.44
87	76	81	794.41
87	76	82	896.17
87	76	83	925.62
87	76	84	947.22
88	46	81	946.87
88	46	82	949.96
88	46	83	945.85
88	46	84	943.3
88	47	81	876.84
88	47	82	875.61
88	47	83	872
88	47	84	875.05
88	48	81	767.64
88	48	82	778.18
88	48	83	781.88
88	48	84	785.42
88	49	77	719.33
88	49	78	712.07
88	49	79	714.26
88	49	80	720.9
88	49	81	737.15
88	49	82	760.44
88	49	83	762.29
88	49	84	758.63
88	50	77	721.99
88	50	78	718.47
88	50	79	724.91
88	50	80	731.66
88	50	81	745.78
88	50	82	765.98
88	50	83	761.2
88	50	84	744.85
88	51	77	742.35
88	51	78	720.23
88	51	79	711.18
88	51	80	709.81
88	52	77	785.44
88	52	78	755.17
88	52	79	738.89
88	52	80	736.13
88	53	77	879.84
88	53	78	856.65
88	53	79	825.26
88	53	80	809.88
88	54	77	903.36
88	54	78	886.11
88	54	79	855.38
88	54	80	827.23
88	55	77	889.12
88	55	78	874.84
88	55	79	862.61
88	55	80	842.89
88	55	81	815.69
88	55	82	822.98
88	55	83	836.94
88	55	84	830.39
88	56	77	856.93
88	56	78	835.23
88	56	79	854.9
88	56	80	859.24
88	56	81	846.23
88	56	82	857.47
88	56	83	863.77
88	56	84	848.31
88	57	77	864.6
88	57	78	887.33
88	57	79	899.02
88	57	80	897.14
88	57	81	876.14
88	57	82	859.67
88	57	83	837.76
88	57	84	836.88
88	58	77	886.78
88	58	78	921.33
88	58	79	911.93
88	58	80	900.46
88	58	81	906.26
88	58	82	910.85
88	58	83	906.44
88	58	84	897.12
88	59	77	921.45
88	59	78	918.42
88	59	79	885.62
88	59	80	854.11
88	59	81	876.62
88	59	82	884.28
88	59	83	881.52
88	59	84	869.35
88	60	77	885.64
88	60	78	867.39
88	60	79	813.31
88	60	80	749.56
88	60	81	738.55
88	60	82	732.57
88	60	83	742.76
88	60	84	762.62
88	61	77	845.94
88	61	78	840.47
88	61	79	829.28
88	61	80	827.22
88	61	81	807.75
88	61	82	796.38
88	61	83	824.88
88	61	84	837.54
88	62	77	813.44
88	62	78	833.04
88	62	79	849.48
88	62	80	879.47
88	62	81	869.29
88	62	82	864.85
88	62	83	892.69
88	62	84	889.59
88	63	77	901.89
88	63	78	868.66
88	63	79	841.74
88	63	80	837.8
88	63	81	875.77
88	63	82	918.46
88	63	83	930.8
88	63	84	903.25
88	64	77	902.4
88	64	78	833.38
88	64	79	779.99
88	64	80	766.39
88	64	81	832.56
88	64	82	903.24
88	64	83	855.34
88	64	84	805.49
88	65	77	886.63
88	65	78	818.41
88	65	79	753.17
88	65	80	725.66
88	65	81	788.04
88	65	82	862.41
88	65	83	822.38
88	65	84	784.13
88	66	77	897.78
88	66	78	835.34
88	66	79	759.48
88	66	80	713.32
88	66	81	751.49
88	66	82	805.36
88	66	83	789.01
88	66	84	768.86
88	67	77	874.63
88	67	78	789.49
88	67	79	711.96
88	67	80	694.52
88	67	81	712.64
88	67	82	739.37
88	67	83	729.13
88	67	84	722.05
88	68	77	822.76
88	68	78	761.16
88	68	79	713.59
88	68	80	709.77
88	68	81	718.27
88	68	82	733.01
88	68	83	735.88
88	68	84	735.09
88	69	77	745.83
88	69	78	733.92
88	69	79	724.81
88	69	80	727.66
88	70	77	726.96
88	70	78	715.18
88	70	79	710.65
88	70	80	723.08
88	71	77	725.51
88	71	78	722.6
88	71	79	725.38
88	71	80	743.52
88	72	77	726.01
88	72	78	729.97
88	72	79	737.35
88	72	80	760.16
88	73	77	737.44
88	73	78	731.11
88	73	79	726.03
88	73	80	746.63
88	73	81	760.11
88	73	82	775.24
88	73	83	796.74
88	73	84	801.43
88	74	81	801.32
88	74	82	857.09
88	74	83	882.77
88	74	84	892.82
88	75	81	845.14
88	75	82	936.76
88	75	83	943.61
88	75	84	949.22
88	76	81	854.84
88	76	82	960.92
88	76	83	929.07
88	76	84	937.15
89	46	81	934.07
89	46	82	965.61
89	46	83	939.74
89	46	84	917.62
89	47	81	899.35
89	47	82	905.29
89	47	83	875.39
89	47	84	849.18
89	48	81	776.04
89	48	82	787.32
89	48	83	782.52
89	48	84	778.75
89	49	77	730.04
89	49	78	723.35
89	49	79	727.09
89	49	80	721.66
89	49	81	735.66
89	49	82	766.94
89	49	83	772.96
89	49	84	765.76
89	50	74	740.75
89	50	75	744.19
89	50	76	742.78
89	50	77	726.16
89	50	78	730.68
89	50	79	742.2
89	50	80	738
89	50	81	753.94
89	50	82	789.44
89	50	83	783.06
89	50	84	757.51
89	51	74	748.79
89	51	75	764.1
89	51	76	782.21
89	51	77	768.88
89	51	78	759.72
89	51	79	749.18
89	51	80	739.23
89	51	81	742.25
89	51	82	767.54
89	51	83	768.07
89	51	84	747.16
89	52	74	779.5
89	52	75	832.25
89	52	76	875.91
89	52	77	837.84
89	52	78	807.54
89	52	79	787.28
89	52	80	786.58
89	52	81	790.31
89	52	82	800.82
89	52	83	790.84
89	52	84	759.93
89	53	74	807.71
89	53	75	867.58
89	53	76	910.19
89	53	77	890.22
89	53	78	875.76
89	53	79	864.02
89	53	80	870.02
89	53	81	876.55
89	53	82	853.93
89	53	83	827.23
89	53	84	792.66
89	54	74	813.33
89	54	75	874.59
89	54	76	926.53
89	54	77	909.1
89	54	78	889.42
89	54	79	863.95
89	54	80	861.59
89	54	81	867.18
89	54	82	862.95
89	54	83	859.12
89	54	84	854.08
89	55	75	844.66
89	55	76	917.52
89	55	77	900.69
89	55	78	877.14
89	55	79	860.58
89	55	80	862.26
89	55	81	866.14
89	55	82	879.43
89	55	83	895.14
89	55	84	895.77
89	56	75	816.11
89	56	76	864.59
89	56	77	861.13
89	56	78	845.87
89	56	79	866.42
89	56	80	877.5
89	56	81	871.15
89	56	82	896.01
89	56	83	921.54
89	56	84	912.76
89	57	75	851.55
89	57	76	858.9
89	57	77	858.64
89	57	78	858.95
89	57	79	846.82
89	57	80	844.89
89	57	81	861.68
89	57	82	877.88
89	57	83	886.41
89	57	84	888.43
89	58	77	873.59
89	58	78	884.16
89	58	79	865.38
89	58	80	867.78
89	58	81	918.16
89	58	82	943.09
89	58	83	945.23
89	58	84	944.21
89	59	77	901.96
89	59	78	894.18
89	59	79	886.66
89	59	80	881.68
89	59	81	922.66
89	59	82	924.64
89	59	83	892.34
89	59	84	879.54
89	60	77	832.86
89	60	78	791.65
89	60	79	769.14
89	60	80	745.43
89	60	81	721.54
89	60	82	702.02
89	60	83	691.34
89	60	84	717.51
89	61	77	812.21
89	61	78	786.64
89	61	79	788.67
89	61	80	798.8
89	61	81	765.89
89	61	82	746.89
89	61	83	761.58
89	61	84	794.48
89	62	77	833.24
89	62	78	827.83
89	62	79	840.97
89	62	80	875.3
89	62	81	851.6
89	62	82	845.24
89	62	83	870.11
89	62	84	881.12
89	63	77	880.45
89	63	78	853.64
89	63	79	853.94
89	63	80	892.55
89	63	81	915.75
89	63	82	941
89	63	83	962.49
89	63	84	945.28
89	64	77	881.97
89	64	78	806.79
89	64	79	767.31
89	64	80	803.9
89	64	81	860.95
89	64	82	918.78
89	64	83	897.81
89	64	84	858.32
89	65	77	867.99
89	65	78	781.64
89	65	79	729.53
89	65	80	758.38
89	65	81	831.17
89	65	82	908.95
89	65	83	886.21
89	65	84	843.32
89	66	75	886.41
89	66	76	881.22
89	66	77	860.9
89	66	78	810.91
89	66	79	768.17
89	66	80	755.15
89	66	81	808
89	66	82	875.17
89	66	83	864.59
89	66	84	826.7
89	67	75	898.23
89	67	76	868.7
89	67	77	817.51
89	67	78	775.51
89	67	79	733.8
89	67	80	724.51
89	67	81	746.6
89	67	82	776.7
89	67	83	776.4
89	67	84	766.77
89	68	75	877.2
89	68	76	832.72
89	68	77	786.3
89	68	78	759.58
89	68	79	735.84
89	68	80	733.28
89	68	81	740.26
89	68	82	747.93
89	68	83	767.12
89	68	84	775.83
89	69	74	887.47
89	69	75	843.49
89	69	76	792.17
89	69	77	758.17
89	69	78	755.88
89	69	79	755.34
89	69	80	755.87
89	69	81	749.46
89	69	82	741.1
89	69	83	774.67
89	69	84	789.83
89	70	74	840.04
89	70	75	800.74
89	70	76	760.65
89	70	77	760.06
89	70	78	748.01
89	70	79	737.32
89	70	80	746.62
89	70	81	751.34
89	70	82	756.75
89	70	83	773.78
89	70	84	783.03
89	71	74	792.17
89	71	75	767.42
89	71	76	747.83
89	71	77	761.24
89	71	78	752.89
89	71	79	744.43
89	71	80	750.76
89	71	81	753.15
89	71	82	755.76
89	71	83	768.68
89	71	84	769.46
89	72	74	751.19
89	72	75	750.77
89	72	76	755.6
89	72	77	754.74
89	72	78	755.89
89	72	79	755.78
89	72	80	754.99
89	72	81	758.43
89	72	82	763.77
89	72	83	786.37
89	72	84	786.87
89	73	74	742.54
89	73	75	745.54
89	73	76	749.45
89	73	77	749.19
89	73	78	734.1
89	73	79	723.28
89	73	80	752.38
89	73	81	781.1
89	73	82	809.86
89	73	83	833.39
89	73	84	836.46
89	74	81	843.38
89	74	82	889.33
89	74	83	902.55
89	74	84	904.01
89	75	81	916.58
89	75	82	973.35
89	75	83	969
89	75	84	963.13
89	76	81	909.82
89	76	82	973.14
89	76	83	952.67
89	76	84	949.91
90	46	81	924.05
90	46	82	965.33
90	46	83	933.97
90	46	84	899.82
90	47	81	898.19
90	47	82	917.95
90	47	83	876.98
90	47	84	833.78
90	48	81	783.34
90	48	82	796.9
90	48	83	789.94
90	48	84	779.19
90	49	74	768.68
90	49	75	776.64
90	49	76	778.03
90	49	81	739.41
90	49	82	767.4
90	49	83	775.64
90	49	84	770.14
90	50	74	748.64
90	50	75	760.79
90	50	76	767.94
90	50	77	752.68
90	50	78	743.7
90	50	79	745.42
90	50	80	752.37
90	50	81	765.31
90	50	82	794.61
90	50	83	792.37
90	50	84	769.28
90	51	74	743.43
90	51	75	779.68
90	51	76	808.89
90	51	77	800.97
90	51	78	790.88
90	51	79	778.59
90	51	80	764.28
90	51	81	757.29
90	51	82	766.78
90	51	83	766.61
90	51	84	756.83
90	52	74	790.74
90	52	75	844.9
90	52	76	894.57
90	52	77	895.34
90	52	78	870.62
90	52	79	846.6
90	52	80	823.41
90	52	81	814.59
90	52	82	812.19
90	52	83	798.46
90	52	84	766.44
90	53	74	795.77
90	53	75	852.33
90	53	76	895.95
90	53	77	895.48
90	53	78	905.77
90	53	79	925.1
90	53	80	920.66
90	53	81	918.2
90	53	82	895.74
90	53	83	859.85
90	53	84	804.87
90	54	74	784.14
90	54	75	852.19
90	54	76	913.34
90	54	77	905.61
90	54	78	897.79
90	54	79	887.73
90	54	80	894.96
90	54	81	918.18
90	54	82	920.92
90	54	83	918.36
90	54	84	897.34
90	55	74	790.13
90	55	75	843.37
90	55	76	936.72
90	55	77	913.95
90	55	78	894.88
90	55	79	879.94
90	55	80	892.18
90	55	81	913.25
90	55	82	932.24
90	55	83	944.18
90	55	84	939.58
90	56	74	822.82
90	56	75	824.58
90	56	76	872.4
90	56	77	902.08
90	56	78	920.66
90	56	79	936.08
90	56	80	934.76
90	56	81	911.24
90	56	82	929.73
90	56	83	951.3
90	56	84	942.71
90	57	74	889.9
90	57	75	863.66
90	57	76	865.51
90	57	77	884.84
90	57	78	898.68
90	57	79	876.03
90	57	80	863.94
90	57	81	884.1
90	57	82	898.48
90	57	83	912.53
90	57	84	892.51
90	58	74	971.64
90	58	75	927.18
90	58	76	893.05
90	58	77	885.92
90	58	78	900.48
90	58	79	876.87
90	58	80	883.2
90	58	81	951.84
90	58	82	984.43
90	58	83	984.23
90	58	84	987.41
90	59	75	911.44
90	59	76	897.34
90	59	77	895.19
90	59	78	900.02
90	59	79	908.67
90	59	80	923.09
90	59	81	978.46
90	59	82	980.25
90	59	83	918.74
90	59	84	916.62
90	60	75	782.6
90	60	76	751.22
90	60	77	726.7
90	60	78	713.21
90	60	79	727.51
90	60	80	741.57
90	60	81	726.61
90	60	82	701.19
90	60	83	658.72
90	60	84	688.33
90	61	77	728.29
90	61	78	729.1
90	61	79	752.51
90	61	80	769.5
90	61	81	729.98
90	61	82	691.12
90	61	83	657.68
90	61	84	712.62
90	62	75	865.08
90	62	76	848.39
90	62	77	864.82
90	62	78	841.19
90	62	79	836.85
90	62	80	857.33
90	62	81	822.94
90	62	82	799.99
90	62	83	786.75
90	62	84	825.93
90	63	75	795.4
90	63	76	802.35
90	63	77	876.64
90	63	78	856.41
90	63	79	877.6
90	63	80	944.03
90	63	81	946.06
90	63	82	951.88
90	63	83	944.14
90	63	84	942.23
90	64	75	814
90	64	76	820.88
90	64	77	853.74
90	64	78	795.92
90	64	79	783.32
90	64	80	847.75
90	64	81	875.82
90	64	82	901.61
90	64	83	901.61
90	64	84	901.21
90	65	74	844.02
90	65	75	884.2
90	65	76	869.65
90	65	77	827.33
90	65	78	755.68
90	65	79	730.27
90	65	80	792.74
90	65	81	851.74
90	65	82	905.26
90	65	83	918.82
90	65	84	906.65
90	66	74	886.23
90	66	75	898.2
90	66	76	870.54
90	66	77	808.45
90	66	78	767.23
90	66	79	759.7
90	66	80	803.45
90	66	81	856.23
90	66	82	904.84
90	66	83	918.95
90	66	84	889.18
90	67	74	911.27
90	67	75	884.15
90	67	76	835.01
90	67	77	766.62
90	67	78	745.31
90	67	79	745.24
90	67	80	771.72
90	67	81	792.69
90	67	82	816.03
90	67	83	826.34
90	67	84	806.26
90	68	74	907.41
90	68	75	860.76
90	68	76	804.39
90	68	77	751.58
90	68	78	747.94
90	68	79	754.6
90	68	80	770.8
90	68	81	774.33
90	68	82	776.71
90	68	83	799.66
90	68	84	806.74
90	69	74	866.67
90	69	75	823.52
90	69	76	784.79
90	69	77	767.24
90	69	78	771.61
90	69	79	780.23
90	69	80	790.11
90	69	81	772.02
90	69	82	753.28
90	69	83	791.14
90	69	84	814.34
90	70	74	824.94
90	70	75	802.22
90	70	76	774.49
90	70	77	764.26
90	70	78	760.44
90	70	79	760.15
90	70	80	769.03
90	70	81	766.09
90	70	82	762.72
90	70	83	776.89
90	70	84	790.85
90	71	74	797.57
90	71	75	791.27
90	71	76	773.01
90	71	77	762.1
90	71	78	759.35
90	71	79	757.64
90	71	80	755.19
90	71	81	757.37
90	71	82	760.8
90	71	83	773.41
90	71	84	786.88
90	72	74	793.5
90	72	75	794.22
90	72	76	782.12
90	72	77	754.61
90	72	78	757.1
90	72	79	761.47
90	72	80	740.4
90	72	81	745.55
90	72	82	756.99
90	72	83	788.6
90	72	84	804.61
90	73	74	785.65
90	73	75	786.11
90	73	76	779.94
90	73	81	818.03
90	73	82	853.2
90	73	83	868.12
90	73	84	867
90	74	81	897.36
90	74	82	929.18
90	74	83	933.33
90	74	84	925.63
90	75	81	970.93
90	75	82	982.55
90	75	83	982.13
90	75	84	976.48
90	76	81	955.13
90	76	82	973.17
90	76	83	985.11
90	76	84	983.92
91	47	81	904.34
91	47	82	926.5
91	47	83	890.31
91	47	84	854.12
91	48	81	804.92
91	48	82	818.32
91	48	83	812.98
91	48	84	806.4
91	49	74	775.73
91	49	75	798.56
91	49	76	802.36
91	49	81	753.85
91	49	82	775.79
91	49	83	787.33
91	49	84	795.49
91	50	74	756.17
91	50	75	786.28
91	50	76	787.58
91	50	81	779.85
91	50	82	790.47
91	50	83	794.74
91	50	84	794.35
91	51	74	760.73
91	51	75	802.32
91	51	76	817.89
91	51	81	765.88
91	51	82	768.5
91	51	83	770.47
91	51	84	775.83
91	52	74	815.52
91	52	75	865.97
91	52	76	898.96
91	52	81	800.93
91	52	82	798.43
91	52	83	787.89
91	52	84	774.24
91	53	74	848.25
91	53	75	899.96
91	53	76	929.36
91	53	81	899.64
91	53	82	868.49
91	53	83	833.49
91	53	84	795.36
91	54	74	846.77
91	54	75	908.76
91	54	76	943.4
91	54	81	919.28
91	54	82	929.32
91	54	83	916.65
91	54	84	863.13
91	55	74	819.31
91	55	75	885.44
91	55	76	955.63
91	55	81	930.62
91	55	82	958.86
91	55	83	964.11
91	55	84	929.44
91	56	74	823.37
91	56	75	866.54
91	56	76	913.27
91	56	81	950.96
91	56	82	966.8
91	56	83	972.6
91	56	84	955.4
91	57	74	865.36
91	57	75	872.56
91	57	76	894.18
91	57	77	922.49
91	57	78	950.18
91	57	79	937.36
91	57	80	928.16
91	57	81	946.55
91	57	82	941.86
91	57	83	925.72
91	57	84	900.37
91	58	74	935.63
91	58	75	898.2
91	58	76	904.2
91	58	77	916.59
91	58	78	941.25
91	58	79	930.15
91	58	80	942.01
91	58	81	1007
91	58	82	1018.9
91	58	83	1001.2
91	58	84	989.82
91	59	74	910.23
91	59	75	931.88
91	59	76	920.05
91	59	77	916.95
91	59	78	933.49
91	59	79	957.86
91	59	80	970.91
91	59	81	1012.7
91	59	82	1008
91	59	83	961.61
91	59	84	919.34
91	60	74	807.48
91	60	75	784.19
91	60	76	743.09
91	60	77	715.53
91	60	78	709.11
91	60	79	717.98
91	60	80	731.73
91	60	81	752.17
91	60	82	753.61
91	60	83	735.98
91	60	84	693.55
91	61	74	764.82
91	61	75	678.68
91	61	76	692.29
91	61	77	714.12
91	61	78	723.57
91	61	79	737.16
91	61	80	743.41
91	61	81	740.12
91	61	82	717.34
91	61	83	670.88
91	61	84	651.68
91	62	74	980.17
91	62	75	713.07
91	62	76	792.44
91	62	77	901.17
91	62	78	865.45
91	62	79	847.16
91	62	80	844.02
91	62	81	830.8
91	62	82	805.89
91	62	83	766.96
91	62	84	786.29
91	63	74	892.27
91	63	75	764.3
91	63	76	814.51
91	63	77	889.85
91	63	78	865.08
91	63	79	902.34
91	63	80	981.37
91	63	81	973.32
91	63	82	952.12
91	63	83	911.63
91	63	84	932.85
91	64	74	794.46
91	64	75	846.04
91	64	76	864.51
91	64	77	852.34
91	64	78	809.87
91	64	79	822.43
91	64	80	882.97
91	64	81	891.48
91	64	82	888.45
91	64	83	834.55
91	64	84	856.52
91	65	74	786.3
91	65	75	922.65
91	65	76	918.77
91	65	77	822.94
91	65	78	764.03
91	65	79	757.16
91	65	80	815.01
91	65	81	864.26
91	65	82	902.45
91	65	83	883.07
91	65	84	891.4
91	66	74	860.59
91	66	75	889.98
91	66	76	859.79
91	66	77	795.25
91	66	78	742.34
91	66	79	740.6
91	66	80	819.5
91	66	81	885.13
91	66	82	939.52
91	66	83	949.85
91	66	84	927.8
91	67	74	898.71
91	67	75	876.17
91	67	76	829.66
91	67	81	845.28
91	67	82	866.26
91	67	83	864.87
91	67	84	842.34
91	68	74	889.75
91	68	75	860.79
91	68	76	814.69
91	68	81	820.79
91	68	82	815.86
91	68	83	812.72
91	68	84	809.06
91	69	74	847.91
91	69	75	822.99
91	69	76	792.65
91	69	81	797.19
91	69	82	769.05
91	69	83	776.52
91	69	84	792.44
91	70	74	812.29
91	70	75	805.23
91	70	76	785.49
91	70	81	772.55
91	70	82	762.16
91	70	83	776.24
91	70	84	785.15
91	71	74	785.66
91	71	75	795.86
91	71	76	785.9
91	71	81	769.29
91	71	82	789.27
91	71	83	790.02
91	71	84	790.56
91	72	74	784.15
91	72	75	804.01
91	72	76	797.95
91	72	81	776.98
91	72	82	835.41
91	72	83	809.24
91	72	84	800.54
91	73	74	777.45
91	73	75	793.47
91	73	76	796.12
91	73	81	870.97
91	73	82	898.49
91	73	83	895.05
91	73	84	895.73
91	74	74	768.66
91	74	75	772.51
91	74	76	778.01
91	74	81	959.39
91	74	82	949.57
91	74	83	970.83
91	74	84	981.71
91	75	81	1002.2
91	75	82	981.17
91	75	83	1021.8
91	75	84	1039.1
91	76	81	979.38
91	76	82	986.47
91	76	83	1024.2
91	76	84	1042.4
92	47	81	956.5
92	47	82	978.33
92	47	83	946.09
92	47	84	932.19
92	48	81	864.62
92	48	82	894.25
92	48	83	884.93
92	48	84	884.32
92	49	74	793.21
92	49	75	833.53
92	49	76	831.54
92	49	81	796.39
92	49	82	835.19
92	49	83	846.3
92	49	84	852.86
92	50	74	779.26
92	50	75	816.34
92	50	76	810.22
92	50	81	782.18
92	50	82	803.29
92	50	83	819.84
92	50	84	832.24
92	51	74	793.62
92	51	75	816.41
92	51	76	813.89
92	51	81	759.58
92	51	82	777.07
92	51	83	782.05
92	51	84	781.77
92	52	74	823.62
92	52	75	856.92
92	52	76	868.53
92	52	81	752.95
92	52	82	765.47
92	52	83	767.04
92	52	84	763.24
92	53	74	880.18
92	53	75	925.09
92	53	76	941.45
92	53	81	782.85
92	53	82	776.66
92	53	83	774.21
92	53	84	773.06
92	54	74	913.98
92	54	75	964.12
92	54	76	978.11
92	54	81	840.32
92	54	82	836.78
92	54	83	824.77
92	54	84	788.82
92	55	74	874.45
92	55	75	934.91
92	55	76	963.22
92	55	81	888.77
92	55	82	889.01
92	55	83	884.2
92	55	84	852.81
92	56	74	853.08
92	56	75	920.98
92	56	76	962.06
92	56	81	914.03
92	56	82	920.01
92	56	83	918.71
92	56	84	897.49
92	57	74	852.11
92	57	75	891.18
92	57	76	934.28
92	57	77	943.94
92	57	78	952.26
92	57	79	961.79
92	57	80	940.46
92	57	81	911.91
92	57	82	906.42
92	57	83	900.39
92	57	84	882.8
92	58	74	885.76
92	58	75	859.36
92	58	76	915.53
92	58	77	945.11
92	58	78	963.41
92	58	79	969.5
92	58	80	970.16
92	58	81	960.26
92	58	82	951.97
92	58	83	944.75
92	58	84	939.46
92	59	74	946.28
92	59	75	971.88
92	59	76	976.27
92	59	77	968.95
92	59	78	951.48
92	59	79	1006.2
92	59	80	1011.4
92	59	81	976.87
92	59	82	950.23
92	59	83	920.12
92	59	84	879.99
92	60	74	864.35
92	60	75	853.94
92	60	76	843.11
92	60	77	837.04
92	60	78	839.19
92	60	79	784.99
92	60	80	745.58
92	60	81	803.46
92	60	82	817.76
92	60	83	797.75
92	60	84	720.88
92	61	74	778.45
92	61	75	670.69
92	61	76	742.47
92	61	77	832.88
92	61	78	845.15
92	61	79	781.47
92	61	80	745.05
92	61	81	860.17
92	61	82	903.86
92	61	83	869.13
92	61	84	755.57
92	62	74	893.88
92	62	75	531.48
92	62	76	709.99
92	62	77	937.99
92	62	78	898.18
92	62	79	853.73
92	62	80	833.27
92	62	81	940.67
92	62	82	984.5
92	62	83	958.32
92	62	84	888.9
92	63	74	850.46
92	63	75	758.45
92	63	76	849.75
92	63	77	927.27
92	63	78	874.23
92	63	79	901.18
92	63	80	967.42
92	63	81	995.52
92	63	82	1014.5
92	63	83	1020.1
92	63	84	1004.5
92	64	74	771.38
92	64	75	890.17
92	64	76	923.74
92	64	77	904.17
92	64	78	845.81
92	64	79	844.77
92	64	80	883.02
92	64	81	922.66
92	64	82	948.17
92	64	83	919.42
92	64	84	912.8
92	65	74	739.4
92	65	75	920.2
92	65	76	946.01
92	65	77	888.23
92	65	78	830.09
92	65	79	804.48
92	65	80	812.69
92	65	81	876.33
92	65	82	930.58
92	65	83	929.25
92	65	84	927.93
92	66	74	848.62
92	66	75	894.31
92	66	76	890.8
92	66	77	863.04
92	66	78	821.26
92	66	79	791.76
92	66	80	791.23
92	66	81	860.17
92	66	82	930.86
92	66	83	978.58
92	66	84	967.98
92	67	74	896.96
92	67	75	887.17
92	67	76	868.9
92	67	81	817.35
92	67	82	864.81
92	67	83	898.07
92	67	84	887.38
92	68	74	882.64
92	68	75	873.85
92	68	76	853.95
92	68	81	795.99
92	68	82	812.37
92	68	83	831.68
92	68	84	828.12
92	69	74	833.33
92	69	75	840.55
92	69	76	821.14
92	69	81	792.75
92	69	82	770.21
92	69	83	785.93
92	69	84	788.91
92	70	74	798.06
92	70	75	812.41
92	70	76	798.32
92	70	81	761.02
92	70	82	760.84
92	70	83	779.9
92	70	84	785.8
92	71	74	772.89
92	71	75	797.31
92	71	76	788.25
92	71	81	767.87
92	71	82	792.38
92	71	83	806.52
92	71	84	812.64
92	72	74	771.33
92	72	75	800.93
92	72	76	806.1
92	72	81	823.46
92	72	82	856.9
92	72	83	852.88
92	72	84	849.3
92	73	74	769.74
92	73	75	789.69
92	73	76	801.2
92	73	81	899.16
92	73	82	919.51
92	73	83	923.25
92	73	84	921.41
92	74	74	769.33
92	74	75	776.73
92	74	76	786.44
92	74	81	970.48
92	74	82	974.62
92	74	83	991.41
92	74	84	1000.1
92	75	81	1002.3
92	75	82	1014.8
92	75	83	1038.3
92	75	84	1062.4
92	76	81	967.22
92	76	82	1000.4
92	76	83	1022.6
92	76	84	1050.8
93	49	74	818.1
93	49	75	868.14
93	49	76	858.68
93	50	74	809.67
93	50	75	845.58
93	50	76	832.15
93	50	81	814.7
93	50	82	808.09
93	50	83	819.96
93	50	84	833.37
93	51	74	838.56
93	51	75	822.84
93	51	76	798.26
93	51	81	801.03
93	51	82	792.6
93	51	83	798.96
93	51	84	807.7
93	52	74	818.26
93	52	75	816.94
93	52	76	800.27
93	52	81	782.5
93	52	82	775.09
93	52	83	779.33
93	52	84	787.89
93	53	74	863.11
93	53	75	880.69
93	53	76	871.77
93	53	81	761.5
93	53	82	752.87
93	53	83	761.39
93	53	84	782.34
93	54	71	715.24
93	54	72	765.92
93	54	73	824.93
93	54	74	929.85
93	54	75	956.8
93	54	76	946.8
93	54	81	776.52
93	54	82	779.51
93	54	83	772.57
93	54	84	750.85
93	55	71	716.53
93	55	72	764.7
93	55	73	809.7
93	55	74	932.94
93	55	75	980.66
93	55	76	985.76
93	55	81	807.06
93	55	82	815.88
93	55	83	813.01
93	55	84	790.63
93	56	71	769.35
93	56	72	799.9
93	56	73	808.05
93	56	74	918.36
93	56	75	972.21
93	56	76	976.34
93	56	81	855.79
93	56	82	859.19
93	56	83	853.98
93	56	84	834.8
93	57	71	880.85
93	57	72	868.61
93	57	73	820.49
93	57	74	885.5
93	57	75	925.99
93	57	76	944.96
93	57	77	940.16
93	57	78	931.4
93	57	79	910.62
93	57	80	887.4
93	58	71	907.03
93	58	72	946.4
93	58	73	883.25
93	58	74	850.94
93	58	75	846.38
93	58	76	911.91
93	58	77	925.06
93	58	78	929.28
93	58	79	924.48
93	58	80	923.21
93	59	71	892.69
93	59	72	966.68
93	59	73	952.06
93	59	74	958.39
93	59	75	970.82
93	59	76	958.77
93	59	77	937.9
93	59	78	917.15
93	59	79	960.52
93	59	80	968.79
93	60	71	873.97
93	60	72	927.02
93	60	73	867.87
93	60	74	860.69
93	60	75	921.88
93	60	76	890
93	60	77	839.71
93	60	78	789.17
93	60	79	741.82
93	60	80	717.92
93	61	74	712.67
93	61	75	792.84
93	61	76	832.01
93	61	77	853.84
93	61	78	813.58
93	61	79	758.65
93	61	80	732.12
93	62	71	846.51
93	62	72	930.57
93	62	73	911.19
93	62	74	849.74
93	62	75	677.62
93	62	76	820.01
93	62	77	956.1
93	62	78	903.64
93	62	79	862.33
93	62	80	841.78
93	63	71	843.62
93	63	72	899.8
93	63	73	925.62
93	63	74	923.84
93	63	75	833.39
93	63	76	886.46
93	63	77	933.95
93	63	78	885.56
93	63	79	906.25
93	63	80	948.12
93	64	71	860.17
93	64	72	844.78
93	64	73	885.49
93	64	74	903.74
93	64	75	916.21
93	64	76	930.87
93	64	77	921.51
93	64	78	864.36
93	64	79	857.43
93	64	80	874.3
93	65	71	843.99
93	65	72	887.01
93	65	73	856.21
93	65	74	798.27
93	65	75	927.74
93	65	76	950.92
93	65	77	917.43
93	65	78	863.17
93	65	79	830.99
93	65	80	810.95
93	66	71	838.05
93	66	72	911.9
93	66	73	922.05
93	66	74	904.8
93	66	75	933.55
93	66	76	933.18
93	67	71	829.71
93	67	72	925.62
93	67	73	958.53
93	67	74	942.15
93	67	75	933.07
93	67	76	931.65
93	67	81	783.46
93	67	82	829.58
93	67	83	890.89
93	67	84	901.82
93	68	71	812.2
93	68	72	920.79
93	68	73	950.04
93	68	74	911.73
93	68	75	920.07
93	68	76	920.3
93	68	81	768.48
93	68	82	793.5
93	68	83	832.82
93	68	84	837.9
93	69	71	713.67
93	69	72	842.37
93	69	73	894.89
93	69	74	844.49
93	69	75	868.95
93	69	76	861.55
93	69	81	785.18
93	69	82	782.11
93	69	83	802.04
93	69	84	796.06
93	70	74	798.97
93	70	75	820.48
93	70	76	818.97
93	70	81	766.97
93	70	82	769.78
93	70	83	785.28
93	70	84	786.48
93	71	74	769.65
93	71	75	790.29
93	71	76	792.45
93	71	81	776.11
93	71	82	794.72
93	71	83	810.58
93	71	84	817.66
93	72	74	801.53
93	72	75	827.13
93	72	76	826.39
93	72	81	847.32
93	72	82	871.77
93	72	83	886.86
93	72	84	891.4
93	73	74	803.51
93	73	75	815.89
93	73	76	820.4
93	73	81	926.75
93	73	82	952.59
93	73	83	944.08
93	73	84	941.04
93	74	74	793.49
93	74	75	790.58
93	74	76	799.8
94	49	74	821.5
94	49	75	843.6
94	49	76	839.79
94	50	71	868.47
94	50	72	835.09
94	50	73	810.29
94	50	74	801.45
94	50	75	818.26
94	50	76	814.72
94	51	71	864.39
94	51	72	827.99
94	51	73	816.28
94	51	74	820.98
94	51	75	794.5
94	51	76	779.09
94	52	71	855.08
94	52	72	828.12
94	52	73	816.94
94	52	74	814.54
94	52	75	810.34
94	52	76	802.02
94	53	69	657.03
94	53	70	704.59
94	53	71	830.05
94	53	72	832.75
94	53	73	834.49
94	53	74	847.7
94	53	75	842.56
94	53	76	835.65
94	54	69	632.16
94	54	70	650.8
94	54	71	772.91
94	54	72	820.3
94	54	73	857.4
94	54	74	914.78
94	54	75	899.75
94	54	76	886.25
94	54	78	866.17
94	54	79	839.8
94	54	80	796.7
94	55	69	619.21
94	55	70	639.9
94	55	71	746.78
94	55	72	789.72
94	55	73	836.36
94	55	74	963.54
94	55	75	988.05
94	55	76	972.29
94	55	78	905.93
94	55	79	868.84
94	55	80	817.72
94	56	69	625.61
94	56	70	676.02
94	56	71	762.92
94	56	72	807.96
94	56	73	838.05
94	56	74	951.58
94	56	75	985.62
94	56	76	977.05
94	56	78	935.81
94	56	79	949.64
94	56	80	893.64
94	57	71	845.33
94	57	72	862.28
94	57	73	854.96
94	57	74	915.25
94	57	75	953.48
94	57	76	974.43
94	57	77	952.65
94	57	78	937.71
94	57	79	929.54
94	57	80	895.18
94	58	71	893.43
94	58	72	921.87
94	58	73	882.42
94	58	74	897.51
94	58	75	923.13
94	58	76	964.3
94	58	77	954.16
94	58	78	938.37
94	58	79	936.45
94	58	80	929.01
94	59	71	920.51
94	59	72	984.85
94	59	73	974.63
94	59	74	976.58
94	59	75	976.85
94	59	76	969.91
94	59	77	938.16
94	59	78	905.8
94	59	79	965.71
94	59	80	970.65
94	60	71	869.8
94	60	72	902.24
94	60	73	841.72
94	60	74	830.01
94	60	75	863.58
94	60	76	895.82
94	60	77	848.97
94	60	78	754.95
94	60	79	738.57
94	60	80	743.97
94	61	71	635.95
94	61	72	597.16
94	61	73	555.34
94	61	74	645.98
94	61	75	758.69
94	61	76	861.17
94	61	77	879.48
94	61	78	806.5
94	61	79	755.06
94	61	80	742.61
94	62	71	726.49
94	62	72	754.02
94	62	73	777.98
94	62	74	817.64
94	62	75	828.12
94	62	76	924.44
94	62	77	977.41
94	62	78	936.03
94	62	79	868.71
94	62	80	836.98
94	63	71	827.64
94	63	72	865.07
94	63	73	911.56
94	63	74	958.78
94	63	75	966.31
94	63	76	963.09
94	63	77	943.42
94	63	78	909.17
94	63	79	920.7
94	63	80	944.33
94	64	71	881.9
94	64	72	914.65
94	64	73	961.3
94	64	74	993.8
94	64	75	1011.8
94	64	76	978.12
94	64	77	939.53
94	64	78	905.03
94	64	79	890.81
94	64	80	884.77
94	65	71	876.07
94	65	72	953.11
94	65	73	965.12
94	65	74	943.91
94	65	75	989.27
94	65	76	978.64
94	65	77	949.75
94	65	78	923.78
94	65	79	886.04
94	65	80	840.02
94	66	71	859.51
94	66	72	939.97
94	66	73	956.95
94	66	74	952.09
94	66	75	985.64
94	66	76	979.71
94	66	78	971.33
94	66	79	931.44
94	66	80	859.04
94	67	69	760.73
94	67	70	800.56
94	67	71	819.68
94	67	72	911.2
94	67	73	939.01
94	67	74	931.73
94	67	75	956.35
94	67	76	967.55
94	67	78	973.57
94	67	79	916.6
94	67	80	824.92
94	68	69	663.35
94	68	70	699.57
94	68	71	756.74
94	68	72	880.24
94	68	73	921.18
94	68	74	905.58
94	68	75	922.4
94	68	76	941.71
94	68	78	938.01
94	68	79	882.27
94	68	80	800.71
94	69	69	650.21
94	69	70	663.12
94	69	71	694.89
94	69	72	803.68
94	69	73	862.58
94	69	74	877.61
94	69	75	878.4
94	69	76	876.69
94	69	78	846.8
94	69	79	826.91
94	69	80	806.72
94	70	69	658.43
94	70	70	656.17
94	70	71	664.77
94	70	72	770.17
94	70	73	831.16
94	70	74	834.74
94	70	75	831.15
94	70	76	830.16
94	71	71	668.8
94	71	72	781.63
94	71	73	830.55
94	71	74	787.63
94	71	75	790.78
94	71	76	795.71
94	72	71	650.77
94	72	72	756.86
94	72	73	822.94
94	72	74	797.33
94	72	75	819.84
94	72	76	828.53
94	73	71	632.86
94	73	72	746.06
94	73	73	832.67
94	73	74	800.95
94	73	75	813.68
94	73	76	831.8
94	74	74	812.26
94	74	75	800.79
94	74	76	818.79
95	50	71	888.07
95	50	72	858.9
95	50	73	842.18
95	51	71	882.32
95	51	72	867.74
95	51	73	859.01
95	52	71	857.31
95	52	72	869.85
95	52	73	883.46
95	53	69	624.13
95	53	70	669.84
95	53	71	813.94
95	53	72	852.78
95	53	73	883.05
95	53	77	910.48
95	53	78	895.15
95	53	79	873.71
95	53	80	827.63
95	54	69	628.55
95	54	70	650.36
95	54	71	783.01
95	54	72	817.43
95	54	73	840.45
95	54	77	944.97
95	54	78	928.27
95	54	79	900.75
95	54	80	832.69
95	55	69	640.51
95	55	70	653.77
95	55	71	785.8
95	55	72	836.4
95	55	73	865.21
95	55	77	996.41
95	55	78	957
95	55	79	912.06
95	55	80	837.96
95	56	69	652.62
95	56	70	677.94
95	56	71	793.86
95	56	72	853.75
95	56	73	878.61
95	56	77	972.48
95	56	78	967.15
95	56	79	999.23
95	56	80	924.4
95	57	69	749.39
95	57	70	742.05
95	57	71	824.61
95	57	72	863.14
[truncated: 7,412 more rows]
