# Supplementary material for: From mathematics to medicine: A practical primer on topological data analysis (TDA) and the development of related analytic tools for the functional discovery of latent structure in fMRI data
Source: PLoS One. 2021 Aug 12;16(8):e0255859. doi: 10.1371/journal.pone.0255859 (PMC8360597; doi:10.1371/journal.pone.0255859)
Supplement: S1 Data — The included archive of .csv files has one .csv file for each time index. Each .csv file contains a single matrix, which has one column for each of the spatial coordinates x, y, z and one column for the fMRI signal amplitude at voxel (x, y, z) at that time index. This is normalized scan data for a single patient from our study, described in the paper, with an ACC (anterior cingulate cortex) mask applied. This is the data we used, together with our software implementation of our workflow (available at https://github.com/regalski/Wayne-State-TDA), to produce the persistence diagrams, vineyards, and loop locations pictured in the figures and described in the Workflow section of our paper. (ZIP) [file pone.0255859.s004.zip › lea2002_145_121_121_time_229_rdACC.csv]

86	49	77	731
86	49	78	710.21
86	49	79	688.96
86	49	80	696.16
86	50	77	713
86	50	78	688.67
86	50	79	669.83
86	50	80	675.41
86	51	77	710.22
86	51	78	693.07
86	51	79	685.17
86	51	80	680.81
86	52	77	737.21
86	52	78	715.12
86	52	79	703.8
86	52	80	697.35
86	53	77	791.46
86	53	78	750.8
86	53	79	734.57
86	53	80	723.79
86	54	77	843.16
86	54	78	821.72
86	54	79	811.61
86	54	80	786.9
86	55	77	877.94
86	55	78	858.91
86	55	79	856.6
86	55	80	844.17
86	56	77	873.49
86	56	78	856.6
86	56	79	879.34
86	56	80	893.23
86	57	77	844.75
86	57	78	888.16
86	57	79	902.39
86	57	80	893.37
86	57	81	873.92
86	57	82	847.47
86	58	77	843.35
86	58	78	883.69
86	58	79	901.24
86	58	80	904.96
86	58	81	901.78
86	58	82	893.18
86	59	81	872.8
86	59	82	868.74
86	60	81	741.86
86	60	82	753.85
86	61	81	802.75
86	61	82	816.69
86	62	81	834.43
86	62	82	849.02
86	63	77	868.22
86	63	78	866.5
86	63	79	864.38
86	63	80	836.61
86	63	81	827
86	63	82	839.09
86	64	77	853.88
86	64	78	845.98
86	64	79	843.82
86	64	80	766.25
86	64	81	733.13
86	64	82	749.27
86	65	77	863.06
86	65	78	866.04
86	65	79	860.44
86	65	80	782.51
86	65	81	745.1
86	65	82	742.1
86	66	77	881.61
86	66	78	885.69
86	66	79	874.01
86	66	80	812.2
86	66	81	772.44
86	66	82	745.89
86	67	77	815.76
86	67	78	837.46
86	67	79	860.43
86	67	80	813.82
86	68	77	853.91
86	68	78	848.79
86	68	79	852.05
86	68	80	812.22
86	69	77	860.09
86	69	78	824.66
86	69	79	807.03
86	69	80	774.72
86	70	77	780.07
86	70	78	753.75
86	70	79	726
86	70	80	706.69
86	71	77	735.74
86	71	78	727.47
86	71	79	728.43
86	71	80	710.51
86	72	77	713.35
86	72	78	714.49
86	72	79	726.72
86	72	80	706.2
86	73	77	723.3
86	73	78	728.8
86	73	79	729.55
86	73	80	698.74
87	46	81	940.99
87	46	82	914.27
87	46	83	928.88
87	46	84	953.44
87	47	81	863.89
87	47	82	856.12
87	47	83	859.71
87	47	84	872.13
87	48	81	766.9
87	48	82	765.46
87	48	83	773.71
87	48	84	790.77
87	49	77	739.35
87	49	78	723.16
87	49	79	711.04
87	49	80	719.36
87	49	81	728.65
87	49	82	716.01
87	49	83	718.03
87	49	84	737.52
87	50	77	719.92
87	50	78	703.46
87	50	79	695.48
87	50	80	703.78
87	50	81	706.67
87	50	82	683.53
87	50	83	683.18
87	50	84	706.31
87	51	77	721.63
87	51	78	701.13
87	51	79	693.38
87	51	80	685.17
87	52	77	757.69
87	52	78	731.64
87	52	79	716.97
87	52	80	705.32
87	53	77	820.49
87	53	78	787.19
87	53	79	764.42
87	53	80	747.21
87	54	77	854.95
87	54	78	832.91
87	54	79	810.73
87	54	80	776.69
87	55	77	874.57
87	55	78	862.77
87	55	79	854.35
87	55	80	829.23
87	55	81	772.9
87	55	82	755.07
87	55	83	749.75
87	55	84	762.26
87	56	77	878.91
87	56	78	874.77
87	56	79	906.57
87	56	80	906.12
87	56	81	841.09
87	56	82	799.97
87	56	83	766.02
87	56	84	766.47
87	57	77	867.89
87	57	78	911.17
87	57	79	932.53
87	57	80	928
87	57	81	885.22
87	57	82	834.11
87	57	83	769.46
87	57	84	747.15
87	58	77	868.81
87	58	78	916.43
87	58	79	931.22
87	58	80	936.29
87	58	81	923.21
87	58	82	906.96
87	58	83	885.5
87	58	84	871.04
87	59	77	899.93
87	59	78	893.33
87	59	79	895.11
87	59	80	904.74
87	59	81	898.31
87	59	82	889.53
87	59	83	884.11
87	59	84	881.7
87	60	77	779.21
87	60	78	785.3
87	60	79	787.49
87	60	80	769.92
87	60	81	762.81
87	60	82	762.62
87	60	83	772.01
87	60	84	808.26
87	61	77	738.95
87	61	78	745.08
87	61	79	766.69
87	61	80	817.03
87	61	81	806.65
87	61	82	785.33
87	61	83	803.94
87	61	84	829.07
87	62	77	777.62
87	62	78	767.77
87	62	79	779.87
87	62	80	843.87
87	62	81	843.27
87	62	82	830.37
87	62	83	835.27
87	62	84	842.19
87	63	77	896.78
87	63	78	872.16
87	63	79	849.97
87	63	80	829.82
87	63	81	845.05
87	63	82	878.94
87	63	83	846.34
87	63	84	823.73
87	64	77	853.79
87	64	78	815.34
87	64	79	781.47
87	64	80	742.48
87	64	81	769.34
87	64	82	835.43
87	64	83	785.72
87	64	84	748.76
87	65	77	829.44
87	65	78	814.59
87	65	79	790.11
87	65	80	732.76
87	65	81	736.25
87	65	82	774.94
87	65	83	745.34
87	65	84	727.12
87	66	77	849.05
87	66	78	857.65
87	66	79	825.04
87	66	80	745.34
87	66	81	718.17
87	66	82	726.16
87	66	83	711.27
87	66	84	708.19
87	67	77	854.01
87	67	78	825.38
87	67	79	762.23
87	67	80	713.35
87	67	81	696.07
87	67	82	698.58
87	67	83	690.28
87	67	84	689.54
87	68	77	850.68
87	68	78	812.88
87	68	79	764.74
87	68	80	737.16
87	68	81	722.78
87	68	82	714.85
87	68	83	699.97
87	68	84	691.3
87	69	77	817.78
87	69	78	778.85
87	69	79	753.78
87	69	80	745.39
87	70	77	728.69
87	70	78	715.04
87	70	79	712.34
87	70	80	718.08
87	71	77	722.31
87	71	78	720.97
87	71	79	721.06
87	71	80	721.69
87	72	77	727.31
87	72	78	725.72
87	72	79	726.1
87	72	80	721.48
87	73	77	721.02
87	73	78	723.48
87	73	79	731.57
87	73	80	712.38
87	73	81	718.65
87	73	82	736.52
87	73	83	728.84
87	73	84	732.68
87	74	81	749.21
87	74	82	816.85
87	74	83	837.23
87	74	84	854.02
87	75	81	771.5
87	75	82	870.16
87	75	83	896.23
87	75	84	914.5
87	76	81	789.46
87	76	82	894.25
87	76	83	913.75
87	76	84	936.3
88	46	81	942.93
88	46	82	936.03
88	46	83	942.92
88	46	84	954.38
88	47	81	875.97
88	47	82	868.73
88	47	83	864.08
88	47	84	866.13
88	48	81	757.61
88	48	82	774.17
88	48	83	778.87
88	48	84	780.43
88	49	77	753.38
88	49	78	737.09
88	49	79	724.27
88	49	80	717.92
88	49	81	727.2
88	49	82	746.5
88	49	83	750.34
88	49	84	752.67
88	50	77	727.02
88	50	78	716.54
88	50	79	710
88	50	80	720.74
88	50	81	731.85
88	50	82	731.04
88	50	83	729.24
88	50	84	731.88
88	51	77	744.37
88	51	78	718.24
88	51	79	699.19
88	51	80	696.85
88	52	77	795.43
88	52	78	764.2
88	52	79	743.94
88	52	80	731.22
88	53	77	875.86
88	53	78	860.68
88	53	79	840.32
88	53	80	811.94
88	54	77	901.36
88	54	78	892.12
88	54	79	871.4
88	54	80	837.23
88	55	77	899.13
88	55	78	888.87
88	55	79	882.62
88	55	80	858.9
88	55	81	811.73
88	55	82	811.06
88	55	83	827.02
88	55	84	825.43
88	56	77	881.93
88	56	78	852.26
88	56	79	881.96
88	56	80	882.27
88	56	81	832.23
88	56	82	828.52
88	56	83	838.82
88	56	84	841.29
88	57	77	876.58
88	57	78	888.34
88	57	79	906.06
88	57	80	899.13
88	57	81	847.07
88	57	82	818.59
88	57	83	804.7
88	57	84	817.84
88	58	77	875.79
88	58	78	908.31
88	58	79	907.95
88	58	80	891.49
88	58	81	882.3
88	58	82	885.92
88	58	83	893.53
88	58	84	905.19
88	59	77	888.41
88	59	78	911.43
88	59	79	884.69
88	59	80	844.17
88	59	81	859.58
88	59	82	864.17
88	59	83	864.42
88	59	84	873.27
88	60	77	877.63
88	60	78	862.42
88	60	79	815.34
88	60	80	750.56
88	60	81	727.56
88	60	82	711.64
88	60	83	716.87
88	60	84	761.75
88	61	77	852.03
88	61	78	838.57
88	61	79	829.4
88	61	80	838.38
88	61	81	806.99
88	61	82	777.64
88	61	83	806.1
88	61	84	827.64
88	62	77	817.49
88	62	78	825.1
88	62	79	840.51
88	62	80	889.45
88	62	81	870.39
88	62	82	845.03
88	62	83	869.85
88	62	84	875.67
88	63	77	886.98
88	63	78	852.76
88	63	79	836.82
88	63	80	876.83
88	63	81	892.85
88	63	82	905.58
88	63	83	903.92
88	63	84	885.31
88	64	77	862.38
88	64	78	804.36
88	64	79	757.97
88	64	80	787.38
88	64	81	838.6
88	64	82	898.25
88	64	83	852.33
88	64	84	801.45
88	65	77	846.64
88	65	78	794.42
88	65	79	743.18
88	65	80	752.63
88	65	81	801.03
88	65	82	861.42
88	65	83	814.41
88	65	84	771.16
88	66	77	870.78
88	66	78	828.32
88	66	79	773.42
88	66	80	754.24
88	66	81	772.45
88	66	82	806.35
88	66	83	773.04
88	66	84	745.89
88	67	77	857.67
88	67	78	789.45
88	67	79	727.87
88	67	80	714.44
88	67	81	719.58
88	67	82	734.34
88	67	83	722.12
88	67	84	713.06
88	68	77	825.78
88	68	78	771.15
88	68	79	725.57
88	68	80	724.77
88	68	81	726.3
88	68	82	729.06
88	68	83	720.93
88	68	84	714.13
88	69	77	777.82
88	69	78	751.89
88	69	79	726.79
88	69	80	737.67
88	70	77	733.92
88	70	78	724.13
88	70	79	715.62
88	70	80	734.09
88	71	77	726.53
88	71	78	728.62
88	71	79	734.41
88	71	80	749.59
88	72	77	728.04
88	72	78	733.97
88	72	79	749.36
88	72	80	759.23
88	73	77	718.46
88	73	78	723.11
88	73	79	747.04
88	73	80	746.7
88	73	81	755.15
88	73	82	773.23
88	73	83	770.72
88	73	84	766.4
88	74	81	798.4
88	74	82	851.17
88	74	83	863.9
88	74	84	869.93
88	75	81	844.14
88	75	82	916.78
88	75	83	925.69
88	75	84	931.29
88	76	81	879.95
88	76	82	951.07
88	76	83	919.14
88	76	84	923.21
89	46	81	928.14
89	46	82	943.68
89	46	83	935.76
89	46	84	929.64
89	47	81	882.48
89	47	82	877.41
89	47	83	859.47
89	47	84	844.25
89	48	81	768.03
89	48	82	778.29
89	48	83	774.47
89	48	84	767.73
89	49	77	747.09
89	49	78	722.37
89	49	79	702.12
89	49	80	721.73
89	49	81	736.74
89	49	82	756.02
89	49	83	762.03
89	49	84	762.85
89	50	74	752.82
89	50	75	758.21
89	50	76	755.73
89	50	77	737.11
89	50	78	734.69
89	50	79	740.25
89	50	80	746.05
89	50	81	751.98
89	50	82	752.48
89	50	83	753.09
89	50	84	753.55
89	51	74	764.91
89	51	75	787.17
89	51	76	801.23
89	51	77	780.92
89	51	78	763.74
89	51	79	742.16
89	51	80	731.21
89	51	81	725.26
89	51	82	725.55
89	51	83	726.09
89	51	84	726.2
89	52	74	819.57
89	52	75	865.28
89	52	76	880.86
89	52	77	844.82
89	52	78	809.53
89	52	79	786.29
89	52	80	781.66
89	52	81	772.43
89	52	82	769.92
89	52	83	762.91
89	52	84	748.99
89	53	74	828.83
89	53	75	877.68
89	53	76	899.24
89	53	77	868.32
89	53	78	862.88
89	53	79	890.12
89	53	80	887.1
89	53	81	854.6
89	53	82	834.96
89	53	83	817.25
89	53	84	791.7
89	54	74	820.44
89	54	75	875.7
89	54	76	910.61
89	54	77	893.21
89	54	78	884.51
89	54	79	887
89	54	80	875.62
89	54	81	852.22
89	54	82	853.99
89	54	83	854.13
89	54	84	838.08
89	55	75	864.73
89	55	76	908.54
89	55	77	905.72
89	55	78	892.19
89	55	79	887.68
89	55	80	881.36
89	55	81	854.23
89	55	82	863.5
89	55	83	882.19
89	55	84	877.81
89	56	75	817.16
89	56	76	882.64
89	56	77	887.15
89	56	78	866.88
89	56	79	900.47
89	56	80	906.55
89	56	81	854.19
89	56	82	861.04
89	56	83	890.56
89	56	84	892.77
89	57	75	850.64
89	57	76	869.93
89	57	77	871.65
89	57	78	869.92
89	57	79	865.78
89	57	80	856.84
89	57	81	838.59
89	57	82	836.79
89	57	83	848.34
89	57	84	868.35
89	58	77	865.58
89	58	78	890.14
89	58	79	881.43
89	58	80	875.86
89	58	81	897.25
89	58	82	913.2
89	58	83	925.36
89	58	84	948.32
89	59	77	895.01
89	59	78	922.23
89	59	79	906.7
89	59	80	880.66
89	59	81	892.56
89	59	82	889.51
89	59	83	868.24
89	59	84	877.49
89	60	77	831.95
89	60	78	804.71
89	60	79	778.21
89	60	80	748.51
89	60	81	705.59
89	60	82	673.14
89	60	83	668.57
89	60	84	717.77
89	61	77	823.38
89	61	78	797.77
89	61	79	794.8
89	61	80	802.95
89	61	81	752.1
89	61	82	715.13
89	61	83	743.83
89	61	84	788.58
89	62	77	837.24
89	62	78	825.8
89	62	79	833.94
89	62	80	875.29
89	62	81	837.69
89	62	82	808.41
89	62	83	846.28
89	62	84	873.17
89	63	77	857.51
89	63	78	838.72
89	63	79	851.04
89	63	80	927.67
89	63	81	929.88
89	63	82	914.1
89	63	83	931.52
89	63	84	929.3
89	64	77	859.97
89	64	78	798.77
89	64	79	766.28
89	64	80	828.87
89	64	81	865.93
89	64	82	902.75
89	64	83	885.77
89	64	84	847.27
89	65	77	853.98
89	65	78	782.62
89	65	79	735.53
89	65	80	788.37
89	65	81	842.15
89	65	82	900.95
89	65	83	873.25
89	65	84	832.36
89	66	75	885.57
89	66	76	874.34
89	66	77	837.93
89	66	78	797.93
89	66	79	766.16
89	66	80	788.12
89	66	81	823.93
89	66	82	868.09
89	66	83	843.56
89	66	84	811.71
89	67	75	887.33
89	67	76	860.78
89	67	77	802.49
89	67	78	766.47
89	67	79	732.74
89	67	80	725.42
89	67	81	744.51
89	67	82	775.62
89	67	83	773.36
89	67	84	763.75
89	68	75	856.21
89	68	76	831.74
89	68	77	788.29
89	68	78	769.59
89	68	79	747.85
89	68	80	730.27
89	68	81	738.26
89	68	82	751.94
89	68	83	756.15
89	68	84	755.88
89	69	74	817.47
89	69	75	800.47
89	69	76	787.15
89	69	77	783.13
89	69	78	786.89
89	69	79	780.36
89	69	80	758.88
89	69	81	749.47
89	69	82	742.12
89	69	83	751.7
89	69	84	759.88
89	70	74	773.09
89	70	75	766.76
89	70	76	763.64
89	70	77	758.04
89	70	78	753
89	70	79	748.34
89	70	80	757.66
89	70	81	751.38
89	70	82	737.81
89	70	83	761.85
89	70	84	780.11
89	71	74	752.26
89	71	75	750.46
89	71	76	749.86
89	71	77	752.28
89	71	78	752.93
89	71	79	756.5
89	71	80	767.84
89	71	81	762.22
89	71	82	749.81
89	71	83	754.72
89	71	84	755.5
89	72	74	763.28
89	72	75	754.82
89	72	76	744.63
89	72	77	751.79
89	72	78	761.91
89	72	79	773.8
89	72	80	776.05
89	72	81	776.5
89	72	82	775.84
89	72	83	771.5
89	72	84	765.01
89	73	74	737.58
89	73	75	743.58
89	73	76	751.45
89	73	77	736.18
89	73	78	736.09
89	73	79	748.27
89	73	80	766.37
89	73	81	783.09
89	73	82	802.84
89	73	83	817.38
89	73	84	818.43
89	74	81	844.45
89	74	82	875.41
89	74	83	888.63
89	74	84	891.07
89	75	81	915.59
89	75	82	949.39
89	75	83	954.11
89	75	84	951.23
89	76	81	929.92
89	76	82	973.25
89	76	83	946.76
89	76	84	937.98
90	46	81	917.07
90	46	82	928.34
90	46	83	926.98
90	46	84	916.85
90	47	81	880.3
90	47	82	877.04
90	47	83	861.07
90	47	84	840.89
90	48	81	774.29
90	48	82	779.83
90	48	83	779.89
90	48	84	774.18
90	49	74	759.72
90	49	75	760.73
90	49	76	757.11
90	49	81	741.48
90	49	82	757.44
90	49	83	765.7
90	49	84	767.22
90	50	74	752.7
90	50	75	759.83
90	50	76	762.95
90	50	77	753.68
90	50	78	745.7
90	50	79	746.45
90	50	80	755.44
90	50	81	761.36
90	50	82	765.63
90	50	83	765.4
90	50	84	765.33
90	51	74	765.55
90	51	75	794.79
90	51	76	821.99
90	51	77	817.09
90	51	78	799.97
90	51	79	773.6
90	51	80	758.26
90	51	81	744.26
90	51	82	734.73
90	51	83	732.58
90	51	84	736.84
90	52	74	805.77
90	52	75	865.93
90	52	76	910.59
90	52	77	903.36
90	52	78	868.63
90	52	79	834.64
90	52	80	821.5
90	52	81	808.69
90	52	82	791.23
90	52	83	775.47
90	52	84	755.47
90	53	74	821.8
90	53	75	874.35
90	53	76	901.94
90	53	77	891.54
90	53	78	904.93
90	53	79	958.33
90	53	80	947.81
90	53	81	921.22
90	53	82	880.67
90	53	83	847.78
90	53	84	805.89
90	54	74	826.18
90	54	75	875.22
90	54	76	910.38
90	54	77	897.7
90	54	78	897.89
90	54	79	918.8
90	54	80	915
90	54	81	911.2
90	54	82	908.93
90	54	83	908.36
90	54	84	884.34
90	55	74	824.12
90	55	75	865.35
90	55	76	913.68
90	55	77	906.94
90	55	78	904.95
90	55	79	914.15
90	55	80	915.38
90	55	81	903.37
90	55	82	911.3
90	55	83	921.23
90	55	84	909.66
90	56	74	839.86
90	56	75	839.59
90	56	76	886.41
90	56	77	922.17
90	56	78	941.81
90	56	79	966.27
90	56	80	958.9
90	56	81	898.32
90	56	82	896.8
90	56	83	911.39
90	56	84	906.82
90	57	74	889.03
90	57	75	861.75
90	57	76	867.51
90	57	77	884.81
90	57	78	906.65
90	57	79	891.05
90	57	80	873.95
90	57	81	872.05
90	57	82	874.41
90	57	83	882.5
90	57	84	872.51
90	58	74	944.66
90	58	75	906.13
90	58	76	865.98
90	58	77	864.86
90	58	78	908.47
90	58	79	900
90	58	80	898.38
90	58	81	940.98
90	58	82	966.54
90	58	83	968.37
90	58	84	986.58
90	59	75	905.6
90	59	76	894.48
90	59	77	903.29
90	59	78	944.06
90	59	79	933.6
90	59	80	925.92
90	59	81	945.23
90	59	82	939.03
90	59	83	893.58
90	59	84	907.49
90	60	75	786.55
90	60	76	761.12
90	60	77	737.6
90	60	78	733.15
90	60	79	734.53
90	60	80	735.64
90	60	81	707.74
90	60	82	677.4
90	60	83	650.04
90	60	84	699.68
90	61	77	748.51
90	61	78	749.34
90	61	79	757.76
90	61	80	761.7
90	61	81	704.2
90	61	82	651.37
90	61	83	635.97
90	61	84	703.82
90	62	75	887.36
90	62	76	850.52
90	62	77	852.81
90	62	78	836.16
90	62	79	827.83
90	62	80	841.35
90	62	81	795.1
90	62	82	758.31
90	62	83	769.18
90	62	84	818.25
90	63	75	846.43
90	63	76	836.46
90	63	77	861.8
90	63	78	849.59
90	63	79	876.81
90	63	80	964.27
90	63	81	955.33
90	63	82	933.14
90	63	83	936.38
90	63	84	934.34
90	64	75	866.18
90	64	76	864.01
90	64	77	850.78
90	64	78	798.92
90	64	79	788.31
90	64	80	869.75
90	64	81	878.83
90	64	82	881.66
90	64	83	890.69
90	64	84	892.23
90	65	74	852.1
90	65	75	894.26
90	65	76	889.68
90	65	77	833.3
90	65	78	767.64
90	65	79	742.25
90	65	80	818.74
90	65	81	862.81
90	65	82	899.39
90	65	83	907.96
90	65	84	895.75
90	66	74	923.34
90	66	75	918.36
90	66	76	873.65
90	66	77	795.5
90	66	78	762.24
90	66	79	759.71
90	66	80	822.5
90	66	81	869.24
90	66	82	908.8
90	66	83	900.89
90	66	84	871.15
90	67	74	924.35
90	67	75	890.21
90	67	76	835.05
90	67	77	759.58
90	67	78	738.24
90	67	79	737.19
90	67	80	755.69
90	67	81	779.63
90	67	82	813.99
90	67	83	818.32
90	67	84	796.24
90	68	74	884.37
90	68	75	850.77
90	68	76	804.41
90	68	77	751.55
90	68	78	752.92
90	68	79	764.6
90	68	80	754.82
90	68	81	759.36
90	68	82	777.74
90	68	83	791.69
90	68	84	793.8
90	69	74	846.66
90	69	75	814.49
90	69	76	784.76
90	69	77	766.22
90	69	78	795.62
90	69	79	826.27
90	69	80	792.17
90	69	81	768.03
90	69	82	754.26
90	69	83	772.11
90	69	84	792.35
90	70	74	806.96
90	70	75	801.24
90	70	76	786.5
90	70	77	758.24
90	70	78	760.39
90	70	79	769.12
90	70	80	769.05
90	70	81	757.11
90	70	82	738.75
90	70	83	764.93
90	70	84	782.92
90	71	74	785.65
90	71	75	791.32
90	71	76	783.05
90	71	77	759.13
90	71	78	756.37
90	71	79	762.68
90	71	80	771.24
90	71	81	763.41
90	71	82	746.83
90	71	83	764.42
90	71	84	773.91
90	72	74	793.61
90	72	75	786.32
90	72	76	769.18
90	72	77	760.64
90	72	78	769.11
90	72	79	784.49
90	72	80	784.45
90	72	81	779.58
90	72	82	773
90	72	83	780.62
90	72	84	785.67
90	73	74	795.75
90	73	75	795.21
90	73	76	785
90	73	81	820.02
90	73	82	823.18
90	73	83	846.09
90	73	84	860.98
90	74	81	895.41
90	74	82	894.21
90	74	83	912.34
90	74	84	925.64
90	75	81	985
90	75	82	971.61
90	75	83	977.18
90	75	84	981.53
90	76	81	963.22
90	76	82	984.28
90	76	83	983.2
90	76	84	979.98
91	47	81	888.5
91	47	82	874.63
91	47	83	873.37
91	47	84	875.15
91	48	81	791.88
91	48	82	791.26
91	48	83	804.93
91	48	84	820.37
91	49	74	782.8
91	49	75	786.65
91	49	76	780.43
91	49	81	745.87
91	49	82	765.82
91	49	83	783.37
91	49	84	794.53
91	50	74	767.26
91	50	75	778.38
91	50	76	774.63
91	50	81	763.91
91	50	82	777.51
91	50	83	779.77
91	50	84	775.39
91	51	74	775.85
91	51	75	806.51
91	51	76	825.05
91	51	81	750.86
91	51	82	742.47
91	51	83	741.45
91	51	84	748.84
91	52	74	825.52
91	52	75	881.07
91	52	76	918.05
91	52	81	804.02
91	52	82	779.49
91	52	83	757.92
91	52	84	749.25
91	53	74	860.29
91	53	75	915.06
91	53	76	943.49
91	53	81	923.7
91	53	82	860.51
91	53	83	809.51
91	53	84	781.4
91	54	74	871.83
91	54	75	921.87
91	54	76	946.52
91	54	81	936.3
91	54	82	923.36
91	54	83	904.7
91	54	84	862.19
91	55	74	861.35
91	55	75	899.49
91	55	76	935.65
91	55	81	941.68
91	55	82	941.91
91	55	83	936.19
91	55	84	913.59
91	56	74	862.38
91	56	75	888.62
91	56	76	926.39
91	56	81	951.02
91	56	82	935.86
91	56	83	927.67
91	56	84	924.5
91	57	74	890.44
91	57	75	883.64
91	57	76	897.24
91	57	77	916.44
91	57	78	948.06
91	57	79	941.25
91	57	80	929.06
91	57	81	922.49
91	57	82	910.81
91	57	83	897.7
91	57	84	895.39
91	58	74	931.61
91	58	75	886.16
91	58	76	878.19
91	58	77	892.52
91	58	78	939.16
91	58	79	940.2
91	58	80	945.15
91	58	81	981.16
91	58	82	997.13
91	58	83	992.36
91	58	84	995.03
91	59	74	917.44
91	59	75	931.1
91	59	76	919.25
91	59	77	928.06
91	59	78	973.49
91	59	79	961.82
91	59	80	946.83
91	59	81	976.59
91	59	82	977.96
91	59	83	942.53
91	59	84	914.23
91	60	74	822.6
91	60	75	767.24
91	60	76	744.1
91	60	77	728.48
91	60	78	723.99
91	60	79	715.89
91	60	80	707.7
91	60	81	739.16
91	60	82	748.66
91	60	83	723.13
91	60	84	709.78
91	61	74	800.06
91	61	75	680.02
91	61	76	702.73
91	61	77	739.49
91	61	78	743.8
91	61	79	740.36
91	61	80	722.51
91	61	81	724.05
91	61	82	705.19
91	61	83	660.67
91	61	84	655.49
91	62	74	1010.4
91	62	75	745.29
91	62	76	784.6
91	62	77	882.21
91	62	78	855.35
91	62	79	835.07
91	62	80	820.93
91	62	81	808.7
91	62	82	792.84
91	62	83	771.98
91	62	84	797.41
91	63	74	897.16
91	63	75	804.35
91	63	76	838.7
91	63	77	894.07
91	63	78	863.3
91	63	79	895.58
91	63	80	981.61
91	63	81	979.54
91	63	82	961.29
91	63	83	923.73
91	63	84	936.86
91	64	74	818.57
91	64	75	875.19
91	64	76	885.64
91	64	77	859.43
91	64	78	805.92
91	64	79	815.44
91	64	80	894.94
91	64	81	893.42
91	64	82	876.4
91	64	83	837.55
91	64	84	855.51
91	65	74	852.32
91	65	75	924.62
91	65	76	911.81
91	65	77	823.99
91	65	78	762.01
91	65	79	759.14
91	65	80	832.03
91	65	81	873.32
91	65	82	907.56
91	65	83	878.26
91	65	84	882.53
91	66	74	922.68
91	66	75	924.09
91	66	76	871.89
91	66	77	780.34
91	66	78	751.4
91	66	79	757.64
91	66	80	810.6
91	66	81	889.22
91	66	82	962.55
91	66	83	918.82
91	66	84	896.77
91	67	74	936.82
91	67	75	901.26
91	67	76	839.71
91	67	81	829.3
91	67	82	853.26
91	67	83	844.88
91	67	84	824.34
91	68	74	906.74
91	68	75	867.8
91	68	76	815.72
91	68	81	806.87
91	68	82	795.93
91	68	83	800.74
91	68	84	801.11
91	69	74	869.97
91	69	75	839.04
91	69	76	794.68
91	69	81	796.26
91	69	82	761.05
91	69	83	770.48
91	69	84	784.42
91	70	74	825.33
91	70	75	822.27
91	70	76	800.51
91	70	81	746.55
91	70	82	721.15
91	70	83	755.22
91	70	84	778.15
91	71	74	791.65
91	71	75	804.84
91	71	76	798.9
91	71	81	749.32
91	71	82	739.28
91	71	83	768.02
91	71	84	785.58
91	72	74	796.14
91	72	75	797.06
91	72	76	786.02
91	72	81	789.97
91	72	82	789.39
91	72	83	793.22
91	72	84	797.54
91	73	74	807.42
91	73	75	810.51
91	73	76	803.2
91	73	81	868.99
91	73	82	855.53
91	73	83	862.05
91	73	84	880.73
91	74	74	811.6
91	74	75	812.49
91	74	76	804.03
91	74	81	948.43
91	74	82	914.62
91	74	83	927.84
91	74	84	956.73
91	75	81	1019.3
91	75	82	967.26
91	75	83	989.84
91	75	84	1018.2
91	76	81	990.47
91	76	82	988.57
91	76	83	1001.2
91	76	84	1016.4
92	47	81	930.59
92	47	82	928.36
92	47	83	940.06
92	47	84	956.17
92	48	81	837.59
92	48	82	846.17
92	48	83	868.86
92	48	84	890.31
92	49	74	813.29
92	49	75	824.59
92	49	76	813.56
92	49	81	772.41
92	49	82	797.2
92	49	83	826.31
92	49	84	848.89
92	50	74	794.37
92	50	75	806.43
92	50	76	796.26
92	50	81	766.23
92	50	82	783.35
92	50	83	804.89
92	50	84	819.29
92	51	74	786.72
92	51	75	810.61
92	51	76	816.08
92	51	81	751.57
92	51	82	756.06
92	51	83	761.05
92	51	84	767.82
92	52	74	826.58
92	52	75	862.96
92	52	76	881.59
92	52	81	764
92	52	82	754.48
92	52	83	749.04
92	52	84	748.24
92	53	74	882.17
92	53	75	929.16
92	53	76	950.55
92	53	81	817.95
92	53	82	784.7
92	53	83	764.23
92	53	84	757.08
92	54	74	912.94
92	54	75	957.14
92	54	76	978.17
92	54	81	862.39
92	54	82	838.82
92	54	83	814.78
92	54	84	779.82
92	55	74	900.49
92	55	75	935.97
92	55	76	958.26
92	55	81	892.85
92	55	82	881.09
92	55	83	871.3
92	55	84	849.92
92	56	74	898.14
92	56	75	941.09
92	56	76	979.19
92	56	81	909.15
92	56	82	903.13
92	56	83	896.8
92	56	84	888.53
92	57	74	903.16
92	57	75	917.23
92	57	76	953.34
92	57	77	949
92	57	78	942.29
92	57	79	957.78
92	57	80	936.44
92	57	81	887.88
92	57	82	876.39
92	57	83	871.37
92	57	84	871.82
92	58	74	931.77
92	58	75	888.42
92	58	76	925.6
92	58	77	943.14
92	58	78	955.44
92	58	79	972.63
92	58	80	970.32
92	58	81	932.37
92	58	82	925.06
92	58	83	928.86
92	58	84	941.57
92	59	74	983.42
92	59	75	968
92	59	76	970.39
92	59	77	974.06
92	59	78	982.58
92	59	79	999.21
92	59	80	984.41
92	59	81	937.83
92	59	82	919.18
92	59	83	904.04
92	59	84	880.84
92	60	74	898.27
92	60	75	820.9
92	60	76	829.06
92	60	77	845.97
92	60	78	852.11
92	60	79	794.89
92	60	80	738.46
92	60	81	783.4
92	60	82	801.79
92	60	83	783.79
92	60	84	736.96
92	61	74	829.44
92	61	75	655.87
92	61	76	733.71
92	61	77	861.09
92	61	78	860.31
92	61	79	806.62
92	61	80	757.14
92	61	81	850.3
92	61	82	887.01
92	61	83	847.17
92	61	84	756.47
92	62	74	926.99
92	62	75	548.77
92	62	76	694.14
92	62	77	952.01
92	62	78	903.15
92	62	79	865.66
92	62	80	845.19
92	62	81	927.67
92	62	82	963.59
92	62	83	932.43
92	62	84	887.03
92	63	74	848.59
92	63	75	776.76
92	63	76	861.04
92	63	77	953.47
92	63	78	875.39
92	63	79	897.39
92	63	80	984.66
92	63	81	1009.8
92	63	82	1018.7
92	63	83	1003.3
92	63	84	995.62
92	64	74	785.75
92	64	75	896.37
92	64	76	934.87
92	64	77	915.25
92	64	78	832.84
92	64	79	825.75
92	64	80	882.01
92	64	81	914.69
92	64	82	931.26
92	64	83	905.53
92	64	84	903.86
92	65	74	815.66
92	65	75	938.26
92	65	76	946.06
92	65	77	871.25
92	65	78	808.07
92	65	79	788.47
92	65	80	815.75
92	65	81	863.43
92	65	82	910.76
92	65	83	911.48
92	65	84	921.11
92	66	74	908.88
92	66	75	923.44
92	66	76	894.89
92	66	77	835.11
92	66	78	811.29
92	66	79	799.77
92	66	80	803.29
92	66	81	855.29
92	66	82	917.99
92	66	83	934.65
92	66	84	943
92	67	74	946.15
92	67	75	910.29
92	67	76	870.99
92	67	81	806.39
92	67	82	842.88
92	67	83	869.14
92	67	84	871.44
92	68	74	933.72
92	68	75	888.89
92	68	76	847.97
92	68	81	787.07
92	68	82	794.45
92	68	83	811.73
92	68	84	815.17
92	69	74	879.42
92	69	75	855.61
92	69	76	817.18
92	69	81	787.78
92	69	82	763.22
92	69	83	766.93
92	69	84	773.92
92	70	74	825.08
92	70	75	826.45
92	70	76	802.35
92	70	81	752.99
92	70	82	750.83
92	70	83	769.89
92	70	84	780.79
92	71	74	786.85
92	71	75	806.36
92	71	76	794.29
92	71	81	764.93
92	71	82	778.45
92	71	83	799.57
92	71	84	813.7
92	72	74	809.31
92	72	75	804.99
92	72	76	786.17
92	72	81	821.46
92	72	82	831.92
92	72	83	839.91
92	72	84	848.32
92	73	74	817.71
92	73	75	809.73
92	73	76	796.26
92	73	81	896.21
92	73	82	895.56
92	73	83	905.29
92	73	84	917.43
92	74	74	821.31
92	74	75	816.75
92	74	76	807.48
92	74	81	961.5
92	74	82	948.64
92	74	83	965.44
92	74	84	988.14
92	75	81	999.36
92	75	82	980.88
92	75	83	1008.4
92	75	84	1044.6
92	76	81	965.29
92	76	82	975.46
92	76	83	998.59
92	76	84	1031.9
93	49	74	835.13
93	49	75	844.11
93	49	76	832.66
93	50	74	823.74
93	50	75	829.6
93	50	76	820.15
93	50	81	777.71
93	50	82	779.07
93	50	83	801
93	50	84	825.43
93	51	74	802.67
93	51	75	812.99
93	51	76	803.38
93	51	81	772.09
93	51	82	769.64
93	51	83	782
93	51	84	796.76
93	52	74	809.26
93	52	75	802.98
93	52	76	791.31
93	52	81	771.53
93	52	82	755.08
93	52	83	760.34
93	52	84	779.95
93	53	74	868.16
93	53	75	868.8
93	53	76	853.87
93	53	81	769.51
93	53	82	742.89
93	53	83	744.46
93	53	84	770.45
93	54	71	732.3
93	54	72	814.98
93	54	73	881.96
93	54	74	930.82
93	54	75	937.83
93	54	76	924.88
93	54	81	784.52
93	54	82	770.52
93	54	83	755.57
93	54	84	734.84
93	55	71	749.54
93	55	72	820.67
93	55	73	874.69
93	55	74	929.96
93	55	75	964.71
93	55	76	982.8
93	55	81	799.04
93	55	82	796.89
93	55	83	794.05
93	55	84	789.73
93	56	71	803.39
93	56	72	852.91
93	56	73	875.09
93	56	74	941.43
93	56	75	980.32
93	56	76	982.43
93	56	81	819.82
93	56	82	824.24
93	56	83	829.04
93	56	84	837.86
93	57	71	895.87
93	57	72	904.67
93	57	73	881.58
93	57	74	927.54
93	57	75	958.04
93	57	76	960
93	57	77	948.14
93	57	78	932.32
93	57	79	915.47
93	57	80	885.26
93	58	71	936.02
93	58	72	991.36
93	58	73	913.18
93	58	74	893.91
93	58	75	899.44
93	58	76	932.92
93	58	77	928.98
93	58	78	922.19
93	58	79	934.46
93	58	80	932.23
93	59	71	911.67
93	59	72	981.69
93	59	73	997.24
93	59	74	981.58
93	59	75	939.91
93	59	76	950.86
93	59	77	946
93	59	78	932.23
93	59	79	958.5
93	59	80	951.7
93	60	71	875.01
93	60	72	910.05
93	60	73	886.84
93	60	74	864.66
93	60	75	915.97
93	60	76	886.09
93	60	77	841.7
93	60	78	804.08
93	60	79	751.67
93	60	80	711.77
93	61	74	716.01
93	61	75	851.08
93	61	76	850.25
93	61	77	855.01
93	61	78	827.65
93	61	79	781.72
93	61	80	747.21
93	62	71	849.44
93	62	72	917.68
93	62	73	902.37
93	62	74	869.75
93	62	75	752.6
93	62	76	821.05
93	62	77	925.09
93	62	78	890.52
93	62	79	865.19
93	62	80	854.67
93	63	71	835.69
93	63	72	869.89
93	63	73	895.66
93	63	74	920.93
93	63	75	892.53
93	63	76	890.57
93	63	77	890.02
93	63	78	853.61
93	63	79	896.41
93	63	80	976.33
93	64	71	839.28
93	64	72	829.02
93	64	73	867.67
93	64	74	898.82
93	64	75	946.25
93	64	76	942.94
93	64	77	906.59
93	64	78	847.38
93	64	79	846.4
93	64	80	880.27
93	65	71	842.04
93	65	72	893.99
93	65	73	887.14
93	65	74	836.21
93	65	75	948.78
93	65	76	972.01
93	65	77	937.48
93	65	78	863.16
93	65	79	827.99
93	65	80	816.98
93	66	71	858.09
93	66	72	927.9
93	66	73	952.11
93	66	74	945.9
93	66	75	956.64
93	66	76	946.27
93	67	71	859.74
93	67	72	942.7
93	67	73	978.65
93	67	74	974.23
93	67	75	949.15
93	67	76	937.76
93	67	81	775.43
93	67	82	805.61
93	67	83	860.94
93	67	84	893.88
93	68	71	826.24
93	68	72	924.76
93	68	73	962.07
93	68	74	942.79
93	68	75	925.16
93	68	76	912.35
93	68	81	762.5
93	68	82	777.55
93	68	83	809.87
93	68	84	825.94
93	69	71	740.69
93	69	72	855.42
93	69	73	918.01
93	69	74	883.59
93	69	75	862.07
93	69	76	840.64
93	69	81	784.19
93	69	82	776.15
93	69	83	774.09
93	69	84	772.11
93	70	74	831.02
93	70	75	833.52
93	70	76	824.01
93	70	81	761.93
93	70	82	766.77
93	70	83	777.29
93	70	84	783.48
93	71	74	792.66
93	71	75	826.33
93	71	76	825.47
93	71	81	774.19
93	71	82	791.8
93	71	83	815.67
93	71	84	828.72
93	72	74	863.58
93	72	75	848.23
93	72	76	811.46
93	72	81	839.31
93	72	82	849.78
93	72	83	877.89
93	72	84	894.4
93	73	74	861.52
93	73	75	839.92
93	73	76	813.43
93	73	81	920.8
93	73	82	924.64
93	73	83	939.1
93	73	84	951.04
93	74	74	831.46
93	74	75	825.61
93	74	76	820.82
94	49	74	838.47
94	49	75	833.54
94	49	76	823.79
94	50	71	905.48
94	50	72	848.1
94	50	73	826.31
94	50	74	827.44
94	50	75	811.2
94	50	76	800.68
94	51	71	853.47
94	51	72	834.05
94	51	73	827.33
94	51	74	826
94	51	75	800.47
94	51	76	786.08
94	52	71	834.13
94	52	72	834.12
94	52	73	827.91
94	52	74	817.48
94	52	75	808.26
94	52	76	797.92
94	53	69	671.02
94	53	70	706.57
94	53	71	824.01
94	53	72	842.75
94	53	73	848.51
94	53	74	850.68
94	53	75	843.48
94	53	76	834.56
94	54	69	644.2
94	54	70	656.87
94	54	71	799.03
94	54	72	850.45
94	54	73	878.52
94	54	74	910.82
94	54	75	905.73
94	54	76	896.23
94	54	78	859.16
94	54	79	840.79
94	54	80	804.73
94	55	69	639.28
94	55	70	647.93
94	55	71	778.77
94	55	72	824.68
94	55	73	853.36
94	55	74	946.6
94	55	75	979.14
94	55	76	977.35
94	55	78	911.84
94	55	79	870.84
94	55	80	823.78
94	56	69	663.63
94	56	70	682.01
94	56	71	792.87
94	56	72	846.94
94	56	73	865.12
94	56	74	965.69
94	56	75	994.75
94	56	76	970.15
94	56	78	940.93
94	56	79	939.76
94	56	80	868.72
94	57	71	867.37
94	57	72	902.33
94	57	73	881.04
94	57	74	950.32
94	57	75	981.57
94	57	76	973.57
94	57	77	953.79
94	57	78	931.77
94	57	79	924.47
94	57	80	883.13
94	58	71	904.36
94	58	72	943.72
94	58	73	875.27
94	58	74	890.43
94	58	75	927.16
94	58	76	972.34
94	58	77	948.17
94	58	78	919.37
94	58	79	938.5
94	58	80	932.07
94	59	71	917.58
94	59	72	977.99
94	59	73	984.91
94	59	74	985.85
94	59	75	970.05
94	59	76	958.04
94	59	77	936.31
94	59	78	911.97
94	59	79	965.78
94	59	80	954.6
94	60	71	849.86
94	60	72	851.19
94	60	73	839.51
94	60	74	838.8
94	60	75	871.48
94	60	76	877.78
94	60	77	833.9
94	60	78	756.81
94	60	79	742.48
94	60	80	737.92
94	61	71	630.69
94	61	72	548.83
94	61	73	571.23
94	61	74	682.1
94	61	75	820.87
94	61	76	861.27
94	61	77	859.59
94	61	78	808.6
94	61	79	774.17
94	61	80	757.75
94	62	71	738.41
94	62	72	737.88
94	62	73	782.72
94	62	74	852.39
94	62	75	905.06
94	62	76	928.46
94	62	77	933.4
94	62	78	911.92
94	62	79	869.54
94	62	80	848.86
94	63	71	825.51
94	63	72	857.99
94	63	73	919.55
94	63	74	985.95
94	63	75	1007.5
94	63	76	966.23
94	63	77	909.48
94	63	78	885.25
94	63	79	913.85
94	63	80	969.53
94	64	71	862.98
94	64	72	923.8
94	64	73	981.52
94	64	74	1013
94	64	75	1014.9
94	64	76	980.22
94	64	77	935.62
94	64	78	899.08
94	64	79	887.77
94	64	80	895.71
94	65	71	875.03
94	65	72	949.12
94	65	73	972.18
94	65	74	950.98
94	65	75	975.37
94	65	76	982.73
94	65	77	970.8
94	65	78	928.77
94	65	79	889.03
94	65	80	848.04
94	66	71	876.56
94	66	72	942.05
94	66	73	977.1
94	66	74	992.28
94	66	75	999.83
94	66	76	984.85
94	66	78	950.38
94	66	79	914.47
94	66	80	854.07
94	67	69	780.85
94	67	70	855.69
94	67	71	846.79
94	67	72	922.36
94	67	73	966.18
94	67	74	975.84
94	67	75	977.46
94	67	76	974.67
94	67	78	962.63
94	67	79	912.61
94	67	80	827.89
94	68	69	675.3
94	68	70	734.56
94	68	71	758.75
94	68	72	887.27
94	68	73	943.26
94	68	74	928.66
94	68	75	937.52
94	68	76	943.76
94	68	78	940.98
94	68	79	898.26
94	68	80	818.74
94	69	69	667.27
94	69	70	696.17
94	69	71	696.87
94	69	72	804.71
94	69	73	867.7
94	69	74	880.76
94	69	75	877.54
94	69	76	863.76
94	69	78	859.81
94	69	79	855.93
94	69	80	822.75
94	70	69	669.45
94	70	70	683.22
94	70	71	674.83
94	70	72	767.27
94	70	73	827.28
94	70	74	828.82
94	70	75	831.21
94	70	76	827.2
94	71	71	678.83
94	71	72	763.64
94	71	73	812.57
94	71	74	786.64
94	71	75	803.81
94	71	76	811.72
94	72	71	658.87
94	72	72	755.93
94	72	73	840.01
94	72	74	831.37
94	72	75	838.88
94	72	76	830.56
94	73	71	660.97
94	73	72	755.14
94	73	73	853.74
94	73	74	842.93
94	73	75	839.65
94	73	76	835.8
94	74	74	840.22
94	74	75	831.79
94	74	76	836.81
95	50	71	912.12
95	50	72	859.94
95	50	73	843.2
95	51	71	888.36
95	51	72	869.76
95	51	73	865.01
95	52	71	855.35
95	52	72	883.87
95	52	73	898.48
95	53	69	677.15
95	53	70	705.87
95	53	71	823.91
95	53	72	877.71
95	53	73	899.96
95	53	77	908.51
95	53	78	886.17
95	53	79	858.73
95	53	80	818.67
95	54	69	666.59
95	54	70	670.41
95	54	71	802
95	54	72	834.39
95	54	73	845.4
95	54	77	950.07
95	54	78	921.29
95	54	79	884.72
95	54	80	831.73
95	55	69	666.55
95	55	70	661.78
95	55	71	805.78
95	55	72	839.36
95	55	73	842.11
95	55	77	998.48
95	55	78	955.97
95	55	79	907.01
95	55	80	851.96
95	56	69	679.62
95	56	70	679.88
95	56	71	811.8
95	56	72	857.71
95	56	73	849.59
95	56	77	975.65
95	56	78	970.34
95	56	79	990.33
95	56	80	911.46
95	57	69	765.41
95	57	70	757.04
95	57	71	848.63
95	57	72	893.2
[truncated: 7,412 more rows]
