# Supplementary material for: From mathematics to medicine: A practical primer on topological data analysis (TDA) and the development of related analytic tools for the functional discovery of latent structure in fMRI data
Source: PLoS One. 2021 Aug 12;16(8):e0255859. doi: 10.1371/journal.pone.0255859 (PMC8360597; doi:10.1371/journal.pone.0255859)
Supplement: S1 Data — The included archive of .csv files has one .csv file for each time index. Each .csv file contains a single matrix, which has one column for each of the spatial coordinates x, y, z and one column for the fMRI signal amplitude at voxel (x, y, z) at that time index. This is normalized scan data for a single patient from our study, described in the paper, with an ACC (anterior cingulate cortex) mask applied. This is the data we used, together with our software implementation of our workflow (available at https://github.com/regalski/Wayne-State-TDA), to produce the persistence diagrams, vineyards, and loop locations pictured in the figures and described in the Workflow section of our paper. (ZIP) [file pone.0255859.s004.zip › lea2002_145_121_121_time_22_rdACC.csv]

86	49	77	704.12
86	49	78	708.82
86	49	79	709.19
86	49	80	704.37
86	50	77	711.04
86	50	78	707.57
86	50	79	698.42
86	50	80	692.08
86	51	77	693.15
86	51	78	691.98
86	51	79	695.39
86	51	80	680.92
86	52	77	711.3
86	52	78	703.47
86	52	79	708.42
86	52	80	701.65
86	53	77	794.27
86	53	78	761.29
86	53	79	733.75
86	53	80	733.04
86	54	77	837.73
86	54	78	807.49
86	54	79	805.19
86	54	80	779.27
86	55	77	852.13
86	55	78	835.17
86	55	79	855.59
86	55	80	829.31
86	56	77	849.28
86	56	78	841.63
86	56	79	875.06
86	56	80	871.17
86	57	77	834.89
86	57	78	863.42
86	57	79	888.51
86	57	80	887.42
86	57	81	862.55
86	57	82	831.3
86	58	77	827.6
86	58	78	866.06
86	58	79	890.77
86	58	80	889.22
86	58	81	855.49
86	58	82	850.95
86	59	81	824.9
86	59	82	827.46
86	60	81	743.85
86	60	82	748.95
86	61	81	799.58
86	61	82	814.63
86	62	81	837.36
86	62	82	842.01
86	63	77	882.4
86	63	78	835.5
86	63	79	825.65
86	63	80	829.78
86	63	81	814.65
86	63	82	811.47
86	64	77	875.14
86	64	78	854.99
86	64	79	823.74
86	64	80	780.59
86	64	81	764.72
86	64	82	746.04
86	65	77	870
86	65	78	867.55
86	65	79	841.39
86	65	80	789.29
86	65	81	765.94
86	65	82	749.97
86	66	77	873.7
86	66	78	878.94
86	66	79	856.42
86	66	80	811.22
86	66	81	773.91
86	66	82	750.72
86	67	77	835.75
86	67	78	831.19
86	67	79	828.76
86	67	80	820.78
86	68	77	841.22
86	68	78	840.35
86	68	79	830.49
86	68	80	802.32
86	69	77	852.18
86	69	78	826.41
86	69	79	798.47
86	69	80	762.54
86	70	77	794.93
86	70	78	755.5
86	70	79	727.16
86	70	80	709.63
86	71	77	762.42
86	71	78	739.34
86	71	79	720.93
86	71	80	706.34
86	72	77	746.91
86	72	78	729.67
86	72	79	712.33
86	72	80	692.7
86	73	77	728.56
86	73	78	707.26
86	73	79	692.1
86	73	80	671.87
87	46	81	928.58
87	46	82	915.73
87	46	83	904.31
87	46	84	904.48
87	47	81	840.9
87	47	82	840.51
87	47	83	830.07
87	47	84	827.45
87	48	81	754.07
87	48	82	761.28
87	48	83	759.43
87	48	84	761.38
87	49	77	709.09
87	49	78	716.84
87	49	79	721.97
87	49	80	717.46
87	49	81	727.57
87	49	82	736.06
87	49	83	732.04
87	49	84	731.31
87	50	77	724.69
87	50	78	727.92
87	50	79	721.46
87	50	80	706.5
87	50	81	708.13
87	50	82	716.81
87	50	83	712.82
87	50	84	710.63
87	51	77	706.55
87	51	78	701.85
87	51	79	702
87	51	80	687.35
87	52	77	733.58
87	52	78	720.17
87	52	79	713.65
87	52	80	704.21
87	53	77	830.32
87	53	78	790.8
87	53	79	745.07
87	53	80	736.94
87	54	77	853.07
87	54	78	820.74
87	54	79	803.04
87	54	80	770.07
87	55	77	852.76
87	55	78	839.42
87	55	79	851.57
87	55	80	816.75
87	55	81	771.27
87	55	82	762.99
87	55	83	750.88
87	55	84	742.09
87	56	77	863.14
87	56	78	852.34
87	56	79	890.76
87	56	80	870.9
87	56	81	825.43
87	56	82	800.08
87	56	83	774.97
87	56	84	760.7
87	57	77	852.65
87	57	78	888.84
87	57	79	919.74
87	57	80	908.43
87	57	81	863.67
87	57	82	828.84
87	57	83	794.28
87	57	84	769.21
87	58	77	844.36
87	58	78	892.93
87	58	79	913.72
87	58	80	911.61
87	58	81	878.33
87	58	82	861.79
87	58	83	857.51
87	58	84	840.11
87	59	77	869.54
87	59	78	870.42
87	59	79	869.96
87	59	80	865.11
87	59	81	853.58
87	59	82	853.18
87	59	83	858.8
87	59	84	852.93
87	60	77	806.78
87	60	78	793.17
87	60	79	785.87
87	60	80	781.65
87	60	81	763.33
87	60	82	765.68
87	60	83	783.58
87	60	84	800.78
87	61	77	771.33
87	61	78	736.52
87	61	79	759.62
87	61	80	806.61
87	61	81	788.21
87	61	82	790.64
87	61	83	812.57
87	61	84	813.85
87	62	77	817.57
87	62	78	767.35
87	62	79	789.19
87	62	80	842.59
87	62	81	831.13
87	62	82	836.54
87	62	83	860.65
87	62	84	844.24
87	63	77	904.02
87	63	78	862.41
87	63	79	836.65
87	63	80	808.87
87	63	81	830.04
87	63	82	848.22
87	63	83	855.62
87	63	84	826.49
87	64	77	892.27
87	64	78	851.41
87	64	79	797.75
87	64	80	720.21
87	64	81	775.89
87	64	82	793.76
87	64	83	769.37
87	64	84	749.32
87	65	77	861.96
87	65	78	838.25
87	65	79	794.45
87	65	80	722.36
87	65	81	741.51
87	65	82	744.92
87	65	83	744.93
87	65	84	739.34
87	66	77	865.01
87	66	78	847.07
87	66	79	805.46
87	66	80	733.46
87	66	81	717.63
87	66	82	707.59
87	66	83	716.51
87	66	84	720.73
87	67	77	898.43
87	67	78	829.44
87	67	79	772.66
87	67	80	719.36
87	67	81	699.72
87	67	82	686.98
87	67	83	695.98
87	67	84	703.15
87	68	77	876.47
87	68	78	814.82
87	68	79	773.56
87	68	80	738.84
87	68	81	730.89
87	68	82	720.78
87	68	83	710.08
87	68	84	702.55
87	69	77	815.89
87	69	78	785.27
87	69	79	760.89
87	69	80	739.02
87	70	77	745.89
87	70	78	728.86
87	70	79	719.97
87	70	80	721.96
87	71	77	743.11
87	71	78	745.08
87	71	79	739.96
87	71	80	721.54
87	72	77	752.98
87	72	78	747.33
87	72	79	732.28
87	72	80	710.33
87	73	77	738.41
87	73	78	711.68
87	73	79	695.07
87	73	80	695.96
87	73	81	747.13
87	73	82	783.31
87	73	83	771.76
87	73	84	764.48
87	74	81	769.29
87	74	82	825.34
87	74	83	834.82
87	74	84	847.14
87	75	81	794.26
87	75	82	860.77
87	75	83	892.79
87	75	84	906.35
87	76	81	801.4
87	76	82	866.27
87	76	83	929.09
87	76	84	938.69
88	46	81	955.71
88	46	82	950.08
88	46	83	933.24
88	46	84	922.57
88	47	81	879.78
88	47	82	883.61
88	47	83	852.53
88	47	84	830.45
88	48	81	766.53
88	48	82	777.23
88	48	83	753.67
88	48	84	741.37
88	49	77	719.52
88	49	78	719.9
88	49	79	722.6
88	49	80	715.16
88	49	81	731.78
88	49	82	753.86
88	49	83	742.58
88	49	84	737.57
88	50	77	731.01
88	50	78	731.81
88	50	79	729.17
88	50	80	712.04
88	50	81	722.34
88	50	82	742.55
88	50	83	733.21
88	50	84	724.73
88	51	77	731.98
88	51	78	723.16
88	51	79	714.24
88	51	80	698.79
88	52	77	779.84
88	52	78	759.75
88	52	79	740.18
88	52	80	723.32
88	53	77	880.25
88	53	78	850.04
88	53	79	802.13
88	53	80	774.7
88	54	77	893.95
88	54	78	866.34
88	54	79	840.93
88	54	80	799.66
88	55	77	883.32
88	55	78	862.75
88	55	79	856.6
88	55	80	821.66
88	55	81	786.97
88	55	82	804.04
88	55	83	808.61
88	55	84	807.93
88	56	77	873.1
88	56	78	856.66
88	56	79	861.67
88	56	80	847.64
88	56	81	820.66
88	56	82	824.8
88	56	83	823.35
88	56	84	832.53
88	57	77	861.1
88	57	78	893.01
88	57	79	910.48
88	57	80	893.29
88	57	81	851.78
88	57	82	835.47
88	57	83	824.84
88	57	84	838.67
88	58	77	857.84
88	58	78	906.5
88	58	79	908.12
88	58	80	902.31
88	58	81	895.12
88	58	82	882.24
88	58	83	870.86
88	58	84	871.33
88	59	77	889.32
88	59	78	894.37
88	59	79	866.58
88	59	80	862.35
88	59	81	880.06
88	59	82	876.06
88	59	83	864.69
88	59	84	857.95
88	60	77	866.03
88	60	78	866.42
88	60	79	824.54
88	60	80	781.65
88	60	81	750.17
88	60	82	752.66
88	60	83	768.39
88	60	84	788.11
88	61	77	840.61
88	61	78	848.33
88	61	79	826.62
88	61	80	805.21
88	61	81	802.43
88	61	82	813
88	61	83	833.23
88	61	84	826.71
88	62	77	853.36
88	62	78	851.46
88	62	79	854.29
88	62	80	860.3
88	62	81	860.59
88	62	82	866.77
88	62	83	891.51
88	62	84	874.14
88	63	77	906.2
88	63	78	857.04
88	63	79	849.91
88	63	80	854.81
88	63	81	870.87
88	63	82	890.84
88	63	83	908.33
88	63	84	878.14
88	64	77	900.4
88	64	78	831.43
88	64	79	786
88	64	80	749.92
88	64	81	849.16
88	64	82	893.15
88	64	83	867.99
88	64	84	819.25
88	65	77	887.05
88	65	78	808.89
88	65	79	752.74
88	65	80	713.5
88	65	81	806.43
88	65	82	847.38
88	65	83	847.43
88	65	84	803.81
88	66	77	887.33
88	66	78	807.48
88	66	79	745.77
88	66	80	702
88	66	81	761.25
88	66	82	790.95
88	66	83	800.99
88	66	84	769.72
88	67	77	880.57
88	67	78	799.25
88	67	79	731.54
88	67	80	679.7
88	67	81	710.53
88	67	82	723.93
88	67	83	729.3
88	67	84	722.42
88	68	77	827.37
88	68	78	768.26
88	68	79	728.11
88	68	80	708.35
88	68	81	730.6
88	68	82	738
88	68	83	729.19
88	68	84	717.37
88	69	77	766.26
88	69	78	746.11
88	69	79	732.27
88	69	80	731.01
88	70	77	740.04
88	70	78	734.72
88	70	79	733.51
88	70	80	733.39
88	71	77	730.74
88	71	78	735.6
88	71	79	736.43
88	71	80	727.74
88	72	77	731.98
88	72	78	738.05
88	72	79	740.47
88	72	80	735.78
88	73	77	729.84
88	73	78	722.83
88	73	79	730.46
88	73	80	751.57
88	73	81	761.34
88	73	82	780.14
88	73	83	796.89
88	73	84	781.84
88	74	81	809.53
88	74	82	855.39
88	74	83	872.88
88	74	84	875.8
88	75	81	863.8
88	75	82	923.36
88	75	83	925.11
88	75	84	939.18
88	76	81	873.77
88	76	82	927.15
88	76	83	917.91
88	76	84	948.29
89	46	81	958.91
89	46	82	961.6
89	46	83	938.39
89	46	84	914.58
89	47	81	890.5
89	47	82	892.09
89	47	83	859.43
89	47	84	829.75
89	48	81	782.44
89	48	82	794.01
89	48	83	777.22
89	48	84	757.87
89	49	77	743.95
89	49	78	724.49
89	49	79	717.87
89	49	80	721.52
89	49	81	743.04
89	49	82	768.1
89	49	83	768.08
89	49	84	764.87
89	50	74	716.39
89	50	75	727.22
89	50	76	735.32
89	50	77	732.75
89	50	78	721.98
89	50	79	720.71
89	50	80	728.01
89	50	81	746.11
89	50	82	766.86
89	50	83	767.43
89	50	84	764.75
89	51	74	728.35
89	51	75	759.87
89	51	76	777.19
89	51	77	770.68
89	51	78	764.42
89	51	79	757.73
89	51	80	743.65
89	51	81	738.62
89	51	82	743.19
89	51	83	736.39
89	51	84	726.27
89	52	74	776.76
89	52	75	841.63
89	52	76	870.12
89	52	77	842.74
89	52	78	830.69
89	52	79	822.09
89	52	80	799.16
89	52	81	782.06
89	52	82	777.29
89	52	83	755.25
89	52	84	731.62
89	53	74	817.46
89	53	75	891.16
89	53	76	928.72
89	53	77	880.7
89	53	78	887.39
89	53	79	904
89	53	80	877.5
89	53	81	848.68
89	53	82	833.1
89	53	83	804.67
89	53	84	779.52
89	54	74	821.52
89	54	75	888.14
89	54	76	933.22
89	54	77	916.37
89	54	78	907.9
89	54	79	893.08
89	54	80	868.12
89	54	81	842.24
89	54	82	850.58
89	54	83	857.32
89	54	84	855.88
89	55	75	852.52
89	55	76	908.72
89	55	77	921.97
89	55	78	906.8
89	55	79	876.65
89	55	80	862.63
89	55	81	852.3
89	55	82	861.87
89	55	83	867.81
89	55	84	867.36
89	56	75	803.84
89	56	76	849.62
89	56	77	867.82
89	56	78	874.7
89	56	79	865.39
89	56	80	869.27
89	56	81	871.29
89	56	82	870.5
89	56	83	872.69
89	56	84	874.86
89	57	75	835.7
89	57	76	843.66
89	57	77	863.04
89	57	78	869.07
89	57	79	847.77
89	57	80	850.15
89	57	81	856.96
89	57	82	863.66
89	57	83	867.37
89	57	84	881.84
89	58	77	879.62
89	58	78	897.75
89	58	79	872.93
89	58	80	884.85
89	58	81	916.27
89	58	82	916.39
89	58	83	915.68
89	58	84	929.22
89	59	77	895.07
89	59	78	902.74
89	59	79	898.01
89	59	80	909.47
89	59	81	919.48
89	59	82	903.51
89	59	83	881.96
89	59	84	876.67
89	60	77	838.73
89	60	78	810.03
89	60	79	823.81
89	60	80	795.37
89	60	81	718.21
89	60	82	706
89	60	83	712.05
89	60	84	743.8
89	61	77	819.72
89	61	78	793.07
89	61	79	804.03
89	61	80	796.84
89	61	81	775.71
89	61	82	763.22
89	61	83	755.19
89	61	84	801.3
89	62	77	856.64
89	62	78	827.25
89	62	79	838.04
89	62	80	860.05
89	62	81	870.62
89	62	82	862.68
89	62	83	854.88
89	62	84	879.84
89	63	77	882.85
89	63	78	833.06
89	63	79	851.62
89	63	80	888.7
89	63	81	921.9
89	63	82	933.03
89	63	83	931.27
89	63	84	912.08
89	64	77	881.04
89	64	78	802.3
89	64	79	785.02
89	64	80	801.15
89	64	81	885.58
89	64	82	929.32
89	64	83	915.78
89	64	84	864.51
89	65	77	871.51
89	65	78	790.03
89	65	79	756.7
89	65	80	760.93
89	65	81	863.25
89	65	82	915.08
89	65	83	910.2
89	65	84	851.03
89	66	75	884.93
89	66	76	866.71
89	66	77	850.66
89	66	78	789.63
89	66	79	754.23
89	66	80	742.26
89	66	81	835.98
89	66	82	884.23
89	66	83	878.6
89	66	84	818.95
89	67	75	879.68
89	67	76	838.97
89	67	77	805.24
89	67	78	761.22
89	67	79	724.78
89	67	80	703.22
89	67	81	760.07
89	67	82	789.43
89	67	83	784.39
89	67	84	753.84
89	68	75	855.69
89	68	76	812.43
89	68	77	779.05
89	68	78	760.13
89	68	79	736.74
89	68	80	720.08
89	68	81	749.61
89	68	82	765.61
89	68	83	759.82
89	68	84	745.27
89	69	74	842.79
89	69	75	809.26
89	69	76	780.73
89	69	77	765.24
89	69	78	763.68
89	69	79	753.5
89	69	80	744.69
89	69	81	757.31
89	69	82	765.35
89	69	83	767
89	69	84	768.26
89	70	74	823.95
89	70	75	767.4
89	70	76	740.52
89	70	77	739.91
89	70	78	733.47
89	70	79	732.02
89	70	80	739.07
89	70	81	753
89	70	82	767.89
89	70	83	793.34
89	70	84	797.97
89	71	74	799.26
89	71	75	755.89
89	71	76	734.26
89	71	77	728.15
89	71	78	732.18
89	71	79	738.86
89	71	80	746.88
89	71	81	754.28
89	71	82	763.37
89	71	83	771.49
89	71	84	763.82
89	72	74	770.24
89	72	75	753.35
89	72	76	739.11
89	72	77	728.4
89	72	78	743.17
89	72	79	754.33
89	72	80	759.53
89	72	81	762.86
89	72	82	769.36
89	72	83	770.47
89	72	84	754.72
89	73	74	724.7
89	73	75	724.19
89	73	76	731.33
89	73	77	738.22
89	73	78	737.35
89	73	79	744.08
89	73	80	762.93
89	73	81	784.34
89	73	82	808.2
89	73	83	832.92
89	73	84	811.8
89	74	81	836.45
89	74	82	876.52
89	74	83	899.19
89	74	84	896.51
89	75	81	903.12
89	75	82	950.98
89	75	83	951.53
89	75	84	957.83
89	76	81	910.29
89	76	82	969.31
89	76	83	958.52
89	76	84	966.15
90	46	81	947.94
90	46	82	953.5
90	46	83	934.54
90	46	84	908.78
90	47	81	884.25
90	47	82	890.1
90	47	83	856.06
90	47	84	825.37
90	48	81	792.97
90	48	82	799.13
90	48	83	783.08
90	48	84	767.21
90	49	74	739.5
90	49	75	753.56
90	49	76	763.48
90	49	81	750.9
90	49	82	766.92
90	49	83	772.05
90	49	84	773.81
90	50	74	716.05
90	50	75	729.33
90	50	76	747.6
90	50	77	760.48
90	50	78	735.44
90	50	79	732.37
90	50	80	754.95
90	50	81	763.55
90	50	82	770.59
90	50	83	775.45
90	50	84	777.59
90	51	74	723.88
90	51	75	764
90	51	76	798.18
90	51	77	813.07
90	51	78	797.69
90	51	79	793.12
90	51	80	783.57
90	51	81	768.05
90	51	82	752.31
90	51	83	747.58
90	51	84	743.76
90	52	74	789.9
90	52	75	859.66
90	52	76	895.65
90	52	77	896.99
90	52	78	888.07
90	52	79	879.61
90	52	80	852.91
90	52	81	828.63
90	52	82	806.22
90	52	83	778.82
90	52	84	743.35
90	53	74	808.86
90	53	75	874.01
90	53	76	904.57
90	53	77	878.29
90	53	78	915.39
90	53	79	963.41
90	53	80	947.54
90	53	81	921.2
90	53	82	892.37
90	53	83	845.71
90	53	84	791.2
90	54	74	801.29
90	54	75	866.72
90	54	76	910
90	54	77	911.61
90	54	78	923.33
90	54	79	924.42
90	54	80	908.57
90	54	81	898.74
90	54	82	909.62
90	54	83	900.47
90	54	84	890.5
90	55	74	788.31
90	55	75	847.44
90	55	76	908.91
90	55	77	946.57
90	55	78	936.2
90	55	79	905.64
90	55	80	893.77
90	55	81	895.66
90	55	82	912.16
90	55	83	913.74
90	55	84	908.14
90	56	74	772.77
90	56	75	796.13
90	56	76	849.91
90	56	77	900.91
90	56	78	932.05
90	56	79	937.93
90	56	80	920.4
90	56	81	912.65
90	56	82	912.42
90	56	83	908.07
90	56	84	898.96
90	57	74	838.69
90	57	75	830.53
90	57	76	840.24
90	57	77	881.24
90	57	78	889.47
90	57	79	859.45
90	57	80	870.6
90	57	81	905.84
90	57	82	911.27
90	57	83	906.7
90	57	84	892.24
90	58	74	930.55
90	58	75	903.72
90	58	76	867.9
90	58	77	887.6
90	58	78	900.78
90	58	79	874.73
90	58	80	904.25
90	58	81	969.77
90	58	82	974.89
90	58	83	974.18
90	58	84	985.43
90	59	75	865.88
90	59	76	859.02
90	59	77	876.73
90	59	78	900.48
90	59	79	921.99
90	59	80	957.82
90	59	81	989.24
90	59	82	964.06
90	59	83	923.86
90	59	84	918.54
90	60	75	760.58
90	60	76	734.65
90	60	77	730.43
90	60	78	729.17
90	60	79	771.74
90	60	80	773.66
90	60	81	722.12
90	60	82	702.27
90	60	83	686
90	60	84	701.09
90	61	77	734.63
90	61	78	737.91
90	61	79	765.29
90	61	80	764.29
90	61	81	722.09
90	61	82	693.39
90	61	83	662.06
90	61	84	730.12
90	62	75	868.44
90	62	76	861.45
90	62	77	867.27
90	62	78	857.2
90	62	79	854.73
90	62	80	856.01
90	62	81	838.63
90	62	82	811.09
90	62	83	767.49
90	62	84	829.18
90	63	75	751.41
90	63	76	825.01
90	63	77	879.07
90	63	78	855.94
90	63	79	881.66
90	63	80	918.02
90	63	81	948.98
90	63	82	939.74
90	63	83	895.86
90	63	84	919.18
90	64	75	758.54
90	64	76	824.72
90	64	77	862.89
90	64	78	796.12
90	64	79	805.02
90	64	80	846.37
90	64	81	894.76
90	64	82	910.59
90	64	83	896.1
90	64	84	887.19
90	65	74	923.49
90	65	75	851.22
90	65	76	850.03
90	65	77	842.99
90	65	78	767.97
90	65	79	765.58
90	65	80	804.9
90	65	81	881.4
90	65	82	918.64
90	65	83	913.31
90	65	84	884.54
90	66	74	908.19
90	66	75	892.25
90	66	76	854.72
90	66	77	806.34
90	66	78	761.16
90	66	79	756.95
90	66	80	781.34
90	66	81	878.17
90	66	82	929.73
90	66	83	923.56
90	66	84	865.22
90	67	74	901.61
90	67	75	862.29
90	67	76	807.49
90	67	77	763.06
90	67	78	741.52
90	67	79	743.12
90	67	80	756.41
90	67	81	804.46
90	67	82	832.94
90	67	83	835.49
90	67	84	778.6
90	68	74	892.37
90	68	75	821.86
90	68	76	774.92
90	68	77	752.62
90	68	78	755.08
90	68	79	760.6
90	68	80	762.31
90	68	81	776.51
90	68	82	786.94
90	68	83	787.02
90	68	84	771.9
90	69	74	847.5
90	69	75	784.71
90	69	76	763.31
90	69	77	762.63
90	69	78	778.08
90	69	79	781.17
90	69	80	771.35
90	69	81	770.47
90	69	82	773.57
90	69	83	777.27
90	69	84	787.49
90	70	74	810.1
90	70	75	778.17
90	70	76	757.26
90	70	77	751.6
90	70	78	757.33
90	70	79	755.77
90	70	80	751.96
90	70	81	753.87
90	70	82	764.93
90	70	83	788.67
90	70	84	794.24
90	71	74	796.16
90	71	75	786.61
90	71	76	762.49
90	71	77	743.85
90	71	78	751.98
90	71	79	755.04
90	71	80	757.73
90	71	81	763.96
90	71	82	773.3
90	71	83	783.38
90	71	84	775.69
90	72	74	806.78
90	72	75	799.7
90	72	76	773.34
90	72	77	747.1
90	72	78	761.36
90	72	79	770.8
90	72	80	776.9
90	72	81	788.18
90	72	82	795.52
90	72	83	795.6
90	72	84	779.09
90	73	74	807.54
90	73	75	794.85
90	73	76	778.6
90	73	81	831.46
90	73	82	855.7
90	73	83	868.82
90	73	84	845.99
90	74	81	890.48
90	74	82	920.74
90	74	83	931.5
90	74	84	920.05
90	75	81	948.12
90	75	82	976.7
90	75	83	980.82
90	75	84	976.3
90	76	81	936.32
90	76	82	986.27
90	76	83	1001.4
90	76	84	993.63
91	47	81	885.03
91	47	82	892.28
91	47	83	871.06
91	47	84	859.82
91	48	81	810.61
91	48	82	808.01
91	48	83	802.02
91	48	84	797.89
91	49	74	760.42
91	49	75	775.69
91	49	76	768.48
91	49	81	769.24
91	49	82	771.83
91	49	83	780.01
91	49	84	784.78
91	50	74	744.26
91	50	75	764.6
91	50	76	757.64
91	50	81	775.74
91	50	82	774.8
91	50	83	777.9
91	50	84	779.99
91	51	74	755.43
91	51	75	793.06
91	51	76	798.7
91	51	81	765.17
91	51	82	748.74
91	51	83	743.29
91	51	84	745.76
91	52	74	824.22
91	52	75	890.07
91	52	76	902.09
91	52	81	806.62
91	52	82	781.87
91	52	83	768.68
91	52	84	751.15
91	53	74	850.13
91	53	75	924.59
91	53	76	945.49
91	53	81	900.05
91	53	82	859.77
91	53	83	824.77
91	53	84	784.97
91	54	74	850.86
91	54	75	919.89
91	54	76	948.43
91	54	81	906.08
91	54	82	910.04
91	54	83	886.04
91	54	84	851.32
91	55	74	837.05
91	55	75	895.35
91	55	76	941.56
91	55	81	918.59
91	55	82	932.22
91	55	83	927.85
91	55	84	917.38
91	56	74	798.95
91	56	75	844.21
91	56	76	903.63
91	56	81	939.57
91	56	82	937.81
91	56	83	936.61
91	56	84	930.43
91	57	74	837.48
91	57	75	847.18
91	57	76	878.25
91	57	77	915.26
91	57	78	935.7
91	57	79	929.43
91	57	80	933.74
91	57	81	950.67
91	57	82	944.2
91	57	83	930.41
91	57	84	903.46
91	58	74	924.06
91	58	75	897.2
91	58	76	884.19
91	58	77	910.1
91	58	78	934.11
91	58	79	936.79
91	58	80	958.51
91	58	81	1005.5
91	58	82	1003.6
91	58	83	1002.3
91	58	84	1005.8
91	59	74	888.21
91	59	75	882.23
91	59	76	887.97
91	59	77	900.59
91	59	78	924.27
91	59	79	951.71
91	59	80	975.61
91	59	81	1007.9
91	59	82	984.42
91	59	83	953.57
91	59	84	932.45
91	60	74	792.8
91	60	75	757.73
91	60	76	715.37
91	60	77	721.69
91	60	78	737.8
91	60	79	744.51
91	60	80	754.4
91	60	81	779.23
91	60	82	773.1
91	60	83	743.57
91	60	84	699.23
91	61	74	765.33
91	61	75	681.07
91	61	76	679.67
91	61	77	713.9
91	61	78	764.2
91	61	79	760.8
91	61	80	761.41
91	61	81	749.8
91	61	82	730.95
91	61	83	711.63
91	61	84	684.93
91	62	74	938.29
91	62	75	730.94
91	62	76	824.89
91	62	77	880.26
91	62	78	905.8
91	62	79	885.73
91	62	80	874.45
91	62	81	861.27
91	62	82	841.16
91	62	83	812.07
91	62	84	821.09
91	63	74	895.07
91	63	75	701.56
91	63	76	826.78
91	63	77	892.28
91	63	78	874.94
91	63	79	908.04
91	63	80	943
91	63	81	973.58
91	63	82	963.86
91	63	83	911.08
91	63	84	948.72
91	64	74	863.84
91	64	75	813.97
91	64	76	861.27
91	64	77	863.01
91	64	78	800.21
91	64	79	825.35
91	64	80	869.05
91	64	81	900.77
91	64	82	903.81
91	64	83	868.18
91	64	84	910.72
91	65	74	903.05
91	65	75	944.51
91	65	76	887.36
91	65	77	830.1
91	65	78	766.95
91	65	79	777.75
91	65	80	816
91	65	81	880.13
91	65	82	910.86
91	65	83	889.44
91	65	84	913.94
91	66	74	888.64
91	66	75	903.56
91	66	76	853.85
91	66	77	800.15
91	66	78	757.5
91	66	79	760.61
91	66	80	793.28
91	66	81	883.83
91	66	82	937.23
91	66	83	937.22
91	66	84	913.3
91	67	74	896.47
91	67	75	866.26
91	67	76	814.03
91	67	81	823.08
91	67	82	852.61
91	67	83	882.7
91	67	84	823.49
91	68	74	898.38
91	68	75	835.82
91	68	76	782.97
91	68	81	794.84
91	68	82	799.23
91	68	83	812.42
91	68	84	788.93
91	69	74	838.66
91	69	75	787.03
91	69	76	760.03
91	69	81	786.23
91	69	82	778.93
91	69	83	778.21
91	69	84	780.34
91	70	74	800.08
91	70	75	787.17
91	70	76	767.76
91	70	81	753.18
91	70	82	756.26
91	70	83	787.63
91	70	84	779.78
91	71	74	793.52
91	71	75	802.71
91	71	76	782.15
91	71	81	762.57
91	71	82	774.1
91	71	83	791.98
91	71	84	779.66
91	72	74	809.28
91	72	75	809.99
91	72	76	785.09
91	72	81	802.53
91	72	82	818.38
91	72	83	815.63
91	72	84	801.69
91	73	74	818.82
91	73	75	815.81
91	73	76	787.83
91	73	81	876.05
91	73	82	895.78
91	73	83	889.92
91	73	84	878.4
91	74	74	816.5
91	74	75	813.23
91	74	76	783.48
91	74	81	946.93
91	74	82	964.65
91	74	83	965.75
91	74	84	954.44
91	75	81	995.74
91	75	82	1007.3
91	75	83	1020.4
91	75	84	1010.9
91	76	81	962.95
91	76	82	992.33
91	76	83	1020.3
91	76	84	1025.5
92	47	81	936.77
92	47	82	944.51
92	47	83	918.86
92	47	84	925.7
92	48	81	854.56
92	48	82	862.11
92	48	83	860.6
92	48	84	868.02
92	49	74	791.7
92	49	75	815.22
92	49	76	790.7
92	49	81	795.91
92	49	82	806.71
92	49	83	824.06
92	49	84	830.72
92	50	74	776.13
92	50	75	790.01
92	50	76	766.18
92	50	81	789.75
92	50	82	796.57
92	50	83	803.25
92	50	84	802.66
92	51	74	783.1
92	51	75	787.43
92	51	76	774.21
92	51	81	751.63
92	51	82	760.39
92	51	83	746.93
92	51	84	755.35
92	52	74	843.06
92	52	75	872.14
92	52	76	867.73
92	52	81	747.08
92	52	82	752.3
92	52	83	750.94
92	52	84	758.65
92	53	74	908.23
92	53	75	954.88
92	53	76	953.36
92	53	81	794.25
92	53	82	775.52
92	53	83	773.7
92	53	84	767.41
92	54	74	941.52
92	54	75	981.83
92	54	76	982.35
92	54	81	841.03
92	54	82	835.83
92	54	83	809.85
92	54	84	773.27
92	55	74	906.84
92	55	75	949.64
92	55	76	970.17
92	55	81	889.87
92	55	82	885.51
92	55	83	863.73
92	55	84	841.81
92	56	74	862.4
92	56	75	910.56
92	56	76	954.44
92	56	81	925.99
92	56	82	905.01
92	56	83	888.46
92	56	84	882.78
92	57	74	857.84
92	57	75	887.74
92	57	76	926.1
92	57	77	928.61
92	57	78	942.61
92	57	79	964.32
92	57	80	950.31
92	57	81	932.13
92	57	82	895.86
92	57	83	877.41
92	57	84	876.31
92	58	74	898.86
92	58	75	885.98
92	58	76	911.71
92	58	77	921.84
92	58	78	946.39
92	58	79	990.27
92	58	80	980.29
92	58	81	955.14
92	58	82	950.07
92	58	83	946.9
92	58	84	944.84
92	59	74	931.11
92	59	75	927.21
92	59	76	936.63
92	59	77	931.6
92	59	78	950.31
92	59	79	1003.2
92	59	80	985.35
92	59	81	937.69
92	59	82	932.65
92	59	83	924.3
92	59	84	901.47
92	60	74	867.95
92	60	75	841.59
92	60	76	800.82
92	60	77	804.92
92	60	78	820.19
92	60	79	776.99
92	60	80	767.1
92	60	81	793.8
92	60	82	807.87
92	60	83	805.39
92	60	84	755.71
92	61	74	812.82
92	61	75	724
92	61	76	742.85
92	61	77	794.24
92	61	78	841.31
92	61	79	778.33
92	61	80	794.95
92	61	81	869.29
92	61	82	889.24
92	61	83	887.32
92	61	84	793.62
92	62	74	888.71
92	62	75	641.85
92	62	76	803.04
92	62	77	897.02
92	62	78	918.73
92	62	79	879.89
92	62	80	897.08
92	62	81	958
92	62	82	974.77
92	62	83	973.05
92	62	84	911.68
92	63	74	858.34
92	63	75	706.9
92	63	76	844.44
92	63	77	909.64
92	63	78	863.19
92	63	79	896.28
92	63	80	931.93
92	63	81	970.78
92	63	82	994.35
92	63	83	1002.9
92	63	84	1000.3
92	64	74	826.52
92	64	75	865.79
92	64	76	903.92
92	64	77	890.27
92	64	78	823.8
92	64	79	820.84
92	64	80	839.47
92	64	81	895.02
92	64	82	934.27
92	64	83	959.9
92	64	84	961.82
92	65	74	854.96
92	65	75	980.21
92	65	76	926
92	65	77	868.67
92	65	78	815.85
92	65	79	784.79
92	65	80	783.98
92	65	81	861.54
92	65	82	915.17
92	65	83	945.19
92	65	84	952.66
92	66	74	875.64
92	66	75	917.56
92	66	76	880.33
92	66	77	845.96
92	66	78	822.62
92	66	79	792.85
92	66	80	784.18
92	66	81	856.78
92	66	82	916.74
92	66	83	962.64
92	66	84	958.04
92	67	74	909.11
92	67	75	891.77
92	67	76	858.66
92	67	81	798.99
92	67	82	847.31
92	67	83	919.92
92	67	84	890.95
92	68	74	920.06
92	68	75	873.24
92	68	76	834.08
92	68	81	782.03
92	68	82	805.46
92	68	83	845.49
92	68	84	822.83
92	69	74	861.02
92	69	75	830.7
92	69	76	790.3
92	69	81	791.89
92	69	82	794.68
92	69	83	790.11
92	69	84	779.63
92	70	74	817.41
92	70	75	804.9
92	70	76	781.53
92	70	81	772.97
92	70	82	777.73
92	70	83	776.65
92	70	84	775.79
92	71	74	802.66
92	71	75	796.55
92	71	76	781.13
92	71	81	769.7
92	71	82	786.94
92	71	83	798.24
92	71	84	801.05
92	72	74	820.5
92	72	75	815.62
92	72	76	787.87
92	72	81	808.32
92	72	82	834.16
92	72	83	852.18
92	72	84	854.05
92	73	74	811.39
92	73	75	815.97
92	73	76	786.21
92	73	81	887.77
92	73	82	913.25
92	73	83	921.13
92	73	84	917.89
92	74	74	799.5
92	74	75	805.41
92	74	76	781.85
92	74	81	964.78
92	74	82	982.58
92	74	83	989.39
92	74	84	987.88
92	75	81	1006.6
92	75	82	1014.3
92	75	83	1032
92	75	84	1045.9
92	76	81	971.18
92	76	82	974.45
92	76	83	995.68
92	76	84	1030.3
93	49	74	813.85
93	49	75	841.79
93	49	76	807.98
93	50	74	800.51
93	50	75	805.63
93	50	76	775.78
93	50	81	796.95
93	50	82	789.85
93	50	83	800.57
93	50	84	814.96
93	51	74	795.18
93	51	75	771.27
93	51	76	755.64
93	51	81	786.47
93	51	82	780.62
93	51	83	778.08
93	51	84	796.96
93	52	74	832.62
93	52	75	823.11
93	52	76	809.11
93	52	81	769.26
93	52	82	762.36
93	52	83	762.5
93	52	84	779.69
93	53	74	915.85
93	53	75	914.99
93	53	76	889.88
93	53	81	738.25
93	53	82	731.2
93	53	83	737.93
93	53	84	749.51
93	54	71	769.16
93	54	72	786.64
93	54	73	865.62
93	54	74	988.71
93	54	75	984.82
93	54	76	949.83
93	54	81	764.22
93	54	82	770.23
93	54	83	753.64
93	54	84	724.72
93	55	71	789.2
93	55	72	802.45
93	55	73	856.45
93	55	74	965.59
93	55	75	984.03
93	55	76	973.38
93	55	81	809.41
93	55	82	808.68
93	55	83	792
93	55	84	769.57
93	56	71	837.98
93	56	72	833.65
93	56	73	845.43
93	56	74	943.97
93	56	75	966.22
93	56	76	969.01
93	56	81	855.31
93	56	82	839.73
93	56	83	826.54
93	56	84	814.81
93	57	71	930.23
93	57	72	890.1
93	57	73	841.79
93	57	74	901.25
93	57	75	932.02
93	57	76	952.56
93	57	77	934.75
93	57	78	936.88
93	57	79	956.53
93	57	80	917.36
93	58	71	968.45
93	58	72	976.38
93	58	73	911.61
93	58	74	885.08
93	58	75	897.44
93	58	76	941.63
93	58	77	934.38
93	58	78	951.56
93	58	79	992.27
93	58	80	958.19
93	59	71	931.45
93	59	72	984.98
93	59	73	982.46
93	59	74	958.96
93	59	75	950.3
93	59	76	928.86
93	59	77	929.17
93	59	78	953.3
93	59	79	1002.2
93	59	80	966.8
93	60	71	866.55
93	60	72	924.48
93	60	73	875.19
93	60	74	888.46
93	60	75	897.7
93	60	76	864.52
93	60	77	854.92
93	60	78	842.23
93	60	79	787.23
93	60	80	771.09
93	61	74	771.57
93	61	75	814.3
93	61	76	822.05
93	61	77	832.28
93	61	78	832.64
93	61	79	764.54
93	61	80	778.34
93	62	71	857.22
93	62	72	976.68
93	62	73	954.75
93	62	74	897.88
93	62	75	793.07
93	62	76	849.49
93	62	77	883.35
93	62	78	893.51
93	62	79	863.46
93	62	80	884.8
93	63	71	848.58
93	63	72	963.33
93	63	73	966.07
93	63	74	924.75
93	63	75	872.95
93	63	76	891.33
93	63	77	896.09
93	63	78	877.18
93	63	79	916.16
93	63	80	937.36
93	64	71	854.27
93	64	72	924.39
93	64	73	912.82
93	64	74	914.92
93	64	75	941.2
93	64	76	936.22
93	64	77	913.25
93	64	78	863.96
93	64	79	851.85
93	64	80	847.04
93	65	71	860.02
93	65	72	972.97
93	65	73	918.66
93	65	74	916.08
93	65	75	964.41
93	65	76	948.64
93	65	77	921.86
93	65	78	876.25
93	65	79	822.02
93	65	80	794.07
93	66	71	855.43
93	66	72	958.15
93	66	73	955.44
93	66	74	954.83
93	66	75	955.7
93	66	76	921.25
93	67	71	853.43
93	67	72	954.08
93	67	73	970.73
93	67	74	970.3
93	67	75	944.42
93	67	76	925.05
93	67	81	772.8
93	67	82	814.14
93	67	83	895.17
93	67	84	904.78
93	68	71	844.21
93	68	72	969.31
93	68	73	977.95
93	68	74	958.92
93	68	75	924.42
93	68	76	908.57
93	68	81	762.78
93	68	82	788.27
93	68	83	838.79
93	68	84	838.17
93	69	71	758.5
93	69	72	892.47
93	69	73	914.2
93	69	74	906.29
93	69	75	887.11
93	69	76	848.69
93	69	81	784.24
93	69	82	790.34
93	69	83	798.94
93	69	84	785.92
93	70	74	845.06
93	70	75	826.79
93	70	76	818.55
93	70	81	775.54
93	70	82	777.82
93	70	83	763.58
93	70	84	775.29
93	71	74	817.02
93	71	75	801.07
93	71	76	801.83
93	71	81	777.85
93	71	82	792.95
93	71	83	792.66
93	71	84	811.53
93	72	74	852.22
93	72	75	844.83
93	72	76	812.93
93	72	81	838.02
93	72	82	863.85
93	72	83	891.72
93	72	84	897.41
93	73	74	828.23
93	73	75	831.67
93	73	76	813.41
93	73	81	920.38
93	73	82	942.62
93	73	83	942.89
93	73	84	952.94
93	74	74	807.75
93	74	75	811.14
93	74	76	808.3
94	49	74	821.75
94	49	75	836.59
94	49	76	811.32
94	50	71	855.8
94	50	72	836.37
94	50	73	814.06
94	50	74	806.82
94	50	75	811.1
94	50	76	785.91
94	51	71	838.43
94	51	72	843.53
94	51	73	829.59
94	51	74	805.04
94	51	75	778.74
94	51	76	760.37
94	52	71	827.89
94	52	72	836.82
94	52	73	834.09
94	52	74	828.68
94	52	75	820.96
94	52	76	799.95
94	53	69	631.45
94	53	70	712.11
94	53	71	835.42
94	53	72	838.38
94	53	73	857.76
94	53	74	884.95
94	53	75	851.64
94	53	76	845
94	54	69	606.27
94	54	70	687.32
94	54	71	828.16
94	54	72	828.59
94	54	73	878.93
94	54	74	949.83
94	54	75	910.88
94	54	76	901.62
94	54	78	871.24
94	54	79	838.79
94	54	80	785.96
94	55	69	595.2
94	55	70	662.66
94	55	71	810.82
94	55	72	815.92
94	55	73	866.46
94	55	74	973.2
94	55	75	987.95
94	55	76	978.57
94	55	78	919.59
94	55	79	880.24
94	55	80	817.93
94	56	69	638.6
94	56	70	691.46
94	56	71	834.11
94	56	72	846.56
94	56	73	879.95
94	56	74	975.15
94	56	75	1006.1
94	56	76	1007.5
94	56	78	960.32
94	56	79	959.57
94	56	80	886.05
94	57	71	895.02
94	57	72	892.6
94	57	73	881.58
94	57	74	931.13
94	57	75	965.81
94	57	76	984.88
94	57	77	959.56
94	57	78	963.94
94	57	79	983.17
94	57	80	907.72
94	58	71	941.34
94	58	72	946.16
94	58	73	900.83
94	58	74	895.72
94	58	75	923.81
94	58	76	963.07
94	58	77	965.26
94	58	78	980.45
94	58	79	1012.3
94	58	80	953.49
94	59	71	975.75
94	59	72	1008.3
94	59	73	991.12
94	59	74	988.21
94	59	75	982.27
94	59	76	947.67
94	59	77	947.31
94	59	78	962.34
94	59	79	1012.5
94	59	80	968.51
94	60	71	863.81
94	60	72	878.12
94	60	73	836.87
94	60	74	840.43
94	60	75	854.6
94	60	76	891.76
94	60	77	867.02
94	60	78	834.55
94	60	79	778.12
94	60	80	779.03
94	61	71	597
94	61	72	617.67
94	61	73	608.46
94	61	74	679.06
94	61	75	765.01
94	61	76	874.77
94	61	77	874.3
94	61	78	834.28
94	61	79	745.43
94	61	80	769.62
94	62	71	761.75
94	62	72	814.93
94	62	73	844.47
94	62	74	892.48
94	62	75	903.3
94	62	76	942.84
94	62	77	938.89
94	62	78	918.43
94	62	79	861.39
94	62	80	875.99
94	63	71	876.52
94	63	72	961.37
94	63	73	981.66
94	63	74	995.37
94	63	75	1001.1
94	63	76	961.39
94	63	77	930.38
94	63	78	909.76
94	63	79	941.99
94	63	80	953.55
94	64	71	891.67
94	64	72	1007.1
94	64	73	1002.6
94	64	74	1001.8
94	64	75	1014.3
94	64	76	974.85
94	64	77	945.73
94	64	78	922.97
94	64	79	909.78
94	64	80	892.82
94	65	71	873.39
94	65	72	1021.3
94	65	73	973.34
94	65	74	959.15
94	65	75	978.62
94	65	76	971.57
94	65	77	963.38
94	65	78	952.82
94	65	79	903.43
94	65	80	860.47
94	66	71	886.74
94	66	72	977.06
94	66	73	975.11
94	66	74	978.92
94	66	75	989.59
94	66	76	966.47
94	66	78	969.52
94	66	79	934.34
94	66	80	885.94
94	67	69	770.43
94	67	70	806.19
94	67	71	853
94	67	72	942.24
94	67	73	961.03
94	67	74	969.44
94	67	75	953
94	67	76	947.7
94	67	78	974.67
94	67	79	923.1
94	67	80	858.12
94	68	69	705.47
94	68	70	726.65
94	68	71	790.89
94	68	72	934.65
94	68	73	947.75
94	68	74	938.16
94	68	75	907.92
94	68	76	918.44
94	68	78	950.47
94	68	79	893.1
94	68	80	825.95
94	69	69	670.2
94	69	70	677.84
94	69	71	724.67
94	69	72	858.99
94	69	73	879.65
94	69	74	881.61
94	69	75	877.94
94	69	76	860.49
94	69	78	864.81
94	69	79	839.14
94	69	80	806.93
94	70	69	665.86
94	70	70	662.76
94	70	71	691.85
94	70	72	812.77
94	70	73	830.79
94	70	74	826.91
94	70	75	818.29
94	70	76	818.27
94	71	71	695.81
94	71	72	809.05
94	71	73	821.68
94	71	74	806.05
94	71	75	790.84
94	71	76	797.94
94	72	71	638.36
94	72	72	801.23
94	72	73	852.11
94	72	74	851.01
94	72	75	839.26
94	72	76	820.22
94	73	71	625.74
94	73	72	792.44
94	73	73	841.51
94	73	74	829.58
94	73	75	835.47
94	73	76	838.3
94	74	74	808.11
94	74	75	816.82
94	74	76	843.32
95	50	71	868.9
95	50	72	856.17
95	50	73	831.74
95	51	71	868.03
95	51	72	892.39
95	51	73	887.98
95	52	71	869.04
95	52	72	899.24
95	52	73	901.81
95	53	69	634.81
95	53	70	734.24
95	53	71	866.09
95	53	72	882.82
95	53	73	887.41
95	53	77	916.29
95	53	78	908.79
95	53	79	875.45
95	53	80	816.57
95	54	69	642.69
95	54	70	719.96
95	54	71	838.48
95	54	72	823.34
95	54	73	832.81
95	54	77	964.06
95	54	78	953.1
95	54	79	914.37
95	54	80	829.97
95	55	69	643.75
95	55	70	707.85
95	55	71	850.8
95	55	72	838.39
95	55	73	850.67
95	55	77	999.9
95	55	78	987
95	55	79	948.9
95	55	80	864.06
95	56	69	670.56
95	56	70	718.58
95	56	71	880.69
95	56	72	864.87
95	56	73	866.08
95	56	77	981.33
95	56	78	991.31
95	56	79	999.68
95	56	80	923.92
95	57	69	747.91
95	57	70	760.41
95	57	71	915.58
95	57	72	899.31
[truncated: 7,412 more rows]
