# Supplementary material for: From mathematics to medicine: A practical primer on topological data analysis (TDA) and the development of related analytic tools for the functional discovery of latent structure in fMRI data
Source: PLoS One. 2021 Aug 12;16(8):e0255859. doi: 10.1371/journal.pone.0255859 (PMC8360597; doi:10.1371/journal.pone.0255859)
Supplement: S1 Data — The included archive of .csv files has one .csv file for each time index. Each .csv file contains a single matrix, which has one column for each of the spatial coordinates x, y, z and one column for the fMRI signal amplitude at voxel (x, y, z) at that time index. This is normalized scan data for a single patient from our study, described in the paper, with an ACC (anterior cingulate cortex) mask applied. This is the data we used, together with our software implementation of our workflow (available at https://github.com/regalski/Wayne-State-TDA), to produce the persistence diagrams, vineyards, and loop locations pictured in the figures and described in the Workflow section of our paper. (ZIP) [file pone.0255859.s004.zip › lea2002_145_121_121_time_230_rdACC.csv]

86	49	77	728.08
86	49	78	714.28
86	49	79	710.03
86	49	80	698.22
86	50	77	707.02
86	50	78	693.71
86	50	79	680.92
86	50	80	685.52
86	51	77	701.21
86	51	78	693.12
86	51	79	692.26
86	51	80	680.9
86	52	77	737.27
86	52	78	715.2
86	52	79	706.87
86	52	80	694.45
86	53	77	823.44
86	53	78	761.8
86	53	79	731.64
86	53	80	719.92
86	54	77	881.13
86	54	78	832.77
86	54	79	812.66
86	54	80	784.97
86	55	77	901.96
86	55	78	861.93
86	55	79	856.59
86	55	80	841.21
86	56	77	870.49
86	56	78	845.62
86	56	79	874.38
86	56	80	889.25
86	57	77	844.76
86	57	78	883.24
86	57	79	901.44
86	57	80	893.35
86	57	81	863.89
86	57	82	838.48
86	58	77	841.43
86	58	78	885.75
86	58	79	906.31
86	58	80	907.06
86	58	81	888.87
86	58	82	876.3
86	59	81	861.86
86	59	82	852.79
86	60	81	753.94
86	60	82	769.98
86	61	81	806.87
86	61	82	799.78
86	62	81	834.44
86	62	82	826.05
86	63	77	902.36
86	63	78	872.65
86	63	79	844.5
86	63	80	831.73
86	63	81	827.08
86	63	82	832.15
86	64	77	882.85
86	64	78	862.95
86	64	79	852.81
86	64	80	788.23
86	64	81	745.09
86	64	82	724.24
86	65	77	880.11
86	65	78	891.1
86	65	79	892.47
86	65	80	807.54
86	65	81	754.15
86	65	82	723.18
86	66	77	886.68
86	66	78	914.67
86	66	79	916.98
86	66	80	831.22
86	66	81	775.48
86	66	82	738.93
86	67	77	829.7
86	67	78	872.4
86	67	79	898.38
86	67	80	830.83
86	68	77	866.96
86	68	78	876.81
86	68	79	888.08
86	68	80	828.31
86	69	77	870.98
86	69	78	848.61
86	69	79	839.05
86	69	80	783.79
86	70	77	807.1
86	70	78	787.81
86	70	79	755.1
86	70	80	706.78
86	71	77	768.76
86	71	78	762.5
86	71	79	759.47
86	71	80	715.56
86	72	77	741.32
86	72	78	740.44
86	72	79	745.67
86	72	80	712.2
86	73	77	731.3
86	73	78	727.77
86	73	79	719.51
86	73	80	701.72
87	46	81	935.02
87	46	82	923.34
87	46	83	927.95
87	46	84	936.52
87	47	81	846.02
87	47	82	856.23
87	47	83	855.79
87	47	84	857.22
87	48	81	747.85
87	48	82	758.44
87	48	83	770.71
87	48	84	789.79
87	49	77	739.41
87	49	78	722.21
87	49	79	710.07
87	49	80	714.37
87	49	81	722.66
87	49	82	730.06
87	49	83	739.07
87	49	84	750.57
87	50	77	717.95
87	50	78	707.53
87	50	79	707.58
87	50	80	713.87
87	50	81	715.75
87	50	82	714.6
87	50	83	716.23
87	50	84	723.36
87	51	77	722.62
87	51	78	708.16
87	51	79	696.42
87	51	80	688.24
87	52	77	770.76
87	52	78	742.72
87	52	79	711.03
87	52	80	695.43
87	53	77	855.52
87	53	78	804.24
87	53	79	751.53
87	53	80	722.36
87	54	77	892.95
87	54	78	853.97
87	54	79	805.81
87	54	80	765.74
87	55	77	902.64
87	55	78	878.82
87	55	79	855.4
87	55	80	824.28
87	55	81	768.98
87	55	82	752.11
87	55	83	757.76
87	55	84	767.25
87	56	77	876.91
87	56	78	869.77
87	56	79	908.64
87	56	80	906.17
87	56	81	809.13
87	56	82	773
87	56	83	772.02
87	56	84	780.42
87	57	77	865.87
87	57	78	901.22
87	57	79	932.55
87	57	80	938.97
87	57	81	862.22
87	57	82	806.11
87	57	83	765.44
87	57	84	770.12
87	58	77	869.86
87	58	78	908.47
87	58	79	925.24
87	58	80	931.32
87	58	81	911.3
87	58	82	898.09
87	58	83	888.65
87	58	84	873.14
87	59	77	887.89
87	59	78	892.29
87	59	79	890.18
87	59	80	879.87
87	59	81	894.34
87	59	82	896.51
87	59	83	900.09
87	59	84	885.68
87	60	77	789.26
87	60	78	801.36
87	60	79	804.56
87	60	80	789.93
87	60	81	778.83
87	60	82	776.69
87	60	83	807.07
87	60	84	836.36
87	61	77	755.09
87	61	78	760.17
87	61	79	780.79
87	61	80	834.11
87	61	81	804.75
87	61	82	767.41
87	61	83	808.93
87	61	84	842.05
87	62	77	784.61
87	62	78	773.76
87	62	79	781.87
87	62	80	845.81
87	62	81	829.28
87	62	82	800.42
87	62	83	831.29
87	62	84	849.21
87	63	77	930.88
87	63	78	883.24
87	63	79	840.03
87	63	80	823.88
87	63	81	834.13
87	63	82	855.01
87	63	83	845.42
87	63	84	832.77
87	64	77	892.76
87	64	78	846.3
87	64	79	801.44
87	64	80	753.43
87	64	81	760.28
87	64	82	798.37
87	64	83	778.7
87	64	84	761.73
87	65	77	863.5
87	65	78	855.67
87	65	79	830.17
87	65	80	747.75
87	65	81	727.18
87	65	82	744.84
87	65	83	745.31
87	65	84	747.13
87	66	77	865.1
87	66	78	894.69
87	66	79	871.05
87	66	80	759.32
87	66	81	713.1
87	66	82	715.07
87	66	83	724.23
87	66	84	732.19
87	67	77	881.97
87	67	78	872.38
87	67	79	821.23
87	67	80	733.28
87	67	81	705.98
87	67	82	719.49
87	67	83	715.23
87	67	84	715.53
87	68	77	882.68
87	68	78	859.97
87	68	79	814.83
87	68	80	760.21
87	68	81	736.81
87	68	82	733.89
87	68	83	739.99
87	68	84	740.31
87	69	77	849.81
87	69	78	821.87
87	69	79	793.81
87	69	80	767.46
87	70	77	762.65
87	70	78	756.99
87	70	79	751.33
87	70	80	739.13
87	71	77	750.35
87	71	78	760.99
87	71	79	767.08
87	71	80	735.74
87	72	77	745.28
87	72	78	754.67
87	72	79	761.07
87	72	80	733.51
87	73	77	731.98
87	73	78	730.43
87	73	79	726.53
87	73	80	733.39
87	73	81	748.7
87	73	82	766.58
87	73	83	764.85
87	73	84	764.67
87	74	81	762.27
87	74	82	826.92
87	74	83	873.33
87	74	84	894.11
87	75	81	772.51
87	75	82	870.16
87	75	83	927.3
87	75	84	950.55
87	76	81	798.52
87	76	82	905.34
87	76	83	938.88
87	76	84	958.37
88	46	81	962.99
88	46	82	957.1
88	46	83	947.99
88	46	84	942.45
88	47	81	886.1
88	47	82	881.84
88	47	83	872.17
88	47	84	865.22
88	48	81	769.59
88	48	82	778.16
88	48	83	777.86
88	48	84	778.43
88	49	77	738.44
88	49	78	722.12
88	49	79	707.27
88	49	80	721.95
88	49	81	739.25
88	49	82	755.57
88	49	83	758.39
88	49	84	757.72
88	50	77	730.04
88	50	78	723.6
88	50	79	713.1
88	50	80	727.82
88	50	81	741.92
88	50	82	749.1
88	50	83	747.28
88	50	84	741.92
88	51	77	752.38
88	51	78	726.26
88	51	79	707.2
88	51	80	713.88
88	52	77	805.43
88	52	78	768.23
88	52	79	746.98
88	52	80	744.31
88	53	77	895.88
88	53	78	872.71
88	53	79	832.38
88	53	80	805
88	54	77	916.35
88	54	78	901.13
88	54	79	862.41
88	54	80	826.23
88	55	77	907.15
88	55	78	896.91
88	55	79	878.64
88	55	80	851.91
88	55	81	814.76
88	55	82	822.13
88	55	83	843.11
88	55	84	830.47
88	56	77	881.93
88	56	78	872.28
88	56	79	890.02
88	56	80	886.3
88	56	81	840.23
88	56	82	842.56
88	56	83	859.86
88	56	84	851.27
88	57	77	884.56
88	57	78	915.36
88	57	79	920.09
88	57	80	907.11
88	57	81	861
88	57	82	833.52
88	57	83	816.64
88	57	84	841.8
88	58	77	897.79
88	58	78	938.29
88	58	79	922.97
88	58	80	897.52
88	58	81	893.34
88	58	82	900.99
88	58	83	911.62
88	58	84	910.25
88	59	77	919.36
88	59	78	943.43
88	59	79	903.76
88	59	80	849.23
88	59	81	869.54
88	59	82	882.06
88	59	83	895.32
88	59	84	884.19
88	60	77	882.61
88	60	78	887.45
88	60	79	849.36
88	60	80	784.55
88	60	81	759.56
88	60	82	745.7
88	60	83	772.99
88	60	84	803.87
88	61	77	859.11
88	61	78	859.67
88	61	79	854.53
88	61	80	854.54
88	61	81	820.23
88	61	82	790.9
88	61	83	831.31
88	61	84	846.73
88	62	77	850.54
88	62	78	849.16
88	62	79	850.54
88	62	80	879.43
88	62	81	867.49
88	62	82	853.21
88	62	83	878.02
88	62	84	875.75
88	63	77	921.08
88	63	78	875.87
88	63	79	841.9
88	63	80	856.87
88	63	81	893.93
88	63	82	929.69
88	63	83	913.03
88	63	84	880.38
88	64	77	895.36
88	64	78	836.34
88	64	79	781.94
88	64	80	787.37
88	64	81	843.63
88	64	82	909.27
88	64	83	859.32
88	64	84	811.41
88	65	77	874.65
88	65	78	827.44
88	65	79	771.18
88	65	80	760.6
88	65	81	807.02
88	65	82	868.42
88	65	83	834.44
88	65	84	801.18
88	66	77	892.78
88	66	78	850.3
88	66	79	789.37
88	66	80	762.16
88	66	81	781.41
88	66	82	818.35
88	66	83	804.06
88	66	84	783.93
88	67	77	887.71
88	67	78	815.41
88	67	79	749.79
88	67	80	737.36
88	67	81	741.53
88	67	82	756.31
88	67	83	751.11
88	67	84	741.08
88	68	77	850.8
88	68	78	801.14
88	68	79	762.55
88	68	80	745.76
88	68	81	741.33
88	68	82	747.11
88	68	83	759.98
88	68	84	763.16
88	69	77	790.82
88	69	78	784.87
88	69	79	776.76
88	69	80	751.68
88	70	77	761.87
88	70	78	763.09
88	70	79	763.6
88	70	80	748.1
88	71	77	750.55
88	71	78	760.64
88	71	79	771.44
88	71	80	756.65
88	72	77	739.06
88	72	78	754.97
88	72	79	770.36
88	72	80	758.31
88	73	77	734.48
88	73	78	743.11
88	73	79	749.05
88	73	80	748.77
88	73	81	756.19
88	73	82	772.22
88	73	83	798.71
88	73	84	802.37
88	74	81	801.48
88	74	82	859.26
88	74	83	905.03
88	74	84	918.03
88	75	81	846.14
88	75	82	937.8
88	75	83	972.77
88	75	84	981.35
88	76	81	865.06
88	76	82	966.21
88	76	83	954.22
88	76	84	958.28
89	46	81	949.22
89	46	82	967.75
89	46	83	939.79
89	46	84	912.66
89	47	81	911.6
89	47	82	900.52
89	47	83	869.55
89	47	84	840.33
89	48	81	783.02
89	48	82	780.25
89	48	83	769.43
89	48	84	762.72
89	49	77	735.14
89	49	78	729.4
89	49	79	732.14
89	49	80	737.8
89	49	81	744.82
89	49	82	756.09
89	49	83	761.11
89	49	84	761.93
89	50	74	740.89
89	50	75	743.22
89	50	76	744.68
89	50	77	733.07
89	50	78	739.7
89	50	79	751.3
89	50	80	750.1
89	50	81	755.03
89	50	82	760.52
89	50	83	760.13
89	50	84	756.59
89	51	74	763.02
89	51	75	785.25
89	51	76	802.24
89	51	77	784.95
89	51	78	772.76
89	51	79	757.13
89	51	80	746.19
89	51	81	742.26
89	51	82	743.56
89	51	83	739.1
89	51	84	730.23
89	52	74	810.64
89	52	75	871.31
89	52	76	909.81
89	52	77	859.81
89	52	78	822.53
89	52	79	802.31
89	52	80	799.74
89	52	81	797.54
89	52	82	786.01
89	52	83	768.98
89	52	84	750.05
89	53	74	829.95
89	53	75	893.79
89	53	76	934.29
89	53	77	906.42
89	53	78	893
89	53	79	890.21
89	53	80	891.19
89	53	81	879.64
89	53	82	841.98
89	53	83	815.28
89	53	84	791.75
89	54	74	821.54
89	54	75	887.8
89	54	76	935.69
89	54	77	918.32
89	54	78	903.6
89	54	79	894.05
89	54	80	884.65
89	54	81	867.25
89	54	82	865.03
89	54	83	865.15
89	54	84	852.08
89	55	75	849.8
89	55	76	912.56
89	55	77	905.76
89	55	78	892.24
89	55	79	899.77
89	55	80	894.46
89	55	81	866.32
89	55	82	882.57
89	55	83	906.24
89	55	84	890.86
89	56	75	819.21
89	56	76	877.68
89	56	77	881.18
89	56	78	867.89
89	56	79	908.52
89	56	80	915.61
89	56	81	870.22
89	56	82	888.08
89	56	83	922.58
89	56	84	906.78
89	57	75	839.73
89	57	76	868.97
89	57	77	886.65
89	57	78	898.9
89	57	79	880.74
89	57	80	861.79
89	57	81	857.5
89	57	82	861.7
89	57	83	865.27
89	57	84	887.27
89	58	77	895.58
89	58	78	928.12
89	58	79	900.47
89	58	80	881.94
89	58	81	916.34
89	58	82	939.31
89	58	83	953.48
89	58	84	961.43
89	59	77	913.06
89	59	78	939.29
89	59	79	920.73
89	59	80	892.63
89	59	81	912.46
89	59	82	916.39
89	59	83	909.13
89	59	84	899.43
89	60	77	834.03
89	60	78	826.77
89	60	79	810.29
89	60	80	781.59
89	60	81	744.65
89	60	82	720.26
89	60	83	730.81
89	60	84	766.03
89	61	77	829.56
89	61	78	816.9
89	61	79	820.93
89	61	80	833.11
89	61	81	777.3
89	61	82	741.38
89	61	83	778.08
89	61	84	807.69
89	62	77	868.24
89	62	78	841.78
89	62	79	844.92
89	62	80	884.28
89	62	81	849.79
89	62	82	833.59
89	62	83	870.45
89	62	84	879.22
89	63	77	892.58
89	63	78	859.8
89	63	79	857.15
89	63	80	909.79
89	63	81	942.01
89	63	82	966.19
89	63	83	962.55
89	63	84	934.31
89	64	77	870.97
89	64	78	809.74
89	64	79	773.25
89	64	80	821.84
89	64	81	879.92
89	64	82	943.73
89	64	83	913.73
89	64	84	869.23
89	65	77	852.96
89	65	78	789.61
89	65	79	743.52
89	65	80	787.36
89	65	81	855.14
89	65	82	933.94
89	65	83	906.29
89	65	84	861.4
89	66	75	871.73
89	66	76	866.46
89	66	77	861.97
89	66	78	813.94
89	66	79	771.15
89	66	80	788.08
89	66	81	835.85
89	66	82	895
89	66	83	878.54
89	66	84	841.72
89	67	75	898.43
89	67	76	868.86
89	67	77	814.47
89	67	78	779.43
89	67	79	747.68
89	67	80	745.33
89	67	81	770.42
89	67	82	802.55
89	67	83	798.31
89	67	84	782.74
89	68	75	881.21
89	68	76	838.76
89	68	77	793.28
89	68	78	779.6
89	68	79	764.86
89	68	80	747.26
89	68	81	757.26
89	68	82	774.95
89	68	83	788.17
89	68	84	788.92
89	69	74	857.46
89	69	75	817.46
89	69	76	773.13
89	69	77	787.1
89	69	78	795.91
89	69	79	792.39
89	69	80	758.89
89	69	81	756.47
89	69	82	771.13
89	69	83	793.74
89	69	84	799.92
89	70	74	802.14
89	70	75	778.78
89	70	76	762.64
89	70	77	775.01
89	70	78	774.99
89	70	79	769.35
89	70	80	749.69
89	70	81	766.42
89	70	82	801.87
89	70	83	810.92
89	70	84	808.18
89	71	74	757.35
89	71	75	747.5
89	71	76	751.88
89	71	77	771.32
89	71	78	774.98
89	71	79	775.57
89	71	80	763.92
89	71	81	775.28
89	71	82	799.85
89	71	83	789.77
89	71	84	772.54
89	72	74	719.36
89	72	75	720.87
89	72	76	735.66
89	72	77	764.83
89	72	78	775.93
89	72	79	783.82
89	72	80	777.11
89	72	81	783.57
89	72	82	799.91
89	72	83	795.62
89	72	84	782.14
89	73	74	725.63
89	73	75	732.61
89	73	76	741.46
89	73	77	745.17
89	73	78	752.08
89	73	79	760.26
89	73	80	758.36
89	73	81	782.08
89	73	82	819.81
89	73	83	849.37
89	73	84	855.4
89	74	81	844.53
89	74	82	901.49
89	74	83	932.71
89	74	84	939.13
89	75	81	920.6
89	75	82	989.43
89	75	83	1008.2
89	75	84	1005.3
89	76	81	922.01
89	76	82	997.37
89	76	83	989.86
89	76	84	985.05
90	46	81	928.1
90	46	82	951.34
90	46	83	931
90	46	84	900.88
90	47	81	906.41
90	47	82	906.14
90	47	83	872.17
90	47	84	833.01
90	48	81	793.23
90	48	82	784.76
90	48	83	776.84
90	48	84	770.17
90	49	74	750.77
90	49	75	768.82
90	49	76	772.2
90	49	81	755.54
90	49	82	758.48
90	49	83	763.76
90	49	84	768.29
90	50	74	756.76
90	50	75	764.88
90	50	76	766.96
90	50	77	756.67
90	50	78	750.7
90	50	79	752.48
90	50	80	763.5
90	50	81	769.41
90	50	82	773.65
90	50	83	771.43
90	50	84	768.38
90	51	74	779.66
90	51	75	802.89
90	51	76	824.08
90	51	77	815.21
90	51	78	804.05
90	51	79	793.6
90	51	80	776.24
90	51	81	759.23
90	51	82	750.68
90	51	83	744.55
90	51	84	735.85
90	52	74	798.81
90	52	75	866.97
90	52	76	923.61
90	52	77	895.38
90	52	78	871.64
90	52	79	864.68
90	52	80	842.59
90	52	81	824.78
90	52	82	805.27
90	52	83	782.49
90	52	84	751.5
90	53	74	799.84
90	53	75	867.36
90	53	76	911.92
90	53	77	914.59
90	53	78	930.1
90	53	79	955.56
90	53	80	943.95
90	53	81	929.23
90	53	82	883.59
90	53	83	844.72
90	53	84	801.92
90	54	74	789.22
90	54	75	864.24
90	54	76	922.42
90	54	77	929.79
90	54	78	927.98
90	54	79	926.87
90	54	80	922.03
90	54	81	924.23
90	54	82	917.94
90	54	83	915.36
90	54	84	896.34
90	55	74	782.11
90	55	75	850.33
90	55	76	930.64
90	55	77	929.93
90	55	78	924.02
90	55	79	931.35
90	55	80	932.58
90	55	81	915.5
90	55	82	930.37
90	55	83	949.28
90	55	84	936.74
90	56	74	810.89
90	56	75	822.6
90	56	76	889.43
90	56	77	920.27
90	56	78	935.97
90	56	79	975.47
90	56	80	971.04
90	56	81	904.4
90	56	82	923.87
90	56	83	955.48
90	56	84	941.92
90	57	74	880.16
90	57	75	852.85
90	57	76	880.52
90	57	77	904.78
90	57	78	923.62
90	57	79	908.06
90	57	80	887.96
90	57	81	892.01
90	57	82	895.34
90	57	83	896.47
90	57	84	892.52
90	58	74	954.68
90	58	75	900.09
90	58	76	890.91
90	58	77	903.8
90	58	78	941.47
90	58	79	919.13
90	58	80	910.57
90	58	81	963.11
90	58	82	990.65
90	58	83	993.51
90	58	84	1009.8
90	59	75	904.77
90	59	76	901.62
90	59	77	915.39
90	59	78	954.1
90	59	79	940.54
90	59	80	932.76
90	59	81	962.99
90	59	82	965.8
90	59	83	926.41
90	59	84	930.37
90	60	75	793.5
90	60	76	763.03
90	60	77	739.5
90	60	78	749.1
90	60	79	755.55
90	60	80	758.71
90	60	81	741.87
90	60	82	718.6
90	60	83	688.37
90	60	84	722.04
90	61	77	755.73
90	61	78	765.58
90	61	79	783.01
90	61	80	798.9
90	61	81	735.42
90	61	82	676.63
90	61	83	666.27
90	61	84	713.02
90	62	75	907.64
90	62	76	874.64
90	62	77	876.81
90	62	78	851.12
90	62	79	845.82
90	62	80	876.36
90	62	81	820.25
90	62	82	782.62
90	62	83	812.61
90	62	84	846.56
90	63	75	822.46
90	63	76	834.57
90	63	77	903.95
90	63	78	878.78
90	63	79	892.02
90	63	80	966.51
90	63	81	974.59
90	63	82	979.39
90	63	83	1001.6
90	63	84	987.45
90	64	75	829.37
90	64	76	844.14
90	64	77	868.81
90	64	78	816.91
90	64	79	799.3
90	64	80	863.75
90	64	81	892.84
90	64	82	922.7
90	64	83	936.78
90	64	84	929.24
90	65	74	834.19
90	65	75	869.33
90	65	76	867.72
90	65	77	833.27
90	65	78	774.6
90	65	79	747.23
90	65	80	810.75
90	65	81	873.88
90	65	82	933.51
90	65	83	943.1
90	65	84	920.84
90	66	74	877.45
90	66	75	894.52
90	66	76	874.77
90	66	77	819.56
90	66	78	774.26
90	66	79	755.72
90	66	80	810.56
90	66	81	874.25
90	66	82	933.76
90	66	83	924.82
90	66	84	884.11
90	67	74	892.42
90	67	75	877.28
90	67	76	838.08
90	67	77	768.54
90	67	78	747.17
90	67	79	747.13
90	67	80	767.67
90	67	81	801.58
90	67	82	847.94
90	67	83	835.3
90	67	84	799.22
90	68	74	874.32
90	68	75	843.78
90	68	76	800.42
90	68	77	756.52
90	68	78	758.89
90	68	79	771.59
90	68	80	769.84
90	68	81	783.39
90	68	82	811.78
90	68	83	812.72
90	68	84	801.85
90	69	74	828.66
90	69	75	792.46
90	69	76	762.74
90	69	77	780.2
90	69	78	800.63
90	69	79	813.31
90	69	80	792.24
90	69	81	782.04
90	69	82	790.24
90	69	83	801.08
90	69	84	802.35
90	70	74	789.98
90	70	75	780.25
90	70	76	768.5
90	70	77	767.22
90	70	78	767.35
90	70	79	768.1
90	70	80	758.08
90	70	81	777.14
90	70	82	820.78
90	70	83	795.96
90	70	84	780.99
90	71	74	767.73
90	71	75	771.37
90	71	76	771.08
90	71	77	764.15
90	71	78	765.38
90	71	79	768.71
90	71	80	766.29
90	71	81	782.45
90	71	82	810.85
90	71	83	790.42
90	71	84	777.95
90	72	74	757.73
90	72	75	759.42
90	72	76	763.24
90	72	77	766.67
90	72	78	780.12
90	72	79	795.51
90	72	80	797.49
90	72	81	795.61
90	72	82	792.01
90	72	83	803.64
90	72	84	802.73
90	73	74	775.84
90	73	75	777.31
90	73	76	772.06
90	73	81	833
90	73	82	880.15
90	73	83	897.07
90	73	84	892.96
90	74	81	903.46
90	74	82	958.23
90	74	83	968.34
90	74	84	960.65
90	75	81	988.07
90	75	82	1022.7
90	75	83	1024.2
90	75	84	1011.6
90	76	81	971.31
90	76	82	1018.4
90	76	83	1025.3
90	76	84	1018
91	47	81	904.66
91	47	82	906.75
91	47	83	895.43
91	47	84	882.17
91	48	81	813.85
91	48	82	805.2
91	48	83	811.88
91	48	84	823.34
91	49	74	769.87
91	49	75	788.74
91	49	76	792.51
91	49	81	772.89
91	49	82	777.86
91	49	83	791.41
91	49	84	802.57
91	50	74	767.35
91	50	75	782.48
91	50	76	779.67
91	50	81	784.97
91	50	82	799.56
91	50	83	799.8
91	50	84	789.43
91	51	74	783.97
91	51	75	809.7
91	51	76	823.21
91	51	81	776.83
91	51	82	758.44
91	51	83	746.44
91	51	84	743.85
91	52	74	811.53
91	52	75	876.16
91	52	76	920.15
91	52	81	819.1
91	52	82	788.56
91	52	83	763.96
91	52	84	749.27
91	53	74	845.33
91	53	75	905.17
91	53	76	937.61
91	53	81	894.76
91	53	82	855.52
91	53	83	820.53
91	53	84	791.44
91	54	74	848.88
91	54	75	914.97
91	54	76	944.65
91	54	81	925.32
91	54	82	916.4
91	54	83	900.76
91	54	84	870.25
91	55	74	819.39
91	55	75	897.55
91	55	76	956.67
91	55	81	938.75
91	55	82	949.95
91	55	83	956.26
91	55	84	941.74
91	56	74	822.4
91	56	75	873.69
91	56	76	926.52
91	56	81	940.08
91	56	82	958.92
91	56	83	974.74
91	56	84	965.6
91	57	74	866.52
91	57	75	872.72
91	57	76	907.3
91	57	77	932.4
91	57	78	955.94
91	57	79	957.13
91	57	80	954.97
91	57	81	962.44
91	57	82	943.76
91	57	83	910.67
91	57	84	912.42
91	58	74	929.59
91	58	75	896.13
91	58	76	905.18
91	58	77	922.46
91	58	78	959.08
91	58	79	960.25
91	58	80	968.28
91	58	81	1020.3
91	58	82	1020.3
91	58	83	990.54
91	58	84	1003.2
91	59	74	926.65
91	59	75	949.31
91	59	76	926.44
91	59	77	934.17
91	59	78	990.5
91	59	79	970.78
91	59	80	951.74
91	59	81	987.48
91	59	82	984.87
91	59	83	941.45
91	59	84	918.11
91	60	74	816.71
91	60	75	802.29
91	60	76	758.12
91	60	77	729.43
91	60	78	732.87
91	60	79	723.81
91	60	80	718.67
91	60	81	750.15
91	60	82	762.72
91	60	83	745.29
91	60	84	725
91	61	74	762.3
91	61	75	719.37
91	61	76	732.17
91	61	77	745.86
91	61	78	755.02
91	61	79	756.56
91	61	80	744.61
91	61	81	741.98
91	61	82	722.04
91	61	83	689.46
91	61	84	667.31
91	62	74	969.54
91	62	75	773.51
91	62	76	816.76
91	62	77	894.24
91	62	78	873.24
91	62	79	857.97
91	62	80	847.85
91	62	81	830.6
91	62	82	812.79
91	62	83	812
91	62	84	820.52
91	63	74	873.05
91	63	75	790.41
91	63	76	843.88
91	63	77	931.28
91	63	78	904.51
91	63	79	930.81
91	63	80	1005.8
91	63	81	999.76
91	63	82	985.46
91	63	83	973.84
91	63	84	970.87
91	64	74	806.69
91	64	75	855.34
91	64	76	885.76
91	64	77	891.52
91	64	78	848.96
91	64	79	849.44
91	64	80	897.92
91	64	81	902.37
91	64	82	901.34
91	64	83	881.56
91	64	84	884.51
91	65	74	818.33
91	65	75	917.6
91	65	76	922.86
91	65	77	845.04
91	65	78	794.98
91	65	79	782.12
91	65	80	821.06
91	65	81	875.39
91	65	82	932.68
91	65	83	924.44
91	65	84	915.67
91	66	74	866.77
91	66	75	895.2
91	66	76	878
91	66	77	813.42
91	66	78	765.45
91	66	79	748.69
91	66	80	790.7
91	66	81	888.32
91	66	82	984.58
91	66	83	966.79
91	66	84	931.74
91	67	74	879.94
91	67	75	873.35
91	67	76	843.77
91	67	81	844.31
91	67	82	883.26
91	67	83	883.89
91	67	84	851.35
91	68	74	859.74
91	68	75	840.8
91	68	76	813.76
91	68	81	829.95
91	68	82	830
91	68	83	831.76
91	68	84	821.15
91	69	74	822.02
91	69	75	796.08
91	69	76	773.72
91	69	81	821.32
91	69	82	796.05
91	69	83	796.44
91	69	84	797.4
91	70	74	787.37
91	70	75	786.31
91	70	76	776.53
91	70	81	789.56
91	70	82	803.14
91	70	83	796.2
91	70	84	785.15
91	71	74	765.65
91	71	75	781.83
91	71	76	783.9
91	71	81	792.35
91	71	82	815.3
91	71	83	812.02
91	71	84	804.6
91	72	74	774.13
91	72	75	787.11
91	72	76	788.1
91	72	81	815.95
91	72	82	822.37
91	72	83	833.2
91	72	84	837.53
91	73	74	780.39
91	73	75	789.55
91	73	76	790.27
91	73	81	901.02
91	73	82	916.57
91	73	83	922.05
91	73	84	921.72
91	74	74	779.55
91	74	75	779.48
91	74	76	775.04
91	74	81	976.47
91	74	82	987.66
91	74	83	994.85
91	74	84	996.75
91	75	81	1027.4
91	75	82	1021.3
91	75	83	1044.9
91	75	84	1055.2
91	76	81	1007.6
91	76	82	1029.7
91	76	83	1048.3
91	76	84	1056.5
92	47	81	957.68
92	47	82	966.39
92	47	83	953.04
92	47	84	950.15
92	48	81	869.56
92	48	82	871.09
92	48	83	878.8
92	48	84	892.3
92	49	74	789.36
92	49	75	815.64
92	49	76	814.57
92	49	81	808.43
92	49	82	812.2
92	49	83	836.33
92	49	84	858.93
92	50	74	780.49
92	50	75	797.52
92	50	76	792.3
92	50	81	787.28
92	50	82	796.4
92	50	83	818.94
92	50	84	836.34
92	51	74	781.82
92	51	75	800.81
92	51	76	806.28
92	51	81	784.57
92	51	82	781.05
92	51	83	773.05
92	51	84	760.86
92	52	74	813.54
92	52	75	852.01
92	52	76	877.66
92	52	81	793.05
92	52	82	774.48
92	52	83	756.04
92	52	84	741.24
92	53	74	882.16
92	53	75	924.24
92	53	76	940.65
92	53	81	797.04
92	53	82	771.75
92	53	83	760.26
92	53	84	759.09
92	54	74	921.9
92	54	75	964.17
92	54	76	968.23
92	54	81	851.45
92	54	82	822.85
92	54	83	802.79
92	54	84	797.82
92	55	74	881.53
92	55	75	951.03
92	55	76	968.3
92	55	81	898.93
92	55	82	882.18
92	55	83	876.4
92	55	84	869.03
92	56	74	862.2
92	56	75	937.2
92	56	76	963.33
92	56	81	926.27
92	56	82	929.26
92	56	83	926.89
92	56	84	905.57
92	57	74	860.21
92	57	75	901.28
92	57	76	934.41
92	57	77	956.06
92	57	78	970.32
92	57	79	966.78
92	57	80	952.42
92	57	81	928.86
92	57	82	911.36
92	57	83	890.35
92	57	84	878.84
92	58	74	879.78
92	58	75	876.49
92	58	76	915.67
92	58	77	945.16
92	58	78	977.47
92	58	79	993.76
92	58	80	994.48
92	58	81	972.48
92	58	82	949.16
92	58	83	927.96
92	58	84	948.69
92	59	74	969.55
92	59	75	994.12
92	59	76	963.52
92	59	77	963.17
92	59	78	1010.7
92	59	79	1015.3
92	59	80	994.39
92	59	81	962.79
92	59	82	936.13
92	59	83	902.95
92	59	84	888.68
92	60	74	870.19
92	60	75	856.86
92	60	76	833.01
92	60	77	831.9
92	60	78	860.03
92	60	79	793.8
92	60	80	733.35
92	60	81	808.35
92	60	82	836.82
92	60	83	816.84
92	60	84	757.04
92	61	74	761.44
92	61	75	682.05
92	61	76	749.95
92	61	77	850.31
92	61	78	858.47
92	61	79	804.77
92	61	80	761.24
92	61	81	867.44
92	61	82	908.15
92	61	83	871.2
92	61	84	769.37
92	62	74	883.1
92	62	75	575.05
92	62	76	719.29
92	62	77	944.04
92	62	78	901.13
92	62	79	871.6
92	62	80	857.1
92	62	81	936.68
92	62	82	974.69
92	62	83	961.54
92	62	84	905.17
92	63	74	848.71
92	63	75	777.07
92	63	76	860.33
92	63	77	954.66
92	63	78	909.55
92	63	79	929.59
92	63	80	988.89
92	63	81	1012
92	63	82	1031
92	63	83	1047.5
92	63	84	1021.7
92	64	74	804.11
92	64	75	891.56
92	64	76	931
92	64	77	920.34
92	64	78	867.88
92	64	79	851.74
92	64	80	870
92	64	81	922.72
92	64	82	966.34
92	64	83	953.65
92	64	84	934.91
92	65	74	789.92
92	65	75	937.33
92	65	76	956.1
92	65	77	888.28
92	65	78	837.05
92	65	79	804.46
92	65	80	796.8
92	65	81	876.53
92	65	82	956.93
92	65	83	960.71
92	65	84	951.29
92	66	74	873.14
92	66	75	894.56
92	66	76	892.98
92	66	77	879.18
92	66	78	835.31
92	66	79	798.78
92	66	80	788.35
92	66	81	868.42
92	66	82	962.12
92	66	83	980.72
92	66	84	970.02
92	67	74	898.34
92	67	75	887.42
92	67	76	883.07
92	67	81	824.43
92	67	82	879.95
92	67	83	917.21
92	67	84	911.51
92	68	74	879.8
92	68	75	872.94
92	68	76	866
92	68	81	809.14
92	68	82	830.53
92	68	83	856.77
92	68	84	854.22
92	69	74	837.51
92	69	75	823.68
92	69	76	804.22
92	69	81	810.81
92	69	82	804.22
92	69	83	806.93
92	69	84	805.93
92	70	74	796.09
92	70	75	800.49
92	70	76	790.37
92	70	81	778.97
92	70	82	787.81
92	70	83	800.87
92	70	84	796.77
92	71	74	770.81
92	71	75	795.41
92	71	76	794.33
92	71	81	792.99
92	71	82	806.52
92	71	83	830.63
92	71	84	834.76
92	72	74	792.29
92	72	75	807.05
92	72	76	806.25
92	72	81	847.47
92	72	82	850.94
92	72	83	877.93
92	72	84	889.33
92	73	74	785.68
92	73	75	792.76
92	73	76	797.33
92	73	81	925.26
92	73	82	929.62
92	73	83	946.33
92	73	84	950.44
92	74	74	773.29
92	74	75	774.77
92	74	76	784.52
92	74	81	989.52
92	74	82	996.65
92	74	83	1011.5
92	74	84	1019.2
92	75	81	1019.5
92	75	82	1032
92	75	83	1064.6
92	75	84	1089.7
92	76	81	984.35
92	76	82	1016.5
92	76	83	1043.6
92	76	84	1070
93	49	74	804.16
93	49	75	845.09
93	49	76	837.65
93	50	74	793.81
93	50	75	816.62
93	50	76	810.15
93	50	81	790.72
93	50	82	787.05
93	50	83	816.03
93	50	84	848.5
93	51	74	789.77
93	51	75	789.13
93	51	76	786.51
93	51	81	793.15
93	51	82	788.68
93	51	83	801.05
93	51	84	807.82
93	52	74	806.26
93	52	75	797.03
93	52	76	788.35
93	52	81	790.56
93	52	82	776.07
93	52	83	777.34
93	52	84	785
93	53	74	883.21
93	53	75	879.9
93	53	76	863.98
93	53	81	753.51
93	53	82	740.92
93	53	83	749.52
93	53	84	773.55
93	54	71	722.37
93	54	72	792.04
93	54	73	856
93	54	74	956.78
93	54	75	966.86
93	54	76	942.96
93	54	81	774.53
93	54	82	759.53
93	54	83	750.56
93	54	84	759.82
93	55	71	735.54
93	55	72	784.64
93	55	73	816.69
93	55	74	937.97
93	55	75	998.77
93	55	76	1010.8
93	55	81	811.03
93	55	82	800.9
93	55	83	798.1
93	55	84	802.82
93	56	71	790.43
93	56	72	820.92
93	56	73	806.13
93	56	74	919.49
93	56	75	985.43
93	56	76	991.52
93	56	81	854.84
93	56	82	856.29
93	56	83	854.1
93	56	84	839.92
93	57	71	892.89
93	57	72	891.72
93	57	73	814.67
93	57	74	879.57
93	57	75	933.09
93	57	76	950.04
93	57	77	953.12
93	57	78	953.24
93	57	79	922.32
93	57	80	893.12
93	58	71	928.01
93	58	72	966.32
93	58	73	830.11
93	58	74	819.89
93	58	75	860.49
93	58	76	914.94
93	58	77	942.9
93	58	78	966.09
93	58	79	958.44
93	58	80	949.24
93	59	71	908.64
93	59	72	988.7
93	59	73	959.42
93	59	74	960.77
93	59	75	961.01
93	59	76	949.94
93	59	77	949.09
93	59	78	962.32
93	59	79	989.49
93	59	80	979.61
93	60	71	871.04
93	60	72	941.09
93	60	73	883.82
93	60	74	858.63
93	60	75	923.05
93	60	76	896.17
93	60	77	856.68
93	60	78	824
93	60	79	770.53
93	60	80	732.63
93	61	74	712.34
93	61	75	826.32
93	61	76	857.49
93	61	77	876.17
93	61	78	841.72
93	61	79	792.79
93	61	80	758.3
93	62	71	851.38
93	62	72	955.8
93	62	73	923.54
93	62	74	853.76
93	62	75	730.59
93	62	76	823.09
93	62	77	937.07
93	62	78	902.39
93	62	79	873.05
93	62	80	856.55
93	63	71	843.76
93	63	72	920.99
93	63	73	926.69
93	63	74	920.01
93	63	75	876.66
93	63	76	899.67
93	63	77	930.09
93	63	78	907.67
93	63	79	931.58
93	63	80	972.54
93	64	71	859.39
93	64	72	870.26
93	64	73	895.86
93	64	74	902.9
93	64	75	927.29
93	64	76	941.01
93	64	77	934.67
93	64	78	890.39
93	64	79	868.36
93	64	80	860.24
93	65	71	842.09
93	65	72	899.97
93	65	73	883.07
93	65	74	820.15
93	65	75	918.83
93	65	76	953.09
93	65	77	942.52
93	65	78	887.15
93	65	79	838.99
93	65	80	794
93	66	71	815.13
93	66	72	920.9
93	66	73	954.17
93	66	74	931.01
93	66	75	936.73
93	66	76	936.35
93	67	71	790.76
93	67	72	932.78
93	67	73	985.76
93	67	74	956.32
93	67	75	932.24
93	67	76	936.86
93	67	81	797.4
93	67	82	851.64
93	67	83	901.99
93	67	84	924.94
93	68	71	797.28
93	68	72	924.74
93	68	73	967.09
93	68	74	922.84
93	68	75	909.24
93	68	76	916.4
93	68	81	791.52
93	68	82	828.61
93	68	83	851.93
93	68	84	863.99
93	69	71	709.71
93	69	72	844.47
93	69	73	913.12
93	69	74	866.69
93	69	75	853.19
93	69	76	845.74
93	69	81	806.2
93	69	82	816.19
93	69	83	810.14
93	69	84	809.16
93	70	74	826.07
93	70	75	819.56
93	70	76	815.04
93	70	81	778.89
93	70	82	780.75
93	70	83	796.29
93	70	84	802.49
93	71	74	799.67
93	71	75	807.37
93	71	76	804.49
93	71	81	790.26
93	71	82	792.88
93	71	83	826.76
93	71	84	840.79
93	72	74	816.64
93	72	75	828.33
93	72	76	822.52
93	72	81	854.3
93	72	82	870.79
93	72	83	902.93
93	72	84	921.41
93	73	74	804.53
93	73	75	809.96
93	73	76	816.46
93	73	81	936.85
93	73	82	948.68
93	73	83	964.13
93	73	84	973.04
93	74	74	788.43
93	74	75	787.64
93	74	76	805.84
94	49	74	825.44
94	49	75	846.49
94	49	76	839.78
94	50	71	882.5
94	50	72	829.11
94	50	73	810.32
94	50	74	818.44
94	50	75	822.15
94	50	76	809.64
94	51	71	859.55
94	51	72	823.11
94	51	73	819.39
94	51	74	837.02
94	51	75	800.44
94	51	76	783.06
94	52	71	844.18
94	52	72	830.12
94	52	73	822.89
94	52	74	816.43
94	52	75	804.18
94	52	76	795.83
94	53	69	640.01
94	53	70	685.56
94	53	71	823.98
94	53	72	844.74
94	53	73	849.53
94	53	74	846.67
94	53	75	838.4
94	53	76	832.47
94	54	69	622.24
94	54	70	653.94
94	54	71	791.15
94	54	72	853.6
94	54	73	888.63
94	54	74	914.85
94	54	75	907.72
94	54	76	899.21
94	54	78	862.15
94	54	79	829.77
94	54	80	796.76
94	55	69	629.34
94	55	70	659.97
94	55	71	771.75
94	55	72	810.64
94	55	73	839.37
94	55	74	951.65
94	55	75	1002.2
94	55	76	1008.4
94	55	78	887.75
94	55	79	865.84
94	55	80	819.84
94	56	69	665.65
94	56	70	700
94	56	71	784.82
94	56	72	819.93
94	56	73	828.19
94	56	74	937.79
94	56	75	988.88
94	56	76	997.26
94	56	78	929.04
94	56	79	943.88
94	56	80	886.8
94	57	71	847.41
94	57	72	867.38
94	57	73	834.13
94	57	74	899.38
94	57	75	949.66
94	57	76	980.71
94	57	77	965.93
94	57	78	950.83
94	57	79	940.41
94	57	80	895.09
94	58	71	886.29
94	58	72	905.58
94	58	73	835.12
94	58	74	856.35
94	58	75	904.18
94	58	76	964.38
94	58	77	969.19
94	58	78	967.37
94	58	79	971.56
94	58	80	947.14
94	59	71	916.65
94	59	72	977.14
94	59	73	968.18
94	59	74	974.12
94	59	75	976.24
94	59	76	975.17
94	59	77	964.47
94	59	78	951.14
94	59	79	1006.8
94	59	80	984.55
94	60	71	863.92
94	60	72	889.13
94	60	73	844.3
94	60	74	838.6
94	60	75	876.38
94	60	76	894.74
94	60	77	859.83
94	60	78	786.68
94	60	79	766.39
94	60	80	763.88
94	61	71	645.42
94	61	72	568.49
94	61	73	590.11
94	61	74	689.22
94	61	75	812.05
94	61	76	873.37
94	61	77	887.69
94	61	78	836.71
94	61	79	786.28
94	61	80	766.89
94	62	71	774.33
94	62	72	786.73
94	62	73	802.47
94	62	74	842.14
94	62	75	889
94	62	76	940.48
94	62	77	965.39
94	62	78	939.81
94	62	79	875.36
94	62	80	839.74
94	63	71	863.38
94	63	72	917.9
94	63	73	943.55
94	63	74	974.12
94	63	75	997.78
94	63	76	985.36
94	63	77	959.53
94	63	78	932.32
94	63	79	943.01
94	63	80	968.73
94	64	71	880.07
94	64	72	974.95
94	64	73	1001.7
94	64	74	994.21
94	64	75	1004
94	64	76	993.31
94	64	77	974.71
94	64	78	935.13
94	64	79	906.73
94	64	80	882.65
94	65	71	861
94	65	72	965.14
94	65	73	963.24
94	65	74	912.05
94	65	75	959.47
94	65	76	983.82
94	65	77	988.84
94	65	78	954.75
94	65	79	904.02
94	65	80	836.05
94	66	71	834.6
94	66	72	943.12
94	66	73	970.24
94	66	74	958.48
94	66	75	995.02
94	66	76	993.99
94	66	78	1006.4
94	66	79	965.5
94	66	80	870.09
94	67	69	756.97
94	67	70	802.82
94	67	71	795.89
94	67	72	921.52
94	67	73	964.35
94	67	74	943.96
94	67	75	966.58
94	67	76	980.79
94	67	78	1005.7
94	67	79	946.62
94	67	80	840.87
94	68	69	654.26
94	68	70	704.56
94	68	71	758.76
94	68	72	901.29
94	68	73	943.33
94	68	74	895.74
94	68	75	912.63
94	68	76	943.8
94	68	78	964.94
94	68	79	907.25
94	68	80	821.77
94	69	69	648.34
94	69	70	668.22
94	69	71	685.86
94	69	72	825.74
94	69	73	882.82
94	69	74	844.9
94	69	75	863.67
94	69	76	879.83
94	69	78	873.82
94	69	79	847.96
94	69	80	819.79
94	70	69	657.46
94	70	70	652.27
94	70	71	650.89
94	70	72	787.37
94	70	73	850.41
94	70	74	806.9
94	70	75	813.27
94	70	76	826.24
94	71	71	657.87
94	71	72	777.65
94	71	73	836.59
94	71	74	783.65
94	71	75	777.85
94	71	76	784.73
94	72	71	633.96
94	72	72	748
94	72	73	834.08
94	72	74	801.41
94	72	75	810.93
94	72	76	818.59
94	73	71	629.07
94	73	72	740.23
94	73	73	843.81
94	73	74	806.92
94	73	75	803.62
94	73	76	816.8
94	74	74	814.19
94	74	75	791.8
94	74	76	801.83
95	50	71	901.17
95	50	72	843.99
95	50	73	826.23
95	51	71	885.4
95	51	72	861.78
95	51	73	864.01
95	52	71	857.39
95	52	72	869.89
95	52	73	890.5
95	53	69	629.18
95	53	70	663.89
95	53	71	824.89
95	53	72	857.65
95	53	73	879.88
95	53	77	906.54
95	53	78	879.2
95	53	79	849.75
95	53	80	840.72
95	54	69	639.63
95	54	70	663.45
95	54	71	805.99
95	54	72	828.35
95	54	73	834.34
95	54	77	948.17
95	54	78	922.3
95	54	79	890.69
95	54	80	845.76
95	55	69	653.59
95	55	70	679.79
95	55	71	812.77
95	55	72	837.31
95	55	73	836.02
95	55	77	992.54
95	55	78	952.95
95	55	79	926.96
95	55	80	849.96
95	56	69	668.61
95	56	70	711.82
95	56	71	817.74
95	56	72	849.67
95	56	73	845.57
95	56	77	978.83
95	56	78	968.52
95	56	79	994.43
95	56	80	922.53
95	57	69	753.43
95	57	70	777.03
95	57	71	836.65
95	57	72	868.26
[truncated: 7,412 more rows]
