# Supplementary material for: From mathematics to medicine: A practical primer on topological data analysis (TDA) and the development of related analytic tools for the functional discovery of latent structure in fMRI data
Source: PLoS One. 2021 Aug 12;16(8):e0255859. doi: 10.1371/journal.pone.0255859 (PMC8360597; doi:10.1371/journal.pone.0255859)
Supplement: S1 Data — The included archive of .csv files has one .csv file for each time index. Each .csv file contains a single matrix, which has one column for each of the spatial coordinates x, y, z and one column for the fMRI signal amplitude at voxel (x, y, z) at that time index. This is normalized scan data for a single patient from our study, described in the paper, with an ACC (anterior cingulate cortex) mask applied. This is the data we used, together with our software implementation of our workflow (available at https://github.com/regalski/Wayne-State-TDA), to produce the persistence diagrams, vineyards, and loop locations pictured in the figures and described in the Workflow section of our paper. (ZIP) [file pone.0255859.s004.zip › lea2002_145_121_121_time_231_rdACC.csv]

86	49	77	729.15
86	49	78	714.35
86	49	79	700.1
86	49	80	700.28
86	50	77	705.05
86	50	78	679.76
86	50	79	669.02
86	50	80	688.64
86	51	77	698.2
86	51	78	688.17
86	51	79	699.35
86	51	80	697.98
86	52	77	722.33
86	52	78	714.29
86	52	79	722.94
86	52	80	716.55
86	53	77	787.42
86	53	78	753.8
86	53	79	743.71
86	53	80	736.05
86	54	77	838.11
86	54	78	813.81
86	54	79	804.72
86	54	80	787.04
86	55	77	869.98
86	55	78	845.96
86	55	79	845.59
86	55	80	840.25
86	56	77	865.5
86	56	78	846.64
86	56	79	873.42
86	56	80	891.26
86	57	77	841.77
86	57	78	864.33
86	57	79	883.49
86	57	80	888.33
86	57	81	876.85
86	57	82	852.48
86	58	77	836.51
86	58	78	858.8
86	58	79	879.39
86	58	80	896.15
86	58	81	897.97
86	58	82	888.42
86	59	81	876.91
86	59	82	869.83
86	60	81	777.02
86	60	82	785.11
86	61	81	828.99
86	61	82	845.87
86	62	81	848.44
86	62	82	872.07
86	63	77	889.49
86	63	78	850.8
86	63	79	820.63
86	63	80	810.84
86	63	81	822.17
86	63	82	853.21
86	64	77	862.83
86	64	78	830.93
86	64	79	808.79
86	64	80	760.21
86	64	81	753.04
86	64	82	785.2
86	65	77	858.16
86	65	78	847.16
86	65	79	826.5
86	65	80	775.57
86	65	81	762.2
86	65	82	775.25
86	66	77	875.75
86	66	78	872.66
86	66	79	837.94
86	66	80	800.23
86	66	81	783.52
86	66	82	777.96
86	67	77	817.64
86	67	78	828.33
86	67	79	823.32
86	67	80	799.84
86	68	77	842
86	68	78	829.83
86	68	79	821.12
86	68	80	811.4
86	69	77	834.87
86	69	78	801.56
86	69	79	789.06
86	69	80	783.86
86	70	77	752.12
86	70	78	736.88
86	70	79	721.2
86	70	80	715.87
86	71	77	738.78
86	71	78	728.53
86	71	79	721.51
86	71	80	709.61
86	72	77	736.29
86	72	78	718.38
86	72	79	709.62
86	72	80	705.21
86	73	77	714.31
86	73	78	699.75
86	73	79	690.47
86	73	80	709.71
87	46	81	940.06
87	46	82	925.42
87	46	83	929.02
87	46	84	941.59
87	47	81	861.15
87	47	82	853.34
87	47	83	858.87
87	47	84	875.31
87	48	81	753.8
87	48	82	758.42
87	48	83	771.7
87	48	84	792.81
87	49	77	736.48
87	49	78	724.26
87	49	79	717.09
87	49	80	720.37
87	49	81	730.68
87	49	82	735.11
87	49	83	741.12
87	49	84	750.63
87	50	77	719.99
87	50	78	707.6
87	50	79	703.68
87	50	80	722.96
87	50	81	738.83
87	50	82	729.67
87	50	83	725.28
87	50	84	727.41
87	51	77	718.62
87	51	78	705.18
87	51	79	709.46
87	51	80	707.3
87	52	77	753.83
87	52	78	738.8
87	52	79	732.09
87	52	80	719.55
87	53	77	827.55
87	53	78	808.29
87	53	79	772.65
87	53	80	747.5
87	54	77	856.95
87	54	78	841.03
87	54	79	808.89
87	54	80	777.8
87	55	77	873.71
87	55	78	851.86
87	55	79	843.45
87	55	80	827.33
87	55	81	787.05
87	55	82	760.16
87	55	83	739.77
87	55	84	755.25
87	56	77	879.9
87	56	78	853.77
87	56	79	890.7
87	56	80	904.22
87	56	81	849.16
87	56	82	804.02
87	56	83	762.02
87	56	84	769.36
87	57	77	861.86
87	57	78	876.27
87	57	79	910.56
87	57	80	934.93
87	57	81	890.23
87	57	82	836.11
87	57	83	769.42
87	57	84	761.08
87	58	77	847.9
87	58	78	873.51
87	58	79	903.27
87	58	80	938.34
87	58	81	931.39
87	58	82	911.22
87	58	83	865.8
87	58	84	852.23
87	59	77	852.85
87	59	78	852.24
87	59	79	868.26
87	59	80	897
87	59	81	913.37
87	59	82	907.49
87	59	83	877.06
87	59	84	866.67
87	60	77	792.31
87	60	78	778.42
87	60	79	772.63
87	60	80	776.94
87	60	81	782.85
87	60	82	789.76
87	60	83	806.13
87	60	84	827.46
87	61	77	767.23
87	61	78	742.25
87	61	79	744.88
87	61	80	803.2
87	61	81	815.85
87	61	82	811.48
87	61	83	813.91
87	61	84	822.03
87	62	77	779.61
87	62	78	747.76
87	62	79	741.87
87	62	80	810.74
87	62	81	842.3
87	62	82	859.47
87	62	83	844.32
87	62	84	832.22
87	63	77	888.99
87	63	78	834.33
87	63	79	788.09
87	63	80	777.93
87	63	81	834.2
87	63	82	911.08
87	63	83	870.5
87	63	84	833.82
87	64	77	868.74
87	64	78	820.26
87	64	79	781.41
87	64	80	746.39
87	64	81	783.23
87	64	82	862.32
87	64	83	818.67
87	64	84	780.7
87	65	77	850.57
87	65	78	827.75
87	65	79	792.23
87	65	80	733.75
87	65	81	744.11
87	65	82	795.74
87	65	83	768.28
87	65	84	747.15
87	66	77	849.14
87	66	78	841.72
87	66	79	786.06
87	66	80	721.3
87	66	81	712.03
87	66	82	742.97
87	66	83	730.18
87	66	84	723.19
87	67	77	853.93
87	67	78	815.39
87	67	79	733.23
87	67	80	696.21
87	67	81	698.89
87	67	82	721.4
87	67	83	722.17
87	67	84	718.51
87	68	77	843.68
87	68	78	800.05
87	68	79	739.92
87	68	80	736.26
87	68	81	736.85
87	68	82	731.92
87	68	83	711.02
87	68	84	691.31
87	69	77	799.84
87	69	78	756.89
87	69	79	735.84
87	69	80	759.52
87	70	77	691.61
87	70	78	681.95
87	70	79	700.33
87	70	80	738.18
87	71	77	711.38
87	71	78	711.02
87	71	79	718.11
87	71	80	737.78
87	72	77	746.24
87	72	78	732.61
87	72	79	721.03
87	72	80	736.54
87	73	77	712.95
87	73	78	698.37
87	73	79	693.49
87	73	80	731.41
87	73	81	748.76
87	73	82	752.63
87	73	83	739.86
87	73	84	731.67
87	74	81	769.33
87	74	82	824.99
87	74	83	836.43
87	74	84	843.21
87	75	81	781.51
87	75	82	880.16
87	75	83	897.38
87	75	84	906.61
87	76	81	792.57
87	76	82	919.43
87	76	83	928.01
87	76	84	937.45
88	46	81	966.04
88	46	82	946.17
88	46	83	943.06
88	46	84	946.53
88	47	81	883.23
88	47	82	872.96
88	47	83	869.25
88	47	84	872.3
88	48	81	756.56
88	48	82	763.15
88	48	83	767.84
88	48	84	775.44
88	49	77	730.49
88	49	78	721.14
88	49	79	718.27
88	49	80	717.97
88	49	81	727.3
88	49	82	745.63
88	49	83	756.44
88	49	84	765.76
88	50	77	720.07
88	50	78	717.67
88	50	79	711.19
88	50	80	726.9
88	50	81	746.99
88	50	82	752.16
88	50	83	755.32
88	50	84	759.95
88	51	77	742.4
88	51	78	726.27
88	51	79	716.22
88	51	80	716.91
88	52	77	796.42
88	52	78	771.25
88	52	79	757.03
88	52	80	745.39
88	53	77	886.9
88	53	78	877.74
88	53	79	829.45
88	53	80	800.06
88	54	77	910.34
88	54	78	901.15
88	54	79	851.43
88	54	80	822.23
88	55	77	905.16
88	55	78	883.94
88	55	79	856.66
88	55	80	841.92
88	55	81	834.79
88	55	82	836.2
88	55	83	834.19
88	55	84	828.51
88	56	77	879.93
88	56	78	844.31
88	56	79	858.08
88	56	80	864.32
88	56	81	853.24
88	56	82	847.6
88	56	83	830.91
88	56	84	835.25
88	57	77	862.55
88	57	78	882.37
88	57	79	894.13
88	57	80	893.1
88	57	81	863.92
88	57	82	834.44
88	57	83	797.57
88	57	84	821.77
88	58	77	853.8
88	58	78	899.27
88	58	79	901
88	58	80	891.55
88	58	81	884.38
88	58	82	880.06
88	58	83	865.71
88	58	84	883.31
88	59	77	877.32
88	59	78	894.44
88	59	79	875.83
88	59	80	846.29
88	59	81	855.5
88	59	82	857.96
88	59	83	851.21
88	59	84	859.11
88	60	77	855.59
88	60	78	849.48
88	60	79	809.39
88	60	80	753.55
88	60	81	744.57
88	60	82	741.77
88	60	83	759.11
88	60	84	782
88	61	77	836.19
88	61	78	827.77
88	61	79	813.65
88	61	80	814.7
88	61	81	816.47
88	61	82	816.15
88	61	83	829.53
88	61	84	830.82
88	62	77	819.6
88	62	78	816.22
88	62	79	817.57
88	62	80	851.41
88	62	81	876.59
88	62	82	894.39
88	62	83	889.18
88	62	84	867.83
88	63	77	876.17
88	63	78	840.97
88	63	79	815.98
88	63	80	841.9
88	63	81	903.01
88	63	82	963.81
88	63	83	931.15
88	63	84	884.44
88	64	77	882.34
88	64	78	813.32
88	64	79	753.92
88	64	80	782.37
88	64	81	853.66
88	64	82	933.28
88	64	83	887.31
88	64	84	833.37
88	65	77	887.66
88	65	78	815.46
88	65	79	741.18
88	65	80	753.58
88	65	81	812.01
88	65	82	886.43
88	65	83	840.47
88	65	84	792.21
88	66	77	901.77
88	66	78	846.28
88	66	79	768.31
88	66	80	746.07
88	66	81	777.37
88	66	82	827.34
88	66	83	789.09
88	66	84	752.96
88	67	77	872.76
88	67	78	798.36
88	67	79	724.7
88	67	80	712.28
88	67	81	726.48
88	67	82	753.28
88	67	83	739.1
88	67	84	724.09
88	68	77	822.82
88	68	78	766.13
88	68	79	716.54
88	68	80	719.76
88	68	81	731.36
88	68	82	743.16
88	68	83	729.02
88	68	84	713.2
88	69	77	755.82
88	69	78	728.84
88	69	79	705.73
88	69	80	729.68
88	70	77	709.82
88	70	78	682.04
88	70	79	664.57
88	70	80	726.12
88	71	77	702.56
88	71	78	690.66
88	71	79	690.47
88	71	80	744.72
88	72	77	706.09
88	72	78	708.96
88	72	79	720.37
88	72	80	761.38
88	73	77	705.5
88	73	78	701.12
88	73	79	710.06
88	73	80	763.83
88	73	81	777.23
88	73	82	771.21
88	73	83	768.69
88	73	84	762.34
88	74	81	818.55
88	74	82	860.35
88	74	83	860.16
88	74	84	855.14
88	75	81	857.14
88	75	82	944.83
88	75	83	923.85
88	75	84	910.41
88	76	81	875.16
88	76	82	982.36
88	76	83	928.29
88	76	84	911.34
89	46	81	949.29
89	46	82	961.82
89	46	83	943.81
89	46	84	925.68
89	47	81	903.73
89	47	82	893.63
89	47	83	869.62
89	47	84	848.4
89	48	81	771
89	48	82	775.22
89	48	83	772.39
89	48	84	771.7
89	49	77	701.19
89	49	78	701.43
89	49	79	722.17
89	49	80	721.87
89	49	81	729.9
89	49	82	751.16
89	49	83	765.18
89	49	84	776.01
89	50	74	743.96
89	50	75	741.24
89	50	76	730.63
89	50	77	698.02
89	50	78	708.71
89	50	79	746.35
89	50	80	743.15
89	50	81	750.08
89	50	82	761.56
89	50	83	769.17
89	50	84	777.64
89	51	74	749.14
89	51	75	775.32
89	51	76	788.26
89	51	77	759.99
89	51	78	754.78
89	51	79	757.11
89	51	80	752.17
89	51	81	746.26
89	51	82	728.56
89	51	83	724.11
89	51	84	736.27
89	52	74	792.7
89	52	75	849.34
89	52	76	887.76
89	52	77	852.79
89	52	78	821.52
89	52	79	799.32
89	52	80	803.81
89	52	81	800.65
89	52	82	767.11
89	52	83	748.05
89	52	84	743.11
89	53	74	815.06
89	53	75	869.89
89	53	76	918.35
89	53	77	890.52
89	53	78	876.12
89	53	79	873.31
89	53	80	881.27
89	53	81	883.68
89	53	82	833
89	53	83	801.31
89	53	84	783.79
89	54	74	819.64
89	54	75	871.9
89	54	76	931.77
89	54	77	909.43
89	54	78	890.68
89	54	79	881.1
89	54	80	876.68
89	54	81	874.29
89	54	82	870.06
89	54	83	872.16
89	54	84	866.08
89	55	75	860.87
89	55	76	925.58
89	55	77	907.79
89	55	78	884.29
89	55	79	886.86
89	55	80	886.56
89	55	81	880.4
89	55	82	886.63
89	55	83	894.29
89	55	84	894.9
89	56	75	808.26
89	56	76	854.72
89	56	77	860.2
89	56	78	849.9
89	56	79	888.58
89	56	80	906.66
89	56	81	892.26
89	56	82	887.12
89	56	83	882.6
89	56	84	891.79
89	57	75	834.82
89	57	76	851
89	57	77	854.66
89	57	78	852.88
89	57	79	853.7
89	57	80	853.74
89	57	81	865.41
89	57	82	856.62
89	57	83	830.21
89	57	84	862.19
89	58	77	869.57
89	58	78	871.1
89	58	79	867.51
89	58	80	872.03
89	58	81	905.42
89	58	82	913.42
89	58	83	900.6
89	58	84	927.54
89	59	77	895.11
89	59	78	889.34
89	59	79	891.76
89	59	80	888.6
89	59	81	893.36
89	59	82	884.26
89	59	83	861.03
89	59	84	865.38
89	60	77	828.11
89	60	78	793.82
89	60	79	771.36
89	60	80	746.67
89	60	81	716.7
89	60	82	698.38
89	60	83	699.04
89	60	84	723.29
89	61	77	815.73
89	61	78	785.03
89	61	79	779.06
89	61	80	790.26
89	61	81	766.51
89	61	82	753.62
89	61	83	769.33
89	61	84	792.79
89	62	77	843.25
89	62	78	812.75
89	62	79	812.9
89	62	80	854.27
89	62	81	852.88
89	62	82	860.76
89	62	83	867.62
89	62	84	864.27
89	63	77	861.64
89	63	78	839.88
89	63	79	843.26
89	63	80	894.9
89	63	81	941.14
89	63	82	979.29
89	63	83	950.58
89	63	84	915.33
89	64	77	868.97
89	64	78	799.71
89	64	79	755.22
89	64	80	812.82
89	64	81	875.91
89	64	82	941.7
89	64	83	917.69
89	64	84	874.18
89	65	77	866.95
89	65	78	782.59
89	65	79	721.51
89	65	80	776.36
89	65	81	846.13
89	65	82	923.94
89	65	83	900.33
89	65	84	853.44
89	66	75	876.9
89	66	76	871.59
89	66	77	843
89	66	78	802.95
89	66	79	767.14
89	66	80	779.05
89	66	81	823.78
89	66	82	882.92
89	66	83	857.51
89	66	84	815.73
89	67	75	887.53
89	67	76	872.94
89	67	77	802.45
89	67	78	771.39
89	67	79	743.61
89	67	80	737.23
89	67	81	756.33
89	67	82	786.47
89	67	83	772.27
89	67	84	750.72
89	68	75	863.21
89	68	76	845.78
89	68	77	775.27
89	68	78	758.6
89	68	79	746.87
89	68	80	741.25
89	68	81	750.27
89	68	82	761.96
89	68	83	757.2
89	68	84	746.97
89	69	74	819.45
89	69	75	803.44
89	69	76	781.11
89	69	77	747.06
89	69	78	750.92
89	69	79	755.42
89	69	80	760.9
89	69	81	760.48
89	69	82	757.14
89	69	83	755.77
89	69	84	747.97
89	70	74	789.19
89	70	75	763.8
89	70	76	732.64
89	70	77	713.99
89	70	78	707.98
89	70	79	707.37
89	70	80	750.72
89	70	81	766.46
89	70	82	766.92
89	70	83	757.99
89	70	84	741.25
89	71	74	761.43
89	71	75	738.54
89	71	76	715.9
89	71	77	706.36
89	71	78	707.03
89	71	79	716.63
89	71	80	758.01
89	71	81	769.34
89	71	82	765.9
89	71	83	740.81
89	71	84	716.59
89	72	74	735.45
89	72	75	728.91
89	72	76	725.69
89	72	77	711.88
89	72	78	723.96
89	72	79	747.85
89	72	80	767.17
89	72	81	774.63
89	72	82	774.98
89	72	83	752.75
89	72	84	733.27
89	73	74	728.67
89	73	75	727.64
89	73	76	725.46
89	73	77	705.16
89	73	78	705.07
89	73	79	719.25
89	73	80	770.35
89	73	81	796.07
89	73	82	806.79
89	73	83	808.36
89	73	84	804.37
89	74	81	856.61
89	74	82	895.56
89	74	83	886.79
89	74	84	874.19
89	75	81	922.61
89	75	82	996.47
89	75	83	960.33
89	75	84	929.43
89	76	81	929.11
89	76	82	997.48
89	76	83	948.95
89	76	84	919.12
90	46	81	927.12
90	46	82	954.35
90	46	83	943.01
90	46	84	916.92
90	47	81	905.52
90	47	82	902.24
90	47	83	872.27
90	47	84	840.13
90	48	81	784.17
90	48	82	783.68
90	48	83	785.79
90	48	84	788.16
90	49	74	745.81
90	49	75	765.92
90	49	76	763.28
90	49	81	736.61
90	49	82	752.52
90	49	83	769.81
90	49	84	782.37
90	50	74	737.81
90	50	75	749.92
90	50	76	748.97
90	50	77	716.67
90	50	78	721.69
90	50	79	753.51
90	50	80	752.57
90	50	81	754.46
90	50	82	767.67
90	50	83	773.46
90	50	84	779.44
90	51	74	750.78
90	51	75	775
90	51	76	794.18
90	51	77	786.33
90	51	78	783.13
90	51	79	782.61
90	51	80	768.22
90	51	81	755.19
90	51	82	736.63
90	51	83	732.52
90	51	84	753.86
90	52	74	797.84
90	52	75	850
90	52	76	890.62
90	52	77	904.39
90	52	78	878.65
90	52	79	843.73
90	52	80	834.68
90	52	81	826.87
90	52	82	789.31
90	52	83	762.51
90	52	84	758.53
90	53	74	806.87
90	53	75	853.38
90	53	76	884.91
90	53	77	901.64
90	53	78	919.27
90	53	79	946.79
90	53	80	944.09
90	53	81	936.24
90	53	82	875.51
90	53	83	829.66
90	53	84	797.94
90	54	74	807.26
90	54	75	852.27
90	54	76	899.46
90	54	77	913.89
90	54	78	919.08
90	54	79	922.94
90	54	80	919.07
90	54	81	920.26
90	54	82	906.95
90	54	83	903.37
90	54	84	901.35
90	55	74	816.1
90	55	75	851.31
90	55	76	912.6
90	55	77	921.91
90	55	78	923.09
90	55	79	926.56
90	55	80	927.77
90	55	81	918.62
90	55	82	923.43
90	55	83	930.33
90	55	84	938.82
90	56	74	835.93
90	56	75	812.6
90	56	76	856.45
90	56	77	901.37
90	56	78	935.12
90	56	79	966.66
90	56	80	972.18
90	56	81	936.47
90	56	82	929.94
90	56	83	926.57
90	56	84	934.03
90	57	74	896.29
90	57	75	839.94
90	57	76	855.53
90	57	77	876.76
90	57	78	891.6
90	57	79	890.07
90	57	80	887.97
90	57	81	908.96
90	57	82	899.27
90	57	83	868.44
90	57	84	876.52
90	58	74	969.7
90	58	75	902.04
90	58	76	882.84
90	58	77	876.74
90	58	78	882.46
90	58	79	888.26
90	58	80	903.75
90	58	81	960.24
90	58	82	976.77
90	58	83	954.64
90	58	84	974.93
90	59	75	892.93
90	59	76	888.75
90	59	77	891.49
90	59	78	900.13
90	59	79	915.47
90	59	80	931.59
90	59	81	954.75
90	59	82	948.57
90	59	83	895.25
90	59	84	897.24
90	60	75	785.44
90	60	76	768.93
90	60	77	750.39
90	60	78	732.04
90	60	79	731.56
90	60	80	733.78
90	60	81	717.99
90	60	82	692.81
90	60	83	651.69
90	60	84	678.4
90	61	77	764.95
90	61	78	754.83
90	61	79	757.26
90	61	80	766.1
90	61	81	727.63
90	61	82	687.88
90	61	83	670.57
90	61	84	720.23
90	62	75	893.92
90	62	76	864.77
90	62	77	866.81
90	62	78	841.09
90	62	79	828.8
90	62	80	851.38
90	62	81	824.41
90	62	82	806.94
90	62	83	806.05
90	62	84	831.88
90	63	75	839.49
90	63	76	826.69
90	63	77	871.1
90	63	78	850.97
90	63	79	871.24
90	63	80	943.76
90	63	81	965.86
90	63	82	984.64
90	63	83	957.87
90	63	84	930.57
90	64	75	854.55
90	64	76	846.27
90	64	77	857.84
90	64	78	795.91
90	64	79	774.29
90	64	80	850.74
90	64	81	888.85
90	64	82	923.75
90	64	83	917.86
90	64	84	902.25
90	65	74	873.27
90	65	75	890.39
90	65	76	878.75
90	65	77	835.23
90	65	78	754.56
90	65	79	718.21
90	65	80	799.76
90	65	81	863.95
90	65	82	923.64
90	65	83	930.25
90	65	84	908.93
90	66	74	902.56
90	66	75	898.68
90	66	76	856.89
90	66	77	773.61
90	66	78	735.27
90	66	79	736.72
90	66	80	806.61
90	66	81	864.27
90	66	82	916.73
90	66	83	914.76
90	66	84	880.08
90	67	74	899.5
90	67	75	880.34
90	67	76	834.12
90	67	77	743.5
90	67	78	723.1
90	67	79	733.07
90	67	80	770.64
90	67	81	793.53
90	67	82	818.89
90	67	83	808.28
90	67	84	777.2
90	68	74	867.28
90	68	75	849.79
90	68	76	813.44
90	68	77	738.49
90	68	78	737.87
90	68	79	759.59
90	68	80	780.86
90	68	81	784.42
90	68	82	784.81
90	68	83	784.75
90	68	84	777.91
90	69	74	819.65
90	69	75	802.43
90	69	76	778.71
90	69	77	740.18
90	69	78	762.64
90	69	79	800.34
90	69	80	818.3
90	69	81	799.06
90	69	82	771.22
90	69	83	780.04
90	69	84	789.36
90	70	74	781.01
90	70	75	775.27
90	70	76	754.51
90	70	77	715.2
90	70	78	731.31
90	70	79	763.08
90	70	80	789.1
90	70	81	786.16
90	70	82	773.82
90	70	83	775
90	70	84	774.06
90	71	74	758.81
90	71	75	758.42
90	71	76	743.12
90	71	77	712.18
90	71	78	727.4
90	71	79	755.74
90	71	80	775.34
90	71	81	778.49
90	71	82	770.87
90	71	83	764.43
90	71	84	759.98
90	72	74	757.84
90	72	75	752.52
90	72	76	749.31
90	72	77	730.7
90	72	78	742.14
90	72	79	765.53
90	72	80	770.53
90	72	81	772.64
90	72	82	773.02
90	72	83	765.66
90	72	84	764.78
90	73	74	774.93
90	73	75	767.41
90	73	76	754.12
90	73	81	826.99
90	73	82	844.13
90	73	83	842.05
90	73	84	842.93
90	74	81	900.52
90	74	82	930.26
90	74	83	918.35
90	74	84	907.66
90	75	81	976.15
90	75	82	1020.7
90	75	83	992.28
90	75	84	962.64
90	76	81	965.39
90	76	82	1002.5
90	76	83	982.37
90	76	84	962.1
91	47	81	909.82
91	47	82	901.88
91	47	83	885.5
91	47	84	870.2
91	48	81	808.81
91	48	82	799.15
91	48	83	806.83
91	48	84	819.31
91	49	74	755.94
91	49	75	785.83
91	49	76	788.59
91	49	81	752.91
91	49	82	762.89
91	49	83	779.45
91	49	84	796.61
91	50	74	745.43
91	50	75	770.58
91	50	76	766.71
91	50	81	763.03
91	50	82	774.6
91	50	83	780.84
91	50	84	779.47
91	51	74	767.08
91	51	75	788.88
91	51	76	801.36
91	51	81	746.81
91	51	82	748.41
91	51	83	751.42
91	51	84	759.86
91	52	74	816.54
91	52	75	868.26
91	52	76	902.25
91	52	81	794.19
91	52	82	783.63
91	52	83	769.99
91	52	84	766.28
91	53	74	842.37
91	53	75	894.28
91	53	76	926.74
91	53	81	912.81
91	53	82	859.54
91	53	83	818.54
91	53	84	801.48
91	54	74	849.94
91	54	75	901.08
91	54	76	933.78
91	54	81	928.33
91	54	82	916.44
91	54	83	905.82
91	54	84	886.32
91	55	74	853.43
91	55	75	895.6
91	55	76	938.69
91	55	81	935.82
91	55	82	952
91	55	83	958.34
91	55	84	938.89
91	56	74	849.42
91	56	75	862.77
91	56	76	906.64
91	56	81	953.14
91	56	82	968.98
91	56	83	973.81
91	56	84	946.7
91	57	74	886.59
91	57	75	855.8
91	57	76	891.37
91	57	77	913.36
91	57	78	935.82
91	57	79	946.01
91	57	80	950.87
91	57	81	964.38
91	57	82	951.71
91	57	83	918.64
91	57	84	898.45
91	58	74	965.58
91	58	75	885.09
91	58	76	899.17
91	58	77	901.39
91	58	78	915
91	58	79	936.3
91	58	80	961.41
91	58	81	1017.5
91	58	82	1021.5
91	58	83	986.73
91	58	84	986.44
91	59	74	936.86
91	59	75	926.53
91	59	76	910.64
91	59	77	905.28
91	59	78	928.5
91	59	79	946.74
91	59	80	955.65
91	59	81	995.37
91	59	82	990.79
91	59	83	934.38
91	59	84	904.99
91	60	74	826.83
91	60	75	782.34
91	60	76	758.13
91	60	77	741.37
91	60	78	725.75
91	60	79	718.72
91	60	80	714.65
91	60	81	753.14
91	60	82	760.77
91	60	83	721.45
91	60	84	692.23
91	61	74	785.54
91	61	75	701.72
91	61	76	727.61
91	61	77	761.22
91	61	78	760.25
91	61	79	754.75
91	61	80	735.72
91	61	81	737.91
91	61	82	717.88
91	61	83	679.26
91	61	84	668.12
91	62	74	1014.7
91	62	75	766.73
91	62	76	800.92
91	62	77	893.28
91	62	78	878.14
91	62	79	859.88
91	62	80	845.77
91	62	81	825.5
91	62	82	804.74
91	62	83	793.03
91	62	84	808.63
91	63	74	933.95
91	63	75	812.46
91	63	76	835.07
91	63	77	894.5
91	63	78	853.73
91	63	79	889.05
91	63	80	992.08
91	63	81	990.98
91	63	82	973.63
91	63	83	945.94
91	63	84	939.88
91	64	74	861.8
91	64	75	875.48
91	64	76	876.89
91	64	77	866.61
91	64	78	798.01
91	64	79	802.45
91	64	80	886.89
91	64	81	905.31
91	64	82	909.29
91	64	83	871.57
91	64	84	872.5
91	65	74	879.35
91	65	75	924.57
91	65	76	907.91
91	65	77	832.09
91	65	78	750.96
91	65	79	737.1
91	65	80	818.08
91	65	81	881.45
91	65	82	933.79
91	65	83	907.62
91	65	84	893.81
91	66	74	901.86
91	66	75	910.31
91	66	76	860.11
91	66	77	757.51
91	66	78	706.5
91	66	79	711.73
91	66	80	813.81
91	66	81	903.42
91	66	82	975.61
91	66	83	944.77
91	66	84	903.72
91	67	74	909.06
91	67	75	888.43
91	67	76	832.83
91	67	81	834.33
91	67	82	855.27
91	67	83	853.9
91	67	84	828.35
91	68	74	886.74
91	68	75	858.81
91	68	76	814.79
91	68	81	823.04
91	68	82	806.07
91	68	83	807.78
91	68	84	803.2
91	69	74	829.08
91	69	75	818.13
91	69	76	791.75
91	69	81	843.38
91	69	82	796.05
91	69	83	784.4
91	69	84	786.38
91	70	74	781.41
91	70	75	787.34
91	70	76	777.55
91	70	81	805.57
91	70	82	771.13
91	70	83	766.18
91	70	84	762.15
91	71	74	749.64
91	71	75	762.81
91	71	76	767.9
91	71	81	794.37
91	71	82	786.31
91	71	83	781.02
91	71	84	775.62
91	72	74	755.12
91	72	75	759.16
91	72	76	768.17
91	72	81	800.94
91	72	82	826.35
91	72	83	815.18
91	72	84	806.52
91	73	74	771.36
91	73	75	775.59
91	73	76	776.35
91	73	81	876.04
91	73	82	882.61
91	73	83	876.05
91	73	84	877.72
91	74	74	784.5
91	74	75	784.46
91	74	76	774.05
91	74	81	953.51
91	74	82	937.7
91	74	83	939.86
91	74	84	947.77
91	75	81	1018.6
91	75	82	992.43
91	75	83	1003
91	75	84	1009.3
91	76	81	990.65
91	76	82	1002.8
91	76	83	1012.4
91	76	84	1016.6
92	47	81	944.77
92	47	82	932.42
92	47	83	929.02
92	47	84	935.13
92	48	81	857.54
92	48	82	859
92	48	83	866.74
92	48	84	881.3
92	49	74	784.44
92	49	75	813.7
92	49	76	812.59
92	49	81	793.45
92	49	82	811.2
92	49	83	829.34
92	49	84	846.96
92	50	74	777.6
92	50	75	797.61
92	50	76	791.34
92	50	81	766.33
92	50	82	783.45
92	50	83	805.98
92	50	84	826.39
92	51	74	788.93
92	51	75	800.01
92	51	76	802.47
92	51	81	732.56
92	51	82	759.04
92	51	83	773.05
92	51	84	776.91
92	52	74	813.5
92	52	75	859.06
92	52	76	885.73
92	52	81	733.1
92	52	82	756.49
92	52	83	763.04
92	52	84	764.24
92	53	74	863.15
92	53	75	919.31
92	53	76	952.75
92	53	81	818.14
92	53	82	788.79
92	53	83	773.29
92	53	84	782.1
92	54	74	898.87
92	54	75	950.19
92	54	76	982.29
92	54	81	867.51
92	54	82	841.88
92	54	83	822.8
92	54	84	811.81
92	55	74	902.57
92	55	75	951.09
92	55	76	983.34
92	55	81	897.01
92	55	82	889.26
92	55	83	885.5
92	55	84	865.13
92	56	74	883.26
92	56	75	928.31
92	56	76	968.46
92	56	81	909.39
92	56	82	919.38
92	56	83	920.99
92	56	84	888.62
92	57	74	884.26
92	57	75	893.33
92	57	76	940.47
92	57	77	944.12
92	57	78	940.34
92	57	79	955.78
92	57	80	948.4
92	57	81	924.83
92	57	82	901.33
92	57	83	875.33
92	57	84	862.86
92	58	74	942.79
92	58	75	876.55
92	58	76	929.74
92	58	77	946.19
92	58	78	949.5
92	58	79	973.89
92	58	80	984.64
92	58	81	969.6
92	58	82	946.26
92	58	83	923.07
92	58	84	937.8
92	59	74	994.69
92	59	75	978.24
92	59	76	963.64
92	59	77	947.28
92	59	78	939.79
92	59	79	973.29
92	59	80	979.37
92	59	81	962.76
92	59	82	940.09
92	59	83	902.87
92	59	84	880.52
92	60	74	892.11
92	60	75	844.82
92	60	76	821.97
92	60	77	812.82
92	60	78	820.94
92	60	79	775.7
92	60	80	733.24
92	60	81	809.29
92	60	82	830.86
92	60	83	792.89
92	60	84	725.13
92	61	74	799.43
92	61	75	675.23
92	61	76	726.18
92	61	77	819.53
92	61	78	831.63
92	61	79	791.93
92	61	80	755.34
92	61	81	862.57
92	61	82	902.29
92	61	83	856.24
92	61	84	760.26
92	62	74	958.2
92	62	75	583.34
92	62	76	690.43
92	62	77	918.06
92	62	78	881.11
92	62	79	857.54
92	62	80	852.02
92	62	81	936.69
92	62	82	973.78
92	62	83	942.66
92	62	84	892.3
92	63	74	902.84
92	63	75	784.38
92	63	76	844.62
92	63	77	925.86
92	63	78	843.71
92	63	79	871.8
92	63	80	975.13
92	63	81	1014.2
92	63	82	1032.2
92	63	83	1015.8
92	63	84	1000.8
92	64	74	834.48
92	64	75	893.76
92	64	76	915.13
92	64	77	898.43
92	64	78	805.91
92	64	79	796.72
92	64	80	860.98
92	64	81	912.75
92	64	82	949.43
92	64	83	926.76
92	64	84	919.97
92	65	74	851.18
92	65	75	935.39
92	65	76	933.15
92	65	77	867.31
92	65	78	789.03
92	65	79	761.46
92	65	80	790.86
92	65	81	861.63
92	65	82	931.11
92	65	83	930.95
92	65	84	928.47
92	66	74	898.4
92	66	75	923.69
92	66	76	905.08
92	66	77	845.26
92	66	78	800.34
92	66	79	778.79
92	66	80	800.42
92	66	81	872.54
92	66	82	947.26
92	66	83	955.79
92	66	84	942.05
92	67	74	922.54
92	67	75	909.54
92	67	76	880.16
92	67	81	822.47
92	67	82	859.02
92	67	83	882.29
92	67	84	878.57
92	68	74	915.88
92	68	75	882.99
92	68	76	850.02
92	68	81	806.21
92	68	82	809.61
92	68	83	821.81
92	68	84	821.27
92	69	74	843.6
92	69	75	837.75
92	69	76	815.26
92	69	81	815.85
92	69	82	793.22
92	69	83	778.92
92	69	84	775.94
92	70	74	791.1
92	70	75	799.53
92	70	76	797.4
92	70	81	775.94
92	70	82	766.8
92	70	83	759.86
92	70	84	757.76
92	71	74	757.78
92	71	75	774.47
92	71	76	786.37
92	71	81	780.05
92	71	82	791.58
92	71	83	790.68
92	71	84	792.81
92	72	74	770.27
92	72	75	774.11
92	72	76	780.32
92	72	81	837.47
92	72	82	869.97
92	72	83	859.95
92	72	84	856.35
92	73	74	777.65
92	73	75	782.79
92	73	76	793.39
92	73	81	910.31
92	73	82	927.67
92	73	83	918.37
92	73	84	913.46
92	74	74	785.27
92	74	75	792.79
92	74	76	808.56
92	74	81	975.54
92	74	82	970.67
92	74	83	973.5
92	74	84	979.24
92	75	81	1004.6
92	75	82	992.07
92	75	83	1022.7
92	75	84	1051.8
92	76	81	972.41
92	76	82	988.61
92	76	83	1011.7
92	76	84	1038
93	49	74	814.18
93	49	75	845.07
93	49	76	838.63
93	50	74	824.88
93	50	75	830.64
93	50	76	816.15
93	50	81	799.73
93	50	82	790.02
93	50	83	802.07
93	50	84	819.56
93	51	74	816.88
93	51	75	806.27
93	51	76	791.63
93	51	81	784.21
93	51	82	779.73
93	51	83	794.1
93	51	84	809.87
93	52	74	807.27
93	52	75	813.08
93	52	76	808.39
93	52	81	767.59
93	52	82	763.05
93	52	83	777.34
93	52	84	803.06
93	53	74	863.26
93	53	75	885.01
93	53	76	884.09
93	53	81	780.52
93	53	82	748.94
93	53	83	753.59
93	53	84	796.65
93	54	71	700.43
93	54	72	795.09
93	54	73	876.03
93	54	74	937.74
93	54	75	962.9
93	54	76	956.04
93	54	81	796.54
93	54	82	774.53
93	54	83	764.56
93	54	84	766.81
93	55	71	722.55
93	55	72	799.61
93	55	73	863.69
93	55	74	948.98
93	55	75	989.82
93	55	76	996.89
93	55	81	811.02
93	55	82	803.91
93	55	83	800.15
93	55	84	794.91
93	56	71	781.47
93	56	72	823.94
93	56	73	848.17
93	56	74	937.56
93	56	75	983.54
93	56	76	979.61
93	56	81	834.86
93	56	82	837.34
93	56	83	837.16
93	56	84	823.98
93	57	71	862.92
93	57	72	859.78
93	57	73	845.76
93	57	74	910.6
93	57	75	953.14
93	57	76	949.07
93	57	77	928.1
93	57	78	910.16
93	57	79	894.17
93	57	80	876.98
93	58	71	921
93	58	72	956.27
93	58	73	903.04
93	58	74	899.86
93	58	75	908.54
93	58	76	925.95
93	58	77	921.81
93	58	78	918
93	58	79	922.42
93	58	80	928.25
93	59	71	902.61
93	59	72	957.7
93	59	73	985.6
93	59	74	996.95
93	59	75	978.1
93	59	76	947.02
93	59	77	921.19
93	59	78	900.41
93	59	79	951.47
93	59	80	965.53
93	60	71	858.08
93	60	72	894.13
93	60	73	899.79
93	60	74	893.6
93	60	75	931.13
93	60	76	881.26
93	60	77	826.67
93	60	78	787.92
93	60	79	740.38
93	60	80	708.48
93	61	74	753.68
93	61	75	833.56
93	61	76	838.74
93	61	77	844.34
93	61	78	811.79
93	61	79	762.86
93	61	80	730.38
93	62	71	852.31
93	62	72	936.91
93	62	73	937.71
93	62	74	894.77
93	62	75	741.57
93	62	76	818.12
93	62	77	927.06
93	62	78	877.26
93	62	79	848.91
93	62	80	839.44
93	63	71	823.83
93	63	72	907.08
93	63	73	937.72
93	63	74	950.09
93	63	75	884.8
93	63	76	888.77
93	63	77	898.17
93	63	78	848.72
93	63	79	878.74
93	63	80	944.75
93	64	71	811.51
93	64	72	859.5
93	64	73	898.05
93	64	74	915.98
93	64	75	932.33
93	64	76	924.08
93	64	77	894.75
93	64	78	840.41
93	64	79	831.33
93	64	80	852.2
93	65	71	845.14
93	65	72	886.94
93	65	73	870
93	65	74	819.1
93	65	75	909.87
93	65	76	930.17
93	65	77	904.56
93	65	78	852.14
93	65	79	814.99
93	65	80	790.02
93	66	71	865.16
93	66	72	910.89
93	66	73	927.23
93	66	74	922.11
93	66	75	934.82
93	66	76	927.44
93	67	71	857.78
93	67	72	922.87
93	67	73	959.88
93	67	74	963.41
93	67	75	933.32
93	67	76	923.97
93	67	81	788.37
93	67	82	825.67
93	67	83	864.03
93	67	84	890
93	68	71	818.32
93	68	72	905.71
93	68	73	955.11
93	68	74	951.9
93	68	75	912.33
93	68	76	903.45
93	68	81	782.53
93	68	82	802.66
93	68	83	817.99
93	68	84	827.04
93	69	71	730.73
93	69	72	841.52
93	69	73	903.24
93	69	74	875.8
93	69	75	863.31
93	69	76	853.83
93	69	81	798.22
93	69	82	805.22
93	69	83	788.19
93	69	84	778.21
93	70	74	827.11
93	70	75	823.6
93	70	76	828.08
93	70	81	773.86
93	70	82	772.74
93	70	83	766.29
93	70	84	765.49
93	71	74	798.68
93	71	75	802.41
93	71	76	817.5
93	71	81	784.34
93	71	82	789.96
93	71	83	791.85
93	71	84	798.86
93	72	74	823.69
93	72	75	831.43
93	72	76	836.59
93	72	81	858.29
93	72	82	889.79
93	72	83	877.96
93	72	84	880.41
93	73	74	821.53
93	73	75	829.99
93	73	76	842.49
93	73	81	937.89
93	73	82	966.72
93	73	83	945.15
93	73	84	935.04
93	74	74	811.4
93	74	75	821.67
93	74	76	843.87
94	49	74	830.41
94	49	75	842.44
94	49	76	843.78
94	50	71	836.52
94	50	72	808.13
94	50	73	806.34
94	50	74	822.43
94	50	75	820.09
94	50	76	812.6
94	51	71	844.63
94	51	72	817.17
94	51	73	809.44
94	51	74	818.05
94	51	75	794.41
94	51	76	777.05
94	52	71	830.23
94	52	72	824.12
94	52	73	822.86
94	52	74	823.38
94	52	75	812.1
94	52	76	802.73
94	53	69	646.99
94	53	70	648.54
94	53	71	791.94
94	53	72	831.74
94	53	73	851.55
94	53	74	861.65
94	53	75	851.32
94	53	76	842.39
94	54	69	615.27
94	54	70	623.01
94	54	71	776.27
94	54	72	842.75
94	54	73	883.74
94	54	74	922.89
94	54	75	918.7
94	54	76	907.19
94	54	78	856.14
94	54	79	842.76
94	54	80	812.79
94	55	69	604.4
94	55	70	628
94	55	71	748.74
94	55	72	805.6
94	55	73	854.37
94	55	74	972.71
94	55	75	1014.3
94	55	76	1009.4
94	55	78	904.67
94	55	79	872.83
94	55	80	828.89
94	56	69	630.66
94	56	70	666.99
94	56	71	753.77
94	56	72	812.92
94	56	73	855.27
94	56	74	971.9
94	56	75	1016
94	56	76	1011.4
94	56	78	920.16
94	56	79	929.99
94	56	80	876.88
94	57	71	814.45
94	57	72	856.43
94	57	73	869.21
94	57	74	939.45
94	57	75	984.75
94	57	76	997.85
94	57	77	957.07
94	57	78	920.88
94	57	79	910.34
94	57	80	876.04
94	58	71	882.22
94	58	72	915.43
94	58	73	885.96
94	58	74	903.27
94	58	75	933.21
94	58	76	971.42
94	58	77	950.2
94	58	78	922.38
94	58	79	931.61
94	58	80	928.2
94	59	71	915.71
94	59	72	963.28
94	59	73	968.45
94	59	74	978.4
94	59	75	980.43
94	59	76	966.3
94	59	77	930.63
94	59	78	888.31
94	59	79	967.92
94	59	80	987.5
94	60	71	856.97
94	60	72	848.07
94	60	73	822.09
94	60	74	829.39
94	60	75	865.27
94	60	76	880.7
94	60	77	835.75
94	60	78	749.54
94	60	79	739.3
94	60	80	743.83
94	61	71	666.15
94	61	72	526.15
94	61	73	557.99
94	61	74	670.35
94	61	75	787.23
94	61	76	855.47
94	61	77	865.79
94	61	78	803.81
94	61	79	757.39
94	61	80	740.03
94	62	71	767.25
94	62	72	745.59
94	62	73	774.21
94	62	74	832.9
94	62	75	891.94
94	62	76	934.49
94	62	77	949.38
94	62	78	911.7
94	62	79	852.19
94	62	80	822.62
94	63	71	836.26
94	63	72	891.82
94	63	73	938.54
94	63	74	989.28
94	63	75	1002
94	63	76	966.5
94	63	77	917.58
94	63	78	883.4
94	63	79	898.16
94	63	80	936.93
94	64	71	844.15
94	64	72	955.1
94	64	73	1014
94	64	74	1026.4
94	64	75	1012.2
94	64	76	971.41
94	64	77	923.8
94	64	78	896.17
94	64	79	877.69
94	64	80	867.58
94	65	71	845.96
94	65	72	950.15
94	65	73	965.3
94	65	74	929.13
94	65	75	961.57
94	65	76	961.92
94	65	77	941.89
94	65	78	926.74
94	65	79	886.01
94	65	80	826.06
94	66	71	849.64
94	66	72	926.19
94	66	73	948.39
94	66	74	946.67
94	66	75	980.21
94	66	76	973.13
94	66	78	951.48
94	66	79	918.53
94	66	80	850.12
94	67	69	758.08
94	67	70	811.95
94	67	71	832
94	67	72	902.68
94	67	73	938.52
94	67	74	946.08
94	67	75	954.69
94	67	76	963.9
94	67	78	975.77
94	67	79	925.62
94	67	80	832.84
94	68	69	656.21
94	68	70	709.55
94	68	71	766.77
94	68	72	881.32
94	68	73	940.4
94	68	74	945.82
94	68	75	917.75
94	68	76	934.85
94	68	78	965.91
94	68	79	914.24
94	68	80	822.8
94	69	69	650.4
94	69	70	669.27
94	69	71	691.85
94	69	72	798.78
94	69	73	863.93
94	69	74	877.04
94	69	75	874.81
94	69	76	879.89
94	69	78	875.83
94	69	79	849.98
94	69	80	812.82
94	70	69	660.48
94	70	70	648.32
94	70	71	643.95
94	70	72	755.47
94	70	73	824.53
94	70	74	823.98
94	70	75	831.34
94	70	76	845.27
94	71	71	621.9
94	71	72	744.66
94	71	73	820.61
94	71	74	792.65
94	71	75	799.88
94	71	76	821.73
94	72	71	632.06
94	72	72	749.07
94	72	73	838.15
94	72	74	809.45
94	72	75	821.98
94	72	76	841.62
94	73	71	647.18
94	73	72	748.31
94	73	73	840.88
94	73	74	814.91
94	73	75	820.6
94	73	76	846.8
94	74	74	817.16
94	74	75	820.81
94	74	76	845.85
95	50	71	883.22
95	50	72	825.04
95	50	73	817.26
95	51	71	879.44
95	51	72	852.8
95	51	73	846.01
95	52	71	841.43
95	52	72	864.91
95	52	73	887.51
95	53	69	655.21
95	53	70	679.91
95	53	71	783.86
95	53	72	852.59
95	53	73	898.8
95	53	77	912.57
95	53	78	887.22
95	53	79	861.77
95	53	80	847.76
95	54	69	648.68
95	54	70	666.49
95	54	71	768.98
95	54	72	829.3
95	54	73	865.29
95	54	77	941.26
95	54	78	918.32
95	54	79	894.67
95	54	80	850.79
95	55	69	648.64
95	55	70	668.8
95	55	71	779.75
95	55	72	829.27
95	55	73	851.92
95	55	77	1002.6
95	55	78	962.93
95	55	79	937.91
95	55	80	868.96
95	56	69	664.61
95	56	70	687.76
95	56	71	791.68
95	56	72	840.63
95	56	73	855.56
95	56	77	990
95	56	78	967.71
95	56	79	990.53
95	56	80	921.59
95	57	69	753.44
95	57	70	750.02
95	57	71	822.67
95	57	72	870.32
[truncated: 7,412 more rows]
