# Supplementary material for: From mathematics to medicine: A practical primer on topological data analysis (TDA) and the development of related analytic tools for the functional discovery of latent structure in fMRI data
Source: PLoS One. 2021 Aug 12;16(8):e0255859. doi: 10.1371/journal.pone.0255859 (PMC8360597; doi:10.1371/journal.pone.0255859)
Supplement: S1 Data — The included archive of .csv files has one .csv file for each time index. Each .csv file contains a single matrix, which has one column for each of the spatial coordinates x, y, z and one column for the fMRI signal amplitude at voxel (x, y, z) at that time index. This is normalized scan data for a single patient from our study, described in the paper, with an ACC (anterior cingulate cortex) mask applied. This is the data we used, together with our software implementation of our workflow (available at https://github.com/regalski/Wayne-State-TDA), to produce the persistence diagrams, vineyards, and loop locations pictured in the figures and described in the Workflow section of our paper. (ZIP) [file pone.0255859.s004.zip › lea2002_145_121_121_time_232_rdACC.csv]

86	49	77	719.22
86	49	78	710.43
86	49	79	704.17
86	49	80	698.34
86	50	77	713.07
86	50	78	689.8
86	50	79	661.11
86	50	80	667.75
86	51	77	711.19
86	51	78	700.22
86	51	79	694.43
86	51	80	684.06
86	52	77	737.39
86	52	78	724.37
86	52	79	719.01
86	52	80	708.65
86	53	77	804.41
86	53	78	767.79
86	53	79	739.78
86	53	80	736.18
86	54	77	842.09
86	54	78	814.86
86	54	79	825.77
86	54	80	806.12
86	55	77	863.01
86	55	78	834.98
86	55	79	866.58
86	55	80	857.29
86	56	77	866.5
86	56	78	843.66
86	56	79	867.46
86	56	80	880.28
86	57	77	852.78
86	57	78	873.41
86	57	79	894.55
86	57	80	901.31
86	57	81	888.81
86	57	82	854.49
86	58	77	847.58
86	58	78	869.86
86	58	79	897.46
86	58	80	920.25
86	58	81	900.06
86	58	82	878.54
86	59	81	863.97
86	59	82	846.88
86	60	81	751.11
86	60	82	762.24
86	61	81	816.1
86	61	82	823.97
86	62	81	847.45
86	62	82	849.1
86	63	77	898.63
86	63	78	864.95
86	63	79	836.75
86	63	80	820.96
86	63	81	822.25
86	63	82	825.27
86	64	77	865.8
86	64	78	846.9
86	64	79	830.78
86	64	80	775.18
86	64	81	751.99
86	64	82	743.17
86	65	77	858.2
86	65	78	855.22
86	65	79	846.53
86	65	80	792.6
86	65	81	760.25
86	65	82	729.32
86	66	77	870.81
86	66	78	866.64
86	66	79	853.91
86	66	80	814.25
86	66	81	776.57
86	66	82	728
86	67	77	806.57
86	67	78	825.26
86	67	79	840.27
86	67	80	794.85
86	68	77	847.05
86	68	78	849.85
86	68	79	853.16
86	68	80	805.48
86	69	77	866.77
86	69	78	840.51
86	69	79	819.07
86	69	80	775.93
86	70	77	803.15
86	70	78	765.95
86	70	79	719.29
86	70	80	702.96
86	71	77	762.81
86	71	78	740.56
86	71	79	712.55
86	71	80	703.67
86	72	77	736.26
86	72	78	721.33
86	72	79	703.56
86	72	80	701.21
86	73	77	722.31
86	73	78	706.72
86	73	79	695.43
86	73	80	698.69
87	46	81	917.1
87	46	82	926.49
87	46	83	930.09
87	46	84	932.67
87	47	81	841.28
87	47	82	855.45
87	47	83	849.96
87	47	84	846.39
87	48	81	759.75
87	48	82	766.4
87	48	83	771.7
87	48	84	778.84
87	49	77	725.54
87	49	78	721.31
87	49	79	719.12
87	49	80	717.38
87	49	81	723.7
87	49	82	736.16
87	49	83	742.17
87	49	84	744.68
87	50	77	724.02
87	50	78	708.66
87	50	79	685.78
87	50	80	681.05
87	50	81	691.91
87	50	82	720.73
87	50	83	728.33
87	50	84	725.46
87	51	77	730.61
87	51	78	714.21
87	51	79	697.5
87	51	80	685.36
87	52	77	766.9
87	52	78	747.88
87	52	79	728.15
87	52	80	713.66
87	53	77	827.58
87	53	78	799.34
87	53	79	769.76
87	53	80	753.65
87	54	77	852.95
87	54	78	829.09
87	54	79	813.97
87	54	80	775.86
87	55	77	868.77
87	55	78	845.91
87	55	79	853.5
87	55	80	824.38
87	55	81	763.12
87	55	82	753.21
87	55	83	747.78
87	55	84	757.24
87	56	77	874.9
87	56	78	867.76
87	56	79	902.77
87	56	80	901.27
87	56	81	853.2
87	56	82	811.04
87	56	83	763.02
87	56	84	767.31
87	57	77	867.85
87	57	78	892.32
87	57	79	923.58
87	57	80	931.9
87	57	81	890.23
87	57	82	840.11
87	57	83	778.4
87	57	84	761.05
87	58	77	866.95
87	58	78	893.55
87	58	79	919.3
87	58	80	937.37
87	58	81	925.47
87	58	82	906.36
87	58	83	881.95
87	58	84	857.33
87	59	77	877.82
87	59	78	877.2
87	59	79	889.33
87	59	80	901.13
87	59	81	906.4
87	59	82	897.48
87	59	83	887.04
87	59	84	873.65
87	60	77	782.36
87	60	78	790.49
87	60	79	794.69
87	60	80	785.95
87	60	81	781.87
87	60	82	782.83
87	60	83	790.19
87	60	84	820.56
87	61	77	754.37
87	61	78	754.34
87	61	79	774.97
87	61	80	825.28
87	61	81	819.96
87	61	82	814.56
87	61	83	835.9
87	61	84	851
87	62	77	794.6
87	62	78	772.76
87	62	79	781.87
87	62	80	834.68
87	62	81	845.31
87	62	82	853.52
87	62	83	865.35
87	62	84	861.23
87	63	77	900.09
87	63	78	865.42
87	63	79	829.15
87	63	80	773.99
87	63	81	823.27
87	63	82	877.15
87	63	83	861.57
87	63	84	838.86
87	64	77	868.71
87	64	78	827.21
87	64	79	789.38
87	64	80	732.35
87	64	81	768.17
87	64	82	816.26
87	64	83	786.64
87	64	84	767.68
87	65	77	851.63
87	65	78	822.83
87	65	79	785.29
87	65	80	719.75
87	65	81	732.04
87	65	82	761.65
87	65	83	745.25
87	65	84	744.16
87	66	77	876.19
87	66	78	850.75
87	66	79	795.08
87	66	80	710.28
87	66	81	701.96
87	66	82	717.88
87	66	83	718.14
87	66	84	728.19
87	67	77	880.9
87	67	78	838.39
87	67	79	764.24
87	67	80	694.14
87	67	81	682.79
87	67	82	694.31
87	67	83	705.11
87	67	84	718.49
87	68	77	861.67
87	68	78	828.13
87	68	79	781.01
87	68	80	731.31
87	68	81	718.88
87	68	82	719.96
87	68	83	715.04
87	68	84	711.31
87	69	77	816.88
87	69	78	790.91
87	69	79	772.88
87	69	80	754.59
87	70	77	753.57
87	70	78	728.9
87	70	79	710.32
87	70	80	739.23
87	71	77	749.42
87	71	78	736.04
87	71	79	721.13
87	71	80	728.83
87	72	77	747.21
87	72	78	737.56
87	72	79	725
87	72	80	720.57
87	73	77	726.91
87	73	78	715.32
87	73	79	706.45
87	73	80	719.43
87	73	81	740.81
87	73	82	761.69
87	73	83	760.87
87	73	84	766.66
87	74	81	763.4
87	74	82	816.06
87	74	83	850.53
87	74	84	871.3
87	75	81	780.52
87	75	82	854.16
87	75	83	898.45
87	75	84	922.66
87	76	81	802.62
87	76	82	878.51
87	76	83	907.14
87	76	84	934.52
88	46	81	930.1
88	46	82	937.25
88	46	83	939.13
88	46	84	939.6
88	47	81	868.36
88	47	82	865.08
88	47	83	856.34
88	47	84	850.39
88	48	81	757.53
88	48	82	761.14
88	48	83	759.83
88	48	84	760.44
88	49	77	731.54
88	49	78	726.17
88	49	79	725.28
88	49	80	714.99
88	49	81	719.35
88	49	82	736.7
88	49	83	742.5
88	49	84	744.8
88	50	77	737.09
88	50	78	736.74
88	50	79	733.29
88	50	80	712.98
88	50	81	710.07
88	50	82	732.22
88	50	83	739.35
88	50	84	738.99
88	51	77	756.41
88	51	78	735.29
88	51	79	716.23
88	51	80	701.95
88	52	77	796.41
88	52	78	764.28
88	52	79	742.08
88	52	80	734.48
88	53	77	879.93
88	53	78	860.78
88	53	79	824.51
88	53	80	807.12
88	54	77	894.33
88	54	78	881.16
88	54	79	862.45
88	54	80	826.24
88	55	77	886.17
88	55	78	869.98
88	55	79	876.68
88	55	80	849.94
88	55	81	801.82
88	55	82	817.27
88	55	83	832.27
88	55	84	832.55
88	56	77	874.93
88	56	78	860.34
88	56	79	882.14
88	56	80	880.35
88	56	81	856.24
88	56	82	851.64
88	56	83	839.96
88	56	84	851.23
88	57	77	868.53
88	57	78	892.39
88	57	79	909.17
88	57	80	902.09
88	57	81	863.85
88	57	82	840.36
88	57	83	817.51
88	57	84	842.73
88	58	77	867.81
88	58	78	904.25
88	58	79	909.02
88	58	80	903.58
88	58	81	891.42
88	58	82	888.13
88	58	83	885.8
88	58	84	892.37
88	59	77	891.28
88	59	78	889.44
88	59	79	877.89
88	59	80	867.36
88	59	81	870.46
88	59	82	867.85
88	59	83	867.11
88	59	84	867.03
88	60	77	856.58
88	60	78	849.51
88	60	79	822.42
88	60	80	787.54
88	60	81	755.58
88	60	82	742.84
88	60	83	759.23
88	60	84	790.13
88	61	77	833.28
88	61	78	837.88
88	61	79	842.77
88	61	80	859.86
88	61	81	829.71
88	61	82	822.41
88	61	83	868.75
88	61	84	872.91
88	62	77	824.65
88	62	78	842.28
88	62	79	861.6
88	62	80	894.39
88	62	81	883.69
88	62	82	887.57
88	62	83	924.35
88	62	84	903.91
88	63	77	901.27
88	63	78	866.08
88	63	79	845.06
88	63	80	843.94
88	63	81	884.09
88	63	82	923.92
88	63	83	925.27
88	63	84	888.5
88	64	77	892.32
88	64	78	820.3
88	64	79	777.9
88	64	80	786.36
88	64	81	849.69
88	64	82	904.3
88	64	83	874.3
88	64	84	832.32
88	65	77	882.66
88	65	78	805.48
88	65	79	748.18
88	65	80	745.55
88	65	81	808
88	65	82	865.43
88	65	83	836.5
88	65	84	802.24
88	66	77	920.77
88	66	78	835.26
88	66	79	752.26
88	66	80	724.99
88	66	81	767.32
88	66	82	815.33
88	66	83	795.11
88	66	84	772
88	67	77	860.8
88	67	78	790.32
88	67	79	732.62
88	67	80	716.2
88	67	81	727.42
88	67	82	744.25
88	67	83	736.09
88	67	84	731.1
88	68	77	807.84
88	68	78	765.12
88	68	79	732.52
88	68	80	713.76
88	68	81	726.38
88	68	82	748.2
88	68	83	739.07
88	68	84	732.24
88	69	77	760.82
88	69	78	742.82
88	69	79	726.71
88	69	80	711.69
88	70	77	739.77
88	70	78	726.99
88	70	79	718.54
88	70	80	736.13
88	71	77	742.58
88	71	78	736.68
88	71	79	734.5
88	71	80	750.79
88	72	77	747.11
88	72	78	744.96
88	72	79	745.37
88	72	80	757.46
88	73	77	729.51
88	73	78	727.12
88	73	79	732.08
88	73	80	760.9
88	73	81	771.26
88	73	82	779.2
88	73	83	787.68
88	73	84	797.31
88	74	81	820.63
88	74	82	863.43
88	74	83	877.29
88	74	84	890.25
88	75	81	868.14
88	75	82	942.85
88	75	83	935.93
88	75	84	945.48
88	76	81	873.27
88	76	82	977.5
88	76	83	924.36
88	76	84	934.4
89	46	81	934.36
89	46	82	953.88
89	46	83	934.83
89	46	84	922.7
89	47	81	896.86
89	47	82	889.74
89	47	83	864.7
89	47	84	846.48
89	48	81	773.99
89	48	82	775.19
89	48	83	761.35
89	48	84	750.69
89	49	77	741.24
89	49	78	725.46
89	49	79	719.19
89	49	80	722.94
89	49	81	730.98
89	49	82	748.23
89	49	83	752.25
89	49	84	754.09
89	50	74	726.03
89	50	75	741.25
89	50	76	745.57
89	50	77	737.97
89	50	78	746.72
89	50	79	760.41
89	50	80	743.2
89	50	81	740.13
89	50	82	753.6
89	50	83	759.2
89	50	84	760.68
89	51	74	746.26
89	51	75	771.39
89	51	76	785.27
89	51	77	780.02
89	51	78	776.8
89	51	79	766.09
89	51	80	739.15
89	51	81	727.27
89	51	82	731.57
89	51	83	727.12
89	51	84	722.31
89	52	74	801.77
89	52	75	843.36
89	52	76	863.71
89	52	77	841.78
89	52	78	816.51
89	52	79	796.34
89	52	80	788.89
89	52	81	779.77
89	52	82	766.2
89	52	83	750.13
89	52	84	736.17
89	53	74	822.18
89	53	75	865.99
89	53	76	888.4
89	53	77	875.62
89	53	78	874.23
89	53	79	880.41
89	53	80	883.36
89	53	81	873.73
89	53	82	825.03
89	53	83	795.33
89	53	84	779.84
89	54	74	814.74
89	54	75	868.01
89	54	76	913.85
89	54	77	892.55
89	54	78	879.77
89	54	79	876.15
89	54	80	864.71
89	54	81	841.33
89	54	82	855.1
89	54	83	866.17
89	54	84	859.08
89	55	75	845.94
89	55	76	930.59
89	55	77	895.82
89	55	78	869.34
89	55	79	871.95
89	55	80	866.66
89	55	81	844.49
89	55	82	872.7
89	55	83	895.34
89	55	84	899.95
89	56	75	813.31
89	56	76	883.77
89	56	77	878.23
89	56	78	863.91
89	56	79	885.63
89	56	80	892.71
89	56	81	879.3
89	56	82	885.15
89	56	83	896.61
89	56	84	916.8
89	57	75	842.91
89	57	76	861.04
89	57	77	867.67
89	57	78	872.85
89	57	79	848.66
89	57	80	840.69
89	57	81	852.32
89	57	82	860.53
89	57	83	869.14
89	57	84	909.11
89	58	77	863.57
89	58	78	893.07
89	58	79	860.55
89	58	80	858.11
89	58	81	899.51
89	58	82	915.53
89	58	83	917.73
89	58	84	944.65
89	59	77	890.16
89	59	78	904.39
89	59	79	888.79
89	59	80	878.57
89	59	81	900.26
89	59	82	892.13
89	59	83	868.92
89	59	84	873.32
89	60	77	844.2
89	60	78	818.88
89	60	79	800.44
89	60	80	779.75
89	60	81	729.76
89	60	82	701.5
89	60	83	713.28
89	60	84	745.55
89	61	77	837.9
89	61	78	813.16
89	61	79	818.19
89	61	80	831.42
89	61	81	780.71
89	61	82	765.86
89	61	83	817.58
89	61	84	841.89
89	62	77	853.25
89	62	78	836.72
89	62	79	848.87
89	62	80	888.26
89	62	81	863.97
89	62	82	865.93
89	62	83	910.79
89	62	84	904.32
89	63	77	864.71
89	63	78	836.96
89	63	79	844.37
89	63	80	891.02
89	63	81	929.27
89	63	82	955.39
89	63	83	952.61
89	63	84	920.34
89	64	77	865.97
89	64	78	795.69
89	64	79	772.18
89	64	80	829.79
89	64	81	887.9
89	64	82	936.67
89	64	83	926.65
89	64	84	888.14
89	65	77	870.94
89	65	78	775.57
89	65	79	734.51
89	65	80	786.35
89	65	81	858.12
89	65	82	925.94
89	65	83	914.36
89	65	84	871.48
89	66	75	884.06
89	66	76	884.71
89	66	77	871.04
89	66	78	791.96
89	66	79	737.13
89	66	80	752.01
89	66	81	820.71
89	66	82	889.84
89	66	83	874.48
89	66	84	834.73
89	67	75	884.63
89	67	76	863.03
89	67	77	817.43
89	67	78	774.34
89	67	79	742.55
89	67	80	744.14
89	67	81	771.24
89	67	82	797.39
89	67	83	781.23
89	67	84	762.71
89	68	75	855.21
89	68	76	823.8
89	68	77	790.26
89	68	78	769.61
89	68	79	748.88
89	68	80	737.24
89	68	81	752.27
89	68	82	773.97
89	68	83	765.22
89	68	84	759.01
89	69	74	850.45
89	69	75	807.42
89	69	76	779.08
89	69	77	787.03
89	69	78	766.93
89	69	79	742.45
89	69	80	723.92
89	69	81	737.48
89	69	82	763.16
89	69	83	765.8
89	69	84	767.02
89	70	74	804.24
89	70	75	776.82
89	70	76	754.63
89	70	77	752.96
89	70	78	740.97
89	70	79	734.39
89	70	80	744.75
89	70	81	746.5
89	70	82	744.98
89	70	83	764.06
89	70	84	773.32
89	71	74	762.52
89	71	75	754.58
89	71	76	747.92
89	71	77	749.4
89	71	78	747.07
89	71	79	748.7
89	71	80	760.09
89	71	81	757.4
89	71	82	751.94
89	71	83	752.86
89	71	84	749.63
89	72	74	729.54
89	72	75	741.96
89	72	76	755.72
89	72	77	763.92
89	72	78	764.98
89	72	79	764.87
89	72	80	767.23
89	72	81	772.7
89	72	82	780.05
89	72	83	769.87
89	72	84	764.4
89	73	74	721.71
89	73	75	741.67
89	73	76	755.47
89	73	77	746.15
89	73	78	737.06
89	73	79	740.24
89	73	80	776.35
89	73	81	799.06
89	73	82	816.76
89	73	83	833.36
89	73	84	839.34
89	74	81	865.69
89	74	82	900.64
89	74	83	906.87
89	74	84	910.25
89	75	81	940.61
89	75	82	994.51
89	75	83	970.44
89	75	84	964.53
89	76	81	923.2
89	76	82	1005.6
89	76	83	961.04
89	76	84	957.2
90	46	81	926.15
90	46	82	948.35
90	46	83	934.02
90	46	84	915.95
90	47	81	893.63
90	47	82	892.33
90	47	83	872.36
90	47	84	852.25
90	48	81	785.12
90	48	82	788.61
90	48	83	779.74
90	48	84	770.15
90	49	74	725.85
90	49	75	742.01
90	49	76	752.37
90	49	81	744.68
90	49	82	763.56
90	49	83	767.87
90	49	84	768.44
90	50	74	725.87
90	50	75	746.97
90	50	76	755.98
90	50	77	747.67
90	50	78	748.69
90	50	79	759.54
90	50	80	757.63
90	50	81	763.52
90	50	82	780.69
90	50	83	783.49
90	50	84	781.49
90	51	74	751.89
90	51	75	787.11
90	51	76	807.28
90	51	77	806.45
90	51	78	805.22
90	51	79	798.62
90	51	80	772.2
90	51	81	757.16
90	51	82	755.58
90	51	83	745.49
90	51	84	727.87
90	52	74	803.87
90	52	75	847.04
90	52	76	880.64
90	52	77	903.41
90	52	78	883.65
90	52	79	862.77
90	52	80	837.77
90	52	81	820.96
90	52	82	802.35
90	52	83	776.53
90	52	84	740.56
90	53	74	813.9
90	53	75	854.4
90	53	76	876.9
90	53	77	884.7
90	53	78	909.43
90	53	79	954.02
90	53	80	946.23
90	53	81	930.26
90	53	82	882.44
90	53	83	839.6
90	53	84	798.96
90	54	74	806.3
90	54	75	858.29
90	54	76	901.5
90	54	77	892.98
90	54	78	896.17
90	54	79	907.01
90	54	80	905.11
90	54	81	906.28
90	54	82	908.97
90	54	83	915.37
90	54	84	911.35
90	55	74	801.08
90	55	75	862.29
90	55	76	948.56
90	55	77	913.9
90	55	78	894.16
90	55	79	891.76
90	55	80	896.97
90	55	81	896.74
90	55	82	917.49
90	55	83	934.39
90	55	84	944.9
90	56	74	814.96
90	56	75	822.61
90	56	76	886.46
90	56	77	913.47
90	56	78	928.27
90	56	79	946.86
90	56	80	941.33
90	56	81	915.55
90	56	82	917.01
90	56	83	926.66
90	56	84	946.14
90	57	74	871.43
90	57	75	847.03
90	57	76	868.53
90	57	77	892.73
90	57	78	905.57
90	57	79	873.08
90	57	80	855.98
90	57	81	878.91
90	57	82	895.21
90	57	83	914.41
90	57	84	934.53
90	58	74	938.72
90	58	75	907.99
90	58	76	880.76
90	58	77	883.68
90	58	78	910.45
90	58	79	871.4
90	58	80	869.93
90	58	81	940.37
90	58	82	972.88
90	58	83	974.78
90	58	84	1001.1
90	59	75	908.09
90	59	76	885.89
90	59	77	889.59
90	59	78	921.17
90	59	79	908.41
90	59	80	909.42
90	59	81	958.52
90	59	82	953.35
90	59	83	897.09
90	59	84	908.12
90	60	75	798.39
90	60	76	765.84
90	60	77	749.29
90	60	78	751.98
90	60	79	762.58
90	60	80	764.84
90	60	81	728.12
90	60	82	693.02
90	60	83	663.01
90	60	84	699.75
90	61	77	768.17
90	61	78	771.07
90	61	79	794.51
90	61	80	803.3
90	61	81	739.85
90	61	82	695.14
90	61	83	684.87
90	61	84	746.43
90	62	75	871.2
90	62	76	867.89
90	62	77	881.81
90	62	78	859.06
90	62	79	855.79
90	62	80	875.4
90	62	81	834.57
90	62	82	818.25
90	62	83	815.48
90	62	84	852.19
90	63	75	820.51
90	63	76	830.8
90	63	77	874.26
90	63	78	852.15
90	63	79	866.45
90	63	80	921
90	63	81	959.13
90	63	82	990.9
90	63	83	956.11
90	63	84	938.68
90	64	75	835.73
90	64	76	841.41
90	64	77	859.88
90	64	78	791.91
90	64	79	787.29
90	64	80	867.74
90	64	81	903.86
90	64	82	929.79
90	64	83	917.94
90	64	84	899.27
90	65	74	871.36
90	65	75	874.45
90	65	76	865.78
90	65	77	848.2
90	65	78	755.52
90	65	79	734.19
90	65	80	820.77
90	65	81	880.02
90	65	82	930.76
90	65	83	932.39
90	65	84	899.02
90	66	74	887.67
90	66	75	888.84
90	66	76	862
90	66	77	809.66
90	66	78	749.29
90	66	79	726.73
90	66	80	775.67
90	66	81	861.28
90	66	82	930.69
90	66	83	921.7
90	66	84	872.04
90	67	74	892.58
90	67	75	868.4
90	67	76	829.16
90	67	77	776.46
90	67	78	752.03
90	67	79	747.01
90	67	80	769.61
90	67	81	805.48
90	67	82	837.84
90	67	83	821.26
90	67	84	784.18
90	68	74	878.24
90	68	75	837.8
90	68	76	798.46
90	68	77	771.46
90	68	78	770.84
90	68	79	772.58
90	68	80	774.88
90	68	81	784.45
90	68	82	794.84
90	68	83	789.78
90	68	84	780.97
90	69	74	848.65
90	69	75	797.4
90	69	76	768.68
90	69	77	785.16
90	69	78	790.64
90	69	79	786.38
90	69	80	778.36
90	69	81	768.07
90	69	82	764.2
90	69	83	775.01
90	69	84	785.36
90	70	74	812.03
90	70	75	794.28
90	70	76	773.52
90	70	77	762.18
90	70	78	755.26
90	70	79	752.06
90	70	80	761.13
90	70	81	760.19
90	70	82	757.85
90	70	83	766.03
90	70	84	774.13
90	71	74	787.89
90	71	75	791.48
90	71	76	776.16
90	71	77	751.21
90	71	78	747.42
90	71	79	752.77
90	71	80	760.39
90	71	81	762.53
90	71	82	761.89
90	71	83	766.43
90	71	84	772.02
90	72	74	786.96
90	72	75	780.62
90	72	76	765.37
90	72	77	748.73
90	72	78	762.15
90	72	79	774.54
90	72	80	767.57
90	72	81	770.68
90	72	82	778.04
90	72	83	785.68
90	72	84	792.84
90	73	74	788.03
90	73	75	788.51
90	73	76	777.18
90	73	81	831.98
90	73	82	857.11
90	73	83	879.02
90	73	84	883.91
90	74	81	909.57
90	74	82	938.28
90	74	83	947.35
90	74	84	945.66
90	75	81	988.22
90	75	82	1012.8
90	75	83	995.33
90	75	84	984.69
90	76	81	959.48
90	76	82	1001.6
90	76	83	997.46
90	76	84	992.16
91	47	81	884.98
91	47	82	874.01
91	47	83	871.56
91	47	84	873.22
91	48	81	799.77
91	48	82	799.09
91	48	83	806.78
91	48	84	818.28
91	49	74	746.01
91	49	75	765.92
91	49	76	775.67
91	49	81	759.93
91	49	82	784.92
91	49	83	793.49
91	49	84	797.66
91	50	74	737.52
91	50	75	763.68
91	50	76	769.76
91	50	81	776.08
91	50	82	810.64
91	50	83	805.87
91	50	84	784.51
91	51	74	754.2
91	51	75	797.07
91	51	76	812.52
91	51	81	774.78
91	51	82	772.38
91	51	83	760.4
91	51	84	749.87
91	52	74	806.54
91	52	75	861.36
91	52	76	894.34
91	52	81	827.27
91	52	82	799.69
91	52	83	777.03
91	52	84	762.3
91	53	74	844.41
91	53	75	894.39
91	53	76	919.86
91	53	81	925.87
91	53	82	872.56
91	53	83	832.56
91	53	84	809.52
91	54	74	858
91	54	75	912.18
91	54	76	937.9
91	54	81	935.35
91	54	82	919.48
91	54	83	899.87
91	54	84	873.38
91	55	74	852.47
91	55	75	915.66
91	55	76	963.71
91	55	81	940.89
91	55	82	944.05
91	55	83	940.41
91	55	84	926.04
91	56	74	839.43
91	56	75	874.85
91	56	76	922.77
91	56	81	949.2
91	56	82	956.03
91	56	83	956.88
91	56	84	949.8
91	57	74	866.67
91	57	75	862.88
91	57	76	897.43
91	57	77	928.32
91	57	78	952.7
91	57	79	947.9
91	57	80	934.78
91	57	81	929.33
91	57	82	929.66
91	57	83	933.61
91	57	84	939.48
91	58	74	928.56
91	58	75	891.06
91	58	76	902.17
91	58	77	917.33
91	58	78	942.92
91	58	79	941.35
91	58	80	948.55
91	58	81	993.63
91	58	82	1008.7
91	58	83	1004.9
91	58	84	1009.6
91	59	74	917.07
91	59	75	942.75
91	59	76	910.83
91	59	77	907.39
91	59	78	938.51
91	59	79	946.7
91	59	80	954.57
91	59	81	1008.3
91	59	82	999.7
91	59	83	953.3
91	59	84	917.88
91	60	74	817.94
91	60	75	791.39
91	60	76	741.14
91	60	77	717.32
91	60	78	725.63
91	60	79	739.64
91	60	80	757.62
91	60	81	777.13
91	60	82	767.83
91	60	83	738.61
91	60	84	703.45
91	61	74	775.78
91	61	75	684.07
91	61	76	705.05
91	61	77	731.59
91	61	78	758.47
91	61	79	790.95
91	61	80	810.82
91	61	81	779.84
91	61	82	740.73
91	61	83	709.05
91	61	84	690.94
91	62	74	976.91
91	62	75	734.95
91	62	76	820.09
91	62	77	910.32
91	62	78	901.04
91	62	79	908.78
91	62	80	919.68
91	62	81	865.41
91	62	82	830.69
91	62	83	821.05
91	62	84	837.74
91	63	74	906.84
91	63	75	783.51
91	63	76	844.26
91	63	77	914.71
91	63	78	886.95
91	63	79	913.28
91	63	80	966.31
91	63	81	972.21
91	63	82	977.81
91	63	83	957.05
91	63	84	971.89
91	64	74	844.92
91	64	75	852.63
91	64	76	875.02
91	64	77	883.7
91	64	78	813.06
91	64	79	822.45
91	64	80	896.87
91	64	81	906.26
91	64	82	903.23
91	64	83	863.57
91	64	84	884.5
91	65	74	867.36
91	65	75	910.54
91	65	76	899.95
91	65	77	851.13
91	65	78	755.94
91	65	79	753.07
91	65	80	836.1
91	65	81	885.51
91	65	82	924.9
91	65	83	900.8
91	65	84	901.95
91	66	74	883.95
91	66	75	888.42
91	66	76	851.21
91	66	77	793.6
91	66	78	737.55
91	66	79	730.78
91	66	80	781.91
91	66	81	886.52
91	66	82	977.64
91	66	83	955.74
91	66	84	918.69
91	67	74	900.18
91	67	75	871.52
91	67	76	824.88
91	67	81	834.34
91	67	82	874.27
91	67	83	868.91
91	67	84	840.36
91	68	74	891.74
91	68	75	848.82
91	68	76	805.82
91	68	81	817.12
91	68	82	822.14
91	68	83	816.8
91	68	84	809.25
91	69	74	841.14
91	69	75	805.18
91	69	76	772.78
91	69	81	813.45
91	69	82	796.05
91	69	83	784.35
91	69	84	787.36
91	70	74	810.45
91	70	75	802.38
91	70	76	784.57
91	70	81	777.57
91	70	82	773.12
91	70	83	765.16
91	70	84	767.15
91	71	74	791.64
91	71	75	801.8
91	71	76	790.89
91	71	81	772.4
91	71	82	780.33
91	71	83	776.02
91	71	84	777.64
91	72	74	794.1
91	72	75	794.21
91	72	76	775.24
91	72	81	788.93
91	72	82	807.34
91	72	83	803.16
91	72	84	804.52
91	73	74	799.32
91	73	75	801.64
91	73	76	786.42
91	73	81	870.07
91	73	82	886.66
91	73	83	891.05
91	73	84	904.72
91	74	74	803.44
91	74	75	801.44
91	74	76	788.06
91	74	81	950.55
91	74	82	951.75
91	74	83	965.87
91	74	84	984.79
91	75	81	1009.7
91	75	82	987.52
91	75	83	1014.1
91	75	84	1034.4
91	76	81	982.74
91	76	82	983.88
91	76	83	1011.5
91	76	84	1030.7
92	47	81	928.86
92	47	82	917.44
92	47	83	923.99
92	47	84	934.11
92	48	81	841.51
92	48	82	849.92
92	48	83	858.68
92	48	84	876.29
92	49	74	771.51
92	49	75	808.75
92	49	76	813.61
92	49	81	783.46
92	49	82	816.2
92	49	83	824.36
92	49	84	833
92	50	74	762.71
92	50	75	790.7
92	50	76	792.38
92	50	81	786.38
92	50	82	817.5
92	50	83	814.03
92	50	84	802.44
92	51	74	773.03
92	51	75	797.21
92	51	76	802.66
92	51	81	770.56
92	51	82	791.03
92	51	83	778.05
92	51	84	754.95
92	52	74	807.45
92	52	75	852.11
92	52	76	873.79
92	52	81	771.14
92	52	82	771.49
92	52	83	757.04
92	52	84	743.25
92	53	74	869.14
92	53	75	921.39
92	53	76	944.86
92	53	81	809.23
92	53	82	768.84
92	53	83	752.31
92	53	84	759.11
92	54	74	913.83
92	54	75	963.22
92	54	76	981.35
92	54	81	861.58
92	54	82	827.92
92	54	83	801.81
92	54	84	779.81
92	55	74	913.61
92	55	75	965.15
92	55	76	981.38
92	55	81	899.1
92	55	82	874.35
92	55	83	857.6
92	55	84	843.24
92	56	74	886.32
92	56	75	937.42
92	56	76	971.6
92	56	81	909.51
92	56	82	899.5
92	56	83	893.08
92	56	84	887.66
92	57	74	876.31
92	57	75	897.38
92	57	76	939.54
92	57	77	945.18
92	57	78	954.37
92	57	79	972.78
92	57	80	947.38
92	57	81	895.81
92	57	82	895.3
92	57	83	899.31
92	57	84	893.88
92	58	74	914.8
92	58	75	879.62
92	58	76	922.8
92	58	77	946.21
92	58	78	968.53
92	58	79	1000
92	58	80	991.8
92	58	81	941.71
92	58	82	944.35
92	58	83	956.18
92	58	84	962.92
92	59	74	975.83
92	59	75	989.36
92	59	76	967.77
92	59	77	953.39
92	59	78	950.89
92	59	79	1002.3
92	59	80	999.35
92	59	81	955.72
92	59	82	945.04
92	59	83	931.79
92	59	84	900.36
92	60	74	881.03
92	60	75	851.79
92	60	76	818.92
92	60	77	811.75
92	60	78	836.86
92	60	79	808.6
92	60	80	790.12
92	60	81	833.24
92	60	82	837.89
92	60	83	811.93
92	60	84	735.21
92	61	74	787.42
92	61	75	649.41
92	61	76	722.42
92	61	77	815.74
92	61	78	857.79
92	61	79	835.08
92	61	80	830.44
92	61	81	899.71
92	61	82	917.44
92	61	83	892.28
92	61	84	774.16
92	62	74	913.31
92	62	75	532.62
92	62	76	727.58
92	62	77	941.09
92	62	78	925.09
92	62	79	915.47
92	62	80	921.94
92	62	81	964.7
92	62	82	979.87
92	62	83	970.77
92	62	84	908.43
92	63	74	873.97
92	63	75	750.69
92	63	76	865.9
92	63	77	962.06
92	63	78	881.87
92	63	79	901.01
92	63	80	958.36
92	63	81	980.46
92	63	82	1000.5
92	63	83	1011
92	63	84	1016.9
92	64	74	816.85
92	64	75	880.95
92	64	76	927.26
92	64	77	935.51
92	64	78	835.94
92	64	79	827.71
92	64	80	874.97
92	64	81	910.79
92	64	82	937.52
92	64	83	932.88
92	64	84	945.03
92	65	74	833.44
92	65	75	928.45
92	65	76	937.2
92	65	77	898.34
92	65	78	809
92	65	79	786.45
92	65	80	815.92
92	65	81	874.73
92	65	82	927.29
92	65	83	942.18
92	65	84	952.65
92	66	74	884.67
92	66	75	912.81
92	66	76	902.17
92	66	77	868.33
92	66	78	809.37
92	66	79	779.8
92	66	80	787.48
92	66	81	861.66
92	66	82	937.39
92	66	83	971.85
92	66	84	965.07
92	67	74	919.73
92	67	75	902.66
92	67	76	872.24
92	67	81	819.51
92	67	82	870.09
92	67	83	893.36
92	67	84	884.64
92	68	74	926.96
92	68	75	882.03
92	68	76	839.04
92	68	81	797.28
92	68	82	817.68
92	68	83	822.86
92	68	84	823.32
92	69	74	838.69
92	69	75	824.82
92	69	76	792.29
92	69	81	784.88
92	69	82	780.22
92	69	83	767.92
92	69	84	777.96
92	70	74	798.11
92	70	75	799.57
92	70	76	776.43
92	70	81	759.92
92	70	82	771.78
92	70	83	758.85
92	70	84	765.74
92	71	74	782.74
92	71	75	792.52
92	71	76	776.41
92	71	81	773.11
92	71	82	797.65
92	71	83	784.74
92	71	84	792.87
92	72	74	788.25
92	72	75	795.17
92	72	76	783.4
92	72	81	824.48
92	72	82	844.99
92	72	83	832.97
92	72	84	840.37
92	73	74	797.63
92	73	75	799.82
92	73	76	792.45
92	73	81	897.36
92	73	82	919.73
92	73	83	913.41
92	73	84	920.48
92	74	74	810.25
92	74	75	805.81
92	74	76	797.61
92	74	81	961.55
92	74	82	981.69
92	74	83	989.53
92	74	84	1004.3
92	75	81	989.66
92	75	82	996.16
92	75	83	1034.8
92	75	84	1066
92	76	81	958.48
92	76	82	975.69
92	76	83	1012.7
92	76	84	1049.1
93	49	74	792.21
93	49	75	849.04
93	49	76	840.61
93	50	74	793.95
93	50	75	824.66
93	50	76	816.15
93	50	81	798.74
93	50	82	793
93	50	83	802.1
93	50	84	807.63
93	51	74	817.98
93	51	75	800.42
93	51	76	787.76
93	51	81	792.28
93	51	82	799.77
93	51	83	797.15
93	51	84	793.93
93	52	74	826.27
93	52	75	812.13
93	52	76	793.43
93	52	81	776.62
93	52	82	785.04
93	52	83	777.35
93	52	84	767.12
93	53	74	881.31
93	53	75	880.11
93	53	76	863.19
93	53	81	767.53
93	53	82	737.96
93	53	83	732.65
93	53	84	747.75
93	54	71	733.49
93	54	72	780.15
93	54	73	834.07
93	54	74	939.7
93	54	75	952.93
93	54	76	938.13
93	54	81	792.54
93	54	82	770.54
93	54	83	751.55
93	54	84	731.79
93	55	71	748.56
93	55	72	810.58
93	55	73	861.68
93	55	74	950.99
93	55	75	990.88
93	55	76	996.94
93	55	81	814.01
93	55	82	799.93
93	55	83	788.2
93	55	84	781
93	56	71	796.51
93	56	72	850.95
93	56	73	868.2
93	56	74	943.62
93	56	75	981.65
93	56	76	984.69
93	56	81	825.88
93	56	82	821.39
93	56	83	822.22
93	56	84	828.04
93	57	71	885.94
93	57	72	895.83
93	57	73	858.85
93	57	74	915.63
93	57	75	946.19
93	57	76	956.11
93	57	77	937.08
93	57	78	925.08
93	57	79	920.02
93	57	80	889.84
93	58	71	940.98
93	58	72	986.23
93	58	73	901.97
93	58	74	892.84
93	58	75	900.6
93	58	76	929.96
93	58	77	930.73
93	58	78	934.91
93	58	79	955.41
93	58	80	949.27
93	59	71	929.58
93	59	72	992.71
93	59	73	997.79
93	59	74	988.14
93	59	75	965.2
93	59	76	940.1
93	59	77	927.28
93	59	78	927.49
93	59	79	988.45
93	59	80	988.44
93	60	71	884.11
93	60	72	940.16
93	60	73	917.76
93	60	74	894.57
93	60	75	920.22
93	60	76	879.34
93	60	77	840.65
93	60	78	821.83
93	60	79	778.23
93	60	80	761.33
93	61	74	754.01
93	61	75	824.8
93	61	76	842.98
93	61	77	859.51
93	61	78	846.86
93	61	79	793.92
93	61	80	781.47
93	62	71	842.24
93	62	72	1004
93	62	73	967.88
93	62	74	887.78
93	62	75	700.55
93	62	76	834.16
93	62	77	946.05
93	62	78	908.14
93	62	79	878.77
93	62	80	877.33
93	63	71	856.9
93	63	72	939.17
93	63	73	951.75
93	63	74	934.18
93	63	75	853.94
93	63	76	894.87
93	63	77	925.24
93	63	78	869.78
93	63	79	902.9
93	63	80	956.96
93	64	71	843.62
93	64	72	847.74
93	64	73	889.24
93	64	74	908.06
93	64	75	927.36
93	64	76	936.15
93	64	77	926.83
93	64	78	857.43
93	64	79	849.3
93	64	80	865.17
93	65	71	841.19
93	65	72	908.92
93	65	73	892.93
93	65	74	852.04
93	65	75	933.92
93	65	76	954.26
93	65	77	934.6
93	65	78	866.13
93	65	79	822.99
93	65	80	797.05
93	66	71	858.2
93	66	72	934.89
93	66	73	946.29
93	66	74	936.22
93	66	75	949.91
93	66	76	932.53
93	67	71	864.8
93	67	72	956.95
93	67	73	985.99
93	67	74	971.49
93	67	75	951.41
93	67	76	939.07
93	67	81	783.34
93	67	82	822.7
93	67	83	870.08
93	67	84	892.06
93	68	71	821.36
93	68	72	969.68
93	68	73	1008.1
93	68	74	963.96
93	68	75	938.41
93	68	76	933.51
93	68	81	768.55
93	68	82	790.72
93	68	83	809.05
93	68	84	823.09
93	69	71	735.75
93	69	72	866.58
93	69	73	914.36
93	69	74	879.9
93	69	75	874.43
93	69	76	858.92
93	69	81	773.23
93	69	82	772.26
93	69	83	762.24
93	69	84	775.26
93	70	74	817.16
93	70	75	825.65
93	70	76	816.12
93	70	81	757.82
93	70	82	764.72
93	70	83	756.3
93	70	84	769.5
93	71	74	775.68
93	71	75	799.45
93	71	76	794.52
93	71	81	775.41
93	71	82	794.04
93	71	83	791.94
93	71	84	804.93
93	72	74	822.75
93	72	75	834.52
93	72	76	814.65
93	72	81	845.29
93	72	82	866.8
93	72	83	864
93	72	84	875.42
93	73	74	834.54
93	73	75	828.03
93	73	76	812.52
93	73	81	921.94
93	73	82	940.77
93	73	83	933.18
93	73	84	938.04
93	74	74	831.37
93	74	75	811.7
93	74	76	801.89
94	49	74	810.38
94	49	75	827.38
94	49	76	824.78
94	50	71	895.54
94	50	72	839.14
94	50	73	806.36
94	50	74	791.42
94	50	75	806.03
94	50	76	804.56
94	51	71	876.7
94	51	72	847.23
94	51	73	827.49
94	51	74	809.07
94	51	75	804.38
94	51	76	785.04
94	52	71	859.28
94	52	72	856.12
94	52	73	843.84
94	52	74	819.32
94	52	75	806.02
94	52	76	789.63
94	53	69	661.98
94	53	70	695.52
94	53	71	838.91
94	53	72	865.74
94	53	73	872.57
94	53	74	866.64
94	53	75	839.25
94	53	76	821.3
94	54	69	636.31
94	54	70	654.08
94	54	71	796.39
94	54	72	859.9
94	54	73	897.86
94	54	74	935.92
94	54	75	906.69
94	54	76	887.17
94	54	78	857.13
94	54	79	838.74
94	54	80	797.83
94	55	69	621.47
94	55	70	646.04
94	55	71	768.72
94	55	72	820.56
94	55	73	868.38
94	55	74	962.76
94	55	75	1002.4
94	55	76	1005.5
94	55	78	897.58
94	55	79	874.83
94	55	80	822.95
94	56	69	629.68
94	56	70	670.97
94	56	71	778.72
94	56	72	833.91
94	56	73	869.34
94	56	74	965
94	56	75	1000.1
94	56	76	997.48
94	56	78	934.28
94	56	79	955.11
94	56	80	874.97
94	57	71	851.49
94	57	72	888.48
94	57	73	878.3
94	57	74	938.51
94	57	75	971.84
94	57	76	987.99
94	57	77	955.21
94	57	78	935.94
94	57	79	943.27
94	57	80	889
94	58	71	897.16
94	58	72	933.28
94	58	73	871.81
94	58	74	890.19
94	58	75	927.23
94	58	76	985.45
94	58	77	955.22
94	58	78	934.38
94	58	79	961.66
94	58	80	945.26
94	59	71	922.78
94	59	72	973.42
94	59	73	976.73
94	59	74	981.67
94	59	75	975.62
94	59	76	962.43
94	59	77	930.79
94	59	78	914.47
94	59	79	996.99
94	59	80	999.44
94	60	71	868.03
94	60	72	863.01
94	60	73	847.88
94	60	74	849.19
94	60	75	874.17
94	60	76	880.66
94	60	77	842.68
94	60	78	786.41
94	60	79	765.21
94	60	80	771.78
94	61	71	597.88
94	61	72	581.82
94	61	73	574.87
94	61	74	681.47
94	61	75	792.4
94	61	76	857.57
94	61	77	872.9
94	61	78	835.91
94	61	79	774.5
94	61	80	766.17
94	62	71	715.17
94	62	72	770.44
94	62	73	791.96
94	62	74	832.65
94	62	75	853.89
94	62	76	930.51
94	62	77	967.38
94	62	78	935.59
94	62	79	870.02
94	62	80	849.5
94	63	71	835.13
94	63	72	903.74
94	63	73	937.54
94	63	74	973.45
94	63	75	978.25
94	63	76	970.63
94	63	77	947.64
94	63	78	915.47
94	63	79	935.31
94	63	80	970.13
94	64	71	870.24
94	64	72	959.26
94	64	73	1000.2
94	64	74	1011.6
94	64	75	1014.3
94	64	76	987.51
94	64	77	955.9
94	64	78	912.22
94	64	79	895.65
94	64	80	887.52
94	65	71	846.93
94	65	72	970.16
94	65	73	983.37
94	65	74	960.2
94	65	75	992.67
94	65	76	990.01
94	65	77	969.93
94	65	78	926.72
94	65	79	880
94	65	80	827.07
94	66	71	853.68
94	66	72	958.26
94	66	73	982.53
94	66	74	981.87
94	66	75	992.4
94	66	76	977.27
94	66	78	954.53
94	66	79	920.56
94	66	80	862.14
94	67	69	792.2
94	67	70	841.07
94	67	71	849.1
94	67	72	941.84
94	67	73	976.69
94	67	74	974.2
94	67	75	963.8
94	67	76	971.02
94	67	78	964.84
94	67	79	908.63
94	67	80	829.81
94	68	69	674.17
94	68	70	728.54
94	68	71	780.78
94	68	72	918.35
94	68	73	969.48
94	68	74	958.9
94	68	75	928.86
94	68	76	953.89
94	68	78	941.87
94	68	79	879.23
94	68	80	806.84
94	69	69	660.46
94	69	70	689.32
94	69	71	714.83
94	69	72	828.81
94	69	73	890.05
94	69	74	910.18
94	69	75	878.95
94	69	76	869.96
94	69	78	847.84
94	69	79	830
94	69	80	810.85
94	70	69	672.5
94	70	70	670.37
94	70	71	667.01
94	70	72	771.57
94	70	73	835.65
94	70	74	858.06
94	70	75	830.4
94	70	76	820.31
94	71	71	632.94
94	71	72	748.66
94	71	73	810.63
94	71	74	810.66
94	71	75	793.92
94	71	76	789.74
94	72	71	635.15
94	72	72	756.14
94	72	73	835.23
94	72	74	836.49
94	72	75	831.02
94	72	76	817.65
94	73	71	641.29
94	73	72	763.4
94	73	73	852.95
94	73	74	837.89
94	73	75	829.57
94	73	76	825.79
94	74	74	833.12
94	74	75	818.82
94	74	76	823.88
95	50	71	898.27
95	50	72	861.08
95	50	73	835.28
95	51	71	894.48
95	51	72	866.83
95	51	73	853.01
95	52	71	873.47
95	52	72	877.94
95	52	73	885.53
95	53	69	632.23
95	53	70	671.93
95	53	71	832.83
95	53	72	876.52
95	53	73	895.71
95	53	77	896.6
95	53	78	885.25
95	53	79	867.79
95	53	80	819.81
95	54	69	638.72
95	54	70	665.53
95	54	71	817.97
95	54	72	846.26
95	54	73	858.23
95	54	77	941.36
95	54	78	929.33
95	54	79	907.64
95	54	80	827.83
95	55	69	652.68
95	55	70	673.81
95	55	71	810.74
95	55	72	839.23
95	55	73	853.83
95	55	77	1001.7
95	55	78	960.9
95	55	79	922.87
95	55	80	844.95
95	56	69	673.6
95	56	70	696.69
95	56	71	804.61
95	56	72	845.59
95	56	73	862.54
95	56	77	973.18
95	56	78	978.89
95	56	79	1026.6
95	56	80	926.66
95	57	69	757.46
95	57	70	754.01
95	57	71	834.69
95	57	72	873.39
[truncated: 7,412 more rows]
