# Supplementary material for: From mathematics to medicine: A practical primer on topological data analysis (TDA) and the development of related analytic tools for the functional discovery of latent structure in fMRI data
Source: PLoS One. 2021 Aug 12;16(8):e0255859. doi: 10.1371/journal.pone.0255859 (PMC8360597; doi:10.1371/journal.pone.0255859)
Supplement: S1 Data — The included archive of .csv files has one .csv file for each time index. Each .csv file contains a single matrix, which has one column for each of the spatial coordinates x, y, z and one column for the fMRI signal amplitude at voxel (x, y, z) at that time index. This is normalized scan data for a single patient from our study, described in the paper, with an ACC (anterior cingulate cortex) mask applied. This is the data we used, together with our software implementation of our workflow (available at https://github.com/regalski/Wayne-State-TDA), to produce the persistence diagrams, vineyards, and loop locations pictured in the figures and described in the Workflow section of our paper. (ZIP) [file pone.0255859.s004.zip › lea2002_145_121_121_time_233_rdACC.csv]

86	49	77	723.29
86	49	78	713.5
86	49	79	705.24
86	49	80	698.41
86	50	77	719.09
86	50	78	691.85
86	50	79	666.2
86	50	80	685.86
86	51	77	711.18
86	51	78	693.26
86	51	79	683.52
86	51	80	687.14
86	52	77	733.45
86	52	78	713.46
86	52	79	701.08
86	52	80	702.75
86	53	77	802.39
86	53	78	756.79
86	53	79	728.84
86	53	80	727.31
86	54	77	852.07
86	54	78	806.9
86	54	79	798.83
86	54	80	789.19
86	55	77	881.03
86	55	78	834
86	55	79	837.58
86	55	80	835.33
86	56	77	866.51
86	56	78	852.68
86	56	79	860.5
86	56	80	863.29
86	57	77	841.79
86	57	78	885.5
86	57	79	902.6
86	57	80	899.29
86	57	81	886.78
86	57	82	860.49
86	58	77	836.66
86	58	78	881.92
86	58	79	910.54
86	58	80	925.34
86	58	81	913.15
86	58	82	897.66
86	59	81	886.03
86	59	82	871.92
86	60	81	776.19
86	60	82	785.37
86	61	81	812.22
86	61	82	828.06
86	62	81	831.46
86	62	82	853.12
86	63	77	914.76
86	63	78	875.1
86	63	79	831.87
86	63	80	817.07
86	63	81	826.33
86	63	82	850.33
86	64	77	885.77
86	64	78	862.88
86	64	79	847.77
86	64	80	785.16
86	64	81	756.95
86	64	82	760.14
86	65	77	877.25
86	65	78	873.28
86	65	79	857.56
86	65	80	782.63
86	65	81	748.29
86	65	82	743.39
86	66	77	894.88
86	66	78	879.63
86	66	79	844.87
86	66	80	783.26
86	66	81	755.61
86	66	82	747.03
86	67	77	824.51
86	67	78	833.2
86	67	79	850.21
86	67	80	797.86
86	68	77	850.1
86	68	78	849.87
86	68	79	864.19
86	68	80	808.57
86	69	77	849.66
86	69	78	829.46
86	69	79	826.08
86	69	80	772
86	70	77	778.17
86	70	78	756.02
86	70	79	725.39
86	70	80	693.06
86	71	77	745.83
86	71	78	737.59
86	71	79	727.59
86	71	80	700.72
86	72	77	727.23
86	72	78	720.28
86	72	79	715.51
86	72	80	696.21
86	73	77	716.31
86	73	78	702.69
86	73	79	692.39
86	73	80	685.68
87	46	81	932.13
87	46	82	920.57
87	46	83	930.16
87	46	84	949.75
87	47	81	845.41
87	47	82	836.56
87	47	83	851.04
87	47	84	878.48
87	48	81	722.7
87	48	82	741.38
87	48	83	767.69
87	48	84	798.86
87	49	77	731.6
87	49	78	713.36
87	49	79	697.14
87	49	80	692.38
87	49	81	700.72
87	49	82	717.21
87	49	83	736.22
87	49	84	760.74
87	50	77	718.06
87	50	78	700.73
87	50	79	690.88
87	50	80	706.15
87	50	81	722.99
87	50	82	715.8
87	50	83	720.38
87	50	84	735.52
87	51	77	727.61
87	51	78	710.23
87	51	79	695.54
87	51	80	696.42
87	52	77	768.96
87	52	78	745.96
87	52	79	714.21
87	52	80	709.77
87	53	77	843.61
87	53	78	794.39
87	53	79	741.87
87	53	80	733.8
87	54	77	876.95
87	54	78	837.14
87	54	79	796.05
87	54	80	764.91
87	55	77	886.84
87	55	78	859.95
87	55	79	840.56
87	55	80	816.43
87	55	81	776.19
87	55	82	753.26
87	55	83	731.79
87	55	84	740.23
87	56	77	867.9
87	56	78	859.76
87	56	79	884.84
87	56	80	887.32
87	56	81	840.24
87	56	82	800.07
87	56	83	756.02
87	56	84	752.25
87	57	77	845.83
87	57	78	884.37
87	57	79	918.6
87	57	80	931.86
87	57	81	885.23
87	57	82	831.12
87	57	83	767.38
87	57	84	753.01
87	58	77	846.99
87	58	78	890.59
87	58	79	924.32
87	58	80	951.4
87	58	81	932.56
87	58	82	910.49
87	58	83	882.1
87	58	84	855.43
87	59	77	887.78
87	59	78	885.16
87	59	79	899.4
87	59	80	923.26
87	59	81	918.43
87	59	82	906.46
87	59	83	894.02
87	59	84	874.63
87	60	77	813.41
87	60	78	808.55
87	60	79	803.76
87	60	80	790.96
87	60	81	787.89
87	60	82	790.89
87	60	83	805.25
87	60	84	828.66
87	61	77	778.52
87	61	78	770.42
87	61	79	778.06
87	61	80	811.36
87	61	81	815.06
87	61	82	808.63
87	61	83	803.89
87	61	84	813.98
87	62	77	787.6
87	62	78	776.75
87	62	79	776.86
87	62	80	815.62
87	62	81	833.33
87	62	82	843.58
87	62	83	827.37
87	62	84	822.25
87	63	77	928.2
87	63	78	874.5
87	63	79	822.21
87	63	80	788.05
87	63	81	823.34
87	63	82	876.22
87	63	83	845.65
87	63	84	819.91
87	64	77	903.68
87	64	78	842.17
87	64	79	787.35
87	64	80	748.31
87	64	81	780.12
87	64	82	838.21
87	64	83	792.61
87	64	84	759.65
87	65	77	873.7
87	65	78	834.9
87	65	79	789.35
87	65	80	726.75
87	65	81	735.97
87	65	82	784.55
87	65	83	757.21
87	65	84	742.17
87	66	77	858.24
87	66	78	843.78
87	66	79	797.09
87	66	80	707.26
87	66	81	699.89
87	66	82	742.79
87	66	83	731.09
87	66	84	727.19
87	67	77	853.86
87	67	78	823.4
87	67	79	758.24
87	67	80	691.08
87	67	81	692.7
87	67	82	733.22
87	67	83	718.06
87	67	84	713.47
87	68	77	850.67
87	68	78	830.21
87	68	79	791.11
87	68	80	747.36
87	68	81	729.91
87	68	82	725.99
87	68	83	716.07
87	68	84	712.32
87	69	77	823.91
87	69	78	807.94
87	69	79	797.91
87	69	80	774.65
87	70	77	734.53
87	70	78	730.85
87	70	79	735.31
87	70	80	733.28
87	71	77	721.46
87	71	78	734.07
87	71	79	756.16
87	71	80	744.87
87	72	77	718.18
87	72	78	732.51
87	72	79	754.96
87	72	80	741.6
87	73	77	707.88
87	73	78	705.27
87	73	79	708.41
87	73	80	713.44
87	73	81	727.87
87	73	82	745.74
87	73	83	752.88
87	73	84	753.66
87	74	81	760.46
87	74	82	834.13
87	74	83	849.63
87	74	84	859.4
87	75	81	781.52
87	75	82	888.16
87	75	83	902.53
87	75	84	916.71
87	76	81	788.68
87	76	82	903.6
87	76	83	921.27
87	76	84	941.6
88	46	81	952.16
88	46	82	949.32
88	46	83	948.2
88	46	84	949.68
88	47	81	890.49
88	47	82	885.19
88	47	83	876.42
88	47	84	876.47
88	48	81	762.5
88	48	82	767.13
88	48	83	777.81
88	48	84	795.45
88	49	77	747.59
88	49	78	723.2
88	49	79	700.28
88	49	80	714.02
88	49	81	727.4
88	49	82	740.77
88	49	83	751.55
88	49	84	764.85
88	50	77	706.11
88	50	78	701.8
88	50	79	724.38
88	50	80	729.06
88	50	81	733.14
88	50	82	736.28
88	50	83	737.39
88	50	84	742.02
88	51	77	737.43
88	51	78	719.3
88	51	79	712.25
88	51	80	710.98
88	52	77	811.41
88	52	78	781.3
88	52	79	741.12
88	52	80	733.57
88	53	77	895.95
88	53	78	870.81
88	53	79	811.57
88	53	80	788.17
88	54	77	918.32
88	54	78	904.17
88	54	79	846.46
88	54	80	806.24
88	55	77	907.19
88	55	78	903.01
88	55	79	861.7
88	55	80	828.95
88	55	81	802.86
88	55	82	811.35
88	55	83	823.36
88	55	84	815.59
88	56	77	885.93
88	56	78	864.36
88	56	79	861.2
88	56	80	855.38
88	56	81	841.24
88	56	82	847.68
88	56	83	850
88	56	84	840.2
88	57	77	861.51
88	57	78	875.41
88	57	79	892.2
88	57	80	890.08
88	57	81	843.78
88	57	82	823.29
88	57	83	819.45
88	57	84	828.69
88	58	77	858.82
88	58	78	891.23
88	58	79	908.04
88	58	80	906.61
88	58	81	880.46
88	58	82	880.2
88	58	83	897.89
88	58	84	898.44
88	59	77	919.23
88	59	78	925.45
88	59	79	905.96
88	59	80	881.42
88	59	81	869.42
88	59	82	864.75
88	59	83	881.01
88	59	84	877.95
88	60	77	879.56
88	60	78	871.54
88	60	79	833.45
88	60	80	779.54
88	60	81	751.58
88	60	82	740.91
88	60	83	771.35
88	60	84	801.26
88	61	77	837.36
88	61	78	845.98
88	61	79	841.9
88	61	80	834.02
88	61	81	820.95
88	61	82	812.67
88	61	83	829.96
88	61	84	830
88	62	77	803.7
88	62	78	834.34
88	62	79	848.63
88	62	80	861.37
88	62	81	870.79
88	62	82	878.75
88	62	83	881.52
88	62	84	864.99
88	63	77	903.36
88	63	78	866.18
88	63	79	834.15
88	63	80	838.97
88	63	81	883.18
88	63	82	928.03
88	63	83	918.39
88	63	84	883.57
88	64	77	924.3
88	64	78	837.28
88	64	79	764.87
88	64	80	779.35
88	64	81	840.72
88	64	82	905.31
88	64	83	859.3
88	64	84	810.28
88	65	77	920.67
88	65	78	828.49
88	65	79	743.18
88	65	80	744.52
88	65	81	801.99
88	65	82	873.44
88	65	83	828.53
88	65	84	787.26
88	66	77	897.77
88	66	78	835.24
88	66	79	758.2
88	66	80	729.91
88	66	81	768.28
88	66	82	830.32
88	66	83	793.13
88	66	84	760.03
88	67	77	851.85
88	67	78	778.28
88	67	79	713.53
88	67	80	709.12
88	67	81	731.37
88	67	82	766.21
88	67	83	736.08
88	67	84	713.12
88	68	77	801.86
88	68	78	762.11
88	68	79	735.5
88	68	80	726.75
88	68	81	730.41
88	68	82	739.25
88	68	83	729.12
88	68	84	722.28
88	69	77	750.82
88	69	78	754.79
88	69	79	761.68
88	69	80	739.7
88	70	77	741.72
88	70	78	735.95
88	70	79	728.51
88	70	80	722.14
88	71	77	737.6
88	71	78	736.7
88	71	79	740.53
88	71	80	743.85
88	72	77	726.14
88	72	78	733.96
88	72	79	752.38
88	72	80	765.53
88	73	77	711.53
88	73	78	717.12
88	73	79	735.09
88	73	80	760.97
88	73	81	762.3
88	73	82	756.19
88	73	83	782.66
88	73	84	789.28
88	74	81	802.71
88	74	82	852.52
88	74	83	874.42
88	74	84	881.35
88	75	81	839.14
88	75	82	938.87
88	75	83	937.01
88	75	84	936.54
88	76	81	858.38
88	76	82	968.65
88	76	83	935.44
88	76	84	934.46
89	46	81	953.44
89	46	82	971.95
89	46	83	942.85
89	46	84	917.72
89	47	81	916.98
89	47	82	913.86
89	47	83	877.78
89	47	84	844.55
89	48	81	789.98
89	48	82	787.16
89	48	83	778.3
89	48	84	776.67
89	49	77	755.29
89	49	78	734.49
89	49	79	718.22
89	49	80	739.01
89	49	81	751.06
89	49	82	759.3
89	49	83	763.32
89	49	84	766.17
89	50	74	743.1
89	50	75	744.26
89	50	76	741.52
89	50	77	719.93
89	50	78	727.72
89	50	79	757.46
89	50	80	760.24
89	50	81	762.18
89	50	82	762.64
89	50	83	758.24
89	50	84	751.72
89	51	74	747.38
89	51	75	772.47
89	51	76	786.29
89	51	77	760.06
89	51	78	755.82
89	51	79	757.07
89	51	80	739.12
89	51	81	730.27
89	51	82	740.58
89	51	83	740.14
89	51	84	730.35
89	52	74	789.84
89	52	75	836.39
89	52	76	867.67
89	52	77	835.76
89	52	78	807.51
89	52	79	787.35
89	52	80	776.97
89	52	81	770.88
89	52	82	779.3
89	52	83	772.2
89	52	84	752.23
89	53	74	813.3
89	53	75	872.1
89	53	76	925.45
89	53	77	885.72
89	53	78	867.35
89	53	79	867.51
89	53	80	862.44
89	53	81	851.77
89	53	82	834.05
89	53	83	817.36
89	53	84	792.88
89	54	74	816.84
89	54	75	880.11
89	54	76	941.93
89	54	77	912.66
89	54	78	893.86
89	54	79	876.19
89	54	80	859.75
89	54	81	840.37
89	54	82	848.13
89	54	83	852.19
89	54	84	840.08
89	55	75	862.01
89	55	76	911.61
89	55	77	912.85
89	55	78	903.39
89	55	79	885.04
89	55	80	869.76
89	55	81	850.58
89	55	82	866.76
89	55	83	887.39
89	55	84	887.99
89	56	75	817.36
89	56	76	876.81
89	56	77	885.25
89	56	78	874.92
89	56	79	888.69
89	56	80	888.77
89	56	81	868.34
89	56	82	882.19
89	56	83	904.63
89	56	84	910.81
89	57	75	839
89	57	76	868.07
89	57	77	875.68
89	57	78	872.83
89	57	79	857.62
89	57	80	847.64
89	57	81	844.23
89	57	82	849.44
89	57	83	867.07
89	57	84	889.03
89	58	77	879.56
89	58	78	891.05
89	58	79	880.59
89	58	80	881.19
89	58	81	897.6
89	58	82	911.64
89	58	83	933.85
89	58	84	952.76
89	59	77	910.2
89	59	78	923.44
89	59	79	921.83
89	59	80	910.54
89	59	81	900.16
89	59	82	887.01
89	59	83	886.82
89	59	84	891.27
89	60	77	838.28
89	60	78	829.93
89	60	79	816.51
89	60	80	791.82
89	60	81	732.81
89	60	82	702.63
89	60	83	729.51
89	60	84	761.81
89	61	77	819.07
89	61	78	821.29
89	61	79	828.32
89	61	80	831.57
89	61	81	783.92
89	61	82	759.1
89	61	83	786.83
89	61	84	807.99
89	62	77	836.25
89	62	78	841.7
89	62	79	853.85
89	62	80	878.25
89	62	81	862.06
89	62	82	860.1
89	62	83	878.97
89	62	84	879.37
89	63	77	881.78
89	63	78	852.04
89	63	79	849.48
89	63	80	899.13
89	63	81	935.41
89	63	82	962.48
89	63	83	960.64
89	63	84	934.36
89	64	77	893.97
89	64	78	816.66
89	64	79	772.15
89	64	80	825.77
89	64	81	876.88
89	64	82	925.65
89	64	83	898.61
89	64	84	854.09
89	65	77	882.93
89	65	78	794.56
89	65	79	734.5
89	65	80	784.34
89	65	81	850.11
89	65	82	921.94
89	65	83	887.4
89	65	84	838.52
89	66	75	880.22
89	66	76	864.83
89	66	77	851.07
89	66	78	788.97
89	66	79	739.12
89	66	80	763.98
89	66	81	826.63
89	66	82	899.75
89	66	83	862.45
89	66	84	815.74
89	67	75	879.73
89	67	76	844.11
89	67	77	803.41
89	67	78	758.3
89	67	79	717.49
89	67	80	729.05
89	67	81	757.15
89	67	82	788.32
89	67	83	778.18
89	67	84	757.69
89	68	75	857.22
89	68	76	814.82
89	68	77	779.25
89	68	78	757.62
89	68	79	738.89
89	68	80	730.23
89	68	81	738.27
89	68	82	750.98
89	68	83	755.25
89	68	84	752.06
89	69	74	855.44
89	69	75	821.4
89	69	76	784.06
89	69	77	766
89	69	78	773.94
89	69	79	776.48
89	69	80	737.93
89	69	81	730.49
89	69	82	737.17
89	69	83	751.83
89	69	84	761.06
89	70	74	799.29
89	70	75	784.84
89	70	76	768.63
89	70	77	762.94
89	70	78	753.95
89	70	79	741.4
89	70	80	724.78
89	70	81	736.54
89	70	82	764.04
89	70	83	779.13
89	70	84	787.4
89	71	74	763.61
89	71	75	764.62
89	71	76	760.94
89	71	77	766.44
89	71	78	757.12
89	71	79	745.76
89	71	80	739.17
89	71	81	747.47
89	71	82	760.99
89	71	83	765.9
89	71	84	765.67
89	72	74	766.63
89	72	75	763
89	72	76	757.75
89	72	77	767.97
89	72	78	763
89	72	79	758.89
89	72	80	759.29
89	72	81	761.76
89	72	82	764.12
89	72	83	775
89	72	84	777.53
89	73	74	742.76
89	73	75	750.7
89	73	76	757.48
89	73	77	742.14
89	73	78	734.04
89	73	79	736.24
89	73	80	758.34
89	73	81	779.05
89	73	82	796.73
89	73	83	826.35
89	73	84	838.31
89	74	81	837.76
89	74	82	882.72
89	74	83	900.95
89	74	84	906.31
89	75	81	900.62
89	75	82	977.55
89	75	83	970.55
89	75	84	959.62
89	76	81	910.3
89	76	82	995.7
89	76	83	971.14
89	76	84	957.27
90	46	81	929.17
90	46	82	958.35
90	46	83	937.03
90	46	84	905.99
90	47	81	904.74
90	47	82	913.43
90	47	83	875.46
90	47	84	832.37
90	48	81	790.06
90	48	82	792.53
90	48	83	783.69
90	48	84	770.14
90	49	74	748.9
90	49	75	752.1
90	49	76	753.45
90	49	81	754.74
90	49	82	765.6
90	49	83	768.92
90	49	84	766.51
90	50	74	730.93
90	50	75	738.02
90	50	76	746.99
90	50	77	746.66
90	50	78	744.68
90	50	79	755.57
90	50	80	773.7
90	50	81	782.57
90	50	82	783.71
90	50	83	777.51
90	50	84	764.54
90	51	74	729.01
90	51	75	767.21
90	51	76	803.37
90	51	77	806.57
90	51	78	798.3
90	51	79	785.62
90	51	80	762.18
90	51	81	745.13
90	51	82	755.53
90	51	83	753.47
90	51	84	731.88
90	52	74	777.91
90	52	75	845.07
90	52	76	900.66
90	52	77	901.42
90	52	78	871.66
90	52	79	844.82
90	52	80	810.86
90	52	81	794.05
90	52	82	801.39
90	52	83	792.55
90	52	84	761.59
90	53	74	801.94
90	53	75	865.41
90	53	76	907.89
90	53	77	899.75
90	53	78	906.6
90	53	79	937.26
90	53	80	923.37
90	53	81	906.27
90	53	82	877.36
90	53	83	854.53
90	53	84	822.98
90	54	74	804.33
90	54	75	869.32
90	54	76	926.55
90	54	77	913.07
90	54	78	906.27
90	54	79	910.08
90	54	80	903.14
90	54	81	900.31
90	54	82	910.98
90	54	83	918.38
90	54	84	897.36
90	55	74	793.07
90	55	75	848.27
90	55	76	930.52
90	55	77	920.89
90	55	78	915.23
90	55	79	916.97
90	55	80	914.17
90	55	81	902.87
90	55	82	921.56
90	55	83	936.44
90	55	84	937.98
90	56	74	805.99
90	56	75	801.62
90	56	76	863.48
90	56	77	911.57
90	56	78	942.43
90	56	79	964.05
90	56	80	956.47
90	56	81	913.62
90	56	82	916.08
90	56	83	927.74
90	56	84	945.24
90	57	74	865.56
90	57	75	826.12
90	57	76	852.54
90	57	77	887.7
90	57	78	912.54
90	57	79	900.1
90	57	80	885.99
90	57	81	893.86
90	57	82	892.14
90	57	83	886.38
90	57	84	906.54
90	58	74	937.74
90	58	75	886.95
90	58	76	874.69
90	58	77	885.62
90	58	78	913.45
90	58	79	907.53
90	58	80	912.12
90	58	81	956.5
90	58	82	972
90	58	83	963.92
90	58	84	991.28
90	59	75	908.25
90	59	76	906.03
90	59	77	912.69
90	59	78	931.2
90	59	79	937.34
90	59	80	943.25
90	59	81	956.28
90	59	82	943.12
90	59	83	900.93
90	59	84	906.99
90	60	75	791.34
90	60	76	768.74
90	60	77	752.19
90	60	78	762.92
90	60	79	777.6
90	60	80	782.91
90	60	81	739.25
90	60	82	703.23
90	60	83	692.34
90	60	84	715.11
90	61	77	758.39
90	61	78	785.32
90	61	79	806.75
90	61	80	813.5
90	61	81	756.07
90	61	82	707.4
90	61	83	691.17
90	61	84	738.63
90	62	75	892.48
90	62	76	860.02
90	62	77	861.81
90	62	78	863.02
90	62	79	861.78
90	62	80	879.41
90	62	81	847.72
90	62	82	827.57
90	62	83	823.91
90	62	84	856.51
90	63	75	849.54
90	63	76	856.91
90	63	77	905.41
90	63	78	865.34
90	63	79	876.66
90	63	80	954.24
90	63	81	975.39
90	63	82	992.15
90	63	83	980.36
90	63	84	964.79
90	64	75	857.91
90	64	76	862.54
90	64	77	881.91
90	64	78	806.91
90	64	79	791.28
90	64	80	876.74
90	64	81	901.87
90	64	82	922.83
90	64	83	920.02
90	64	84	902.28
90	65	74	867.44
90	65	75	873.51
90	65	76	863.81
90	65	77	842.17
90	65	78	765.48
90	65	79	736.17
90	65	80	820.78
90	65	81	879.09
90	65	82	933.88
90	65	83	933.53
90	65	84	900.12
90	66	74	886.79
90	66	75	892
90	66	76	867.12
90	66	77	814.72
90	66	78	752.3
90	66	79	725.74
90	66	80	791.72
90	66	81	871.3
90	66	82	943.65
90	66	83	926.64
90	66	84	880.01
90	67	74	889.65
90	67	75	863.46
90	67	76	822.19
90	67	77	772.41
90	67	78	739.97
90	67	79	725.96
90	67	80	751.58
90	67	81	780.42
90	67	82	807.79
90	67	83	832.24
90	67	84	819.16
90	68	74	873.19
90	68	75	827.81
90	68	76	784.47
90	68	77	760.43
90	68	78	753.82
90	68	79	751.58
90	68	80	752.91
90	68	81	755.47
90	68	82	762.88
90	68	83	792.82
90	68	84	799.03
90	69	74	849.65
90	69	75	795.37
90	69	76	762.66
90	69	77	774.14
90	69	78	782.65
90	69	79	790.42
90	69	80	773.42
90	69	81	756.08
90	69	82	751.18
90	69	83	764.97
90	69	84	779.36
90	70	74	810.06
90	70	75	791.3
90	70	76	772.52
90	70	77	762.15
90	70	78	760.22
90	70	79	759.03
90	70	80	748.15
90	70	81	748.21
90	70	82	762.88
90	70	83	773.07
90	70	84	784.2
90	71	74	783.97
90	71	75	788.53
90	71	76	779.19
90	71	77	760.23
90	71	78	758.43
90	71	79	756.8
90	71	80	745.44
90	71	81	747.57
90	71	82	760.91
90	71	83	771.44
90	71	84	780.05
90	72	74	785.07
90	72	75	782.72
90	72	76	775.43
90	72	77	761.77
90	72	78	765.16
90	72	79	766.56
90	72	80	753.61
90	72	81	753.71
90	72	82	762.05
90	72	83	781.7
90	72	84	793.89
90	73	74	786.12
90	73	75	784.61
90	73	76	782.24
90	73	81	806.97
90	73	82	846.09
90	73	83	863
90	73	84	869.88
90	74	81	883.62
90	74	82	931.31
90	74	83	936.35
90	74	84	934.67
90	75	81	966.29
90	75	82	1007.9
90	75	83	1002.4
90	75	84	986.75
90	76	81	954.56
90	76	82	1009.7
90	76	83	1011.5
90	76	84	999.22
91	47	81	895.15
91	47	82	895.13
91	47	83	882.63
91	47	84	870.25
91	48	81	795.73
91	48	82	797.03
91	48	83	799.74
91	48	84	802.24
91	49	74	761.08
91	49	75	771.01
91	49	76	776.74
91	49	81	753.96
91	49	82	768.96
91	49	83	780.53
91	49	84	788.7
91	50	74	745.61
91	50	75	755.78
91	50	76	760.8
91	50	81	788.14
91	50	82	790.68
91	50	83	792.9
91	50	84	789.55
91	51	74	755.32
91	51	75	781.25
91	51	76	805.67
91	51	81	757.76
91	51	82	763.35
91	51	83	759.38
91	51	84	748.88
91	52	74	801.55
91	52	75	863.45
91	52	76	909.44
91	52	81	792.35
91	52	82	791.76
91	52	83	777.06
91	52	84	757.31
91	53	74	838.45
91	53	75	903.5
91	53	76	940.99
91	53	81	910.93
91	53	82	859.58
91	53	83	821.58
91	53	84	800.56
91	54	74	847.06
91	54	75	916.29
91	54	76	958.03
91	54	81	923.36
91	54	82	931.52
91	54	83	922.93
91	54	84	870.44
91	55	74	820.51
91	55	75	894.71
91	55	76	972.73
91	55	81	932.96
91	55	82	964.09
91	55	83	971.49
91	55	84	935.19
91	56	74	814.45
91	56	75	845.93
91	56	76	909.89
91	56	81	959.26
91	56	82	968.09
91	56	83	968.94
91	56	84	959.91
91	57	74	855.75
91	57	75	839.96
91	57	76	878.49
91	57	77	913.27
91	57	78	949.58
91	57	79	960.78
91	57	80	961.68
91	57	81	956.28
91	57	82	930.61
91	57	83	899.59
91	57	84	922.51
91	58	74	926.54
91	58	75	880.03
91	58	76	887.16
91	58	77	904.26
91	58	78	939.84
91	58	79	960.4
91	58	80	981.68
91	58	81	1019.8
91	58	82	1010.9
91	58	83	975.1
91	58	84	996.84
91	59	74	920.28
91	59	75	922.96
91	59	76	923.03
91	59	77	932.5
91	59	78	952.52
91	59	79	962.67
91	59	80	968.48
91	59	81	1007.1
91	59	82	994.62
91	59	83	940.22
91	59	84	909.76
91	60	74	827.06
91	60	75	794.45
91	60	76	768.15
91	60	77	749.26
91	60	78	743.51
91	60	79	740.55
91	60	80	740.59
91	60	81	768.12
91	60	82	775.89
91	60	83	764.76
91	60	84	719.68
91	61	74	789.02
91	61	75	726.41
91	61	76	739.49
91	61	77	755.95
91	61	78	773.7
91	61	79	777.14
91	61	80	764.92
91	61	81	771.77
91	61	82	750.58
91	61	83	694.84
91	61	84	673.75
91	62	74	997.09
91	62	75	785.17
91	62	76	819.25
91	62	77	889.36
91	62	78	884.93
91	62	79	871.69
91	62	80	861.6
91	62	81	860.31
91	62	82	844.64
91	62	83	805.08
91	62	84	818.86
91	63	74	912.74
91	63	75	809.56
91	63	76	856.45
91	63	77	934.93
91	63	78	880.17
91	63	79	902.52
91	63	80	994.55
91	63	81	1001.4
91	63	82	994.98
91	63	83	964.15
91	63	84	964.91
91	64	74	848.03
91	64	75	861.77
91	64	76	882.14
91	64	77	895.79
91	64	78	813.1
91	64	79	814.46
91	64	80	904.84
91	64	81	908.2
91	64	82	897.18
91	64	83	883.58
91	64	84	893.49
91	65	74	860.38
91	65	75	905.51
91	65	76	898
91	65	77	844.18
91	65	78	761.91
91	65	79	749.05
91	65	80	829.13
91	65	81	871.58
91	65	82	908.02
91	65	83	911.99
91	65	84	910.09
91	66	74	888.05
91	66	75	899.53
91	66	76	876.32
91	66	77	821.69
91	66	78	753.61
91	66	79	729.82
91	66	80	786.01
91	66	81	867.62
91	66	82	947.67
91	66	83	938.72
91	66	84	914.66
91	67	74	893.3
91	67	75	874.61
91	67	76	836.94
91	67	81	805.36
91	67	82	838.27
91	67	83	864.92
91	67	84	857.36
91	68	74	875.73
91	68	75	839.83
91	68	76	799.86
91	68	81	798.2
91	68	82	797.21
91	68	83	812.82
91	68	84	816.3
91	69	74	855.2
91	69	75	805.23
91	69	76	764.81
91	69	81	818.51
91	69	82	788.05
91	69	83	770.31
91	69	84	773.34
91	70	74	823.49
91	70	75	803.42
91	70	76	775.58
91	70	81	776.58
91	70	82	757.11
91	70	83	754.14
91	70	84	760.15
91	71	74	791.63
91	71	75	797.79
91	71	76	785.89
91	71	81	764.43
91	71	82	762.35
91	71	83	770.02
91	71	84	776.65
91	72	74	780.09
91	72	75	788.26
91	72	76	783.31
91	72	81	769.92
91	72	82	787.32
91	72	83	802.14
91	72	84	806.51
91	73	74	780.29
91	73	75	787.68
91	73	76	790.5
91	73	81	861.09
91	73	82	886.7
91	73	83	884.05
91	73	84	885.71
91	74	74	784.39
91	74	75	782.42
91	74	76	781.07
91	74	81	953.59
91	74	82	969.79
91	74	83	967.88
91	74	84	973.81
91	75	81	1024.8
91	75	82	1019.6
91	75	83	1050.1
91	75	84	1063.4
91	76	81	995.83
91	76	82	1015
91	76	83	1036.6
91	76	84	1044.7
92	47	81	951.95
92	47	82	935.47
92	47	83	935.97
92	47	84	943.09
92	48	81	865.48
92	48	82	858.84
92	48	83	865.62
92	48	84	878.28
92	49	74	780.59
92	49	75	808.81
92	49	76	810.63
92	49	81	806.48
92	49	82	815.21
92	49	83	824.37
92	49	84	835.03
92	50	74	774.82
92	50	75	789.79
92	50	76	787.42
92	50	81	795.43
92	50	82	797.56
92	50	83	804.08
92	50	84	809.49
92	51	74	798.14
92	51	75	800.41
92	51	76	802.85
92	51	81	771.55
92	51	82	778.02
92	51	83	776.05
92	51	84	767
92	52	74	823.41
92	52	75	859.15
92	52	76	879.86
92	52	81	771.19
92	52	82	771.5
92	52	83	764.04
92	52	84	754.25
92	53	74	870.13
92	53	75	921.46
92	53	76	947.96
92	53	81	818.33
92	53	82	782.88
92	53	83	764.34
92	53	84	763.13
92	54	74	897.79
92	54	75	953.24
92	54	76	986.42
92	54	81	858.64
92	54	82	839.95
92	54	83	818.82
92	54	84	775.81
92	55	74	877.65
92	55	75	948.21
92	55	76	1002.4
92	55	81	891.18
92	55	82	892.43
92	55	83	888.7
92	55	84	855.35
92	56	74	859.39
92	56	75	920.52
92	56	76	985.73
92	56	81	918.64
92	56	82	926.62
92	56	83	925.17
92	56	84	906.7
92	57	74	866.36
92	57	75	887.43
92	57	76	942.6
92	57	77	949.24
92	57	78	949.4
92	57	79	958.77
92	57	80	944.36
92	57	81	914.78
92	57	82	893.27
92	57	83	873.29
92	57	84	880.9
92	58	74	906.81
92	58	75	885.68
92	58	76	921.87
92	58	77	944.24
92	58	78	966.56
92	58	79	987.14
92	58	80	988.96
92	58	81	961.82
92	58	82	941.45
92	58	83	927.28
92	58	84	939.03
92	59	74	952.96
92	59	75	953.48
92	59	76	958.89
92	59	77	968.49
92	59	78	984.99
92	59	79	1009.4
92	59	80	999.34
92	59	81	962.68
92	59	82	943
92	59	83	920.7
92	59	84	882.21
92	60	74	883.95
92	60	75	857.75
92	60	76	849.87
92	60	77	849.68
92	60	78	858.78
92	60	79	794.51
92	60	80	741.01
92	60	81	805.18
92	60	82	837.93
92	60	83	836.98
92	60	84	760.29
92	61	74	835.42
92	61	75	737.58
92	61	76	784.65
92	61	77	857.96
92	61	78	863.95
92	61	79	806.23
92	61	80	763.53
92	61	81	875.84
92	61	82	923.58
92	61	83	888.32
92	61	84	770.06
92	62	74	958.42
92	62	75	635.91
92	62	76	746.72
92	62	77	930.11
92	62	78	902.07
92	62	79	872.41
92	62	80	859.86
92	62	81	952.71
92	62	82	990.96
92	62	83	956.88
92	62	84	894.56
92	63	74	907.09
92	63	75	802
92	63	76	863.19
92	63	77	936.26
92	63	78	888.03
92	63	79	916.22
92	63	80	990.6
92	63	81	1013.7
92	63	82	1023.7
92	63	83	1010.2
92	63	84	1004
92	64	74	854.22
92	64	75	897.15
92	64	76	920.39
92	64	77	916.6
92	64	78	848.98
92	64	79	832.69
92	64	80	863.96
92	64	81	908.82
92	64	82	942.61
92	64	83	940.99
92	64	84	938.09
92	65	74	865.7
92	65	75	939.52
92	65	76	943.25
92	65	77	899.36
92	65	78	823.98
92	65	79	781.44
92	65	80	785.97
92	65	81	852.83
92	65	82	918.46
92	65	83	945.41
92	65	84	947.83
92	66	74	916.93
92	66	75	919.94
92	66	76	906.27
92	66	77	882.4
92	66	78	818.39
92	66	79	781.81
92	66	80	789.54
92	66	81	849.79
92	66	82	917.52
92	66	83	953.92
92	66	84	953.1
92	67	74	927.92
92	67	75	906.79
92	67	76	883.32
92	67	81	797.55
92	67	82	859.16
92	67	83	900.43
92	67	84	897.7
92	68	74	904.04
92	68	75	885.08
92	68	76	855.07
92	68	81	781.36
92	68	82	814.76
92	68	83	836.9
92	68	84	836.37
92	69	74	867.78
92	69	75	846.88
92	69	76	806.33
92	69	81	795.91
92	69	82	779.23
92	69	83	774.92
92	69	84	778.97
92	70	74	829.13
92	70	75	823.61
92	70	76	790.46
92	70	81	765.9
92	70	82	761.77
92	70	83	762.83
92	70	84	764.73
92	71	74	795.7
92	71	75	807.57
92	71	76	787.45
92	71	81	770.17
92	71	82	782.71
92	71	83	790.79
92	71	84	797.92
92	72	74	785.23
92	72	75	796.23
92	72	76	788.47
92	72	81	805.48
92	72	82	828.01
92	72	83	843
92	72	84	851.38
92	73	74	781.6
92	73	75	789.86
92	73	76	790.52
92	73	81	893.41
92	73	82	911.78
92	73	83	924.45
92	73	84	927.49
92	74	74	786.23
92	74	75	787.83
92	74	76	788.65
92	74	81	975.57
92	74	82	985.71
92	74	83	1002.6
92	74	84	1010.3
92	75	81	1008.8
92	75	82	1015.3
92	75	83	1053.9
92	75	84	1084.1
92	76	81	976.54
92	76	82	996.77
92	76	83	1019.8
92	76	84	1049.2
93	49	74	798.23
93	49	75	847.02
93	49	76	840.6
93	50	74	802.02
93	50	75	830.68
93	50	76	821.16
93	50	81	791.74
93	50	82	783.98
93	50	83	802.14
93	50	84	819.69
93	51	74	846.08
93	51	75	821.56
93	51	76	804.88
93	51	81	794.34
93	51	82	786.81
93	51	83	794.19
93	51	84	802.99
93	52	74	840.27
93	52	75	839.18
93	52	76	824.47
93	52	81	803.65
93	52	82	777.03
93	52	83	775.35
93	52	84	786.18
93	53	74	886.36
93	53	75	892.22
93	53	76	877.3
93	53	81	786.53
93	53	82	743.98
93	53	83	742.72
93	53	84	771.85
93	54	71	723.56
93	54	72	788.21
93	54	73	850.1
93	54	74	935.66
93	54	75	945.96
93	54	76	931.21
93	54	81	791.55
93	54	82	768.55
93	54	83	752.55
93	54	84	732.78
93	55	71	740.56
93	55	72	798.56
93	55	73	847.68
93	55	74	944
93	55	75	985.94
93	55	76	995.98
93	55	81	804
93	55	82	799.94
93	55	83	795.25
93	55	84	784.1
93	56	71	798.56
93	56	72	833.96
93	56	73	851.24
93	56	74	938.69
93	56	75	989.76
93	56	76	1003.8
93	56	81	832.9
93	56	82	838.44
93	56	83	840.28
93	56	84	836.1
93	57	71	889.96
93	57	72	886.89
93	57	73	857.94
93	57	74	910.66
93	57	75	950.23
93	57	76	967.14
93	57	77	954.05
93	57	78	937
93	57	79	907.87
93	57	80	879.7
93	58	71	936.97
93	58	72	983.19
93	58	73	886.9
93	58	74	870.81
93	58	75	884.65
93	58	76	919.97
93	58	77	929.64
93	58	78	938.81
93	58	79	938.39
93	58	80	934.28
93	59	71	916.55
93	59	72	985.72
93	59	73	982.97
93	59	74	976.33
93	59	75	955.29
93	59	76	954.18
93	59	77	959.38
93	59	78	968.58
93	59	79	987.43
93	59	80	970.35
93	60	71	874.15
93	60	72	938.2
93	60	73	924.74
93	60	74	903.55
93	60	75	930.3
93	60	76	898.43
93	60	77	866.64
93	60	78	854.75
93	60	79	784.08
93	60	80	732.19
93	61	74	810.35
93	61	75	869.04
93	61	76	867.22
93	61	77	874.68
93	61	78	865.92
93	61	79	804.99
93	61	80	761.56
93	62	71	821.18
93	62	72	1033.1
93	62	73	1006.1
93	62	74	920.79
93	62	75	788.54
93	62	76	851.2
93	62	77	934.04
93	62	78	909.01
93	62	79	879.63
93	62	80	864.22
93	63	71	832.96
93	63	72	957.27
93	63	73	976.78
93	63	74	976.26
93	63	75	899.08
93	63	76	904.98
93	63	77	921.31
93	63	78	889.83
93	63	79	922.06
93	63	80	977.16
93	64	71	861.73
93	64	72	857.98
93	64	73	919.42
93	64	74	960.14
93	64	75	940.4
93	64	76	934.22
93	64	77	916.91
93	64	78	865.44
93	64	79	851.27
93	64	80	856.14
93	65	71	841.24
93	65	72	931.89
93	65	73	935.86
93	65	74	881.98
93	65	75	940.96
93	65	76	947.34
93	65	77	916.64
93	65	78	859.12
93	65	79	815.99
93	65	80	782.07
93	66	71	852.24
93	66	72	935.89
93	66	73	965.35
93	66	74	966.33
93	66	75	970
93	66	76	946.61
93	67	71	854.82
93	67	72	937.03
93	67	73	979.11
93	67	74	976.58
93	67	75	955.5
93	67	76	942.18
93	67	81	777.31
93	67	82	831.74
93	67	83	892.13
93	67	84	909.12
93	68	71	811.39
93	68	72	939.66
93	68	73	980.16
93	68	74	934.01
93	68	75	916.5
93	68	76	913.56
93	68	81	763.57
93	68	82	811.77
93	68	83	847.11
93	68	84	852.13
93	69	71	738.77
93	69	72	861.63
93	69	73	918.48
93	69	74	881
93	69	75	871.55
93	69	76	847.01
93	69	81	784.25
93	69	82	800.3
93	69	83	805.29
93	69	84	801.31
93	70	74	833.21
93	70	75	829.69
93	70	76	813.15
93	70	81	760.78
93	70	82	774.71
93	70	83	783.3
93	70	84	785.5
93	71	74	793.69
93	71	75	804.49
93	71	76	797.54
93	71	81	772.48
93	71	82	790.12
93	71	83	805.04
93	71	84	814
93	72	74	820.8
93	72	75	835.62
93	72	76	823.72
93	72	81	836.28
93	72	82	862.81
93	72	83	871.03
93	72	84	882.42
93	73	74	828.55
93	73	75	833.06
93	73	76	823.55
93	73	81	919.98
93	73	82	942.81
93	73	83	948.2
93	73	84	956.04
93	74	74	828.34
93	74	75	825.74
93	74	76	816.91
94	49	74	826.35
94	49	75	849.33
94	49	76	843.78
94	50	71	880.56
94	50	72	846.15
94	50	73	824.37
94	50	74	813.42
94	50	75	829.97
94	50	76	818.52
94	51	71	854.78
94	51	72	836.29
94	51	73	830.54
94	51	74	825.1
94	51	75	795.35
94	51	76	778.03
94	52	71	843.33
94	52	72	841.12
94	52	73	831.81
94	52	74	812.27
94	52	75	822.94
94	52	76	822.54
94	53	69	660.97
94	53	70	695.51
94	53	71	827.87
94	53	72	849.73
94	53	73	852.59
94	53	74	847.62
94	53	75	849.17
94	53	76	846.21
94	54	69	625.35
94	54	70	622.15
94	54	71	794.51
94	54	72	849.05
94	54	73	877.97
94	54	74	915.95
94	54	75	895.67
94	54	76	880.15
94	54	78	872.12
94	54	79	846.73
94	54	80	810.86
94	55	69	616.53
94	55	70	624.07
94	55	71	770.71
94	55	72	813.52
94	55	73	847.38
94	55	74	960.82
94	55	75	993.53
94	55	76	987.55
94	55	78	913.5
94	55	79	878.83
94	55	80	823.01
94	56	69	637.7
94	56	70	684.96
94	56	71	785.67
94	56	72	833.89
94	56	73	861.41
94	56	74	960.1
94	56	75	1002.3
94	56	76	1009.6
94	56	78	950.4
94	56	79	955.23
94	56	80	882.05
94	57	71	857.53
94	57	72	890.54
94	57	73	890.38
94	57	74	931.57
94	57	75	967.93
94	57	76	999.13
94	57	77	974.35
94	57	78	953
94	57	79	934.21
94	57	80	883.95
94	58	71	894.09
94	58	72	925.14
94	58	73	879.66
94	58	74	883.11
94	58	75	909.26
94	58	76	955.49
94	58	77	959.23
94	58	78	956.39
94	58	79	956.72
94	58	80	935.32
94	59	71	914.85
94	59	72	968.57
94	59	73	998
94	59	74	1000.9
94	59	75	985.81
94	59	76	970.57
94	59	77	965.95
94	59	78	969.64
94	59	79	1013.1
94	59	80	984.39
94	60	71	859.09
94	60	72	872.96
94	60	73	873.67
94	60	74	868.98
94	60	75	888.07
94	60	76	891.62
94	60	77	863.61
94	60	78	819.28
94	60	79	787.12
94	60	80	768.73
94	61	71	613.62
94	61	72	651.48
94	61	73	633.76
94	61	74	712.59
94	61	75	820.58
94	61	76	869.67
94	61	77	884
94	61	78	855.02
94	61	79	801.61
94	61	80	774.31
94	62	71	749.09
94	62	72	832.3
94	62	73	820.7
94	62	74	842.4
94	62	75	893.83
94	62	76	941.53
94	62	77	963.37
94	62	78	941.48
94	62	79	880.84
94	62	80	852.38
94	63	71	858.01
94	63	72	923.65
94	63	73	950.53
94	63	74	990.62
94	63	75	1004.5
94	63	76	983.77
94	63	77	952.69
94	63	78	923.55
94	63	79	938.47
94	63	80	971.32
94	64	71	868.32
94	64	72	943.41
94	64	73	1002.4
94	64	74	1029.8
94	64	75	1013.4
94	64	76	984.61
94	64	77	951.99
94	64	78	917.27
94	64	79	895.61
94	64	80	883.46
94	65	71	867.89
94	65	72	965.18
94	65	73	982.43
94	65	74	952.27
94	65	75	964.77
94	65	76	966.1
94	65	77	950.98
94	65	78	921.71
94	65	79	881.99
94	65	80	832.09
94	66	71	855.73
94	66	72	938.34
94	66	73	969.68
94	66	74	983.06
94	66	75	1001.6
94	66	76	989.42
94	66	78	946.59
94	66	79	916.59
94	66	80	870.17
94	67	69	794.32
94	67	70	827.2
94	67	71	822.21
94	67	72	912
94	67	73	953.86
94	67	74	958.32
94	67	75	968.92
94	67	76	974.13
94	67	78	959.9
94	67	79	909.64
94	67	80	831.79
94	68	69	679.13
94	68	70	720.54
94	68	71	766.79
94	68	72	901.37
94	68	73	943.55
94	68	74	903.97
94	68	75	909.97
94	68	76	928.94
94	68	78	937.83
94	68	79	887.22
94	68	80	802.87
94	69	69	666.52
94	69	70	684.37
94	69	71	702.82
94	69	72	822.84
94	69	73	878.16
94	69	74	873.32
94	69	75	869.09
94	69	76	856.03
94	69	78	847.85
94	69	79	837.03
94	69	80	791.89
94	70	69	672.51
94	70	70	670.42
94	70	71	664.06
94	70	72	770.66
94	70	73	831.78
94	70	74	830.15
94	70	75	825.46
94	70	76	817.35
94	71	71	642.97
94	71	72	739.67
94	71	73	799.64
94	71	74	787.67
94	71	75	792.95
94	71	76	797.75
94	72	71	643.24
94	72	72	750.21
94	72	73	831.3
94	72	74	817.53
94	72	75	826.07
94	72	76	828.68
94	73	71	643.4
94	73	72	750.48
94	73	73	845.02
94	73	74	826.88
94	73	75	828.54
94	73	76	835.79
94	74	74	828.09
94	74	75	827.83
94	74	76	834.9
95	50	71	895.32
95	50	72	859.13
95	50	73	841.31
95	51	71	887.52
95	51	72	857.85
95	51	73	855.01
95	52	71	871.51
95	52	72	876.96
95	52	73	890.55
95	53	69	641.26
95	53	70	683.96
95	53	71	844.81
95	53	72	881.46
95	53	73	897.63
95	53	77	909.63
95	53	78	892.28
95	53	79	873.81
95	53	80	837.85
95	54	69	640.76
95	54	70	651.57
95	54	71	792.95
95	54	72	830.22
95	54	73	848.18
95	54	77	942.46
95	54	78	931.35
95	54	79	911.61
95	54	80	846.86
95	55	69	646.72
95	55	70	654.82
95	55	71	803.73
95	55	72	837.18
95	55	73	839.73
95	55	77	1000.7
95	55	78	967.88
95	55	79	935.82
95	55	80	854.95
95	56	69	659.6
95	56	70	687.63
95	56	71	822.55
95	56	72	864.55
95	56	73	862.52
95	56	77	987.35
95	56	78	989.07
95	56	79	1026.7
95	56	80	934.73
95	57	69	752.48
95	57	70	759
95	57	71	853.71
95	57	72	903.45
[truncated: 7,412 more rows]
