# Supplementary material for: From mathematics to medicine: A practical primer on topological data analysis (TDA) and the development of related analytic tools for the functional discovery of latent structure in fMRI data
Source: PLoS One. 2021 Aug 12;16(8):e0255859. doi: 10.1371/journal.pone.0255859 (PMC8360597; doi:10.1371/journal.pone.0255859)
Supplement: S1 Data — The included archive of .csv files has one .csv file for each time index. Each .csv file contains a single matrix, which has one column for each of the spatial coordinates x, y, z and one column for the fMRI signal amplitude at voxel (x, y, z) at that time index. This is normalized scan data for a single patient from our study, described in the paper, with an ACC (anterior cingulate cortex) mask applied. This is the data we used, together with our software implementation of our workflow (available at https://github.com/regalski/Wayne-State-TDA), to produce the persistence diagrams, vineyards, and loop locations pictured in the figures and described in the Workflow section of our paper. (ZIP) [file pone.0255859.s004.zip › lea2002_145_121_121_time_234_rdACC.csv]

86	49	77	740.36
86	49	78	718.58
86	49	79	708.31
86	49	80	707.47
86	50	77	713.12
86	50	78	687.89
86	50	79	679.3
86	50	80	693.97
86	51	77	711.18
86	51	78	696.31
86	51	79	685.6
86	51	80	681.22
86	52	77	740.52
86	52	78	720.55
86	52	79	697.15
86	52	80	691.85
86	53	77	807.37
86	53	78	750.79
86	53	79	717.91
86	53	80	715.44
86	54	77	843.05
86	54	78	810.95
86	54	79	797.88
86	54	80	786.26
86	55	77	858.05
86	55	78	842.02
86	55	79	849.57
86	55	80	851.36
86	56	77	866.52
86	56	78	844.69
86	56	79	880.54
86	56	80	907.31
86	57	77	844.8
86	57	78	861.58
86	57	79	884.65
86	57	80	899.27
86	57	81	880.74
86	57	82	857.5
86	58	77	838.73
86	58	78	862.97
86	58	79	885.61
86	58	80	900.44
86	58	81	901.25
86	58	82	895.78
86	59	81	873.09
86	59	82	869.97
86	60	81	768.27
86	60	82	774.5
86	61	81	811.34
86	61	82	828.15
86	62	81	830.46
86	62	82	857.14
86	63	77	882.9
86	63	78	856.25
86	63	79	833
86	63	80	813.19
86	63	81	817.42
86	63	82	845.39
86	64	77	856.75
86	64	78	827.86
86	64	79	815.75
86	64	80	757.14
86	64	81	729.9
86	64	82	740.11
86	65	77	853.3
86	65	78	851.34
86	65	79	847.59
86	65	80	768.66
86	65	81	729.34
86	65	82	733.47
86	66	77	874.95
86	66	78	885.61
86	66	79	874.84
86	66	80	793.28
86	66	81	747.65
86	66	82	737.07
86	67	77	806.45
86	67	78	824.13
86	67	79	830.16
86	67	80	796.87
86	68	77	846.14
86	68	78	839.9
86	68	79	834.23
86	68	80	803.65
86	69	77	855.55
86	69	78	821.4
86	69	79	799.1
86	69	80	767.06
86	70	77	772.2
86	70	78	742.09
86	70	79	707.48
86	70	80	687.15
86	71	77	739.85
86	71	78	721.62
86	71	79	705.63
86	71	80	695.78
86	72	77	727.2
86	72	78	710.22
86	72	79	695.46
86	72	80	693.21
86	73	77	732.32
86	73	78	711.67
86	73	79	678.35
86	73	80	684.66
87	46	81	938.17
87	46	82	919.64
87	46	83	926.23
87	46	84	938.82
87	47	81	864.54
87	47	82	858.67
87	47	83	855.12
87	47	84	858.56
87	48	81	755.65
87	48	82	752.36
87	48	83	758.69
87	48	84	772.88
87	49	77	745.67
87	49	78	723.41
87	49	79	711.17
87	49	80	721.38
87	49	81	729.74
87	49	82	724.25
87	49	83	731.27
87	49	84	747.79
87	50	77	725.09
87	50	78	709.79
87	50	79	714.99
87	50	80	729.24
87	50	81	733.07
87	50	82	715.87
87	50	83	717.43
87	50	84	733.57
87	51	77	733.6
87	51	78	718.26
87	51	79	702.58
87	51	80	694.48
87	52	77	777.03
87	52	78	755.04
87	52	79	713.27
87	52	80	699.88
87	53	77	842.64
87	53	78	803.44
87	53	79	747.98
87	53	80	730.94
87	54	77	863.95
87	54	78	843.2
87	54	79	789.14
87	54	80	751.97
87	55	77	865.91
87	55	78	864
87	55	79	832.61
87	55	80	802.48
87	55	81	765.26
87	55	82	745.31
87	55	83	737.8
87	55	84	753.22
87	56	77	861.9
87	56	78	861.76
87	56	79	887.9
87	56	80	887.37
87	56	81	816.27
87	56	82	784.09
87	56	83	772.02
87	56	84	770.2
87	57	77	857.82
87	57	78	873.42
87	57	79	900.62
87	57	80	919.82
87	57	81	866.23
87	57	82	823.12
87	57	83	780.36
87	57	84	759.98
87	58	77	865.04
87	58	78	881.63
87	58	79	905.35
87	58	80	934.43
87	58	81	913.65
87	58	82	898.62
87	58	83	877.25
87	58	84	862.52
87	59	77	879.74
87	59	78	889.11
87	59	79	898.48
87	59	80	908.39
87	59	81	900.45
87	59	82	891.44
87	59	83	883
87	59	84	879.62
87	60	77	780.46
87	60	78	785.61
87	60	79	788.82
87	60	80	783.97
87	60	81	775.92
87	60	82	776.96
87	60	83	804.31
87	60	84	833.76
87	61	77	749.66
87	61	78	751.51
87	61	79	764.16
87	61	80	794.45
87	61	81	795.16
87	61	82	788.71
87	61	83	811.88
87	61	84	834.96
87	62	77	788.59
87	62	78	775.75
87	62	79	771.86
87	62	80	799.56
87	62	81	820.34
87	62	82	836.63
87	62	83	837.4
87	62	84	839.26
87	63	77	921.3
87	63	78	864.59
87	63	79	808.27
87	63	80	794.11
87	63	81	835.42
87	63	82	900.29
87	63	83	854.72
87	63	84	820.95
87	64	77	868.66
87	64	78	805.12
87	64	79	748.32
87	64	80	724.27
87	64	81	762.06
87	64	82	834.16
87	64	83	785.59
87	64	84	748.62
87	65	77	828.76
87	65	78	798.98
87	65	79	763.41
87	65	80	717.74
87	65	81	721.9
87	65	82	763.45
87	65	83	748.18
87	65	84	738.19
87	66	77	843.29
87	66	78	848.81
87	66	79	807.1
87	66	80	731.24
87	66	81	703.82
87	66	82	715.69
87	66	83	719.05
87	66	84	722.2
87	67	77	867.83
87	67	78	838.4
87	67	79	762.24
87	67	80	719.01
87	67	81	705.6
87	67	82	710.13
87	67	83	699
87	67	84	694.46
87	68	77	865.67
87	68	78	824.29
87	68	79	756.2
87	68	80	731.41
87	68	81	723.95
87	68	82	728.02
87	68	83	721.09
87	68	84	716.32
87	69	77	824.94
87	69	78	778.96
87	69	79	742.94
87	69	80	736.72
87	70	77	725.49
87	70	78	711.8
87	70	79	714.3
87	70	80	728.33
87	71	77	722.5
87	71	78	720.09
87	71	79	713.18
87	71	80	726.92
87	72	77	738.15
87	72	78	728.46
87	72	79	701.93
87	72	80	720.63
87	73	77	738.84
87	73	78	722.21
87	73	79	683.37
87	73	80	715.46
87	73	81	743.93
87	73	82	769.79
87	73	83	762.89
87	73	84	757.66
87	74	81	770.52
87	74	82	838.2
87	74	83	845.73
87	74	84	847.5
87	75	81	785.53
87	75	82	889.16
87	75	83	899.6
87	75	84	900.77
87	76	81	793.73
87	76	82	927.69
87	76	83	933.4
87	76	84	932.67
88	46	81	968.22
88	46	82	952.39
88	46	83	945.28
88	46	84	943.76
88	47	81	873.63
88	47	82	883.31
88	47	83	869.5
88	47	84	856.56
88	48	81	769.47
88	48	82	769.12
88	48	83	759.8
88	48	84	754.45
88	49	77	719.65
88	49	78	704.22
88	49	79	703.28
88	49	80	727.04
88	49	81	744.45
88	49	82	744.83
88	49	83	741.6
88	49	84	741.89
88	50	77	725.14
88	50	78	717.87
88	50	79	715.48
88	50	80	737.14
88	50	81	751.21
88	50	82	741.34
88	50	83	734.43
88	50	84	737.06
88	51	77	753.45
88	51	78	729.32
88	51	79	711.26
88	51	80	709.02
88	52	77	804.4
88	52	78	770.33
88	52	79	741.17
88	52	80	731.65
88	53	77	882.97
88	53	78	860.84
88	53	79	806.64
88	53	80	790.23
88	54	77	907.32
88	54	78	890.19
88	54	79	835.48
88	54	80	806.24
88	55	77	902.2
88	55	78	883.05
88	55	79	850.72
88	55	80	829.96
88	55	81	815.89
88	55	82	818.42
88	55	83	824.44
88	55	84	820.64
88	56	77	865.93
88	56	78	837.39
88	56	79	857.26
88	56	80	862.4
88	56	81	837.25
88	56	82	837.73
88	56	83	843.05
88	56	84	843.18
88	57	77	864.5
88	57	78	866.42
88	57	79	878.24
88	57	80	879.07
88	57	81	851.71
88	57	82	834.21
88	57	83	821.38
88	57	84	834.65
88	58	77	878.83
88	58	78	898.21
88	58	79	894.07
88	58	80	881.64
88	58	81	877.49
88	58	82	882.28
88	58	83	891.98
88	58	84	903.5
88	59	77	902.19
88	59	78	932.45
88	59	79	903.03
88	59	80	851.48
88	59	81	854.37
88	59	82	856.64
88	59	83	867.91
88	59	84	876.87
88	60	77	857.54
88	60	78	856.57
88	60	79	820.48
88	60	80	764.53
88	60	81	749.59
88	60	82	742.97
88	60	83	760.47
88	60	84	792.39
88	61	77	828.45
88	61	78	832.08
88	61	79	831.02
88	61	80	830.18
88	61	81	809.19
88	61	82	787.93
88	61	83	811.18
88	61	84	826.09
88	62	77	821.76
88	62	78	834.4
88	62	79	842.66
88	62	80	863.35
88	62	81	860.9
88	62	82	857.93
88	62	83	863.68
88	62	84	854.07
88	63	77	914.46
88	63	78	865.29
88	63	79	821.23
88	63	80	839
88	63	81	894.26
88	63	82	952.15
88	63	83	910.51
88	63	84	861.63
88	64	77	902.28
88	64	78	827.26
88	64	79	754.85
88	64	80	785.34
88	64	81	845.75
88	64	82	913.33
88	64	83	853.29
88	64	84	794.24
88	65	77	878.68
88	65	78	812.51
88	65	79	737.19
88	65	80	754.49
88	65	81	798.98
88	65	82	854.44
88	65	83	820.56
88	65	84	784.29
88	66	77	873.77
88	66	78	825.22
88	66	79	755.15
88	66	80	743.83
88	66	81	762.24
88	66	82	796.32
88	66	83	783.16
88	66	84	763.07
88	67	77	848.89
88	67	78	777.24
88	67	79	711.45
88	67	80	715.05
88	67	81	733.32
88	67	82	758.18
88	67	83	732.07
88	67	84	705.13
88	68	77	814.88
88	68	78	761.1
88	68	79	718.49
88	68	80	718.75
88	68	81	731.44
88	68	82	750.3
88	68	83	733.17
88	68	84	717.31
88	69	77	769.81
88	69	78	747.77
88	69	79	729.65
88	69	80	724.71
88	70	77	730.67
88	70	78	716.9
88	70	79	705.48
88	70	80	719.16
88	71	77	727.62
88	71	78	724.72
88	71	79	721.56
88	71	80	737.92
88	72	77	734.16
88	72	78	738.96
88	72	79	737.38
88	72	80	752.6
88	73	77	729.55
88	73	78	729.12
88	73	79	729.1
88	73	80	749.04
88	73	81	763.34
88	73	82	779.18
88	73	83	783.65
88	73	84	781.24
88	74	81	803.78
88	74	82	856.6
88	74	83	870.55
88	74	84	872.46
88	75	81	843.15
88	75	82	924.89
88	75	83	933.09
88	75	84	929.6
88	76	81	865.48
88	76	82	963.79
88	76	83	944.51
88	76	84	934.53
89	46	81	961.51
89	46	82	961.02
89	46	83	939.87
89	46	84	920.74
89	47	81	889.11
89	47	82	889.97
89	47	83	863.86
89	47	84	835.63
89	48	81	767.97
89	48	82	771.12
89	48	83	762.26
89	48	84	751.66
89	49	77	710.33
89	49	78	710.52
89	49	79	726.25
89	49	80	727.07
89	49	81	735.14
89	49	82	749.38
89	49	83	751.39
89	49	84	747.26
89	50	74	742.17
89	50	75	743.28
89	50	76	745.47
89	50	77	716.88
89	50	78	723.73
89	50	79	753.51
89	50	80	746.29
89	50	81	751.22
89	50	82	756.69
89	50	83	753.28
89	50	84	745.76
89	51	74	744.5
89	51	75	781.54
89	51	76	805.3
89	51	77	775.09
89	51	78	761.85
89	51	79	751.05
89	51	80	740.1
89	51	81	734.27
89	51	82	722.58
89	51	83	716.15
89	51	84	724.39
89	52	74	818.9
89	52	75	875.42
89	52	76	895.62
89	52	77	853.75
89	52	78	813.5
89	52	79	784.37
89	52	80	787.05
89	52	81	788.99
89	52	82	770.39
89	52	83	758.27
89	52	84	754.29
89	53	74	828.42
89	53	75	886.2
89	53	76	908.5
89	53	77	875.82
89	53	78	861.47
89	53	79	865.6
89	53	80	873.53
89	53	81	878.81
89	53	82	849.07
89	53	83	825.39
89	53	84	803.93
89	54	74	813.94
89	54	75	875.22
89	54	76	917.01
89	54	77	899.77
89	54	78	883.95
89	54	79	869.24
89	54	80	863.78
89	54	81	867.41
89	54	82	865.17
89	54	83	862.2
89	54	84	850.08
89	55	75	849.07
89	55	76	914.63
89	55	77	911.89
89	55	78	895.44
89	55	79	881.14
89	55	80	875.86
89	55	81	871.66
89	55	82	878.83
89	55	83	890.44
89	55	84	887.04
89	56	75	825.41
89	56	76	883.85
89	56	77	889.28
89	56	78	871.93
89	56	79	901.74
89	56	80	911.82
89	56	81	881.38
89	56	82	884.23
89	56	83	899.65
89	56	84	903.82
89	57	75	841.09
89	57	76	873.11
89	57	77	884.68
89	57	78	879.8
89	57	79	871.58
89	57	80	862.59
89	57	81	858.14
89	57	82	857.36
89	57	83	859
89	57	84	891.95
89	58	77	887.56
89	58	78	901.03
89	58	79	891.63
89	58	80	885.27
89	58	81	906.69
89	58	82	920.75
89	58	83	931.98
89	58	84	953.87
89	59	77	902.25
89	59	78	925.49
89	59	79	924.86
89	59	80	905.51
89	59	81	903.06
89	59	82	894.88
89	59	83	882.71
89	59	84	884.22
89	60	77	825.36
89	60	78	801.99
89	60	79	785.59
89	60	80	765.9
89	60	81	738.86
89	60	82	716.75
89	60	83	706.74
89	60	84	736.07
89	61	77	807.25
89	61	78	792.41
89	61	79	802.45
89	61	80	822.73
89	61	81	779.12
89	61	82	741.34
89	61	83	759.08
89	61	84	787.1
89	62	77	827.26
89	62	78	828.67
89	62	79	846.82
89	62	80	891.24
89	62	81	860.16
89	62	82	837.28
89	62	83	854.14
89	62	84	857.42
89	63	77	874.84
89	63	78	843.13
89	63	79	840.59
89	63	80	910.25
89	63	81	951.54
89	63	82	980.58
89	63	83	948.67
89	63	84	911.38
89	64	77	876.97
89	64	78	808.63
89	64	79	765.12
89	64	80	836.74
89	64	81	885.87
89	64	82	931.62
89	64	83	893.57
89	64	84	844.05
89	65	77	862.92
89	65	78	787.54
89	65	79	731.5
89	65	80	796.33
89	65	81	853.1
89	65	82	909.94
89	65	83	882.44
89	65	84	835.56
89	66	75	876.38
89	66	76	871.96
89	66	77	837.11
89	66	78	785.98
89	66	79	743.11
89	66	80	777.95
89	66	81	823.56
89	66	82	875.67
89	66	83	855.42
89	66	84	815.75
89	67	75	891.83
89	67	76	862.19
89	67	77	798.4
89	67	78	757.26
89	67	79	721.43
89	67	80	732.96
89	67	81	764.06
89	67	82	804.24
89	67	83	781.14
89	67	84	748.68
89	68	75	871.22
89	68	76	830.84
89	68	77	783.24
89	68	78	760.62
89	68	79	741.9
89	68	80	734.22
89	68	81	749.28
89	68	82	772.99
89	68	83	757.28
89	68	84	739.11
89	69	74	837.43
89	69	75	808.38
89	69	76	774.04
89	69	77	776.96
89	69	78	780.95
89	69	79	775.51
89	69	80	747.94
89	69	81	743.49
89	69	82	754.18
89	69	83	750.87
89	69	84	744.11
89	70	74	805.34
89	70	75	785.86
89	70	76	756.62
89	70	77	738.92
89	70	78	729.94
89	70	79	723.42
89	70	80	723.81
89	70	81	742.58
89	70	82	776.1
89	70	83	775.2
89	70	84	765.47
89	71	74	780.69
89	71	75	766.66
89	71	76	745.97
89	71	77	731.48
89	71	78	730.17
89	71	79	735.83
89	71	80	745.25
89	71	81	756.53
89	71	82	772.04
89	71	83	763.95
89	71	84	750.71
89	72	74	754.71
89	72	75	745.05
89	72	76	735.78
89	72	77	738.01
89	72	78	755.02
89	72	79	775.91
89	72	80	780.35
89	72	81	778.83
89	72	82	775.19
89	72	83	774.13
89	72	84	767.67
89	73	74	756.8
89	73	75	754.73
89	73	76	746.48
89	73	77	725.13
89	73	78	734.03
89	73	79	756.23
89	73	80	773.33
89	73	81	791.04
89	73	82	811.71
89	73	83	821.34
89	73	84	818.28
89	74	81	846.84
89	74	82	882.79
89	74	83	895.03
89	74	84	896.37
89	75	81	907.63
89	75	82	953.59
89	75	83	967.65
89	75	84	966.72
89	76	81	918.39
89	76	82	973.81
89	76	83	969.23
89	76	84	966.34
90	46	81	940.19
90	46	82	944.36
90	46	83	930.04
90	46	84	906.02
90	47	81	888.85
90	47	82	886.53
90	47	83	859.56
90	47	84	828.49
90	48	81	770
90	48	82	770.46
90	48	83	771.64
90	48	84	773.13
90	49	74	744.94
90	49	75	751.2
90	49	76	749.54
90	49	81	732.81
90	49	82	748.64
90	49	83	759.98
90	49	84	763.59
90	50	74	737.98
90	50	75	751.06
90	50	76	760.01
90	50	77	739.66
90	50	78	740.68
90	50	79	765.6
90	50	80	758.76
90	50	81	757.62
90	50	82	772.73
90	50	83	770.54
90	50	84	758.59
90	51	74	747.12
90	51	75	788.32
90	51	76	819.47
90	51	77	802.7
90	51	78	794.39
90	51	79	789.63
90	51	80	768.16
90	51	81	753.09
90	51	82	742.48
90	51	83	736.44
90	51	84	741.89
90	52	74	796.94
90	52	75	860.11
90	52	76	897.68
90	52	77	896.44
90	52	78	869.67
90	52	79	839.86
90	52	80	827.95
90	52	81	822.15
90	52	82	802.43
90	52	83	785.56
90	52	84	766.62
90	53	74	798.97
90	53	75	854.43
90	53	76	880.87
90	53	77	897.81
90	53	78	912.77
90	53	79	936.49
90	53	80	935.51
90	53	81	930.29
90	53	82	899.29
90	53	83	868.47
90	53	84	822.01
90	54	74	789.37
90	54	75	847.35
90	54	76	892.59
90	54	77	908.16
90	54	78	909.36
90	54	79	909.15
90	54	80	910.18
90	54	81	921.34
90	54	82	915.99
90	54	83	913.38
90	54	84	900.36
90	55	74	783.06
90	55	75	843.25
90	55	76	914.48
90	55	77	916.88
90	55	78	914.31
90	55	79	916.17
90	55	80	920.36
90	55	81	920.99
90	55	82	922.62
90	55	83	929.49
90	55	84	936.06
90	56	74	809.03
90	56	75	817.62
90	56	76	877.5
90	56	77	920.66
90	56	78	945.58
90	56	79	974.24
90	56	80	976.61
90	56	81	930.7
90	56	82	920.15
90	56	83	923.83
90	56	84	939.35
90	57	74	866.69
90	57	75	838.22
90	57	76	873.54
90	57	77	902.68
90	57	78	918.51
90	57	79	909.11
90	57	80	895.01
90	57	81	897.82
90	57	82	887.07
90	57	83	870.35
90	57	84	896.54
90	58	74	920.76
90	58	75	871.9
90	58	76	885.62
90	58	77	899.55
90	58	78	917.44
90	58	79	919.66
90	58	80	927.3
90	58	81	968.63
90	58	82	986.11
90	58	83	979.05
90	58	84	998.45
90	59	75	902.42
90	59	76	905.17
90	59	77	909.79
90	59	78	929.24
90	59	79	953.28
90	59	80	973.08
90	59	81	985.04
90	59	82	975.89
90	59	83	923.77
90	59	84	917.86
90	60	75	806.28
90	60	76	781.65
90	60	77	752.09
90	60	78	736.86
90	60	79	747.62
90	60	80	764.98
90	60	81	748.38
90	60	82	720.44
90	60	83	664.66
90	60	84	698.46
90	61	77	753.62
90	61	78	752.56
90	61	79	772
90	61	80	799.7
90	61	81	745.29
90	61	82	684.65
90	61	83	651.47
90	61	84	707.83
90	62	75	890.76
90	62	76	850.15
90	62	77	841.8
90	62	78	835.99
90	62	79	844.76
90	62	80	884.43
90	62	81	837.88
90	62	82	796.88
90	62	83	795.35
90	62	84	830.82
90	63	75	826.57
90	63	76	826.03
90	63	77	868.56
90	63	78	848.53
90	63	79	871.87
90	63	80	970.48
90	63	81	992.66
90	63	82	1004.4
90	63	83	982.6
90	63	84	955.9
90	64	75	843.09
90	64	76	853.67
90	64	77	851.94
90	64	78	795.91
90	64	79	784.27
90	64	80	880.73
90	64	81	904.88
90	64	82	915.88
90	64	83	911.1
90	64	84	898.3
90	65	74	839.53
90	65	75	886.58
90	65	76	887.84
90	65	77	828.14
90	65	78	758.44
90	65	79	732.15
90	65	80	824.79
90	65	81	877.16
90	65	82	921.01
90	65	83	920.68
90	65	84	891.21
90	66	74	872.9
90	66	75	890.16
90	66	76	868.23
90	66	77	797.77
90	66	78	747.32
90	66	79	731.75
90	66	80	809.77
90	66	81	876.31
90	66	82	938.61
90	66	83	914.58
90	66	84	862.97
90	67	74	882.73
90	67	75	868.53
90	67	76	832.23
90	67	77	766.37
90	67	78	743.9
90	67	79	739.9
90	67	80	764.55
90	67	81	795.37
90	67	82	834.75
90	67	83	818.22
90	67	84	783.13
90	68	74	865.15
90	68	75	839.82
90	68	76	799.49
90	68	77	759.4
90	68	78	761.8
90	68	79	773.57
90	68	80	766.93
90	68	81	771.5
90	68	82	786.91
90	68	83	782.85
90	68	84	776.08
90	69	74	831.64
90	69	75	795.34
90	69	76	761.63
90	69	77	764.12
90	69	78	790.66
90	69	79	817.46
90	69	80	794.48
90	69	81	769.09
90	69	82	754.15
90	69	83	761.94
90	69	84	775.37
90	70	74	804.08
90	70	75	787.31
90	70	76	761.53
90	70	77	739.13
90	70	78	737.18
90	70	79	744.01
90	70	80	742.18
90	70	81	747.24
90	70	82	763.92
90	70	83	771.1
90	70	84	776.28
90	71	74	789.05
90	71	75	783.58
90	71	76	763.23
90	71	77	730.26
90	71	78	729.45
90	71	79	742.84
90	71	80	750.5
90	71	81	759.61
90	71	82	771.94
90	71	83	772.44
90	71	84	772.08
90	72	74	789.19
90	72	75	779.82
90	72	76	759.49
90	72	77	731.8
90	72	78	754.18
90	72	79	794.58
90	72	80	798.65
90	72	81	796.74
90	72	82	787.06
90	72	83	784.72
90	72	84	785.95
90	73	74	802.21
90	73	75	794.7
90	73	76	770.3
90	73	81	836.96
90	73	82	863.07
90	73	83	867.98
90	73	84	859.86
90	74	81	903.67
90	74	82	931.34
90	74	83	941.36
90	74	84	934.68
90	75	81	980.36
90	75	82	988.95
90	75	83	1005.4
90	75	84	1006.8
90	76	81	961.65
90	76	82	989.84
90	76	83	1005.6
90	76	84	1007.3
91	47	81	893.31
91	47	82	890.26
91	47	83	877.69
91	47	84	867.28
91	48	81	793.7
91	48	82	784.98
91	48	83	793.69
91	48	84	811.21
91	49	74	752.15
91	49	75	767.11
91	49	76	774.82
91	49	81	751.98
91	49	82	758.99
91	49	83	773.57
91	49	84	788.74
91	50	74	748.7
91	50	75	764.88
91	50	76	768.84
91	50	81	779.2
91	50	82	791.72
91	50	83	790.94
91	50	84	776.59
91	51	74	769.44
91	51	75	797.44
91	51	76	813.83
91	51	81	759.73
91	51	82	757.32
91	51	83	754.36
91	51	84	756.89
91	52	74	805.56
91	52	75	863.55
91	52	76	899.54
91	52	81	806.44
91	52	82	793.82
91	52	83	777.1
91	52	84	764.33
91	53	74	834.49
91	53	75	889.61
91	53	76	916.11
91	53	81	926.98
91	53	82	877.6
91	53	83	833.6
91	53	84	801.6
91	54	74	839.12
91	54	75	897.4
91	54	76	925.15
91	54	81	940.38
91	54	82	922.56
91	54	83	903.99
91	54	84	871.5
91	55	74	815.55
91	55	75	886.76
91	55	76	944.75
91	55	81	951.02
91	55	82	943.14
91	55	83	936.56
91	55	84	932.35
91	56	74	816.47
91	56	75	860.01
91	56	76	905.02
91	56	81	972.32
91	56	82	948.15
91	56	83	935.01
91	56	84	949.01
91	57	74	855.83
91	57	75	856.04
91	57	76	892.55
91	57	77	922.23
91	57	78	946.46
91	57	79	946.66
91	57	80	945.59
91	57	81	959.22
91	57	82	931.56
91	57	83	897.56
91	57	84	902.54
91	58	74	913.53
91	58	75	871.99
91	58	76	903.15
91	58	77	918.19
91	58	78	936.75
91	58	79	952.45
91	58	80	971.82
91	58	81	1009.9
91	58	82	1005
91	58	83	978.28
91	58	84	985.05
91	59	74	909.48
91	59	75	922.18
91	59	76	922.22
91	59	77	931.61
91	59	78	961.52
91	59	79	979.63
91	59	80	987.4
91	59	81	997.03
91	59	82	982.54
91	59	83	938.14
91	59	84	907.64
91	60	74	819.17
91	60	75	787.5
91	60	76	761.17
91	60	77	744.21
91	60	78	737.39
91	60	79	738.47
91	60	80	743.56
91	60	81	768.11
91	60	82	776.94
91	60	83	753.92
91	60	84	720.9
91	61	74	784.26
91	61	75	715.76
91	61	76	728.93
91	61	77	750.32
91	61	78	754.92
91	61	79	758.34
91	61	80	752.02
91	61	81	759.7
91	61	82	741.42
91	61	83	683.63
91	61	84	666.56
91	62	74	982.27
91	62	75	775.39
91	62	76	805.41
91	62	77	879.4
91	62	78	860.83
91	62	79	847.59
91	62	80	841.51
91	62	81	842.21
91	62	82	832.59
91	62	83	802.1
91	62	84	811.97
91	63	74	889.63
91	63	75	806.62
91	63	76	835.64
91	63	77	889.15
91	63	78	866.39
91	63	79	895.75
91	63	80	975.78
91	63	81	992.65
91	63	82	998.15
91	63	83	976.26
91	63	84	965.92
91	64	74	824.14
91	64	75	866.92
91	64	76	877.27
91	64	77	855.88
91	64	78	804.15
91	64	79	813.46
91	64	80	905.82
91	64	81	923.15
91	64	82	927.12
91	64	83	912.59
91	64	84	909.49
91	65	74	857.39
91	65	75	917.48
91	65	76	910.04
91	65	77	826.23
91	65	78	752.89
91	65	79	748.03
91	65	80	846.15
91	65	81	898.64
91	65	82	944.13
91	65	83	937.17
91	65	84	919.23
91	66	74	855.14
91	66	75	882.63
91	66	76	864.43
91	66	77	794.78
91	66	78	736.66
91	66	79	725.86
91	66	80	810.11
91	66	81	894.72
91	66	82	974.7
91	66	83	948.69
91	66	84	908.64
91	67	74	863.41
91	67	75	861.69
91	67	76	835
91	67	81	828.37
91	67	82	861.28
91	67	83	862.93
91	67	84	836.37
91	68	74	859.73
91	68	75	840.84
91	68	76	810.89
91	68	81	808.28
91	68	82	801.28
91	68	83	813.85
91	68	84	812.35
91	69	74	832.26
91	69	75	807.28
91	69	76	774.85
91	69	81	807.57
91	69	82	764.05
91	69	83	781.27
91	69	84	795.32
91	70	74	804.53
91	70	75	792.46
91	70	76	770.6
91	70	81	767.59
91	70	82	760.1
91	70	83	768.12
91	70	84	772.16
91	71	74	784.63
91	71	75	784.77
91	71	76	771.89
91	71	81	771.46
91	71	82	787.36
91	71	83	783.02
91	71	84	780.67
91	72	74	793.08
91	72	75	794.3
91	72	76	779.39
91	72	81	806.9
91	72	82	829.3
91	72	83	811.12
91	72	84	804.51
91	73	74	802.26
91	73	75	801.72
91	73	76	784.57
91	73	81	882.11
91	73	82	896.74
91	73	83	888.05
91	73	84	886.71
91	74	74	806.34
91	74	75	798.4
91	74	76	776.09
91	74	81	960.63
91	74	82	959.83
91	74	83	962.89
91	74	84	967.83
91	75	81	1034.9
91	75	82	1016.7
91	75	83	1031.2
91	75	84	1041.5
91	76	81	995.92
91	76	82	1009.1
91	76	83	1028.7
91	76	84	1042.8
92	47	81	961.04
92	47	82	974.5
92	47	83	953.95
92	47	84	948.06
92	48	81	868.45
92	48	82	884.76
92	48	83	884.56
92	48	84	890.27
92	49	74	776.67
92	49	75	797.86
92	49	76	801.65
92	49	81	799.5
92	49	82	820.21
92	49	83	834.39
92	49	84	844.06
92	50	74	772.94
92	50	75	785.88
92	50	76	783.46
92	50	81	786.48
92	50	82	786.61
92	50	83	795.12
92	50	84	803.54
92	51	74	791.24
92	51	75	799.61
92	51	76	801.05
92	51	81	756.55
92	51	82	762
92	51	83	769.05
92	51	84	777.05
92	52	74	819.37
92	52	75	856.2
92	52	76	878.93
92	52	81	759.24
92	52	82	760.5
92	52	83	760.04
92	52	84	761.25
92	53	74	876.12
92	53	75	924.53
92	53	76	946.06
92	53	81	837.42
92	53	82	794.92
92	53	83	770.37
92	53	84	765.14
92	54	74	910.76
92	54	75	961.27
92	54	76	979.48
92	54	81	870.71
92	54	82	844.99
92	54	83	823.83
92	54	84	797.81
92	55	74	876.7
92	55	75	945.27
92	55	76	989.46
92	55	81	892.26
92	55	82	881.52
92	55	83	871.79
92	55	84	858.45
92	56	74	865.45
92	56	75	929.63
92	56	76	953.86
92	56	81	911.76
92	56	82	900.74
92	56	83	888.27
92	56	84	888.74
92	57	74	873.41
92	57	75	901.48
92	57	76	924.66
92	57	77	931.3
92	57	78	933.43
92	57	79	941.77
92	57	80	933.34
92	57	81	914.76
92	57	82	889.24
92	57	83	862.28
92	57	84	870.93
92	58	74	905.82
92	58	75	876.75
92	58	76	920.94
92	58	77	938.27
92	58	78	950.59
92	58	79	969.27
92	58	80	976.12
92	58	81	958.93
92	58	82	936.55
92	58	83	916.39
92	58	84	938.15
92	59	74	960.1
92	59	75	969.6
92	59	76	961.02
92	59	77	969.6
92	59	78	1002.1
92	59	79	1016.4
92	59	80	1002.3
92	59	81	955.64
92	59	82	929.95
92	59	83	905.62
92	59	84	883.05
92	60	74	880.87
92	60	75	852.71
92	60	76	830.83
92	60	77	832.61
92	60	78	870.7
92	60	79	806.41
92	60	80	738.89
92	60	81	796.13
92	60	82	827.96
92	60	83	823.02
92	60	84	756.38
92	61	74	816.41
92	61	75	701.76
92	61	76	748.89
92	61	77	851.18
92	61	78	874.11
92	61	79	813.38
92	61	80	750.63
92	61	81	852.98
92	61	82	901.72
92	61	83	869.35
92	61	84	763.96
92	62	74	935.53
92	62	75	584.19
92	62	76	713.87
92	62	77	967.13
92	62	78	917.04
92	62	79	869.34
92	62	80	836.78
92	62	81	922.71
92	62	82	970.05
92	62	83	950
92	62	84	892.69
92	63	74	881.22
92	63	75	788.31
92	63	76	846.48
92	63	77	919.45
92	63	78	873.19
92	63	79	891.43
92	63	80	952.83
92	63	81	992.94
92	63	82	1022
92	63	83	1029.4
92	63	84	1012.1
92	64	74	821.59
92	64	75	897.35
92	64	76	920.52
92	64	77	897.69
92	64	78	841.01
92	64	79	830.68
92	64	80	873.95
92	64	81	922.85
92	64	82	963.69
92	64	83	968.1
92	64	84	952.15
92	65	74	832.96
92	65	75	932.58
92	65	76	950.3
92	65	77	898.39
92	65	78	826.96
92	65	79	796.44
92	65	80	819.03
92	65	81	881.93
92	65	82	947.64
92	65	83	970.65
92	65	84	962.01
92	66	74	855.19
92	66	75	895.06
92	66	76	901.36
92	66	77	864.48
92	66	78	815.42
92	66	79	783.82
92	66	80	795.61
92	66	81	862.91
92	66	82	940.65
92	66	83	971.99
92	66	84	964.12
92	67	74	879.12
92	67	75	884.91
92	67	76	872.41
92	67	81	808.59
92	67	82	867.23
92	67	83	898.51
92	67	84	892.77
92	68	74	892.12
92	68	75	875.13
92	68	76	847.09
92	68	81	792.43
92	68	82	822.84
92	68	83	838.95
92	68	84	837.42
92	69	74	842.87
92	69	75	838.95
92	69	76	820.37
92	69	81	806.95
92	69	82	799.23
92	69	83	795.92
92	69	84	797.98
92	70	74	805.14
92	70	75	803.66
92	70	76	791.49
92	70	81	761.87
92	70	82	777.76
92	70	83	783.82
92	70	84	784.71
92	71	74	782.66
92	71	75	786.62
92	71	76	776.49
92	71	81	761.23
92	71	82	793.78
92	71	83	804.85
92	71	84	810.98
92	72	74	795.21
92	72	75	805.29
92	72	76	800.54
92	72	81	811.49
92	72	82	837.03
92	72	83	844.02
92	72	84	850.4
92	73	74	798.57
92	73	75	799.89
92	73	76	794.58
92	73	81	890.46
92	73	82	902.84
92	73	83	914.49
92	73	84	920.51
92	74	74	803.21
92	74	75	790.85
92	74	76	777.69
92	74	81	967.59
92	74	82	970.73
92	74	83	987.59
92	74	84	999.39
92	75	81	1020.9
92	75	82	1037.3
92	75	83	1054
92	75	84	1069.3
92	76	81	980.6
92	76	82	1007.8
92	76	83	1026.8
92	76	84	1053.2
93	49	74	805.26
93	49	75	838
93	49	76	831.58
93	50	74	807.09
93	50	75	823.7
93	50	76	815.16
93	50	81	794.75
93	50	82	777.95
93	50	83	794.18
93	50	84	817.76
93	51	74	801.19
93	51	75	812.7
93	51	76	803.01
93	51	81	785.4
93	51	82	778.86
93	51	83	794.24
93	51	84	811.04
93	52	74	838.28
93	52	75	828.22
93	52	76	811.51
93	52	81	776.68
93	52	82	773.02
93	52	83	781.36
93	52	84	797.24
93	53	74	901.41
93	53	75	896.32
93	53	76	874.4
93	53	81	768.54
93	53	82	753.01
93	53	83	754.78
93	53	84	778.95
93	54	71	725.62
93	54	72	818.27
93	54	73	901.14
93	54	74	956.62
93	54	75	964
93	54	76	946.29
93	54	81	790.56
93	54	82	780.55
93	54	83	768.54
93	54	84	755.77
93	55	71	734.57
93	55	72	813.53
93	55	73	877.67
93	55	74	952.01
93	55	75	994.99
93	55	76	1014
93	55	81	812.99
93	55	82	804.95
93	55	83	797.3
93	55	84	793.19
93	56	71	784.6
93	56	72	841.97
93	56	73	884.28
93	56	74	964.75
93	56	75	999.88
93	56	76	986.87
93	56	81	837.92
93	56	82	827.49
93	56	83	820.34
93	56	84	826.15
93	57	71	881.98
93	57	72	887.95
93	57	73	897.03
93	57	74	948.69
93	57	75	975.28
93	57	76	958.18
93	57	77	949.03
93	57	78	939.92
93	57	79	921.72
93	57	80	893.56
93	58	71	918.96
93	58	72	974.14
93	58	73	893.83
93	58	74	891.79
93	58	75	913.7
93	58	76	939.98
93	58	77	941.56
93	58	78	944.72
93	58	79	943.37
93	58	80	938.3
93	59	71	900.53
93	59	72	999.73
93	59	73	992.15
93	59	74	986.51
93	59	75	966.39
93	59	76	942.27
93	59	77	939.48
93	59	78	953.67
93	59	79	978.42
93	59	80	968.26
93	60	71	871.19
93	60	72	948.24
93	60	73	901.71
93	60	74	868.52
93	60	75	913.38
93	60	76	879.51
93	60	77	850.62
93	60	78	847.67
93	60	79	779.94
93	60	80	720.04
93	61	74	714.69
93	61	75	822.28
93	61	76	847.46
93	61	77	873.85
93	61	78	858.99
93	61	79	797.06
93	61	80	742.64
93	62	71	882.11
93	62	72	949.26
93	62	73	921.23
93	62	74	864.8
93	62	75	752.52
93	62	76	839.23
93	62	77	955.03
93	62	78	899.89
93	62	79	864.49
93	62	80	844.11
93	63	71	851.03
93	63	72	933.36
93	63	73	942.82
93	63	74	934.34
93	63	75	890.22
93	63	76	903.08
93	63	77	917.38
93	63	78	875.89
93	63	79	903.22
93	63	80	958.37
93	64	71	833.84
93	64	72	897.22
93	64	73	927.61
93	64	74	913.23
93	64	75	932.44
93	64	76	942.29
93	64	77	928.99
93	64	78	869.46
93	64	79	855.24
93	64	80	868.11
93	65	71	842.28
93	65	72	935.87
93	65	73	913.79
93	65	74	813.92
93	65	75	913.01
93	65	76	956.43
93	65	77	954.68
93	65	78	880.11
93	65	79	833.99
93	65	80	808.1
93	66	71	840.27
93	66	72	937.89
93	66	73	964.41
93	66	74	940.43
93	66	75	950.1
93	66	76	939.7
93	67	71	827.84
93	67	72	939.11
93	67	73	988.22
93	67	74	975.67
93	67	75	957.58
93	67	76	943.28
93	67	81	781.28
93	67	82	829.77
93	67	83	895.18
93	67	84	914.18
93	68	71	812.43
93	68	72	935.63
93	68	73	982.19
93	68	74	940.07
93	68	75	937.58
93	68	76	927.61
93	68	81	774.59
93	68	82	810.83
93	68	83	840.17
93	68	84	845.18
93	69	71	731.79
93	69	72	858.68
93	69	73	920.6
93	69	74	868.11
93	69	75	863.67
93	69	76	845.1
93	69	81	802.26
93	69	82	815.34
93	69	83	796.34
93	69	84	789.36
93	70	74	823.26
93	70	75	815.73
93	70	76	802.19
93	70	81	767.75
93	70	82	786.69
93	70	83	790.3
93	70	84	794.51
93	71	74	798.7
93	71	75	796.53
93	71	76	782.56
93	71	81	766.56
93	71	82	792.2
93	71	83	819.13
93	71	84	833.07
93	72	74	826.86
93	72	75	831.72
93	72	76	815.79
93	72	81	828.27
93	72	82	844.82
93	72	83	874.07
93	72	84	892.43
93	73	74	831.55
93	73	75	827.1
93	73	76	815.58
93	73	81	914.03
93	73	82	920.86
93	73	83	938.23
93	73	84	951.04
93	74	74	828.31
93	74	75	814.77
93	74	76	802.93
94	49	74	843.31
94	49	75	852.28
94	49	76	842.77
94	50	71	845.57
94	50	72	839.17
94	50	73	837.39
94	50	74	835.41
94	50	75	833.92
94	50	76	820.48
94	51	71	861.86
94	51	72	847.35
94	51	73	834.59
94	51	74	824.12
94	51	75	815.32
94	51	76	798.02
94	52	71	864.38
94	52	72	853.13
94	52	73	847.79
94	52	74	855.21
94	52	75	838.86
94	52	76	814.44
94	53	69	657.96
94	53	70	695.49
94	53	71	839.84
94	53	72	859.73
94	53	73	872.6
94	53	74	893.6
94	53	75	873.09
94	53	76	850.12
94	54	69	631.39
94	54	70	652.22
94	54	71	790.63
94	54	72	857.19
94	54	73	900.09
94	54	74	928.99
94	54	75	924.66
94	54	76	914.12
94	54	78	872.11
94	54	79	872.71
94	54	80	809.89
94	55	69	616.59
94	55	70	646.11
94	55	71	768.69
94	55	72	824.48
94	55	73	863.39
94	55	74	961.87
94	55	75	1010.6
94	55	76	1021.6
94	55	78	929.41
94	55	79	888.83
94	55	80	832.07
94	56	69	617.72
94	56	70	674.95
94	56	71	782.62
94	56	72	842.88
94	56	73	875.49
94	56	74	974.21
94	56	75	1012.4
94	56	76	1002.7
94	56	78	955.52
94	56	79	959.34
94	56	80	892.13
94	57	71	849.57
94	57	72	894.59
94	57	73	904.46
94	57	74	958.64
94	57	75	989.02
94	57	76	986.26
94	57	77	971.49
94	57	78	953.06
94	57	79	939.14
94	57	80	894.9
94	58	71	900.02
94	58	72	949.99
94	58	73	893.51
94	58	74	909.03
94	58	75	942.28
94	58	76	976.53
94	58	77	965.24
94	58	78	949.39
94	58	79	953.77
94	58	80	937.38
94	59	71	920.91
94	59	72	1001.7
94	59	73	1003.3
94	59	74	997.22
94	59	75	978.01
94	59	76	966.7
94	59	77	948.11
94	59	78	929.81
94	59	79	983.13
94	59	80	971.34
94	60	71	852.15
94	60	72	886.9
94	60	73	857.46
94	60	74	839.77
94	60	75	858.97
94	60	76	884.59
94	60	77	861.53
94	60	78	802.14
94	60	79	769.03
94	60	80	752.68
94	61	71	620.35
94	61	72	565.14
94	61	73	567.64
94	61	74	661.71
94	61	75	788.76
94	61	76	864.76
94	61	77	887.1
94	61	78	837.12
94	61	79	783.72
94	61	80	755.46
94	62	71	740.01
94	62	72	771.15
94	62	73	784.45
94	62	74	827.16
94	62	75	893.77
94	62	76	940.55
94	62	77	955.36
94	62	78	907.37
94	62	79	858.67
94	62	80	840.26
94	63	71	847.88
94	63	72	914.57
94	63	73	938.52
94	63	74	971.79
94	63	75	1004.7
94	63	76	985.9
94	63	77	948.74
94	63	78	906.62
94	63	79	926.62
94	63	80	976.52
94	64	71	899.4
94	64	72	984.56
94	64	73	1007.6
94	64	74	996.02
94	64	75	1007.5
94	64	76	994.71
94	64	77	970.08
94	64	78	917.32
94	64	79	895.57
94	64	80	892.39
94	65	71	888.86
94	65	72	971.19
94	65	73	963.49
94	65	74	902.34
94	65	75	950.87
94	65	76	981.19
94	65	77	990.02
94	65	78	936.69
94	65	79	889.97
94	65	80	838.1
94	66	71	861.77
94	66	72	939.41
94	66	73	962.82
94	66	74	958.26
94	66	75	990.78
94	66	76	982.56
94	66	78	952.64
94	66	79	921.62
94	66	80	858.19
94	67	69	760.44
94	67	70	811.33
94	67	71	816.31
94	67	72	915.16
94	67	73	962.03
94	67	74	963.43
94	67	75	969.03
94	67	76	970.25
94	67	78	966.97
94	67	79	919.65
94	67	80	834.76
94	68	69	656.08
94	68	70	717.53
94	68	71	771.8
94	68	72	907.4
94	68	73	964.63
94	68	74	936.05
94	68	75	921.09
94	68	76	933.98
94	68	78	946.8
94	68	79	902.21
94	68	80	823.9
94	69	69	652.59
94	69	70	680.42
94	69	71	711.8
94	69	72	823.87
94	69	73	881.28
94	69	74	871.46
94	69	75	859.23
94	69	76	848.1
94	69	78	844.85
94	69	79	850.05
94	69	80	825.92
94	70	69	666.53
94	70	70	661.47
94	70	71	675.12
94	70	72	773.76
94	70	73	833.9
94	70	74	821.23
94	70	75	813.52
94	70	76	803.39
94	71	71	660
94	71	72	755.68
94	71	73	816.66
94	71	74	791.68
94	71	75	787.98
94	71	76	782.76
94	72	71	647.34
94	72	72	758.28
94	72	73	848.37
94	72	74	827.57
94	72	75	829.12
94	72	76	820.71
94	73	71	639.5
94	73	72	754.57
94	73	73	865.09
94	73	74	839.87
94	73	75	826.51
94	73	76	819.79
94	74	74	843.06
94	74	75	815.84
94	74	76	800.92
95	50	71	868.37
95	50	72	863.18
95	50	73	857.34
95	51	71	885.56
95	51	72	870.87
95	51	73	862.01
95	52	71	870.55
95	52	72	882.98
95	52	73	897.57
95	53	69	647.28
95	53	70	675.98
95	53	71	823.78
95	53	72	877.4
95	53	73	907.54
95	53	77	900.66
95	53	78	888.3
95	53	79	877.83
95	53	80	833.89
95	54	69	642.8
95	54	70	649.61
95	54	71	791.94
95	54	72	842.17
95	54	73	866.12
95	54	77	942.55
95	54	78	935.36
95	54	79	930.58
95	54	80	847.89
95	55	69	644.76
95	55	70	652.83
95	55	71	804.71
95	55	72	852.14
95	55	73	861.64
95	55	77	1007.8
95	55	78	972.85
95	55	79	951.77
95	55	80	859.95
95	56	69	651.6
95	56	70	678.57
95	56	71	816.49
95	56	72	867.51
95	56	73	871.51
95	56	77	1000.5
95	56	78	988.26
95	56	79	1000.8
95	56	80	921.79
95	57	69	745.5
95	57	70	745.99
95	57	71	828.73
95	57	72	883.51
[truncated: 7,412 more rows]
