# Supplementary material for: From mathematics to medicine: A practical primer on topological data analysis (TDA) and the development of related analytic tools for the functional discovery of latent structure in fMRI data
Source: PLoS One. 2021 Aug 12;16(8):e0255859. doi: 10.1371/journal.pone.0255859 (PMC8360597; doi:10.1371/journal.pone.0255859)
Supplement: S1 Data — The included archive of .csv files has one .csv file for each time index. Each .csv file contains a single matrix, which has one column for each of the spatial coordinates x, y, z and one column for the fMRI signal amplitude at voxel (x, y, z) at that time index. This is normalized scan data for a single patient from our study, described in the paper, with an ACC (anterior cingulate cortex) mask applied. This is the data we used, together with our software implementation of our workflow (available at https://github.com/regalski/Wayne-State-TDA), to produce the persistence diagrams, vineyards, and loop locations pictured in the figures and described in the Workflow section of our paper. (ZIP) [file pone.0255859.s004.zip › lea2002_145_121_121_time_235_rdACC.csv]

86	49	77	721.44
86	49	78	715.65
86	49	79	716.39
86	49	80	717.53
86	50	77	717.14
86	50	78	699.93
86	50	79	690.39
86	50	80	698.09
86	51	77	706.17
86	51	78	691.36
86	51	79	690.69
86	51	80	688.3
86	52	77	724.58
86	52	78	706.63
86	52	79	696.22
86	52	80	693.95
86	53	77	792.35
86	53	78	755.79
86	53	79	712.98
86	53	80	704.57
86	54	77	841.02
86	54	78	818.99
86	54	79	797.94
86	54	80	780.33
86	55	77	868.08
86	55	78	849.05
86	55	79	850.57
86	55	80	847.4
86	56	77	859.52
86	56	78	846.71
86	56	79	881.58
86	56	80	904.32
86	57	77	840.81
86	57	78	870.67
86	57	79	892.7
86	57	80	900.25
86	57	81	880.7
86	57	82	858.51
86	58	77	840.81
86	58	78	868.03
86	58	79	886.69
86	58	80	899.53
86	58	81	887.34
86	58	82	874.91
86	59	81	845.14
86	59	82	835.01
86	60	81	742.35
86	60	82	762.63
86	61	81	793.45
86	61	82	819.24
86	62	81	822.47
86	62	82	853.17
86	63	77	859.03
86	63	78	843.4
86	63	79	835.12
86	63	80	817.3
86	63	81	820.5
86	63	82	847.45
86	64	77	861.72
86	64	78	844.83
86	64	79	838.74
86	64	80	774.12
86	64	81	739.85
86	64	82	743.07
86	65	77	873.35
86	65	78	872.4
86	65	79	865.62
86	65	80	792.69
86	65	81	753.39
86	65	82	745.54
86	66	77	875.02
86	66	78	883.59
86	66	79	875.8
86	66	80	815.29
86	66	81	779.69
86	66	82	759.1
86	67	77	794.39
86	67	78	816.07
86	67	79	849.1
86	67	80	809.88
86	68	77	838.19
86	68	78	836.92
86	68	79	841.27
86	68	80	807.74
86	69	77	855.45
86	69	78	825.35
86	69	79	804.11
86	69	80	772.13
86	70	77	775.22
86	70	78	754.16
86	70	79	734.58
86	70	80	706.24
86	71	77	741.87
86	71	78	730.65
86	71	79	723.68
86	71	80	701.83
86	72	77	725.16
86	72	78	715.17
86	72	79	706.41
86	72	80	692.22
86	73	77	723.32
86	73	78	708.64
86	73	79	688.31
86	73	80	681.65
87	46	81	942.2
87	46	82	928.72
87	46	83	940.3
87	46	84	960.9
87	47	81	842.67
87	47	82	849.78
87	47	83	859.2
87	47	84	874.65
87	48	81	759.6
87	48	82	766.34
87	48	83	775.69
87	48	84	788.9
87	49	77	724.73
87	49	78	721.46
87	49	79	725.19
87	49	80	726.39
87	49	81	731.76
87	49	82	737.3
87	49	83	742.32
87	49	84	748.84
87	50	77	723.13
87	50	78	714.86
87	50	79	713.09
87	50	80	713.33
87	50	81	715.15
87	50	82	719.93
87	50	83	725.48
87	50	84	732.62
87	51	77	724.6
87	51	78	708.28
87	51	79	695.62
87	51	80	683.55
87	52	77	755.1
87	52	78	729.12
87	52	79	701.33
87	52	80	689.99
87	53	77	817.67
87	53	78	783.5
87	53	79	736.1
87	53	80	721.09
87	54	77	849.95
87	54	78	829.26
87	54	79	789.22
87	54	80	759.02
87	55	77	867.97
87	55	78	857.04
87	55	79	844.66
87	55	80	827.53
87	55	81	786.33
87	55	82	764.36
87	55	83	754.81
87	55	84	765.21
87	56	77	868.9
87	56	78	865.76
87	56	79	915.97
87	56	80	934.42
87	56	81	848.31
87	56	82	804.11
87	56	83	785.02
87	56	84	781.14
87	57	77	858.81
87	57	78	889.47
87	57	79	921.64
87	57	80	936.79
87	57	81	876.24
87	57	82	827.12
87	57	83	781.35
87	57	84	768.95
87	58	77	862.08
87	58	78	893.67
87	58	79	910.37
87	58	80	923.45
87	58	81	899.73
87	58	82	883.75
87	58	83	869.4
87	58	84	855.62
87	59	77	891.71
87	59	78	883.07
87	59	79	878.55
87	59	80	879.51
87	59	81	873.48
87	59	82	867.42
87	59	83	872.97
87	59	84	869.6
87	60	77	791.51
87	60	78	785.68
87	60	79	784.89
87	60	80	778.98
87	60	81	768.94
87	60	82	771.03
87	60	83	804.37
87	60	84	834.86
87	61	77	753.8
87	61	78	749.59
87	61	79	762.25
87	61	80	807.53
87	61	81	807.27
87	61	82	796.79
87	61	83	816.86
87	61	84	834.93
87	62	77	781.59
87	62	78	766.75
87	62	79	767.86
87	62	80	817.5
87	62	81	833.36
87	62	82	839.68
87	62	83	838.43
87	62	84	838.28
87	63	77	887.41
87	63	78	851.67
87	63	79	816.33
87	63	80	800.16
87	63	81	829.49
87	63	82	880.36
87	63	83	848.8
87	63	84	825
87	64	77	874.63
87	64	78	828.08
87	64	79	783.29
87	64	80	751.22
87	64	81	773.01
87	64	82	830.1
87	64	83	798.56
87	64	84	771.6
87	65	77	854.83
87	65	78	831.06
87	65	79	797.47
87	65	80	739.74
87	65	81	738.84
87	65	82	780.36
87	65	83	766.15
87	65	84	753.2
87	66	77	829.34
87	66	78	841.85
87	66	79	818.11
87	66	80	733.22
87	66	81	712.75
87	66	82	740.6
87	66	83	742
87	66	84	741.2
87	67	77	848.79
87	67	78	830.41
87	67	79	772.25
87	67	80	708.94
87	67	81	693.51
87	67	82	712.04
87	67	83	726.94
87	67	84	737.44
87	68	77	863.66
87	68	78	838.38
87	68	79	781.29
87	68	80	731.46
87	68	81	714.98
87	68	82	721.06
87	68	83	719.11
87	68	84	714.33
87	69	77	840.98
87	69	78	807.98
87	69	79	767.98
87	69	80	739.78
87	70	77	727.45
87	70	78	710.76
87	70	79	704.3
87	70	80	716.37
87	71	77	719.54
87	71	78	710.11
87	71	79	702.21
87	71	80	720.96
87	72	77	729.12
87	72	78	716.41
87	72	79	699.89
87	72	80	721.66
87	73	77	709.81
87	73	78	706.16
87	73	79	699.33
87	73	80	713.48
87	73	81	732.98
87	73	82	756.85
87	73	83	760.9
87	73	84	764.65
87	74	81	761.58
87	74	82	833.27
87	74	83	852.82
87	74	84	862.59
87	75	81	776.54
87	75	82	883.17
87	75	83	905.68
87	75	84	915.82
87	76	81	782.78
87	76	82	905.77
87	76	83	926.53
87	76	84	940.75
88	46	81	970.28
88	46	82	957.46
88	46	83	955.35
88	46	84	956.83
88	47	81	881.76
88	47	82	894.43
88	47	83	881.59
88	47	84	868.65
88	48	81	772.44
88	48	82	788.11
88	48	83	788.79
88	48	84	786.46
88	49	77	730.7
88	49	78	724.25
88	49	79	721.29
88	49	80	724.06
88	49	81	735.5
88	49	82	761.9
88	49	83	768.65
88	49	84	766.94
88	50	77	728.16
88	50	78	725.93
88	50	79	722.58
88	50	80	718.22
88	50	81	723.28
88	50	82	751.4
88	50	83	761.47
88	50	84	757.09
88	51	77	758.46
88	51	78	739.33
88	51	79	720.28
88	51	80	704.05
88	52	77	812.39
88	52	78	781.36
88	52	79	753.22
88	52	80	732.74
88	53	77	868.99
88	53	78	849.87
88	53	79	813.7
88	53	80	792.29
88	54	77	893.31
88	54	78	880.2
88	54	79	847.5
88	54	80	815.24
88	55	77	900.22
88	55	78	889.08
88	55	79	870.74
88	55	80	846.97
88	55	81	809.92
88	55	82	812.49
88	55	83	827.53
88	55	84	824.68
88	56	77	867.92
88	56	78	875.42
88	56	79	891.31
88	56	80	892.43
88	56	81	852.25
88	56	82	845.77
88	56	83	851.09
88	56	84	848.16
88	57	77	860.48
88	57	78	892.44
88	57	79	897.28
88	57	80	887.06
88	57	81	850.64
88	57	82	826.13
88	57	83	810.32
88	57	84	831.62
88	58	77	876.84
88	58	78	899.19
88	58	79	893.09
88	58	80	877.67
88	58	81	879.53
88	58	82	885.35
88	58	83	885.07
88	58	84	891.56
88	59	77	916.15
88	59	78	904.46
88	59	79	877.1
88	59	80	845.54
88	59	81	862.33
88	59	82	867.54
88	59	83	866.8
88	59	84	867.79
88	60	77	886.53
88	60	78	859.6
88	60	79	820.5
88	60	80	777.53
88	60	81	750.6
88	60	82	733.04
88	60	83	758.58
88	60	84	795.52
88	61	77	851.53
88	61	78	838.18
88	61	79	828.15
88	61	80	833.34
88	61	81	811.43
88	61	82	790.19
88	61	83	818.4
88	61	84	837.18
88	62	77	823.81
88	62	78	830.47
88	62	79	836.69
88	62	80	857.33
88	62	81	859
88	62	82	856.11
88	62	83	868.85
88	62	84	866.15
88	63	77	895.55
88	63	78	870.39
88	63	79	845.31
88	63	80	846.04
88	63	81	882.34
88	63	82	926.26
88	63	83	906.63
88	63	84	872.69
88	64	77	901.26
88	64	78	838.24
88	64	79	771.82
88	64	80	789.34
88	64	81	846.78
88	64	82	916.34
88	64	83	865.28
88	64	84	811.2
88	65	77	891.69
88	65	78	825.53
88	65	79	753.19
88	65	80	755.46
88	65	81	807.96
88	65	82	882.45
88	65	83	838.59
88	65	84	792.31
88	66	77	863.76
88	66	78	833.2
88	66	79	783.09
88	66	80	741.75
88	66	81	771.2
88	66	82	832.31
88	66	83	803.18
88	66	84	772.1
88	67	77	859.93
88	67	78	795.19
88	67	79	729.36
88	67	80	717.97
88	67	81	729.26
88	67	82	756.15
88	67	83	748.06
88	67	84	740.14
88	68	77	823.91
88	68	78	777.08
88	68	79	738.47
88	68	80	726.75
88	68	81	728.47
88	68	82	741.35
88	68	83	742.21
88	68	84	739.35
88	69	77	760.81
88	69	78	753.74
88	69	79	752.63
88	69	80	738.72
88	70	77	717.62
88	70	78	713.86
88	70	79	719.45
88	70	80	739.17
88	71	77	723.64
88	71	78	720.74
88	71	79	721.59
88	71	80	746.99
88	72	77	743.19
88	72	78	734.96
88	72	79	728.38
88	72	80	750.68
88	73	77	712.57
88	73	78	720.12
88	73	79	735.11
88	73	80	750.11
88	73	81	759.38
88	73	82	771.17
88	73	83	783.63
88	73	84	785.21
88	74	81	801.86
88	74	82	861.69
88	74	83	876.68
88	74	84	880.57
88	75	81	839.15
88	75	82	937.91
88	75	83	939.17
88	75	84	934.67
88	76	81	847.59
88	76	82	958.94
88	76	83	932.58
88	76	84	923.59
89	46	81	960.58
89	46	82	967.09
89	46	83	950.89
89	46	84	931.76
89	47	81	905.23
89	47	82	913.08
89	47	83	887.93
89	47	84	854.7
89	48	81	785.96
89	48	82	804.09
89	48	83	796.22
89	48	84	781.64
89	49	77	721.38
89	49	78	709.55
89	49	79	716.27
89	49	80	729.14
89	49	81	746.22
89	49	82	776.45
89	49	83	785.47
89	49	84	782.34
89	50	74	735.24
89	50	75	740.29
89	50	76	741.42
89	50	77	713.83
89	50	78	715.74
89	50	79	734.56
89	50	80	741.34
89	50	81	752.27
89	50	82	772.73
89	50	83	781.32
89	50	84	778.81
89	51	74	747.62
89	51	75	769.62
89	51	76	791.31
89	51	77	772.13
89	51	78	760.87
89	51	79	746.02
89	51	80	736.08
89	51	81	732.27
89	51	82	750.59
89	51	83	758.16
89	51	84	749.42
89	52	74	795.97
89	52	75	852.44
89	52	76	893.57
89	52	77	859.74
89	52	78	823.5
89	52	79	791.39
89	52	80	786.13
89	52	81	781.1
89	52	82	786.49
89	52	83	781.34
89	52	84	760.35
89	53	74	821.53
89	53	75	876.31
89	53	76	904.55
89	53	77	880.91
89	53	78	868.59
89	53	79	868.7
89	53	80	871.61
89	53	81	867.85
89	53	82	837.1
89	53	83	815.41
89	53	84	791.97
89	54	74	826.04
89	54	75	880.32
89	54	76	912.09
89	54	77	897.88
89	54	78	881.04
89	54	79	870.29
89	54	80	859.81
89	54	81	843.45
89	54	82	849.2
89	54	83	856.21
89	54	84	841.09
89	55	75	865.14
89	55	76	912.65
89	55	77	903.92
89	55	78	884.49
89	55	79	880.23
89	55	80	872.96
89	55	81	852.75
89	55	82	867.89
89	55	83	891.49
89	55	84	886.09
89	56	75	819.46
89	56	76	875.9
89	56	77	883.31
89	56	78	871.94
89	56	79	900.79
89	56	80	910.88
89	56	81	878.41
89	56	82	884.26
89	56	83	906.67
89	56	84	907.83
89	57	75	829.19
89	57	76	861.14
89	57	77	877.69
89	57	78	883.78
89	57	79	866.55
89	57	80	848.54
89	57	81	845.05
89	57	82	849.27
89	57	83	856.94
89	57	84	885.87
89	58	77	881.55
89	58	78	899.01
89	58	79	879.67
89	58	80	865.35
89	58	81	898.77
89	58	82	920.86
89	58	83	927.1
89	58	84	944.99
89	59	77	914.3
89	59	78	915.54
89	59	79	901.89
89	59	80	885.49
89	59	81	903.95
89	59	82	903.76
89	59	83	878.61
89	59	84	877.16
89	60	77	841.45
89	60	78	814.05
89	60	79	796.66
89	60	80	781.98
89	60	81	734.92
89	60	82	699.87
89	60	83	699.98
89	60	84	738.34
89	61	77	825.42
89	61	78	807.54
89	61	79	807.58
89	61	80	817.88
89	61	81	772.33
89	61	82	737.58
89	61	83	758.32
89	61	84	796.2
89	62	77	845.26
89	62	78	834.65
89	62	79	839.8
89	62	80	865.24
89	62	81	846.25
89	62	82	834.45
89	62	83	857.31
89	62	84	871.47
89	63	77	872.91
89	63	78	858.21
89	63	79	861.69
89	63	80	906.37
89	63	81	933.67
89	63	82	953.68
89	63	83	950.7
89	63	84	927.39
89	64	77	873.97
89	64	78	815.61
89	64	79	772.09
89	64	80	822.72
89	64	81	875.86
89	64	82	935.59
89	64	83	907.54
89	64	84	858.01
89	65	77	862.9
89	65	78	792.53
89	65	79	734.49
89	65	80	778.33
89	65	81	847.09
89	65	82	932.94
89	65	83	898.48
89	65	84	844.6
89	66	75	855.55
89	66	76	855.08
89	66	77	835.14
89	66	78	799.99
89	66	79	766.1
89	66	80	764.91
89	66	81	819.49
89	66	82	901.59
89	66	83	869.39
89	66	84	820.76
89	67	75	870.93
89	67	76	848.27
89	67	77	807.38
89	67	78	775.22
89	67	79	740.36
89	67	80	734.87
89	67	81	761.97
89	67	82	802.16
89	67	83	785.1
89	67	84	761.66
89	68	75	855.22
89	68	76	824.86
89	68	77	791.24
89	68	78	772.63
89	68	79	752.91
89	68	80	742.21
89	68	81	751.28
89	68	82	768.01
89	68	83	774.3
89	68	84	772.15
89	69	74	814.43
89	69	75	793.36
89	69	76	777.02
89	69	77	771.93
89	69	78	775.96
89	69	79	779.53
89	69	80	755.95
89	69	81	749.5
89	69	82	750.2
89	69	83	773.9
89	69	84	785.16
89	70	74	788.38
89	70	75	771.88
89	70	76	755.62
89	70	77	751.89
89	70	78	747.93
89	70	79	745.43
89	70	80	751.85
89	70	81	754.62
89	70	82	754.15
89	70	83	769.27
89	70	84	781.54
89	71	74	774.78
89	71	75	760.71
89	71	76	745.99
89	71	77	757.52
89	71	78	754.22
89	71	79	748.9
89	71	80	757.33
89	71	81	758.59
89	71	82	756.08
89	71	83	761.99
89	71	84	759.75
89	72	74	769.8
89	72	75	758.09
89	72	76	744.82
89	72	77	774.06
89	72	78	773.05
89	72	79	760.93
89	72	80	760.41
89	72	81	764.9
89	72	82	771.26
89	72	83	781.25
89	72	84	774.8
89	73	74	748.84
89	73	75	742.76
89	73	76	740.49
89	73	77	748.12
89	73	78	744.02
89	73	79	742.22
89	73	80	764.32
89	73	81	784.03
89	73	82	804.68
89	73	83	828.33
89	73	84	832.25
89	74	81	845.92
89	74	82	889.87
89	74	83	905.11
89	74	84	905.43
89	75	81	910.63
89	75	82	980.64
89	75	83	977.76
89	75	84	964.82
89	76	81	906.49
89	76	82	974.92
89	76	83	959.32
89	76	84	946.41
90	46	81	939.22
90	46	82	956.36
90	46	83	943.05
90	46	84	919.06
90	47	81	903.97
90	47	82	908.62
90	47	83	888.65
90	47	84	855.61
90	48	81	790.95
90	48	82	805.39
90	48	83	803.59
90	48	84	787.12
90	49	74	748.99
90	49	75	758.29
90	49	76	757.62
90	49	81	752.87
90	49	82	777.68
90	49	83	790.04
90	49	84	786.66
90	50	74	744.04
90	50	75	743.11
90	50	76	743.02
90	50	77	737.65
90	50	78	736.68
90	50	79	746.63
90	50	80	761.83
90	50	81	773.67
90	50	82	784.75
90	50	83	789.57
90	50	84	789.64
90	51	74	756.23
90	51	75	774.42
90	51	76	795.56
90	51	77	802.82
90	51	78	794.47
90	51	79	775.64
90	51	80	765.14
90	51	81	757.06
90	51	82	753.43
90	51	83	751.41
90	51	84	744.9
90	52	74	787.97
90	52	75	853.14
90	52	76	901.7
90	52	77	899.46
90	52	78	867.68
90	52	79	833.9
90	52	80	824.04
90	52	81	818.24
90	52	82	807.46
90	52	83	790.58
90	52	84	762.65
90	53	74	792
90	53	75	847.44
90	53	76	873.86
90	53	77	882.86
90	53	78	900.94
90	53	79	936.72
90	53	80	934.65
90	53	81	927.3
90	53	82	893.21
90	53	83	861.41
90	53	84	817.03
90	54	74	792.41
90	54	75	846.37
90	54	76	884.63
90	54	77	889.26
90	54	78	892.46
90	54	79	904.22
90	54	80	905.21
90	54	81	910.36
90	54	82	918
90	54	83	926.39
90	54	84	894.36
90	55	74	802.05
90	55	75	852.23
90	55	76	915.44
90	55	77	902.86
90	55	78	894.38
90	55	79	904.38
90	55	80	910.56
90	55	81	906.12
90	55	82	924.68
90	55	83	945.54
90	55	84	939.14
90	56	74	818.06
90	56	75	828.63
90	56	76	880.52
90	56	77	913.76
90	56	78	929.74
90	56	79	954.44
90	56	80	955.75
90	56	81	914.77
90	56	82	919.22
90	56	83	939.92
90	56	84	948.45
90	57	74	867.82
90	57	75	851.31
90	57	76	873.55
90	57	77	897.65
90	57	78	916.48
90	57	79	899.12
90	57	80	878.02
90	57	81	875.77
90	57	82	888.01
90	57	83	911.32
90	57	84	905.55
90	58	74	929.77
90	58	75	889.85
90	58	76	882.55
90	58	77	893.49
90	58	78	926.44
90	58	79	911.79
90	58	80	902.49
90	58	81	941.76
90	58	82	974.23
90	58	83	985.19
90	58	84	1001.6
90	59	75	895.58
90	59	76	900.3
90	59	77	914.89
90	59	78	945.28
90	59	79	937.21
90	59	80	931.91
90	59	81	953.81
90	59	82	951.66
90	59	83	904.61
90	59	84	911.74
90	60	75	783.23
90	60	76	759.55
90	60	77	737.99
90	60	78	744.81
90	60	79	754.64
90	60	80	765.05
90	60	81	732.51
90	60	82	693.65
90	60	83	654.98
90	60	84	691.82
90	61	77	745.84
90	61	78	758.8
90	61	79	775.25
90	61	80	788.9
90	61	81	737.5
90	61	82	681.91
90	61	83	651.77
90	61	84	696.03
90	62	75	883.04
90	62	76	853.27
90	62	77	865.8
90	62	78	845.95
90	62	79	838.75
90	62	80	857.44
90	62	81	827.04
90	62	82	799.2
90	62	83	800.78
90	62	84	825.13
90	63	75	828.6
90	63	76	831.14
90	63	77	873.71
90	63	78	864.71
90	63	79	887.09
90	63	80	962.73
90	63	81	973.93
90	63	82	977.66
90	63	83	983.84
90	63	84	963.01
90	64	75	839.28
90	64	76	848.8
90	64	77	845.98
90	64	78	804.91
90	64	79	791.26
90	64	80	861.73
90	64	81	887.89
90	64	82	910.92
90	64	83	931.18
90	64	84	924.31
90	65	74	817.61
90	65	75	862.64
90	65	76	868.88
90	65	77	820.11
90	65	78	763.39
90	65	79	735.13
90	65	80	798.8
90	65	81	858.23
90	65	82	921.13
90	65	83	938.82
90	65	84	919.3
90	66	74	866.01
90	66	75	872.32
90	66	76	850.35
90	66	77	798.83
90	66	78	762.33
90	66	79	746.76
90	66	80	788.83
90	66	81	855.33
90	66	82	931.57
90	66	83	920.52
90	66	84	883.94
90	67	74	883.8
90	67	75	859.59
90	67	76	820.27
90	67	77	764.33
90	67	78	748.83
90	67	79	747.84
90	67	80	759.53
90	67	81	788.32
90	67	82	830.7
90	67	83	824.2
90	67	84	793.11
90	68	74	866.1
90	68	75	837.83
90	68	76	797.51
90	68	77	758.37
90	68	78	760.77
90	68	79	771.57
90	68	80	767.95
90	68	81	774.53
90	68	82	791.94
90	68	83	806.88
90	68	84	808.14
90	69	74	820.64
90	69	75	795.31
90	69	76	774.6
90	69	77	773.09
90	69	78	787.67
90	69	79	803.5
90	69	80	794.55
90	69	81	779.11
90	69	82	768.13
90	69	83	802.9
90	69	84	825.37
90	70	74	797.1
90	70	75	788.33
90	70	76	769.53
90	70	77	764.11
90	70	78	760.13
90	70	79	757.99
90	70	80	762.2
90	70	81	759.27
90	70	82	761.95
90	70	83	776.14
90	70	84	789.35
90	71	74	790.13
90	71	75	783.63
90	71	76	763.27
90	71	77	761.28
90	71	78	758.47
90	71	79	757.87
90	71	80	756.55
90	71	81	756.65
90	71	82	761.96
90	71	83	773.45
90	71	84	780.12
90	72	74	795.3
90	72	75	778.91
90	72	76	751.55
90	72	77	757.83
90	72	78	771.19
90	72	79	780.6
90	72	80	766.69
90	72	81	764.77
90	72	82	775.07
90	72	83	795.74
90	72	84	800.01
90	73	74	794.3
90	73	75	786.8
90	73	76	772.36
90	73	81	820.94
90	73	82	848.04
90	73	83	877.96
90	73	84	881.84
90	74	81	898.73
90	74	82	929.36
90	74	83	951.36
90	74	84	950.69
90	75	81	980.43
90	75	82	1010
90	75	83	1017.5
90	75	84	1007.9
90	76	81	959.74
90	76	82	986.95
90	76	83	1002.7
90	76	84	1005.3
91	47	81	902.47
91	47	82	895.39
91	47	83	889.76
91	47	84	886.3
91	48	81	805.66
91	48	82	802.92
91	48	83	811.64
91	48	84	822.18
91	49	74	750.22
91	49	75	777.2
91	49	76	782.9
91	49	81	760
91	49	82	775.02
91	49	83	790.61
91	49	84	805.78
91	50	74	750.78
91	50	75	762.98
91	50	76	761.89
91	50	81	781.26
91	50	82	789.77
91	50	83	796.97
91	50	84	800.63
91	51	74	778.56
91	51	75	790.62
91	51	76	800.99
91	51	81	760.7
91	51	82	756.29
91	51	83	756.34
91	51	84	763.9
91	52	74	813.56
91	52	75	869.65
91	52	76	904.63
91	52	81	805.52
91	52	82	795.89
91	52	83	782.13
91	52	84	767.34
91	53	74	834.53
91	53	75	889.72
91	53	76	912.24
91	53	81	920.04
91	53	82	884.61
91	53	83	843.62
91	53	84	803.64
91	54	74	836.17
91	54	75	892.5
91	54	76	918.28
91	54	81	944.39
91	54	82	936.6
91	54	83	919.04
91	54	84	866.57
91	55	74	825.59
91	55	75	883.82
91	55	76	946.77
91	55	81	951.09
91	55	82	955.19
91	55	83	957.63
91	55	84	931.5
91	56	74	824.48
91	56	75	865.09
91	56	76	907.14
91	56	81	948.38
91	56	82	953.21
91	56	83	965.08
91	56	84	959.11
91	57	74	862.9
91	57	75	873.12
91	57	76	892.62
91	57	77	922.19
91	57	78	958.35
91	57	79	957.55
91	57	80	949.49
91	57	81	929.17
91	57	82	930.51
91	57	83	944.53
91	57	84	930.57
91	58	74	932.51
91	58	75	903.96
91	58	76	902.14
91	58	77	917.13
91	58	78	960.67
91	58	79	969.5
91	58	80	972.95
91	58	81	984.11
91	58	82	996.22
91	58	83	999.46
91	58	84	1009.3
91	59	74	908.69
91	59	75	936.4
91	59	76	920.41
91	59	77	930.71
91	59	78	987.53
91	59	79	976.59
91	59	80	951.31
91	59	81	968.92
91	59	82	966.45
91	59	83	934.07
91	59	84	918.52
91	60	74	812.29
91	60	75	780.55
91	60	76	739.18
91	60	77	712.15
91	60	78	726.27
91	60	79	721.38
91	60	80	710.54
91	60	81	744.1
91	60	82	761
91	60	83	745.08
91	60	84	718.13
91	61	74	784.5
91	61	75	696.11
91	61	76	698.37
91	61	77	719.68
91	61	78	741.15
91	61	79	744.53
91	61	80	730.12
91	61	81	751.62
91	61	82	746.27
91	61	83	695.43
91	61	84	670.38
91	62	74	989.46
91	62	75	748.61
91	62	76	784.58
91	62	77	888.44
91	62	78	865.72
91	62	79	847.5
91	62	80	837.43
91	62	81	847.11
91	62	82	843.54
91	62	83	807.12
91	62	84	806.08
91	63	74	890.53
91	63	75	785.67
91	63	76	820.82
91	63	77	896.36
91	63	78	879.61
91	63	79	915.99
91	63	80	1003
91	63	81	1006.9
91	63	82	992.32
91	63	83	950.36
91	63	84	940.93
91	64	74	812.26
91	64	75	846.07
91	64	76	860.4
91	64	77	847.97
91	64	78	816.2
91	64	79	831.47
91	64	80	904.79
91	64	81	913.09
91	64	82	910.07
91	64	83	870.59
91	64	84	874.48
91	65	74	828.41
91	65	75	893.45
91	65	76	890.09
91	65	77	810.28
91	65	78	764.86
91	65	79	764.01
91	65	80	828.18
91	65	81	876.71
91	65	82	926.25
91	65	83	912.35
91	65	84	910.36
91	66	74	865.23
91	66	75	879.74
91	66	76	857.53
91	66	77	798.86
91	66	78	754.71
91	66	79	743.91
91	66	80	800.22
91	66	81	877.82
91	66	82	959.73
91	66	83	953.66
91	66	84	929.61
91	67	74	883.53
91	67	75	865.78
91	67	76	827.05
91	67	81	826.39
91	67	82	857.28
91	67	83	870.94
91	67	84	848.37
91	68	74	872.73
91	68	75	846.85
91	68	76	806.92
91	68	81	819.36
91	68	82	823.35
91	68	83	825.87
91	68	84	819.4
91	69	74	835.32
91	69	75	819.33
91	69	76	792.88
91	69	81	829.63
91	69	82	819.05
91	69	83	797.23
91	69	84	798.31
91	70	74	806.57
91	70	75	803.5
91	70	76	782.62
91	70	81	787.59
91	70	82	775.09
91	70	83	761.1
91	70	84	760.16
91	71	74	785.63
91	71	75	786.76
91	71	76	769.89
91	71	81	778.48
91	71	82	778.38
91	71	83	775.02
91	71	84	776.69
91	72	74	783.07
91	72	75	782.35
91	72	76	763.46
91	72	81	789.89
91	72	82	811.28
91	72	83	816.1
91	72	84	816.5
91	73	74	792.23
91	73	75	796.76
91	73	76	785.64
91	73	81	871.14
91	73	82	892.78
91	73	83	892.05
91	73	84	892.71
91	74	74	798.29
91	74	75	796.39
91	74	76	789.1
91	74	81	953.68
91	74	82	962.88
91	74	83	968.9
91	74	84	973.85
91	75	81	1020.1
91	75	82	1013.8
91	75	83	1042.3
91	75	84	1055.6
91	76	81	996
91	76	82	1008.2
91	76	83	1042.8
91	76	84	1060.9
92	47	81	949.14
92	47	82	937.53
92	47	83	941.92
92	47	84	956.04
92	48	81	863.42
92	48	82	863.68
92	48	83	873.49
92	48	84	888.26
92	49	74	774.74
92	49	75	813.92
92	49	76	819.67
92	49	81	803.51
92	49	82	817.21
92	49	83	831.41
92	49	84	845.1
92	50	74	771.05
92	50	75	794.97
92	50	76	794.5
92	50	81	787.53
92	50	82	791.66
92	50	83	803.17
92	50	84	817.6
92	51	74	799.35
92	51	75	806.81
92	51	76	806.24
92	51	81	767.54
92	51	82	786.99
92	51	83	792.05
92	51	84	786.09
92	52	74	828.33
92	52	75	865.25
92	52	76	884
92	52	81	771.29
92	52	82	789.51
92	52	83	785.04
92	52	84	764.26
92	53	74	874.11
92	53	75	928.61
92	53	76	952.16
92	53	81	825.52
92	53	82	801.97
92	53	83	781.39
92	53	84	763.15
92	54	74	893.72
92	54	75	954.3
92	54	76	983.54
92	54	81	863.77
92	54	82	842.02
92	54	83	823.84
92	54	84	798.81
92	55	74	870.74
92	55	75	927.33
92	55	76	981.5
92	55	81	891.34
92	55	82	880.6
92	55	83	874.89
92	55	84	861.56
92	56	74	857.51
92	56	75	909.74
92	56	76	941
92	56	81	908.88
92	56	82	905.86
92	56	83	904.36
92	56	84	893.79
92	57	74	868.46
92	57	75	896.53
92	57	76	913.73
92	57	77	937.36
92	57	78	958.45
92	57	79	956.77
92	57	80	939.32
92	57	81	911.73
92	57	82	895.21
92	57	83	888.26
92	57	84	883.95
92	58	74	932.82
92	58	75	904.81
92	58	76	920
92	58	77	943.29
92	58	78	976.62
92	58	79	982.4
92	58	80	980.28
92	58	81	950.05
92	58	82	936.64
92	58	83	934.49
92	58	84	950.26
92	59	74	967.24
92	59	75	979.72
92	59	76	961.14
92	59	77	954.71
92	59	78	974.2
92	59	79	997.44
92	59	80	987.3
92	59	81	941.6
92	59	82	922.91
92	59	83	907.54
92	59	84	887.89
92	60	74	875.79
92	60	75	837.68
92	60	76	816.78
92	60	77	815.54
92	60	78	842.61
92	60	79	792.31
92	60	80	734.78
92	60	81	795.07
92	60	82	823.99
92	60	83	808.07
92	60	84	748.46
92	61	74	812.4
92	61	75	671.94
92	61	76	720.13
92	61	77	828.39
92	61	78	856.27
92	61	79	804.53
92	61	80	743.73
92	61	81	855.11
92	61	82	903.87
92	61	83	858.39
92	61	84	765.85
92	62	74	932.63
92	62	75	557.48
92	62	76	675.01
92	62	77	935.16
92	62	78	913.02
92	62	79	868.28
92	62	80	828.7
92	62	81	926.72
92	62	82	976.14
92	62	83	938.11
92	62	84	887.83
92	63	74	864.35
92	63	75	753.61
92	63	76	827.77
92	63	77	935.65
92	63	78	886.35
92	63	79	901.64
92	63	80	965.07
92	63	81	1004.2
92	63	82	1025.2
92	63	83	1010.6
92	63	84	988.23
92	64	74	795.96
92	64	75	863.54
92	64	76	901.65
92	64	77	899.77
92	64	78	845.05
92	64	79	835.66
92	64	80	871.94
92	64	81	923.88
92	64	82	957.78
92	64	83	914.22
92	64	84	900.2
92	65	74	806.22
92	65	75	910.64
92	65	76	926.35
92	65	77	871.42
92	65	78	823.93
92	65	79	800.43
92	65	80	811.09
92	65	81	877.03
92	65	82	943.82
92	65	83	931.88
92	65	84	932.19
92	66	74	867.45
92	66	75	890.19
92	66	76	894.46
92	66	77	878.55
92	66	78	838.45
92	66	79	805.83
92	66	80	800.67
92	66	81	865.03
92	66	82	943.78
92	66	83	973.06
92	66	84	975.14
92	67	74	896.31
92	67	75	882.03
92	67	76	864.49
92	67	81	813.63
92	67	82	859.3
92	67	83	903.58
92	67	84	904.84
92	68	74	898.2
92	68	75	871.17
92	68	76	839.11
92	68	81	798.5
92	68	82	811.91
92	68	83	837.99
92	68	84	838.47
92	69	74	852.96
92	69	75	850.02
92	69	76	832.41
92	69	81	809.98
92	69	82	794.23
92	69	83	783.92
92	69	84	781.99
92	70	74	814.15
92	70	75	815.7
92	70	76	797.51
92	70	81	773.85
92	70	82	771.74
92	70	83	766.81
92	70	84	766.7
92	71	74	783.63
92	71	75	790.67
92	71	76	771.53
92	71	81	772.29
92	71	82	789.84
92	71	83	795.9
92	71	84	803.04
92	72	74	773.19
92	72	75	784.35
92	72	76	784.62
92	72	81	803.49
92	72	82	841.06
92	72	83	854.04
92	72	84	863.41
92	73	74	783.54
92	73	75	789.92
92	73	76	787.64
92	73	81	882.51
92	73	82	910.89
92	73	83	920.53
92	73	84	922.53
92	74	74	801.19
92	74	75	798.88
92	74	76	788.73
92	74	81	960.61
92	74	82	977.75
92	74	83	989.61
92	74	84	995.44
92	75	81	1009
92	75	82	1034.4
92	75	83	1061.1
92	75	84	1080.4
92	76	81	971.67
92	76	82	1010.9
92	76	83	1041.9
92	76	84	1072.3
93	49	74	823.28
93	49	75	852.98
93	49	76	841.57
93	50	74	810.15
93	50	75	827.72
93	50	76	813.16
93	50	81	792.76
93	50	82	799.93
93	50	83	808.21
93	50	84	817.82
93	51	74	820.29
93	51	75	816.85
93	51	76	799.13
93	51	81	785.46
93	51	82	792.9
93	51	83	800.29
93	51	84	803.1
93	52	74	825.28
93	52	75	821.27
93	52	76	812.54
93	52	81	780.71
93	52	82	780.01
93	52	83	785.36
93	52	84	789.3
93	53	74	874.46
93	53	75	892.43
93	53	76	887.51
93	53	81	777.54
93	53	82	765.03
93	53	83	764.85
93	53	84	777.05
93	54	71	727.68
93	54	72	795.33
93	54	73	850.17
93	54	74	918.59
93	54	75	953.03
93	54	76	952.37
93	54	81	787.56
93	54	82	776.56
93	54	83	767.54
93	54	84	764.75
93	55	71	735.58
93	55	72	799.5
93	55	73	842.67
93	55	74	915.02
93	55	75	949.05
93	55	76	959.07
93	55	81	802.98
93	55	82	801.96
93	55	83	801.35
93	55	84	805.28
93	56	71	784.64
93	56	72	832.98
93	56	73	846.31
93	56	74	920.82
93	56	75	958.99
93	56	76	950.96
93	56	81	834.95
93	56	82	839.54
93	56	83	838.41
93	56	84	836.21
93	57	71	875.01
93	57	72	885
93	57	73	865.12
93	57	74	910.72
93	57	75	940.33
93	57	76	930.22
93	57	77	939.01
93	57	78	945.84
93	57	79	909.57
93	57	80	882.42
93	58	71	922.95
93	58	72	980.1
93	58	73	914.76
93	58	74	896.76
93	58	75	896.75
93	58	76	914.99
93	58	77	933.48
93	58	78	954.63
93	58	79	944.35
93	58	80	937.31
93	59	71	893.5
93	59	72	964.74
93	59	73	994.33
93	59	74	993.7
93	59	75	962.48
93	59	76	951.35
93	59	77	941.57
93	59	78	932.75
93	59	79	971.4
93	59	80	974.18
93	60	71	848.22
93	60	72	907.27
93	60	73	907.69
93	60	74	882.49
93	60	75	908.47
93	60	76	878.6
93	60	77	841.61
93	60	78	822.59
93	60	79	773.79
93	60	80	731.89
93	61	74	750.02
93	61	75	810.52
93	61	76	830.71
93	61	77	861.01
93	61	78	856.06
93	61	79	801.13
93	61	80	745.73
93	62	71	880.04
93	62	72	968.38
93	62	73	959.4
93	62	74	903.81
93	62	75	715.5
93	62	76	802.27
93	62	77	948.02
93	62	78	924.76
93	62	79	879.34
93	62	80	834
93	63	71	846.1
93	63	72	912.46
93	63	73	937.85
93	63	74	941.43
93	63	75	860.35
93	63	76	886.18
93	63	77	931.45
93	63	78	895.94
93	63	79	910.38
93	63	80	949.58
93	64	71	818.95
93	64	72	860.46
93	64	73	896.8
93	64	74	902.31
93	64	75	918.48
93	64	76	931.36
93	64	77	925.07
93	64	78	880.47
93	64	79	860.21
93	64	80	858.07
93	65	71	808.33
93	65	72	892.85
93	65	73	892.72
93	65	74	827.87
93	65	75	922.05
93	65	76	946.51
93	65	77	922.73
93	65	78	881.1
93	65	79	840.99
93	65	80	802.12
93	66	71	813.31
93	66	72	901.89
93	66	73	930.48
93	66	74	914.54
93	66	75	923.19
93	66	76	922.79
93	67	71	809.86
93	67	72	915.19
93	67	73	955.34
93	67	74	934.75
93	67	75	925.67
93	67	76	927.39
93	67	81	786.24
93	67	82	834.8
93	67	83	892.22
93	67	84	919.23
93	68	71	785.47
93	68	72	919.6
93	68	73	965.21
93	68	74	910.13
93	68	75	917.67
93	68	76	916.66
93	68	81	773.61
93	68	82	801.88
93	68	83	836.22
93	68	84	849.23
93	69	71	723.81
93	69	72	856.74
93	69	73	925.72
93	69	74	885.21
93	69	75	860.79
93	69	76	839.19
93	69	81	796.28
93	69	82	785.38
93	69	83	789.39
93	69	84	787.4
93	70	74	847.31
93	70	75	824.77
93	70	76	804.22
93	70	81	767.71
93	70	82	766.68
93	70	83	779.31
93	70	84	787.52
93	71	74	811.71
93	71	75	810.57
93	71	76	792.57
93	71	81	771.63
93	71	82	791.29
93	71	83	813.22
93	71	84	829.14
93	72	74	830.91
93	72	75	831.82
93	72	76	811.85
93	72	81	831.26
93	72	82	869.83
93	72	83	888.1
93	72	84	905.43
93	73	74	830.56
93	73	75	827.13
93	73	76	811.6
93	73	81	909.07
93	73	82	944.9
93	73	83	951.25
93	73	84	957.04
93	74	74	826.28
93	74	75	820.8
93	74	76	806.95
94	49	74	829.28
94	49	75	836.22
94	49	76	827.77
94	50	71	868.59
94	50	72	840.18
94	50	73	823.4
94	50	74	813.4
94	50	75	808.86
94	50	76	796.44
94	51	71	869.94
94	51	72	856.41
94	51	73	840.65
94	51	74	819.14
94	51	75	796.29
94	51	76	777.01
94	52	71	865.43
94	52	72	866.13
94	52	73	849.76
94	52	74	817.16
94	52	75	806.78
94	52	76	794.34
94	53	69	629.95
94	53	70	673.47
94	53	71	839.8
94	53	72	868.73
94	53	73	867.62
94	53	74	850.59
94	53	75	839.01
94	53	76	830.03
94	54	69	618.43
94	54	70	645.29
94	54	71	793.75
94	54	72	848.34
94	54	73	875.2
94	54	74	902.02
94	54	75	896.64
94	54	76	885.1
94	54	78	852.1
94	54	79	859.7
94	54	80	808.92
94	55	69	619.66
94	55	70	645.14
94	55	71	763.68
94	55	72	809.44
94	55	73	838.39
94	55	74	928.93
94	55	75	960.73
94	55	76	955.66
94	55	78	906.33
94	55	79	890.83
94	55	80	826.12
94	56	69	635.74
94	56	70	676.94
94	56	71	774.57
94	56	72	829.87
94	56	73	847.56
94	56	74	940.31
94	56	75	977.52
94	56	76	967.81
94	56	78	932.64
94	56	79	928.46
94	56	80	870.21
94	57	71	854.61
94	57	72	891.64
94	57	73	875.55
94	57	74	930.7
94	57	75	965.11
94	57	76	973.4
94	57	77	961.64
94	57	78	947.11
94	57	79	920.08
94	57	80	876.86
94	58	71	892.95
94	58	72	930.84
94	58	73	896.35
94	58	74	900.96
94	58	75	922.31
94	58	76	962.57
94	58	77	963.26
94	58	78	956.4
94	58	79	953.83
94	58	80	936.44
94	59	71	910.98
94	59	72	988.85
94	59	73	1001.6
94	59	74	1002.5
94	59	75	990.2
94	59	76	978.83
94	59	77	953.27
94	59	78	920.97
94	59	79	987.19
94	59	80	987.28
94	60	71	836.21
94	60	72	898.84
94	60	73	851.25
94	60	74	843.57
94	60	75	882.87
94	60	76	885.55
94	60	77	847.46
94	60	78	782.01
94	60	79	764.94
94	60	80	760.63
94	61	71	610.08
94	61	72	602.8
94	61	73	575.52
94	61	74	664.83
94	61	75	796.94
94	61	76	851.86
94	61	77	873.2
94	61	78	840.22
94	61	79	791.83
94	61	80	759.6
94	62	71	703.94
94	62	72	766
94	62	73	797.19
94	62	74	840.91
94	62	75	845.71
94	62	76	910.56
94	62	77	963.36
94	62	78	947.26
94	62	79	882.5
94	62	80	833.13
94	63	71	803.76
94	63	72	887.48
94	63	73	941.52
94	63	74	982.95
94	63	75	973.95
94	63	76	967.04
94	63	77	952.8
94	63	78	923.7
94	63	79	928.78
94	63	80	950.72
94	64	71	878.49
94	64	72	960.72
94	64	73	1003.9
94	64	74	1009.2
94	64	75	998.64
94	64	76	979.81
94	64	77	956.17
94	64	78	929.37
94	64	79	901.54
94	64	80	874.33
94	65	71	863.82
94	65	72	957.2
94	65	73	975.55
94	65	74	938.41
94	65	75	961.97
94	65	76	966.29
94	65	77	958.07
94	65	78	946.68
94	65	79	904.96
94	65	80	836.11
94	66	71	829.81
94	66	72	924.48
94	66	73	962.97
94	66	74	963.45
94	66	75	971.97
94	66	76	968.7
94	66	78	965.69
94	66	79	934.65
94	66	80	869.22
94	67	69	758.56
94	67	70	791.46
94	67	71	777.42
94	67	72	885.32
94	67	73	936.2
94	67	74	942.55
94	67	75	951.14
94	67	76	962.37
94	67	78	962.04
94	67	79	911.65
94	67	80	826.74
94	68	69	661.04
94	68	70	698.53
94	68	71	732.81
94	68	72	843.43
94	68	73	900.7
94	68	74	899.13
94	68	75	919.2
94	68	76	937.03
94	68	78	929.76
94	68	79	881.2
94	68	80	803.94
94	69	69	666.65
94	69	70	676.47
94	69	71	671.79
94	69	72	792.91
94	69	73	868.4
94	69	74	871.6
94	69	75	860.36
94	69	76	852.17
94	69	78	860.86
94	69	79	854.07
94	69	80	820.95
94	70	69	683.55
94	70	70	671.52
94	70	71	645.18
94	70	72	770.86
94	70	73	848.02
94	70	74	838.31
94	70	75	816.59
94	70	76	807.43
94	71	71	657.04
94	71	72	761.69
94	71	73	829.68
94	71	74	809.69
94	71	75	793.02
94	71	76	784.77
94	72	71	623.43
94	72	72	742.35
94	72	73	845.44
94	72	74	833.61
94	72	75	824.16
94	72	76	811.74
94	73	71	613.61
94	73	72	729.65
94	73	73	849.16
94	73	74	836.86
94	73	75	824.48
94	73	76	816.79
94	74	74	835.02
94	74	75	820.85
94	74	76	813.94
95	50	71	892.42
95	50	72	852.23
95	50	73	831.36
95	51	71	887.6
95	51	72	882.89
95	51	73	874.01
95	52	71	870.59
95	52	72	897
95	52	73	904.58
95	53	69	639.31
95	53	70	670
95	53	71	837.76
95	53	72	880.33
95	53	73	895.46
95	53	77	890.69
95	53	78	885.33
95	53	79	875.85
95	53	80	831.94
95	54	69	632.85
95	54	70	644.65
95	54	71	788.93
95	54	72	829.13
95	54	73	841.07
95	54	77	933.65
95	54	78	924.38
95	54	79	916.56
95	54	80	845.92
95	55	69	638.81
95	55	70	650.83
95	55	71	792.7
95	55	72	834.1
95	55	73	838.54
95	55	77	984.87
95	55	78	967.83
95	55	79	961.72
95	55	80	864.95
95	56	69	659.59
95	56	70	681.51
95	56	71	804.43
95	56	72	853.47
95	56	73	852.49
95	56	77	976.7
95	56	78	970.44
95	56	79	996.93
95	56	80	921.86
95	57	69	756.51
95	57	70	758.97
95	57	71	837.75
95	57	72	885.57
[truncated: 7,412 more rows]
