# Supplementary material for: From mathematics to medicine: A practical primer on topological data analysis (TDA) and the development of related analytic tools for the functional discovery of latent structure in fMRI data
Source: PLoS One. 2021 Aug 12;16(8):e0255859. doi: 10.1371/journal.pone.0255859 (PMC8360597; doi:10.1371/journal.pone.0255859)
Supplement: S1 Data — The included archive of .csv files has one .csv file for each time index. Each .csv file contains a single matrix, which has one column for each of the spatial coordinates x, y, z and one column for the fMRI signal amplitude at voxel (x, y, z) at that time index. This is normalized scan data for a single patient from our study, described in the paper, with an ACC (anterior cingulate cortex) mask applied. This is the data we used, together with our software implementation of our workflow (available at https://github.com/regalski/Wayne-State-TDA), to produce the persistence diagrams, vineyards, and loop locations pictured in the figures and described in the Workflow section of our paper. (ZIP) [file pone.0255859.s004.zip › lea2002_145_121_121_time_236_rdACC.csv]

86	49	77	684.51
86	49	78	689.73
86	49	79	697.46
86	49	80	716.59
86	50	77	695.17
86	50	78	680.98
86	50	79	676.49
86	50	80	704.2
86	51	77	678.16
86	51	78	684.41
86	51	79	694.78
86	51	80	693.39
86	52	77	694.64
86	52	78	703.72
86	52	79	711.29
86	52	80	706.05
86	53	77	783.33
86	53	78	754.78
86	53	79	719.04
86	53	80	734.7
86	54	77	809
86	54	78	801.03
86	54	79	808.99
86	54	80	782.4
86	55	77	816.1
86	55	78	815.07
86	55	79	845.56
86	55	80	827.44
86	56	77	828.53
86	56	78	817.73
86	56	79	836.62
86	56	80	860.34
86	57	77	810.82
86	57	78	829.76
86	57	79	851.76
86	57	80	862.23
86	57	81	880.67
86	57	82	847.51
86	58	77	801.89
86	58	78	825.08
86	58	79	852.76
86	58	80	869.63
86	58	81	874.43
86	58	82	872.03
86	59	81	830.2
86	59	82	842.06
86	60	81	735.44
86	60	82	761.76
86	61	81	806.57
86	61	82	819.33
86	62	81	847.47
86	62	82	857.19
86	63	77	845.16
86	63	78	799.55
86	63	79	785.25
86	63	80	784.42
86	63	81	837.58
86	63	82	857.52
86	64	77	815.7
86	64	78	801.81
86	64	79	788.72
86	64	80	769.1
86	64	81	772.81
86	64	82	762.04
86	65	77	808.4
86	65	78	831.46
86	65	79	821.64
86	65	80	787.72
86	65	81	778.44
86	65	82	758.61
86	66	77	847.08
86	66	78	861.58
86	66	79	846.76
86	66	80	800.3
86	66	81	793.73
86	66	82	770.14
86	67	77	784.32
86	67	78	825
86	67	79	830.05
86	67	80	793.89
86	68	77	806.24
86	68	78	826.94
86	68	79	826.3
86	68	80	799.83
86	69	77	807.34
86	69	78	799.3
86	69	79	787.12
86	69	80	765.2
86	70	77	757.25
86	70	78	731.23
86	70	79	707.68
86	70	80	685.33
86	71	77	734.89
86	71	78	720.68
86	71	79	707.72
86	71	80	690.88
86	72	77	720.13
86	72	78	711.11
86	72	79	700.36
86	72	80	691.22
86	73	77	710.32
86	73	78	698.61
86	73	79	691.27
86	73	80	689.63
87	46	81	951.24
87	46	82	957.79
87	46	83	952.37
87	46	84	931.98
87	47	81	867.8
87	47	82	889.89
87	47	83	892.28
87	47	84	874.73
87	48	81	774.55
87	48	82	778.33
87	48	83	779.68
87	48	84	773.92
87	49	77	673.8
87	49	78	693.51
87	49	79	711.22
87	49	80	740.39
87	49	81	744.78
87	49	82	738.35
87	49	83	740.36
87	49	84	738.9
87	50	77	689.16
87	50	78	704.92
87	50	79	720.19
87	50	80	741.43
87	50	81	735.23
87	50	82	715
87	50	83	720.53
87	50	84	724.67
87	51	77	697.6
87	51	78	710.31
87	51	79	721.66
87	51	80	718.61
87	52	77	732.17
87	52	78	735.2
87	52	79	734.39
87	52	80	732.1
87	53	77	814.7
87	53	78	785.55
87	53	79	749.21
87	53	80	766.23
87	54	77	825.94
87	54	78	815.32
87	54	79	813.3
87	54	80	784.08
87	55	77	818.04
87	55	78	823.09
87	55	79	864.71
87	55	80	824.58
87	55	81	782.4
87	55	82	784.41
87	55	83	769.82
87	55	84	752.2
87	56	77	824.9
87	56	78	827.75
87	56	79	899.04
87	56	80	884.47
87	56	81	844.35
87	56	82	803.14
87	56	83	771.02
87	56	84	765.09
87	57	77	823.79
87	57	78	843.52
87	57	79	906.66
87	57	80	901.75
87	57	81	863.24
87	57	82	811.12
87	57	83	767.33
87	57	84	767.91
87	58	77	823.13
87	58	78	844.71
87	58	79	877.4
87	58	80	889.48
87	58	81	894.82
87	58	82	875.88
87	58	83	859.55
87	58	84	851.71
87	59	77	828.67
87	59	78	833.03
87	59	79	816.62
87	59	80	832.64
87	59	81	874.51
87	59	82	875.4
87	59	83	881.95
87	59	84	860.59
87	60	77	737.56
87	60	78	733.74
87	60	79	729.96
87	60	80	731.99
87	60	81	752.96
87	60	82	783.1
87	60	83	822.43
87	60	84	817.96
87	61	77	705.95
87	61	78	697.68
87	61	79	739.34
87	61	80	795.62
87	61	81	801.37
87	61	82	822.86
87	61	83	850.85
87	61	84	828.91
87	62	77	731.58
87	62	78	724.75
87	62	79	772.86
87	62	80	824.44
87	62	81	843.37
87	62	82	864.73
87	62	83	876.46
87	62	84	846.29
87	63	77	844.51
87	63	78	837.76
87	63	79	796.39
87	63	80	737.22
87	63	81	843.56
87	63	82	885.44
87	63	83	875.88
87	63	84	842.04
87	64	77	816.61
87	64	78	791.04
87	64	79	752.26
87	64	80	705.18
87	64	81	784.95
87	64	82	809.05
87	64	83	786.53
87	64	84	766.57
87	65	77	797.89
87	65	78	786.14
87	65	79	759.53
87	65	80	708.74
87	65	81	749.77
87	65	82	758.26
87	65	83	741.12
87	65	84	738.21
87	66	77	823.39
87	66	78	823.88
87	66	79	786.12
87	66	80	711.2
87	66	81	725.68
87	66	82	730.5
87	66	83	719.96
87	66	84	724.2
87	67	77	826.76
87	67	78	792.41
87	67	79	752.25
87	67	80	697.87
87	67	81	716.41
87	67	82	728.95
87	67	83	724.89
87	67	84	725.42
87	68	77	821.66
87	68	78	792.46
87	68	79	760.39
87	68	80	723.51
87	68	81	737.01
87	68	82	744.09
87	68	83	736.14
87	68	84	727.33
87	69	77	789.01
87	69	78	772
87	69	79	753.01
87	69	80	735.85
87	70	77	713.41
87	70	78	705.71
87	70	79	707.29
87	70	80	715.42
87	71	77	713.58
87	71	78	714.14
87	71	79	717.23
87	71	80	719
87	72	77	723.08
87	72	78	718.36
87	72	79	717.86
87	72	80	721.69
87	73	77	711.77
87	73	78	697.1
87	73	79	700.29
87	73	80	721.49
87	73	81	753.04
87	73	82	769.9
87	73	83	763.91
87	73	84	757.65
87	74	81	784.65
87	74	82	831.34
87	74	83	858.92
87	74	84	866.69
87	75	81	800.54
87	75	82	870.17
87	75	83	912.75
87	75	84	922.87
87	76	81	798.84
87	76	82	885.86
87	76	83	926.66
87	76	84	940.82
88	46	81	969.34
88	46	82	960.54
88	46	83	943.42
88	46	84	921.91
88	47	81	880.89
88	47	82	895.54
88	47	83	886.67
88	47	84	864.73
88	48	81	789.41
88	48	82	800.1
88	48	83	777.77
88	48	84	761.46
88	49	77	675.75
88	49	78	705.27
88	49	79	727.29
88	49	80	741.08
88	49	81	758.55
88	49	82	767.96
88	49	83	751.7
88	49	84	739.98
88	50	77	677.19
88	50	78	707
88	50	79	732.67
88	50	80	745.3
88	50	81	749.35
88	50	82	747.46
88	50	83	739.51
88	50	84	732.13
88	51	77	702.48
88	51	78	717.35
88	51	79	727.29
88	51	80	722.08
88	52	77	756.39
88	52	78	755.38
88	52	79	752.27
88	52	80	745.82
88	53	77	851.02
88	53	78	828.9
88	53	79	800.77
88	53	80	803.35
88	54	77	869.3
88	54	78	855.21
88	54	79	838.52
88	54	80	818.25
88	55	77	853.23
88	55	78	850.11
88	55	79	864.76
88	55	80	839.98
88	55	81	821.95
88	55	82	848.56
88	55	83	850.61
88	55	84	838.72
88	56	77	815.92
88	56	78	817.44
88	56	79	866.37
88	56	80	867.46
88	56	81	857.25
88	56	82	857.81
88	56	83	847.14
88	56	84	845.14
88	57	77	822.46
88	57	78	836.45
88	57	79	868.31
88	57	80	865.05
88	57	81	846.57
88	57	82	824.06
88	57	83	805.26
88	57	84	821.58
88	58	77	834.85
88	58	78	848.17
88	58	79	851.11
88	58	80	860.7
88	58	81	879.57
88	58	82	880.42
88	58	83	877.16
88	58	84	879.62
88	59	77	842.1
88	59	78	828.46
88	59	79	810.17
88	59	80	830.6
88	59	81	869.29
88	59	82	870.43
88	59	83	866.7
88	59	84	853.71
88	60	77	822.51
88	60	78	823.62
88	60	79	791.53
88	60	80	763.52
88	60	81	743.6
88	60	82	743.11
88	60	83	755.7
88	60	84	770.65
88	61	77	804.62
88	61	78	824.29
88	61	79	819.27
88	61	80	814.5
88	61	81	799.67
88	61	82	812.45
88	61	83	838.61
88	61	84	827.28
88	62	77	788.87
88	62	78	822.53
88	62	79	831.72
88	62	80	837.32
88	62	81	861.1
88	62	82	889.29
88	62	83	912.01
88	62	84	877.23
88	63	77	841.65
88	63	78	829.5
88	63	79	814.39
88	63	80	807.07
88	63	81	913.42
88	63	82	960.38
88	63	83	958.75
88	63	84	900.76
88	64	77	833.24
88	64	78	796.22
88	64	79	761.8
88	64	80	743.33
88	64	81	869.81
88	64	82	905.36
88	64	83	867.27
88	64	84	816.15
88	65	77	831.7
88	65	78	778.54
88	65	79	736.19
88	65	80	708.43
88	65	81	820.95
88	65	82	852.45
88	65	83	823.61
88	65	84	788.34
88	66	77	859.76
88	66	78	773.18
88	66	79	723.04
88	66	80	694.67
88	66	81	776.15
88	66	82	805.3
88	66	83	791.21
88	66	84	767.14
88	67	77	827.98
88	67	78	752.15
88	67	79	700.28
88	67	80	663.89
88	67	81	733.21
88	67	82	761.12
88	67	83	755.05
88	67	84	737.15
88	68	77	775.93
88	68	78	737.07
88	68	79	706.45
88	68	80	680.75
88	68	81	734.49
88	68	82	760.4
88	68	83	763.26
88	68	84	750.39
88	69	77	713.81
88	69	78	712.72
88	69	79	708.6
88	69	80	704.72
88	70	77	692.57
88	70	78	688.81
88	70	79	694.43
88	70	80	710.18
88	71	77	699.66
88	71	78	699.76
88	71	79	708.62
88	71	80	726.05
88	72	77	713.21
88	72	78	711.96
88	72	79	719.39
88	72	80	737.75
88	73	77	723.58
88	73	78	704.12
88	73	79	710.12
88	73	80	742.17
88	73	81	770.41
88	73	82	793.17
88	73	83	809.62
88	73	84	784.18
88	74	81	819.94
88	74	82	870.78
88	74	83	895.81
88	74	84	886.67
88	75	81	861.15
88	75	82	931.93
88	75	83	947.25
88	75	84	952.73
88	76	81	867.7
88	76	82	947.08
88	76	83	922.66
88	76	84	949.65
89	46	81	963.66
89	46	82	956.16
89	46	83	922.91
89	46	84	895.78
89	47	81	903.36
89	47	82	901.19
89	47	83	865.01
89	47	84	836.78
89	48	81	791.95
89	48	82	798.06
89	48	83	769.18
89	48	84	749.63
89	49	77	711.43
89	49	78	726.57
89	49	79	733.3
89	49	80	733.21
89	49	81	756.3
89	49	82	772.52
89	49	83	757.54
89	49	84	746.42
89	50	74	727.31
89	50	75	722.31
89	50	76	715.37
89	50	77	714.79
89	50	78	738.75
89	50	79	754.61
89	50	80	755.39
89	50	81	764.32
89	50	82	767.77
89	50	83	756.35
89	50	84	744.85
89	51	74	734.74
89	51	75	749.69
89	51	76	751.33
89	51	77	751.16
89	51	78	762.89
89	51	79	762
89	51	80	748.06
89	51	81	745.28
89	51	82	747.6
89	51	83	727.18
89	51	84	709.46
89	52	74	805.04
89	52	75	822.47
89	52	76	815.52
89	52	77	796.72
89	52	78	793.49
89	52	79	794.4
89	52	80	791.21
89	52	81	790.22
89	52	82	788.58
89	52	83	759.41
89	52	84	731.4
89	53	74	855.65
89	53	75	858.41
89	53	76	837.6
89	53	77	815.01
89	53	78	834.71
89	53	79	852.8
89	53	80	869.7
89	53	81	869.9
89	53	82	853.12
89	53	83	816.44
89	53	84	784.02
89	54	74	866.14
89	54	75	869.42
89	54	76	857.17
89	54	77	847.99
89	54	78	845.13
89	54	79	835.34
89	54	80	855.84
89	54	81	867.48
89	54	82	883.24
89	54	83	876.23
89	54	84	865.09
89	55	75	854.21
89	55	76	864.67
89	55	77	866.95
89	55	78	845.54
89	55	79	826.32
89	55	80	857.06
89	55	81	879.84
89	55	82	899.96
89	55	83	904.54
89	55	84	902.13
89	56	75	815.51
89	56	76	835.94
89	56	77	827.33
89	56	78	823.95
89	56	79	839.85
89	56	80	875.93
89	56	81	901.45
89	56	82	903.3
89	56	83	902.69
89	56	84	900.84
89	57	75	819.28
89	57	76	815.18
89	57	77	822.7
89	57	78	824.75
89	57	79	816.51
89	57	80	844.49
89	57	81	873.97
89	57	82	861.19
89	57	83	853.87
89	57	84	855.79
89	58	77	828.55
89	58	78	839.98
89	58	79	829.71
89	58	80	870.44
89	58	81	924.86
89	58	82	925.97
89	58	83	926.22
89	58	84	922.1
89	59	77	848.35
89	59	78	845.59
89	59	79	848.92
89	59	80	881.46
89	59	81	923.85
89	59	82	907.63
89	59	83	884.5
89	59	84	862.11
89	60	77	785.53
89	60	78	775.1
89	60	79	780.74
89	60	80	764.06
89	60	81	721.97
89	60	82	703.99
89	60	83	693.21
89	60	84	711.6
89	61	77	775.59
89	61	78	778.67
89	61	79	792.71
89	61	80	781.04
89	61	81	747.53
89	61	82	742.82
89	61	83	751.57
89	61	84	782.3
89	62	77	802.26
89	62	78	801.62
89	62	79	814.77
89	62	80	823.23
89	62	81	835.34
89	62	82	853.62
89	62	83	869.48
89	62	84	872.52
89	63	77	824.97
89	63	78	796.29
89	63	79	827.8
89	63	80	880.48
89	63	81	965.8
89	63	82	997.77
89	63	83	988.73
89	63	84	943.41
89	64	77	815.97
89	64	78	763.58
89	64	79	764.05
89	64	80	792.69
89	64	81	900.84
89	64	82	940.57
89	64	83	911.5
89	64	84	855.96
89	65	77	805.89
89	65	78	744.51
89	65	79	725.49
89	65	80	741.32
89	65	81	869.08
89	65	82	921.94
89	65	83	898.52
89	65	84	842.64
89	66	75	867.71
89	66	76	852.21
89	66	77	808.18
89	66	78	736
89	66	79	710.09
89	66	80	723.88
89	66	81	843.42
89	66	82	894.51
89	66	83	878.36
89	66	84	823.77
89	67	75	866.03
89	67	76	829.35
89	67	77	777.36
89	67	78	733.18
89	67	79	700.3
89	67	80	680.78
89	67	81	760.89
89	67	82	802.09
89	67	83	796.05
89	67	84	761.65
89	68	75	835.22
89	68	76	793.88
89	68	77	752.23
89	68	78	739.64
89	68	79	714.92
89	68	80	691.2
89	68	81	744.28
89	68	82	779.02
89	68	83	791.33
89	68	84	776.2
89	69	74	819.42
89	69	75	777.35
89	69	76	746
89	69	77	727.89
89	69	78	741.97
89	69	79	736.56
89	69	80	721.96
89	69	81	746.51
89	69	82	773.21
89	69	83	798.93
89	69	84	793.2
89	70	74	787.43
89	70	75	751.9
89	70	76	728.62
89	70	77	715.87
89	70	78	712.92
89	70	79	716.45
89	70	80	727.88
89	70	81	750.66
89	70	82	774.21
89	70	83	796.34
89	70	84	790.62
89	71	74	766.87
89	71	75	739.75
89	71	76	725.01
89	71	77	718.56
89	71	78	717.26
89	71	79	724.96
89	71	80	741.42
89	71	81	757.65
89	71	82	771.13
89	71	83	783.04
89	71	84	764.8
89	72	74	752.89
89	72	75	743.14
89	72	76	733.85
89	72	77	726.11
89	72	78	733.07
89	72	79	740.95
89	72	80	754.47
89	72	81	770.96
89	72	82	784.33
89	72	83	800.38
89	72	84	774.93
89	73	74	746.88
89	73	75	734.79
89	73	76	723.49
89	73	77	718.11
89	73	78	714.01
89	73	79	725.21
89	73	80	755.32
89	73	81	792.02
89	73	82	827.66
89	73	83	867.33
89	73	84	833.22
89	74	81	853
89	74	82	903.95
89	74	83	935.19
89	74	84	909.49
89	75	81	920.64
89	75	82	979.68
89	75	83	988.87
89	75	84	975.92
89	76	81	919.58
89	76	82	981.03
89	76	83	957.41
89	76	84	969.48
90	46	81	950.24
90	46	82	945.37
90	46	83	917.07
90	46	84	881.09
90	47	81	911.08
90	47	82	905.72
90	47	83	853.75
90	47	84	820.72
90	48	81	798.89
90	48	82	797.31
90	48	83	769.54
90	48	84	752.11
90	49	74	733.03
90	49	75	737.38
90	49	76	731.71
90	49	81	760.94
90	49	82	772.73
90	49	83	759.09
90	49	84	748.74
90	50	74	732.1
90	50	75	718.15
90	50	76	726.03
90	50	77	740.65
90	50	78	741.67
90	50	79	752.66
90	50	80	766.9
90	50	81	781.72
90	50	82	791.77
90	50	83	769.6
90	50	84	753.69
90	51	74	753.35
90	51	75	741.53
90	51	76	765.66
90	51	77	793.94
90	51	78	790.55
90	51	79	785.65
90	51	80	770.12
90	51	81	763.03
90	51	82	754.38
90	51	83	730.38
90	51	84	708.91
90	52	74	791.01
90	52	75	812.18
90	52	76	835.72
90	52	77	851.47
90	52	78	849.68
90	52	79	846.95
90	52	80	828.13
90	52	81	819.33
90	52	82	806.5
90	52	83	769.6
90	52	84	730.68
90	53	74	813.04
90	53	75	831.46
90	53	76	831.85
90	53	77	820.92
90	53	78	872.1
90	53	79	921.95
90	53	80	934.8
90	53	81	925.32
90	53	82	903.14
90	53	83	845.35
90	53	84	792.05
90	54	74	821.45
90	54	75	842.4
90	54	76	849.67
90	54	77	841.35
90	54	78	861.55
90	54	79	872.29
90	54	80	902.25
90	54	81	921.39
90	54	82	930.01
90	54	83	905.39
90	54	84	877.37
90	55	74	812.04
90	55	75	845.21
90	55	76	870.4
90	55	77	881.85
90	55	78	866.45
90	55	79	847.58
90	55	80	894.75
90	55	81	928.24
90	55	82	938.75
90	55	83	926.59
90	55	84	913.22
90	56	74	806.1
90	56	75	818.64
90	56	76	844.53
90	56	77	873.86
90	56	78	887.89
90	56	79	893.63
90	56	80	920.9
90	56	81	945.85
90	56	82	935.29
90	56	83	925.01
90	56	84	911.56
90	57	74	848.95
90	57	75	832.4
90	57	76	825.56
90	57	77	860.63
90	57	78	867.45
90	57	79	846.13
90	57	80	879.03
90	57	81	923.72
90	57	82	906.94
90	57	83	888.29
90	57	84	860.56
90	58	74	916.79
90	58	75	870.81
90	58	76	825.48
90	58	77	862.43
90	58	78	876.43
90	58	79	864.92
90	58	80	922.67
90	58	81	1004.9
90	58	82	996.34
90	58	83	991.32
90	58	84	988.8
90	59	75	911.74
90	59	76	879.44
90	59	77	882.99
90	59	78	890.31
90	59	79	906.15
90	59	80	951.74
90	59	81	1010.6
90	59	82	979.44
90	59	83	938.45
90	59	84	922.61
90	60	75	783.18
90	60	76	731.46
90	60	77	716.89
90	60	78	716.75
90	60	79	744.66
90	60	80	748.11
90	60	81	720.64
90	60	82	701.85
90	60	83	681.31
90	60	84	685.17
90	61	77	710.06
90	61	78	723.05
90	61	79	761.5
90	61	80	751.1
90	61	81	705.72
90	61	82	667.16
90	61	83	620.07
90	61	84	648.23
90	62	75	804.32
90	62	76	825.4
90	62	77	816.8
90	62	78	794.92
90	62	79	812.74
90	62	80	818.46
90	62	81	807.19
90	62	82	783.51
90	62	83	730.21
90	62	84	777.45
90	63	75	820.63
90	63	76	843.25
90	63	77	831.87
90	63	78	788.9
90	63	79	852.3
90	63	80	929.97
90	63	81	990.2
90	63	82	984.91
90	63	83	913.09
90	63	84	939.13
90	64	75	865.46
90	64	76	846.93
90	64	77	804.01
90	64	78	741.91
90	64	79	777.25
90	64	80	837.73
90	64	81	896.9
90	64	82	902.96
90	64	83	871.26
90	64	84	879.33
90	65	74	834.7
90	65	75	872.7
90	65	76	828.91
90	65	77	772.07
90	65	78	714.35
90	65	79	726.11
90	65	80	779.81
90	65	81	879.3
90	65	82	925.26
90	65	83	920.96
90	65	84	895.4
90	66	74	869.12
90	66	75	880.48
90	66	76	818.46
90	66	77	755.88
90	66	78	708.35
90	66	79	712.77
90	66	80	769.88
90	66	81	911.34
90	66	82	969.53
90	66	83	957.46
90	66	84	889.91
90	67	74	874.88
90	67	75	858.65
90	67	76	790.3
90	67	77	726.29
90	67	78	711.76
90	67	79	715.78
90	67	80	734.5
90	67	81	797.27
90	67	82	830.65
90	67	83	835.18
90	67	84	788.09
90	68	74	849.06
90	68	75	825.83
90	68	76	766.53
90	68	77	721.34
90	68	78	733.75
90	68	79	741.56
90	68	80	741.97
90	68	81	764.56
90	68	82	787.97
90	68	83	808.91
90	68	84	788.2
90	69	74	812.63
90	69	75	773.28
90	69	76	744.58
90	69	77	734.07
90	69	78	758.67
90	69	79	773.54
90	69	80	773.61
90	69	81	770.12
90	69	82	781.11
90	69	83	810.87
90	69	84	800.38
90	70	74	785.13
90	70	75	771.34
90	70	76	741.54
90	70	77	719.09
90	70	78	728.09
90	70	79	739.97
90	70	80	754.23
90	70	81	763.29
90	70	82	781.98
90	70	83	810.17
90	70	84	794.42
90	71	74	772.21
90	71	75	779.68
90	71	76	745.3
90	71	77	715.31
90	71	78	724.48
90	71	79	738.9
90	71	80	757.6
90	71	81	775.69
90	71	82	792.98
90	71	83	810.45
90	71	84	791.15
90	72	74	780.42
90	72	75	789.01
90	72	76	753.62
90	72	77	719.86
90	72	78	735.2
90	72	79	754.62
90	72	80	773.73
90	72	81	800.8
90	72	82	818.08
90	72	83	825.75
90	72	84	807.06
90	73	74	797.4
90	73	75	782.9
90	73	76	746.42
90	73	81	833.93
90	73	82	870.02
90	73	83	904.93
90	73	84	879.81
90	74	81	897.78
90	74	82	940.39
90	74	83	969.37
90	74	84	939.69
90	75	81	977.51
90	75	82	1016.1
90	75	83	1018.5
90	75	84	988.91
90	76	81	959.82
90	76	82	1008.1
90	76	83	1010.8
90	76	84	990.4
91	47	81	917.63
91	47	82	909.52
91	47	83	878.82
91	47	84	845.33
91	48	81	825.62
91	48	82	811.86
91	48	83	792.59
91	48	84	783.15
91	49	74	752.29
91	49	75	758.29
91	49	76	740.97
91	49	81	784.02
91	49	82	787.06
91	49	83	771.65
91	49	84	758.83
91	50	74	750.87
91	50	75	738.08
91	50	76	730.93
91	50	81	802.32
91	50	82	820.81
91	50	83	786
91	50	84	752.67
91	51	74	774.67
91	51	75	754.81
91	51	76	767.14
91	51	81	774.68
91	51	82	763.26
91	51	83	742.33
91	51	84	730.91
91	52	74	815.57
91	52	75	830.74
91	52	76	846.73
91	52	81	813.61
91	52	82	785.96
91	52	83	757.17
91	52	84	727.36
91	53	74	854.57
91	53	75	866.82
91	53	76	867.37
91	53	81	930.1
91	53	82	874.63
91	53	83	810.64
91	53	84	752.68
91	54	74	878.23
91	54	75	883.61
91	54	76	880.41
91	54	81	944.41
91	54	82	946.64
91	54	83	892.1
91	54	84	829.63
91	55	74	851.63
91	55	75	880.87
91	55	76	895.79
91	55	81	951.16
91	55	82	970.23
91	55	83	936.71
91	55	84	897.65
91	56	74	843.5
91	56	75	861.17
91	56	76	877.26
91	56	81	963.44
91	56	82	967.27
91	56	83	950.15
91	56	84	927.21
91	57	74	865.98
91	57	75	857.19
91	57	76	857.68
91	57	77	904.15
91	57	78	926.23
91	57	79	929.43
91	57	80	937.4
91	57	81	957.11
91	57	82	947.46
91	57	83	928.5
91	57	84	903.59
91	58	74	902.49
91	58	75	873.92
91	58	76	854.13
91	58	77	906.06
91	58	78	931.59
91	58	79	939.55
91	58	80	987.08
91	58	81	1051.3
91	58	82	1035.4
91	58	83	1019.6
91	58	84	1010.5
91	59	74	925.9
91	59	75	935.61
91	59	76	912.61
91	59	77	918.82
91	59	78	941.53
91	59	79	973.55
91	59	80	1017.2
91	59	81	1084.8
91	59	82	1029.4
91	59	83	981.99
91	59	84	944.41
91	60	74	823.4
91	60	75	777.6
91	60	76	731.19
91	60	77	718.1
91	60	78	711.16
91	60	79	726.3
91	60	80	758.51
91	60	81	796.09
91	60	82	790.05
91	60	83	772.23
91	60	84	737.35
91	61	74	741.74
91	61	75	658.46
91	61	76	684.81
91	61	77	704.05
91	61	78	721.37
91	61	79	756.73
91	61	80	783.23
91	61	81	782.55
91	61	82	770.12
91	61	83	733.22
91	61	84	657.19
91	62	74	848.64
91	62	75	679.83
91	62	76	807.74
91	62	77	840.47
91	62	78	825.62
91	62	79	861.4
91	62	80	880.34
91	62	81	866.01
91	62	82	858.49
91	62	83	835.15
91	62	84	794.19
91	63	74	816.42
91	63	75	771.72
91	63	76	846.01
91	63	77	849.58
91	63	78	805.83
91	63	79	883.22
91	63	80	949.25
91	63	81	984.09
91	63	82	985.49
91	63	83	947.47
91	63	84	950.94
91	64	74	811.37
91	64	75	881.21
91	64	76	854.53
91	64	77	810.05
91	64	78	749.24
91	64	79	802.47
91	64	80	861.77
91	64	81	904.04
91	64	82	886.01
91	64	83	825.6
91	64	84	881.47
91	65	74	855.43
91	65	75	922.42
91	65	76	844.13
91	65	77	769.33
91	65	78	712.84
91	65	79	742.98
91	65	80	802.2
91	65	81	886.77
91	65	82	910.36
91	65	83	886.53
91	65	84	909.5
91	66	74	871.32
91	66	75	890.85
91	66	76	811.64
91	66	77	742.95
91	66	78	708.76
91	66	79	719.95
91	66	80	777.32
91	66	81	910.91
91	66	82	979.76
91	66	83	984.64
91	66	84	930.58
91	67	74	875.65
91	67	75	874.87
91	67	76	789.11
91	67	81	831.41
91	67	82	871.28
91	67	83	906.95
91	67	84	861.37
91	68	74	853.72
91	68	75	852.86
91	68	76	774.95
91	68	81	802.45
91	68	82	816.43
91	68	83	845.89
91	68	84	827.45
91	69	74	826.38
91	69	75	806.37
91	69	76	755.91
91	69	81	800.7
91	69	82	789.05
91	69	83	794.19
91	69	84	798.29
91	70	74	794.61
91	70	75	792.54
91	70	76	748.64
91	70	81	764.6
91	70	82	771.08
91	70	83	799.07
91	70	84	783.16
91	71	74	769.62
91	71	75	789.75
91	71	76	748.89
91	71	81	774.51
91	71	82	793.39
91	71	83	815.02
91	71	84	795.71
91	72	74	772.06
91	72	75	802.4
91	72	76	763.53
91	72	81	819.88
91	72	82	840.26
91	72	83	833.07
91	72	84	819.5
91	73	74	794.2
91	73	75	796.8
91	73	76	758.72
91	73	81	887.16
91	73	82	912.82
91	73	83	921.06
91	73	84	900.7
91	74	74	811.23
91	74	75	783.37
91	74	76	743.11
91	74	81	959.72
91	74	82	978.92
91	74	83	995.91
91	74	84	974.87
91	75	81	1033.2
91	75	82	1035.9
91	75	83	1047.3
91	75	84	1031.7
91	76	81	998.09
91	76	82	1026.3
91	76	83	1049.9
91	76	84	1038
92	47	81	959.23
92	47	82	957.56
92	47	83	940.9
92	47	84	913.02
92	48	81	876.39
92	48	82	880.59
92	48	83	879.43
92	48	84	868.26
92	49	74	784.82
92	49	75	793.97
92	49	76	751.69
92	49	81	822.53
92	49	82	833.21
92	49	83	833.42
92	49	84	819.13
92	50	74	781.16
92	50	75	772.06
92	50	76	736.53
92	50	81	811.58
92	50	82	823.71
92	50	83	793.22
92	50	84	767.65
92	51	74	794.45
92	51	75	772
92	51	76	758.43
92	51	81	794.54
92	51	82	805.98
92	51	83	776.05
92	51	84	760.14
92	52	74	829.29
92	52	75	836.3
92	52	76	825.06
92	52	81	794.34
92	52	82	797.52
92	52	83	762.04
92	52	84	735.26
92	53	74	890.1
92	53	75	894.68
92	53	76	882.27
92	53	81	818.61
92	53	82	795.01
92	53	83	753.42
92	53	84	717.17
92	54	74	938.68
92	54	75	924.32
92	54	76	911.6
92	54	81	861.84
92	54	82	852.05
92	54	83	805.85
92	54	84	749.8
92	55	74	917.78
92	55	75	924.39
92	55	76	922.54
92	55	81	901.43
92	55	82	897.69
92	55	83	860.99
92	55	84	815.67
92	56	74	910.57
92	56	75	911.85
92	56	76	901.13
92	56	81	937
92	56	82	923.98
92	56	83	894.45
92	56	84	858.83
92	57	74	896.51
92	57	75	888.59
92	57	76	877.79
92	57	77	891.42
92	57	78	920.48
92	57	79	948.76
92	57	80	929.31
92	57	81	916.71
92	57	82	911.17
92	57	83	893.24
92	57	84	868.97
92	58	74	870.83
92	58	75	864.88
92	58	76	881.07
92	58	77	896.32
92	58	78	922.64
92	58	79	969.52
92	58	80	976.44
92	58	81	976.16
92	58	82	965.74
92	58	83	956.6
92	58	84	950.38
92	59	74	938.38
92	59	75	935.84
92	59	76	929.26
92	59	77	898.82
92	59	78	924.3
92	59	79	1019.5
92	59	80	1018.3
92	59	81	1008.6
92	59	82	971.86
92	59	83	939.45
92	59	84	905.73
92	60	74	853.71
92	60	75	818.64
92	60	76	815.73
92	60	77	805.46
92	60	78	797.53
92	60	79	779.21
92	60	80	794.66
92	60	81	851.02
92	60	82	849.03
92	60	83	829.11
92	60	84	772.54
92	61	74	755.4
92	61	75	669.12
92	61	76	760.36
92	61	77	813.61
92	61	78	813.43
92	61	79	780.68
92	61	80	820.83
92	61	81	914.25
92	61	82	934.01
92	61	83	902.43
92	61	84	781.75
92	62	74	779.74
92	62	75	557.76
92	62	76	787.16
92	62	77	871.18
92	62	78	856
92	62	79	851.22
92	62	80	896.61
92	62	81	978.73
92	62	82	1003.2
92	62	83	988.22
92	62	84	896.96
92	63	74	792.47
92	63	75	757.92
92	63	76	857.05
92	63	77	872.85
92	63	78	842.52
92	63	79	888.84
92	63	80	943.3
92	63	81	995.41
92	63	82	1030.5
92	63	83	1039.9
92	63	84	999.34
92	64	74	807.32
92	64	75	924.74
92	64	76	889.78
92	64	77	846.86
92	64	78	786.08
92	64	79	801.65
92	64	80	846.92
92	64	81	920.92
92	64	82	949.87
92	64	83	936.33
92	64	84	941.26
92	65	74	843.48
92	65	75	990.71
92	65	76	903.4
92	65	77	828.44
92	65	78	751.91
92	65	79	748.42
92	65	80	790.14
92	65	81	882.13
92	65	82	933
92	65	83	949.11
92	65	84	951.37
92	66	74	878.71
92	66	75	910.31
92	66	76	858.55
92	66	77	815.62
92	66	78	775.48
92	66	79	768.84
92	66	80	792.73
92	66	81	870.16
92	66	82	945.91
92	66	83	1003.1
92	66	84	962.17
92	67	74	898.5
92	67	75	899.16
92	67	76	844.57
92	67	81	811.67
92	67	82	871.37
92	67	83	934.66
92	67	84	912.9
92	68	74	895.28
92	68	75	901.22
92	68	76	831.14
92	68	81	788.57
92	68	82	822.99
92	68	83	866.04
92	68	84	857.52
92	69	74	855.05
92	69	75	860.08
92	69	76	790.45
92	69	81	796.01
92	69	82	796.24
92	69	83	805.92
92	69	84	806
92	70	74	813.17
92	70	75	808.74
92	70	76	755.54
92	70	81	762.82
92	70	82	782.73
92	70	83	805.79
92	70	84	788.69
92	71	74	781.59
92	71	75	773.73
92	71	76	734.57
92	71	81	771.35
92	71	82	806.91
92	71	83	830.96
92	71	84	815.09
92	72	74	771.17
92	72	75	785.41
92	72	76	749.69
92	72	81	829.5
92	72	82	861.08
92	72	83	863.07
92	72	84	861.43
92	73	74	783.52
92	73	75	787.95
92	73	76	752.71
92	73	81	902.56
92	73	82	934.94
92	73	83	944.57
92	73	84	928.55
92	74	74	807.17
92	74	75	790.9
92	74	76	751.77
92	74	81	971.63
92	74	82	1001.8
92	74	83	1023.6
92	74	84	1000.5
92	75	81	1023.1
92	75	82	1045.5
92	75	83	1071.2
92	75	84	1061.5
92	76	81	982.73
92	76	82	1019
92	76	83	1049.9
92	76	84	1054.4
93	49	74	815.31
93	49	75	829.95
93	49	76	768.55
93	50	74	811.22
93	50	75	804.74
93	50	76	756.16
93	50	81	807.77
93	50	82	812.91
93	50	83	796.25
93	50	84	777.89
93	51	74	812.39
93	51	75	771.99
93	51	76	753.25
93	51	81	803.52
93	51	82	811.95
93	51	83	791.34
93	51	84	783.16
93	52	74	817.28
93	52	75	791.32
93	52	76	762.58
93	52	81	801.74
93	52	82	799
93	52	83	772.36
93	52	84	765.36
93	53	74	872.51
93	53	75	842.53
93	53	76	806.62
93	53	81	780.55
93	53	82	765.05
93	53	83	735.91
93	53	84	727.15
93	54	71	775.75
93	54	72	813.39
93	54	73	882.21
93	54	74	942.55
93	54	75	894.07
93	54	76	860.45
93	54	81	790.57
93	54	82	784.56
93	54	83	750.53
93	54	84	712.74
93	55	71	788.58
93	55	72	825.47
93	55	73	886.67
93	55	74	956.04
93	55	75	941.11
93	55	76	934.12
93	55	81	812.96
93	55	82	813.97
93	55	83	789.39
93	55	84	755.37
93	56	71	817.68
93	56	72	835.99
93	56	73	884.35
93	56	74	972.88
93	56	75	945.1
93	56	76	926.05
93	56	81	855.97
93	56	82	849.59
93	56	83	827.47
93	56	84	795.27
93	57	71	853.03
93	57	72	841.06
93	57	73	866.21
93	57	74	943.75
93	57	75	923.38
93	57	76	904.25
93	57	77	917.99
93	57	78	927.76
93	57	79	937.42
93	57	80	890.28
93	58	71	931.94
93	58	72	929.06
93	58	73	876.69
93	58	74	865.74
93	58	75	878.81
93	58	76	897
93	58	77	901.39
93	58	78	918.53
93	58	79	958.33
93	58	80	942.33
93	59	71	923.47
93	59	72	958.75
93	59	73	973.52
93	59	74	943.89
93	59	75	915.57
93	59	76	894.43
93	59	77	888.67
93	59	78	924.84
93	59	79	1010.4
93	59	80	983.09
93	60	71	887.26
93	60	72	932.31
93	60	73	897.66
93	60	74	884.46
93	60	75	886.55
93	60	76	863.68
93	60	77	810.59
93	60	78	768.5
93	60	79	725.64
93	60	80	765.75
93	61	74	801.36
93	61	75	832.76
93	61	76	852.95
93	61	77	830.18
93	61	78	786.13
93	61	79	721.2
93	61	80	781.81
93	62	71	897.98
93	62	72	1048.5
93	62	73	970.57
93	62	74	845.82
93	62	75	729.49
93	62	76	835.31
93	62	77	885.01
93	62	78	869.64
93	62	79	818.2
93	62	80	860.88
93	63	71	864.17
93	63	72	957.55
93	63	73	953.88
93	63	74	901.51
93	63	75	853.49
93	63	76	867.28
93	63	77	866.53
93	63	78	860
93	63	79	896.54
93	63	80	935.79
93	64	71	814.06
93	64	72	786.7
93	64	73	868.99
93	64	74	901.39
93	64	75	937.52
93	64	76	901.43
93	64	77	870.15
93	64	78	834.49
93	64	79	830.18
93	64	80	847.04
93	65	71	844.38
93	65	72	898.82
93	65	73	836.65
93	65	74	854.81
93	65	75	969.1
93	65	76	932.59
93	65	77	884.77
93	65	78	830.09
93	65	79	791.99
93	65	80	796.14
93	66	71	856.35
93	66	72	931.89
93	66	73	913.54
93	66	74	931.65
93	66	75	961.28
93	66	76	919.87
93	67	71	849.88
93	67	72	947.27
93	67	73	959.46
93	67	74	955.84
93	67	75	948.75
93	67	76	919.49
93	67	81	795.21
93	67	82	845.83
93	67	83	908.27
93	67	84	915.29
93	68	71	825.51
93	68	72	968.58
93	68	73	959.24
93	68	74	938.19
93	68	75	933.76
93	68	76	903.71
93	68	81	784.62
93	68	82	819.93
93	68	83	859.28
93	68	84	861.28
93	69	71	730.83
93	69	72	876.79
93	69	73	890.84
93	69	74	877.31
93	69	75	878.91
93	69	76	835.29
93	69	81	804.29
93	69	82	819.41
93	69	83	831.44
93	69	84	815.45
93	70	74	837.35
93	70	75	826.81
93	70	76	789.26
93	70	81	777.67
93	70	82	800.66
93	70	83	814.31
93	70	84	800.52
93	71	74	818.71
93	71	75	794.61
93	71	76	758.59
93	71	81	781.71
93	71	82	818.37
93	71	83	836.31
93	71	84	828.2
93	72	74	846.97
93	72	75	830.92
93	72	76	774.92
93	72	81	847.25
93	72	82	885.84
93	72	83	899.14
93	72	84	897.44
93	73	74	841.56
93	73	75	822.17
93	73	76	775.63
93	73	81	929.12
93	73	82	961.94
93	73	83	969.28
93	73	84	957.04
93	74	74	824.25
93	74	75	801.83
93	74	76	774.97
94	49	74	824.25
94	49	75	814.17
94	49	76	780.77
94	50	71	831.61
94	50	72	791.19
94	50	73	814.42
94	50	74	815.4
94	50	75	794.8
94	50	76	759.4
94	51	71	856.01
94	51	72	817.47
94	51	73	830.7
94	51	74	818.17
94	51	75	776.26
94	51	76	746
94	52	71	855.48
94	52	72	824.13
94	52	73	825.74
94	52	74	817.11
94	52	75	792.7
94	52	76	778.25
94	53	69	606.93
94	53	70	732.46
94	53	71	838.76
94	53	72	830.72
94	53	73	841.64
94	53	74	844.57
94	53	75	812.93
94	53	76	803.94
94	54	69	572.47
94	54	70	691.36
94	54	71	832.87
94	54	72	850.49
94	54	73	881.31
94	54	74	900.05
94	54	75	850.63
94	54	76	844.08
94	54	78	876.09
94	54	79	855.68
94	54	80	801.96
94	55	69	572.72
94	55	70	680.18
94	55	71	808.66
94	55	72	830.4
94	55	73	886.39
94	55	74	956.98
94	55	75	944.83
94	55	76	930.71
94	55	78	916.24
94	55	79	885.82
94	55	80	815.18
94	56	69	608.76
94	56	70	705.93
94	56	71	811.53
94	56	72	840.86
94	56	73	898.63
94	56	74	978.42
94	56	75	952.65
94	56	76	921.92
94	56	78	939.76
94	56	79	959.58
94	56	80	876.29
94	57	71	869.65
94	57	72	873.69
94	57	73	898.63
94	57	74	953.76
94	57	75	936.2
94	57	76	914.54
94	57	77	895.78
94	57	78	924.17
94	57	79	947.01
94	57	80	893.81
94	58	71	906.89
94	58	72	898.7
94	58	73	878.2
94	58	74	891.88
94	58	75	909.34
94	58	76	915.61
94	58	77	897.27
94	58	78	913.4
94	58	79	961.88
94	58	80	943.5
94	59	71	921.05
94	59	72	957
94	59	73	977.83
94	59	74	980.76
94	59	75	952.39
94	59	76	904.96
94	59	77	884.43
94	59	78	921.14
94	59	79	1010.3
94	59	80	978.23
94	60	71	858.27
94	60	72	892.78
94	60	73	851.05
94	60	74	865.36
94	60	75	878.76
94	60	76	877.51
94	60	77	809.39
94	60	78	750.87
94	60	79	704.85
94	60	80	771.58
94	61	71	705.81
94	61	72	682.47
94	61	73	577.41
94	61	74	734.95
94	61	75	837.12
94	61	76	886.96
94	61	77	848.31
94	61	78	785.32
94	61	79	688.94
94	61	80	763.74
94	62	71	796.86
94	62	72	834.86
94	62	73	800.94
94	62	74	837.66
94	62	75	867.65
94	62	76	911.58
94	62	77	924.35
94	62	78	893.16
94	62	79	792.33
94	62	80	829.01
94	63	71	857.63
94	63	72	910.4
94	63	73	946.51
94	63	74	970.12
94	63	75	960.18
94	63	76	921.17
94	63	77	892.85
94	63	78	886.77
94	63	79	911.93
94	63	80	940.92
94	64	71	859.57
94	64	72	923.87
94	64	73	999.08
94	64	74	1008.4
94	64	75	985.76
94	64	76	928.9
94	64	77	904.26
94	64	78	897.42
94	64	79	881.5
94	64	80	876.27
94	65	71	886.79
94	65	72	982.22
94	65	73	961.61
94	65	74	948.48
94	65	75	971.07
94	65	76	940.38
94	65	77	928.12
94	65	78	921.66
94	65	79	864.95
94	65	80	841.12
94	66	71	883.85
94	66	72	973.55
94	66	73	968.11
94	66	74	977.65
94	66	75	990.16
94	66	76	944.84
94	66	78	917.74
94	66	79	905.68
94	66	80	887.24
94	67	69	657.67
94	67	70	751.59
94	67	71	848.52
94	67	72	951.48
94	67	73	962.37
94	67	74	963.67
94	67	75	962.26
94	67	76	937.48
94	67	78	932.11
94	67	79	892.66
94	67	80	851.71
94	68	69	560.99
94	68	70	664.52
94	68	71	793.82
94	68	72	939.46
94	68	73	941.78
94	68	74	928.21
94	68	75	917.32
94	68	76	913.07
94	68	78	920.73
94	68	79	864.19
94	68	80	817.97
94	69	69	579.71
94	69	70	636.52
94	69	71	725.78
94	69	72	863.94
94	69	73	876.51
94	69	74	877.74
94	69	75	885.5
94	69	76	849.24
94	69	78	840.87
94	69	79	819.1
94	69	80	803.98
94	70	69	620.57
94	70	70	630.57
94	70	71	687.24
94	70	72	816.96
94	70	73	833.14
94	70	74	831.39
94	70	75	836.65
94	70	76	802.47
94	71	71	687.07
94	71	72	798.7
94	71	73	808.7
94	71	74	798.69
94	71	75	792.05
94	71	76	765.78
94	72	71	679.53
94	72	72	802.42
94	72	73	828.51
94	72	74	825.65
94	72	75	828.21
94	72	76	796.77
94	73	71	667.72
94	73	72	812.74
94	73	73	848.22
94	73	74	832.84
94	73	75	823.46
94	73	76	806.78
94	74	74	835.99
94	74	75	809.86
94	74	76	807.96
95	50	71	871.47
95	50	72	844.27
95	50	73	837.39
95	51	71	888.64
95	51	72	859.91
95	51	73	850.01
95	52	71	887.63
95	52	72	879.02
95	52	73	885.6
95	53	69	628.34
95	53	70	753.02
95	53	71	859.73
95	53	72	881.27
95	53	73	896.37
95	53	77	886.72
95	53	78	909.35
95	53	79	883.87
95	53	80	829.98
95	54	69	594.89
95	54	70	711.69
95	54	71	835.92
95	54	72	845.09
95	54	73	860.01
95	54	77	917.75
95	54	78	953.39
95	54	79	921.53
95	54	80	844.96
95	55	69	593.85
95	55	70	703.84
95	55	71	837.68
95	55	72	843.05
95	55	73	859.45
95	55	77	958.93
95	55	78	977.8
95	55	79	948.67
95	55	80	865.95
95	56	69	646.59
95	56	70	732.45
95	56	71	846.37
95	56	72	853.43
95	56	73	879.47
95	56	77	907.88
95	56	78	968.62
95	56	79	997.03
95	56	80	928.92
95	57	69	733.53
95	57	70	787.96
95	57	71	861.77
95	57	72	880.64
[truncated: 7,412 more rows]
