# Supplementary material for: From mathematics to medicine: A practical primer on topological data analysis (TDA) and the development of related analytic tools for the functional discovery of latent structure in fMRI data
Source: PLoS One. 2021 Aug 12;16(8):e0255859. doi: 10.1371/journal.pone.0255859 (PMC8360597; doi:10.1371/journal.pone.0255859)
Supplement: S1 Data — The included archive of .csv files has one .csv file for each time index. Each .csv file contains a single matrix, which has one column for each of the spatial coordinates x, y, z and one column for the fMRI signal amplitude at voxel (x, y, z) at that time index. This is normalized scan data for a single patient from our study, described in the paper, with an ACC (anterior cingulate cortex) mask applied. This is the data we used, together with our software implementation of our workflow (available at https://github.com/regalski/Wayne-State-TDA), to produce the persistence diagrams, vineyards, and loop locations pictured in the figures and described in the Workflow section of our paper. (ZIP) [file pone.0255859.s004.zip › lea2002_145_121_121_time_237_rdACC.csv]

86	49	77	702.58
86	49	78	701.8
86	49	79	703.53
86	49	80	714.65
86	50	77	712.19
86	50	78	707.02
86	50	79	703.58
86	50	80	704.31
86	51	77	702.15
86	51	78	698.46
86	51	79	695.86
86	51	80	690.47
86	52	77	701.7
86	52	78	691.8
86	52	79	693.36
86	52	80	695.15
86	53	77	789.31
86	53	78	764.78
86	53	79	736.11
86	53	80	731.83
86	54	77	837.98
86	54	78	825.08
86	54	79	825.05
86	54	80	790.47
86	55	77	851.12
86	55	78	843.09
86	55	79	888.56
86	55	80	850.48
86	56	77	850.53
86	56	78	851.75
86	56	79	882.66
86	56	80	883.35
86	57	77	832.82
86	57	78	855.84
86	57	79	884.81
86	57	80	882.21
86	57	81	862.63
86	57	82	844.52
86	58	77	812.96
86	58	78	844.14
86	58	79	884.84
86	58	80	891.72
86	58	81	848.53
86	58	82	842.15
86	59	81	829.26
86	59	82	816.1
86	60	81	751.52
86	60	82	755.89
86	61	81	791.69
86	61	82	801.43
86	62	81	855.48
86	62	82	854.22
86	63	77	873.3
86	63	78	819.7
86	63	79	821.37
86	63	80	852.53
86	63	81	842.67
86	63	82	826.58
86	64	77	860.67
86	64	78	850.78
86	64	79	837.71
86	64	80	817.08
86	64	81	779.76
86	64	82	741.01
86	65	77	842.45
86	65	78	858.52
86	65	79	848.67
86	65	80	809.75
86	65	81	768.49
86	65	82	731.69
86	66	77	815.15
86	66	78	860.56
86	66	79	863.73
86	66	80	811.32
86	66	81	782.77
86	66	82	751.17
86	67	77	780.26
86	67	78	823.93
86	67	79	838.99
86	67	80	822.9
86	68	77	818.28
86	68	78	832.96
86	68	79	833.34
86	68	80	814.91
86	69	77	869.23
86	69	78	837.25
86	69	79	811.13
86	69	80	783.27
86	70	77	787.27
86	70	78	745.3
86	70	79	722.77
86	70	80	726.42
86	71	77	740.91
86	71	78	726.71
86	71	79	720.76
86	71	80	711.94
86	72	77	729.1
86	72	78	741.06
86	72	79	736.31
86	72	80	709.22
86	73	77	731.33
86	73	78	727.59
86	73	79	722.22
86	73	80	718.62
87	46	81	943.28
87	46	82	933.87
87	46	83	936.44
87	46	84	947.06
87	47	81	828.93
87	47	82	837
87	47	83	868.36
87	47	84	888.82
87	48	81	764.51
87	48	82	771.31
87	48	83	786.68
87	48	84	800.94
87	49	77	708.86
87	49	78	719.56
87	49	79	727.24
87	49	80	737.4
87	49	81	740.8
87	49	82	735.4
87	49	83	746.41
87	49	84	760.95
87	50	77	708.2
87	50	78	712.99
87	50	79	718.29
87	50	80	723.52
87	50	81	715.31
87	50	82	700.06
87	50	83	724.58
87	50	84	755.72
87	51	77	706.59
87	51	78	705.33
87	51	79	708.7
87	51	80	705.67
87	52	77	723.24
87	52	78	716.28
87	52	79	719.45
87	52	80	711.22
87	53	77	825.73
87	53	78	797.6
87	53	79	757.32
87	53	80	752.38
87	54	77	869.94
87	54	78	849.38
87	54	79	824.38
87	54	80	786.14
87	55	77	858.11
87	55	78	853.14
87	55	79	886.76
87	55	80	831.63
87	55	81	760.47
87	55	82	756.46
87	55	83	749.83
87	55	84	755.19
87	56	77	848.9
87	56	78	857.75
87	56	79	928.1
87	56	80	895.52
87	56	81	821.39
87	56	82	782.16
87	56	83	756.03
87	56	84	777.04
87	57	77	844.78
87	57	78	871.57
87	57	79	935.67
87	57	80	922.72
87	57	81	865.24
87	57	82	821.12
87	57	83	785.31
87	57	84	781.88
87	58	77	848.18
87	58	78	877.75
87	58	79	923.43
87	58	80	927.51
87	58	81	897.91
87	58	82	871.01
87	58	83	851.7
87	58	84	848.81
87	59	77	861.63
87	59	78	858.98
87	59	79	875.7
87	59	80	890.77
87	59	81	892.54
87	59	82	875.39
87	59	83	868.93
87	59	84	878.57
87	60	77	793.61
87	60	78	748.8
87	60	79	776.02
87	60	80	807
87	60	81	778.98
87	60	82	777.16
87	60	83	792.49
87	60	84	823.05
87	61	77	748.09
87	61	78	684.76
87	61	79	740.43
87	61	80	828.7
87	61	81	795.48
87	61	82	793.94
87	61	83	811.84
87	61	84	836.89
87	62	77	809.58
87	62	78	744.74
87	62	79	789.86
87	62	80	877.38
87	62	81	850.39
87	62	82	845.79
87	62	83	848.48
87	62	84	855.31
87	63	77	854.62
87	63	78	837.84
87	63	79	825.45
87	63	80	805.28
87	63	81	831.64
87	63	82	838.51
87	63	83	824.95
87	63	84	824.08
87	64	77	846.58
87	64	78	837.99
87	64	79	812.22
87	64	80	769.14
87	64	81	789.89
87	64	82	792.99
87	64	83	783.5
87	64	84	781.54
87	65	77	838.96
87	65	78	828.22
87	65	79	805.6
87	65	80	757.73
87	65	81	759.7
87	65	82	757.16
87	65	83	754.09
87	65	84	758.23
87	66	77	818.44
87	66	78	827.91
87	66	79	803.14
87	66	80	730.18
87	66	81	734.61
87	66	82	734.41
87	66	83	725.91
87	66	84	734.2
87	67	77	858.72
87	67	78	827.41
87	67	79	785.25
87	67	80	730.81
87	67	81	732.32
87	67	82	727.87
87	67	83	705.83
87	67	84	711.4
87	68	77	876.65
87	68	78	830.54
87	68	79	788.48
87	68	80	748.56
87	68	81	745.05
87	68	82	734.13
87	68	83	708.16
87	68	84	704.33
87	69	77	820.04
87	69	78	807.02
87	69	79	786.04
87	69	80	759.91
87	70	77	747.38
87	70	78	729.66
87	70	79	726.28
87	70	80	739.47
87	71	77	734.62
87	71	78	722.16
87	71	79	721.26
87	71	80	730.05
87	72	77	763.05
87	72	78	745.31
87	72	79	732.83
87	72	80	722.72
87	73	77	742.73
87	73	78	718.05
87	73	79	711.24
87	73	80	727.51
87	73	81	757.09
87	73	82	768.96
87	73	83	752.92
87	73	84	776.64
87	74	81	775.71
87	74	82	809.42
87	74	83	824.02
87	74	84	855.78
87	75	81	793.55
87	75	82	848.17
87	75	83	887.82
87	75	84	915.93
87	76	81	782.89
87	76	82	841.95
87	76	83	903.78
87	76	84	939.9
88	46	81	963.4
88	46	82	966.61
88	46	83	970.49
88	46	84	970.99
88	47	81	861.02
88	47	82	882.66
88	47	83	890.76
88	47	84	896.82
88	48	81	766.39
88	48	82	783.09
88	48	83	788.76
88	48	84	797.47
88	49	77	712.8
88	49	78	735.3
88	49	79	740.29
88	49	80	722.11
88	49	81	728.6
88	49	82	738.03
88	49	83	749.76
88	49	84	764.02
88	50	77	700.21
88	50	78	711.07
88	50	79	720.77
88	50	80	727.38
88	50	81	729.42
88	50	82	722.52
88	50	83	746.55
88	50	84	774.16
88	51	77	721.5
88	51	78	713.36
88	51	79	707.3
88	51	80	721.12
88	52	77	791.38
88	52	78	760.41
88	52	79	738.31
88	52	80	739.91
88	53	77	889.04
88	53	78	861.94
88	53	79	829.83
88	53	80	805.41
88	54	77	912.29
88	54	78	904.23
88	54	79	893.53
88	54	80	847.25
88	55	77	865.24
88	55	78	880.15
88	55	79	920.78
88	55	80	871.99
88	55	81	810.99
88	55	82	811.64
88	55	83	817.69
88	55	84	830.76
88	56	77	851.92
88	56	78	866.47
88	56	79	911.43
88	56	80	869.49
88	56	81	802.25
88	56	82	809.85
88	56	83	820.18
88	56	84	856.12
88	57	77	848.45
88	57	78	874.47
88	57	79	926.35
88	57	80	907.04
88	57	81	851.5
88	57	82	824.98
88	57	83	806.19
88	57	84	840.54
88	58	77	859.86
88	58	78	888.15
88	58	79	932.14
88	58	80	927.73
88	58	81	902.61
88	58	82	876.49
88	58	83	853.25
88	58	84	880.68
88	59	77	898.06
88	59	78	889.47
88	59	79	883.24
88	59	80	886.67
88	59	81	904.25
88	59	82	888.32
88	59	83	865.6
88	59	84	883.63
88	60	77	867.5
88	60	78	859.65
88	60	79	827.56
88	60	80	799.52
88	60	81	768.61
88	60	82	751.18
88	60	83	745.82
88	60	84	796.77
88	61	77	829.7
88	61	78	845.39
88	61	79	833.4
88	61	80	829.66
88	61	81	806.91
88	61	82	795.71
88	61	83	789.83
88	61	84	828.37
88	62	77	847.92
88	62	78	872.59
88	62	79	879.75
88	62	80	888.3
88	62	81	896.2
88	62	82	888.47
88	62	83	867.18
88	62	84	875.31
88	63	77	867.75
88	63	78	858.6
88	63	79	848.47
88	63	80	840.11
88	63	81	883.5
88	63	82	902.49
88	63	83	895.87
88	63	84	881.82
88	64	77	875.22
88	64	78	836.2
88	64	79	806.77
88	64	80	783.32
88	64	81	851.84
88	64	82	878.37
88	64	83	868.26
88	64	84	837.11
88	65	77	891.7
88	65	78	831.56
88	65	79	784.19
88	65	80	744.41
88	65	81	815.94
88	65	82	845.46
88	65	83	838.64
88	65	84	811.36
88	66	77	888.76
88	66	78	817.16
88	66	79	770.98
88	66	80	734.59
88	66	81	784.11
88	66	82	806.29
88	66	83	798.23
88	66	84	782.17
88	67	77	849.02
88	67	78	794.11
88	67	79	756.19
88	67	80	727.81
88	67	81	755.16
88	67	82	761.09
88	67	83	741.04
88	67	84	733.17
88	68	77	794.95
88	68	78	769.06
88	68	79	748.43
88	68	80	730.74
88	68	81	748.52
88	68	82	749.45
88	68	83	724.31
88	68	84	722.43
88	69	77	741.81
88	69	78	729.69
88	69	79	725.57
88	69	80	730.73
88	70	77	707.52
88	70	78	706.76
88	70	79	716.4
88	70	80	738.2
88	71	77	708.67
88	71	78	707.78
88	71	79	721.64
88	71	80	753.12
88	72	77	738.23
88	72	78	720.96
88	72	79	729.39
88	72	80	762.83
88	73	77	721.6
88	73	78	709.12
88	73	79	718.14
88	73	80	748.24
88	73	81	760.45
88	73	82	769.16
88	73	83	772.6
88	73	84	792.15
88	74	81	797.01
88	74	82	831.86
88	74	83	847.94
88	74	84	873.78
88	75	81	860.15
88	75	82	915.95
88	75	83	920.33
88	75	84	940.79
88	76	81	873.81
88	76	82	933.23
88	76	83	913.73
88	76	84	946.71
89	46	81	952.73
89	46	82	968.22
89	46	83	966.93
89	46	84	960.8
89	47	81	881.48
89	47	82	892.31
89	47	83	888.09
89	47	84	883.85
89	48	81	780.93
89	48	82	789.03
89	48	83	785.13
89	48	84	789.61
89	49	77	722.48
89	49	78	731.6
89	49	79	733.32
89	49	80	722.28
89	49	81	731.38
89	49	82	743.59
89	49	83	752.61
89	49	84	766.5
89	50	74	763.38
89	50	75	760.32
89	50	76	741.32
89	50	77	725.74
89	50	78	734.76
89	50	79	741.66
89	50	80	744.44
89	50	81	746.37
89	50	82	744.81
89	50	83	763.39
89	50	84	786.89
89	51	74	764.85
89	51	75	767.76
89	51	76	767.34
89	51	77	765.2
89	51	78	758.91
89	51	79	748.98
89	51	80	747.04
89	51	81	741.28
89	51	82	729.6
89	51	83	735.19
89	51	84	744.5
89	52	74	776.1
89	52	75	833.5
89	52	76	849.47
89	52	77	827.71
89	52	78	806.49
89	52	79	785.42
89	52	80	779.29
89	52	81	767.33
89	52	82	751.68
89	52	83	749.48
89	52	84	752.46
89	53	74	795.77
89	53	75	863.51
89	53	76	889.65
89	53	77	868.11
89	53	78	874.83
89	53	79	883.89
89	53	80	867.78
89	53	81	840.94
89	53	82	814.15
89	53	83	804.47
89	53	84	802.06
89	54	74	803.24
89	54	75	863.53
89	54	76	900.25
89	54	77	893.1
89	54	78	900.22
89	54	79	904.39
89	54	80	883.87
89	54	81	859.52
89	54	82	851.28
89	54	83	850.24
89	54	84	857.09
89	55	75	839.28
89	55	76	890.69
89	55	77	902.98
89	55	78	894.6
89	55	79	884.41
89	55	80	876.16
89	55	81	859.92
89	55	82	867.03
89	55	83	878.59
89	55	84	898.18
89	56	75	816.56
89	56	76	860.98
89	56	77	859.36
89	56	78	862.96
89	56	79	885.9
89	56	80	881.99
89	56	81	856.49
89	56	82	862.34
89	56	83	882.71
89	56	84	915.85
89	57	75	832.37
89	57	76	844.21
89	57	77	849.71
89	57	78	859.73
89	57	79	874.47
89	57	80	879.44
89	57	81	866.88
89	57	82	855.1
89	57	83	855.8
89	57	84	893.71
89	58	77	868.54
89	58	78	882.96
89	58	79	888.75
89	58	80	906.52
89	58	81	919.95
89	58	82	903.08
89	58	83	891.35
89	58	84	928.21
89	59	77	885.4
89	59	78	881.64
89	59	79	897.96
89	59	80	920.43
89	59	81	952.75
89	59	82	927.51
89	59	83	885.4
89	59	84	901.05
89	60	77	823.61
89	60	78	808.16
89	60	79	811.81
89	60	80	794.14
89	60	81	752.03
89	60	82	724.11
89	60	83	700.45
89	60	84	757.86
89	61	77	776.76
89	61	78	789.8
89	61	79	801.84
89	61	80	790.19
89	61	81	760.74
89	61	82	743.06
89	61	83	718.82
89	61	84	793.41
89	62	77	829.26
89	62	78	855.59
89	62	79	868.75
89	62	80	870.22
89	62	81	885.43
89	62	82	873.79
89	62	83	832.65
89	62	84	879.57
89	63	77	848.04
89	63	78	840.37
89	63	79	854.91
89	63	80	882.6
89	63	81	933.93
89	63	82	943.87
89	63	83	927.77
89	63	84	931.42
89	64	77	858.97
89	64	78	809.55
89	64	79	801.02
89	64	80	816.67
89	64	81	896.83
89	64	82	927.54
89	64	83	909.46
89	64	84	875.92
89	65	77	882.88
89	65	78	798.49
89	65	79	764.48
89	65	80	763.31
89	65	81	860.07
89	65	82	906.94
89	65	83	898.56
89	65	84	857.68
89	66	75	821.87
89	66	76	836.33
89	66	77	850.21
89	66	78	783.01
89	66	79	755.08
89	66	80	759.84
89	66	81	830.34
89	66	82	871.42
89	66	83	881.33
89	66	84	850.78
89	67	75	876.13
89	67	76	836.43
89	67	77	794.34
89	67	78	760.13
89	67	79	745.24
89	67	80	744.69
89	67	81	779.8
89	67	82	797.01
89	67	83	789.01
89	67	84	778.64
89	68	75	870.23
89	68	76	806.9
89	68	77	753.22
89	68	78	752.64
89	68	79	748.93
89	68	80	744.2
89	68	81	757.29
89	68	82	762.03
89	68	83	750.35
89	68	84	754.25
89	69	74	893.41
89	69	75	807.33
89	69	76	758.97
89	69	77	742.86
89	69	78	752.98
89	69	79	751.59
89	69	80	742.97
89	69	81	746.51
89	69	82	749.22
89	69	83	741.96
89	69	84	755.25
89	70	74	853.48
89	70	75	768.92
89	70	76	726.61
89	70	77	717.85
89	70	78	735.91
89	70	79	744.47
89	70	80	747.91
89	70	81	755.7
89	70	82	759.27
89	70	83	749.41
89	70	84	764.69
89	71	74	815.95
89	71	75	745.79
89	71	76	714.03
89	71	77	708.6
89	71	78	731.31
89	71	79	746.03
89	71	80	760.5
89	71	81	762.72
89	71	82	759.17
89	71	83	747.08
89	71	84	753.84
89	72	74	767.97
89	72	75	752.19
89	72	76	736.88
89	72	77	726.15
89	72	78	737.09
89	72	79	747.98
89	72	80	771.53
89	72	81	766.03
89	72	82	757.4
89	72	83	753.5
89	72	84	750.06
89	73	74	746.93
89	73	75	750.82
89	73	76	736.5
89	73	77	717.1
89	73	78	724
89	73	79	739.2
89	73	80	767.31
89	73	81	781.01
89	73	82	793.63
89	73	83	810.32
89	73	84	815.18
89	74	81	831.07
89	74	82	862.02
89	74	83	878.27
89	74	84	888.55
89	75	81	906.65
89	75	82	949.72
89	75	83	942.98
89	75	84	954.02
89	76	81	922.68
89	76	82	975.14
89	76	83	945.51
89	76	84	967.55
90	46	81	932.27
90	46	82	944.37
90	46	83	952.08
90	46	84	942.12
90	47	81	883.19
90	47	82	880.82
90	47	83	877.85
90	47	84	874.84
90	48	81	789.83
90	48	82	784.24
90	48	83	786.49
90	48	84	793.1
90	49	74	758.08
90	49	75	759.47
90	49	76	751.79
90	49	81	738
90	49	82	742.77
90	49	83	754.15
90	49	84	767.81
90	50	74	753.15
90	50	75	746.2
90	50	76	744.04
90	50	77	746.65
90	50	78	751.67
90	50	79	755.69
90	50	80	758.96
90	50	81	761.78
90	50	82	762.79
90	50	83	770.63
90	50	84	782.75
90	51	74	732.46
90	51	75	752.63
90	51	76	776.75
90	51	77	796.06
90	51	78	794.64
90	51	79	787.65
90	51	80	772.09
90	51	81	758
90	51	82	741.32
90	51	83	740.35
90	51	84	745.92
90	52	74	779.04
90	52	75	835.21
90	52	76	862.74
90	52	77	858.49
90	52	78	862.69
90	52	79	857.99
90	52	80	817.22
90	52	81	791.42
90	52	82	763.54
90	52	83	757.62
90	52	84	758.71
90	53	74	794.07
90	53	75	852.48
90	53	76	877.84
90	53	77	868.97
90	53	78	908.27
90	53	79	950.18
90	53	80	924.94
90	53	81	893.33
90	53	82	858.06
90	53	83	842.29
90	53	84	832.08
90	54	74	780.49
90	54	75	837.43
90	54	76	880.71
90	54	77	885.44
90	54	78	913.65
90	54	79	932.36
90	54	80	917.28
90	54	81	906.42
90	54	82	904.02
90	54	83	903.39
90	54	84	908.37
90	55	74	776.03
90	55	75	833.19
90	55	76	899.36
90	55	77	938.84
90	55	78	926.52
90	55	79	884.79
90	55	80	885.95
90	55	81	895.36
90	55	82	915.81
90	55	83	924.64
90	55	84	934.3
90	56	74	794.13
90	56	75	816.64
90	56	76	866.55
90	56	77	901.96
90	56	78	913.04
90	56	79	915.83
90	56	80	922.04
90	56	81	929.93
90	56	82	914.36
90	56	83	906.1
90	56	84	910.66
90	57	74	848.09
90	57	75	834.5
90	57	76	842.56
90	57	77	876.6
90	57	78	890.43
90	57	79	880.15
90	57	80	894.04
90	57	81	919.68
90	57	82	901.87
90	57	83	903.26
90	57	84	918.56
90	58	74	938.81
90	58	75	902.76
90	58	76	860.4
90	58	77	895.37
90	58	78	908.42
90	58	79	875.05
90	58	80	902.85
90	58	81	956.03
90	58	82	953.45
90	58	83	958.46
90	58	84	997.98
90	59	75	897.91
90	59	76	884.58
90	59	77	890.09
90	59	78	890.35
90	59	79	908.08
90	59	80	954.58
90	59	81	1019.3
90	59	82	994.21
90	59	83	945.29
90	59	84	977.49
90	60	75	798.12
90	60	76	766.37
90	60	77	750.79
90	60	78	743.69
90	60	79	774.67
90	60	80	780.18
90	60	81	748.77
90	60	82	727.06
90	60	83	705.63
90	60	84	724.53
90	61	77	688.28
90	61	78	714.29
90	61	79	751.75
90	61	80	747.3
90	61	81	702.94
90	61	82	675.42
90	61	83	636.37
90	61	84	711.43
90	62	75	809.6
90	62	76	810.52
90	62	77	819.8
90	62	78	849.89
90	62	79	855.72
90	62	80	847.48
90	62	81	836.35
90	62	82	801.83
90	62	83	723.65
90	62	84	820.76
90	63	75	717.66
90	63	76	791.37
90	63	77	844.02
90	63	78	827.09
90	63	79	864.51
90	63	80	912.21
90	63	81	958.46
90	63	82	942.16
90	63	83	861.33
90	63	84	930.24
90	64	75	681.64
90	64	76	783.07
90	64	77	839.04
90	64	78	775.91
90	64	79	803.24
90	64	80	858.72
90	64	81	924.91
90	64	82	929.01
90	64	83	866.34
90	64	84	888.34
90	65	74	857.78
90	65	75	787.77
90	65	76	834.94
90	65	77	851.04
90	65	78	757.31
90	65	79	755.09
90	65	80	801.82
90	65	81	885.37
90	65	82	917.38
90	65	83	892.11
90	65	84	888.49
90	66	74	878.23
90	66	75	868.64
90	66	76	844.58
90	66	77	803.93
90	66	78	740.36
90	66	79	742.78
90	66	80	790.94
90	66	81	864.36
90	66	82	907.5
90	66	83	926.4
90	66	84	908.87
90	67	74	909.96
90	67	75	882.71
90	67	76	817.34
90	67	77	750.25
90	67	78	723.69
90	67	79	738.73
90	67	80	774.47
90	67	81	802.22
90	67	82	819.6
90	67	83	824.16
90	67	84	809.07
90	68	74	952.02
90	68	75	854.84
90	68	76	776.54
90	68	77	726.32
90	68	78	735.72
90	68	79	757.56
90	68	80	776.99
90	68	81	767.59
90	68	82	766.01
90	68	83	770.95
90	68	84	779.26
90	69	74	876.63
90	69	75	790.25
90	69	76	750.55
90	69	77	745.05
90	69	78	775.68
90	69	79	789.58
90	69	80	781.67
90	69	81	760.13
90	69	82	751.09
90	69	83	766.83
90	69	84	794.38
90	70	74	826.15
90	70	75	766.36
90	70	76	736.55
90	70	77	732.07
90	70	78	763.05
90	70	79	774.94
90	70	80	767.25
90	70	81	754.32
90	70	82	746.01
90	70	83	741.21
90	70	84	772.49
90	71	74	801.29
90	71	75	767.73
90	71	76	731.34
90	71	77	717.33
90	71	78	750.5
90	71	79	765.93
90	71	80	763.65
90	71	81	757.73
90	71	82	749
90	71	83	735.46
90	71	84	763.19
90	72	74	790.53
90	72	75	777.11
90	72	76	747.68
90	72	77	721.89
90	72	78	754.22
90	72	79	769.63
90	72	80	772.78
90	72	81	776.83
90	72	82	776.1
90	72	83	775.77
90	72	84	783.12
90	73	74	790.49
90	73	75	783
90	73	76	754.48
90	73	81	823.92
90	73	82	841
90	73	83	855.91
90	73	84	855.79
90	74	81	890.83
90	74	82	916.42
90	74	83	932.37
90	74	84	929.7
90	75	81	963.58
90	75	82	986.15
90	75	83	986.58
90	75	84	985.96
90	76	81	954.91
90	76	82	988.17
90	76	83	993.89
90	76	84	1000.5
91	47	81	885.79
91	47	82	870.64
91	47	83	884.88
91	47	84	896.35
91	48	81	801.59
91	48	82	779.8
91	48	83	802.54
91	48	84	830.12
91	49	74	769.36
91	49	75	775.38
91	49	76	770.05
91	49	81	748.05
91	49	82	739.09
91	49	83	769.69
91	49	84	799.87
91	50	74	762.96
91	50	75	761.19
91	50	76	755.97
91	50	81	766.38
91	50	82	770.85
91	50	83	782.04
91	50	84	796.71
91	51	74	748.79
91	51	75	761
91	51	76	777.3
91	51	81	767.65
91	51	82	753.23
91	51	83	755.31
91	51	84	767.92
91	52	74	790.57
91	52	75	846.84
91	52	76	870.83
91	52	81	802.69
91	52	82	763.02
91	52	83	758.2
91	52	84	758.37
91	53	74	827.61
91	53	75	882.93
91	53	76	906.49
91	53	81	908.15
91	53	82	836.65
91	53	83	811.65
91	53	84	794.73
91	54	74	837.29
91	54	75	876.71
91	54	76	906.53
91	54	81	928.42
91	54	82	911.68
91	54	83	896.16
91	54	84	877.69
91	55	74	811.67
91	55	75	874.92
91	55	76	929.81
91	55	81	914.23
91	55	82	943.28
91	55	83	941.78
91	55	84	933.8
91	56	74	805.52
91	56	75	851.25
91	56	76	902.39
91	56	81	950.5
91	56	82	932.32
91	56	83	928.21
91	56	84	942.31
91	57	74	834.06
91	57	75	841.27
91	57	76	863.74
91	57	77	914.1
91	57	78	940.11
91	57	79	932.31
91	57	80	939.3
91	57	81	962.06
91	57	82	934.41
91	57	83	927.48
91	57	84	938.62
91	58	74	909.48
91	58	75	879.89
91	58	76	862.12
91	58	77	928
91	58	78	954.51
91	58	79	915.6
91	58	80	943.22
91	58	81	1014.4
91	58	82	991.58
91	58	83	986.83
91	58	84	1014.7
91	59	74	910.11
91	59	75	905.83
91	59	76	901.8
91	59	77	917.93
91	59	78	925.54
91	59	79	921.51
91	59	80	962.14
91	59	81	1044.7
91	59	82	1017.3
91	59	83	987.91
91	59	84	1003.3
91	60	74	824.52
91	60	75	803.65
91	60	76	761.21
91	60	77	751.05
91	60	78	748.04
91	60	79	746.21
91	60	80	763.48
91	60	81	791.08
91	60	82	791.11
91	60	83	785.39
91	60	84	769.58
91	61	74	753.98
91	61	75	695.8
91	61	76	651.25
91	61	77	664.41
91	61	78	713.6
91	61	79	725.93
91	61	80	736.33
91	61	81	733.48
91	61	82	739.96
91	61	83	736.01
91	61	84	706.01
91	62	74	867.83
91	62	75	672.05
91	62	76	770.9
91	62	77	836.51
91	62	78	895.52
91	62	79	894.31
91	62	80	871.26
91	62	81	840.91
91	62	82	841.44
91	62	83	834.17
91	62	84	819.31
91	63	74	859.31
91	63	75	645.77
91	63	76	799.2
91	63	77	860.8
91	63	78	827.05
91	63	79	882.45
91	63	80	933.49
91	63	81	939.32
91	63	82	934.66
91	63	83	901.57
91	63	84	944.95
91	64	74	817.49
91	64	75	712.36
91	64	76	813.65
91	64	77	836.14
91	64	78	753.29
91	64	79	814.48
91	64	80	886.74
91	64	81	907.98
91	64	82	895.96
91	64	83	842.61
91	64	84	896.47
91	65	74	856.44
91	65	75	878.4
91	65	76	872.18
91	65	77	827.37
91	65	78	736.82
91	65	79	769.96
91	65	80	839.23
91	65	81	886.83
91	65	82	892.48
91	65	83	853.72
91	65	84	899.64
91	66	74	879.41
91	66	75	897.96
91	66	76	849.75
91	66	77	791.04
91	66	78	722.82
91	66	79	743.99
91	66	80	814.42
91	66	81	886.01
91	66	82	921.79
91	66	83	930.61
91	66	84	939.56
91	67	74	910.77
91	67	75	886.96
91	67	76	817.16
91	67	81	832.42
91	67	82	850.29
91	67	83	866.96
91	67	84	861.38
91	68	74	948.72
91	68	75	869.87
91	68	76	786.99
91	68	81	798.53
91	68	82	792.5
91	68	83	808.91
91	68	84	814.5
91	69	74	867.44
91	69	75	803.42
91	69	76	758.94
91	69	81	797.76
91	69	82	787.05
91	69	83	791.14
91	69	84	805.27
91	70	74	808.65
91	70	75	777.58
91	70	76	751.66
91	70	81	776.61
91	70	82	767.07
91	70	83	768.05
91	70	84	787.16
91	71	74	778.62
91	71	75	782.73
91	71	76	759.89
91	71	81	773.54
91	71	82	767.41
91	71	83	764.02
91	71	84	784.73
91	72	74	788.05
91	72	75	786.45
91	72	76	760.6
91	72	81	807.87
91	72	82	812.24
91	72	83	798.05
91	72	84	806.49
91	73	74	796.17
91	73	75	792.85
91	73	76	764.79
91	73	81	873.18
91	73	82	882.87
91	73	83	876.06
91	73	84	880.7
91	74	74	800.18
91	74	75	798.35
91	74	76	769.12
91	74	81	953.76
91	74	82	954.96
91	74	83	959.92
91	74	84	967.89
91	75	81	1025.3
91	75	82	1011
91	75	83	1004.4
91	75	84	1020.7
91	76	81	1005.2
91	76	82	997.39
91	76	83	1003.9
91	76	84	1028.1
92	47	81	958.32
92	47	82	951.59
92	47	83	949.88
92	47	84	965
92	48	81	860.36
92	48	82	863.51
92	48	83	879.37
92	48	84	906.25
92	49	74	790.89
92	49	75	803.03
92	49	76	793.7
92	49	81	788.55
92	49	82	793.22
92	49	83	827.44
92	49	84	858.17
92	50	74	784.27
92	50	75	797.14
92	50	76	782.57
92	50	81	777.63
92	50	82	800.76
92	50	83	817.26
92	50	84	832.7
92	51	74	785.56
92	51	75	782.2
92	51	76	772.63
92	51	81	762.53
92	51	82	781.97
92	51	83	785.05
92	51	84	805.18
92	52	74	805.25
92	52	75	843.34
92	52	76	855.13
92	52	81	762.38
92	52	82	762.52
92	52	83	759.04
92	52	84	767.26
92	53	74	852.09
92	53	75	901.75
92	53	76	922.37
92	53	81	798.71
92	53	82	763.06
92	53	83	755.45
92	53	84	753.18
92	54	74	911.65
92	54	75	931.35
92	54	76	950.66
92	54	81	833.9
92	54	82	808.09
92	54	83	807.86
92	54	84	813.8
92	55	74	879.82
92	55	75	928.45
92	55	76	961.57
92	55	81	864.51
92	55	82	859.77
92	55	83	868.09
92	55	84	877.77
92	56	74	849.63
92	56	75	903.96
92	56	76	938.27
92	56	81	891.12
92	56	82	885.11
92	56	83	888.55
92	56	84	902.87
92	57	74	838.56
92	57	75	864.64
92	57	76	894.86
92	57	77	897.48
92	57	78	927.51
92	57	79	963.76
92	57	80	939.29
92	57	81	918.68
92	57	82	892.14
92	57	83	883.22
92	57	84	896.99
92	58	74	862.84
92	58	75	846.94
92	58	76	875.14
92	58	77	910.34
92	58	78	946.67
92	58	79	974.65
92	58	80	974.6
92	58	81	966.27
92	58	82	931.84
92	58	83	926.71
92	58	84	955.49
92	59	74	922.51
92	59	75	916.96
92	59	76	939.39
92	59	77	949.93
92	59	78	964.4
92	59	79	988.52
92	59	80	977.26
92	59	81	962.53
92	59	82	942.81
92	59	83	934.37
92	59	84	953.58
92	60	74	874.63
92	60	75	858.6
92	60	76	831.68
92	60	77	831.39
92	60	78	840.45
92	60	79	803.12
92	60	80	787.55
92	60	81	810.96
92	60	82	815.06
92	60	83	813.16
92	60	84	795.63
92	61	74	776.39
92	61	75	712.3
92	61	76	697.6
92	61	77	754.83
92	61	78	814.59
92	61	79	766.83
92	61	80	773.92
92	61	81	830.38
92	61	82	865.16
92	61	83	870.47
92	61	84	794.65
92	62	74	789.85
92	62	75	563.04
92	62	76	744.3
92	62	77	864.21
92	62	78	914.98
92	62	79	918.15
92	62	80	923.53
92	62	81	944.74
92	62	82	974.32
92	62	83	986.33
92	62	84	908.09
92	63	74	795.6
92	63	75	629.23
92	63	76	838.34
92	63	77	916.05
92	63	78	870.68
92	63	79	912.05
92	63	80	948.54
92	63	81	963.65
92	63	82	987.7
92	63	83	1001.1
92	63	84	987.44
92	64	74	786.69
92	64	75	796.93
92	64	76	893.91
92	64	77	905.95
92	64	78	826.11
92	64	79	840.63
92	64	80	873.91
92	64	81	913.95
92	64	82	933.95
92	64	83	924.45
92	64	84	941.32
92	65	74	810.74
92	65	75	950.77
92	65	76	913.44
92	65	77	864.47
92	65	78	815.89
92	65	79	787.42
92	65	80	803.2
92	65	81	874.23
92	65	82	906.17
92	65	83	900.35
92	65	84	931.55
92	66	74	871.98
92	66	75	917.44
92	66	76	884.65
92	66	77	854.7
92	66	78	832.5
92	66	79	792.85
92	66	80	788.8
92	66	81	851.28
92	66	82	903.05
92	66	83	938.19
92	66	84	956.19
92	67	74	923.7
92	67	75	889.28
92	67	76	852.66
92	67	81	808.71
92	67	82	847.44
92	67	83	889.73
92	67	84	904.97
92	68	74	938.36
92	68	75	884.27
92	68	76	823.16
92	68	81	785.65
92	68	82	798.07
92	68	83	825.08
92	68	84	845.57
92	69	74	874.13
92	69	75	842.15
92	69	76	796.48
92	69	81	798.05
92	69	82	792.24
92	69	83	791.92
92	69	84	809.01
92	70	74	814.18
92	70	75	805.78
92	70	76	776.57
92	70	81	787.8
92	70	82	782.71
92	70	83	772.78
92	70	84	794.67
92	71	74	770.55
92	71	75	782.78
92	71	76	768.61
92	71	81	787.41
92	71	82	788.97
92	71	83	779.01
92	71	84	810.15
92	72	74	791.15
92	72	75	792.47
92	72	76	770.77
92	72	81	818.5
92	72	82	826.1
92	72	83	822.09
92	72	84	846.44
92	73	74	800.49
92	73	75	804.99
92	73	76	775.77
92	73	81	885.61
92	73	82	895
92	73	83	890.61
92	73	84	909.56
92	74	74	803.15
92	74	75	823.92
92	74	76	789.81
92	74	81	979.64
92	74	82	986.79
92	74	83	977.67
92	74	84	993.54
92	75	81	1009.2
92	75	82	1005.6
92	75	83	1014.3
92	75	84	1038.7
92	76	81	989.79
92	76	82	987.07
92	76	83	999.94
92	76	84	1034.5
93	49	74	819.33
93	49	75	828.93
93	49	76	798.53
93	50	74	800.29
93	50	75	816.76
93	50	76	791.16
93	50	81	786.78
93	50	82	800.89
93	50	83	831.28
93	50	84	855.95
93	51	74	825.5
93	51	75	777.13
93	51	76	759.38
93	51	81	770.58
93	51	82	790.99
93	51	83	804.39
93	51	84	834.21
93	52	74	828.28
93	52	75	798.37
93	52	76	781.62
93	52	81	767.77
93	52	82	776.99
93	52	83	778.37
93	52	84	806.42
93	53	74	861.56
93	53	75	855.64
93	53	76	840.72
93	53	81	752.56
93	53	82	727.07
93	53	83	733.98
93	53	84	756.26
93	54	71	778.81
93	54	72	788.45
93	54	73	844.25
93	54	74	933.51
93	54	75	917.1
93	54	76	902.54
93	54	81	770.58
93	54	82	735.57
93	54	83	746.53
93	54	84	767.72
93	55	71	792.59
93	55	72	790.44
93	55	73	846.66
93	55	74	968.05
93	55	75	961.16
93	55	76	955.17
93	55	81	800.95
93	55	82	771.98
93	55	83	787.44
93	55	84	816.47
93	56	71	821.72
93	56	72	811
93	56	73	840.39
93	56	74	953.95
93	56	75	968.21
93	56	76	965.14
93	56	81	813.99
93	56	82	806.65
93	56	83	821.53
93	56	84	842.33
93	57	71	913.05
93	57	72	859.11
93	57	73	811.3
93	57	74	905.78
93	57	75	932.43
93	57	76	934.29
93	57	77	933.96
93	57	78	939.68
93	57	79	950.27
93	57	80	891.14
93	58	71	956.93
93	58	72	939.01
93	58	73	848.62
93	58	74	854.71
93	58	75	863.86
93	58	76	880.01
93	58	77	923.31
93	58	78	950.44
93	58	79	973.31
93	58	80	943.34
93	59	71	955.44
93	59	72	998.75
93	59	73	939.7
93	59	74	930.07
93	59	75	914.67
93	59	76	905.51
93	59	77	927.76
93	59	78	954.93
93	59	79	992.36
93	59	80	958
93	60	71	949.29
93	60	72	995.35
93	60	73	912.63
93	60	74	885.43
93	60	75	883.63
93	60	76	862.76
93	60	77	841.57
93	60	78	826.42
93	60	79	787.49
93	60	80	784.6
93	61	74	705.69
93	61	75	750.01
93	61	76	787.19
93	61	77	798.35
93	61	78	794.19
93	61	79	739.27
93	61	80	766.9
93	62	71	858.91
93	62	72	928.61
93	62	73	864.74
93	62	74	791.83
93	62	75	714.47
93	62	76	800.34
93	62	77	868
93	62	78	904.51
93	62	79	906.06
93	62	80	926.77
93	63	71	844.24
93	63	72	920.65
93	63	73	921.91
93	63	74	872.59
93	63	75	811.63
93	63	76	857.39
93	63	77	888.6
93	63	78	886.05
93	63	79	918.7
93	63	80	940.99
93	64	71	871.17
93	64	72	874.94
93	64	73	879.18
93	64	74	878.47
93	64	75	902.56
93	64	76	904.51
93	64	77	897.22
93	64	78	859.51
93	64	79	863.15
93	64	80	871.01
93	65	71	872.43
93	65	72	947.8
93	65	73	853.58
93	65	74	828.75
93	65	75	915.14
93	65	76	926.68
93	65	77	908.81
93	65	78	864.08
93	65	79	819.99
93	65	80	806.17
93	66	71	869.38
93	66	72	975.89
93	66	73	927.6
93	66	74	914.75
93	66	75	933.37
93	66	76	912.96
93	67	71	860.9
93	67	72	970.35
93	67	73	991.57
93	67	74	975.93
93	67	75	940.84
93	67	76	907.6
93	67	81	790.18
93	67	82	822.86
93	67	83	872.32
93	67	84	915.35
93	68	71	846.55
93	68	72	997.55
93	68	73	984.26
93	68	74	952.24
93	68	75	933.84
93	68	76	903.77
93	68	81	782.64
93	68	82	794.99
93	68	83	815.34
93	68	84	857.32
93	69	71	766.85
93	69	72	941.84
93	69	73	932.96
93	69	74	890.41
93	69	75	874.03
93	69	76	846.38
93	69	81	790.3
93	69	82	789.45
93	69	83	786.49
93	69	84	808.5
93	70	74	835.4
93	70	75	825.86
93	70	76	808.3
93	70	81	784.64
93	70	82	780.65
93	70	83	767.31
93	70	84	794.53
93	71	74	805.72
93	71	75	806.65
93	71	76	794.61
93	71	81	786.78
93	71	82	787.45
93	71	83	774.4
93	71	84	814.27
93	72	74	826.02
93	72	75	833.02
93	72	76	800.98
93	72	81	826.24
93	72	82	837.85
93	72	83	850.17
93	72	84	886.44
93	73	74	835.57
93	73	75	832.2
93	73	76	795.66
93	73	81	904.16
93	73	82	913.99
93	73	83	917.3
93	73	84	946.04
93	74	74	845.22
93	74	75	813.86
93	74	76	786
94	49	74	828.22
94	49	75	825.12
94	49	76	804.77
94	50	71	890.63
94	50	72	833.21
94	50	73	811.43
94	50	74	810.39
94	50	75	822.74
94	50	76	791.36
94	51	71	895.09
94	51	72	860.53
94	51	73	833.75
94	51	74	804.19
94	51	75	767.23
94	51	76	746.99
94	52	71	873.52
94	52	72	857.13
94	52	73	835.71
94	52	74	812.05
94	52	75	781.62
94	52	76	765.15
94	53	69	632.92
94	53	70	725.44
94	53	71	843.73
94	53	72	839.72
94	53	73	842.66
94	53	74	846.56
94	53	75	826.86
94	53	76	811.85
94	54	69	614.5
94	54	70	690.43
94	54	71	831.99
94	54	72	841.64
94	54	73	866.43
94	54	74	902.09
94	54	75	888.61
94	54	76	878.06
94	54	78	886.08
94	54	79	868.67
94	54	80	807.99
94	55	69	604.78
94	55	70	681.21
94	55	71	820.65
94	55	72	813.36
94	55	73	858.4
94	55	74	956.04
94	55	75	941.92
94	55	76	928.76
94	55	78	934.15
94	55	79	924.82
94	55	80	851.24
94	56	69	661.78
94	56	70	720.91
94	56	71	834.48
94	56	72	823.84
94	56	73	861.71
94	56	74	968.52
94	56	75	956.78
94	56	76	941.03
94	56	78	962.88
94	56	79	975.69
94	56	80	870.37
94	57	71	888.69
94	57	72	874.74
94	57	73	863.72
94	57	74	925.83
94	57	75	936.29
94	57	76	935.68
94	57	77	936.92
94	57	78	960.23
94	57	79	977.94
94	57	80	884.76
94	58	71	929.82
94	58	72	925.55
94	58	73	885.05
94	58	74	897.8
94	58	75	912.36
94	58	76	926.65
94	58	77	964.29
94	58	78	979.41
94	58	79	986.93
94	58	80	930.56
94	59	71	963.11
94	59	72	990.14
94	59	73	961.1
94	59	74	962.04
94	59	75	947.58
94	59	76	920.1
94	59	77	921.59
94	59	78	947.31
94	59	79	1006.3
94	59	80	958.18
94	60	71	908.32
94	60	72	945.73
94	60	73	876.84
94	60	74	857.16
94	60	75	856.66
94	60	76	870.47
94	60	77	841.31
94	60	78	810.74
94	60	79	786.76
94	60	80	804.53
94	61	71	670.55
94	61	72	643.13
94	61	73	615.29
94	61	74	619.07
94	61	75	689.29
94	61	76	824.06
94	61	77	835.41
94	61	78	802.43
94	61	79	724.05
94	61	80	768.88
94	62	71	717.78
94	62	72	732.71
94	62	73	752.68
94	62	74	784.41
94	62	75	819.59
94	62	76	872.6
94	62	77	904.34
94	62	78	920.05
94	62	79	886.15
94	62	80	907.89
94	63	71	853.5
94	63	72	887.32
94	63	73	920.51
94	63	74	944.29
94	63	75	941.42
94	63	76	913.3
94	63	77	908.91
94	63	78	926.85
94	63	79	935.08
94	63	80	939.12
94	64	71	887.65
94	64	72	951.02
94	64	73	982.3
94	64	74	985.63
94	64	75	977.88
94	64	76	929
94	64	77	913.35
94	64	78	915.47
94	64	79	905.46
94	64	80	891.2
94	65	71	901.75
94	65	72	999.23
94	65	73	959.68
94	65	74	934.56
94	65	75	954.17
94	65	76	937.47
94	65	77	931.16
94	65	78	924.65
94	65	79	881.94
94	65	80	854.14
94	66	71	902.9
94	66	72	1010.6
94	66	73	968.26
94	66	74	956.84
94	66	75	970.35
94	66	76	941.98
94	66	78	946.8
94	66	79	915.71
94	66	80	876.26
94	67	69	749.79
94	67	70	795.71
94	67	71	862.63
94	67	72	976.64
94	67	73	965.54
94	67	74	958.79
94	67	75	966.37
94	67	76	935.6
94	67	78	950.17
94	67	79	914.67
94	67	80	865.69
94	68	69	672.95
94	68	70	720.52
94	68	71	801.82
94	68	72	946.48
94	68	73	939.85
94	68	74	931.29
94	68	75	948.43
94	68	76	922.12
94	68	78	935.69
94	68	79	895.19
94	68	80	846
94	69	69	658.78
94	69	70	682.57
94	69	71	740.76
94	69	72	888.97
94	69	73	892.63
94	69	74	876.88
94	69	75	874.64
94	69	76	848.31
94	69	78	849.88
94	69	79	844.12
94	69	80	828.02
94	70	69	668.58
94	70	70	660.62
94	70	71	694.3
94	70	72	840.06
94	70	73	849.27
94	70	74	827.47
94	70	75	816.71
94	70	76	800.5
94	71	71	673.11
94	71	72	816.7
94	71	73	832.72
94	71	74	812.7
94	71	75	799.08
94	71	76	793.79
94	72	71	652.62
94	72	72	804.5
94	72	73	837.59
94	72	74	824.69
94	72	75	821.26
94	72	76	806.8
94	73	71	632.83
94	73	72	795.82
94	73	73	843.29
94	73	74	828.83
94	73	75	817.43
94	73	76	805.78
94	74	74	837.96
94	74	75	789.87
94	74	76	790.98
95	50	71	886.52
95	50	72	848.32
95	50	73	824.42
95	51	71	890.68
95	51	72	873.93
95	51	73	855.01
95	52	71	883.67
95	52	72	889.05
95	52	73	882.62
95	53	69	624.36
95	53	70	723.04
95	53	71	843.71
95	53	72	865.21
95	53	73	884.29
95	53	77	889.75
95	53	78	908.38
95	53	79	879.89
95	53	80	811.03
95	54	69	623.93
95	54	70	700.73
95	54	71	830.91
95	54	72	852.04
95	54	73	856.96
95	54	77	929.84
95	54	78	950.41
95	54	79	923.5
95	54	80	838.99
95	55	69	628.89
95	55	70	698.85
95	55	71	840.67
95	55	72	842.01
95	55	73	852.36
95	55	77	973
95	55	78	993.78
95	55	79	979.63
95	55	80	886.95
95	56	69	679.58
95	56	70	735.39
95	56	71	863.3
95	56	72	847.39
95	56	73	860.46
95	56	77	950.06
95	56	78	1004.8
95	56	79	1036.1
95	56	80	933.99
95	57	69	757.55
95	57	70	779.95
95	57	71	887.79
95	57	72	883.7
[truncated: 7,412 more rows]
