# Supplementary material for: From mathematics to medicine: A practical primer on topological data analysis (TDA) and the development of related analytic tools for the functional discovery of latent structure in fMRI data
Source: PLoS One. 2021 Aug 12;16(8):e0255859. doi: 10.1371/journal.pone.0255859 (PMC8360597; doi:10.1371/journal.pone.0255859)
Supplement: S1 Data — The included archive of .csv files has one .csv file for each time index. Each .csv file contains a single matrix, which has one column for each of the spatial coordinates x, y, z and one column for the fMRI signal amplitude at voxel (x, y, z) at that time index. This is normalized scan data for a single patient from our study, described in the paper, with an ACC (anterior cingulate cortex) mask applied. This is the data we used, together with our software implementation of our workflow (available at https://github.com/regalski/Wayne-State-TDA), to produce the persistence diagrams, vineyards, and loop locations pictured in the figures and described in the Workflow section of our paper. (ZIP) [file pone.0255859.s004.zip › lea2002_145_121_121_time_238_rdACC.csv]

86	49	77	708.65
86	49	78	715.88
86	49	79	721.6
86	49	80	726.72
86	50	77	705.21
86	50	78	703.07
86	50	79	703.67
86	50	80	703.42
86	51	77	692.14
86	51	78	698.51
86	51	79	701.95
86	51	80	689.55
86	52	77	701.77
86	52	78	706.89
86	52	79	706.43
86	52	80	690.25
86	53	77	790.3
86	53	78	751.78
86	53	79	717.18
86	53	80	702.96
86	54	77	840.96
86	54	78	817.12
86	54	79	814.1
86	54	80	778.54
86	55	77	863.15
86	55	78	849.12
86	55	79	881.56
86	55	80	847.52
86	56	77	852.54
86	56	78	841.77
86	56	79	878.7
86	56	80	887.37
86	57	77	833.83
86	57	78	856.93
86	57	79	892.86
86	57	80	886.19
86	57	81	867.59
86	57	82	841.52
86	58	77	823.04
86	58	78	864.2
86	58	79	899.91
86	58	80	885.82
86	58	81	828.62
86	58	82	838.27
86	59	81	768.31
86	59	82	801.15
86	60	81	737.6
86	60	82	767.02
86	61	81	820.8
86	61	82	836.52
86	62	81	866.48
86	62	82	868.24
86	63	77	870.43
86	63	78	816.85
86	63	79	824.49
86	63	80	844.65
86	63	81	796.75
86	63	82	796.64
86	64	77	867.65
86	64	78	843.76
86	64	79	828.69
86	64	80	817.06
86	64	81	754.71
86	64	82	733.98
86	65	77	871.5
86	65	78	875.58
86	65	79	852.7
86	65	80	811.78
86	65	81	763.54
86	65	82	738.76
86	66	77	864.22
86	66	78	915.55
86	66	79	882.69
86	66	80	808.33
86	66	81	779.81
86	66	82	761.2
86	67	77	783.2
86	67	78	835.87
86	67	79	840.94
86	67	80	824.91
86	68	77	814.33
86	68	78	839.98
86	68	79	836.38
86	68	80	813
86	69	77	870.13
86	69	78	843.2
86	69	79	813.15
86	69	80	777.34
86	70	77	797.3
86	70	78	758.37
86	70	79	735.87
86	70	80	725.52
86	71	77	749.93
86	71	78	723.74
86	71	79	708.8
86	71	80	696.99
86	72	77	725.07
86	72	78	712.01
86	72	79	697.26
86	72	80	687.22
86	73	77	733.33
86	73	78	718.56
86	73	79	709.18
86	73	80	709.6
87	46	81	945.31
87	46	82	956.94
87	46	83	954.51
87	46	84	946.13
87	47	81	842.06
87	47	82	867.11
87	47	83	866.44
87	47	84	861.9
87	48	81	784.46
87	48	82	788.29
87	48	83	782.68
87	48	84	783.96
87	49	77	699.93
87	49	78	709.61
87	49	79	726.27
87	49	80	757.4
87	49	81	755.82
87	49	82	750.45
87	49	83	743.46
87	49	84	745.01
87	50	77	718.23
87	50	78	728.05
87	50	79	734.39
87	50	80	722.61
87	50	81	718.39
87	50	82	722.13
87	50	83	723.63
87	50	84	729.77
87	51	77	707.59
87	51	78	721.36
87	51	79	726.74
87	51	80	698.73
87	52	77	706.31
87	52	78	722.36
87	52	79	727.51
87	52	80	697.33
87	53	77	821.76
87	53	78	780.65
87	53	79	735.44
87	53	80	713.53
87	54	77	867.94
87	54	78	834.44
87	54	79	808.46
87	54	80	767.19
87	55	77	865.17
87	55	78	858.18
87	55	79	888.82
87	55	80	834.68
87	55	81	793.54
87	55	82	772.5
87	55	83	760.84
87	55	84	766.18
87	56	77	855.9
87	56	78	859.75
87	56	79	944.17
87	56	80	909.57
87	56	81	865.42
87	56	82	802.18
87	56	83	770.03
87	56	84	773.98
87	57	77	852.77
87	57	78	875.62
87	57	79	938.69
87	57	80	924.68
87	57	81	898.24
87	57	82	836.12
87	57	83	790.29
87	57	84	769.84
87	58	77	849.22
87	58	78	884.8
87	58	79	917.45
87	58	80	915.54
87	58	81	893.99
87	58	82	874.14
87	58	83	865.85
87	58	84	837.91
87	59	77	861.6
87	59	78	862.94
87	59	79	880.77
87	59	80	876.9
87	59	81	835.56
87	59	82	853.37
87	59	83	883.91
87	59	84	862.56
87	60	77	782.66
87	60	78	741.87
87	60	79	777.09
87	60	80	786.01
87	60	81	755
87	60	82	777.23
87	60	83	808.55
87	60	84	826.15
87	61	77	754.23
87	61	78	706.85
87	61	79	759.52
87	61	80	807.79
87	61	81	817.58
87	61	82	828.01
87	61	83	829.83
87	61	84	839.87
87	62	77	822.57
87	62	78	790.74
87	62	79	805.86
87	62	80	831.31
87	62	81	872.4
87	62	82	874.84
87	62	83	863.51
87	62	84	854.32
87	63	77	885.72
87	63	78	865.93
87	63	79	812.51
87	63	80	766.34
87	63	81	811.71
87	63	82	833.58
87	63	83	859.03
87	63	84	842.13
87	64	77	870.55
87	64	78	840.95
87	64	79	786.19
87	64	80	737.1
87	64	81	776.84
87	64	82	797.94
87	64	83	814.48
87	64	84	788.52
87	65	77	851.02
87	65	78	834.3
87	65	79	793.66
87	65	80	738.73
87	65	81	748.63
87	65	82	755.07
87	65	83	769.06
87	65	84	762.24
87	66	77	847.48
87	66	78	870.94
87	66	79	825.15
87	66	80	738.16
87	66	81	718.54
87	66	82	714.32
87	66	83	730.87
87	66	84	744.21
87	67	77	854.68
87	67	78	830.42
87	67	79	793.25
87	67	80	746.74
87	67	81	718.22
87	67	82	716.78
87	67	83	741.77
87	67	84	744.39
87	68	77	857.65
87	68	78	828.62
87	68	79	796.57
87	68	80	755.61
87	68	81	741.08
87	68	82	739.16
87	68	83	740.18
87	68	84	723.34
87	69	77	835.07
87	69	78	827.05
87	69	79	792.08
87	69	80	750.98
87	70	77	765.34
87	70	78	751.61
87	70	79	741.27
87	70	80	740.52
87	71	77	743.66
87	71	78	734.18
87	71	79	728.28
87	71	80	727.09
87	72	77	737.02
87	72	78	728.26
87	72	79	718.79
87	72	80	716.74
87	73	77	731.7
87	73	78	711
87	73	79	709.2
87	73	80	727.52
87	73	81	760.15
87	73	82	773.01
87	73	83	766.93
87	73	84	769.64
87	74	81	783.77
87	74	82	819.49
87	74	83	842.12
87	74	84	854.88
87	75	81	798.55
87	75	82	855.17
87	75	83	901.9
87	75	84	919.98
87	76	81	800.94
87	76	82	874.03
87	76	83	933.91
87	76	84	963.98
88	46	81	960.46
88	46	82	972.68
88	46	83	970.56
88	46	84	962.06
88	47	81	877.15
88	47	82	889.78
88	47	83	877.84
88	47	84	866.9
88	48	81	785.36
88	48	82	795.08
88	48	83	772.75
88	48	84	773.47
88	49	77	672.86
88	49	78	693.32
88	49	79	708.3
88	49	80	723.13
88	49	81	744.66
88	49	82	757.1
88	49	83	741.81
88	49	84	746.07
88	50	77	700.24
88	50	78	717.13
88	50	79	724.86
88	50	80	718.46
88	50	81	725.49
88	50	82	733.58
88	50	83	739.59
88	50	84	746.2
88	51	77	736.51
88	51	78	733.38
88	51	79	724.32
88	51	80	704.15
88	52	77	782.37
88	52	78	763.44
88	52	79	746.36
88	52	80	725
88	53	77	882.06
88	53	78	839.97
88	53	79	803.89
88	53	80	788.47
88	54	77	902.29
88	54	78	878.24
88	54	79	858.55
88	54	80	829.25
88	55	77	877.26
88	55	78	877.18
88	55	79	899.8
88	55	80	860
88	55	81	833.02
88	55	82	832.71
88	55	83	832.78
88	55	84	836.8
88	56	77	853.92
88	56	78	851.5
88	56	79	889.49
88	56	80	873.51
88	56	81	857.26
88	56	82	845.9
88	56	83	838.23
88	56	84	852.1
88	57	77	855.43
88	57	78	872.49
88	57	79	908.39
88	57	80	899.03
88	57	81	877.43
88	57	82	849.9
88	57	83	831.13
88	57	84	839.5
88	58	77	868.87
88	58	78	901.12
88	58	79	915.16
88	58	80	908.76
88	58	81	898.65
88	58	82	890.56
88	58	83	885.34
88	58	84	878.75
88	59	77	895.02
88	59	78	896.47
88	59	79	881.3
88	59	80	880.73
88	59	81	873.21
88	59	82	877.22
88	59	83	885.49
88	59	84	870.55
88	60	77	873.48
88	60	78	866.68
88	60	79	827.59
88	60	80	795.51
88	60	81	765.62
88	60	82	766.24
88	60	83	776.94
88	60	84	806.9
88	61	77	853.78
88	61	78	856.49
88	61	79	833.52
88	61	80	828.82
88	61	81	837.15
88	61	82	837.97
88	61	83	831.05
88	61	84	850.46
88	62	77	854.97
88	62	78	868.65
88	62	79	855.78
88	62	80	857.28
88	62	81	909.3
88	62	82	912.65
88	62	83	892.34
88	62	84	883.39
88	63	77	881.84
88	63	78	857.71
88	63	79	823.55
88	63	80	803.14
88	63	81	868.59
88	63	82	897.61
88	63	83	911.98
88	63	84	877.89
88	64	77	890.2
88	64	78	831.18
88	64	79	781.75
88	64	80	758.31
88	64	81	844.88
88	64	82	878.39
88	64	83	889.26
88	64	84	836.07
88	65	77	902.71
88	65	78	821.58
88	65	79	762.19
88	65	80	729.38
88	65	81	806.93
88	65	82	836.46
88	65	83	848.67
88	65	84	804.39
88	66	77	898.76
88	66	78	815.14
88	66	79	754.93
88	66	80	711.51
88	66	81	757.07
88	66	82	777.28
88	66	83	790.26
88	66	84	769.21
88	67	77	863.07
88	67	78	786.07
88	67	79	737.1
88	67	80	708.73
88	67	81	735.11
88	67	82	748.05
88	67	83	762.03
88	67	84	748.18
88	68	77	814.97
88	68	78	767.05
88	68	79	736.42
88	68	80	718.74
88	68	81	738.55
88	68	82	752.5
88	68	83	765.35
88	68	84	748.46
88	69	77	760.8
88	69	78	744.67
88	69	79	732.55
88	69	80	724.74
88	70	77	741.48
88	70	78	726.72
88	70	79	725.37
88	70	80	732.21
88	71	77	739.69
88	71	78	730.8
88	71	79	729.67
88	71	80	734.19
88	72	77	739.26
88	72	78	739.96
88	72	79	730.4
88	72	80	727.9
88	73	77	736.62
88	73	78	718.13
88	73	79	718.15
88	73	80	739.31
88	73	81	774.49
88	73	82	792.15
88	73	83	797.59
88	73	84	795.12
88	74	81	817.09
88	74	82	858.95
88	74	83	878.08
88	74	84	885.89
88	75	81	858.15
88	75	82	918.98
88	75	83	943.41
88	75	84	956.86
88	76	81	871.91
88	76	82	936.37
88	76	83	941.8
88	76	84	969.78
89	46	81	974.8
89	46	82	980.29
89	46	83	959.96
89	46	84	948.82
89	47	81	891.61
89	47	82	888.42
89	47	83	867.17
89	47	84	856.93
89	48	81	788.92
89	48	82	791.99
89	48	83	766.09
89	48	84	764.6
89	49	77	715.53
89	49	78	719.63
89	49	79	717.35
89	49	80	716.35
89	49	81	742.46
89	49	82	757.66
89	49	83	745.68
89	49	84	752.58
89	50	74	739.45
89	50	75	762.34
89	50	76	739.27
89	50	77	723.69
89	50	78	731.76
89	50	79	738.71
89	50	80	740.49
89	50	81	745.41
89	50	82	748.85
89	50	83	759.43
89	50	84	770.93
89	51	74	750.97
89	51	75	775.84
89	51	76	774.36
89	51	77	769.23
89	51	78	767.93
89	51	79	760.96
89	51	80	752.02
89	51	81	746.28
89	51	82	746.61
89	51	83	736.2
89	51	84	732.54
89	52	74	783.17
89	52	75	862.53
89	52	76	866.42
89	52	77	839.69
89	52	78	824.48
89	52	79	808.43
89	52	80	795.37
89	52	81	787.44
89	52	82	786.77
89	52	83	757.55
89	52	84	737.52
89	53	74	801.89
89	53	75	888.62
89	53	76	897.7
89	53	77	865.21
89	53	78	867.94
89	53	79	864.99
89	53	80	868.87
89	53	81	859.98
89	53	82	849.17
89	53	83	806.5
89	53	84	773.1
89	54	74	800.34
89	54	75	882.63
89	54	76	910.32
89	54	77	886.21
89	54	78	878.31
89	54	79	869.43
89	54	80	876.9
89	54	81	875.56
89	54	82	876.31
89	54	83	864.25
89	54	84	855.09
89	55	75	861.35
89	55	76	916.7
89	55	77	898.02
89	55	78	872.65
89	55	79	859.5
89	55	80	876.26
89	55	81	884.01
89	55	82	892.09
89	55	83	893.64
89	55	84	893.22
89	56	75	845.61
89	56	76	881.03
89	56	77	862.38
89	56	78	848.97
89	56	79	850.95
89	56	80	875.04
89	56	81	890.53
89	56	82	899.37
89	56	83	901.73
89	56	84	903.85
89	57	75	863.46
89	57	76	856.25
89	57	77	864.72
89	57	78	865.7
89	57	79	856.43
89	57	80	873.39
89	57	81	880.79
89	57	82	883.01
89	57	83	893.73
89	57	84	917.63
89	58	77	885.54
89	58	78	899.94
89	58	79	886.79
89	58	80	903.6
89	58	81	918.03
89	58	82	923.19
89	58	83	931.47
89	58	84	943.32
89	59	77	900.44
89	59	78	903.69
89	59	79	895.99
89	59	80	914.4
89	59	81	930.65
89	59	82	915.38
89	59	83	899.29
89	59	84	882
89	60	77	840.7
89	60	78	820.22
89	60	79	809.88
89	60	80	784.21
89	60	81	750.08
89	60	82	742.23
89	60	83	739.68
89	60	84	754.12
89	61	77	811.93
89	61	78	800.93
89	61	79	811.96
89	61	80	805.35
89	61	81	800.94
89	61	82	798.3
89	61	83	792.07
89	61	84	835.51
89	62	77	848.27
89	62	78	842.57
89	62	79	858.72
89	62	80	875.21
89	62	81	910.52
89	62	82	908.97
89	62	83	891.82
89	62	84	908.62
89	63	77	854.11
89	63	78	824.45
89	63	79	835.02
89	63	80	861.71
89	63	81	923.06
89	63	82	942.97
89	63	83	955.8
89	63	84	911.44
89	64	77	862.97
89	64	78	797.53
89	64	79	782.99
89	64	80	799.64
89	64	81	886.82
89	64	82	918.51
89	64	83	922.42
89	64	84	873.87
89	65	77	880.87
89	65	78	791.48
89	65	79	751.47
89	65	80	753.3
89	65	81	855.06
89	65	82	897.94
89	65	83	907.6
89	65	84	853.72
89	66	75	827.03
89	66	76	860.45
89	66	77	857.25
89	66	78	783.02
89	66	79	731.07
89	66	80	718.81
89	66	81	809.27
89	66	82	858.34
89	66	83	878.3
89	66	84	825.79
89	67	75	889.23
89	67	76	859.51
89	67	77	815.32
89	67	78	764.09
89	67	79	724.17
89	67	80	708.6
89	67	81	766.71
89	67	82	797.94
89	67	83	806.97
89	67	84	779.62
89	68	75	880.23
89	68	76	833.93
89	68	77	785.21
89	68	78	757.65
89	68	79	731.94
89	68	80	719.19
89	68	81	755.29
89	68	82	777.04
89	68	83	789.38
89	68	84	779.29
89	69	74	851.41
89	69	75	807.31
89	69	76	781.95
89	69	77	762.82
89	69	78	749.99
89	69	79	736.62
89	69	80	730.98
89	69	81	751.52
89	69	82	770.24
89	69	83	791
89	69	84	789.3
89	70	74	802.53
89	70	75	778.95
89	70	76	760.61
89	70	77	743.82
89	70	78	735.9
89	70	79	729.48
89	70	80	729.94
89	70	81	744.74
89	70	82	757.33
89	70	83	773.48
89	70	84	777.76
89	71	74	772.04
89	71	75	767.83
89	71	76	753.06
89	71	77	741.63
89	71	78	740.36
89	71	79	737.09
89	71	80	737.58
89	71	81	743.78
89	71	82	748.22
89	71	83	755.13
89	71	84	754.88
89	72	74	764.06
89	72	75	772.23
89	72	76	759.91
89	72	77	749.2
89	72	78	757.12
89	72	79	751
89	72	80	743.6
89	72	81	747.09
89	72	82	753.47
89	72	83	759.63
89	72	84	758.19
89	73	74	761.97
89	73	75	771.85
89	73	76	764.5
89	73	77	751.09
89	73	78	737.99
89	73	79	732.19
89	73	80	743.3
89	73	81	784.99
89	73	82	816.61
89	73	83	837.31
89	73	84	833.15
89	74	81	844.15
89	74	82	892.1
89	74	83	914.34
89	74	84	911.61
89	75	81	905.66
89	75	82	962.76
89	75	83	979.09
89	75	84	983.12
89	76	81	915.77
89	76	82	971.25
89	76	83	970.6
89	76	84	986.63
90	46	81	978.29
90	46	82	976.37
90	46	83	942.09
90	46	84	925.16
90	47	81	893.3
90	47	82	879.91
90	47	83	853.94
90	47	84	846.96
90	48	81	791.78
90	48	82	788.16
90	48	83	775.44
90	48	84	779.09
90	49	74	750.12
90	49	75	775.57
90	49	76	761.88
90	49	81	749.07
90	49	82	758.81
90	49	83	758.21
90	49	84	767.89
90	50	74	753.21
90	50	75	771.25
90	50	76	763.05
90	50	77	751.64
90	50	78	738.67
90	50	79	745.72
90	50	80	767.03
90	50	81	769.83
90	50	82	767.8
90	50	83	772.66
90	50	84	783.8
90	51	74	766.58
90	51	75	797.74
90	51	76	804.85
90	51	77	803.18
90	51	78	788.72
90	51	79	788.66
90	51	80	795.07
90	51	81	778.96
90	51	82	755.27
90	51	83	742.32
90	51	84	738.93
90	52	74	804.07
90	52	75	869.25
90	52	76	885.76
90	52	77	878.51
90	52	78	878.7
90	52	79	870.03
90	52	80	856.31
90	52	81	833.52
90	52	82	803.58
90	52	83	771.63
90	52	84	748.74
90	53	74	804.1
90	53	75	885.49
90	53	76	896.82
90	53	77	872.02
90	53	78	898.44
90	53	79	923.41
90	53	80	939.08
90	53	81	922.35
90	53	82	903.98
90	53	83	853.22
90	53	84	808.1
90	54	74	779.52
90	54	75	875.45
90	54	76	907.75
90	54	77	887.53
90	54	78	890.74
90	54	79	890.42
90	54	80	915.32
90	54	81	926.44
90	54	82	931.03
90	54	83	916.4
90	54	84	907.38
90	55	74	781.02
90	55	75	861.18
90	55	76	918.32
90	55	77	940.82
90	55	78	898.59
90	55	79	864
90	55	80	897.15
90	55	81	922.49
90	55	82	933.88
90	55	83	932.69
90	55	84	929.38
90	56	74	796.17
90	56	75	831.65
90	56	76	877.57
90	56	77	906.06
90	56	78	900.2
90	56	79	886.02
90	56	80	919.18
90	56	81	940
90	56	82	928.42
90	56	83	919.19
90	56	84	908.77
90	57	74	857.22
90	57	75	849.59
90	57	76	851.57
90	57	77	891.57
90	57	78	889.4
90	57	79	861.16
90	57	80	893.05
90	57	81	920.63
90	57	82	922.81
90	57	83	935.23
90	57	84	947.57
90	58	74	968.83
90	58	75	918.72
90	58	76	848.33
90	58	77	906.31
90	58	78	911.42
90	58	79	879.19
90	58	80	919.04
90	58	81	963.16
90	58	82	975.57
90	58	83	994.6
90	58	84	1014.2
90	59	75	906.07
90	59	76	895.72
90	59	77	907.19
90	59	78	908.39
90	59	79	913.02
90	59	80	956.41
90	59	81	1002.1
90	59	82	970.98
90	59	83	946.13
90	59	84	938.36
90	60	75	804.07
90	60	76	778.27
90	60	77	759.69
90	60	78	742.63
90	60	79	760.69
90	60	80	750.25
90	60	81	713.89
90	60	82	714.27
90	60	83	709.96
90	60	84	692.88
90	61	77	724.5
90	61	78	721.53
90	61	79	766
90	61	80	758.5
90	61	81	727.16
90	61	82	710.68
90	61	83	694.67
90	61	84	730.64
90	62	75	853.88
90	62	76	857.65
90	62	77	852.79
90	62	78	844.85
90	62	79	867.71
90	62	80	877.49
90	62	81	879.51
90	62	82	843.14
90	62	83	800.08
90	62	84	857.08
90	63	75	718.69
90	63	76	832.48
90	63	77	860.17
90	63	78	815.27
90	63	79	854.73
90	63	80	904.45
90	63	81	956.73
90	63	82	944.41
90	63	83	919.58
90	63	84	962.35
90	64	75	667.82
90	64	76	822.2
90	64	77	846.08
90	64	78	768.91
90	64	79	792.24
90	64	80	840.72
90	64	81	903.92
90	64	82	908.05
90	64	83	889.42
90	64	84	930.36
90	65	74	882.87
90	65	75	775.83
90	65	76	847.97
90	65	77	842.01
90	65	78	751.27
90	65	79	750.06
90	65	80	786.82
90	65	81	869.44
90	65	82	905.51
90	65	83	918.25
90	65	84	923.58
90	66	74	897.35
90	66	75	874.8
90	66	76	851.7
90	66	77	807.99
90	66	78	752.38
90	66	79	722.78
90	66	80	743.99
90	66	81	848.37
90	66	82	913.46
90	66	83	961.34
90	66	84	900.84
90	67	74	910.03
90	67	75	886.78
90	67	76	822.38
90	67	77	768.21
90	67	78	744.62
90	67	79	729.67
90	67	80	736.44
90	67	81	788.16
90	67	82	825.55
90	67	83	855.14
90	67	84	804.05
90	68	74	916.97
90	68	75	852.85
90	68	76	791.56
90	68	77	754.29
90	68	78	753.7
90	68	79	752.55
90	68	80	754.01
90	68	81	770.62
90	68	82	791.04
90	68	83	808.98
90	68	84	787.31
90	69	74	853.63
90	69	75	801.22
90	69	76	774.52
90	69	77	765.03
90	69	78	769.69
90	69	79	768.62
90	69	80	765.73
90	69	81	782.14
90	69	82	794.07
90	69	83	794.8
90	69	84	801.39
90	70	74	805.17
90	70	75	786.37
90	70	76	764.55
90	70	77	751.05
90	70	78	754
90	70	79	747.92
90	70	80	743.27
90	70	81	756.34
90	70	82	764.05
90	70	83	760.24
90	70	84	777.56
90	71	74	780.37
90	71	75	788.79
90	71	76	762.38
90	71	77	745.36
90	71	78	752.52
90	71	79	748.96
90	71	80	742.7
90	71	81	746.78
90	71	82	747.02
90	71	83	747.46
90	71	84	768.22
90	72	74	793.65
90	72	75	806.21
90	72	76	775.74
90	72	77	752.92
90	72	78	767.23
90	72	79	770.65
90	72	80	767.82
90	72	81	755.86
90	72	82	751.11
90	72	83	766.79
90	72	84	782.17
90	73	74	806.58
90	73	75	810.1
90	73	76	782.54
90	73	81	804.91
90	73	82	830.98
90	73	83	859.89
90	73	84	860.76
90	74	81	874.88
90	74	82	918.44
90	74	83	949.38
90	74	84	936.71
90	75	81	950.65
90	75	82	994.22
90	75	83	1023.6
90	75	84	1002
90	76	81	943
90	76	82	994.28
90	76	83	1026
90	76	84	1012.5
91	47	81	893.95
91	47	82	883.77
91	47	83	869.95
91	47	84	874.38
91	48	81	808.55
91	48	82	800.75
91	48	83	800.49
91	48	84	812.09
91	49	74	776.43
91	49	75	797.47
91	49	76	780.13
91	49	81	772.07
91	49	82	772.13
91	49	83	776.73
91	49	84	787.91
91	50	74	776.04
91	50	75	792.29
91	50	76	775.02
91	50	81	785.44
91	50	82	788.89
91	50	83	778.07
91	50	84	782.75
91	51	74	781.91
91	51	75	814.18
91	51	76	808.46
91	51	81	787.63
91	51	82	772.2
91	51	83	761.29
91	51	84	766.93
91	52	74	831.58
91	52	75	892.94
91	52	76	895.92
91	52	81	835.77
91	52	82	799.09
91	52	83	778.24
91	52	84	762.39
91	53	74	843.64
91	53	75	925.04
91	53	76	931.62
91	53	81	932.21
91	53	82	882.67
91	53	83	828.67
91	53	84	781.77
91	54	74	817.35
91	54	75	917.82
91	54	76	942.66
91	54	81	940.44
91	54	82	942.72
91	54	83	907.21
91	54	84	874.75
91	55	74	825.71
91	55	75	905.98
91	55	76	951.83
91	55	81	935.3
91	55	82	956.33
91	55	83	944.86
91	55	84	937.95
91	56	74	815.53
91	56	75	870.33
91	56	76	918.51
91	56	81	969.56
91	56	82	939.38
91	56	83	943.28
91	56	84	955.41
91	57	74	841.13
91	57	75	855.35
91	57	76	884.8
91	57	77	931.06
91	57	78	940.99
91	57	79	930.2
91	57	80	950.2
91	57	81	962.01
91	57	82	950.36
91	57	83	949.45
91	57	84	951.65
91	58	74	946.46
91	58	75	908.86
91	58	76	873.11
91	58	77	938.93
91	58	78	942.43
91	58	79	914.65
91	58	80	956.35
91	58	81	999.58
91	58	82	1000.8
91	58	83	1004
91	58	84	1015.9
91	59	74	908.32
91	59	75	913.05
91	59	76	912
91	59	77	927.04
91	59	78	928.55
91	59	79	932.47
91	59	80	975.05
91	59	81	1016.6
91	59	82	984.2
91	59	83	965.83
91	59	84	953.17
91	60	74	806.63
91	60	75	791.7
91	60	76	750.22
91	60	77	745.99
91	60	78	733.92
91	60	79	730.13
91	60	80	744.45
91	60	81	754.07
91	60	82	757.17
91	60	83	749.55
91	60	84	714.8
91	61	74	764.22
91	61	75	715.15
91	61	76	671.69
91	61	77	696.78
91	61	78	728.83
91	61	79	743.12
91	61	80	751.43
91	61	81	742.41
91	61	82	749.81
91	61	83	737.8
91	61	84	706.82
91	62	74	890.01
91	62	75	762.27
91	62	76	839.07
91	62	77	885.55
91	62	78	927.41
91	62	79	908.21
91	62	80	888.17
91	62	81	869.81
91	62	82	870.39
91	62	83	857.19
91	62	84	855.42
91	63	74	864.21
91	63	75	702.82
91	63	76	872.39
91	63	77	898.01
91	63	78	844.27
91	63	79	870.69
91	63	80	914.72
91	63	81	974.54
91	63	82	967.83
91	63	83	944.67
91	63	84	996.96
91	64	74	840.6
91	64	75	735.5
91	64	76	873.78
91	64	77	861.23
91	64	78	757.34
91	64	79	795.48
91	64	80	848.72
91	64	81	914.93
91	64	82	906.9
91	64	83	883.61
91	64	84	944.46
91	65	74	908.46
91	65	75	914.37
91	65	76	887.23
91	65	77	824.42
91	65	78	723.79
91	65	79	746.94
91	65	80	798.25
91	65	81	878.9
91	65	82	901.59
91	65	83	905.9
91	65	84	945.78
91	66	74	906.51
91	66	75	906.07
91	66	76	853.85
91	66	77	795.13
91	66	78	726.87
91	66	79	711.04
91	66	80	754.53
91	66	81	873.11
91	66	82	932.82
91	66	83	972.58
91	66	84	953.53
91	67	74	906.88
91	67	75	886.04
91	67	76	815.22
91	67	81	817.44
91	67	82	860.29
91	67	83	898.97
91	67	84	851.38
91	68	74	903.72
91	68	75	863.88
91	68	76	789.02
91	68	81	791.61
91	68	82	808.57
91	68	83	834.93
91	68	84	805.55
91	69	74	850.5
91	69	75	813.47
91	69	76	770.97
91	69	81	788.82
91	69	82	783.05
91	69	83	788.1
91	69	84	792.25
91	70	74	807.69
91	70	75	802.62
91	70	76	770.67
91	70	81	766.61
91	70	82	765.06
91	70	83	776.03
91	70	84	777.16
91	71	74	781.61
91	71	75	810.72
91	71	76	777.89
91	71	81	765.57
91	71	82	770.42
91	71	83	781.02
91	71	84	786.75
91	72	74	789.04
91	72	75	820.5
91	72	76	787.67
91	72	81	791.85
91	72	82	795.22
91	72	83	800.03
91	72	84	818.49
91	73	74	802.14
91	73	75	819.89
91	73	76	787.87
91	73	81	868.21
91	73	82	875.91
91	73	83	880.06
91	73	84	893.7
91	74	74	814.13
91	74	75	808.33
91	74	76	775.14
91	74	81	951.8
91	74	82	959.01
91	74	83	964.93
91	74	84	971.92
91	75	81	996.43
91	75	82	1009
91	75	83	1024.5
91	75	84	1031.8
91	76	81	973.27
91	76	82	1002.5
91	76	83	1027
91	76	84	1034.1
92	47	81	954.41
92	47	82	963.61
92	47	83	951.85
92	47	84	957.98
92	48	81	857.33
92	48	82	868.43
92	48	83	870.31
92	48	84	882.24
92	49	74	807.97
92	49	75	835.08
92	49	76	801.72
92	49	81	787.56
92	49	82	799.22
92	49	83	812.45
92	49	84	828.2
92	50	74	807.38
92	50	75	828.23
92	50	76	783.61
92	50	81	791.68
92	50	82	801.82
92	50	83	798.31
92	50	84	806.75
92	51	74	799.66
92	51	75	810.4
92	51	76	780.82
92	51	81	783.53
92	51	82	785.96
92	51	83	779.05
92	51	84	797.23
92	52	74	840.21
92	52	75	904.39
92	52	76	883.2
92	52	81	788.43
92	52	82	777.53
92	52	83	768.04
92	52	84	774.26
92	53	74	880.08
92	53	75	963.83
92	53	76	958.47
92	53	81	828.8
92	53	82	786.1
92	53	83	769.47
92	53	84	754.19
92	54	74	891.61
92	54	75	973.37
92	54	76	990.73
92	54	81	866.97
92	54	82	855.12
92	54	83	830.86
92	54	84	806.8
92	55	74	893.86
92	55	75	968.51
92	55	76	989.61
92	55	81	897.59
92	55	82	899.86
92	55	83	884.19
92	55	84	871.88
92	56	74	880.69
92	56	75	948.07
92	56	76	972.4
92	56	81	924.24
92	56	82	891.23
92	56	83	892.64
92	56	84	907.91
92	57	74	874.61
92	57	75	914.69
92	57	76	943.92
92	57	77	933.54
92	57	78	938.53
92	57	79	938.76
92	57	80	940.27
92	57	81	934.66
92	57	82	909.11
92	57	83	900.2
92	57	84	898.01
92	58	74	896.85
92	58	75	899.01
92	58	76	922.21
92	58	77	949.37
92	58	78	954.7
92	58	79	951.78
92	58	80	963.76
92	58	81	963.38
92	58	82	944.93
92	58	83	943.81
92	58	84	955.61
92	59	74	937.65
92	59	75	940.08
92	59	76	953.51
92	59	77	958.04
92	59	78	971.51
92	59	79	986.56
92	59	80	972.24
92	59	81	954.49
92	59	82	929.77
92	59	83	924.29
92	59	84	924.42
92	60	74	874.55
92	60	75	851.56
92	60	76	812.64
92	60	77	827.32
92	60	78	829.37
92	60	79	788.02
92	60	80	784.44
92	60	81	806.91
92	60	82	807.09
92	60	83	796.2
92	60	84	763.71
92	61	74	803.38
92	61	75	731.47
92	61	76	723.83
92	61	77	787.04
92	61	78	812.75
92	61	79	770.98
92	61	80	797.02
92	61	81	854.52
92	61	82	886.3
92	61	83	876.51
92	61	84	807.55
92	62	74	821.96
92	62	75	673.33
92	62	76	857.45
92	62	77	908.23
92	62	78	906.96
92	62	79	891.09
92	62	80	914.45
92	62	81	960.75
92	62	82	994.41
92	62	83	990.45
92	62	84	939.22
92	63	74	831.73
92	63	75	727.54
92	63	76	920.63
92	63	77	929.24
92	63	78	861.84
92	63	79	897.26
92	63	80	939.77
92	63	81	990.88
92	63	82	1018
92	63	83	1023.3
92	63	84	1027.5
92	64	74	841.06
92	64	75	837.13
92	64	76	932.04
92	64	77	911.03
92	64	78	825.15
92	64	79	820.62
92	64	80	854.9
92	64	81	928.98
92	64	82	954.04
92	64	83	955.56
92	64	84	968.38
92	65	74	871
92	65	75	975.83
92	65	76	932.49
92	65	77	887.5
92	65	78	827.86
92	65	79	765.41
92	65	80	787.26
92	65	81	879.33
92	65	82	923.35
92	65	83	944.58
92	65	84	963.73
92	66	74	898.24
92	66	75	937.56
92	66	76	907.74
92	66	77	871.77
92	66	78	818.53
92	66	79	768.86
92	66	80	776.86
92	66	81	855.4
92	66	82	922.18
92	66	83	968.26
92	66	84	980.22
92	67	74	910.89
92	67	75	901.4
92	67	76	879.74
92	67	81	811.75
92	67	82	866.51
92	67	83	909.8
92	67	84	899.03
92	68	74	903.44
92	68	75	875.31
92	68	76	849.19
92	68	81	791.72
92	68	82	821.15
92	68	83	846.13
92	68	84	830.62
92	69	74	849.22
92	69	75	839.22
92	69	76	805.52
92	69	81	800.08
92	69	82	800.24
92	69	83	801.92
92	69	84	792.02
92	70	74	808.19
92	70	75	827.82
92	70	76	786.6
92	70	81	775.78
92	70	82	778.7
92	70	83	787.77
92	70	84	782.66
92	71	74	782.51
92	71	75	831.83
92	71	76	786.65
92	71	81	772.46
92	71	82	785.04
92	71	83	803.07
92	71	84	812.21
92	72	74	774.13
92	72	75	812.53
92	72	76	788.84
92	72	81	824.51
92	72	82	840.13
92	72	83	844.11
92	72	84	868.46
92	73	74	777.46
92	73	75	803.02
92	73	76	782.83
92	73	81	899.66
92	73	82	913.05
92	73	83	913.65
92	73	84	933.58
92	74	74	793.13
92	74	75	805.94
92	74	76	774.86
92	74	81	981.66
92	74	82	985.81
92	74	83	995.7
92	74	84	1007.6
92	75	81	991.26
92	75	82	1006.7
92	75	83	1039.5
92	75	84	1049.8
92	76	81	958.86
92	76	82	988.15
92	76	83	1021
92	76	84	1038.5
93	49	74	838.36
93	49	75	854.91
93	49	76	814.52
93	50	74	836.36
93	50	75	849.78
93	50	76	806.16
93	50	81	794.79
93	50	82	808.86
93	50	83	813.32
93	50	84	825.02
93	51	74	824.6
93	51	75	808.28
93	51	76	772.5
93	51	81	788.64
93	51	82	799.03
93	51	83	797.43
93	51	84	823.27
93	52	74	824.29
93	52	75	850.41
93	52	76	815.66
93	52	81	777.8
93	52	82	776.98
93	52	83	775.37
93	52	84	805.48
93	53	74	878.61
93	53	75	914.75
93	53	76	875.83
93	53	81	769.56
93	53	82	739.1
93	53	83	734.05
93	53	84	758.36
93	54	71	798.87
93	54	72	802.51
93	54	73	898.28
93	54	74	983.47
93	54	75	969.13
93	54	76	929.62
93	54	81	799.58
93	54	82	781.58
93	54	83	768.52
93	54	84	757.71
93	55	71	820.6
93	55	72	785.42
93	55	73	866.66
93	55	74	981.06
93	55	75	1009.2
93	55	76	997.21
93	55	81	834.94
93	55	82	825.99
93	55	83	810.49
93	55	84	796.56
93	56	71	878.76
93	56	72	805.01
93	56	73	851.42
93	56	74	961.01
93	56	75	995.32
93	56	76	992.23
93	56	81	855.01
93	56	82	825.7
93	56	83	821.59
93	56	84	821.39
93	57	71	954.07
93	57	72	871.17
93	57	73	859.39
93	57	74	921.81
93	57	75	950.48
93	57	76	961.32
93	57	77	950.94
93	57	78	947.6
93	57	79	937.12
93	57	80	903.99
93	58	71	998.91
93	58	72	968.97
93	58	73	916.55
93	58	74	884.69
93	58	75	905.91
93	58	76	936.02
93	58	77	967.22
93	58	78	960.34
93	58	79	951.3
93	58	80	936.36
93	59	71	986.41
93	59	72	1001.8
93	59	73	968.88
93	59	74	974.26
93	59	75	956.76
93	59	76	932.59
93	59	77	947.86
93	59	78	969.01
93	59	79	993.34
93	59	80	945.91
93	60	71	939.33
93	60	72	961.38
93	60	73	872.61
93	60	74	901.41
93	60	75	899.72
93	60	76	868.85
93	60	77	851.56
93	60	78	821.34
93	60	79	757.35
93	60	80	780.45
93	61	74	736.03
93	61	75	773.25
93	61	76	822.43
93	61	77	829.52
93	61	78	795.26
93	61	79	720.34
93	61	80	787.99
93	62	71	870.84
93	62	72	923.72
93	62	73	885.91
93	62	74	818.84
93	62	75	783.45
93	62	76	886.38
93	62	77	910.99
93	62	78	889.39
93	62	79	854.92
93	62	80	902.66
93	63	71	864.3
93	63	72	932.74
93	63	73	929.94
93	63	74	892.67
93	63	75	874.77
93	63	76	915.49
93	63	77	904.67
93	63	78	874.11
93	63	79	907.86
93	63	80	942.2
93	64	71	868.28
93	64	72	909.18
93	64	73	890.36
93	64	74	909.55
93	64	75	937.6
93	64	76	930.58
93	64	77	906.3
93	64	78	862.52
93	64	79	851.12
93	64	80	862.98
93	65	71	885.48
93	65	72	954.77
93	65	73	885.51
93	65	74	897.7
93	65	75	956.19
93	65	76	947.76
93	65	77	922.85
93	65	78	882.07
93	65	79	798.99
93	65	80	792.19
93	66	71	892.42
93	66	72	970.89
93	66	73	925.66
93	66	74	941.86
93	66	75	981.46
93	66	76	962.05
93	67	71	883.92
93	67	72	974.43
93	67	73	955.69
93	67	74	957.01
93	67	75	969.92
93	67	76	954.7
93	67	81	785.15
93	67	82	835.89
93	67	83	886.37
93	67	84	911.41
93	68	71	857.59
93	68	72	1015.5
93	68	73	977.29
93	68	74	948.3
93	68	75	923.93
93	68	76	920.82
93	68	81	775.66
93	68	82	809.04
93	68	83	838.4
93	68	84	846.37
93	69	71	767.87
93	69	72	965.89
93	69	73	913.08
93	69	74	879.52
93	69	75	885.15
93	69	76	856.47
93	69	81	797.32
93	69	82	813.49
93	69	83	818.54
93	69	84	799.55
93	70	74	821.45
93	70	75	839.9
93	70	76	811.33
93	70	81	782.6
93	70	82	789.64
93	70	83	793.32
93	70	84	792.53
93	71	74	782.73
93	71	75	800.69
93	71	76	783.63
93	71	81	776.85
93	71	82	786.53
93	71	83	797.5
93	71	84	822.34
93	72	74	799.08
93	72	75	828.12
93	72	76	796.05
93	72	81	844.24
93	72	82	866.86
93	72	83	882.21
93	72	84	907.45
93	73	74	806.58
93	73	75	829.24
93	73	76	799.69
93	73	81	920.21
93	73	82	941.03
93	73	83	954.33
93	73	84	973.04
93	74	74	820.19
93	74	75	825.89
93	74	76	806.02
94	49	74	844.19
94	49	75	847.06
94	49	76	816.76
94	50	71	865.64
94	50	72	824.22
94	50	73	829.45
94	50	74	835.38
94	50	75	834.69
94	50	76	804.32
94	51	71	870.17
94	51	72	834.59
94	51	73	856.8
94	51	74	851.22
94	51	75	823.2
94	51	76	770.98
94	52	71	864.57
94	52	72	838.13
94	52	73	847.69
94	52	74	842
94	52	75	832.54
94	52	76	804.05
94	53	69	650.91
94	53	70	779.42
94	53	71	862.69
94	53	72	845.72
94	53	73	855.68
94	53	74	871.54
94	53	75	869.78
94	53	76	847.76
94	54	69	616.54
94	54	70	720.5
94	54	71	832.11
94	54	72	839.79
94	54	73	908.54
94	54	74	965.12
94	54	75	941.59
94	54	76	903.04
94	54	78	867.07
94	54	79	837.66
94	54	80	802.02
94	55	69	604.85
94	55	70	708.25
94	55	71	828.64
94	55	72	801.32
94	55	73	875.4
94	55	74	976.09
94	55	75	1002
94	55	76	979.81
94	55	78	910.07
94	55	79	872.82
94	55	80	834.29
94	56	69	660.8
94	56	70	757.9
94	56	71	882.43
94	56	72	815.83
94	56	73	870.78
94	56	74	974.62
94	56	75	1000.9
94	56	76	984.14
94	56	78	971
94	56	79	961.81
94	56	80	878.45
94	57	71	939.73
94	57	72	876.79
94	57	73	887.8
94	57	74	956.89
94	57	75	971.38
94	57	76	973.82
94	57	77	958.06
94	57	78	979.28
94	57	79	967.88
94	57	80	898.72
94	58	71	994.75
94	58	72	963.4
94	58	73	924.9
94	58	74	902.72
94	58	75	944.39
94	58	76	980.69
94	58	77	992.3
94	58	78	981.41
94	58	79	967.99
94	58	80	931.62
94	59	71	1018.2
94	59	72	1015.3
94	59	73	982.37
94	59	74	995.31
94	59	75	985.77
94	59	76	953.23
94	59	77	939.75
94	59	78	961.48
94	59	79	999.4
94	59	80	938.13
94	60	71	925.38
94	60	72	921.67
94	60	73	833.63
94	60	74	873.95
94	60	75	888.56
94	60	76	899.43
94	60	77	852.24
94	60	78	796.61
94	60	79	725.67
94	60	80	783.49
94	61	71	681.28
94	61	72	650.79
94	61	73	559.17
94	61	74	624.19
94	61	75	746.47
94	61	76	889.16
94	61	77	861.51
94	61	78	788.53
94	61	79	671.16
94	61	80	773.02
94	62	71	764.7
94	62	72	794.57
94	62	73	760.43
94	62	74	810.17
94	62	75	876.53
94	62	76	950.62
94	62	77	952.33
94	62	78	908.94
94	62	79	821.98
94	62	80	877.77
94	63	71	903.38
94	63	72	940.23
94	63	73	923.5
94	63	74	964.45
94	63	75	991.65
94	63	76	976.44
94	63	77	937.96
94	63	78	911.92
94	63	79	916.24
94	63	80	937.31
94	64	71	916.74
94	64	72	985.18
94	64	73	968.52
94	64	74	1002.8
94	64	75	1020
94	64	76	978.1
94	64	77	941.44
94	64	78	911.52
94	64	79	890.42
94	64	80	881.14
94	65	71	927.71
94	65	72	1008.2
94	65	73	961.74
94	65	74	969.63
94	65	75	992.27
94	65	76	977.56
94	65	77	965.21
94	65	78	935.64
94	65	79	858.93
94	65	80	831.15
94	66	71	910.94
94	66	72	982.7
94	66	73	943.4
94	66	74	976.04
94	66	75	1025.5
94	66	76	994.13
94	66	78	946.85
94	66	79	904.74
94	66	80	859.29
94	67	69	756.91
94	67	70	782.84
94	67	71	846.73
94	67	72	937.8
94	67	73	923.71
94	67	74	961.91
94	67	75	1009.5
94	67	76	984.71
94	67	78	954.24
94	67	79	895.67
94	67	80	835.66
94	68	69	660.9
94	68	70	710.51
94	68	71	811.83
94	68	72	946.51
94	68	73	949.93
94	68	74	950.37
94	68	75	948.54
94	68	76	951.16
94	68	78	947.65
94	68	79	865.18
94	68	80	803.03
94	69	69	662.84
94	69	70	687.62
94	69	71	762.75
94	69	72	901
94	69	73	891.74
94	69	74	887.02
94	69	75	892.78
94	69	76	868.38
94	69	78	858.89
94	69	79	815.14
94	69	80	791.05
94	70	69	707.6
94	70	70	686.67
94	70	71	726.35
94	70	72	861.16
94	70	73	839.39
94	70	74	824.55
94	70	75	833.77
94	70	76	814.54
94	71	71	715.14
94	71	72	853.71
94	71	73	822.74
94	71	74	789.71
94	71	75	776.12
94	71	76	783.79
94	72	71	687.72
94	72	72	830.57
94	72	73	817.66
94	72	74	802.73
94	72	75	820.3
94	72	76	812.83
94	73	71	660.93
94	73	72	809.91
94	73	73	818.36
94	73	74	808.82
94	73	75	835.4
94	73	76	826.78
94	74	74	821.92
94	74	75	833.88
94	74	76	832.01
95	50	71	893.57
95	50	72	842.37
95	50	73	844.44
95	51	71	895.72
95	51	72	881.95
95	51	73	894.01
95	52	71	886.71
95	52	72	894.07
95	52	73	910.64
95	53	69	651.39
95	53	70	789.07
95	53	71	877.68
95	53	72	863.15
95	53	73	888.21
95	53	77	901.78
95	53	78	892.41
95	53	79	860.91
95	53	80	821.07
95	54	69	634.98
95	54	70	748.77
95	54	71	846.89
95	54	72	835
95	54	73	864.9
95	54	77	933.94
95	54	78	937.42
95	54	79	892.48
95	54	80	828.02
95	55	69	627.93
95	55	70	726.86
95	55	71	843.65
95	55	72	825.96
95	55	73	858.26
95	55	77	981.07
95	55	78	969.76
95	55	79	928.58
95	55	80	866.95
95	56	69	664.58
95	56	70	747.33
95	56	71	869.24
95	56	72	840.35
95	56	73	874.44
95	56	77	966.23
95	56	78	1015
95	56	79	1008.2
95	56	80	922.05
95	57	69	776.56
95	57	70	817.94
95	57	71	916.81
95	57	72	884.76
[truncated: 7,412 more rows]
