# Supplementary material for: From mathematics to medicine: A practical primer on topological data analysis (TDA) and the development of related analytic tools for the functional discovery of latent structure in fMRI data
Source: PLoS One. 2021 Aug 12;16(8):e0255859. doi: 10.1371/journal.pone.0255859 (PMC8360597; doi:10.1371/journal.pone.0255859)
Supplement: S1 Data — The included archive of .csv files has one .csv file for each time index. Each .csv file contains a single matrix, which has one column for each of the spatial coordinates x, y, z and one column for the fMRI signal amplitude at voxel (x, y, z) at that time index. This is normalized scan data for a single patient from our study, described in the paper, with an ACC (anterior cingulate cortex) mask applied. This is the data we used, together with our software implementation of our workflow (available at https://github.com/regalski/Wayne-State-TDA), to produce the persistence diagrams, vineyards, and loop locations pictured in the figures and described in the Workflow section of our paper. (ZIP) [file pone.0255859.s004.zip › lea2002_145_121_121_time_239_rdACC.csv]

86	49	77	714.72
86	49	78	725.95
86	49	79	729.67
86	49	80	726.78
86	50	77	715.24
86	50	78	710.11
86	50	79	704.77
86	50	80	694.54
86	51	77	701.13
86	51	78	703.56
86	51	79	703.03
86	51	80	691.63
86	52	77	707.83
86	52	78	715.97
86	52	79	712.5
86	52	80	703.35
86	53	77	810.28
86	53	78	776.78
86	53	79	748.24
86	53	80	727.08
86	54	77	862.94
86	54	78	838.17
86	54	79	820.16
86	54	80	780.61
86	55	77	878.17
86	55	78	864.14
86	55	79	873.55
86	55	80	834.55
86	56	77	851.55
86	56	78	853.79
86	56	79	887.74
86	56	80	883.38
86	57	77	828.84
86	57	78	861.01
86	57	79	904.91
86	57	80	892.17
86	57	81	872.56
86	57	82	846.53
86	58	77	827.11
86	58	78	865.25
86	58	79	910.99
86	58	80	899.91
86	58	81	861.71
86	58	82	860.39
86	59	81	821.37
86	59	82	838.19
86	60	81	765.68
86	60	82	790.15
86	61	81	826.92
86	61	82	844.61
86	62	81	869.49
86	62	82	874.27
86	63	77	879.57
86	63	78	818
86	63	79	837.62
86	63	80	862.76
86	63	81	842.84
86	63	82	830.7
86	64	77	889.62
86	64	78	854.73
86	64	79	832.68
86	64	80	810.04
86	64	81	758.67
86	64	82	738.94
86	65	77	898.54
86	65	78	890.64
86	65	79	852.73
86	65	80	804.81
86	65	81	754.59
86	65	82	733.83
86	66	77	876.28
86	66	78	913.53
86	66	79	878.66
86	66	80	822.35
86	66	81	782.85
86	66	82	757.24
86	67	77	803.13
86	67	78	867.8
86	67	79	864.89
86	67	80	839.92
86	68	77	831.38
86	68	78	878
86	68	79	864.41
86	68	80	823.09
86	69	77	874.02
86	69	78	871.14
86	69	79	835.16
86	69	80	781.41
86	70	77	794.32
86	70	78	774.43
86	70	79	749.96
86	70	80	720.61
86	71	77	755.95
86	71	78	746.77
86	71	79	721.84
86	71	80	690.05
86	72	77	741.04
86	72	78	737.95
86	72	79	707.21
86	72	80	682.23
86	73	77	719.33
86	73	78	720.53
86	73	79	713.14
86	73	80	713.59
87	46	81	929.35
87	46	82	936.02
87	46	83	939.58
87	46	84	942.21
87	47	81	843.19
87	47	82	856.22
87	47	83	865.52
87	47	84	867.99
87	48	81	775.41
87	48	82	783.27
87	48	83	793.67
87	48	84	800.98
87	49	77	720.99
87	49	78	735.66
87	49	79	741.29
87	49	80	743.41
87	49	81	746.84
87	49	82	751.49
87	49	83	758.51
87	49	84	765.06
87	50	77	722.27
87	50	78	725.12
87	50	79	724.49
87	50	80	715.71
87	50	81	722.47
87	50	82	731.2
87	50	83	735.68
87	50	84	743.83
87	51	77	715.58
87	51	78	718.38
87	51	79	714.78
87	51	80	701.79
87	52	77	723.37
87	52	78	734.44
87	52	79	729.57
87	52	80	712.44
87	53	77	833.79
87	53	78	802.7
87	53	79	774.55
87	53	80	748.67
87	54	77	873.94
87	54	78	847.5
87	54	79	827.54
87	54	80	780.25
87	55	77	864.24
87	55	78	859.23
87	55	79	879.87
87	55	80	821.73
87	55	81	783.61
87	55	82	759.55
87	55	83	753.85
87	55	84	756.18
87	56	77	852.9
87	56	78	863.74
87	56	79	933.24
87	56	80	878.62
87	56	81	831.46
87	56	82	792.21
87	56	83	773.03
87	56	84	758.93
87	57	77	844.75
87	57	78	878.67
87	57	79	947.71
87	57	80	906.64
87	57	81	862.25
87	57	82	822.12
87	57	83	790.27
87	57	84	762.81
87	58	77	843.27
87	58	78	887.84
87	58	79	933.48
87	58	80	910.56
87	58	81	879.08
87	58	82	873.27
87	58	83	868
87	58	84	844
87	59	77	877.56
87	59	78	890.89
87	59	79	887.84
87	59	80	877.03
87	59	81	848.59
87	59	82	869.35
87	59	83	884.88
87	59	84	872.54
87	60	77	810.71
87	60	78	785.93
87	60	79	801.15
87	60	80	795.03
87	60	81	765.02
87	60	82	787.3
87	60	83	809.61
87	60	84	830.25
87	61	77	781.38
87	61	78	731.93
87	61	79	782.62
87	61	80	815.87
87	61	81	813.68
87	61	82	823.09
87	61	83	829.81
87	61	84	846.84
87	62	77	831.57
87	62	78	769.74
87	62	79	806.85
87	62	80	837.25
87	62	81	868.42
87	62	82	868.89
87	62	83	859.54
87	62	84	857.33
87	63	77	888.83
87	63	78	857.02
87	63	79	806.57
87	63	80	786.39
87	63	81	859.78
87	63	82	867.65
87	63	83	856.1
87	63	84	836.17
87	64	77	886.53
87	64	78	849.91
87	64	79	782.16
87	64	80	735.05
87	64	81	782.78
87	64	82	794.88
87	64	83	798.45
87	64	84	775.49
87	65	77	885.09
87	65	78	856.38
87	65	79	795.72
87	65	80	735.73
87	65	81	741.56
87	65	82	744.97
87	65	83	758.02
87	65	84	750.25
87	66	77	876.53
87	66	78	880.97
87	66	79	828.16
87	66	80	758.14
87	66	81	726.47
87	66	82	716.22
87	66	83	720.82
87	66	84	731.21
87	67	77	873.65
87	67	78	839.42
87	67	79	799.26
87	67	80	753.67
87	67	81	730.13
87	67	82	710.69
87	67	83	689.72
87	67	84	714.37
87	68	77	860.65
87	68	78	838.71
87	68	79	801.66
87	68	80	756.66
87	68	81	748.11
87	68	82	732.19
87	68	83	710.21
87	68	84	711.34
87	69	77	817.11
87	69	78	835.07
87	69	79	799.11
87	69	80	754.04
87	70	77	742.3
87	70	78	756.57
87	70	79	759.26
87	70	80	754.57
87	71	77	736.7
87	71	78	747.21
87	71	79	742.3
87	71	80	727.14
87	72	77	755.99
87	72	78	752.2
87	72	79	723.76
87	72	80	704.77
87	73	77	732.66
87	73	78	719.94
87	73	79	717.16
87	73	80	729.54
87	73	81	757.2
87	73	82	764.07
87	73	83	756.94
87	73	84	770.64
87	74	81	804.83
87	74	82	838.56
87	74	83	863.22
87	74	84	872.98
87	75	81	835.56
87	75	82	893.17
87	75	83	943.97
87	75	84	943.04
87	76	81	811
87	76	82	883.12
87	76	83	957.04
87	76	84	968.05
88	46	81	952.52
88	46	82	951.75
88	46	83	951.63
88	46	84	953.14
88	47	81	876.28
88	47	82	878.89
88	47	83	875.93
88	47	84	868.99
88	48	81	786.33
88	48	82	790.07
88	48	83	783.73
88	48	84	787.48
88	49	77	749.91
88	49	78	742.35
88	49	79	735.3
88	49	80	732.15
88	49	81	749.71
88	49	82	758.16
88	49	83	752.86
88	49	84	761.11
88	50	77	738.26
88	50	78	736.2
88	50	79	731.96
88	50	80	721.54
88	50	81	735.56
88	50	82	746.64
88	50	83	741.63
88	50	84	749.23
88	51	77	752.53
88	51	78	746.39
88	51	79	737.33
88	51	80	722.19
88	52	77	795.37
88	52	78	787.46
88	52	79	772.41
88	52	80	749.08
88	53	77	883.08
88	53	78	852
88	53	79	824.96
88	53	80	797.53
88	54	77	906.28
88	54	78	889.25
88	54	79	871.57
88	54	80	827.26
88	55	77	884.27
88	55	78	895.22
88	55	79	903.82
88	55	80	850.01
88	55	81	817.05
88	55	82	810.78
88	55	83	816.86
88	55	84	825.84
88	56	77	876.92
88	56	78	880.53
88	56	79	896.55
88	56	80	860.54
88	56	81	837.26
88	56	82	840.94
88	56	83	842.28
88	56	84	847.08
88	57	77	878.41
88	57	78	897.5
88	57	79	930.42
88	57	80	898.02
88	57	81	862.36
88	57	82	835.83
88	57	83	823.06
88	57	84	827.46
88	58	77	889.88
88	58	78	911.1
88	58	79	940.18
88	58	80	917.79
88	58	81	892.69
88	58	82	885.63
88	58	83	887.43
88	58	84	889.81
88	59	77	907.97
88	59	78	906.48
88	59	79	899.37
88	59	80	893.79
88	59	81	879.17
88	59	82	888.11
88	59	83	896.39
88	59	84	893.47
88	60	77	876.46
88	60	78	875.71
88	60	79	844.62
88	60	80	813.51
88	60	81	784.62
88	60	82	776.31
88	60	83	776.06
88	60	84	810.03
88	61	77	858.87
88	61	78	866.59
88	61	79	851.65
88	61	80	847.98
88	61	81	851.39
88	61	82	834.23
88	61	83	816.26
88	61	84	842.55
88	62	77	881.03
88	62	78	876.71
88	62	79	871.81
88	62	80	878.26
88	62	81	920.4
88	62	82	903.83
88	62	83	874.51
88	62	84	871.47
88	63	77	896.94
88	63	78	866.81
88	63	79	833.64
88	63	80	830.17
88	63	81	912.67
88	63	82	927.72
88	63	83	922.1
88	63	84	872.95
88	64	77	881.18
88	64	78	844.16
88	64	79	789.72
88	64	80	774.31
88	64	81	869.91
88	64	82	882.4
88	64	83	873.25
88	64	84	820.03
88	65	77	875.72
88	65	78	842.6
88	65	79	779.2
88	65	80	747.35
88	65	81	818.92
88	65	82	832.47
88	65	83	833.7
88	65	84	788.42
88	66	77	909.75
88	66	78	852.12
88	66	79	798.87
88	66	80	758.43
88	66	81	774.03
88	66	82	781.28
88	66	83	786.28
88	66	84	754.24
88	67	77	880.11
88	67	78	823.02
88	67	79	775.02
88	67	80	742.65
88	67	81	748.05
88	67	82	737.02
88	67	83	719.02
88	67	84	715.19
88	68	77	827.99
88	68	78	803.04
88	68	79	768.4
88	68	80	737.74
88	68	81	748.58
88	68	82	740.54
88	68	83	723.4
88	68	84	721.5
88	69	77	764.8
88	69	78	785.64
88	69	79	759.52
88	69	80	732.75
88	70	77	749.43
88	70	78	742.67
88	70	79	742.34
88	70	80	748.22
88	71	77	745.71
88	71	78	735.82
88	71	79	744.7
88	71	80	755.25
88	72	77	735.28
88	72	78	742.96
88	72	79	749.4
88	72	80	753.98
88	73	77	730.64
88	73	78	729.13
88	73	79	736.16
88	73	80	752.38
88	73	81	767.53
88	73	82	776.14
88	73	83	782.57
88	73	84	786.09
88	74	81	822.17
88	74	82	858.03
88	74	83	881.21
88	74	84	888
88	75	81	886.15
88	75	82	942
88	75	83	971.49
88	75	84	971.92
88	76	81	891.02
88	76	82	944.51
88	76	83	951.88
88	76	84	975.84
89	46	81	965.88
89	46	82	961.36
89	46	83	948.98
89	46	84	943.84
89	47	81	893.73
89	47	82	887.53
89	47	83	874.24
89	47	84	863
89	48	81	795.91
89	48	82	792.96
89	48	83	777.05
89	48	84	776.58
89	49	77	738.58
89	49	78	739.66
89	49	79	731.37
89	49	80	729.42
89	49	81	752.54
89	49	82	760.74
89	49	83	750.76
89	49	84	759.67
89	50	74	756.52
89	50	75	764.35
89	50	76	744.22
89	50	77	737.65
89	50	78	746.77
89	50	79	750.76
89	50	80	748.53
89	50	81	755.46
89	50	82	756.89
89	50	83	747.46
89	50	84	757.98
89	51	74	750.09
89	51	75	784.91
89	51	76	784.37
89	51	77	788.27
89	51	78	784.95
89	51	79	769.94
89	51	80	747
89	51	81	742.29
89	51	82	735.62
89	51	83	727.22
89	51	84	730.58
89	52	74	767.24
89	52	75	863.55
89	52	76	886.37
89	52	77	887.68
89	52	78	855.48
89	52	79	818.45
89	52	80	786.45
89	52	81	777.56
89	52	82	766.87
89	52	83	751.62
89	52	84	743.58
89	53	74	783
89	53	75	873.72
89	53	76	901.75
89	53	77	907.31
89	53	78	893.06
89	53	79	880.09
89	53	80	875.95
89	53	81	859.03
89	53	82	841.19
89	53	83	804.52
89	53	84	782.15
89	54	74	788.45
89	54	75	863.74
89	54	76	905.4
89	54	77	915.32
89	54	78	903.4
89	54	79	891.48
89	54	80	886.93
89	54	81	869.6
89	54	82	854.35
89	54	83	839.27
89	54	84	832.09
89	55	75	855.42
89	55	76	912.72
89	55	77	917.05
89	55	78	899.7
89	55	79	892.59
89	55	80	887.37
89	55	81	876.1
89	55	82	873.16
89	55	83	877.69
89	55	84	887.27
89	56	75	835.66
89	56	76	869.07
89	56	77	887.41
89	56	78	884.98
89	56	79	885.01
89	56	80	886.1
89	56	81	884.57
89	56	82	900.41
89	56	83	910.75
89	56	84	920.86
89	57	75	860.55
89	57	76	860.28
89	57	77	888.72
89	57	78	895.68
89	57	79	895.39
89	57	80	902.34
89	57	81	893.7
89	57	82	871.93
89	57	83	870.66
89	57	84	886.55
89	58	77	908.53
89	58	78	914.92
89	58	79	924.84
89	58	80	937.68
89	58	81	936.12
89	58	82	921.3
89	58	83	925.6
89	58	84	940.43
89	59	77	907.49
89	59	78	907.74
89	59	79	926.02
89	59	80	938.37
89	59	81	933.55
89	59	82	924.26
89	59	83	914.19
89	59	84	909.95
89	60	77	862.78
89	60	78	843.27
89	60	79	831.96
89	60	80	806.29
89	60	81	776.14
89	60	82	748.35
89	60	83	733.92
89	60	84	765.38
89	61	77	845.11
89	61	78	837.06
89	61	79	839.09
89	61	80	831.51
89	61	81	829.15
89	61	82	792.55
89	61	83	766.32
89	61	84	808.61
89	62	77	872.27
89	62	78	873.54
89	62	79	892.7
89	62	80	905.2
89	62	81	934.62
89	62	82	900.14
89	62	83	862.99
89	62	84	874.67
89	63	77	888.17
89	63	78	865.53
89	63	79	864.13
89	63	80	891.83
89	63	81	965.19
89	63	82	967.06
89	63	83	960.83
89	63	84	915.45
89	64	77	874.97
89	64	78	827.5
89	64	79	803.96
89	64	80	826.62
89	64	81	926.81
89	64	82	936.49
89	64	83	918.38
89	64	84	865.83
89	65	77	858.85
89	65	78	802.46
89	65	79	771.47
89	65	80	785.29
89	65	81	886.05
89	65	82	906.94
89	65	83	901.64
89	65	84	843.76
89	66	75	844.2
89	66	76	865.58
89	66	77	856.28
89	66	78	808.04
89	66	79	774.06
89	66	80	772.77
89	66	81	829.2
89	66	82	858.26
89	66	83	875.27
89	66	84	812.79
89	67	75	889.33
89	67	76	857.59
89	67	77	823.31
89	67	78	790.05
89	67	79	764.11
89	67	80	753.51
89	67	81	783.62
89	67	82	789.86
89	67	83	783.92
89	67	84	752.61
89	68	75	850.23
89	68	76	819.95
89	68	77	793.2
89	68	78	785.66
89	68	79	766.95
89	68	80	751.18
89	68	81	767.29
89	68	82	769.05
89	68	83	761.4
89	68	84	748.34
89	69	74	837.4
89	69	75	791.29
89	69	76	763.93
89	69	77	757.79
89	69	78	785
89	69	79	766.65
89	69	80	743.99
89	69	81	758.52
89	69	82	765.25
89	69	83	765.03
89	69	84	762.34
89	70	74	812.58
89	70	75	773.97
89	70	76	757.6
89	70	77	754.8
89	70	78	762.88
89	70	79	754.5
89	70	80	749.97
89	70	81	757.79
89	70	82	758.38
89	70	83	752.55
89	70	84	761.84
89	71	74	795.13
89	71	75	767.87
89	71	76	759.08
89	71	77	760.67
89	71	78	762.4
89	71	79	758.16
89	71	80	761.66
89	71	81	760.84
89	71	82	756.26
89	71	83	748.17
89	71	84	749.92
89	72	74	738.15
89	72	75	767.28
89	72	76	760.94
89	72	77	758.24
89	72	78	770.14
89	72	79	766.02
89	72	80	768.66
89	72	81	769.16
89	72	82	767.54
89	72	83	771.75
89	72	84	759.32
89	73	74	746.01
89	73	75	750.88
89	73	76	740.51
89	73	77	737.08
89	73	78	749.98
89	73	79	752.18
89	73	80	763.29
89	73	81	791.98
89	73	82	811.58
89	73	83	830.3
89	73	84	816.12
89	74	81	850.23
89	74	82	885.18
89	74	83	908.42
89	74	84	898.67
89	75	81	925.66
89	75	82	969.8
89	75	83	991.2
89	75	84	988.22
89	76	81	932.87
89	76	82	976.36
89	76	83	972.69
89	76	84	991.7
90	46	81	962.32
90	46	82	959.38
90	46	83	947.1
90	46	84	930.19
90	47	81	898.41
90	47	82	890.01
90	47	83	872.04
90	47	84	861.08
90	48	81	798.72
90	48	82	796.09
90	48	83	786.39
90	48	84	792.08
90	49	74	762.17
90	49	75	766.66
90	49	76	756.97
90	49	81	755.13
90	49	82	762.85
90	49	83	758.26
90	49	84	772.96
90	50	74	751.26
90	50	75	755.29
90	50	76	750.06
90	50	77	746.64
90	50	78	744.66
90	50	79	755.75
90	50	80	770.09
90	50	81	773.88
90	50	82	768.82
90	50	83	756.69
90	50	84	770.85
90	51	74	744.69
90	51	75	766.84
90	51	76	789.95
90	51	77	803.3
90	51	78	797.8
90	51	79	789.67
90	51	80	772.05
90	51	81	765.93
90	51	82	758.22
90	51	83	746.29
90	51	84	753.94
90	52	74	790.11
90	52	75	871.28
90	52	76	899.78
90	52	77	912.52
90	52	78	899.71
90	52	79	860.08
90	52	80	814.4
90	52	81	812.61
90	52	82	805.62
90	52	83	779.65
90	52	84	764.77
90	53	74	795.14
90	53	75	882.51
90	53	76	903.81
90	53	77	913.08
90	53	78	932.6
90	53	79	941.64
90	53	80	941.22
90	53	81	924.36
90	53	82	906.91
90	53	83	848.16
90	53	84	802.12
90	54	74	777.56
90	54	75	860.48
90	54	76	899.79
90	54	77	917.62
90	54	78	923.83
90	54	79	924.49
90	54	80	938.36
90	54	81	935.47
90	54	82	929.04
90	54	83	898.4
90	54	84	877.38
90	55	74	775.01
90	55	75	848.16
90	55	76	908.28
90	55	77	951.81
90	55	78	919.66
90	55	79	907.2
90	55	80	927.34
90	55	81	933.61
90	55	82	932.94
90	55	83	925.74
90	55	84	924.46
90	56	74	791.2
90	56	75	826.66
90	56	76	867.58
90	56	77	921.15
90	56	78	929.35
90	56	79	930.22
90	56	80	942.32
90	56	81	944.08
90	56	82	939.49
90	56	83	940.28
90	56	84	938.87
90	57	74	859.35
90	57	75	851.68
90	57	76	855.58
90	57	77	901.55
90	57	78	912.37
90	57	79	909.17
90	57	80	936.06
90	57	81	944.58
90	57	82	913.74
90	57	83	901.2
90	57	84	898.57
90	58	74	953.85
90	58	75	916.67
90	58	76	885.26
90	58	77	912.25
90	58	78	919.41
90	58	79	924.32
90	58	80	968.22
90	58	81	992.29
90	58	82	970.68
90	58	83	969.73
90	58	84	976.33
90	59	75	894.23
90	59	76	900.85
90	59	77	905.29
90	59	78	914.42
90	59	79	946.95
90	59	80	978.24
90	59	81	990.86
90	59	82	968.76
90	59	83	944.97
90	59	84	932.24
90	60	75	801.02
90	60	76	798.18
90	60	77	788.59
90	60	78	777.57
90	60	79	781.71
90	60	80	766.32
90	60	81	738.02
90	60	82	702.48
90	60	83	674.28
90	60	84	700.24
90	61	77	776.72
90	61	78	776.78
90	61	79	793.25
90	61	80	780.71
90	61	81	758.38
90	61	82	703.93
90	61	83	666.97
90	61	84	729.84
90	62	75	882.16
90	62	76	879.77
90	62	77	873.79
90	62	78	875.82
90	62	79	902.69
90	62	80	905.51
90	62	81	906.66
90	62	82	845.46
90	62	83	796.51
90	62	84	853.39
90	63	75	760.72
90	63	76	874.59
90	63	77	898.33
90	63	78	874.46
90	63	79	896.94
90	63	80	937.7
90	63	81	1004
90	63	82	972.67
90	63	83	941.82
90	63	84	965.46
90	64	75	713
90	64	76	866.33
90	64	77	875.11
90	64	78	812.91
90	64	79	826.23
90	64	80	871.72
90	64	81	948.93
90	64	82	938.1
90	64	83	911.5
90	64	84	906.37
90	65	74	912.95
90	65	75	806.89
90	65	76	869
90	65	77	843.98
90	65	78	763.23
90	65	79	772.04
90	65	80	818.83
90	65	81	905.51
90	65	82	926.63
90	65	83	927.39
90	65	84	891.67
90	66	74	918.46
90	66	75	916.96
90	66	76	864.81
90	66	77	807.04
90	66	78	756.39
90	66	79	746.79
90	66	80	786.04
90	66	81	865.39
90	66	82	910.42
90	66	83	944.27
90	66	84	871.8
90	67	74	919.11
90	67	75	908.84
90	67	76	829.41
90	67	77	775.17
90	67	78	750.55
90	67	79	753.61
90	67	80	774.42
90	67	81	809.11
90	67	82	830.5
90	67	83	844.12
90	67	84	789.03
90	68	74	919.93
90	68	75	836.86
90	68	76	788.58
90	68	77	765.26
90	68	78	767.67
90	68	79	776.55
90	68	80	781.04
90	68	81	787.64
90	68	82	797.07
90	68	83	804.01
90	68	84	781.37
90	69	74	851.62
90	69	75	789.19
90	69	76	760.5
90	69	77	761.01
90	69	78	793.7
90	69	79	789.66
90	69	80	780.79
90	69	81	782.16
90	69	82	788.05
90	69	83	796.76
90	69	84	800.39
90	70	74	823.2
90	70	75	795.39
90	70	76	766.56
90	70	77	763.03
90	70	78	786.96
90	70	79	773.9
90	70	80	763.3
90	70	81	769.37
90	70	82	774.08
90	70	83	777.28
90	70	84	786.63
90	71	74	816.45
90	71	75	809.84
90	71	76	778.41
90	71	77	769.38
90	71	78	785.53
90	71	79	772
90	71	80	760.75
90	71	81	771.82
90	71	82	771.04
90	71	83	765.47
90	71	84	772.26
90	72	74	793.76
90	72	75	790.31
90	72	76	774.8
90	72	77	767.96
90	72	78	779.24
90	72	79	771.67
90	72	80	767.86
90	72	81	788.89
90	72	82	787.12
90	72	83	774.81
90	72	84	768.23
90	73	74	798.67
90	73	75	784.2
90	73	76	768.6
90	73	81	837.9
90	73	82	860.96
90	73	83	872.86
90	73	84	856.74
90	74	81	904.94
90	74	82	939.47
90	74	83	957.38
90	74	84	937.72
90	75	81	976.72
90	75	82	1007.3
90	75	83	1015.7
90	75	84	1004.1
90	76	81	959.08
90	76	82	1000.4
90	76	83	1025.1
90	76	84	1010.6
91	47	81	900.12
91	47	82	897.9
91	47	83	892.01
91	47	84	888.4
91	48	81	812.51
91	48	82	807.69
91	48	83	807.44
91	48	84	821.06
91	49	74	782.49
91	49	75	793.56
91	49	76	777.21
91	49	81	764.09
91	49	82	770.16
91	49	83	775.77
91	49	84	791.95
91	50	74	770.13
91	50	75	773.39
91	50	76	761.06
91	50	81	784.5
91	50	82	789.94
91	50	83	781.1
91	50	84	785.79
91	51	74	767.03
91	51	75	766.37
91	51	76	786.61
91	51	81	778.6
91	51	82	769.17
91	51	83	763.27
91	51	84	782.94
91	52	74	810.59
91	52	75	881.03
91	52	76	895.02
91	52	81	813.86
91	52	82	793.15
91	52	83	778.27
91	52	84	778.4
91	53	74	836.68
91	53	75	933.15
91	53	76	938.74
91	53	81	916.26
91	53	82	875.69
91	53	83	826.69
91	53	84	788.81
91	54	74	837.4
91	54	75	930.93
91	54	76	944.79
91	54	81	943.46
91	54	82	928.76
91	54	83	898.27
91	54	84	872.81
91	55	74	832.75
91	55	75	894.03
91	55	76	934.85
91	55	81	953.36
91	55	82	943.37
91	55	83	934.93
91	55	84	933.1
91	56	74	809.55
91	56	75	862.41
91	56	76	909.64
91	56	81	970.62
91	56	82	930.44
91	56	83	941.35
91	56	84	953.52
91	57	74	827.21
91	57	75	854.43
91	57	76	883.87
91	57	77	924.02
91	57	78	940.87
91	57	79	955.08
91	57	80	967.11
91	57	81	966.95
91	57	82	942.31
91	57	83	930.42
91	57	84	922.68
91	58	74	931.44
91	58	75	902.82
91	58	76	885.1
91	58	77	915.87
91	58	78	926.35
91	58	79	940.7
91	58	80	980.48
91	58	81	1005.7
91	58	82	993.94
91	58	83	992.2
91	58	84	1000.1
91	59	74	904.53
91	59	75	903.26
91	59	76	902.19
91	59	77	915.15
91	59	78	933.55
91	59	79	959.44
91	59	80	994.97
91	59	81	1010.5
91	59	82	975.11
91	59	83	961.76
91	59	84	955.06
91	60	74	822.75
91	60	75	793.75
91	60	76	748.23
91	60	77	761.94
91	60	78	748.8
91	60	79	718.04
91	60	80	730.43
91	60	81	746.06
91	60	82	748.22
91	60	83	737.71
91	60	84	720.03
91	61	74	805.46
91	61	75	740.5
91	61	76	690.13
91	61	77	732.14
91	61	78	746.05
91	61	79	722.32
91	61	80	737.53
91	61	81	747.34
91	61	82	740.66
91	61	83	711.6
91	61	84	689.64
91	62	74	910.19
91	62	75	816.48
91	62	76	855.23
91	62	77	890.59
91	62	78	910.31
91	62	79	900.12
91	62	80	894.09
91	62	81	889.71
91	62	82	864.34
91	62	83	833.22
91	62	84	832.53
91	63	74	870.1
91	63	75	763.88
91	63	76	904.58
91	63	77	915.23
91	63	78	881.49
91	63	79	918.92
91	63	80	956.96
91	63	81	999.76
91	63	82	974
91	63	83	952.78
91	63	84	991.97
91	64	74	850.72
91	64	75	784.65
91	64	76	907.91
91	64	77	884.32
91	64	78	814.38
91	64	79	846.49
91	64	80	887.69
91	64	81	938.87
91	64	82	916.85
91	64	83	899.62
91	64	84	931.46
91	65	74	943.47
91	65	75	941.34
91	65	76	902.27
91	65	77	845.47
91	65	78	764.77
91	65	79	776.92
91	65	80	825.27
91	65	81	900.96
91	65	82	909.71
91	65	83	912.08
91	65	84	925.92
91	66	74	928.6
91	66	75	940.18
91	66	76	869.96
91	66	77	803.22
91	66	78	730.92
91	66	79	730.08
91	66	80	791.63
91	66	81	896.21
91	66	82	929.85
91	66	83	946.56
91	66	84	923.5
91	67	74	925
91	67	75	909.13
91	67	76	831.28
91	67	81	832.45
91	67	82	853.29
91	67	83	865.98
91	67	84	838.39
91	68	74	931.71
91	68	75	861.89
91	68	76	799.05
91	68	81	801.69
91	68	82	807.64
91	68	83	814.95
91	68	84	803.6
91	69	74	865.56
91	69	75	807.52
91	69	76	770.01
91	69	81	799.89
91	69	82	795.05
91	69	83	795.06
91	69	84	798.23
91	70	74	823.73
91	70	75	806.66
91	70	76	774.69
91	70	81	788.62
91	70	82	788.05
91	70	83	785.01
91	70	84	779.17
91	71	74	805.61
91	71	75	820.7
91	71	76	786.89
91	71	81	797.6
91	71	82	797.44
91	71	83	787.02
91	71	84	781.77
91	72	74	806.03
91	72	75	796.55
91	72	76	778.75
91	72	81	824.84
91	72	82	821.2
91	72	83	799.01
91	72	84	804.48
91	73	74	807.11
91	73	75	795.93
91	73	76	784.94
91	73	81	893.23
91	73	82	895.95
91	73	83	880.06
91	73	84	889.69
91	74	74	803.08
91	74	75	804.31
91	74	76	790.15
91	74	81	968.84
91	74	82	972.05
91	74	83	965.94
91	74	84	977.94
91	75	81	1019.6
91	75	82	1022.1
91	75	83	1027.5
91	75	84	1042.9
91	76	81	995.36
91	76	82	1018.6
91	76	83	1041.1
91	76	84	1048.2
92	47	81	962.5
92	47	82	964.64
92	47	83	955.83
92	47	84	959.95
92	48	81	877.31
92	48	82	883.35
92	48	83	880.25
92	48	84	892.23
92	49	74	814.04
92	49	75	835.14
92	49	76	798.74
92	49	81	803.58
92	49	82	818.22
92	49	83	826.47
92	49	84	842.24
92	50	74	802.5
92	50	75	813.32
92	50	76	779.65
92	50	81	792.73
92	50	82	802.87
92	50	83	798.36
92	50	84	815.8
92	51	74	805.76
92	51	75	789.6
92	51	76	786.01
92	51	81	773.52
92	51	82	772.95
92	51	83	772.05
92	51	84	809.27
92	52	74	822.17
92	52	75	872.44
92	52	76	873.26
92	52	81	771.48
92	52	82	758.53
92	52	83	760.04
92	52	84	786.27
92	53	74	868.07
92	53	75	964.9
92	53	76	960.57
92	53	81	814.9
92	53	82	790.15
92	53	83	770.5
92	53	84	764.2
92	54	74	915.57
92	54	75	1015.4
92	54	76	1007.8
92	54	81	857.03
92	54	82	842.15
92	54	83	826.87
92	54	84	815.8
92	55	74	900.91
92	55	75	960.57
92	55	76	977.65
92	55	81	892.67
92	55	82	881.94
92	55	83	877.29
92	55	84	874.99
92	56	74	852.76
92	56	75	926.18
92	56	76	964.53
92	56	81	915.37
92	56	82	886.35
92	56	83	890.73
92	56	84	899.95
92	57	74	813.66
92	57	75	888.74
92	57	76	931.98
92	57	77	939.6
92	57	78	955.56
92	57	79	964.76
92	57	80	944.25
92	57	81	921.63
92	57	82	892.08
92	57	83	886.18
92	57	84	886.04
92	58	74	894.86
92	58	75	893.07
92	58	76	891.27
92	58	77	919.39
92	58	78	947.73
92	58	79	981.9
92	58	80	978.92
92	58	81	964.49
92	58	82	941.03
92	58	83	941.92
92	58	84	954.72
92	59	74	950.79
92	59	75	957.2
92	59	76	956.64
92	59	77	937.14
92	59	78	964.61
92	59	79	1009.6
92	59	80	999.22
92	59	81	981.45
92	59	82	950.72
92	59	83	939.2
92	59	84	931.26
92	60	74	897.46
92	60	75	867.53
92	60	76	790.59
92	60	77	822.25
92	60	78	820.28
92	60	79	763.92
92	60	80	775.32
92	60	81	806.85
92	60	82	813.13
92	60	83	800.25
92	60	84	767.79
92	61	74	844.38
92	61	75	750.65
92	61	76	659.07
92	61	77	779.26
92	61	78	818.91
92	61	79	746.14
92	61	80	788.12
92	61	81	854.65
92	61	82	874.44
92	61	83	845.54
92	61	84	775.45
92	62	74	892.06
92	62	75	768.61
92	62	76	794.59
92	62	77	876.25
92	62	78	930.93
92	62	79	905.02
92	62	80	927.37
92	62	81	970.75
92	62	82	971.5
92	62	83	944.56
92	62	84	897.36
92	63	74	867.85
92	63	75	797.85
92	63	76	920.92
92	63	77	927.44
92	63	78	895
92	63	79	915.47
92	63	80	955.01
92	63	81	999.12
92	63	82	1011.2
92	63	83	1011.5
92	63	84	1016.6
92	64	74	850.43
92	64	75	851.33
92	64	76	945.17
92	64	77	918.12
92	64	78	859.18
92	64	79	839.6
92	64	80	871.89
92	64	81	935.01
92	64	82	948.13
92	64	83	953.67
92	64	84	972.44
92	65	74	932.26
92	65	75	975.89
92	65	76	901.54
92	65	77	877.52
92	65	78	855.84
92	65	79	781.41
92	65	80	807.31
92	65	81	888.44
92	65	82	919.53
92	65	83	940.81
92	65	84	964.92
92	66	74	920.5
92	66	75	926.69
92	66	76	892.83
92	66	77	872.84
92	66	78	844.56
92	66	79	781.87
92	66	80	797.92
92	66	81	876.53
92	66	82	923.31
92	66	83	950.33
92	66	84	961.24
92	67	74	917.08
92	67	75	893.53
92	67	76	877.83
92	67	81	821.79
92	67	82	863.58
92	67	83	891.88
92	67	84	889.1
92	68	74	944.52
92	68	75	881.36
92	68	76	855.21
92	68	81	786.79
92	68	82	814.22
92	68	83	832.17
92	68	84	826.67
92	69	74	878.31
92	69	75	830.29
92	69	76	802.56
92	69	81	787.11
92	69	82	790.24
92	69	83	795.92
92	69	84	788.03
92	70	74	821.2
92	70	75	797.86
92	70	76	771.63
92	70	81	769.75
92	70	82	775.69
92	70	83	781.75
92	70	84	777.64
92	71	74	780.48
92	71	75	785.88
92	71	76	756.69
92	71	81	779.52
92	71	82	790.1
92	71	83	797.12
92	71	84	804.26
92	72	74	797.11
92	72	75	803.59
92	72	76	771.91
92	72	81	844.52
92	72	82	848.15
92	72	83	836.13
92	72	84	853.48
92	73	74	803.43
92	73	75	813.05
92	73	76	785.89
92	73	81	911.71
92	73	82	915.11
92	73	83	904.69
92	73	84	922.6
92	74	74	804.11
92	74	75	818.96
92	74	76	798.9
92	74	81	973.68
92	74	82	979.83
92	74	83	984.73
92	74	84	1003.6
92	75	81	1011.4
92	75	82	1016.8
92	75	83	1039.6
92	75	84	1065
92	76	81	985.92
92	76	82	1003.2
92	76	83	1029
92	76	84	1060.6
93	49	74	841.39
93	49	75	853.89
93	49	76	804.5
93	50	74	834.43
93	50	75	843.8
93	50	76	794.17
93	50	81	802.8
93	50	82	808.84
93	50	83	810.36
93	50	84	841.08
93	51	74	839.71
93	51	75	815.42
93	51	76	779.63
93	51	81	790.7
93	51	82	789.08
93	51	83	784.48
93	51	84	833.33
93	52	74	837.29
93	52	75	839.46
93	52	76	806.7
93	52	81	773.83
93	52	82	762.97
93	52	83	761.38
93	52	84	813.54
93	53	74	877.66
93	53	75	917.85
93	53	76	879.94
93	53	81	762.57
93	53	82	742.12
93	53	83	735.11
93	53	84	774.46
93	54	71	755.94
93	54	72	758.57
93	54	73	860.32
93	54	74	949.43
93	54	75	1002.2
93	54	76	957.7
93	54	81	783.59
93	54	82	769.58
93	54	83	763.52
93	54	84	769.7
93	55	71	782.6
93	55	72	743.39
93	55	73	832.66
93	55	74	940.07
93	55	75	1009.3
93	55	76	1002.3
93	55	81	814.93
93	55	82	807
93	55	83	807.54
93	55	84	807.65
93	56	71	846.8
93	56	72	767.02
93	56	73	820.46
93	56	74	909.08
93	56	75	979.43
93	56	76	987.32
93	56	81	850.03
93	56	82	833.75
93	56	83	834.65
93	56	84	834.45
93	57	71	939.09
93	57	72	837.22
93	57	73	829.48
93	57	74	863.84
93	57	75	926.53
93	57	76	950.36
93	57	77	943.92
93	57	78	957.52
93	57	79	952.97
93	57	80	896.85
93	58	71	974.9
93	58	72	939.93
93	58	73	902.48
93	58	74	856.66
93	58	75	888.97
93	58	76	915.04
93	58	77	940.14
93	58	78	959.25
93	58	79	983.28
93	58	80	941.37
93	59	71	970.39
93	59	72	971.77
93	59	73	952.06
93	59	74	955.45
93	59	75	948.86
93	59	76	939.68
93	59	77	930.95
93	59	78	956.1
93	59	79	991.33
93	59	80	965.83
93	60	71	952.37
93	60	72	945.42
93	60	73	857.58
93	60	74	883.38
93	60	75	891.8
93	60	76	885.93
93	60	77	862.54
93	60	78	819.25
93	60	79	740.2
93	60	80	787.31
93	61	74	722.36
93	61	75	767.49
93	61	76	828.68
93	61	77	848.68
93	61	78	808.33
93	61	79	715.4
93	61	80	799.07
93	62	71	937.78
93	62	72	966.84
93	62	73	907.09
93	62	74	840.84
93	62	75	816.44
93	62	76	856.42
93	62	77	895.98
93	62	78	905.26
93	62	79	875.78
93	62	80	924.55
93	63	71	896.37
93	63	72	955.84
93	63	73	937.97
93	63	74	906.76
93	63	75	899.91
93	63	76	920.59
93	63	77	909.74
93	63	78	893.16
93	63	79	914.02
93	63	80	945.41
93	64	71	902.39
93	64	72	925.42
93	64	73	879.55
93	64	74	905.63
93	64	75	927.64
93	64	76	949.65
93	64	77	925.38
93	64	78	884.54
93	64	79	859.08
93	64	80	867.94
93	65	71	899.53
93	65	72	971.75
93	65	73	943.44
93	65	74	914.64
93	65	75	910.23
93	65	76	946.85
93	65	77	939.89
93	65	78	904.06
93	65	79	815.99
93	65	80	808.21
93	66	71	899.46
93	66	72	976.88
93	66	73	957.72
93	66	74	955.97
93	66	75	964.55
93	66	76	955.14
93	67	71	896.94
93	67	72	967.51
93	67	73	954.8
93	67	74	965.1
93	67	75	972.01
93	67	76	947.81
93	67	81	793.12
93	67	82	839.92
93	67	83	885.41
93	67	84	911.47
93	68	71	874.63
93	68	72	1001.5
93	68	73	987.31
93	68	74	963.36
93	68	75	928.01
93	68	76	915.87
93	68	81	779.68
93	68	82	808.1
93	68	83	836.46
93	68	84	844.42
93	69	71	778.89
93	69	72	946.95
93	69	73	932.2
93	69	74	894.62
93	69	75	850.27
93	69	76	836.56
93	69	81	783.33
93	69	82	789.53
93	69	83	796.58
93	69	84	785.6
93	70	74	837.5
93	70	75	807.94
93	70	76	789.37
93	70	81	763.56
93	70	82	766.62
93	70	83	776.32
93	70	84	785.54
93	71	74	797.74
93	71	75	805.73
93	71	76	769.65
93	71	81	762.93
93	71	82	772.61
93	71	83	790.59
93	71	84	822.41
93	72	74	812.13
93	72	75	847.21
93	72	76	800.11
93	72	81	851.23
93	72	82	860.87
93	72	83	867.24
93	72	84	894.45
93	73	74	819.58
93	73	75	845.27
93	73	76	804.72
93	73	81	933.26
93	73	82	940.07
93	73	83	938.35
93	73	84	956.04
93	74	74	840.16
93	74	75	825.92
93	74	76	797.04
94	49	74	840.16
94	49	75	836.01
94	49	76	823.76
94	50	71	885.66
94	50	72	856.23
94	50	73	837.46
94	50	74	825.38
94	50	75	816.63
94	50	76	804.28
94	51	71	864.25
94	51	72	864.66
94	51	73	856.85
94	51	74	844.24
94	51	75	822.17
94	51	76	774.96
94	52	71	842.62
94	52	72	847.13
94	52	73	854.66
94	52	74	846.94
94	52	75	829.46
94	52	76	791.96
94	53	69	648.9
94	53	70	789.4
94	53	71	847.66
94	53	72	821.72
94	53	73	857.69
94	53	74	873.52
94	53	75	865.7
94	53	76	834.67
94	54	69	608.58
94	54	70	728.57
94	54	71	809.23
94	54	72	802.94
94	54	73	872.66
94	54	74	924.16
94	54	75	941.58
94	54	76	906.02
94	54	78	895.06
94	54	79	850.64
94	54	80	797.05
94	55	69	594.91
94	55	70	714.28
94	55	71	808.62
94	55	72	772.28
94	55	73	842.41
94	55	74	931.15
94	55	75	1010.1
94	55	76	998.87
94	55	78	952.98
94	55	79	897.82
94	55	80	817.35
94	56	69	639.82
94	56	70	759.89
94	56	71	870.38
94	56	72	795.82
94	56	73	844.85
94	56	74	925.73
94	56	75	999.04
94	56	76	995.25
94	56	78	992.11
94	56	79	963.93
94	56	80	875.53
94	57	71	937.77
94	57	72	855.85
94	57	73	865.89
94	57	74	910.96
94	57	75	961.47
94	57	76	972.96
94	57	77	957.2
94	57	78	988.34
94	57	79	972.81
94	57	80	893.67
94	58	71	987.68
94	58	72	948.25
94	58	73	922.74
94	58	74	898.64
94	58	75	946.41
94	58	76	972.73
94	58	77	980.31
94	58	78	989.41
94	58	79	994.04
94	58	80	933.68
94	59	71	1010.2
94	59	72	999.43
94	59	73	975.65
94	59	74	979.59
94	59	75	970.97
94	59	76	955.36
94	59	77	953.91
94	59	78	973.64
94	59	79	991.47
94	59	80	952.07
94	60	71	934.44
94	60	72	904.61
94	60	73	818.42
94	60	74	845.74
94	60	75	871.46
94	60	76	903.39
94	60	77	871.17
94	60	78	809.47
94	60	79	729.58
94	60	80	804.44
94	61	71	696.01
94	61	72	626.45
94	61	73	540.06
94	61	74	603.31
94	61	75	748.65
94	61	76	903.26
94	61	77	874.62
94	61	78	797.63
94	61	79	688.27
94	61	80	804.16
94	62	71	768.62
94	62	72	775.42
94	62	73	756.17
94	62	74	804.92
94	62	75	880.47
94	62	76	965.63
94	62	77	948.33
94	62	78	902.83
94	62	79	837.81
94	62	80	907.65
94	63	71	894.25
94	63	72	928.15
94	63	73	927.5
94	63	74	963.62
94	63	75	989.88
94	63	76	980.57
94	63	77	942.01
94	63	78	917
94	63	79	918.39
94	63	80	941.51
94	64	71	919.82
94	64	72	979.33
94	64	73	960.74
94	64	74	999.04
94	64	75	1003.1
94	64	76	981.2
94	64	77	953.54
94	64	78	922.56
94	64	79	893.38
94	64	80	881.08
94	65	71	926.68
94	65	72	1000.3
94	65	73	973.8
94	65	74	960.7
94	65	75	956.37
94	65	76	988.66
94	65	77	984.25
94	65	78	945.62
94	65	79	868.92
94	65	80	839.16
94	66	71	917.98
94	66	72	984.77
94	66	73	972.55
94	66	74	986.23
94	66	75	1000.7
94	66	76	989.27
94	66	78	972.9
94	66	79	911.77
94	66	80	857.31
94	67	69	747.03
94	67	70	799.97
94	67	71	872.84
94	67	72	952.96
94	67	73	957.88
94	67	74	978.02
94	67	75	993.6
94	67	76	975.83
94	67	78	980.31
94	67	79	906.68
94	67	80	844.64
94	68	69	652.86
94	68	70	712.51
94	68	71	831.84
94	68	72	957.54
94	68	73	958
94	68	74	946.45
94	68	75	935.66
94	68	76	943.21
94	68	78	963.62
94	68	79	881.17
94	68	80	829.07
94	69	69	644.9
94	69	70	668.67
94	69	71	761.74
94	69	72	892.04
94	69	73	894.86
94	69	74	884.16
94	69	75	865.92
94	69	76	855.45
94	69	78	860.9
94	69	79	834.17
94	69	80	815.08
94	70	69	679.62
94	70	70	648.72
94	70	71	706.41
94	70	72	836.26
94	70	73	844.51
94	70	74	834.64
94	70	75	816.84
94	70	76	803.58
94	71	71	708.17
94	71	72	849.72
94	71	73	840.76
94	71	74	820.72
94	71	75	800.15
94	71	76	783.8
94	72	71	701.81
94	72	72	850.64
94	72	73	846.73
94	72	74	832.77
94	72	75	824.35
94	72	76	812.86
94	73	71	691.04
94	73	72	841
94	73	73	849.43
94	73	74	834.8
94	73	75	824.37
94	73	76	820.78
94	74	74	840.89
94	74	75	814.89
94	74	76	817.03
95	50	71	905.62
95	50	72	863.41
95	50	73	838.47
95	51	71	881.76
95	51	72	874.97
95	51	73	885.01
95	52	71	854.75
95	52	72	874.09
95	52	73	907.65
95	53	69	641.41
95	53	70	785.09
95	53	71	854.66
95	53	72	847.08
95	53	73	894.12
95	53	77	894.81
95	53	78	915.43
95	53	79	871.93
95	53	80	823.11
95	54	69	620.02
95	54	70	744.81
95	54	71	822.88
95	54	72	827.96
95	54	73	857.85
95	54	77	939.04
95	54	78	969.44
95	54	79	910.45
95	54	80	838.05
95	55	69	617.98
95	55	70	732.87
95	55	71	835.64
95	55	72	830.92
95	55	73	858.17
95	55	77	1014.1
95	55	78	1001.7
95	55	79	941.53
95	55	80	870.95
95	56	69	663.57
95	56	70	774.26
95	56	71	886.18
95	56	72	852.32
95	56	73	874.42
95	56	77	999.41
95	56	78	1039.2
95	56	79	1011.3
95	56	80	935.12
95	57	69	750.58
95	57	70	811.93
95	57	71	904.83
95	57	72	870.82
[truncated: 7,412 more rows]
