# Supplementary material for: From mathematics to medicine: A practical primer on topological data analysis (TDA) and the development of related analytic tools for the functional discovery of latent structure in fMRI data
Source: PLoS One. 2021 Aug 12;16(8):e0255859. doi: 10.1371/journal.pone.0255859 (PMC8360597; doi:10.1371/journal.pone.0255859)
Supplement: S1 Data — The included archive of .csv files has one .csv file for each time index. Each .csv file contains a single matrix, which has one column for each of the spatial coordinates x, y, z and one column for the fMRI signal amplitude at voxel (x, y, z) at that time index. This is normalized scan data for a single patient from our study, described in the paper, with an ACC (anterior cingulate cortex) mask applied. This is the data we used, together with our software implementation of our workflow (available at https://github.com/regalski/Wayne-State-TDA), to produce the persistence diagrams, vineyards, and loop locations pictured in the figures and described in the Workflow section of our paper. (ZIP) [file pone.0255859.s004.zip › lea2002_145_121_121_time_23_rdACC.csv]

86	49	77	714.19
86	49	78	705.89
86	49	79	701.26
86	49	80	706.43
86	50	77	707.07
86	50	78	695.61
86	50	79	688.51
86	50	80	698.19
86	51	77	690.14
86	51	78	694.03
86	51	79	715.47
86	51	80	685
86	52	77	703.36
86	52	78	698.56
86	52	79	713.49
86	52	80	694.75
86	53	77	771.26
86	53	78	742.29
86	53	79	719.82
86	53	80	715.17
86	54	77	850.7
86	54	78	821.54
86	54	79	798.24
86	54	80	771.34
86	55	77	867.16
86	55	78	846.2
86	55	79	862.59
86	55	80	840.34
86	56	77	851.29
86	56	78	832.65
86	56	79	888.1
86	56	80	890.19
86	57	77	835.9
86	57	78	880.5
86	57	79	891.56
86	57	80	888.4
86	57	81	874.51
86	57	82	839.31
86	58	77	824.68
86	58	78	866.12
86	58	79	892.85
86	58	80	906.32
86	58	81	882.59
86	58	82	864.07
86	59	81	847.96
86	59	82	840.51
86	60	81	758.93
86	60	82	769.08
86	61	81	792.69
86	61	82	802.72
86	62	81	839.36
86	62	82	847.03
86	63	77	873.53
86	63	78	822.65
86	63	79	806.78
86	63	80	811.9
86	63	81	826.73
86	63	82	834.53
86	64	77	844.12
86	64	78	820.97
86	64	79	802.73
86	64	80	777.57
86	64	81	777.68
86	64	82	770.01
86	65	77	854.05
86	65	78	848.61
86	65	79	829.42
86	65	80	772.32
86	65	81	753.99
86	65	82	746.05
86	66	77	864.77
86	66	78	871.92
86	66	79	850.38
86	66	80	782.23
86	66	81	762.95
86	66	82	755.76
86	67	77	809.68
86	67	78	826.12
86	67	79	830.7
86	67	80	791.79
86	68	77	842.26
86	68	78	837.38
86	68	79	823.53
86	68	80	779.4
86	69	77	854.08
86	69	78	819.36
86	69	79	789.48
86	69	80	755.61
86	70	77	783.96
86	70	78	749.57
86	70	79	724.26
86	70	80	718.72
86	71	77	752.44
86	71	78	724.37
86	71	79	703.97
86	71	80	699.39
86	72	77	742.88
86	72	78	719.61
86	72	79	703.28
86	72	80	697.7
86	73	77	731.56
86	73	78	709.23
86	73	79	699.06
86	73	80	700.85
87	46	81	935.62
87	46	82	929.81
87	46	83	938.38
87	46	84	939.55
87	47	81	836.03
87	47	82	846.62
87	47	83	853.15
87	47	84	856.53
87	48	81	739.02
87	48	82	749.26
87	48	83	760.43
87	48	84	774.4
87	49	77	717.15
87	49	78	718.89
87	49	79	722
87	49	80	724.47
87	49	81	730.59
87	49	82	730.11
87	49	83	732.09
87	49	84	735.37
87	50	77	711.72
87	50	78	714.98
87	50	79	717.56
87	50	80	719.59
87	50	81	719.21
87	50	82	719.88
87	50	83	715.87
87	50	84	708.68
87	51	77	713.55
87	51	78	709.88
87	51	79	717.04
87	51	80	696.41
87	52	77	741.65
87	52	78	730.25
87	52	79	730.71
87	52	80	706.32
87	53	77	806.35
87	53	78	779.85
87	53	79	751.18
87	53	80	727.09
87	54	77	869.07
87	54	78	838.8
87	54	79	805.12
87	54	80	764.12
87	55	77	870.83
87	55	78	851.46
87	55	79	866.62
87	55	80	833.8
87	55	81	772.34
87	55	82	759.04
87	55	83	737.89
87	55	84	736.08
87	56	77	856.14
87	56	78	831.33
87	56	79	908.83
87	56	80	898.95
87	56	81	836.47
87	56	82	791.11
87	56	83	746.97
87	56	84	745.65
87	57	77	844.63
87	57	78	869.89
87	57	79	909.76
87	57	80	905.4
87	57	81	864.68
87	57	82	821.84
87	57	83	776.26
87	57	84	762.18
87	58	77	844.41
87	58	78	878.97
87	58	79	912.75
87	58	80	925.64
87	58	81	902.42
87	58	82	878.92
87	58	83	857.66
87	58	84	834.2
87	59	77	868.51
87	59	78	861.38
87	59	79	872.03
87	59	80	883.24
87	59	81	878.6
87	59	82	871.16
87	59	83	865.77
87	59	84	853.91
87	60	77	784.83
87	60	78	774.23
87	60	79	777.94
87	60	80	789.66
87	60	81	783.35
87	60	82	786.75
87	60	83	803.64
87	60	84	817.88
87	61	77	756.47
87	61	78	737.61
87	61	79	760.71
87	61	80	819.69
87	61	81	803.32
87	61	82	800.71
87	61	83	815.56
87	61	84	831.83
87	62	77	811.56
87	62	78	779.34
87	62	79	789.19
87	62	80	832.53
87	62	81	834.14
87	62	82	841.59
87	62	83	857.67
87	62	84	859.25
87	63	77	884.12
87	63	78	846.5
87	63	79	816.7
87	63	80	782.93
87	63	81	823.12
87	63	82	852.29
87	63	83	846.69
87	63	84	826.53
87	64	77	856.24
87	64	78	812.36
87	64	79	776.71
87	64	80	748.17
87	64	81	797.84
87	64	82	821.71
87	64	83	774.34
87	64	84	744.29
87	65	77	843.02
87	65	78	814.33
87	65	79	786.51
87	65	80	733.35
87	65	81	750.44
87	65	82	753.83
87	65	83	725.9
87	65	84	720.36
87	66	77	861.06
87	66	78	838.11
87	66	79	798.48
87	66	80	718.44
87	66	81	718.56
87	66	82	724.5
87	66	83	714.47
87	66	84	719.73
87	67	77	867.39
87	67	78	811.45
87	67	79	756.66
87	67	80	693.29
87	67	81	705.63
87	67	82	720.89
87	67	83	723.92
87	67	84	724.14
87	68	77	861.46
87	68	78	809.9
87	68	79	766.65
87	68	80	725.89
87	68	81	719.92
87	68	82	715.81
87	68	83	707.11
87	68	84	707.56
87	69	77	809.93
87	69	78	782.29
87	69	79	756.93
87	69	80	740.08
87	70	77	732.85
87	70	78	725.81
87	70	79	725.96
87	70	80	740.01
87	71	77	730.15
87	71	78	726.11
87	71	79	722.98
87	71	80	727.58
87	72	77	742.95
87	72	78	731.28
87	72	79	722.25
87	72	80	730.36
87	73	77	740.37
87	73	78	720.63
87	73	79	713.03
87	73	80	738.98
87	73	81	750.18
87	73	82	766.36
87	73	83	778.77
87	73	84	774.48
87	74	81	775.36
87	74	82	826.41
87	74	83	860.92
87	74	84	875.24
87	75	81	801.27
87	75	82	870.77
87	75	83	899.86
87	75	84	914.4
87	76	81	807.45
87	76	82	879.36
87	76	83	907.22
87	76	84	922.76
88	46	81	945.77
88	46	82	931.15
88	46	83	949.31
88	46	84	952.65
88	47	81	862.91
88	47	82	858.73
88	47	83	866.61
88	47	84	864.54
88	48	81	762.5
88	48	82	783.22
88	48	83	781.66
88	48	84	778.37
88	49	77	725.57
88	49	78	730.93
88	49	79	737.61
88	49	80	728.18
88	49	81	735.83
88	49	82	753.93
88	49	83	752.63
88	49	84	750.61
88	50	77	721.04
88	50	78	733.88
88	50	79	744.26
88	50	80	730.12
88	50	81	730.41
88	50	82	737.61
88	50	83	736.25
88	50	84	730.77
88	51	77	741
88	51	78	730.17
88	51	79	722.25
88	51	80	724.82
88	52	77	795.83
88	52	78	775.77
88	52	79	764.23
88	52	80	742.41
88	53	77	869.27
88	53	78	858.07
88	53	79	838.2
88	53	80	780.76
88	54	77	897.95
88	54	78	876.36
88	54	79	849.95
88	54	80	799.67
88	55	77	893.34
88	55	78	869.78
88	55	79	876.62
88	55	80	840.67
88	55	81	781
88	55	82	811.11
88	55	83	822.7
88	55	84	819.97
88	56	77	872.1
88	56	78	844.69
88	56	79	894.73
88	56	80	878.67
88	56	81	820.66
88	56	82	821.84
88	56	83	825.4
88	56	84	848.51
88	57	77	855.08
88	57	78	859.03
88	57	79	901.51
88	57	80	887.28
88	57	81	818.7
88	57	82	802.4
88	57	83	807.78
88	57	84	849.63
88	58	77	863.85
88	58	78	881.48
88	58	79	912.14
88	58	80	916.34
88	58	81	893.16
88	58	82	886.31
88	58	83	881.95
88	58	84	880.39
88	59	77	899.27
88	59	78	889.38
88	59	79	889.65
88	59	80	890.41
88	59	81	888.02
88	59	82	882.95
88	59	83	872.59
88	59	84	860.87
88	60	77	853.01
88	60	78	856.45
88	60	79	838.57
88	60	80	802.65
88	60	81	774.18
88	60	82	769.73
88	60	83	783.51
88	60	84	800.24
88	61	77	824.69
88	61	78	839.43
88	61	79	849.74
88	61	80	849.37
88	61	81	833.67
88	61	82	835.26
88	61	83	851.45
88	61	84	849.8
88	62	77	839.41
88	62	78	851.52
88	62	79	868.32
88	62	80	877.28
88	62	81	878.69
88	62	82	884.95
88	62	83	904.68
88	62	84	891.22
88	63	77	882.29
88	63	78	865.14
88	63	79	847
88	63	80	827.84
88	63	81	871.95
88	63	82	901.95
88	63	83	905.45
88	63	84	875.21
88	64	77	867.38
88	64	78	802.41
88	64	79	768.98
88	64	80	767.91
88	64	81	852.19
88	64	82	897.16
88	64	83	851.98
88	64	84	802.21
88	65	77	874.06
88	65	78	793.91
88	65	79	750.74
88	65	80	740.47
88	65	81	820.42
88	65	82	861.39
88	65	83	829.46
88	65	84	787.83
88	66	77	891.32
88	66	78	810.46
88	66	79	752.72
88	66	80	724.92
88	66	81	782.21
88	66	82	816.95
88	66	83	796.01
88	66	84	766.75
88	67	77	845.62
88	67	78	773.21
88	67	79	715.46
88	67	80	692.62
88	67	81	733.48
88	67	82	764.9
88	67	83	755.29
88	67	84	743.44
88	68	77	801.39
88	68	78	768.25
88	68	79	740.1
88	68	80	717.34
88	68	81	733.62
88	68	82	745.05
88	68	83	739.23
88	68	84	732.41
88	69	77	759.26
88	69	78	759.09
88	69	79	749.25
88	69	80	728.02
88	70	77	734.99
88	70	78	734.67
88	70	79	728.48
88	70	80	719.4
88	71	77	712.76
88	71	78	723.62
88	71	79	736.46
88	71	80	745.81
88	72	77	715.01
88	72	78	731.05
88	72	79	748.47
88	72	80	761.86
88	73	77	737.86
88	73	78	741.83
88	73	79	749.48
88	73	80	762.64
88	73	81	769.38
88	73	82	780.13
88	73	83	799.87
88	73	84	794.81
88	74	81	813.61
88	74	82	861.47
88	74	83	883.01
88	74	84	887.9
88	75	81	866.8
88	75	82	937.38
88	75	83	924.19
88	75	84	935.24
88	76	81	883.87
88	76	82	960.29
88	76	83	904.99
88	76	84	929.35
89	46	81	949.99
89	46	82	946.67
89	46	83	937.41
89	46	84	926.59
89	47	81	888.63
89	47	82	869.2
89	47	83	857.51
89	47	84	846.82
89	48	81	794.43
89	48	82	788.98
89	48	83	780.17
89	48	84	776.86
89	49	77	742
89	49	78	733.52
89	49	79	736.89
89	49	80	743.59
89	49	81	749.12
89	49	82	761.17
89	49	83	767.15
89	49	84	770.96
89	50	74	728.46
89	50	75	743.23
89	50	76	748.27
89	50	77	734.7
89	50	78	740.99
89	50	79	749.76
89	50	80	737.06
89	50	81	741.15
89	50	82	750.9
89	50	83	757.46
89	50	84	759.79
89	51	74	738.47
89	51	75	773.95
89	51	76	791.2
89	51	77	773.72
89	51	78	765.45
89	51	79	754.7
89	51	80	747.62
89	51	81	741.62
89	51	82	736.19
89	51	83	731.41
89	51	84	726.31
89	52	74	782.83
89	52	75	839.65
89	52	76	870.07
89	52	77	846.73
89	52	78	831.69
89	52	79	820.1
89	52	80	802.24
89	52	81	777.17
89	52	82	763.38
89	52	83	751.33
89	52	84	736.68
89	53	74	825.58
89	53	75	879.26
89	53	76	917.77
89	53	77	898.8
89	53	78	906.5
89	53	79	917.09
89	53	80	872.58
89	53	81	829.72
89	53	82	814.13
89	53	83	795.7
89	53	84	772.56
89	54	74	823.62
89	54	75	881.24
89	54	76	925.3
89	54	77	901.48
89	54	78	886.99
89	54	79	873.13
89	54	80	856.16
89	54	81	833.28
89	54	82	844.61
89	54	83	843.34
89	54	84	824.88
89	55	75	860.59
89	55	76	926.74
89	55	77	904
89	55	78	884.85
89	55	79	870.74
89	55	80	866.73
89	55	81	858.39
89	55	82	876.93
89	55	83	889.86
89	55	84	891.41
89	56	75	826.89
89	56	76	897.67
89	56	77	890.84
89	56	78	885.71
89	56	79	890.44
89	56	80	888.32
89	56	81	874.33
89	56	82	882.53
89	56	83	896.71
89	56	84	911.87
89	57	75	829.8
89	57	76	857.7
89	57	77	868.05
89	57	78	872.04
89	57	79	861.73
89	57	80	854.1
89	57	81	842.88
89	57	82	848.58
89	57	83	870.3
89	57	84	910.76
89	58	77	886.61
89	58	78	898.73
89	58	79	883.97
89	58	80	891.93
89	58	81	916.36
89	58	82	924.5
89	58	83	928.81
89	58	84	947.33
89	59	77	914.11
89	59	78	898.79
89	59	79	899.04
89	59	80	912.44
89	59	81	923.38
89	59	82	908.39
89	59	83	881.86
89	59	84	877.62
89	60	77	848.81
89	60	78	818.09
89	60	79	826.88
89	60	80	817.45
89	60	81	762.27
89	60	82	732.12
89	60	83	722.29
89	60	84	753.06
89	61	77	816.9
89	61	78	801.2
89	61	79	818.15
89	61	80	825
89	61	81	786.92
89	61	82	771.46
89	61	83	774.44
89	61	84	812.41
89	62	77	844.65
89	62	78	835.22
89	62	79	854.02
89	62	80	881.05
89	62	81	889.71
89	62	82	887.86
89	62	83	874.05
89	62	84	890.89
89	63	77	868.91
89	63	78	851.14
89	63	79	855.73
89	63	80	881.81
89	63	81	943.03
89	63	82	963.12
89	63	83	932.3
89	63	84	907.1
89	64	77	854.04
89	64	78	790.27
89	64	79	779.99
89	64	80	816.12
89	64	81	890.56
89	64	82	930.29
89	64	83	891.74
89	64	84	848.47
89	65	77	862.5
89	65	78	785.02
89	65	79	758.7
89	65	80	780.92
89	65	81	871.24
89	65	82	924.08
89	65	83	897.23
89	65	84	846.07
89	66	75	859.09
89	66	76	858.83
89	66	77	863.7
89	66	78	800.64
89	66	79	766.22
89	66	80	762.23
89	66	81	841.91
89	66	82	892.14
89	66	83	869.57
89	66	84	817.96
89	67	75	888.78
89	67	76	856.05
89	67	77	798.22
89	67	78	777.18
89	67	79	753.72
89	67	80	733.13
89	67	81	766.98
89	67	82	793.36
89	67	83	785.34
89	67	84	763.83
89	68	75	868.7
89	68	76	817.45
89	68	77	761.04
89	68	78	766.14
89	68	79	755.75
89	68	80	732.08
89	68	81	748.62
89	68	82	763.62
89	68	83	756.85
89	68	84	753.31
89	69	74	885.78
89	69	75	817.24
89	69	76	767.71
89	69	77	745.21
89	69	78	760.69
89	69	79	758.53
89	69	80	735.7
89	69	81	749.31
89	69	82	760.36
89	69	83	753.03
89	69	84	755.31
89	70	74	859
89	70	75	794.42
89	70	76	750.52
89	70	77	741.88
89	70	78	747.46
89	70	79	742.04
89	70	80	727.1
89	70	81	751.04
89	70	82	767.95
89	70	83	756.41
89	70	84	753.04
89	71	74	806.35
89	71	75	776.93
89	71	76	755.28
89	71	77	739.19
89	71	78	738.23
89	71	79	740.93
89	71	80	749.96
89	71	81	751.35
89	71	82	748.41
89	71	83	741.54
89	71	84	738.86
89	72	74	750.32
89	72	75	764.4
89	72	76	763.14
89	72	77	740.44
89	72	78	741.2
89	72	79	751.35
89	72	80	767.59
89	72	81	758.93
89	72	82	752.43
89	72	83	754.6
89	72	84	753.85
89	73	74	753.74
89	73	75	759.22
89	73	76	756.33
89	73	77	738.21
89	73	78	745.34
89	73	79	754.07
89	73	80	763.92
89	73	81	779.33
89	73	82	799.17
89	73	83	827.91
89	73	84	831.77
89	74	81	835.53
89	74	82	878.6
89	74	83	902.27
89	74	84	908.57
89	75	81	904.13
89	75	82	959.02
89	75	83	950.64
89	75	84	954.93
89	76	81	930.38
89	76	82	987.42
89	76	83	949.61
89	76	84	957.23
90	46	81	942.96
90	46	82	941.5
90	46	83	930.56
90	46	84	915.82
90	47	81	887.36
90	47	82	867.2
90	47	83	854.15
90	47	84	840.48
90	48	81	779.92
90	48	82	768.05
90	48	83	777.03
90	48	84	781.2
90	49	74	753.54
90	49	75	747.66
90	49	76	751.56
90	49	81	748.96
90	49	82	758.96
90	49	83	769.11
90	49	84	776.88
90	50	74	745.1
90	50	75	748.38
90	50	76	754.61
90	50	77	755.47
90	50	78	755.44
90	50	79	759.4
90	50	80	759.02
90	50	81	763.61
90	50	82	770.61
90	50	83	768.48
90	50	84	769.64
90	51	74	747.99
90	51	75	780.11
90	51	76	803.28
90	51	77	805.2
90	51	78	803.78
90	51	79	799.13
90	51	80	772.55
90	51	81	756.02
90	51	82	745.26
90	51	83	742.55
90	51	84	739.77
90	52	74	779.93
90	52	75	843.7
90	52	76	879.67
90	52	77	882.01
90	52	78	884.08
90	52	79	882.66
90	52	80	845
90	52	81	815.72
90	52	82	787.26
90	52	83	768.84
90	52	84	750.38
90	53	74	814.89
90	53	75	858.02
90	53	76	889.56
90	53	77	892.34
90	53	78	927.56
90	53	79	975.64
90	53	80	937.68
90	53	81	902.22
90	53	82	865.29
90	53	83	832.65
90	53	84	796.22
90	54	74	810.33
90	54	75	858.75
90	54	76	893.04
90	54	77	890.7
90	54	78	904.43
90	54	79	917.49
90	54	80	909.6
90	54	81	902.77
90	54	82	905.63
90	54	83	894.47
90	54	84	868.5
90	55	74	799.3
90	55	75	849.42
90	55	76	902.87
90	55	77	910.56
90	55	78	909.27
90	55	79	899.84
90	55	80	900.97
90	55	81	906.78
90	55	82	926.22
90	55	83	932.79
90	55	84	933.22
90	56	74	809.81
90	56	75	815.14
90	56	76	866.93
90	56	77	905.01
90	56	78	926.2
90	56	79	930.13
90	56	80	921.54
90	56	81	916.73
90	56	82	924.49
90	56	83	931.16
90	56	84	938.06
90	57	74	865.82
90	57	75	842.63
90	57	76	850.25
90	57	77	883.21
90	57	78	894.44
90	57	79	864.46
90	57	80	867.61
90	57	81	899.79
90	57	82	906.2
90	57	83	917.67
90	57	84	929.25
90	58	74	928.57
90	58	75	906.67
90	58	76	882.83
90	58	77	901.54
90	58	78	916.77
90	58	79	871.86
90	58	80	889.43
90	58	81	962.9
90	58	82	976
90	58	83	976.32
90	58	84	999.61
90	59	75	896.04
90	59	76	893.16
90	59	77	900.83
90	59	78	910.51
90	59	79	899.92
90	59	80	927.65
90	59	81	971.01
90	59	82	954.83
90	59	83	910.69
90	59	84	913.41
90	60	75	778.53
90	60	76	750.56
90	60	77	741.33
90	60	78	743.11
90	60	79	774.76
90	60	80	785.72
90	60	81	748.25
90	60	82	718.48
90	60	83	690.33
90	60	84	710.45
90	61	77	738.85
90	61	78	742.16
90	61	79	782.54
90	61	80	797.49
90	61	81	737.3
90	61	82	695.65
90	61	83	669.36
90	61	84	722.32
90	62	75	854.72
90	62	76	849.57
90	62	77	856.27
90	62	78	843.17
90	62	79	862.71
90	62	80	884.02
90	62	81	865.79
90	62	82	838.41
90	62	83	776.92
90	62	84	832.49
90	63	75	788.44
90	63	76	830.12
90	63	77	888.23
90	63	78	858.12
90	63	79	869.87
90	63	80	911.26
90	63	81	967.25
90	63	82	965.99
90	63	83	886.1
90	63	84	911.29
90	64	75	808.72
90	64	76	837.85
90	64	77	861.93
90	64	78	789.12
90	64	79	795.01
90	64	80	854.37
90	64	81	897.77
90	64	82	908.63
90	64	83	871.18
90	64	84	876.2
90	65	74	869.58
90	65	75	869.28
90	65	76	862.06
90	65	77	848.96
90	65	78	769.93
90	65	79	762.56
90	65	80	812.91
90	65	81	882.47
90	65	82	924.76
90	65	83	908.45
90	65	84	886.63
90	66	74	852.3
90	66	75	865.41
90	66	76	852.84
90	66	77	825.39
90	66	78	771.18
90	66	79	758.96
90	66	80	782.39
90	66	81	872.18
90	66	82	927.69
90	66	83	917.5
90	66	84	867.19
90	67	74	879.69
90	67	75	853.35
90	67	76	812.53
90	67	77	769.02
90	67	78	758.45
90	67	79	761.06
90	67	80	768.38
90	67	81	803.41
90	67	82	822.89
90	67	83	820.47
90	67	84	782.58
90	68	74	884.33
90	68	75	828.87
90	68	76	784.94
90	68	77	751.59
90	68	78	767.05
90	68	79	775.59
90	68	80	767.33
90	68	81	770.54
90	68	82	773.97
90	68	83	774.06
90	68	84	771.96
90	69	74	834.49
90	69	75	801.68
90	69	76	773.28
90	69	77	755.61
90	69	78	776.09
90	69	79	781.21
90	69	80	764.41
90	69	81	763.49
90	69	82	768.55
90	69	83	769.24
90	69	84	782.49
90	70	74	802.12
90	70	75	785.18
90	70	76	767.27
90	70	77	757.58
90	70	78	762.29
90	70	79	759.75
90	70	80	750.99
90	70	81	763.9
90	70	82	781.96
90	70	83	781.71
90	70	84	779.31
90	71	74	784.24
90	71	75	787.66
90	71	76	772.53
90	71	77	746.88
90	71	78	750.99
90	71	79	754.07
90	71	80	759.78
90	71	81	759
90	71	82	760.32
90	71	83	768.39
90	71	84	762.73
90	72	74	779.9
90	72	75	793.8
90	72	76	780.4
90	72	77	741.13
90	72	78	752.37
90	72	79	764.81
90	72	80	779.94
90	72	81	773.21
90	72	82	767.53
90	72	83	784.62
90	72	84	781.15
90	73	74	794.63
90	73	75	793.95
90	73	76	776.66
90	73	81	825.44
90	73	82	841.68
90	73	83	866.8
90	73	84	869.96
90	74	81	892.53
90	74	82	917.76
90	74	83	932.5
90	74	84	936.06
90	75	81	952.19
90	75	82	976.76
90	75	83	979.87
90	75	84	981.35
90	76	81	956.41
90	76	82	991.38
90	76	83	994.44
90	76	84	998.69
91	47	81	895.19
91	47	82	881.41
91	47	83	883.12
91	47	84	879.85
91	48	81	791.57
91	48	82	772.96
91	48	83	797.97
91	48	84	817.86
91	49	74	771.49
91	49	75	776.78
91	49	76	772.56
91	49	81	761.26
91	49	82	764.86
91	49	83	779.05
91	49	84	790.82
91	50	74	764.35
91	50	75	773.7
91	50	76	770.68
91	50	81	781.8
91	50	82	789.84
91	50	83	779.94
91	50	84	778.03
91	51	74	768.55
91	51	75	796.25
91	51	76	805.85
91	51	81	763.14
91	51	82	751.71
91	51	83	753.27
91	51	84	760.77
91	52	74	804.23
91	52	75	863.16
91	52	76	883.18
91	52	81	805.7
91	52	82	775.94
91	52	83	763.71
91	52	84	754.16
91	53	74	852.17
91	53	75	889.7
91	53	76	912.62
91	53	81	892.1
91	53	82	843.79
91	53	83	814.79
91	53	84	789.01
91	54	74	855.92
91	54	75	900.99
91	54	76	923.56
91	54	81	915.09
91	54	82	908.08
91	54	83	892.1
91	54	84	863.38
91	55	74	839.09
91	55	75	898.41
91	55	76	936.58
91	55	81	924.66
91	55	82	935.27
91	55	83	936.92
91	55	84	932.53
91	56	74	824.97
91	56	75	857.29
91	56	76	901.75
91	56	81	934.63
91	56	82	939.87
91	56	83	944.68
91	56	84	948.53
91	57	74	857.55
91	57	75	858.26
91	57	76	874.31
91	57	77	916.22
91	57	78	938.58
91	57	79	922.31
91	57	80	920.65
91	57	81	944.61
91	57	82	940.15
91	57	83	939.38
91	57	84	936.49
91	58	74	923.04
91	58	75	901.16
91	58	76	894.18
91	58	77	928.04
91	58	78	953.03
91	58	79	928.84
91	58	80	935.64
91	58	81	991.69
91	58	82	991.8
91	58	83	983.46
91	58	84	1000
91	59	74	892.41
91	59	75	901.45
91	59	76	908.16
91	59	77	919.7
91	59	78	935.28
91	59	79	922.67
91	59	80	930.52
91	59	81	972.8
91	59	82	957.33
91	59	83	930.49
91	59	84	916.34
91	60	74	812.92
91	60	75	782.78
91	60	76	734.38
91	60	77	737.63
91	60	78	768.68
91	60	79	757.43
91	60	80	753.37
91	60	81	772.22
91	60	82	768.16
91	60	83	749.73
91	60	84	707.45
91	61	74	799.57
91	61	75	687.42
91	61	76	693.11
91	61	77	728.27
91	61	78	773.42
91	61	79	790
91	61	80	805.51
91	61	81	784.73
91	61	82	738.79
91	61	83	692.42
91	61	84	662.75
91	62	74	933.47
91	62	75	704.16
91	62	76	811.05
91	62	77	878.3
91	62	78	882.7
91	62	79	896.64
91	62	80	912.37
91	62	81	902.17
91	62	82	863.11
91	62	83	788.09
91	62	84	817.2
91	63	74	908.97
91	63	75	747.61
91	63	76	840.97
91	63	77	915.5
91	63	78	868.16
91	63	79	890.28
91	63	80	932.23
91	63	81	970.8
91	63	82	958.03
91	63	83	869.19
91	63	84	930.73
91	64	74	860.96
91	64	75	839.12
91	64	76	871.4
91	64	77	871.1
91	64	78	792.26
91	64	79	814.36
91	64	80	875.02
91	64	81	896.72
91	64	82	891.75
91	64	83	841.19
91	64	84	889.71
91	65	74	868.07
91	65	75	925.49
91	65	76	891.4
91	65	77	841.14
91	65	78	765.92
91	65	79	768.73
91	65	80	815.02
91	65	81	880.19
91	65	82	918.97
91	65	83	888.62
91	65	84	903.08
91	66	74	857.74
91	66	75	889.66
91	66	76	866.95
91	66	77	821.24
91	66	78	757.55
91	66	79	748.65
91	66	80	777.38
91	66	81	878.93
91	66	82	949.26
91	66	83	943.2
91	66	84	911.27
91	67	74	882.59
91	67	75	861.35
91	67	76	820.08
91	67	81	833.1
91	67	82	868.62
91	67	83	896.71
91	67	84	848.49
91	68	74	889.37
91	68	75	839.83
91	68	76	793
91	68	81	793.92
91	68	82	796.3
91	68	83	825.45
91	68	84	814.98
91	69	74	829.72
91	69	75	803.08
91	69	76	778.06
91	69	81	774.29
91	69	82	763.93
91	69	83	786.16
91	69	84	798.32
91	70	74	796.12
91	70	75	789.21
91	70	76	774.78
91	70	81	759.19
91	70	82	754.25
91	70	83	772.61
91	70	84	775.78
91	71	74	789.51
91	71	75	792.7
91	71	76	776.15
91	71	81	759.6
91	71	82	760.12
91	71	83	786.98
91	71	84	782.68
91	72	74	797.27
91	72	75	790.04
91	72	76	769.16
91	72	81	791.52
91	72	82	797.36
91	72	83	826.61
91	72	84	820.68
91	73	74	810.79
91	73	75	799.85
91	73	76	777.91
91	73	81	882.08
91	73	82	892.82
91	73	83	905.92
91	73	84	907.4
91	74	74	811.45
91	74	75	803.21
91	74	76	779.5
91	74	81	959.97
91	74	82	963.69
91	74	83	968.76
91	74	84	970.46
91	75	81	1005.9
91	75	82	1000.4
91	75	83	1005.4
91	75	84	1008
91	76	81	976.04
91	76	82	993.43
91	76	83	1010.4
91	76	84	1023.6
92	47	81	955.86
92	47	82	954.54
92	47	83	950.84
92	47	84	955.68
92	48	81	851.53
92	48	82	843.02
92	48	83	860.53
92	48	84	884.01
92	49	74	781.77
92	49	75	812.27
92	49	76	797.72
92	49	81	791.93
92	49	82	798.71
92	49	83	821.07
92	49	84	836.76
92	50	74	778.25
92	50	75	805.1
92	50	76	792.22
92	50	81	791.8
92	50	82	808.62
92	50	83	807.29
92	50	84	812.71
92	51	74	789.21
92	51	75	800.63
92	51	76	791.4
92	51	81	773.63
92	51	82	773.38
92	51	83	780.93
92	51	84	802.4
92	52	74	833.02
92	52	75	845.19
92	52	76	845.79
92	52	81	775.13
92	52	82	769.3
92	52	83	765.94
92	52	84	761.65
92	53	74	905.22
92	53	75	917.96
92	53	76	913.46
92	53	81	805.34
92	53	82	787.57
92	53	83	769.72
92	53	84	754.42
92	54	74	944.49
92	54	75	959.86
92	54	76	954.42
92	54	81	848.1
92	54	82	823.87
92	54	83	804.85
92	54	84	790.27
92	55	74	920.88
92	55	75	956.7
92	55	76	971.21
92	55	81	881.95
92	55	82	872.59
92	55	83	860.83
92	55	84	848.91
92	56	74	870.46
92	56	75	922.66
92	56	76	961.58
92	56	81	900.11
92	56	82	898.13
92	56	83	895.56
92	56	84	893.82
92	57	74	858.89
92	57	75	884.79
92	57	76	921.16
92	57	77	926.67
92	57	78	939.64
92	57	79	949.32
92	57	80	932.29
92	57	81	911.1
92	57	82	909.82
92	57	83	911.39
92	57	84	911.33
92	58	74	895.87
92	58	75	880.05
92	58	76	912.78
92	58	77	935.86
92	58	78	957.42
92	58	79	986.4
92	58	80	978.45
92	58	81	945.25
92	58	82	949.17
92	58	83	951.01
92	58	84	954.95
92	59	74	942.25
92	59	75	937.33
92	59	76	950.75
92	59	77	944.71
92	59	78	951.41
92	59	79	982.29
92	59	80	971.33
92	59	81	932.65
92	59	82	917.6
92	59	83	908.22
92	59	84	895.31
92	60	74	883.87
92	60	75	867.55
92	60	76	822.78
92	60	77	823.85
92	60	78	865.11
92	60	79	797.89
92	60	80	763.99
92	60	81	810.74
92	60	82	814.9
92	60	83	804.43
92	60	84	750.79
92	61	74	842.82
92	61	75	728.18
92	61	76	756.08
92	61	77	815.46
92	61	78	872.47
92	61	79	819.48
92	61	80	828.05
92	61	81	900.42
92	61	82	896.39
92	61	83	863.36
92	61	84	735.52
92	62	74	909.81
92	62	75	608.13
92	62	76	794.19
92	62	77	910.05
92	62	78	914.71
92	62	79	909.83
92	62	80	933
92	62	81	987.01
92	62	82	986.86
92	62	83	961.16
92	62	84	887.81
92	63	74	889.47
92	63	75	737.2
92	63	76	854.73
92	63	77	934.84
92	63	78	876.35
92	63	79	904.49
92	63	80	948.16
92	63	81	982.02
92	63	82	997.6
92	63	83	993.11
92	63	84	985.36
92	64	74	837.89
92	64	75	869.99
92	64	76	898.05
92	64	77	888.36
92	64	78	817.83
92	64	79	828.83
92	64	80	864.45
92	64	81	903.05
92	64	82	932.35
92	64	83	952.01
92	64	84	955.88
92	65	74	843.22
92	65	75	946.28
92	65	76	918.05
92	65	77	869.69
92	65	78	802.83
92	65	79	780.78
92	65	80	791.04
92	65	81	872.64
92	65	82	932.35
92	65	83	952.42
92	65	84	960.84
92	66	74	873.9
92	66	75	917.68
92	66	76	902.43
92	66	77	869.04
92	66	78	806.65
92	66	79	769.86
92	66	80	761.24
92	66	81	863.9
92	66	82	940.87
92	66	83	970.71
92	66	84	967.06
92	67	74	901.31
92	67	75	897.9
92	67	76	872.75
92	67	81	830.03
92	67	82	874.38
92	67	83	919.99
92	67	84	906.01
92	68	74	906.14
92	68	75	876.29
92	68	76	842.1
92	68	81	792.1
92	68	82	809.53
92	68	83	846.53
92	68	84	844.88
92	69	74	856.11
92	69	75	830.76
92	69	76	798.34
92	69	81	770.92
92	69	82	773.68
92	69	83	797.11
92	69	84	805.65
92	70	74	818.42
92	70	75	805.94
92	70	76	778.56
92	70	81	753.95
92	70	82	758.72
92	70	83	776.63
92	70	84	784.78
92	71	74	809.62
92	71	75	793.6
92	71	76	769.17
92	71	81	761.76
92	71	82	772
92	71	83	798.29
92	71	84	808.11
92	72	74	825.48
92	72	75	798.68
92	72	76	766.94
92	72	81	817.32
92	72	82	828.18
92	72	83	853.2
92	72	84	862.07
92	73	74	822.36
92	73	75	807
92	73	76	781.28
92	73	81	914.82
92	73	82	941.31
92	73	83	929.17
92	73	84	932.91
92	74	74	814.48
92	74	75	807.43
92	74	76	788.89
92	74	81	983.8
92	74	82	1009.6
92	74	83	996.42
92	74	84	1000.9
92	75	81	997.74
92	75	82	1010.4
92	75	83	1029.1
92	75	84	1048
92	76	81	968.24
92	76	82	975.53
92	76	83	1002.7
92	76	84	1040.4
93	49	74	798.87
93	49	75	835.77
93	49	76	812.96
93	50	74	799.58
93	50	75	823.65
93	50	76	803.78
93	50	81	786.96
93	50	82	777.83
93	50	83	812.6
93	50	84	840.03
93	51	74	809.28
93	51	75	798.42
93	51	76	782.77
93	51	81	784.53
93	51	82	788.66
93	51	83	802.13
93	51	84	829.02
93	52	74	827.62
93	52	75	800.15
93	52	76	789.15
93	52	81	771.29
93	52	82	780.35
93	52	83	788.51
93	52	84	802.74
93	53	74	909.9
93	53	75	895.09
93	53	76	861.98
93	53	81	747.26
93	53	82	752.22
93	53	83	756.99
93	53	84	759.61
93	54	71	763.22
93	54	72	802.7
93	54	73	869.66
93	54	74	986.67
93	54	75	971.85
93	54	76	928.91
93	54	81	764.23
93	54	82	753.24
93	54	83	747.63
93	54	84	740.71
93	55	71	756.21
93	55	72	807.42
93	55	73	871.45
93	55	74	986.6
93	55	75	994.09
93	55	76	974.42
93	55	81	796.4
93	55	82	791.69
93	55	83	786.05
93	55	84	777.67
93	56	71	809.02
93	56	72	827.66
93	56	73	840.46
93	56	74	934.04
93	56	75	979.33
93	56	76	1002.1
93	56	81	822.34
93	56	82	822.78
93	56	83	821.6
93	56	84	817.87
93	57	71	904.26
93	57	72	881.15
93	57	73	828.88
93	57	74	881.28
93	57	75	919.07
93	57	76	955.6
93	57	77	927.73
93	57	78	919.8
93	57	79	932.38
93	57	80	889.22
93	58	71	951.44
93	58	72	983.34
93	58	73	908.54
93	58	74	882.06
93	58	75	880.49
93	58	76	935.64
93	58	77	930.3
93	58	78	937.46
93	58	79	967.26
93	58	80	943.2
93	59	71	918.42
93	59	72	1001
93	59	73	1014.6
93	59	74	976.14
93	59	75	954.39
93	59	76	962.94
93	59	77	941.27
93	59	78	935.39
93	59	79	964.19
93	59	80	946.71
93	60	71	857.59
93	60	72	946.52
93	60	73	900.17
93	60	74	892.44
93	60	75	907.78
93	60	76	877.6
93	60	77	851.91
93	60	78	835.15
93	60	79	786.08
93	60	80	768.94
93	61	74	781.91
93	61	75	817.54
93	61	76	829.29
93	61	77	845.45
93	61	78	856.71
93	61	79	787.61
93	61	80	776.42
93	62	71	849.15
93	62	72	986.8
93	62	73	952.92
93	62	74	906.89
93	62	75	791.05
93	62	76	853.53
93	62	77	902.34
93	62	78	922.38
93	62	79	892.32
93	62	80	895.69
93	63	71	844.65
93	63	72	931.42
93	63	73	973.1
93	63	74	967.84
93	63	75	902.09
93	63	76	903.43
93	63	77	908.17
93	63	78	899.24
93	63	79	930.32
93	63	80	954.57
93	64	71	854.38
93	64	72	889.63
93	64	73	921.01
93	64	74	935
93	64	75	956.24
93	64	76	926.29
93	64	77	895.33
93	64	78	860.98
93	64	79	844.82
93	64	80	838
93	65	71	874.07
93	65	72	967.95
93	65	73	928.59
93	65	74	908.02
93	65	75	964.45
93	65	76	938.72
93	65	77	907.9
93	65	78	870.24
93	65	79	815.02
93	65	80	778.1
93	66	71	864.47
93	66	72	982.15
93	66	73	971.51
93	66	74	949.94
93	66	75	966.79
93	66	76	951.34
93	67	71	848.45
93	67	72	971.16
93	67	73	976.85
93	67	74	956.39
93	67	75	952.51
93	67	76	943.15
93	67	81	789.77
93	67	82	825.17
93	67	83	882.22
93	67	84	911.84
93	68	71	821.25
93	68	72	965.28
93	68	73	972.97
93	68	74	936.98
93	68	75	920.5
93	68	76	914.62
93	68	81	785.8
93	68	82	802.32
93	68	83	836.85
93	68	84	849.21
93	69	71	738.52
93	69	72	890.52
93	69	73	915.32
93	69	74	883.4
93	69	75	867.23
93	69	76	849.78
93	69	81	793.25
93	69	82	793.38
93	69	83	804.99
93	69	84	802.97
93	70	74	837.11
93	70	75	829.84
93	70	76	805.59
93	70	81	765.5
93	70	82	770.81
93	70	83	770.58
93	70	84	781.29
93	71	74	827.03
93	71	75	823.11
93	71	76	798.84
93	71	81	770.92
93	71	82	785.03
93	71	83	795.75
93	71	84	813.6
93	72	74	864.27
93	72	75	861.93
93	72	76	830.99
93	72	81	844.01
93	72	82	858.86
93	72	83	876.75
93	72	84	890.41
93	73	74	849.24
93	73	75	850.71
93	73	76	825.43
93	73	81	933.42
93	73	82	952.66
93	73	83	937.92
93	73	84	949.94
93	74	74	832.72
93	74	75	828.17
93	74	76	819.33
94	49	74	818.72
94	49	75	837.54
94	49	76	819.31
94	50	71	878.82
94	50	72	837.38
94	50	73	825.08
94	50	74	823.82
94	50	75	815.04
94	50	76	796.87
94	51	71	868.51
94	51	72	851.59
94	51	73	854.64
94	51	74	845.07
94	51	75	790.71
94	51	76	775.36
94	52	71	853.94
94	52	72	843.83
94	52	73	834.06
94	52	74	821.62
94	52	75	809.88
94	52	76	800.85
94	53	69	631.44
94	53	70	705.09
94	53	71	847.38
94	53	72	855.37
94	53	73	863.78
94	53	74	874.93
94	53	75	860.56
94	53	76	845.91
94	54	69	598.31
94	54	70	660.39
94	54	71	805.28
94	54	72	850.74
94	54	73	891.04
94	54	74	943.86
94	54	75	927.86
94	54	76	904.6
94	54	78	845.23
94	54	79	830.78
94	54	80	786
94	55	69	591.26
94	55	70	654.7
94	55	71	778.81
94	55	72	817.88
94	55	73	869.47
94	55	74	977.25
94	55	75	989.05
94	55	76	973.62
94	55	78	905.5
94	55	79	885.24
94	55	80	815.99
94	56	69	642.61
94	56	70	705.45
94	56	71	814.06
94	56	72	844.55
94	56	73	872.02
94	56	74	958.25
94	56	75	994.23
94	56	76	1007.6
94	56	78	969.44
94	56	79	979.68
94	56	80	864.14
94	57	71	877.06
94	57	72	882.65
94	57	73	867.67
94	57	74	916.2
94	57	75	953.9
94	57	76	984.02
94	57	77	958.71
94	57	78	953
94	57	79	962.11
94	57	80	883.67
94	58	71	906.28
94	58	72	922.01
94	58	73	899.68
94	58	74	909.64
94	58	75	931.84
94	58	76	971.11
94	58	77	968.28
94	58	78	970.46
94	58	79	981.39
94	58	80	938.56
94	59	71	949.81
94	59	72	1009.4
94	59	73	1008.4
94	59	74	996.48
94	59	75	987.46
94	59	76	963.81
94	59	77	955.47
94	59	78	951.5
94	59	79	972.52
94	59	80	946.45
94	60	71	835.87
94	60	72	877.06
94	60	73	846.66
94	60	74	848.23
94	60	75	859.5
94	60	76	869.72
94	60	77	851.95
94	60	78	826.41
94	60	79	783.03
94	60	80	772.98
94	61	71	616.74
94	61	72	652.33
94	61	73	631.34
94	61	74	689.18
94	61	75	775.18
94	61	76	848.87
94	61	77	868.4
94	61	78	856.38
94	61	79	761.54
94	61	80	747.76
94	62	71	732.67
94	62	72	757.79
94	62	73	757.22
94	62	74	825.24
94	62	75	878.24
94	62	76	916.86
94	62	77	936.88
94	62	78	946.33
94	62	79	877.22
94	62	80	863.87
94	63	71	842.39
94	63	72	916.29
94	63	73	948.66
94	63	74	988.53
94	63	75	1016.3
94	63	76	974.53
94	63	77	941.43
94	63	78	925.83
94	63	79	941.14
94	63	80	953.75
94	64	71	879.75
94	64	72	981.22
94	64	73	990.82
94	64	74	994.05
94	64	75	1014.4
94	64	76	976.95
94	64	77	938.82
94	64	78	901.02
94	64	79	875.74
94	64	80	854.76
94	65	71	910.35
94	65	72	1009.4
94	65	73	974.4
94	65	74	949.22
94	65	75	970.72
94	65	76	966.66
94	65	77	952.43
94	65	78	925.81
94	65	79	874.42
94	65	80	825.48
94	66	71	885.78
94	66	72	992.13
94	66	73	981.25
94	66	74	963.11
94	66	75	974.78
94	66	76	965.62
94	66	78	961.58
94	66	79	920.37
94	66	80	863.97
94	67	69	759.55
94	67	70	788.32
94	67	71	825.11
94	67	72	940.4
94	67	73	958.2
94	67	74	957.56
94	67	75	955.11
94	67	76	947.81
94	67	78	963.73
94	67	79	916.11
94	67	80	843.09
94	68	69	643.42
94	68	70	684.64
94	68	71	767.9
94	68	72	906.68
94	68	73	934.82
94	68	74	930.23
94	68	75	913.04
94	68	76	916.48
94	68	78	942.43
94	68	79	895.09
94	68	80	823.98
94	69	69	644.27
94	69	70	663.89
94	69	71	715.65
94	69	72	851.02
94	69	73	880.77
94	69	74	871.75
94	69	75	855.08
94	69	76	852.55
94	69	78	874.82
94	69	79	852.16
94	69	80	814.96
94	70	69	653.88
94	70	70	656.81
94	70	71	678.91
94	70	72	803.87
94	70	73	838.91
94	70	74	832
94	70	75	813.35
94	70	76	805.31
94	71	71	670.84
94	71	72	790.06
94	71	73	826.7
94	71	74	817.06
94	71	75	806.87
94	71	76	798.95
94	72	71	645.46
94	72	72	777.3
94	72	73	828.18
94	72	74	823.05
94	72	75	855.3
94	72	76	847.25
94	73	71	635.84
94	73	72	772.52
94	73	73	836.57
94	73	74	824.57
94	73	75	845.44
94	73	76	849.29
94	74	74	829.07
94	74	75	824.83
94	74	76	842.34
95	50	71	893.95
95	50	72	851.22
95	50	73	847.77
95	51	71	900.07
95	51	72	879.41
95	51	73	873.98
95	52	71	885.08
95	52	72	906.26
95	52	73	902.83
95	53	69	648.84
95	53	70	726.26
95	53	71	861.07
95	53	72	887.75
95	53	73	890.32
95	53	77	915.32
95	53	78	897.81
95	53	79	868.47
95	53	80	811.61
95	54	69	624.73
95	54	70	680
95	54	71	819.47
95	54	72	818.3
95	54	73	835.75
95	54	77	947.16
95	54	78	940.11
95	54	79	912.34
95	54	80	828
95	55	69	627.79
95	55	70	680.86
95	55	71	832.78
95	55	72	828.34
95	55	73	842.57
95	55	77	980.97
95	55	78	979.97
95	55	79	958.85
95	55	80	861.06
95	56	69	669.56
95	56	70	713.51
95	56	71	856.63
95	56	72	860.83
95	56	73	863.07
95	56	77	981.5
95	56	78	1001.5
95	56	79	1025.8
95	56	80	908.98
95	57	69	764.93
95	57	70	767.4
95	57	71	883.6
95	57	72	895.37
[truncated: 7,412 more rows]
