# Supplementary material for: From mathematics to medicine: A practical primer on topological data analysis (TDA) and the development of related analytic tools for the functional discovery of latent structure in fMRI data
Source: PLoS One. 2021 Aug 12;16(8):e0255859. doi: 10.1371/journal.pone.0255859 (PMC8360597; doi:10.1371/journal.pone.0255859)
Supplement: S1 Data — The included archive of .csv files has one .csv file for each time index. Each .csv file contains a single matrix, which has one column for each of the spatial coordinates x, y, z and one column for the fMRI signal amplitude at voxel (x, y, z) at that time index. This is normalized scan data for a single patient from our study, described in the paper, with an ACC (anterior cingulate cortex) mask applied. This is the data we used, together with our software implementation of our workflow (available at https://github.com/regalski/Wayne-State-TDA), to produce the persistence diagrams, vineyards, and loop locations pictured in the figures and described in the Workflow section of our paper. (ZIP) [file pone.0255859.s004.zip › lea2002_145_121_121_time_240_rdACC.csv]

86	49	77	716.8
86	49	78	733.02
86	49	79	734.74
86	49	80	713.84
86	50	77	727.26
86	50	78	710.15
86	50	79	694.86
86	50	80	694.65
86	51	77	707.12
86	51	78	700.61
86	51	79	702.12
86	51	80	694.71
86	52	77	714.89
86	52	78	711.06
86	52	79	712.57
86	52	80	705.45
86	53	77	788.26
86	53	78	757.77
86	53	79	726.31
86	53	80	721.21
86	54	77	825.91
86	54	78	804.21
86	54	79	804.21
86	54	80	771.68
86	55	77	847.19
86	55	78	823.16
86	55	79	851.55
86	55	80	828.59
86	56	77	853.55
86	56	78	831.81
86	56	79	875.78
86	56	80	889.4
86	57	77	846.85
86	57	78	860.1
86	57	79	902.97
86	57	80	898.15
86	57	81	869.52
86	57	82	835.53
86	58	77	853.19
86	58	78	871.31
86	58	79	907.06
86	58	80	903.01
86	58	81	847.8
86	58	82	842.52
86	59	81	799.43
86	59	82	809.24
86	60	81	725.76
86	60	82	750.28
86	61	81	796.04
86	61	82	801.7
86	62	81	845.49
86	62	82	840.29
86	63	77	916.7
86	63	78	819.15
86	63	79	805.74
86	63	80	832.88
86	63	81	847.92
86	63	82	842.76
86	64	77	895.6
86	64	78	837.71
86	64	79	810.67
86	64	80	794.02
86	64	81	772.62
86	64	82	751.91
86	65	77	886.59
86	65	78	868.7
86	65	79	843.76
86	65	80	805.84
86	65	81	777.64
86	65	82	759.91
86	66	77	895.35
86	66	78	894.52
86	66	79	874.62
86	66	80	823.36
86	66	81	797.9
86	66	82	777.27
86	67	77	842.07
86	67	78	868.73
86	67	79	864.83
86	67	80	815.93
86	68	77	897.42
86	68	78	878.02
86	68	79	845.45
86	68	80	790.17
86	69	77	930.91
86	69	78	851.09
86	69	79	797.17
86	69	80	759.47
86	70	77	823.35
86	70	78	753.5
86	70	79	722.06
86	70	80	738.7
86	71	77	796.97
86	71	78	741.8
86	71	79	712.88
86	71	80	707.1
86	72	77	795.01
86	72	78	739.9
86	72	79	707.15
86	72	80	697.23
86	73	77	792.34
86	73	78	735.51
86	73	79	712.1
86	73	80	727.57
87	46	81	910.38
87	46	82	901.09
87	46	83	906.65
87	46	84	914.29
87	47	81	830.32
87	47	82	837.32
87	47	83	834.6
87	47	84	839.07
87	48	81	755.36
87	48	82	762.25
87	48	83	757.67
87	48	84	759
87	49	77	714.05
87	49	78	736.71
87	49	79	742.31
87	49	80	731.41
87	49	81	729.86
87	49	82	735.54
87	49	83	733.56
87	49	84	737.12
87	50	77	726.3
87	50	78	717.18
87	50	79	707.59
87	50	80	720.8
87	50	81	721.55
87	50	82	719.26
87	50	83	722.73
87	50	84	731.88
87	51	77	719.58
87	51	78	714.41
87	51	79	712.83
87	51	80	703.85
87	52	77	733.44
87	52	78	732.52
87	52	79	735.63
87	52	80	718.55
87	53	77	803.82
87	53	78	774.75
87	53	79	750.66
87	53	80	752.82
87	54	77	838.94
87	54	78	818.56
87	54	79	811.62
87	54	80	779.3
87	55	77	854.31
87	55	78	841.27
87	55	79	868.92
87	55	80	827.78
87	55	81	785.68
87	55	82	773.6
87	55	83	758.85
87	55	84	752.17
87	56	77	840.89
87	56	78	833.74
87	56	79	912.3
87	56	80	896.67
87	56	81	858.5
87	56	82	815.23
87	56	83	779.03
87	56	84	764.87
87	57	77	836.74
87	57	78	854.72
87	57	79	924.73
87	57	80	910.61
87	57	81	865.25
87	57	82	820.13
87	57	83	782.25
87	57	84	773.78
87	58	77	847.31
87	58	78	872.88
87	58	79	901.51
87	58	80	898.59
87	58	81	884.16
87	58	82	867.41
87	58	83	857.15
87	58	84	838.1
87	59	77	889.52
87	59	78	883.85
87	59	79	846.92
87	59	80	845.16
87	59	81	858.62
87	59	82	855.33
87	59	83	868.86
87	59	84	848.53
87	60	77	793.76
87	60	78	735.99
87	60	79	747.22
87	60	80	763.04
87	60	81	740.05
87	60	82	761.37
87	60	83	810.68
87	60	84	823.35
87	61	77	770.52
87	61	78	691.02
87	61	79	741.71
87	61	80	814.95
87	61	81	782.79
87	61	82	792.16
87	61	83	824.8
87	61	84	828.82
87	62	77	820.57
87	62	78	738.73
87	62	79	776.85
87	62	80	843.19
87	62	81	826.43
87	62	82	833.94
87	62	83	845.57
87	62	84	837.35
87	63	77	910.93
87	63	78	854.1
87	63	79	810.63
87	63	80	769.45
87	63	81	830.85
87	63	82	857.72
87	63	83	848.18
87	63	84	828.22
87	64	77	892.5
87	64	78	825.86
87	64	79	778.13
87	64	80	738.01
87	64	81	802.73
87	64	82	813.83
87	64	83	777.42
87	64	84	759.46
87	65	77	874.15
87	65	78	823.46
87	65	79	786.78
87	65	80	743.73
87	65	81	776.49
87	65	82	775.88
87	65	83	750.99
87	65	84	743.27
87	66	77	873.58
87	66	78	851
87	66	79	810.17
87	66	80	748.12
87	66	81	752.4
87	66	82	747.13
87	66	83	734.78
87	66	84	730.21
87	67	77	904.61
87	67	78	839.43
87	67	79	789.26
87	67	80	729.6
87	67	81	734.03
87	67	82	733.6
87	67	83	717.66
87	67	84	715.35
87	68	77	914.64
87	68	78	838.79
87	68	79	783.76
87	68	80	732.71
87	68	81	730.15
87	68	82	725.23
87	68	83	712.23
87	68	84	705.34
87	69	77	881.14
87	69	78	811.09
87	69	79	764.14
87	69	80	734.11
87	70	77	782.26
87	70	78	740.52
87	70	79	726.26
87	70	80	740.62
87	71	77	779.74
87	71	78	746.23
87	71	79	735.33
87	71	80	750.18
87	72	77	804.95
87	72	78	756.15
87	72	79	737.72
87	72	80	752.8
87	73	77	794.63
87	73	78	739.89
87	73	79	723.12
87	73	80	750.56
87	73	81	758.26
87	73	82	762.12
87	73	83	762.95
87	73	84	763.63
87	74	81	777.9
87	74	82	810.63
87	74	83	838.32
87	74	84	853.07
87	75	81	789.57
87	75	82	842.18
87	75	83	880.05
87	75	84	900.09
87	76	81	797.05
87	76	82	856.21
87	76	83	887.17
87	76	84	913.13
88	46	81	940.58
88	46	82	923.82
88	46	83	929.7
88	46	84	934.22
88	47	81	860.41
88	47	82	864.01
88	47	83	856.01
88	47	84	853.07
88	48	81	768.3
88	48	82	770.06
88	48	83	764.72
88	48	84	765.48
88	49	77	711.96
88	49	78	736.37
88	49	79	743.3
88	49	80	734.18
88	49	81	737.76
88	49	82	742.23
88	49	83	738.91
88	49	84	740.16
88	50	77	713.28
88	50	78	725.27
88	50	79	729.06
88	50	80	729.62
88	50	81	731.63
88	50	82	732.7
88	50	83	726.66
88	50	84	728.27
88	51	77	742.54
88	51	78	738.41
88	51	79	732.35
88	51	80	717.22
88	52	77	795.36
88	52	78	782.49
88	52	79	770.45
88	52	80	745.17
88	53	77	861.1
88	53	78	842.03
88	53	79	824.02
88	53	80	801.59
88	54	77	885.27
88	54	78	876.27
88	54	79	870.58
88	54	80	831.26
88	55	77	891.28
88	55	78	887.25
88	55	79	896.84
88	55	80	853.02
88	55	81	814.09
88	55	82	816.85
88	55	83	817.95
88	55	84	818.88
88	56	77	872.92
88	56	78	866.55
88	56	79	896.61
88	56	80	869.57
88	56	81	833.26
88	56	82	836.98
88	56	83	832.32
88	56	84	840.06
88	57	77	857.39
88	57	78	873.52
88	57	79	887.46
88	57	80	874.01
88	57	81	849.28
88	57	82	821.75
88	57	83	801
88	57	84	823.43
88	58	77	856.89
88	58	78	882.08
88	58	79	873.21
88	58	80	877.82
88	58	81	892.73
88	58	82	881.7
88	58	83	869.52
88	58	84	874.87
88	59	77	923.93
88	59	78	880.48
88	59	79	848.44
88	59	80	855.85
88	59	81	888.13
88	59	82	876.01
88	59	83	861.29
88	59	84	851.39
88	60	77	882.45
88	60	78	823.74
88	60	79	793.64
88	60	80	767.5
88	60	81	736.63
88	60	82	731.38
88	60	83	745.18
88	60	84	764.16
88	61	77	856.95
88	61	78	813.7
88	61	79	814.77
88	61	80	823.14
88	61	81	798.63
88	61	82	791.49
88	61	83	796.48
88	61	84	807.64
88	62	77	869.08
88	62	78	839.77
88	62	79	842.84
88	62	80	854.24
88	62	81	859.5
88	62	82	859.01
88	62	83	855.68
88	62	84	846.54
88	63	77	916.03
88	63	78	857.92
88	63	79	823.72
88	63	80	799.21
88	63	81	869.75
88	63	82	903.84
88	63	83	902.22
88	63	84	867.01
88	64	77	911.17
88	64	78	838.14
88	64	79	786.7
88	64	80	759.3
88	64	81	861.94
88	64	82	894.42
88	64	83	863.24
88	64	84	813.98
88	65	77	911.73
88	65	78	831.61
88	65	79	774.2
88	65	80	737.32
88	65	81	832.91
88	65	82	859.47
88	65	83	828.73
88	65	84	793.44
88	66	77	943.75
88	66	78	838.1
88	66	79	770.82
88	66	80	727.35
88	66	81	790.98
88	66	82	807.27
88	66	83	788.31
88	66	84	769.28
88	67	77	916.15
88	67	78	813.98
88	67	79	753.93
88	67	80	721.57
88	67	81	747
88	67	82	754.99
88	67	83	748.01
88	67	84	731.2
88	68	77	878.01
88	68	78	801.03
88	68	79	751.38
88	68	80	722.73
88	68	81	737.6
88	68	82	744.59
88	68	83	743.45
88	68	84	731.54
88	69	77	839.8
88	69	78	784.62
88	69	79	744.5
88	69	80	723.76
88	70	77	804.38
88	70	78	752.62
88	70	79	731.31
88	70	80	742.23
88	71	77	795.73
88	71	78	751.84
88	71	79	742.73
88	71	80	768.32
88	72	77	793.31
88	72	78	754.96
88	72	79	750.41
88	72	80	783.05
88	73	77	782.65
88	73	78	742.13
88	73	79	738.17
88	73	80	770.45
88	73	81	774.57
88	73	82	776.13
88	73	83	783.56
88	73	84	776.06
88	74	81	810.24
88	74	82	842.12
88	74	83	865.34
88	74	84	868.1
88	75	81	848.16
88	75	82	902.02
88	75	83	913.57
88	75	84	928.98
88	76	81	866.13
88	76	82	928.66
88	76	83	885.95
88	76	84	922.9
89	46	81	949.95
89	46	82	942.43
89	46	83	938
89	46	84	934.86
89	47	81	887.86
89	47	82	885.65
89	47	83	867.32
89	47	84	855.08
89	48	81	787.9
89	48	82	782.93
89	48	83	772.01
89	48	84	768.57
89	49	77	721.63
89	49	78	749.69
89	49	79	757.4
89	49	80	747.49
89	49	81	749.62
89	49	82	750.81
89	49	83	747.83
89	49	84	750.75
89	50	74	742.59
89	50	75	760.37
89	50	76	741.17
89	50	77	722.6
89	50	78	743.78
89	50	79	752.81
89	50	80	746.58
89	50	81	743.51
89	50	82	742.94
89	50	83	735.5
89	50	84	733.02
89	51	74	777.21
89	51	75	800.98
89	51	76	790.39
89	51	77	770.3
89	51	78	774.97
89	51	79	766.91
89	51	80	746.97
89	51	81	741.29
89	51	82	743.62
89	51	83	720.23
89	51	84	702.62
89	52	74	784.3
89	52	75	872.58
89	52	76	881.32
89	52	77	843.67
89	52	78	826.47
89	52	79	814.46
89	52	80	794.53
89	52	81	783.67
89	52	82	781.96
89	52	83	755.69
89	52	84	734.64
89	53	74	801.12
89	53	75	890.83
89	53	76	902.8
89	53	77	855.41
89	53	78	863.18
89	53	79	871.19
89	53	80	865.04
89	53	81	848.07
89	53	82	832.22
89	53	83	808.55
89	53	84	790.19
89	54	74	804.55
89	54	75	881.84
89	54	76	911.48
89	54	77	881.43
89	54	78	879.49
89	54	79	877.53
89	54	80	869.97
89	54	81	858.64
89	54	82	855.38
89	54	83	842.28
89	54	84	830.09
89	55	75	850.49
89	55	76	906.74
89	55	77	902.08
89	55	78	889.75
89	55	79	881.69
89	55	80	875.47
89	55	81	864.18
89	55	82	872.22
89	55	83	873.74
89	55	84	875.31
89	56	75	830.71
89	56	76	876.11
89	56	77	882.43
89	56	78	878.99
89	56	79	878.06
89	56	80	870.15
89	56	81	855.6
89	56	82	877.45
89	56	83	888.76
89	56	84	895.87
89	57	75	851.64
89	57	76	853.32
89	57	77	873.73
89	57	78	874.65
89	57	79	844.35
89	57	80	849.29
89	57	81	859.61
89	57	82	851.84
89	57	83	848.6
89	57	84	863.47
89	58	77	877.53
89	58	78	886.9
89	58	79	857.88
89	58	80	877.76
89	58	81	915.21
89	58	82	906.41
89	58	83	902.72
89	58	84	917.54
89	59	77	926.54
89	59	78	900.79
89	59	79	898.05
89	59	80	903.35
89	59	81	913.45
89	59	82	884.13
89	59	83	850.08
89	59	84	844.89
89	60	77	862.86
89	60	78	807.33
89	60	79	805.03
89	60	80	773.37
89	60	81	713.19
89	60	82	675.48
89	60	83	644.15
89	60	84	662.64
89	61	77	846.28
89	61	78	809.19
89	61	79	821.22
89	61	80	812.66
89	61	81	786.35
89	61	82	747.79
89	61	83	691.57
89	61	84	754.71
89	62	77	882.27
89	62	78	857.51
89	62	79	861.67
89	62	80	870.19
89	62	81	892.71
89	62	82	870.31
89	62	83	817.16
89	62	84	848.72
89	63	77	915.24
89	63	78	852.61
89	63	79	852.24
89	63	80	877.94
89	63	81	945.32
89	63	82	965.16
89	63	83	957.86
89	63	84	918.47
89	64	77	910.97
89	64	78	832.47
89	64	79	805.92
89	64	80	809.59
89	64	81	898.79
89	64	82	931.46
89	64	83	911.34
89	64	84	855.78
89	65	77	902.84
89	65	78	822.44
89	65	79	779.46
89	65	80	768.29
89	65	81	874.04
89	65	82	918.94
89	65	83	894.68
89	65	84	844.8
89	66	75	811.36
89	66	76	873.7
89	66	77	918.32
89	66	78	817.05
89	66	79	759.05
89	66	80	746.74
89	66	81	852.13
89	66	82	891.17
89	66	83	861.24
89	66	84	822.8
89	67	75	852.43
89	67	76	869.68
89	67	77	876.29
89	67	78	797.01
89	67	79	757.05
89	67	80	750.42
89	67	81	786.53
89	67	82	799.78
89	67	83	788.88
89	67	84	751.59
89	68	75	853.23
89	68	76	849.97
89	68	77	847.19
89	68	78	795.67
89	68	79	765.96
89	68	80	754.17
89	68	81	766.3
89	68	82	772.06
89	68	83	767.43
89	68	84	747.39
89	69	74	843.4
89	69	75	821.27
89	69	76	825.91
89	69	77	834.76
89	69	78	802.01
89	69	79	768.68
89	69	80	744
89	69	81	756.53
89	69	82	762.26
89	69	83	759.06
89	69	84	756.39
89	70	74	808.63
89	70	75	789.99
89	70	76	800.6
89	70	77	817.78
89	70	78	770.87
89	70	79	749.51
89	70	80	756.01
89	70	81	754.83
89	70	82	756.44
89	70	83	767.62
89	70	84	761.91
89	71	74	779.22
89	71	75	768.91
89	71	76	788.1
89	71	77	812.71
89	71	78	765.45
89	71	79	752.22
89	71	80	771.74
89	71	81	767.9
89	71	82	760.31
89	71	83	745.22
89	71	84	732.96
89	72	74	746.24
89	72	75	765.32
89	72	76	788.97
89	72	77	808.29
89	72	78	768.16
89	72	79	758.04
89	72	80	782.72
89	72	81	789.23
89	72	82	779.61
89	72	83	744.88
89	72	84	734.46
89	73	74	739.06
89	73	75	767.92
89	73	76	788.51
89	73	77	798.07
89	73	78	751.97
89	73	79	748.17
89	73	80	780.29
89	73	81	793.97
89	73	82	803.55
89	73	83	813.3
89	73	84	795.09
89	74	81	844.3
89	74	82	872.25
89	74	83	885.5
89	74	84	876.73
89	75	81	907.67
89	75	82	951.84
89	75	83	947.31
89	75	84	954.31
89	76	81	914.96
89	76	82	967.47
89	76	83	928.79
89	76	84	955.77
90	46	81	944.34
90	46	82	949.38
90	46	83	938.11
90	46	84	923.23
90	47	81	903.52
90	47	82	899.1
90	47	83	863.14
90	47	84	848.2
90	48	81	803.67
90	48	82	796.02
90	48	83	781.35
90	48	84	777.07
90	49	74	742.21
90	49	75	772.75
90	49	76	760.05
90	49	81	759.2
90	49	82	756.89
90	49	83	759.32
90	49	84	765.04
90	50	74	745.32
90	50	75	767.34
90	50	76	759.07
90	50	77	746.63
90	50	78	758.66
90	50	79	765.77
90	50	80	763.16
90	50	81	757.93
90	50	82	749.84
90	50	83	751.72
90	50	84	757.9
90	51	74	767.81
90	51	75	805.95
90	51	76	810.04
90	51	77	799.42
90	51	78	801.89
90	51	79	795.67
90	51	80	781.03
90	51	81	770.9
90	51	82	760.17
90	51	83	737.26
90	51	84	720.95
90	52	74	789.14
90	52	75	884.32
90	52	76	901.8
90	52	77	872.54
90	52	78	864.71
90	52	79	855.12
90	52	80	843.49
90	52	81	835.7
90	52	82	822.66
90	52	83	783.67
90	52	84	747.79
90	53	74	791.17
90	53	75	891.53
90	53	76	905.8
90	53	77	856.13
90	53	78	884.77
90	53	79	916.88
90	53	80	926.36
90	53	81	919.38
90	53	82	899.83
90	53	83	853.1
90	53	84	811.14
90	54	74	785.6
90	54	75	879.51
90	54	76	913.83
90	54	77	874.72
90	54	78	877.93
90	54	79	877.56
90	54	80	893.39
90	54	81	907.49
90	54	82	919.05
90	54	83	898.41
90	54	84	866.38
90	55	74	781
90	55	75	854.14
90	55	76	910.24
90	55	77	914.8
90	55	78	887.73
90	55	79	859.41
90	55	80	885.54
90	55	81	904.74
90	55	82	921
90	55	83	906.79
90	55	84	885.54
90	56	74	786.23
90	56	75	816.67
90	56	76	869.6
90	56	77	905.25
90	56	78	909.5
90	56	79	895.41
90	56	80	907.47
90	56	81	918.15
90	56	82	913.56
90	56	83	901.36
90	56	84	882.98
90	57	74	845.48
90	57	75	839.77
90	57	76	850.58
90	57	77	889.52
90	57	78	891.34
90	57	79	858.18
90	57	80	878.07
90	57	81	911.53
90	57	82	899.67
90	57	83	883.17
90	57	84	861.58
90	58	74	929.87
90	58	75	900.62
90	58	76	865.19
90	58	77	894.18
90	58	78	903.4
90	58	79	890.45
90	58	80	925.41
90	58	81	973.42
90	58	82	958.8
90	58	83	947.87
90	58	84	947.5
90	59	75	890.39
90	59	76	913.99
90	59	77	922.38
90	59	78	929.46
90	59	79	967.89
90	59	80	974.07
90	59	81	964.62
90	59	82	919.53
90	59	83	873.81
90	59	84	861.11
90	60	75	786.96
90	60	76	795.08
90	60	77	774.49
90	60	78	733.52
90	60	79	763.73
90	60	80	747.38
90	60	81	681.15
90	60	82	653.69
90	60	83	631.6
90	60	84	621.6
90	61	77	770.95
90	61	78	734.02
90	61	79	777.5
90	61	80	769.91
90	61	81	723.59
90	61	82	671.19
90	61	83	609.26
90	61	84	659.04
90	62	75	865.44
90	62	76	895.9
90	62	77	885.79
90	62	78	841.78
90	62	79	860.68
90	62	80	867.52
90	62	81	862.82
90	62	82	805.77
90	62	83	709.95
90	62	84	788.71
90	63	75	720.75
90	63	76	874.71
90	63	77	927.48
90	63	78	856.65
90	63	79	892.15
90	63	80	943.94
90	63	81	997.27
90	63	82	951.92
90	63	83	847.06
90	63	84	912.57
90	64	75	696.19
90	64	76	854.46
90	64	77	906.14
90	64	78	815.9
90	64	79	829.22
90	64	80	865.72
90	64	81	901.94
90	64	82	891.14
90	64	83	850.58
90	64	84	880.39
90	65	74	861.04
90	65	75	764.96
90	65	76	842.04
90	65	77	871.94
90	65	78	787.19
90	65	79	779.02
90	65	80	805.84
90	65	81	864.58
90	65	82	895.75
90	65	83	890.53
90	65	84	888.77
90	66	74	864.57
90	66	75	862.12
90	66	76	876.93
90	66	77	858.1
90	66	78	780.41
90	66	79	751.8
90	66	80	770.1
90	66	81	871.4
90	66	82	914.38
90	66	83	905.21
90	66	84	870.77
90	67	74	891.18
90	67	75	865.9
90	67	76	855.45
90	67	77	832.13
90	67	78	775.48
90	67	79	762.55
90	67	80	775.39
90	67	81	804.06
90	67	82	820.46
90	67	83	828.1
90	67	84	776.01
90	68	74	910.89
90	68	75	843.87
90	68	76	833.59
90	68	77	830.23
90	68	78	796.65
90	68	79	788.54
90	68	80	792.06
90	68	81	790.67
90	68	82	793.11
90	68	83	797.04
90	68	84	769.43
90	69	74	843.62
90	69	75	825.16
90	69	76	836.47
90	69	77	847.99
90	69	78	829.7
90	69	79	813.7
90	69	80	795.85
90	69	81	798.17
90	69	82	791.03
90	69	83	775.73
90	69	84	777.39
90	70	74	805.22
90	70	75	805.4
90	70	76	815.56
90	70	77	821.01
90	70	78	782.92
90	70	79	769.88
90	70	80	776.32
90	70	81	782.39
90	70	82	782.11
90	70	83	778.31
90	70	84	767.7
90	71	74	789.53
90	71	75	792.89
90	71	76	801.45
90	71	77	809.41
90	71	78	766.55
90	71	79	757.03
90	71	80	769.8
90	71	81	779.86
90	71	82	782.07
90	71	83	775.47
90	71	84	765.29
90	72	74	786.88
90	72	75	795.41
90	72	76	808.86
90	72	77	815.99
90	72	78	780.26
90	72	79	764.69
90	72	80	763.9
90	72	81	784.92
90	72	82	795.13
90	72	83	782.83
90	72	84	782.29
90	73	74	792.77
90	73	75	807.29
90	73	76	816.66
90	73	81	832.89
90	73	82	852.93
90	73	83	855.84
90	73	84	850.71
90	74	81	894.99
90	74	82	916.5
90	74	83	926.38
90	74	84	917.73
90	75	81	953.79
90	75	82	977.35
90	75	83	992.73
90	75	84	979.13
90	76	81	940.17
90	76	82	981.5
90	76	83	982.15
90	76	84	977.64
91	47	81	910.28
91	47	82	905.03
91	47	83	878.08
91	47	84	874.43
91	48	81	815.47
91	48	82	805.63
91	48	83	794.39
91	48	84	803.02
91	49	74	769.56
91	49	75	790.65
91	49	76	779.28
91	49	81	756.11
91	49	82	758.19
91	49	83	760.82
91	49	84	777
91	50	74	768.22
91	50	75	781.49
91	50	76	771.1
91	50	81	751.55
91	50	82	751.98
91	50	83	755.14
91	50	84	769.84
91	51	74	784.14
91	51	75	813.55
91	51	76	810.77
91	51	81	762.58
91	51	82	746.14
91	51	83	742.25
91	51	84	751.95
91	52	74	809.59
91	52	75	885.13
91	52	76	892.12
91	52	81	820.94
91	52	82	797.22
91	52	83	773.31
91	52	84	753.42
91	53	74	826.72
91	53	75	909.26
91	53	76	921.87
91	53	81	901.32
91	53	82	878.7
91	53	83	829.71
91	53	84	783.85
91	54	74	830.46
91	54	75	908.03
91	54	76	934.91
91	54	81	916.47
91	54	82	928.8
91	54	83	891.32
91	54	84	844.88
91	55	74	824.79
91	55	75	895.09
91	55	76	937.87
91	55	81	926.43
91	55	82	938.42
91	55	83	917
91	55	84	892.25
91	56	74	801.57
91	56	75	850.49
91	56	76	905.76
91	56	81	939.68
91	56	82	924.5
91	56	83	914.42
91	56	84	905.62
91	57	74	830.29
91	57	75	838.51
91	57	76	871.93
91	57	77	920.98
91	57	78	945.75
91	57	79	947.96
91	57	80	937.01
91	57	81	927.9
91	57	82	910.26
91	57	83	898.39
91	57	84	888.71
91	58	74	921.43
91	58	75	887.79
91	58	76	856.09
91	58	77	919.8
91	58	78	952.26
91	58	79	963.75
91	58	80	977.62
91	58	81	992.9
91	58	82	963.12
91	58	83	949.38
91	58	84	957.27
91	59	74	878.74
91	59	75	900.48
91	59	76	925.39
91	59	77	930.26
91	59	78	932.56
91	59	79	962.4
91	59	80	982.88
91	59	81	1007.4
91	59	82	936.03
91	59	83	890.68
91	59	84	873.94
91	60	74	791.86
91	60	75	776.8
91	60	76	760.25
91	60	77	752.88
91	60	78	739.68
91	60	79	727.96
91	60	80	738.4
91	60	81	748.05
91	60	82	733.28
91	60	83	709.86
91	60	84	666.25
91	61	74	772.7
91	61	75	719.85
91	61	76	723.57
91	61	77	745.51
91	61	78	764.28
91	61	79	770.51
91	61	80	778.63
91	61	81	771.27
91	61	82	746.5
91	61	83	696.39
91	61	84	660.45
91	62	74	912.38
91	62	75	770.7
91	62	76	863.39
91	62	77	896.63
91	62	78	878.21
91	62	79	895.02
91	62	80	901
91	62	81	887.61
91	62	82	854.29
91	62	83	793.24
91	62	84	801.64
91	63	74	854
91	63	75	664.93
91	63	76	880.76
91	63	77	933.45
91	63	78	833.71
91	63	79	903.16
91	63	80	958.19
91	63	81	987.98
91	63	82	959.17
91	63	83	879.88
91	63	84	930.98
91	64	74	835.83
91	64	75	709.8
91	64	76	887.04
91	64	77	905.41
91	64	78	785.43
91	64	79	832.5
91	64	80	880.67
91	64	81	909.82
91	64	82	887.79
91	64	83	830.63
91	64	84	895.45
91	65	74	899.49
91	65	75	897.31
91	65	76	903.32
91	65	77	865.52
91	65	78	760.74
91	65	79	779.89
91	65	80	823.3
91	65	81	881.02
91	65	82	895.82
91	65	83	880.26
91	65	84	916.05
91	66	74	884.69
91	66	75	890.29
91	66	76	892.07
91	66	77	853.3
91	66	78	752.97
91	66	79	750.12
91	66	80	791.73
91	66	81	885.31
91	66	82	931.88
91	66	83	934.53
91	66	84	914.48
91	67	74	906.12
91	67	75	887.22
91	67	76	873.33
91	67	81	820.47
91	67	82	846.3
91	67	83	874.99
91	67	84	828.39
91	68	74	921.71
91	68	75	875.9
91	68	76	859.08
91	68	81	796.78
91	68	82	806.71
91	68	83	828.97
91	68	84	799.65
91	69	74	837.62
91	69	75	826.57
91	69	76	840.04
91	69	81	798.95
91	69	82	791.05
91	69	83	790.02
91	69	84	787.21
91	70	74	800.77
91	70	75	816.7
91	70	76	829.71
91	70	81	779.63
91	70	82	776.04
91	70	83	765.99
91	70	84	764.17
91	71	74	795.61
91	71	75	811.69
91	71	76	818.89
91	71	81	784.62
91	71	82	789.45
91	71	83	779.02
91	71	84	782.79
91	72	74	806.02
91	72	75	802.6
91	72	76	809.82
91	72	81	805.83
91	72	82	821.18
91	72	83	817.99
91	72	84	824.47
91	73	74	812.08
91	73	75	813.97
91	73	76	819.02
91	73	81	867.26
91	73	82	883.99
91	73	83	887.06
91	73	84	886.69
91	74	74	810.02
91	74	75	817.3
91	74	76	817.16
91	74	81	930.88
91	74	82	940.09
91	74	83	948.95
91	74	84	945.96
91	75	81	981.68
91	75	82	982.22
91	75	83	995.61
91	75	84	992.96
91	76	81	960.45
91	76	82	979.7
91	76	83	990.2
91	76	84	994.29
92	47	81	951.59
92	47	82	956.67
92	47	83	936.81
92	47	84	943.93
92	48	81	856.28
92	48	82	865.27
92	48	83	868.19
92	48	84	879.22
92	49	74	805.12
92	49	75	807.19
92	49	76	792.76
92	49	81	781.6
92	49	82	797.22
92	49	83	816.48
92	49	84	829.27
92	50	74	802.61
92	50	75	801.41
92	50	76	780.69
92	50	81	783.78
92	50	82	776.92
92	50	83	778.4
92	50	84	791.85
92	51	74	820.87
92	51	75	821.8
92	51	76	800.2
92	51	81	773.52
92	51	82	762.94
92	51	83	761.05
92	51	84	784.32
92	52	74	832.13
92	52	75	865.49
92	52	76	858.33
92	52	81	780.53
92	52	82	766.54
92	52	83	759.04
92	52	84	763.27
92	53	74	876.06
92	53	75	917.98
92	53	76	925.67
92	53	81	807.99
92	53	82	789.19
92	53	83	771.53
92	53	84	755.22
92	54	74	916.54
92	54	75	943.42
92	54	76	956.85
92	54	81	849.1
92	54	82	840.19
92	54	83	819.88
92	54	84	791.8
92	55	74	899.95
92	55	75	932.63
92	55	76	947.69
92	55	81	884.75
92	55	82	873.03
92	55	83	862.39
92	55	84	851.09
92	56	74	865.82
92	56	75	919.29
92	56	76	946.67
92	56	81	910.49
92	56	82	881.47
92	56	83	877.83
92	56	84	884
92	57	74	860.71
92	57	75	893.79
92	57	76	920.05
92	57	77	925.66
92	57	78	935.59
92	57	79	941.75
92	57	80	926.23
92	57	81	907.61
92	57	82	879.05
92	57	83	872.16
92	57	84	880.06
92	58	74	914.87
92	58	75	894.14
92	58	76	893.34
92	58	77	929.42
92	58	78	948.76
92	58	79	965.03
92	58	80	966.08
92	58	81	955.61
92	58	82	920.13
92	58	83	911.02
92	58	84	926.83
92	59	74	907.92
92	59	75	929.32
92	59	76	963.76
92	59	77	955.25
92	59	78	961.71
92	59	79	991.64
92	59	80	979.2
92	59	81	968.41
92	59	82	913.68
92	59	83	883.12
92	59	84	872.1
92	60	74	849.38
92	60	75	839.49
92	60	76	788.54
92	60	77	803.17
92	60	78	814.2
92	60	79	754.83
92	60	80	751.21
92	60	81	795.8
92	60	82	798.16
92	60	83	791.29
92	60	84	751.88
92	61	74	846.37
92	61	75	756.83
92	61	76	704.31
92	61	77	770.48
92	61	78	830.07
92	61	79	773.29
92	61	80	793.22
92	61	81	861.79
92	61	82	880.59
92	61	83	859.58
92	61	84	781.34
92	62	74	883.17
92	62	75	668.9
92	62	76	779.74
92	62	77	864.28
92	62	78	904.91
92	62	79	887.96
92	62	80	908.29
92	62	81	954.76
92	62	82	958.6
92	62	83	937.67
92	62	84	889.49
92	63	74	808.98
92	63	75	670.16
92	63	76	870.21
92	63	77	931.64
92	63	78	879.16
92	63	79	922.68
92	63	80	963.24
92	63	81	993.36
92	63	82	994.45
92	63	83	977.74
92	63	84	968.75
92	64	74	766.8
92	64	75	765.52
92	64	76	911.3
92	64	77	931.21
92	64	78	847.22
92	64	79	844.59
92	64	80	866.88
92	64	81	910.04
92	64	82	915.21
92	64	83	894.79
92	64	84	925.5
92	65	74	838.52
92	65	75	966.96
92	65	76	940.59
92	65	77	904.55
92	65	78	834.82
92	65	79	790.4
92	65	80	798.37
92	65	81	861.54
92	65	82	895.7
92	65	83	905.05
92	65	84	940.1
92	66	74	852.76
92	66	75	876.81
92	66	76	900.93
92	66	77	893.92
92	66	78	831.59
92	66	79	781.88
92	66	80	782.99
92	66	81	854.65
92	66	82	912.44
92	66	83	949.39
92	66	84	952.26
92	67	74	888.28
92	67	75	869.65
92	67	76	905.91
92	67	81	804.83
92	67	82	848.65
92	67	83	896.95
92	67	84	886.16
92	68	74	918.6
92	68	75	891.41
92	68	76	917.23
92	68	81	786.86
92	68	82	808.3
92	68	83	846.22
92	68	84	831.72
92	69	74	830.4
92	69	75	844.35
92	69	76	889.6
92	69	81	797.15
92	69	82	794.25
92	69	83	804.92
92	69	84	792.04
92	70	74	800.22
92	70	75	804.9
92	70	76	856.65
92	70	81	779.73
92	70	82	776.67
92	70	83	764.74
92	70	84	771.63
92	71	74	809.44
92	71	75	782.94
92	71	76	833.73
92	71	81	792.58
92	71	82	796.17
92	71	83	781.18
92	71	84	801.32
92	72	74	819.09
92	72	75	799.65
92	72	76	844.99
92	72	81	833.52
92	72	82	849.17
92	72	83	852.16
92	72	84	864.49
92	73	74	812.41
92	73	75	803.08
92	73	76	837.96
92	73	81	894.76
92	73	82	911.16
92	73	83	916.73
92	73	84	915.61
92	74	74	799.09
92	74	75	800.98
92	74	76	820.94
92	74	81	952.7
92	74	82	963.85
92	74	83	971.76
92	74	84	967.69
92	75	81	989.46
92	75	82	988.91
92	75	83	1000.7
92	75	84	1007.1
92	76	81	965.98
92	76	82	975.31
92	76	83	982.07
92	76	84	1000.7
93	49	74	839.41
93	49	75	824.86
93	49	76	787.49
93	50	74	833.5
93	50	75	814.81
93	50	76	774.17
93	50	81	788.8
93	50	82	785.82
93	50	83	798.39
93	50	84	813.15
93	51	74	842.81
93	51	75	795.56
93	51	76	764.75
93	51	81	788.76
93	51	82	783.12
93	51	83	782.53
93	51	84	808.39
93	52	74	836.29
93	52	75	802.51
93	52	76	789.74
93	52	81	777.86
93	52	82	767.96
93	52	83	762.38
93	52	84	788.6
93	53	74	892.71
93	53	75	880.96
93	53	76	866.04
93	53	81	754.57
93	53	82	733.14
93	53	83	737.18
93	53	84	759.56
93	54	71	746
93	54	72	750.63
93	54	73	856.35
93	54	74	973.4
93	54	75	961.2
93	54	76	932.78
93	54	81	777.59
93	54	82	755.59
93	54	83	751.51
93	54	84	750.68
93	55	71	779.61
93	55	72	778.36
93	55	73	857.65
93	55	74	972.08
93	55	75	962.33
93	55	76	947.3
93	55	81	813.92
93	55	82	786.01
93	55	83	782.59
93	55	84	787.74
93	56	71	837.84
93	56	72	812.03
93	56	73	850.5
93	56	74	956.14
93	56	75	964.55
93	56	76	956.41
93	56	81	852.05
93	56	82	810.8
93	56	83	808.71
93	56	84	816.5
93	57	71	926.12
93	57	72	855.28
93	57	73	841.57
93	57	74	917.87
93	57	75	938.57
93	57	76	941.39
93	57	77	928.9
93	57	78	935.44
93	57	79	943.82
93	57	80	899.71
93	58	71	945.89
93	58	72	938.88
93	58	73	918.41
93	58	74	892.64
93	58	75	897.02
93	58	76	912.05
93	58	77	929.06
93	58	78	944.16
93	58	79	966.26
93	58	80	939.39
93	59	71	912.36
93	59	72	940.78
93	59	73	954.25
93	59	74	951.63
93	59	75	945.95
93	59	76	948.76
93	59	77	944.05
93	59	78	960.19
93	59	79	996.31
93	59	80	956.74
93	60	71	874.4
93	60	72	919.46
93	60	73	865.56
93	60	74	878.35
93	60	75	884.88
93	60	76	854.02
93	60	77	834.53
93	60	78	814.17
93	60	79	746.05
93	60	80	758.16
93	61	74	818.7
93	61	75	812.73
93	61	76	797.92
93	61	77	817.85
93	61	78	822.4
93	61	79	753.47
93	61	80	796.16
93	62	71	920.71
93	62	72	1021
93	62	73	1005.3
93	62	74	908.85
93	62	75	795.42
93	62	76	841.45
93	62	77	886.96
93	62	78	900.13
93	62	79	870.64
93	62	80	905.44
93	63	71	877.44
93	63	72	951.93
93	63	73	954.01
93	63	74	893.84
93	63	75	841.04
93	63	76	897.69
93	63	77	918.81
93	63	78	902.22
93	63	79	934.18
93	63	80	965.62
93	64	71	842.51
93	64	72	888.66
93	64	73	856.74
93	64	74	847.72
93	64	75	871.68
93	64	76	931.72
93	64	77	936.46
93	64	78	887.56
93	64	79	863.05
93	64	80	859.91
93	65	71	873.57
93	65	72	971.73
93	65	73	884.37
93	65	74	864.58
93	65	75	925.28
93	65	76	957.93
93	65	77	940.93
93	65	78	888.05
93	65	79	812.99
93	65	80	785.24
93	66	71	884.49
93	66	72	998.88
93	66	73	932.78
93	66	74	917.07
93	66	75	940.64
93	66	76	947.22
93	67	71	876.96
93	67	72	1006.6
93	67	73	966.92
93	67	74	939.19
93	67	75	931.09
93	67	76	965.91
93	67	81	779.09
93	67	82	816.95
93	67	83	869.46
93	67	84	901.53
93	68	71	855.67
93	68	72	1023.5
93	68	73	991.34
93	68	74	946.42
93	68	75	909.1
93	68	76	979.92
93	68	81	776.7
93	68	82	795.15
93	68	83	823.52
93	68	84	842.46
93	69	71	774.91
93	69	72	978
93	69	73	932.32
93	69	74	871.72
93	69	75	868.39
93	69	76	944.65
93	69	81	797.35
93	69	82	800.56
93	69	83	807.63
93	69	84	796.65
93	70	74	833.55
93	70	75	824.98
93	70	76	904.4
93	70	81	785.53
93	70	82	783.61
93	70	83	776.32
93	70	84	791.55
93	71	74	827.75
93	71	75	799.77
93	71	76	873.66
93	71	81	798
93	71	82	800.69
93	71	83	792.68
93	71	84	825.48
93	72	74	831.19
93	72	75	834.31
93	72	76	897.18
93	72	81	850.22
93	72	82	868.88
93	72	83	886.28
93	72	84	899.45
93	73	74	824.59
93	73	75	823.31
93	73	76	885.75
93	73	81	922.3
93	73	82	938.12
93	73	83	948.38
93	73	84	950.05
93	74	74	819.13
93	74	75	799.95
93	74	76	861.06
94	49	74	862.13
94	49	75	835.96
94	49	76	805.76
94	50	71	858.68
94	50	72	862.25
94	50	73	865.48
94	50	74	848.37
94	50	75	814.57
94	50	76	786.24
94	51	71	830.32
94	51	72	853.72
94	51	73	868.91
94	51	74	850.26
94	51	75	799.14
94	51	76	762.95
94	52	71	809.67
94	52	72	843.13
94	52	73	860.64
94	52	74	850.89
94	52	75	809.38
94	52	76	784.86
94	53	69	651.89
94	53	70	729.39
94	53	71	797.62
94	53	72	832.71
94	53	73	867.71
94	53	74	883.51
94	53	75	848.62
94	53	76	833.58
94	54	69	613.62
94	54	70	679.64
94	54	71	774.35
94	54	72	814.09
94	54	73	881.77
94	54	74	944.19
94	54	75	916.56
94	54	76	903
94	54	78	886.05
94	54	79	847.63
94	54	80	789.09
94	55	69	602.97
94	55	70	673.32
94	55	71	778.61
94	55	72	790.24
94	55	73	868.41
94	55	74	974.21
94	55	75	967.22
94	55	76	949.92
94	55	78	914.9
94	55	79	879.82
94	55	80	806.41
94	56	69	633.84
94	56	70	710.88
94	56	71	823.33
94	56	72	814.8
94	56	73	877.93
94	56	74	988.83
94	56	75	979.16
94	56	76	952.36
94	56	78	949.23
94	56	79	963.04
94	56	80	880.61
94	57	71	888.81
94	57	72	864.9
94	57	73	884.97
94	57	74	962.02
94	57	75	966.56
94	57	76	955.1
94	57	77	926.34
94	57	78	954.4
94	57	79	975.75
94	57	80	904.63
94	58	71	941.61
94	58	72	925.11
94	58	73	902.59
94	58	74	908.56
94	58	75	930.44
94	58	76	947.77
94	58	77	944.33
94	58	78	960.42
94	58	79	998.1
94	58	80	941.74
94	59	71	949.32
94	59	72	968.57
94	59	73	968.92
94	59	74	992.86
94	59	75	986.16
94	59	76	960.49
94	59	77	935.07
94	59	78	950.81
94	59	79	999.54
94	59	80	950.02
94	60	71	866.5
94	60	72	894.55
94	60	73	827.21
94	60	74	852.54
94	60	75	878.36
94	60	76	905.36
94	60	77	843.1
94	60	78	787.34
94	60	79	730.49
94	60	80	777.39
94	61	71	758.75
94	61	72	751.12
94	61	73	589.94
94	61	74	694.43
94	61	75	786.83
94	61	76	882.36
94	61	77	858.72
94	61	78	811.74
94	61	79	737.38
94	61	80	805.3
94	62	71	828.54
94	62	72	872.28
94	62	73	840.92
94	62	74	858.67
94	62	75	882.41
94	62	76	925.65
94	62	77	935.32
94	62	78	914.72
94	62	79	865.63
94	62	80	904.53
94	63	71	882.13
94	63	72	938.06
94	63	73	946.49
94	63	74	961.79
94	63	75	972.12
94	63	76	966.71
94	63	77	943.07
94	63	78	927.07
94	63	79	945.55
94	63	80	969.71
94	64	71	897.9
94	64	72	969.48
94	64	73	955.96
94	64	74	965.24
94	64	75	980.23
94	64	76	981.3
94	64	77	961.63
94	64	78	925.61
94	64	79	898.34
94	64	80	882.01
94	65	71	902.64
94	65	72	1002.3
94	65	73	953.86
94	65	74	937.77
94	65	75	950.47
94	65	76	984.75
94	65	77	976.3
94	65	78	933.61
94	65	79	867.9
94	65	80	826.17
94	66	71	896.02
94	66	72	1000.8
94	66	73	968.69
94	66	74	975.43
94	66	75	1004.9
94	66	76	988.41
94	66	78	961.95
94	66	79	917.8
94	66	80	869.34
94	67	69	752.15
94	67	70	788.1
94	67	71	864.95
94	67	72	998.12
94	67	73	973.05
94	67	74	968.14
94	67	75	989.71
94	67	76	997.94
94	67	78	968.38
94	67	79	910.69
94	67	80	852.61
94	68	69	671.82
94	68	70	715.5
94	68	71	826.85
94	68	72	1015.6
94	68	73	969.08
94	68	74	937.53
94	68	75	930.77
94	68	76	1000.3
94	68	78	943.58
94	68	79	883.16
94	68	80	833.1
94	69	69	661.97
94	69	70	683.72
94	69	71	773.72
94	69	72	970.07
94	69	73	925.98
94	69	74	883.3
94	69	75	873.06
94	69	76	951.52
94	69	78	865.91
94	69	79	833.19
94	69	80	812.12
94	70	69	654.64
94	70	70	664.77
94	70	71	739.47
94	70	72	937.36
94	70	73	900.64
94	70	74	844.72
94	70	75	822.9
94	70	76	911.62
94	71	71	736.21
94	71	72	917.73
94	71	73	891.78
94	71	74	830.72
94	71	75	789.19
94	71	76	877.81
94	72	71	699.9
94	72	72	892.71
94	72	73	886.8
94	72	74	838.81
94	72	75	829.39
94	72	76	899.9
94	73	71	668.15
94	73	72	873.08
94	73	73	884.5
94	73	74	832.79
94	73	75	821.34
94	73	76	897.77
94	74	74	829.86
94	74	75	795.9
94	74	76	882.05
95	50	71	872.67
95	50	72	863.46
95	50	73	878.5
95	51	71	856.8
95	51	72	878.99
95	51	73	898.02
95	52	71	841.79
95	52	72	880.11
95	52	73	910.67
95	53	69	643.44
95	53	70	742.11
95	53	71	829.63
95	53	72	861.02
95	53	73	899.04
95	53	77	894.84
95	53	78	917.46
95	53	79	877.95
95	53	80	801.16
95	54	69	632.06
95	54	70	707.85
95	54	71	797.87
95	54	72	837.91
95	54	73	872.79
95	54	77	954.13
95	54	78	975.46
95	54	79	922.42
95	54	80	822.09
95	55	69	632.02
95	55	70	701.88
95	55	71	811.62
95	55	72	827.88
95	55	73	869.07
95	55	77	980.2
95	55	78	983.71
95	55	79	939.48
95	55	80	848.95
95	56	69	659.57
95	56	70	728.2
95	56	71	850.12
95	56	72	839.28
95	56	73	881.41
95	56	77	912.58
95	56	78	975.36
95	56	79	996.43
95	56	80	911.18
95	57	69	767.6
95	57	70	801.92
95	57	71	874.85
95	57	72	875.88
[truncated: 7,412 more rows]
