# Supplementary material for: From mathematics to medicine: A practical primer on topological data analysis (TDA) and the development of related analytic tools for the functional discovery of latent structure in fMRI data
Source: PLoS One. 2021 Aug 12;16(8):e0255859. doi: 10.1371/journal.pone.0255859 (PMC8360597; doi:10.1371/journal.pone.0255859)
Supplement: S1 Data — The included archive of .csv files has one .csv file for each time index. Each .csv file contains a single matrix, which has one column for each of the spatial coordinates x, y, z and one column for the fMRI signal amplitude at voxel (x, y, z) at that time index. This is normalized scan data for a single patient from our study, described in the paper, with an ACC (anterior cingulate cortex) mask applied. This is the data we used, together with our software implementation of our workflow (available at https://github.com/regalski/Wayne-State-TDA), to produce the persistence diagrams, vineyards, and loop locations pictured in the figures and described in the Workflow section of our paper. (ZIP) [file pone.0255859.s004.zip › lea2002_145_121_121_time_241_rdACC.csv]

86	49	77	713.87
86	49	78	707.1
86	49	79	702.81
86	49	80	702.9
86	50	77	709.29
86	50	78	692.2
86	50	79	676.95
86	50	80	683.76
86	51	77	697.11
86	51	78	687.65
86	51	79	693.21
86	51	80	680.79
86	52	77	723.95
86	52	78	707.14
86	52	79	705.64
86	52	80	693.55
86	53	77	796.24
86	53	78	761.77
86	53	79	721.38
86	53	80	715.34
86	54	77	829.89
86	54	78	805.26
86	54	79	804.27
86	54	80	777.75
86	55	77	850.22
86	55	78	818.18
86	55	79	846.54
86	55	80	833.63
86	56	77	857.56
86	56	78	822.83
86	56	79	865.82
86	56	80	876.41
86	57	77	825.86
86	57	78	854.18
86	57	79	860.02
86	57	80	853.13
86	57	81	864.48
86	57	82	835.54
86	58	77	813.27
86	58	78	858.36
86	58	79	867.14
86	58	80	869.11
86	58	81	858.9
86	58	82	847.64
86	59	81	816.49
86	59	82	804.28
86	60	81	712.85
86	60	82	723.41
86	61	81	788.15
86	61	82	793.79
86	62	81	828.5
86	62	82	832.31
86	63	77	860.84
86	63	78	810.3
86	63	79	793.87
86	63	80	816.99
86	63	81	822
86	63	82	820.82
86	64	77	829.57
86	64	78	819.69
86	64	79	808.65
86	64	80	777
86	64	81	751.58
86	64	82	731.88
86	65	77	833.64
86	65	78	857.76
86	65	79	850.79
86	65	80	791.87
86	65	81	760.69
86	65	82	737.98
86	66	77	868.42
86	66	78	880.5
86	66	79	873.59
86	66	80	810.38
86	66	81	776.94
86	66	82	753.31
86	67	77	795.01
86	67	78	818.67
86	67	79	837.78
86	67	80	808.94
86	68	77	840.47
86	68	78	845.04
86	68	79	842.49
86	68	80	798.26
86	69	77	855.81
86	69	78	834.04
86	69	79	810.18
86	69	80	765.54
86	70	77	780.37
86	70	78	754.57
86	70	79	732.16
86	70	80	715.79
86	71	77	750.99
86	71	78	743.83
86	71	79	731.92
86	71	80	703.15
86	72	77	734.97
86	72	78	730.84
86	72	79	720.1
86	72	80	696.23
86	73	77	724.34
86	73	78	713.48
86	73	79	705.06
86	73	80	700.56
87	46	81	903.42
87	46	82	891.17
87	46	83	916.72
87	46	84	932.36
87	47	81	826.45
87	47	82	823.43
87	47	83	848.68
87	47	84	871.16
87	48	81	758.31
87	48	82	746.23
87	48	83	773.67
87	48	84	801.03
87	49	77	723.12
87	49	78	727.76
87	49	79	733.34
87	49	80	738.41
87	49	81	737.88
87	49	82	727.59
87	49	83	745.61
87	49	84	763.17
87	50	77	723.33
87	50	78	716.25
87	50	79	709.7
87	50	80	719.89
87	50	81	720.63
87	50	82	719.33
87	50	83	728.78
87	50	84	740.93
87	51	77	712.57
87	51	78	702.44
87	51	79	705.87
87	51	80	689.92
87	52	77	737.51
87	52	78	719.6
87	52	79	716.68
87	52	80	700.66
87	53	77	809.85
87	53	78	780.8
87	53	79	741.77
87	53	80	733.96
87	54	77	835.94
87	54	78	820.61
87	54	79	804.7
87	54	80	773.36
87	55	77	847.37
87	55	78	828.32
87	55	79	850.97
87	55	80	825.84
87	55	81	781.75
87	55	82	767.65
87	55	83	755.86
87	55	84	769.16
87	56	77	839.89
87	56	78	802.74
87	56	79	887.37
87	56	80	891.71
87	56	81	844.53
87	56	82	804.26
87	56	83	764.03
87	56	84	775.82
87	57	77	837.73
87	57	78	839.77
87	57	79	894.75
87	57	80	899.57
87	57	81	867.25
87	57	82	819.13
87	57	83	760.23
87	57	84	769.74
87	58	77	844.36
87	58	78	872.92
87	58	79	885.53
87	58	80	886.62
87	58	81	890.25
87	58	82	879.54
87	58	83	866.3
87	58	84	857.2
87	59	77	870.49
87	59	78	887.81
87	59	79	858.99
87	59	80	841.29
87	59	81	857.65
87	59	82	860.32
87	59	83	872.84
87	59	84	864.51
87	60	77	777.81
87	60	78	756.06
87	60	79	740.28
87	60	80	732.05
87	60	81	730.07
87	60	82	745.43
87	60	83	784.74
87	60	84	818.45
87	61	77	740.66
87	61	78	703.1
87	61	79	726.8
87	61	80	798.04
87	61	81	772.89
87	61	82	774.24
87	61	83	807.79
87	61	84	821.8
87	62	77	752.56
87	62	78	724.73
87	62	79	755.85
87	62	80	827.13
87	62	81	805.45
87	62	82	807.99
87	62	83	828.59
87	62	84	830.36
87	63	77	862.04
87	63	78	855.19
87	63	79	828.69
87	63	80	773.51
87	63	81	804.93
87	63	82	827.79
87	63	83	829.26
87	63	84	821.26
87	64	77	825.47
87	64	78	806.82
87	64	79	776.1
87	64	80	719.97
87	64	81	761.67
87	64	82	791.77
87	64	83	780.4
87	64	84	765.44
87	65	77	815.22
87	65	78	809.54
87	65	79	785.84
87	65	80	722.72
87	65	81	742.42
87	65	82	757.78
87	65	83	744.96
87	65	84	741.28
87	66	77	864.63
87	66	78	851.04
87	66	79	814.19
87	66	80	734.1
87	66	81	728.33
87	66	82	731.03
87	66	83	720.74
87	66	84	725.21
87	67	77	885.58
87	67	78	817.43
87	67	79	760.26
87	67	80	709.53
87	67	81	709.94
87	67	82	715.51
87	67	83	713.61
87	67	84	722.33
87	68	77	876.64
87	68	78	823.87
87	68	79	775.85
87	68	80	727.76
87	68	81	722.18
87	68	82	723.26
87	68	83	719.25
87	68	84	714.35
87	69	77	832.17
87	69	78	804.11
87	69	79	775.18
87	69	80	743.17
87	70	77	742.22
87	70	78	726.47
87	70	79	726.25
87	70	80	748.67
87	71	77	744.78
87	71	78	745.25
87	71	79	744.35
87	71	80	736.23
87	72	77	757.92
87	72	78	755.1
87	72	79	742.69
87	72	80	722.83
87	73	77	747.59
87	73	78	724.83
87	73	79	709.08
87	73	80	722.57
87	73	81	730.32
87	73	82	736.17
87	73	83	750.96
87	73	84	755.63
87	74	81	771.96
87	74	82	819.7
87	74	83	841.42
87	74	84	859.17
87	75	81	794.57
87	75	82	864.18
87	75	83	884.12
87	75	84	904.14
87	76	81	793.1
87	76	82	865.29
87	76	83	884.3
87	76	84	912.2
88	46	81	931.63
88	46	82	930.9
88	46	83	941.77
88	46	84	946.29
88	47	81	866.55
88	47	82	877.13
88	47	83	878.1
88	47	84	881.16
88	48	81	760.27
88	48	82	765.05
88	48	83	780.71
88	48	84	799.49
88	49	77	725.01
88	49	78	732.4
88	49	79	735.31
88	49	80	727.2
88	49	81	733.81
88	49	82	743.29
88	49	83	754.96
88	49	84	768.2
88	50	77	713.31
88	50	78	707.33
88	50	79	704.15
88	50	80	723.71
88	50	81	736.7
88	50	82	740.76
88	50	83	740.7
88	50	84	742.3
88	51	77	744.56
88	51	78	727.42
88	51	79	716.36
88	51	80	708.25
88	52	77	801.35
88	52	78	781.52
88	52	79	762.5
88	52	80	740.26
88	53	77	862.13
88	53	78	846.07
88	53	79	811.08
88	53	80	795.65
88	54	77	878.26
88	54	78	873.28
88	54	79	856.6
88	54	80	836.26
88	55	77	883.3
88	55	78	870.29
88	55	79	873.86
88	55	80	854.03
88	55	81	826.12
88	55	82	833.93
88	55	83	836.03
88	55	84	835.92
88	56	77	860.92
88	56	78	835.58
88	56	79	854.67
88	56	80	848.59
88	56	81	828.26
88	56	82	839.02
88	56	83	836.37
88	56	84	848.04
88	57	77	861.38
88	57	78	878.53
88	57	79	879.5
88	57	80	868
88	57	81	845.21
88	57	82	822.67
88	57	83	795.94
88	57	84	834.39
88	58	77	870.9
88	58	78	909.06
88	58	79	879.23
88	58	80	869.85
88	58	81	889.77
88	58	82	890.77
88	58	83	879.61
88	58	84	897.93
88	59	77	906.89
88	59	78	905.49
88	59	79	853.51
88	59	80	834.91
88	59	81	872.09
88	59	82	870.9
88	59	83	859.19
88	59	84	864.31
88	60	77	850.43
88	60	78	858.77
88	60	79	802.67
88	60	80	748.49
88	60	81	723.64
88	60	82	713.45
88	60	83	723.29
88	60	84	769.29
88	61	77	814.04
88	61	78	835.8
88	61	79	826.9
88	61	80	820.3
88	61	81	786.87
88	61	82	776.75
88	61	83	794.7
88	61	84	811.73
88	62	77	803.13
88	62	78	828.83
88	62	79	844.87
88	62	80	860.22
88	62	81	841.6
88	62	82	840.19
88	62	83	854.84
88	62	84	850.62
88	63	77	874.13
88	63	78	853.02
88	63	79	841.8
88	63	80	825.24
88	63	81	867.83
88	63	82	894.95
88	63	83	892.34
88	63	84	868.08
88	64	77	875.15
88	64	78	820.12
88	64	79	781.68
88	64	80	750.29
88	64	81	822.97
88	64	82	863.43
88	64	83	842.23
88	64	84	808.94
88	65	77	883.73
88	65	78	810.63
88	65	79	756.2
88	65	80	712.29
88	65	81	789.89
88	65	82	835.48
88	65	83	815.76
88	65	84	786.47
88	66	77	917.75
88	66	78	822.08
88	66	79	751.76
88	66	80	704.26
88	66	81	764.94
88	66	82	802.26
88	66	83	785.33
88	66	84	761.31
88	67	77	884.2
88	67	78	787.94
88	67	79	725.85
88	67	80	705.5
88	67	81	727.95
88	67	82	742.96
88	67	83	735
88	67	84	725.22
88	68	77	840.03
88	68	78	774.02
88	68	79	733.37
88	68	80	724.73
88	68	81	731.63
88	68	82	738.64
88	68	83	736.49
88	68	84	731.58
88	69	77	789.8
88	69	78	756.59
88	69	79	737.47
88	69	80	740.76
88	70	77	744.33
88	70	78	724.58
88	70	79	721.28
88	70	80	747.25
88	71	77	735.75
88	71	78	729.86
88	71	79	732.76
88	71	80	749.39
88	72	77	734.33
88	72	78	734.96
88	72	79	738.41
88	72	80	746.13
88	73	77	731.67
88	73	78	726.13
88	73	79	728.19
88	73	80	744.52
88	73	81	756.6
88	73	82	765.12
88	73	83	778.54
88	73	84	778.03
88	74	81	806.32
88	74	82	855.21
88	74	83	873.47
88	74	84	882.21
88	75	81	851.16
88	75	82	930.04
88	75	83	926.65
88	75	84	940.05
88	76	81	866.23
88	76	82	946.8
88	76	83	893.03
88	76	84	915.96
89	46	81	939.03
89	46	82	950.5
89	46	83	941.02
89	46	84	934.88
89	47	81	903.98
89	47	82	912.76
89	47	83	885.4
89	47	84	868.15
89	48	81	772.89
89	48	82	781.9
89	48	83	781.97
89	48	84	789.55
89	49	77	744.68
89	49	78	739.72
89	49	79	732.42
89	49	80	723.55
89	49	81	736.7
89	49	82	753.88
89	49	83	762.9
89	49	84	772.83
89	50	74	729.66
89	50	75	767.38
89	50	76	757.11
89	50	77	721.55
89	50	78	719.79
89	50	79	722.86
89	50	80	741.63
89	50	81	756.56
89	50	82	759.98
89	50	83	753.54
89	50	84	747.06
89	51	74	750.33
89	51	75	796.06
89	51	76	798.4
89	51	77	764.34
89	51	78	755.99
89	51	79	746.89
89	51	80	738.95
89	51	81	735.29
89	51	82	742.63
89	51	83	732.24
89	51	84	718.65
89	52	74	780.37
89	52	75	856.61
89	52	76	879.27
89	52	77	831.65
89	52	78	813.46
89	52	79	810.48
89	52	80	789.61
89	52	81	778.78
89	52	82	783.05
89	52	83	770.76
89	52	84	757.7
89	53	74	809.24
89	53	75	872.93
89	53	76	887.85
89	53	77	844.51
89	53	78	854.3
89	53	79	879.28
89	53	80	867.12
89	53	81	851.11
89	53	82	837.24
89	53	83	824.58
89	53	84	813.24
89	54	74	812.65
89	54	75	871.94
89	54	76	901.56
89	54	77	865.54
89	54	78	858.58
89	54	79	858.58
89	54	80	861
89	54	81	864.68
89	54	82	873.42
89	54	83	869.3
89	54	84	857.09
89	55	75	850.55
89	55	76	918.76
89	55	77	881.11
89	55	78	857.8
89	55	79	844.78
89	55	80	857.57
89	55	81	869.27
89	55	82	889.29
89	55	83	896.79
89	55	84	887.36
89	56	75	812.76
89	56	76	879.16
89	56	77	874.46
89	56	78	857
89	56	79	841.11
89	56	80	845.21
89	56	81	853.64
89	56	82	883.48
89	56	83	898.78
89	56	84	896.88
89	57	75	825.73
89	57	76	848.35
89	57	77	869.74
89	57	78	876.63
89	57	79	826.31
89	57	80	823.24
89	57	81	846.52
89	57	82	845.75
89	57	83	845.53
89	57	84	877.39
89	58	77	873.52
89	58	78	897.87
89	58	79	853.92
89	58	80	859.85
89	58	81	908.29
89	58	82	914.52
89	58	83	910.84
89	58	84	943.66
89	59	77	916.59
89	59	78	896.84
89	59	79	877.08
89	59	80	874.32
89	59	81	900.35
89	59	82	886
89	59	83	847.98
89	59	84	864.84
89	60	77	815.94
89	60	78	802.39
89	60	79	788.11
89	60	80	757.45
89	60	81	708.25
89	60	82	673.6
89	60	83	648.39
89	60	84	700.9
89	61	77	787.45
89	61	78	793.32
89	61	79	806.35
89	61	80	797.82
89	61	81	749.56
89	61	82	722.03
89	61	83	711.82
89	61	84	764.82
89	62	77	818.28
89	62	78	814.49
89	62	79	833.65
89	62	80	852.18
89	62	81	833.8
89	62	82	829.48
89	62	83	826.33
89	62	84	849.77
89	63	77	870.3
89	63	78	838.69
89	63	79	851.34
89	63	80	890.06
89	63	81	936.45
89	63	82	951.26
89	63	83	937.89
89	63	84	916.48
89	64	77	879.97
89	64	78	810.45
89	64	79	783.89
89	64	80	790.56
89	64	81	856.78
89	64	82	894.43
89	64	83	873.3
89	64	84	843.74
89	65	77	879.83
89	65	78	793.43
89	65	79	747.46
89	65	80	737.28
89	65	81	826.03
89	65	82	886.94
89	65	83	877.71
89	65	84	839.85
89	66	75	858.52
89	66	76	868.83
89	66	77	874.35
89	66	78	793.06
89	66	79	738.04
89	66	80	719.7
89	66	81	809.05
89	66	82	872.09
89	66	83	865.22
89	66	84	824.81
89	67	75	879.53
89	67	76	859.76
89	67	77	832.27
89	67	78	771.96
89	67	79	728.98
89	67	80	718.33
89	67	81	757.44
89	67	82	783.71
89	67	83	778.83
89	67	84	760.58
89	68	75	867.24
89	68	76	831.99
89	68	77	797.19
89	68	78	768.67
89	68	79	744.97
89	68	80	739.16
89	68	81	755.3
89	68	82	765.07
89	68	83	759.46
89	68	84	756.43
89	69	74	861.39
89	69	75	829.26
89	69	76	793.88
89	69	77	759.72
89	69	78	768.02
89	69	79	763.7
89	69	80	756.01
89	69	81	759.53
89	69	82	760.28
89	69	83	756.09
89	69	84	761.44
89	70	74	830.68
89	70	75	791.01
89	70	76	761.59
89	70	77	741.75
89	70	78	739.86
89	70	79	738.53
89	70	80	747.04
89	70	81	754.87
89	70	82	761.5
89	70	83	766.69
89	70	84	771.98
89	71	74	792.3
89	71	75	768.95
89	71	76	757.12
89	71	77	749.75
89	71	78	741.5
89	71	79	741.29
89	71	80	754.83
89	71	81	759.97
89	71	82	762.35
89	71	83	755.26
89	71	84	752.01
89	72	74	733.32
89	72	75	762.37
89	72	76	777.01
89	72	77	768.33
89	72	78	751.18
89	72	79	747.06
89	72	80	762.78
89	72	81	770.29
89	72	82	775.68
89	72	83	770.01
89	72	84	763.59
89	73	74	734.1
89	73	75	753.95
89	73	76	758.52
89	73	77	747.06
89	73	78	738.96
89	73	79	741.17
89	73	80	755.28
89	73	81	778.96
89	73	82	801.53
89	73	83	819.29
89	73	84	807.06
89	74	81	838.38
89	74	82	880.33
89	74	83	892.58
89	74	84	890.8
89	75	81	904.68
89	75	82	963.88
89	75	83	958.42
89	75	84	965.41
89	76	81	910.06
89	76	82	970.59
89	76	83	925.88
89	76	84	943.84
90	46	81	926.37
90	46	82	945.39
90	46	83	937.13
90	46	84	922.26
90	47	81	912.63
90	47	82	919.2
90	47	83	882.23
90	47	84	852.32
90	48	81	784.61
90	48	82	791.94
90	48	83	787.3
90	48	84	787.06
90	49	74	735.26
90	49	75	773.84
90	49	76	777.14
90	49	81	743.27
90	49	82	760.93
90	49	83	768.37
90	49	84	776.11
90	50	74	727.38
90	50	75	760.38
90	50	76	768.09
90	50	77	759.63
90	50	78	742.66
90	50	79	739.8
90	50	80	760.22
90	50	81	772.98
90	50	82	777.86
90	50	83	767.74
90	50	84	760.95
90	51	74	741.92
90	51	75	789.05
90	51	76	812.14
90	51	77	804.54
90	51	78	785.97
90	51	79	772.68
90	51	80	767.01
90	51	81	761.86
90	51	82	760.12
90	51	83	744.23
90	51	84	719.96
90	52	74	783.17
90	52	75	860.35
90	52	76	891.82
90	52	77	862.55
90	52	78	843.72
90	52	79	842.16
90	52	80	825.58
90	52	81	818.79
90	52	82	815.7
90	52	83	790.69
90	52	84	755.82
90	53	74	795.21
90	53	75	871.54
90	53	76	896.78
90	53	77	844.19
90	53	78	874.94
90	53	79	941.11
90	53	80	925.5
90	53	81	908.39
90	53	82	891.76
90	53	83	859.04
90	53	84	823.17
90	54	74	790.64
90	54	75	867.53
90	54	76	913.87
90	54	77	863.81
90	54	78	863.02
90	54	79	872.63
90	54	80	877.43
90	54	81	890.52
90	54	82	905.07
90	54	83	903.41
90	54	84	890.39
90	55	74	782.99
90	55	75	846.12
90	55	76	916.2
90	55	77	893.79
90	55	78	867.8
90	55	79	842.61
90	55	80	864.73
90	55	81	893.86
90	55	82	915.07
90	55	83	921.84
90	55	84	915.62
90	56	74	794.27
90	56	75	814.67
90	56	76	886.62
90	56	77	903.35
90	56	78	904.66
90	56	79	884.61
90	56	80	888.61
90	56	81	905.23
90	56	82	916.63
90	56	83	922.45
90	56	84	914.09
90	57	74	847.61
90	57	75	833.87
90	57	76	857.59
90	57	77	878.5
90	57	78	878.31
90	57	79	825.2
90	57	80	832.09
90	57	81	885.49
90	57	82	878.61
90	57	83	870.14
90	57	84	871.59
90	58	74	908.89
90	58	75	875.58
90	58	76	858.11
90	58	77	873.12
90	58	78	886.4
90	58	79	857.58
90	58	80	882.59
90	58	81	947.55
90	58	82	953.91
90	58	83	954.01
90	58	84	979.68
90	59	75	908.56
90	59	76	927.13
90	59	77	925.48
90	59	78	902.5
90	59	79	915.82
90	59	80	926.9
90	59	81	935.39
90	59	82	912.3
90	59	83	868.65
90	59	84	882.98
90	60	75	772.91
90	60	76	743.99
90	60	77	727.39
90	60	78	721.46
90	60	79	741.75
90	60	80	742.45
90	60	81	699.28
90	60	82	659.9
90	60	83	610.93
90	60	84	647.95
90	61	77	717.17
90	61	78	733.26
90	61	79	757.74
90	61	80	754.11
90	61	81	685.81
90	61	82	620.44
90	61	83	546.56
90	61	84	631.24
90	62	75	842.72
90	62	76	845.03
90	62	77	836.79
90	62	78	805.75
90	62	79	807.67
90	62	80	816.54
90	62	81	777.98
90	62	82	736.09
90	62	83	661.38
90	62	84	754.02
90	63	75	773.78
90	63	76	837.82
90	63	77	891.63
90	63	78	850.83
90	63	79	867.37
90	63	80	917.18
90	63	81	962.53
90	63	82	946.17
90	63	83	839.31
90	63	84	887.69
90	64	75	771.37
90	64	76	831.59
90	64	77	879.17
90	64	78	801.9
90	64	79	790.21
90	64	80	823.71
90	64	81	864.95
90	64	82	875.18
90	64	83	844.66
90	64	84	862.4
90	65	74	839.12
90	65	75	791.02
90	65	76	826.07
90	65	77	852.91
90	65	78	765.15
90	65	79	743
90	65	80	773.85
90	65	81	839.65
90	65	82	885.88
90	65	83	896.68
90	65	84	881.86
90	66	74	871.68
90	66	75	894.27
90	66	76	875.04
90	66	77	830.15
90	66	78	758.42
90	66	79	740.81
90	66	80	770.15
90	66	81	847.42
90	66	82	898.34
90	66	83	911.15
90	66	84	868.74
90	67	74	902.26
90	67	75	888.96
90	67	76	841.48
90	67	77	787.09
90	67	78	750.41
90	67	79	738.49
90	67	80	742.36
90	67	81	784.01
90	67	82	814.41
90	67	83	818.08
90	67	84	779.99
90	68	74	911.84
90	68	75	857.88
90	68	76	805.61
90	68	77	765.2
90	68	78	763.62
90	68	79	763.54
90	68	80	755.08
90	68	81	779.7
90	68	82	799.14
90	68	83	793.07
90	68	84	776.49
90	69	74	875.61
90	69	75	825.13
90	69	76	786.44
90	69	77	755.97
90	69	78	783.71
90	69	79	800.74
90	69	80	784.92
90	69	81	791.18
90	69	82	797.01
90	69	83	778.69
90	69	84	779.4
90	70	74	838.24
90	70	75	805.42
90	70	76	775.57
90	70	77	753.99
90	70	78	757.87
90	70	79	758.85
90	70	80	752.35
90	70	81	762.42
90	70	82	771.15
90	70	83	770.35
90	70	84	777.77
90	71	74	807.61
90	71	75	788.94
90	71	76	773.49
90	71	77	767.43
90	71	78	758.56
90	71	79	754.06
90	71	80	754.85
90	71	81	764.9
90	71	82	770.09
90	71	83	774.48
90	71	84	778.33
90	72	74	784.99
90	72	75	779.51
90	72	76	782.93
90	72	77	788.02
90	72	78	770.27
90	72	79	763.7
90	72	80	776.94
90	72	81	784.95
90	72	82	789.14
90	72	83	797.85
90	72	84	797.34
90	73	74	788.86
90	73	75	786.39
90	73	76	780.72
90	73	81	811.87
90	73	82	836.91
90	73	83	867.82
90	73	84	863.69
90	74	81	875.04
90	74	82	903.52
90	74	83	924.39
90	74	84	926.73
90	75	81	954.86
90	75	82	976.42
90	75	83	969.78
90	75	84	985.18
90	76	81	938.26
90	76	82	965.61
90	76	83	965.23
90	76	84	976.7
91	47	81	903.44
91	47	82	886.15
91	47	83	888.14
91	47	84	881.46
91	48	81	804.44
91	48	82	794.58
91	48	83	802.35
91	48	84	812.99
91	49	74	766.63
91	49	75	794.75
91	49	76	796.36
91	49	81	758.14
91	49	82	770.23
91	49	83	779.86
91	49	84	793.04
91	50	74	755.3
91	50	75	777.59
91	50	76	778.15
91	50	81	780.61
91	50	82	790.02
91	50	83	786.17
91	50	84	786.88
91	51	74	766.26
91	51	75	795.74
91	51	76	807.93
91	51	81	775.55
91	51	82	771.11
91	51	83	759.23
91	51	84	749.96
91	52	74	813.6
91	52	75	871.23
91	52	76	887.21
91	52	81	826.03
91	52	82	810.28
91	52	83	782.34
91	52	84	748.43
91	53	74	834.76
91	53	75	902.37
91	53	76	921.99
91	53	81	924.38
91	53	82	875.72
91	53	83	828.73
91	53	84	785.89
91	54	74	830.52
91	54	75	904.14
91	54	76	937.04
91	54	81	895.49
91	54	82	904.84
91	54	83	891.38
91	54	84	861.94
91	55	74	817.83
91	55	75	882.14
91	55	76	927.89
91	55	81	895.5
91	55	82	917.47
91	55	83	921.08
91	55	84	916.4
91	56	74	812.58
91	56	75	855.57
91	56	76	915.89
91	56	81	936.74
91	56	82	926.56
91	56	83	925.49
91	56	84	930.72
91	57	74	845.37
91	57	75	850.59
91	57	76	886.99
91	57	77	893.93
91	57	78	895.63
91	57	79	886.84
91	57	80	898.92
91	57	81	933.84
91	57	82	915.21
91	57	83	905.37
91	57	84	903.74
91	58	74	900.41
91	58	75	870.75
91	58	76	877.08
91	58	77	885.74
91	58	78	891.18
91	58	79	903.8
91	58	80	939.75
91	58	81	995.05
91	58	82	989.31
91	58	83	981.57
91	58	84	990.48
91	59	74	902.95
91	59	75	931.7
91	59	76	948.58
91	59	77	942.37
91	59	78	934.56
91	59	79	953.36
91	59	80	961.79
91	59	81	979.24
91	59	82	954.95
91	59	83	923.6
91	59	84	898.82
91	60	74	802.98
91	60	75	762.85
91	60	76	718.26
91	60	77	707.83
91	60	78	725.56
91	60	79	714.87
91	60	80	719.37
91	60	81	739.04
91	60	82	740.33
91	60	83	727.02
91	60	84	688.48
91	61	74	755.94
91	61	75	662.2
91	61	76	667.01
91	61	77	697.87
91	61	78	756.5
91	61	79	747.71
91	61	80	740.74
91	61	81	726.2
91	61	82	703.35
91	61	83	667.18
91	61	84	627.26
91	62	74	911.56
91	62	75	699.92
91	62	76	810.55
91	62	77	861.67
91	62	78	858.1
91	62	79	837.93
91	62	80	821.92
91	62	81	804.51
91	62	82	784.24
91	62	83	742.26
91	62	84	767.76
91	63	74	837.89
91	63	75	682.98
91	63	76	829.95
91	63	77	919.66
91	63	78	877.93
91	63	79	889.39
91	63	80	916.43
91	63	81	948.2
91	63	82	935.35
91	63	83	839.99
91	63	84	907.99
91	64	74	805.95
91	64	75	750.94
91	64	76	840.16
91	64	77	883.5
91	64	78	805.48
91	64	79	805.5
91	64	80	836.64
91	64	81	868.76
91	64	82	855.74
91	64	83	781.63
91	64	84	848.44
91	65	74	826.5
91	65	75	850.28
91	65	76	856.36
91	65	77	834.56
91	65	78	742.72
91	65	79	743.87
91	65	80	796.32
91	65	81	861.09
91	65	82	885.94
91	65	83	847.45
91	65	84	884.19
91	66	74	865.78
91	66	75	917.4
91	66	76	887.17
91	66	77	820.39
91	66	78	728.03
91	66	79	731.17
91	66	80	796.84
91	66	81	891.41
91	66	82	937.91
91	66	83	911.51
91	66	84	901.45
91	67	74	903.24
91	67	75	912.3
91	67	76	857.39
91	67	81	827.48
91	67	82	853.3
91	67	83	860.01
91	67	84	833.39
91	68	74	911.71
91	68	75	876.91
91	68	76	821.12
91	68	81	813.86
91	68	82	820.78
91	68	83	820.99
91	68	84	804.7
91	69	74	875.68
91	69	75	832.62
91	69	76	798.07
91	69	81	821.01
91	69	82	808.05
91	69	83	785.97
91	69	84	779.19
91	70	74	832.81
91	70	75	814.74
91	70	76	798.73
91	70	81	793.63
91	70	82	797.02
91	70	83	778.97
91	70	84	775.17
91	71	74	802.6
91	71	75	798.68
91	71	76	793.88
91	71	81	790.65
91	71	82	805.47
91	71	83	792.02
91	71	84	790.81
91	72	74	809.01
91	72	75	792.65
91	72	76	781.89
91	72	81	800.82
91	72	82	820.16
91	72	83	814.97
91	72	84	813.47
91	73	74	802.05
91	73	75	793.01
91	73	76	785.09
91	73	81	860.28
91	73	82	873.04
91	73	83	885.06
91	73	84	891.69
91	74	74	794.97
91	74	75	789.28
91	74	76	780.17
91	74	81	924.92
91	74	82	923.14
91	74	83	945.96
91	74	84	962.98
91	75	81	985.8
91	75	82	973.3
91	75	83	992.68
91	75	84	1021
91	76	81	961.54
91	76	82	970.8
91	76	83	995.29
91	76	84	1020.4
92	47	81	955.68
92	47	82	950.7
92	47	83	941.78
92	47	84	949.91
92	48	81	866.25
92	48	82	864.19
92	48	83	874.13
92	48	84	888.21
92	49	74	803.19
92	49	75	826.25
92	49	76	822.78
92	49	81	792.61
92	49	82	804.23
92	49	83	829.5
92	49	84	846.31
92	50	74	797.72
92	50	75	808.5
92	50	76	791.73
92	50	81	766.83
92	50	82	778.97
92	50	83	800.45
92	50	84	816.9
92	51	74	804.97
92	51	75	804
92	51	76	789.4
92	51	81	761.51
92	51	82	771.93
92	51	83	777.05
92	51	84	792.37
92	52	74	832.09
92	52	75	862.53
92	52	76	858.4
92	52	81	779.58
92	52	82	775.54
92	52	83	766.04
92	52	84	756.27
92	53	74	879.05
92	53	75	918.05
92	53	76	928.78
92	53	81	817.09
92	53	82	788.23
92	53	83	769.55
92	53	84	751.23
92	54	74	904.5
92	54	75	939.45
92	54	76	956.91
92	54	81	833.16
92	54	82	822.22
92	54	83	810.89
92	54	84	794.79
92	55	74	884.99
92	55	75	930.69
92	55	76	942.73
92	55	81	854.84
92	55	82	856.11
92	55	83	857.49
92	55	84	858.2
92	56	74	862.88
92	56	75	913.4
92	56	76	943.8
92	56	81	893.61
92	56	82	886.59
92	56	83	883.92
92	56	84	888.04
92	57	74	855.76
92	57	75	875.84
92	57	76	915.11
92	57	77	916.72
92	57	78	921.62
92	57	79	928.75
92	57	80	912.21
92	57	81	900.58
92	57	82	889.02
92	57	83	881.14
92	57	84	878.08
92	58	74	871.88
92	58	75	849.2
92	58	76	897.41
92	58	77	910.45
92	58	78	922.79
92	58	79	956.16
92	58	80	961.24
92	58	81	949.72
92	58	82	935.22
92	58	83	933.13
92	58	84	947.95
92	59	74	910.06
92	59	75	938.44
92	59	76	976.89
92	59	77	960.36
92	59	78	949.82
92	59	79	996.67
92	59	80	980.18
92	59	81	941.38
92	59	82	914.63
92	59	83	896.04
92	59	84	881.94
92	60	74	838.3
92	60	75	842.45
92	60	76	814.5
92	60	77	800.1
92	60	78	808.12
92	60	79	762.73
92	60	80	742.09
92	60	81	774.74
92	60	82	783.19
92	60	83	780.34
92	60	84	737.96
92	61	74	798.36
92	61	75	711.01
92	61	76	731.54
92	61	77	784.69
92	61	78	835.23
92	61	79	780.44
92	61	80	773.31
92	61	81	831.92
92	61	82	849.73
92	61	83	833.62
92	61	84	735.24
92	62	74	863.28
92	62	75	525.18
92	62	76	732.88
92	62	77	863.3
92	62	78	882.89
92	62	79	854.9
92	62	80	853.21
92	62	81	898.77
92	62	82	914.69
92	62	83	904.79
92	62	84	855.62
92	63	74	777.11
92	63	75	586.47
92	63	76	804.49
92	63	77	914.83
92	63	78	858.32
92	63	79	890.89
92	63	80	931.48
92	63	81	964.59
92	63	82	976.7
92	63	83	950.96
92	63	84	962.85
92	64	74	725.17
92	64	75	744.72
92	64	76	856.43
92	64	77	894.29
92	64	78	822.25
92	64	79	812.57
92	64	80	830.87
92	64	81	884.08
92	64	82	895.3
92	64	83	850.9
92	64	84	882.55
92	65	74	749.78
92	65	75	932.02
92	65	76	909.64
92	65	77	861.58
92	65	78	804.79
92	65	79	774.39
92	65	80	781.43
92	65	81	854.64
92	65	82	891.88
92	65	83	872.28
92	65	84	906.28
92	66	74	830.02
92	66	75	903.94
92	66	76	892.02
92	66	77	860.99
92	66	78	818.61
92	66	79	790.89
92	66	80	797.05
92	66	81	871.77
92	66	82	921.57
92	66	83	921.46
92	66	84	935.29
92	67	74	896.47
92	67	75	904.77
92	67	76	879.99
92	67	81	811.87
92	67	82	851.72
92	67	83	888.02
92	67	84	891.23
92	68	74	932.68
92	68	75	899.45
92	68	76	862.26
92	68	81	795.94
92	68	82	814.38
92	68	83	837.26
92	68	84	832.77
92	69	74	867.49
92	69	75	853.42
92	69	76	838.64
92	69	81	815.18
92	69	82	801.25
92	69	83	782.92
92	69	84	776.06
92	70	74	824.23
92	70	75	811.94
92	70	76	806.68
92	70	81	780.7
92	70	82	784.66
92	70	83	774.73
92	70	84	771.61
92	71	74	801.4
92	71	75	792.99
92	71	76	782.76
92	71	81	784.64
92	71	82	804.23
92	71	83	801.23
92	71	84	805.37
92	72	74	813.07
92	72	75	817.71
92	72	76	790.06
92	72	81	826.53
92	72	82	849.2
92	72	83	848.18
92	72	84	850.51
92	73	74	800.38
92	73	75	798.12
92	73	76	783.02
92	73	81	889.81
92	73	82	905.22
92	73	83	906.76
92	73	84	911.63
92	74	74	788.07
92	74	75	782
92	74	76	777.98
92	74	81	944.72
92	74	82	951.87
92	74	83	962.79
92	74	84	978.73
92	75	81	980.56
92	75	82	983.01
92	75	83	1013.8
92	75	84	1044.2
92	76	81	958.05
92	76	82	971.38
92	76	83	1001.1
92	76	84	1036.7
93	49	74	821.44
93	49	75	839.84
93	49	76	819.47
93	50	74	830.57
93	50	75	821.83
93	50	76	795.17
93	50	81	773.81
93	50	82	769.79
93	50	83	798.43
93	50	84	821.21
93	51	74	848.91
93	51	75	806.71
93	51	76	777.88
93	51	81	770.82
93	51	82	777.16
93	51	83	791.58
93	51	84	819.44
93	52	74	826.3
93	52	75	817.56
93	52	76	796.78
93	52	81	772.89
93	52	82	770.94
93	52	83	773.38
93	52	84	792.66
93	53	74	893.76
93	53	75	886.06
93	53	76	861.15
93	53	81	760.58
93	53	82	742.16
93	53	83	748.24
93	53	84	760.66
93	54	71	743.06
93	54	72	778.69
93	54	73	860.39
93	54	74	987.36
93	54	75	950.24
93	54	76	920.87
93	54	81	771.6
93	54	82	753.6
93	54	83	749.51
93	54	84	747.67
93	55	71	779.62
93	55	72	780.33
93	55	73	824.65
93	55	74	954.09
93	55	75	971.39
93	55	76	965.35
93	55	81	793.91
93	55	82	785.02
93	55	83	787.64
93	55	84	793.84
93	56	71	830.88
93	56	72	814.05
93	56	73	818.54
93	56	74	933.21
93	56	75	957.66
93	56	76	949.49
93	56	81	833.08
93	56	82	831.85
93	56	83	830.77
93	56	84	829.56
93	57	71	895.14
93	57	72	870.34
93	57	73	833.67
93	57	74	899.9
93	57	75	920.62
93	57	76	929.43
93	57	77	928.88
93	57	78	930.36
93	57	79	928.67
93	57	80	883.57
93	58	71	942.88
93	58	72	958.84
93	58	73	905.34
93	58	74	863.61
93	58	75	873.07
93	58	76	920.06
93	58	77	934.97
93	58	78	944.06
93	58	79	955.24
93	58	80	933.4
93	59	71	908.33
93	59	72	949.79
93	59	73	947.43
93	59	74	948.82
93	59	75	947.05
93	59	76	942.84
93	59	77	959.15
93	59	78	974.27
93	59	79	992.29
93	59	80	953.65
93	60	71	870.44
93	60	72	943.49
93	60	73	886.53
93	60	74	877.32
93	60	75	886.97
93	60	76	859.1
93	60	77	832.51
93	60	78	810.09
93	60	79	743.9
93	60	80	730.01
93	61	74	838.03
93	61	75	806.97
93	61	76	822.16
93	61	77	832.02
93	61	78	829.46
93	61	79	761.54
93	61	80	761.25
93	62	71	898.64
93	62	72	1029.1
93	62	73	1044.4
93	62	74	943.86
93	62	75	740.4
93	62	76	836.49
93	62	77	899.95
93	62	78	899.01
93	62	79	848.5
93	62	80	848.33
93	63	71	847.51
93	63	72	889.02
93	63	73	920.04
93	63	74	881.92
93	63	75	800.18
93	63	76	871.8
93	63	77	906.89
93	63	78	865.27
93	63	79	906.34
93	63	80	944.82
93	64	71	806.62
93	64	72	800.89
93	64	73	806.93
93	64	74	810.8
93	64	75	851.71
93	64	76	899.79
93	64	77	912.54
93	64	78	858.57
93	64	79	845.02
93	64	80	844.88
93	65	71	852.62
93	65	72	921.7
93	65	73	853.3
93	65	74	820.52
93	65	75	911.32
93	65	76	929.01
93	65	77	912.98
93	65	78	871.04
93	65	79	817.99
93	65	80	788.26
93	66	71	849.53
93	66	72	930.88
93	66	73	911.84
93	66	74	904.18
93	66	75	940.74
93	66	76	931.31
93	67	71	832.98
93	67	72	932.67
93	67	73	951.03
93	67	74	947.27
93	67	75	943.18
93	67	76	929.02
93	67	81	782.06
93	67	82	823.99
93	67	83	882.51
93	67	84	911.59
93	68	71	841.7
93	68	72	946.44
93	68	73	972.36
93	68	74	964.47
93	68	75	927.18
93	68	76	905.97
93	68	81	770.71
93	68	82	798.21
93	68	83	836.57
93	68	84	849.51
93	69	71	739.93
93	69	72	892.05
93	69	73	925.44
93	69	74	898.83
93	69	75	871.51
93	69	76	848.74
93	69	81	791.36
93	69	82	790.6
93	69	83	786.68
93	69	84	777.7
93	70	74	847.59
93	70	75	827.03
93	70	76	810.44
93	70	81	765.49
93	70	82	769.59
93	70	83	770.33
93	70	84	771.55
93	71	74	814.75
93	71	75	804.81
93	71	76	789.68
93	71	81	775.08
93	71	82	791.77
93	71	83	802.77
93	71	84	810.55
93	72	74	844.24
93	72	75	841.41
93	72	76	813.24
93	72	81	838.21
93	72	82	864.89
93	72	83	885.31
93	72	84	890.46
93	73	74	840.6
93	73	75	834.34
93	73	76	813.78
93	73	81	914.35
93	73	82	933.16
93	73	83	937.4
93	73	84	937.05
93	74	74	829.1
93	74	75	820.99
93	74	76	812.08
94	49	74	832.1
94	49	75	837.9
94	49	76	822.76
94	50	71	865.7
94	50	72	834.26
94	50	73	825.5
94	50	74	820.36
94	50	75	822.51
94	50	76	802.2
94	51	71	865.4
94	51	72	865.78
94	51	73	851.96
94	51	74	833.29
94	51	75	818.11
94	51	76	786.94
94	52	71	860.72
94	52	72	861.14
94	52	73	851.61
94	52	74	835.84
94	52	75	809.3
94	52	76	789.76
94	53	69	640.88
94	53	70	723.37
94	53	71	849.59
94	53	72	846.71
94	53	73	858.73
94	53	74	872.49
94	53	75	838.54
94	53	76	822.5
94	54	69	605.66
94	54	70	681.71
94	54	71	828.47
94	54	72	831.24
94	54	73	867.88
94	54	74	932.22
94	54	75	900.55
94	54	76	882.98
94	54	78	866.04
94	54	79	843.61
94	54	80	790.12
94	55	69	595.03
94	55	70	676.35
94	55	71	832.59
94	55	72	803.2
94	55	73	835.42
94	55	74	950.26
94	55	75	964.31
94	55	76	960.97
94	55	78	914.81
94	55	79	886.81
94	55	80	821.47
94	56	69	614.86
94	56	70	697.87
94	56	71	839.28
94	56	72	823.79
94	56	73	841
94	56	74	947.94
94	56	75	958.29
94	56	76	939.47
94	56	78	936.35
94	56	79	985.16
94	56	80	888.69
94	57	71	863.85
94	57	72	866.95
94	57	73	863.05
94	57	74	921.08
94	57	75	936.66
94	57	76	939.23
94	57	77	915.48
94	57	78	930.46
94	57	79	958.68
94	57	80	885.58
94	58	71	940.55
94	58	72	949.96
94	58	73	902.44
94	58	74	876.48
94	58	75	903.47
94	58	76	954.81
94	58	77	939.34
94	58	78	942.42
94	58	79	963.15
94	58	80	927.8
94	59	71	938.38
94	59	72	976.72
94	59	73	987.2
94	59	74	989.13
94	59	75	979.35
94	59	76	949.62
94	59	77	951.23
94	59	78	972.98
94	59	79	1002.6
94	59	80	951.97
94	60	71	840.56
94	60	72	886.5
94	60	73	864
94	60	74	857.33
94	60	75	866.25
94	60	76	875.32
94	60	77	834.02
94	60	78	784.21
94	60	79	732.4
94	60	80	738.34
94	61	71	722.48
94	61	72	801.78
94	61	73	714.82
94	61	74	749.56
94	61	75	788.01
94	61	76	862.46
94	61	77	859.82
94	61	78	821.84
94	61	79	743.49
94	61	80	750.44
94	62	71	803.46
94	62	72	883.13
94	62	73	885.66
94	62	74	880.43
94	62	75	852.35
94	62	76	930.67
94	62	77	951.31
94	62	78	926.61
94	62	79	838.46
94	62	80	826.41
94	63	71	853
94	63	72	890.98
94	63	73	934.49
94	63	74	958.96
94	63	75	965.35
94	63	76	968.84
94	63	77	943.12
94	63	78	903.15
94	63	79	930.7
94	63	80	953.91
94	64	71	866.99
94	64	72	896.64
94	64	73	931.19
94	64	74	953.45
94	64	75	982.35
94	64	76	968.4
94	64	77	951.72
94	64	78	919.66
94	64	79	897.3
94	64	80	878.95
94	65	71	876.61
94	65	72	986.28
94	65	73	949.93
94	65	74	920.84
94	65	75	948.57
94	65	76	953.84
94	65	77	954.34
94	65	78	946.59
94	65	79	884.89
94	65	80	834.18
94	66	71	861.07
94	66	72	955.92
94	66	73	950.84
94	66	74	953.62
94	66	75	978.1
94	66	76	964.55
94	66	78	949.01
94	66	79	906.83
94	66	80	856.36
94	67	69	762.26
94	67	70	792.23
94	67	71	827.05
94	67	72	930.28
94	67	73	948.22
94	67	74	948.26
94	67	75	957.82
94	67	76	956.06
94	67	78	958.44
94	67	79	892.7
94	67	80	816.59
94	68	69	647.77
94	68	70	696.5
94	68	71	785.86
94	68	72	945.59
94	68	73	955.15
94	68	74	931.61
94	68	75	922.89
94	68	76	924.3
94	68	78	936.54
94	68	79	869.15
94	68	80	788.13
94	69	69	650.03
94	69	70	668.77
94	69	71	714.71
94	69	72	858.1
94	69	73	890.09
94	69	74	886.44
94	69	75	878.19
94	69	76	854.58
94	69	78	864.92
94	69	79	835.21
94	69	80	786.15
94	70	69	666.65
94	70	70	662.82
94	70	71	678.53
94	70	72	812.46
94	70	73	853.76
94	70	74	849.8
94	70	75	834.96
94	70	76	812.66
94	71	71	684.24
94	71	72	803.73
94	71	73	837.8
94	71	74	827.73
94	71	75	807.22
94	71	76	787.82
94	72	71	660
94	72	72	785.78
94	72	73	840.87
94	72	74	845.85
94	72	75	829.44
94	72	76	819.93
94	73	71	637.26
94	73	72	785.17
94	73	73	848.57
94	73	74	841.78
94	73	75	827.32
94	73	76	828.77
94	74	74	832.82
94	74	75	825.91
94	74	76	834.07
95	50	71	894.72
95	50	72	852.51
95	50	73	838.52
95	51	71	887.84
95	51	72	886.02
95	51	73	880.02
95	52	71	873.83
95	52	72	895.14
95	52	73	903.69
95	53	69	651.46
95	53	70	732.13
95	53	71	853.61
95	53	72	873.96
95	53	73	889.95
95	53	77	886.87
95	53	78	876.48
95	53	79	851.97
95	53	80	805.2
95	54	69	634.11
95	54	70	706.89
95	54	71	833.86
95	54	72	837.87
95	54	73	847.74
95	54	77	933.23
95	54	78	921.47
95	54	79	887.39
95	54	80	814.12
95	55	69	630.06
95	55	70	701.89
95	55	71	851.61
95	55	72	839.83
95	55	73	845.98
95	55	77	992.26
95	55	78	967.68
95	55	79	928.44
95	55	80	847.95
95	56	69	650.56
95	56	70	713.14
95	56	71	855.05
95	56	72	856.24
95	56	73	858.39
95	56	77	934.76
95	56	78	977.54
95	56	79	1035.5
95	56	80	944.25
95	57	69	744.61
95	57	70	757.91
95	57	71	866.87
95	57	72	884.95
[truncated: 7,412 more rows]
