# Supplementary material for: From mathematics to medicine: A practical primer on topological data analysis (TDA) and the development of related analytic tools for the functional discovery of latent structure in fMRI data
Source: PLoS One. 2021 Aug 12;16(8):e0255859. doi: 10.1371/journal.pone.0255859 (PMC8360597; doi:10.1371/journal.pone.0255859)
Supplement: S1 Data — The included archive of .csv files has one .csv file for each time index. Each .csv file contains a single matrix, which has one column for each of the spatial coordinates x, y, z and one column for the fMRI signal amplitude at voxel (x, y, z) at that time index. This is normalized scan data for a single patient from our study, described in the paper, with an ACC (anterior cingulate cortex) mask applied. This is the data we used, together with our software implementation of our workflow (available at https://github.com/regalski/Wayne-State-TDA), to produce the persistence diagrams, vineyards, and loop locations pictured in the figures and described in the Workflow section of our paper. (ZIP) [file pone.0255859.s004.zip › lea2002_145_121_121_time_242_rdACC.csv]

86	49	77	733.94
86	49	78	716.17
86	49	79	707.89
86	49	80	717.96
86	50	77	715.31
86	50	78	703.24
86	50	79	700.05
86	50	80	706.87
86	51	77	698.1
86	51	78	696.7
86	51	79	699.29
86	51	80	700.88
86	52	77	723.02
86	52	78	713.23
86	52	79	707.71
86	52	80	714.65
86	53	77	805.22
86	53	78	764.77
86	53	79	727.44
86	53	80	742.47
86	54	77	842.87
86	54	78	830.3
86	54	79	824.32
86	54	80	799.82
86	55	77	853.24
86	55	78	853.21
86	55	79	869.54
86	55	80	844.67
86	56	77	835.56
86	56	78	830.85
86	56	79	854.86
86	56	80	868.43
86	57	77	816.87
86	57	78	844.27
86	57	79	857.07
86	57	80	848.11
86	57	81	839.45
86	57	82	805.55
86	58	77	819.34
86	58	78	860.42
86	58	79	873.21
86	58	80	860.2
86	58	81	814.99
86	58	82	806.76
86	59	81	771.54
86	59	82	766.33
86	60	81	690.93
86	60	82	702.54
86	61	81	782.27
86	61	82	781.89
86	62	81	842.5
86	62	82	842.34
86	63	77	875.97
86	63	78	788.45
86	63	79	793.99
86	63	80	839.11
86	63	81	851.09
86	63	82	854.88
86	64	77	840.55
86	64	78	809.66
86	64	79	804.64
86	64	80	806.97
86	64	81	778.53
86	64	82	755.84
86	65	77	818.69
86	65	78	856.82
86	65	79	851.82
86	65	80	811.9
86	65	81	787.74
86	65	82	766.05
86	66	77	824.49
86	66	78	897.48
86	66	79	886.55
86	66	80	815.39
86	66	81	807.98
86	66	82	790.34
86	67	77	778.95
86	67	78	822.6
86	67	79	826.72
86	67	80	796.95
86	68	77	840.52
86	68	78	845.07
86	68	79	834.52
86	68	80	799.35
86	69	77	869.7
86	69	78	841.99
86	69	79	814.19
86	69	80	768.61
86	70	77	783.39
86	70	78	767.64
86	70	79	744.25
86	70	80	701.88
86	71	77	747.01
86	71	78	744.86
86	71	79	730.96
86	71	80	706.21
86	72	77	726.94
86	72	78	726.79
86	72	79	718.05
86	72	80	706.23
86	73	77	706.34
86	73	78	712.46
86	73	79	711.02
86	73	80	705.54
87	46	81	904.45
87	46	82	907.24
87	46	83	920.79
87	46	84	923.44
87	47	81	840.58
87	47	82	849.54
87	47	83	862.76
87	47	84	866.25
87	48	81	750.26
87	48	82	753.22
87	48	83	779.66
87	48	84	796.05
87	49	77	739.18
87	49	78	734.81
87	49	79	730.36
87	49	80	731.42
87	49	81	728.9
87	49	82	732.64
87	49	83	752.65
87	49	84	765.22
87	50	77	724.37
87	50	78	716.32
87	50	79	714.8
87	50	80	729.99
87	50	81	732.71
87	50	82	731.4
87	50	83	738.83
87	50	84	747.98
87	51	77	710.57
87	51	78	702.46
87	51	79	700.91
87	51	80	717.98
87	52	77	740.58
87	52	78	726.68
87	52	79	715.74
87	52	80	736.77
87	53	77	839.88
87	53	78	803.85
87	53	79	767.89
87	53	80	783.11
87	54	77	853.94
87	54	78	824.67
87	54	79	799.78
87	54	80	802.42
87	55	77	843.44
87	55	78	822.36
87	55	79	837.02
87	55	80	834.89
87	55	81	819.82
87	55	82	764.7
87	55	83	736.87
87	55	84	748.15
87	56	77	839.89
87	56	78	827.74
87	56	79	899.44
87	56	80	881.76
87	56	81	848.57
87	56	82	787.28
87	56	83	748.03
87	56	84	751.76
87	57	77	828.71
87	57	78	855.82
87	57	79	920.77
87	57	80	909.54
87	57	81	880.25
87	57	82	813.13
87	57	83	761.22
87	57	84	755.71
87	58	77	830.4
87	58	78	880.96
87	58	79	906.56
87	58	80	903.65
87	58	81	891.34
87	58	82	855.67
87	58	83	832.45
87	58	84	833.29
87	59	77	877.45
87	59	78	907.76
87	59	79	868.06
87	59	80	855.41
87	59	81	847.67
87	59	82	830.3
87	59	83	829.81
87	59	84	838.49
87	60	77	761.86
87	60	78	733.12
87	60	79	727.35
87	60	80	727.06
87	60	81	718.09
87	60	82	736.5
87	60	83	768.8
87	60	84	796.55
87	61	77	720.81
87	61	78	666.19
87	61	79	712.89
87	61	80	776.12
87	61	81	772.99
87	61	82	787.32
87	61	83	802.77
87	61	84	810.77
87	62	77	756.56
87	62	78	700.73
87	62	79	753.85
87	62	80	823.07
87	62	81	831.46
87	62	82	840.05
87	62	83	838.62
87	62	84	838.38
87	63	77	865.14
87	63	78	847.27
87	63	79	823.75
87	63	80	802.57
87	63	81	859
87	63	82	869.86
87	63	83	853.33
87	63	84	844.31
87	64	77	838.45
87	64	78	800.77
87	64	79	767.07
87	64	80	737.93
87	64	81	796.61
87	64	82	809.72
87	64	83	788.37
87	64	84	771.41
87	65	77	812.28
87	65	78	806.61
87	65	79	781.9
87	65	80	730.72
87	65	81	771.35
87	65	82	777.68
87	65	83	760.93
87	65	84	756.3
87	66	77	806.68
87	66	78	868.07
87	66	79	833.2
87	66	80	740.08
87	66	81	761.26
87	66	82	760.94
87	66	83	738.69
87	66	84	740.21
87	67	77	871.54
87	67	78	812.44
87	67	79	769.26
87	67	80	727.47
87	67	81	749.84
87	67	82	749.42
87	67	83	715.55
87	67	84	715.32
87	68	77	884.64
87	68	78	808.95
87	68	79	770.94
87	68	80	746.81
87	68	81	767.21
87	68	82	764.3
87	68	83	725.28
87	68	84	712.35
87	69	77	834.21
87	69	78	793.14
87	69	79	769.21
87	69	80	754.23
87	70	77	729.18
87	70	78	729.42
87	70	79	735.24
87	70	80	737.72
87	71	77	728.82
87	71	78	752.28
87	71	79	748.38
87	71	80	721.27
87	72	77	749.89
87	72	78	769.05
87	72	79	747.65
87	72	80	713.86
87	73	77	732.56
87	73	78	733.78
87	73	79	726.04
87	73	80	725.59
87	73	81	788.37
87	73	82	802.23
87	73	83	747.97
87	73	84	745.62
87	74	81	804.02
87	74	82	842.77
87	74	83	816.51
87	74	84	836.26
87	75	81	803.58
87	75	82	858.18
87	75	83	856.2
87	75	84	883.2
87	76	81	803.16
87	76	82	858.38
87	76	83	876.43
87	76	84	895.28
88	46	81	928.69
88	46	82	928.97
88	46	83	937.84
88	46	84	937.37
88	47	81	883.68
88	47	82	891.24
88	47	83	880.18
88	47	84	872.24
88	48	81	774.24
88	48	82	771.04
88	48	83	772.69
88	48	84	782.49
88	49	77	716.07
88	49	78	728.42
88	49	79	733.31
88	49	80	741.22
88	49	81	744.86
88	49	82	745.36
88	49	83	752.02
88	49	84	762.24
88	50	77	723.33
88	50	78	721.4
88	50	79	724.25
88	50	80	740.79
88	50	81	747.77
88	50	82	748.82
88	50	83	749.74
88	50	84	753.33
88	51	77	744.58
88	51	78	726.44
88	51	79	717.38
88	51	80	729.29
88	52	77	788.35
88	52	78	767.54
88	52	79	750.55
88	52	80	758.34
88	53	77	893.15
88	53	78	854.1
88	53	79	816.15
88	53	80	817.71
88	54	77	900.26
88	54	78	876.29
88	54	79	852.62
88	54	80	849.26
88	55	77	879.31
88	55	78	864.32
88	55	79	869.88
88	55	80	869.04
88	55	81	863.15
88	55	82	827
88	55	83	809.11
88	55	84	813.96
88	56	77	857.92
88	56	78	843.61
88	56	79	869.73
88	56	80	877.62
88	56	81	876.27
88	56	82	841.06
88	56	83	814.41
88	56	84	827.02
88	57	77	843.36
88	57	78	861.55
88	57	79	887.53
88	57	80	895.99
88	57	81	893.14
88	57	82	822.6
88	57	83	776.87
88	57	84	807.35
88	58	77	839.91
88	58	78	873.04
88	58	79	876.25
88	58	80	893.88
88	58	81	923.81
88	58	82	882.84
88	58	83	852.7
88	58	84	875.99
88	59	77	888.85
88	59	78	872.49
88	59	79	831.58
88	59	80	849.98
88	59	81	895.05
88	59	82	868.8
88	59	83	841.08
88	59	84	853.23
88	60	77	838.41
88	60	78	833.8
88	60	79	776.7
88	60	80	747.49
88	60	81	743.64
88	60	82	728.51
88	60	83	721.41
88	60	84	763.42
88	61	77	808.12
88	61	78	817.9
88	61	79	803.02
88	61	80	800.46
88	61	81	794.1
88	61	82	786
88	61	83	779.91
88	61	84	800.82
88	62	77	811.19
88	62	78	822.89
88	62	79	835.9
88	62	80	848.2
88	62	81	856.7
88	62	82	857.37
88	62	83	849.01
88	62	84	847.7
88	63	77	870.22
88	63	78	851.13
88	63	79	848.88
88	63	80	851.27
88	63	81	909.91
88	63	82	928.07
88	63	83	911.46
88	63	84	880.14
88	64	77	878.13
88	64	78	828.1
88	64	79	788.65
88	64	80	770.28
88	64	81	877
88	64	82	902.45
88	64	83	871.22
88	64	84	819.9
88	65	77	883.74
88	65	78	824.65
88	65	79	766.2
88	65	80	722.26
88	65	81	837.88
88	65	82	866.48
88	65	83	838.79
88	65	84	801.49
88	66	77	886.74
88	66	78	841.06
88	66	79	777.71
88	66	80	711.18
88	66	81	803.9
88	66	82	826.25
88	66	83	795.35
88	66	84	773.35
88	67	77	869.24
88	67	78	793.9
88	67	79	739.76
88	67	80	710.42
88	67	81	770.89
88	67	82	774.93
88	67	83	731.99
88	67	84	720.23
88	68	77	828.06
88	68	78	765.01
88	68	79	733.35
88	68	80	724.73
88	68	81	779.66
88	68	82	783.69
88	68	83	738.54
88	68	84	727.61
88	69	77	766.8
88	69	78	738.57
88	69	79	729.44
88	69	80	736.77
88	70	77	728.28
88	70	78	721.53
88	70	79	727.26
88	70	80	746.26
88	71	77	726.77
88	71	78	737.88
88	71	79	744.79
88	71	80	745.45
88	72	77	737.36
88	72	78	754.96
88	72	79	751.41
88	72	80	739.2
88	73	77	725.69
88	73	78	732.13
88	73	79	733.2
88	73	80	739.58
88	73	81	809.64
88	73	82	830.11
88	73	83	776.53
88	73	84	769
88	74	81	843.4
88	74	82	885.29
88	74	83	844.6
88	74	84	861.32
88	75	81	868.16
88	75	82	920.06
88	75	83	881.73
88	75	84	918.11
88	76	81	880.34
88	76	82	926.95
88	76	83	868.1
88	76	84	909.03
89	46	81	944.1
89	46	82	946.56
89	46	83	936.04
89	46	84	926.89
89	47	81	913.11
89	47	82	910.87
89	47	83	883.48
89	47	84	864.23
89	48	81	794.88
89	48	82	785.86
89	48	83	768.92
89	48	84	768.54
89	49	77	740.73
89	49	78	735.74
89	49	79	740.45
89	49	80	754.62
89	49	81	757.78
89	49	82	756.95
89	49	83	755.97
89	49	84	763.91
89	50	74	741.73
89	50	75	741.39
89	50	76	734.06
89	50	77	729.51
89	50	78	740.8
89	50	79	753.91
89	50	80	766.68
89	50	81	768.6
89	50	82	768.02
89	50	83	763.57
89	50	84	766.1
89	51	74	760.45
89	51	75	777.13
89	51	76	776.42
89	51	77	771.37
89	51	78	767.01
89	51	79	757.87
89	51	80	758.93
89	51	81	755.3
89	51	82	748.64
89	51	83	736.25
89	51	84	734.69
89	52	74	766.44
89	52	75	845.64
89	52	76	860.22
89	52	77	838.64
89	52	78	807.46
89	52	79	792.49
89	52	80	801.69
89	52	81	794.89
89	52	82	779.15
89	52	83	758.83
89	52	84	746.76
89	53	74	779.36
89	53	75	857.03
89	53	76	864.9
89	53	77	831.61
89	53	78	850.42
89	53	79	865.38
89	53	80	878.21
89	53	81	861.16
89	53	82	824.26
89	53	83	797.6
89	53	84	777.28
89	54	74	779.75
89	54	75	855.05
89	54	76	882.64
89	54	77	851.65
89	54	78	853.67
89	54	79	852.63
89	54	80	873.03
89	54	81	874.72
89	54	82	852.45
89	54	83	836.31
89	54	84	824.09
89	55	75	851.62
89	55	76	908.78
89	55	77	872.15
89	55	78	849.85
89	55	79	839.87
89	55	80	876.67
89	55	81	894.36
89	55	82	874.36
89	55	83	866.84
89	55	84	867.41
89	56	75	822.81
89	56	76	857.2
89	56	77	865.49
89	56	78	857.01
89	56	79	850.17
89	56	80	885.26
89	56	81	910.68
89	56	82	884.52
89	56	83	873.8
89	56	84	882.89
89	57	75	840.83
89	57	76	830.39
89	57	77	856.75
89	57	78	855.6
89	57	79	831.27
89	57	80	868.19
89	57	81	906.43
89	57	82	841.67
89	57	83	813.46
89	57	84	848.31
89	58	77	857.52
89	58	78	862.85
89	58	79	841.96
89	58	80	891.93
89	58	81	962.38
89	58	82	917.63
89	58	83	895.97
89	58	84	920.77
89	59	77	891.64
89	59	78	873.89
89	59	79	849.12
89	59	80	884.29
89	59	81	949.25
89	59	82	909.88
89	59	83	861.87
89	59	84	857.78
89	60	77	820.03
89	60	78	789.44
89	60	79	764.18
89	60	80	753.53
89	60	81	754.3
89	60	82	703.72
89	60	83	648.62
89	60	84	686.16
89	61	77	796.62
89	61	78	792.45
89	61	79	787.48
89	61	80	779.97
89	61	81	774.76
89	61	82	730.27
89	61	83	672.07
89	61	84	759.92
89	62	77	815.28
89	62	78	827.46
89	62	79	832.62
89	62	80	838.18
89	62	81	852.89
89	62	82	833.66
89	62	83	801.5
89	62	84	852.82
89	63	77	867.37
89	63	78	842.77
89	63	79	864.45
89	63	80	905.18
89	63	81	963.58
89	63	82	977.36
89	63	83	972.92
89	63	84	933.5
89	64	77	874.97
89	64	78	817.42
89	64	79	798.86
89	64	80	813.54
89	64	81	926.77
89	64	82	953.4
89	64	83	916.26
89	64	84	851.69
89	65	77	867.82
89	65	78	805.41
89	65	79	762.45
89	65	80	754.27
89	65	81	897.02
89	65	82	938.94
89	65	83	896.75
89	65	84	837.89
89	66	75	827.68
89	66	76	843.95
89	66	77	852.39
89	66	78	811.07
89	66	79	760.03
89	66	80	731.67
89	66	81	859.98
89	66	82	901.01
89	66	83	857.19
89	66	84	814.82
89	67	75	868.63
89	67	76	845.84
89	67	77	813.25
89	67	78	774.92
89	67	79	738.92
89	67	80	723.24
89	67	81	810.35
89	67	82	826.63
89	67	83	766.79
89	67	84	747.56
89	68	75	857.24
89	68	76	824.01
89	68	77	787.18
89	68	78	759.68
89	68	79	739.98
89	68	80	738.15
89	68	81	810.3
89	68	82	820.08
89	68	83	756.48
89	68	84	751.48
89	69	74	848.38
89	69	75	800.24
89	69	76	774.86
89	69	77	763.69
89	69	78	752.03
89	69	79	746.73
89	69	80	755.02
89	69	81	820.54
89	69	82	830.29
89	69	83	764.13
89	69	84	764.48
89	70	74	816.73
89	70	75	776.03
89	70	76	761.59
89	70	77	758.73
89	70	78	742.85
89	70	79	743.55
89	70	80	762.07
89	70	81	825.91
89	70	82	837.56
89	70	83	769.76
89	70	84	768.06
89	71	74	789.39
89	71	75	764
89	71	76	755.14
89	71	77	753.79
89	71	78	749.54
89	71	79	754.36
89	71	80	769.91
89	71	81	826.03
89	71	82	826.4
89	71	83	738.3
89	71	84	739.05
89	72	74	761.41
89	72	75	766.41
89	72	76	751.04
89	72	77	735.38
89	72	78	755.21
89	72	79	763.08
89	72	80	770.84
89	72	81	825.36
89	72	82	824.75
89	72	83	738.13
89	72	84	749.72
89	73	74	737.14
89	73	75	751.98
89	73	76	743.52
89	73	77	730.05
89	73	78	734.95
89	73	79	742.16
89	73	80	755.27
89	73	81	832.95
89	73	82	861.5
89	73	83	819.28
89	73	84	820.03
89	74	81	877.46
89	74	82	918.41
89	74	83	876.66
89	74	84	889.86
89	75	81	925.68
89	75	82	966.92
89	75	83	909.53
89	75	84	943.51
89	76	81	929.15
89	76	82	966.7
89	76	83	889.97
89	76	84	937.91
90	46	81	937.39
90	46	82	945.39
90	46	83	934.14
90	46	84	911.29
90	47	81	917.75
90	47	82	906.3
90	47	83	880.33
90	47	84	857.43
90	48	81	803.55
90	48	82	789.87
90	48	83	783.25
90	48	84	782.05
90	49	74	758.3
90	49	75	756.94
90	49	76	758.22
90	49	81	764.33
90	49	82	761.97
90	49	83	764.43
90	49	84	773.18
90	50	74	740.43
90	50	75	741.43
90	50	76	743.1
90	50	77	745.63
90	50	78	752.65
90	50	79	772.83
90	50	80	796.29
90	50	81	793.04
90	50	82	784.88
90	50	83	771.77
90	50	84	774.01
90	51	74	745.04
90	51	75	770.16
90	51	76	782.23
90	51	77	789.66
90	51	78	792.05
90	51	79	793.69
90	51	80	797.99
90	51	81	781.83
90	51	82	761.07
90	51	83	742.2
90	51	84	732.97
90	52	74	768.21
90	52	75	847.39
90	52	76	869.83
90	52	77	862.57
90	52	78	840.73
90	52	79	835.21
90	52	80	846.67
90	52	81	834.88
90	52	82	808.73
90	52	83	776.7
90	52	84	751.85
90	53	74	774.24
90	53	75	860.56
90	53	76	858.77
90	53	77	804.24
90	53	78	863.1
90	53	79	922.34
90	53	80	943.64
90	53	81	923.4
90	53	82	885.68
90	53	83	837.97
90	53	84	805.19
90	54	74	760.68
90	54	75	849.56
90	54	76	868.91
90	54	77	819.9
90	54	78	846.12
90	54	79	864.7
90	54	80	896.46
90	54	81	905.55
90	54	82	894.08
90	54	83	888.42
90	54	84	891.39
90	55	74	724.98
90	55	75	811.1
90	55	76	876.16
90	55	77	876.77
90	55	78	850.88
90	55	79	830.82
90	55	80	882.93
90	55	81	905.99
90	55	82	892.13
90	55	83	891.89
90	55	84	900.7
90	56	74	777.3
90	56	75	813.68
90	56	76	860.63
90	56	77	899.45
90	56	78	903.81
90	56	79	886.8
90	56	80	915.75
90	56	81	929.3
90	56	82	887.7
90	56	83	875.54
90	56	84	884.19
90	57	74	847.75
90	57	75	840.96
90	57	76	841.59
90	57	77	884.47
90	57	78	879.29
90	57	79	836.21
90	57	80	880.1
90	57	81	930.44
90	57	82	875.54
90	57	83	852.11
90	57	84	861.59
90	58	74	895.91
90	58	75	860.53
90	58	76	838.04
90	58	77	880.06
90	58	78	881.39
90	58	79	852.71
90	58	80	920.78
90	58	81	1009.7
90	58	82	978.03
90	58	83	968.14
90	58	84	978.85
90	59	75	916.72
90	59	76	909.27
90	59	77	910.58
90	59	78	904.53
90	59	79	902.76
90	59	80	943.73
90	59	81	1007.1
90	59	82	969.07
90	59	83	918.49
90	59	84	896.86
90	60	75	802.86
90	60	76	762.89
90	60	77	739.29
90	60	78	713.4
90	60	79	708.77
90	60	80	726.52
90	60	81	751.41
90	60	82	703.1
90	60	83	643.25
90	60	84	640.31
90	61	77	719.39
90	61	78	727.51
90	61	79	726.99
90	61	80	725.31
90	61	81	723.03
90	61	82	644.7
90	61	83	562.86
90	61	84	637.44
90	62	75	850
90	62	76	803.15
90	62	77	802.79
90	62	78	825.72
90	62	79	804.65
90	62	80	798.56
90	62	81	808.14
90	62	82	742.4
90	62	83	651.81
90	62	84	776.33
90	63	75	719.81
90	63	76	831.93
90	63	77	877.79
90	63	78	848.02
90	63	79	874.58
90	63	80	924.43
90	63	81	992.8
90	63	82	941.43
90	63	83	824.55
90	63	84	929.8
90	64	75	692.55
90	64	76	833.72
90	64	77	869.21
90	64	78	800.9
90	64	79	808.2
90	64	80	846.71
90	64	81	924.96
90	64	82	898.23
90	64	83	811.74
90	64	84	863.42
90	65	74	848.21
90	65	75	752.08
90	65	76	820.1
90	65	77	832.88
90	65	78	770.11
90	65	79	762.98
90	65	80	794.86
90	65	81	898.72
90	65	82	919
90	65	83	877.82
90	65	84	871.95
90	66	74	852.79
90	66	75	891.43
90	66	76	850.16
90	66	77	800.2
90	66	78	776.44
90	66	79	763.82
90	66	80	785.21
90	66	81	893.43
90	66	82	934.31
90	66	83	922.09
90	66	84	862.7
90	67	74	878.34
90	67	75	888.03
90	67	76	822.52
90	67	77	765.05
90	67	78	751.34
90	67	79	746.44
90	67	80	761.33
90	67	81	839.95
90	67	82	858.36
90	67	83	815.06
90	67	84	765.97
90	68	74	899.8
90	68	75	844.89
90	68	76	791.63
90	68	77	756.17
90	68	78	753.6
90	68	79	757.53
90	68	80	774.1
90	68	81	841.73
90	68	82	847.17
90	68	83	785.11
90	68	84	766.54
90	69	74	857.61
90	69	75	809.1
90	69	76	776.42
90	69	77	763.95
90	69	78	775.72
90	69	79	789.78
90	69	80	807.98
90	69	81	860.19
90	69	82	854.99
90	69	83	779.66
90	69	84	781.4
90	70	74	816.27
90	70	75	795.43
90	70	76	777.58
90	70	77	767.96
90	70	78	761.83
90	70	79	763.83
90	70	80	779.37
90	70	81	829.44
90	70	82	839.18
90	70	83	789.38
90	70	84	784.84
90	71	74	790.69
90	71	75	790.99
90	71	76	776.52
90	71	77	766.46
90	71	78	760.58
90	71	79	764.09
90	71	80	779.9
90	71	81	828.94
90	71	82	837.11
90	71	83	781.48
90	71	84	776.36
90	72	74	794.11
90	72	75	798.61
90	72	76	771.99
90	72	77	744.05
90	72	78	757.28
90	72	79	775.72
90	72	80	797.98
90	72	81	847.99
90	72	82	849.16
90	72	83	778.87
90	72	84	782.4
90	73	74	795.95
90	73	75	791.49
90	73	76	770.78
90	73	81	867.86
90	73	82	900.89
90	73	83	870.8
90	73	84	862.67
90	74	81	911.1
90	74	82	952.55
90	74	83	924.39
90	74	84	923.74
90	75	81	962.94
90	75	82	996.49
90	75	83	948.83
90	75	84	967.24
90	76	81	943.34
90	76	82	982.73
90	76	83	943.32
90	76	84	964.76
91	47	81	903.6
91	47	82	889.28
91	47	83	894.21
91	47	84	879.48
91	48	81	807.4
91	48	82	789.52
91	48	83	805.3
91	48	84	817.96
91	49	74	782.7
91	49	75	784.84
91	49	76	772.44
91	49	81	764.16
91	49	82	761.26
91	49	83	774.9
91	49	84	792.08
91	50	74	767.39
91	50	75	771.69
91	50	76	758.19
91	50	81	807.67
91	50	82	796.06
91	50	83	779.2
91	50	84	778.92
91	51	74	765.38
91	51	75	790.93
91	51	76	787.08
91	51	81	798.52
91	51	82	765.08
91	51	83	756.21
91	51	84	764.97
91	52	74	799.61
91	52	75	860.32
91	52	76	862.31
91	52	81	843.11
91	52	82	799.35
91	52	83	777.38
91	52	84	760.45
91	53	74	818.8
91	53	75	894.48
91	53	76	888.12
91	53	81	940.43
91	53	82	882.74
91	53	83	824.74
91	53	84	782.93
91	54	74	810.58
91	54	75	888.25
91	54	76	897.16
91	54	81	932.5
91	54	82	921.88
91	54	83	895.44
91	54	84	874
91	55	74	763.87
91	55	75	838.19
91	55	76	882.91
91	55	81	932.57
91	55	82	930.52
91	55	83	926.15
91	55	84	931.55
91	56	74	776.6
91	56	75	844.65
91	56	76	908.01
91	56	81	958.8
91	56	82	926.62
91	56	83	927.55
91	56	84	940.82
91	57	74	824.44
91	57	75	846.67
91	57	76	881.06
91	57	77	925.89
91	57	78	937.51
91	57	79	924.73
91	57	80	939.82
91	57	81	952.79
91	57	82	916.16
91	57	83	903.34
91	57	84	908.77
91	58	74	874.39
91	58	75	837.72
91	58	76	830.07
91	58	77	917.67
91	58	78	942.1
91	58	79	930.85
91	58	80	972.88
91	58	81	1020.2
91	58	82	995.49
91	58	83	992.75
91	58	84	1013.7
91	59	74	903.16
91	59	75	919.91
91	59	76	930.78
91	59	77	945.47
91	59	78	950.57
91	59	79	958.32
91	59	80	979.71
91	59	81	1025.1
91	59	82	979.86
91	59	83	950.52
91	59	84	934.7
91	60	74	813.09
91	60	75	762.9
91	60	76	705.27
91	60	77	712.78
91	60	78	713.44
91	60	79	677.79
91	60	80	710.34
91	60	81	774.03
91	60	82	764.39
91	60	83	733.18
91	60	84	692.7
91	61	74	746.18
91	61	75	660.54
91	61	76	612.45
91	61	77	669.24
91	61	78	747.73
91	61	79	711.91
91	61	80	723.84
91	61	81	752.13
91	61	82	723.2
91	61	83	660.97
91	61	84	627.08
91	62	74	858.74
91	62	75	723.14
91	62	76	719.72
91	62	77	796.7
91	62	78	902
91	62	79	840.83
91	62	80	823.83
91	62	81	834.41
91	62	82	799.19
91	62	83	739.29
91	62	84	770.87
91	63	74	802.78
91	63	75	625.03
91	63	76	815.14
91	63	77	887.88
91	63	78	861.14
91	63	79	889.63
91	63	80	930.66
91	63	81	983.43
91	63	82	936.52
91	63	83	844.09
91	63	84	934
91	64	74	802.06
91	64	75	675.09
91	64	76	852.29
91	64	77	878.59
91	64	78	796.52
91	64	79	831.51
91	64	80	872.62
91	64	81	918.71
91	64	82	861.68
91	64	83	754.64
91	64	84	866.44
91	65	74	853.52
91	65	75	863.25
91	65	76	865.41
91	65	77	833.61
91	65	78	759.7
91	65	79	783.85
91	65	80	830.35
91	65	81	904.15
91	65	82	893.05
91	65	83	829.63
91	65	84	892.33
91	66	74	852.87
91	66	75	921.51
91	66	76	865.28
91	66	77	802.48
91	66	78	754.08
91	66	79	761.21
91	66	80	807.94
91	66	81	918.51
91	66	82	956.94
91	66	83	941.48
91	66	84	909.42
91	67	74	880.35
91	67	75	908.39
91	67	76	831.45
91	67	81	858.5
91	67	82	891.3
91	67	83	891.02
91	67	84	835.4
91	68	74	899.71
91	68	75	866.92
91	68	76	796.15
91	68	81	847.94
91	68	82	861.85
91	68	83	837.01
91	68	84	806.74
91	69	74	863.74
91	69	75	824.66
91	69	76	768.1
91	69	81	862.07
91	69	82	843.06
91	69	83	782.93
91	69	84	788.17
91	70	74	822.85
91	70	75	810.77
91	70	76	771.75
91	70	81	821.64
91	70	82	821.01
91	70	83	778.95
91	70	84	773.17
91	71	74	793.6
91	71	75	801.66
91	71	76	776.88
91	71	81	816.68
91	71	82	830.48
91	71	83	798.02
91	71	84	789.82
91	72	74	807
91	72	75	802.69
91	72	76	778.96
91	72	81	840.8
91	72	82	859.14
91	72	83	827.95
91	72	84	822.46
91	73	74	815.02
91	73	75	805.06
91	73	76	784.16
91	73	81	908.3
91	73	82	927.08
91	73	83	891.06
91	73	84	885.68
91	74	74	812.92
91	74	75	792.26
91	74	76	770.18
91	74	81	965.96
91	74	82	979.18
91	74	83	948.97
91	74	84	949
91	75	81	996.93
91	75	82	1005.4
91	75	83	997.75
91	75	84	1007.1
91	76	81	967.63
91	76	82	992.9
91	76	83	985.37
91	76	84	999.44
92	47	81	938.77
92	47	82	936.73
92	47	83	946.76
92	47	84	947.89
92	48	81	857.22
92	48	82	854.1
92	48	83	877.06
92	48	84	894.21
92	49	74	811.27
92	49	75	827.3
92	49	76	790.8
92	49	81	794.63
92	49	82	800.23
92	49	83	830.52
92	49	84	846.34
92	50	74	802.83
92	50	75	819.59
92	50	76	778.77
92	50	81	807.88
92	50	82	798.02
92	50	83	802.49
92	50	84	805.96
92	51	74	803.08
92	51	75	830.2
92	51	76	795.59
92	51	81	795.51
92	51	82	778.91
92	51	83	781.05
92	51	84	803.41
92	52	74	830.04
92	52	75	863.58
92	52	76	844.46
92	52	81	803.62
92	52	82	782.55
92	52	83	776.05
92	52	84	781.28
92	53	74	866.04
92	53	75	916.12
92	53	76	917.88
92	53	81	856.18
92	53	82	820.28
92	53	83	791.58
92	53	84	769.24
92	54	74	880.46
92	54	75	936.47
92	54	76	953.97
92	54	81	885.22
92	54	82	859.26
92	54	83	831.9
92	54	84	808.79
92	55	74	856.03
92	55	75	911.75
92	55	76	939.77
92	55	81	914.92
92	55	82	886.2
92	55	83	877.59
92	55	84	881.31
92	56	74	822.94
92	56	75	899.5
92	56	76	943.94
92	56	81	956.73
92	56	82	899.71
92	56	83	899.01
92	56	84	918.08
92	57	74	820.81
92	57	75	863.89
92	57	76	902.17
92	57	77	915.78
92	57	78	929.64
92	57	79	931.75
92	57	80	941.19
92	57	81	931.55
92	57	82	885.99
92	57	83	878.12
92	57	84	891.1
92	58	74	864.89
92	58	75	845.27
92	58	76	843.47
92	58	77	914.47
92	58	78	937.82
92	58	79	942.29
92	58	80	962.4
92	58	81	970.83
92	58	82	935.32
92	58	83	941.24
92	58	84	977.06
92	59	74	928.2
92	59	75	947.56
92	59	76	952.01
92	59	77	951.47
92	59	78	962.92
92	59	79	985.71
92	59	80	976.16
92	59	81	974.34
92	59	82	932.58
92	59	83	918.95
92	59	84	925.79
92	60	74	861.22
92	60	75	836.42
92	60	76	752.45
92	60	77	781.03
92	60	78	801.04
92	60	79	735.63
92	60	80	745.98
92	60	81	810.69
92	60	82	801.23
92	60	83	790.39
92	60	84	762.04
92	61	74	791.36
92	61	75	698.19
92	61	76	624.78
92	61	77	724.91
92	61	78	820.38
92	61	79	748.59
92	61	80	771.41
92	61	81	852.06
92	61	82	854.87
92	61	83	822.66
92	61	84	746.14
92	62	74	792.39
92	62	75	576.47
92	62	76	637.03
92	62	77	774.33
92	62	78	901.87
92	62	79	851.83
92	62	80	862.13
92	62	81	918.78
92	62	82	917.78
92	62	83	890.9
92	62	84	856.75
92	63	74	725.23
92	63	75	576.77
92	63	76	792.78
92	63	77	882.03
92	63	78	876.48
92	63	79	915.09
92	63	80	953.72
92	63	81	991.83
92	63	82	981.95
92	63	83	954.18
92	63	84	967.96
92	64	74	704.53
92	64	75	690.91
92	64	76	862.56
92	64	77	898.38
92	64	78	850.28
92	64	79	837.56
92	64	80	859.85
92	64	81	921.11
92	64	82	900.39
92	64	83	847.02
92	64	84	900.61
92	65	74	756.04
92	65	75	933.08
92	65	76	898.69
92	65	77	875.61
92	65	78	847.77
92	65	79	789.39
92	65	80	803.48
92	65	81	890.74
92	65	82	900.06
92	65	83	873.51
92	65	84	919.46
92	66	74	819.29
92	66	75	902.06
92	66	76	893.12
92	66	77	876.06
92	66	78	843.64
92	66	79	802.89
92	66	80	815.11
92	66	81	903.9
92	66	82	944.7
92	66	83	952.53
92	66	84	945.31
92	67	74	878.66
92	67	75	900.9
92	67	76	871.08
92	67	81	845.91
92	67	82	890.79
92	67	83	915.1
92	67	84	899.29
92	68	74	918.76
92	68	75	901.5
92	68	76	839.28
92	68	81	831.01
92	68	82	856.46
92	68	83	855.31
92	68	84	845.82
92	69	74	868.58
92	69	75	849.49
92	69	76	798.67
92	69	81	858.21
92	69	82	841.25
92	69	83	784.92
92	69	84	792.07
92	70	74	834.24
92	70	75	806.99
92	70	76	766.71
92	70	81	827.68
92	70	82	824.64
92	70	83	770.71
92	70	84	777.6
92	71	74	813.36
92	71	75	781.04
92	71	76	747.8
92	71	81	827.7
92	71	82	841.3
92	71	83	799.28
92	71	84	811.43
92	72	74	810.05
92	72	75	786.77
92	72	76	766.14
92	72	81	864.53
92	72	82	881.22
92	72	83	855.2
92	72	84	867.52
92	73	74	803.35
92	73	75	797.15
92	73	76	771.08
92	73	81	922.86
92	73	82	937.27
92	73	83	903.8
92	73	84	915.65
92	74	74	798.05
92	74	75	804.02
92	74	76	767.02
92	74	81	972.73
92	74	82	985.89
92	74	83	953.82
92	74	84	970.78
92	75	81	995.66
92	75	82	1008.1
92	75	83	1014.9
92	75	84	1031.4
92	76	81	970.11
92	76	82	988.46
92	76	83	990.15
92	76	84	1016.8
93	49	74	835.46
93	49	75	862.82
93	49	76	807.45
93	50	74	822.64
93	50	75	846.85
93	50	76	791.17
93	50	81	809.82
93	50	82	802.77
93	50	83	814.46
93	50	84	823.28
93	51	74	827.02
93	51	75	825.85
93	51	76	785
93	51	81	807.89
93	51	82	800.21
93	51	83	805.63
93	51	84	832.5
93	52	74	832.3
93	52	75	830.6
93	52	76	808.82
93	52	81	801.93
93	52	82	788.93
93	52	83	787.39
93	52	84	816.72
93	53	74	874.81
93	53	75	891.17
93	53	76	869.25
93	53	81	796.59
93	53	82	768.19
93	53	83	763.31
93	53	84	785.76
93	54	71	755.13
93	54	72	745.75
93	54	73	825.42
93	54	74	914.32
93	54	75	942.27
93	54	76	922.95
93	54	81	815.61
93	54	82	781.6
93	54	83	767.5
93	54	84	756.66
93	55	71	791.62
93	55	72	745.31
93	55	73	810.65
93	55	74	922.1
93	55	75	942.45
93	55	76	950.39
93	55	81	846.9
93	55	82	807.03
93	55	83	801.69
93	55	84	803.93
93	56	71	863.92
93	56	72	780.06
93	56	73	806.57
93	56	74	911.27
93	56	75	928.77
93	56	76	939.58
93	56	81	896.1
93	56	82	838.9
93	56	83	835.83
93	56	84	845.62
93	57	71	925.16
93	57	72	840.39
93	57	73	818.76
93	57	74	876.93
93	57	75	898.67
93	57	76	915.47
93	57	77	921.85
93	57	78	928.28
93	57	79	928.52
93	57	80	915.43
93	58	71	937.87
93	58	72	925.79
93	58	73	892.27
93	58	74	856.59
93	58	75	873.13
93	58	76	894.07
93	58	77	915.89
93	58	78	929.97
93	58	79	948.22
93	58	80	946.42
93	59	71	899.3
93	59	72	933.8
93	59	73	951.61
93	59	74	972.01
93	59	75	959.14
93	59	76	928.92
93	59	77	939.24
93	59	78	966.36
93	59	79	1006.3
93	59	80	968.56
93	60	71	872.47
93	60	72	930.53
93	60	73	891.5
93	60	74	894.29
93	60	75	880.05
93	60	76	838.19
93	60	77	811.5
93	60	78	787.01
93	60	79	724.76
93	60	80	755.87
93	61	74	811.37
93	61	75	767.21
93	61	76	761.4
93	61	77	779.19
93	61	78	787.53
93	61	79	720.61
93	61	80	780.33
93	62	71	899.58
93	62	72	996.19
93	62	73	1006.6
93	62	74	876.87
93	62	75	736.39
93	62	76	731.53
93	62	77	812.94
93	62	78	870.88
93	62	79	826.35
93	62	80	869.21
93	63	71	829.58
93	63	72	883.12
93	63	73	890.07
93	63	74	843.01
93	63	75	810.32
93	63	76	846.9
93	63	77	873.96
93	63	78	876.33
93	63	79	919.5
93	63	80	957.03
93	64	71	801.73
93	64	72	804.13
93	64	73	769.11
93	64	74	792.88
93	64	75	843.75
93	64	76	894.86
93	64	77	905.62
93	64	78	879.59
93	64	79	854.99
93	64	80	858.85
93	65	71	848.67
93	65	72	933.68
93	65	73	840.23
93	65	74	819.47
93	65	75	872.37
93	65	76	902.1
93	65	77	907.02
93	65	78	897.03
93	65	79	813.99
93	65	80	799.29
93	66	71	865.57
93	66	72	948.88
93	66	73	882.9
93	66	74	879.29
93	66	75	922.83
93	66	76	905.4
93	67	71	861.01
93	67	72	949.75
93	67	73	926.15
93	67	74	923.36
93	67	75	938.27
93	67	76	912.12
93	67	81	823.03
93	67	82	855.02
93	67	83	881.55
93	67	84	912.64
93	68	71	827.74
93	68	72	978.42
93	68	73	988.39
93	68	74	967.53
93	68	75	927.27
93	68	76	901.03
93	68	81	819.73
93	68	82	835.26
93	68	83	832.63
93	68	84	859.56
93	69	71	725.95
93	69	72	891.11
93	69	73	909.56
93	69	74	894.93
93	69	75	870.64
93	69	76	848.83
93	69	81	855.38
93	69	82	845.64
93	69	83	791.73
93	69	84	798.75
93	70	74	843.64
93	70	75	823.07
93	70	76	807.48
93	70	81	840.45
93	70	82	831.58
93	70	83	770.33
93	70	84	798.56
93	71	74	814.76
93	71	75	798.85
93	71	76	781.7
93	71	81	845.15
93	71	82	847.86
93	71	83	791.86
93	71	84	835.62
93	72	74	828.3
93	72	75	842.51
93	72	76	808.31
93	72	81	880.2
93	72	82	893.9
93	72	83	867.34
93	72	84	899.46
93	73	74	822.6
93	73	75	830.38
93	73	76	796.81
93	73	81	939.39
93	73	82	950.2
93	73	83	916.43
93	73	84	950.05
93	74	74	819.07
93	74	75	804.02
93	74	76	776.11
94	49	74	852.07
94	49	75	872.85
94	49	76	823.75
94	50	71	890.72
94	50	72	822.27
94	50	73	825.51
94	50	74	837.36
94	50	75	851.46
94	50	76	801.16
94	51	71	854.48
94	51	72	842.84
94	51	73	837.01
94	51	74	821.31
94	51	75	797.07
94	51	76	770.93
94	52	71	831.77
94	52	72	847.14
94	52	73	839.59
94	52	74	828.78
94	52	75	818.22
94	52	76	809.67
94	53	69	618.86
94	53	70	732.35
94	53	71	826.55
94	53	72	835.71
94	53	73	850.75
94	53	74	863.48
94	53	75	854.47
94	53	76	846.41
94	54	69	609.7
94	54	70	722.79
94	54	71	830.59
94	54	72	796.39
94	54	73	855
94	54	74	912.26
94	54	75	908.53
94	54	76	893.95
94	54	78	871.03
94	54	79	848.6
94	54	80	829.15
94	55	69	606.1
94	55	70	718.39
94	55	71	840.58
94	55	72	770.16
94	55	73	827.42
94	55	74	929.32
94	55	75	971.41
94	55	76	967.02
94	55	78	918.73
94	55	79	886.81
94	55	80	849.52
94	56	69	605.88
94	56	70	725.86
94	56	71	884.23
94	56	72	805.78
94	56	73	844.07
94	56	74	939.04
94	56	75	962.42
94	56	76	945.58
94	56	78	948.47
94	56	79	961.28
94	56	80	899.77
94	57	71	919.89
94	57	72	874
94	57	73	875.14
94	57	74	922.15
94	57	75	937.75
94	57	76	934.37
94	57	77	909.62
94	57	78	938.51
94	57	79	952.61
94	57	80	917.53
94	58	71	954.48
94	58	72	938.81
94	58	73	898.29
94	58	74	864.4
94	58	75	903.49
94	58	76	935.85
94	58	77	927.36
94	58	78	939.43
94	58	79	970.2
94	58	80	959.86
94	59	71	937.45
94	59	72	962.86
94	59	73	970.47
94	59	74	986.41
94	59	75	972.54
94	59	76	935.76
94	59	77	933.39
94	59	78	966.15
94	59	79	1021.7
94	59	80	982.92
94	60	71	844.61
94	60	72	885.44
94	60	73	859.79
94	60	74	868.13
94	60	75	870.15
94	60	76	877.28
94	60	77	813.95
94	60	78	757.07
94	60	79	708.31
94	60	80	771.29
94	61	71	771.21
94	61	72	831.44
94	61	73	719.7
94	61	74	739.68
94	61	75	780.18
94	61	76	854.56
94	61	77	815.92
94	61	78	764.94
94	61	79	689.6
94	61	80	780.58
94	62	71	814.38
94	62	72	880.99
94	62	73	871.41
94	62	74	852.18
94	62	75	845.29
94	62	76	859.68
94	62	77	882.31
94	62	78	871.5
94	62	79	800.29
94	62	80	861.28
94	63	71	838.88
94	63	72	881.9
94	63	73	914.48
94	63	74	945.12
94	63	75	962.59
94	63	76	929.98
94	63	77	905.17
94	63	78	895.22
94	63	79	917.85
94	63	80	950.11
94	64	71	843.07
94	64	72	889.79
94	64	73	911.41
94	64	74	953.65
94	64	75	978.47
94	64	76	945.49
94	64	77	929.81
94	64	78	916.71
94	64	79	890.27
94	64	80	880.89
94	65	71	867.57
94	65	72	972.3
94	65	73	952.99
94	65	74	935.91
94	65	75	926.67
94	65	76	923.93
94	65	77	937.39
94	65	78	941.58
94	65	79	873.88
94	65	80	843.2
94	66	71	864.11
94	66	72	954.99
94	66	73	939.98
94	66	74	951.82
94	66	75	972.29
94	66	76	932.69
94	66	78	932.06
94	66	79	905.86
94	66	80	876.39
94	67	69	776.38
94	67	70	783.35
94	67	71	834.16
94	67	72	936.44
94	67	73	935.39
94	67	74	943.38
94	67	75	958.94
94	67	76	932.18
94	67	78	938.51
94	67	79	896.7
94	67	80	856.56
94	68	69	660.73
94	68	70	683.49
94	68	71	789.87
94	68	72	973.62
94	68	73	964.23
94	68	74	943.69
94	68	75	917
94	68	76	916.34
94	68	78	925.51
94	68	79	871.14
94	68	80	837.16
94	69	69	653.09
94	69	70	656.82
94	69	71	724.7
94	69	72	877.13
94	69	73	884.21
94	69	74	881.59
94	69	75	871.33
94	69	76	857.65
94	69	78	862.93
94	69	79	825.24
94	69	80	809.18
94	70	69	663.67
94	70	70	650.87
94	70	71	688.59
94	70	72	820.56
94	70	73	843.88
94	70	74	839.88
94	70	75	821.02
94	70	76	817.7
94	71	71	684.27
94	71	72	829.74
94	71	73	845.81
94	71	74	823.74
94	71	75	782.25
94	71	76	791.83
94	72	71	663.09
94	72	72	799.85
94	72	73	830.94
94	72	74	833.9
94	72	75	840.49
94	72	76	822.96
94	73	71	647.36
94	73	72	790.25
94	73	73	830.64
94	73	74	829.77
94	73	75	832.29
94	73	76	821.77
94	74	74	830.79
94	74	75	800.92
94	74	76	804.09
95	50	71	906.76
95	50	72	845.56
95	50	73	844.55
95	51	71	877.88
95	51	72	860.04
95	51	73	868.02
95	52	71	856.87
95	52	72	872.16
95	52	73	887.71
95	53	69	620.49
95	53	70	748.16
95	53	71	848.58
95	53	72	864.89
95	53	73	882.87
95	53	77	904.9
95	53	78	896.51
95	53	79	882
95	53	80	858.25
95	54	69	621.15
95	54	70	731.94
95	54	71	835.85
95	54	72	831.83
95	54	73	855.68
95	54	77	936.33
95	54	78	948.49
95	54	79	918.37
95	54	80	870.15
95	55	69	631.1
95	55	70	731.9
95	55	71	846.59
95	55	72	819.79
95	55	73	843.88
95	55	77	986.33
95	55	78	975.66
95	55	79	943.39
95	55	80	892.95
95	56	69	648.56
95	56	70	744.08
95	56	71	872.99
95	56	72	836.2
95	56	73	859.37
95	56	77	908.93
95	56	78	976.73
95	56	79	1000.6
95	56	80	935.31
95	57	69	736.63
95	57	70	786.89
95	57	71	914.89
95	57	72	885.01
[truncated: 7,412 more rows]
