# Supplementary material for: From mathematics to medicine: A practical primer on topological data analysis (TDA) and the development of related analytic tools for the functional discovery of latent structure in fMRI data
Source: PLoS One. 2021 Aug 12;16(8):e0255859. doi: 10.1371/journal.pone.0255859 (PMC8360597; doi:10.1371/journal.pone.0255859)
Supplement: S1 Data — The included archive of .csv files has one .csv file for each time index. Each .csv file contains a single matrix, which has one column for each of the spatial coordinates x, y, z and one column for the fMRI signal amplitude at voxel (x, y, z) at that time index. This is normalized scan data for a single patient from our study, described in the paper, with an ACC (anterior cingulate cortex) mask applied. This is the data we used, together with our software implementation of our workflow (available at https://github.com/regalski/Wayne-State-TDA), to produce the persistence diagrams, vineyards, and loop locations pictured in the figures and described in the Workflow section of our paper. (ZIP) [file pone.0255859.s004.zip › lea2002_145_121_121_time_243_rdACC.csv]

86	49	77	716.01
86	49	78	708.25
86	49	79	701.96
86	49	80	709.02
86	50	77	723.33
86	50	78	692.29
86	50	79	677.14
86	50	80	697.99
86	51	77	696.09
86	51	78	687.75
86	51	79	689.38
86	51	80	693.96
86	52	77	708.08
86	52	78	702.31
86	52	79	699.78
86	52	80	703.75
86	53	77	800.2
86	53	78	751.77
86	53	79	703.51
86	53	80	720.6
86	54	77	829.85
86	54	78	808.35
86	54	79	807.38
86	54	80	775.89
86	55	77	839.26
86	55	78	832.23
86	55	79	866.53
86	55	80	833.71
86	56	77	845.57
86	56	78	841.87
86	56	79	880.9
86	56	80	885.44
86	57	77	816.88
86	57	78	847.35
86	57	79	877.12
86	57	80	872.09
86	57	81	861.41
86	57	82	842.55
86	58	77	806.42
86	58	78	844.48
86	58	79	876.29
86	58	80	874.3
86	58	81	838.08
86	58	82	853.88
86	59	81	781.6
86	59	82	812.37
86	60	81	683.01
86	60	82	727.67
86	61	81	789.39
86	61	82	810.98
86	62	81	855.51
86	62	82	862.36
86	63	77	872.1
86	63	78	820.6
86	63	79	822.12
86	63	80	841.23
86	63	81	855.17
86	63	82	853.94
86	64	77	842.52
86	64	78	801.64
86	64	79	786.62
86	64	80	788.95
86	64	81	765.48
86	64	82	753.81
86	65	77	832.74
86	65	78	826.88
86	65	79	813.85
86	65	80	790.93
86	65	81	766.79
86	65	82	757.13
86	66	77	848.55
86	66	78	876.47
86	66	79	859.51
86	66	80	804.41
86	66	81	782.02
86	66	82	768.38
86	67	77	777.88
86	67	78	821.54
86	67	79	830.67
86	67	80	806.96
86	68	77	843.56
86	68	78	851.09
86	68	79	837.56
86	68	80	800.43
86	69	77	882.59
86	69	78	838.94
86	69	79	803.21
86	69	80	759.68
86	70	77	787.42
86	70	78	739.71
86	70	79	708.35
86	70	80	688.98
86	71	77	746.04
86	71	78	731.89
86	71	79	715
86	71	80	684.26
86	72	77	723.91
86	72	78	726.74
86	72	79	712
86	72	80	686.24
86	73	77	710.35
86	73	78	710.43
86	73	79	705.98
86	73	80	703.53
87	46	81	925.49
87	46	82	916.32
87	46	83	908.86
87	46	84	907.52
87	47	81	848.71
87	47	82	849.65
87	47	83	839.84
87	47	84	838.33
87	48	81	757.21
87	48	82	761.2
87	48	83	755.66
87	48	84	761.07
87	49	77	710.25
87	49	78	717.86
87	49	79	721.39
87	49	80	732.42
87	49	81	736.92
87	49	82	740.69
87	49	83	735.7
87	49	84	740.28
87	50	77	732.4
87	50	78	712.38
87	50	79	705.9
87	50	80	740.08
87	50	81	741.79
87	50	82	737.46
87	50	83	728.88
87	50	84	729.03
87	51	77	721.56
87	51	78	710.49
87	51	79	705.95
87	51	80	706.04
87	52	77	738.65
87	52	78	734.76
87	52	79	722.8
87	52	80	707.89
87	53	77	839.91
87	53	78	797.9
87	53	79	744
87	53	80	731.26
87	54	77	845.94
87	54	78	816.73
87	54	79	793.86
87	54	80	770.47
87	55	77	832.51
87	55	78	820.41
87	55	79	845.08
87	55	80	818.94
87	55	81	791.89
87	55	82	781.75
87	55	83	765.88
87	55	84	751.14
87	56	77	845.89
87	56	78	851.73
87	56	79	900.5
87	56	80	877.81
87	56	81	842.61
87	56	82	814.3
87	56	83	789.03
87	56	84	765.71
87	57	77	834.7
87	57	78	864.87
87	57	79	923.78
87	57	80	893.5
87	57	81	840.26
87	57	82	820.13
87	57	83	795.2
87	57	84	755.67
87	58	77	832.45
87	58	78	857
87	58	79	898.59
87	58	80	885.67
87	58	81	852.42
87	58	82	864.8
87	58	83	878.6
87	58	84	841.39
87	59	77	860.41
87	59	78	844.72
87	59	79	840.14
87	59	80	841.54
87	59	81	823.7
87	59	82	843.28
87	59	83	881.79
87	59	84	856.48
87	60	77	755.91
87	60	78	710.18
87	60	79	729.42
87	60	80	739.07
87	60	81	718.11
87	60	82	751.57
87	60	83	808.86
87	60	84	820.65
87	61	77	721.95
87	61	78	665.27
87	61	79	729.98
87	61	80	802.21
87	61	81	786.1
87	61	82	806.39
87	61	83	838.76
87	61	84	832.75
87	62	77	750.55
87	62	78	710.73
87	62	79	774.85
87	62	80	844.01
87	62	81	841.48
87	62	82	855.1
87	62	83	865.65
87	62	84	851.39
87	63	77	874.25
87	63	78	881.36
87	63	79	845.81
87	63	80	798.63
87	63	81	849.07
87	63	82	867.93
87	63	83	865.41
87	63	84	844.35
87	64	77	840.42
87	64	78	812.73
87	64	79	775.04
87	64	80	741.89
87	64	81	789.56
87	64	82	796.66
87	64	83	780.34
87	64	84	761.38
87	65	77	809.35
87	65	78	788.69
87	65	79	768.96
87	65	80	741.72
87	65	81	763.28
87	65	82	762.59
87	65	83	756.9
87	65	84	748.31
87	66	77	803.73
87	66	78	823.1
87	66	79	802.21
87	66	80	754.06
87	66	81	751.19
87	66	82	745.85
87	66	83	745.65
87	66	84	740.22
87	67	77	852.5
87	67	78	805.44
87	67	79	772.27
87	67	80	734.4
87	67	81	728.75
87	67	82	725.33
87	67	83	729.49
87	67	84	726.3
87	68	77	869.63
87	68	78	808.04
87	68	79	771.03
87	68	80	739.86
87	68	81	741.25
87	68	82	740.33
87	68	83	735.3
87	68	84	721.35
87	69	77	834.24
87	69	78	784.16
87	69	79	756.24
87	69	80	740.3
87	70	77	730.14
87	70	78	721.38
87	70	79	723.23
87	70	80	732.77
87	71	77	724.86
87	71	78	739.3
87	71	79	738.4
87	71	80	725.31
87	72	77	741.86
87	72	78	751
87	72	79	738.62
87	72	80	718.89
87	73	77	731.52
87	73	78	724.73
87	73	79	720
87	73	80	723.61
87	73	81	756.43
87	73	82	777.28
87	73	83	782.98
87	73	84	780.62
87	74	81	796.08
87	74	82	838.84
87	74	83	862.61
87	74	84	875.36
87	75	81	815.58
87	75	82	870.18
87	75	83	904.27
87	75	84	917.25
87	76	81	810.21
87	76	82	870.47
87	76	83	912.56
87	76	84	919.35
88	46	81	945.75
88	46	82	937.04
88	46	83	926.91
88	46	84	926.44
88	47	81	885.81
88	47	82	888.36
88	47	83	862.27
88	47	84	850.33
88	48	81	764.21
88	48	82	771.03
88	48	83	760.68
88	48	84	762.5
88	49	77	713.12
88	49	78	729.45
88	49	79	727.31
88	49	80	722.25
88	49	81	740.91
88	49	82	755.43
88	49	83	749.07
88	49	84	750.29
88	50	77	738.36
88	50	78	732.46
88	50	79	730.34
88	50	80	748.87
88	50	81	765.84
88	50	82	771.88
88	50	83	752.78
88	50	84	743.37
88	51	77	760.59
88	51	78	743.45
88	51	79	734.39
88	51	80	731.32
88	52	77	787.34
88	52	78	779.57
88	52	79	769.6
88	52	80	750.43
88	53	77	865.17
88	53	78	843.13
88	53	79	819.21
88	53	80	795.77
88	54	77	880.25
88	54	78	870.31
88	54	79	860.63
88	54	80	826.27
88	55	77	873.32
88	55	78	875.36
88	55	79	888.9
88	55	80	849.05
88	55	81	822.18
88	55	82	830.07
88	55	83	824.2
88	55	84	813.01
88	56	77	855.92
88	56	78	863.63
88	56	79	896.79
88	56	80	866.65
88	56	81	835.27
88	56	82	849.11
88	56	83	844.46
88	56	84	839
88	57	77	854.34
88	57	78	880.57
88	57	79	907.57
88	57	80	881.98
88	57	81	837.07
88	57	82	826.52
88	57	83	813.81
88	57	84	810.31
88	58	77	859.92
88	58	78	876.02
88	58	79	883.28
88	58	80	876.91
88	58	81	869.85
88	58	82	884.91
88	58	83	897.79
88	58	84	872.06
88	59	77	891.8
88	59	78	839.5
88	59	79	819.64
88	59	80	834.04
88	59	81	852.01
88	59	82	869.69
88	59	83	886.98
88	59	84	859.15
88	60	77	828.4
88	60	78	803.83
88	60	79	772.73
88	60	80	748.48
88	60	81	728.65
88	60	82	735.58
88	60	83	754.53
88	60	84	791.55
88	61	77	793.2
88	61	78	796
88	61	79	811.14
88	61	80	818.62
88	61	81	789.34
88	61	82	792.26
88	61	83	810.13
88	61	84	817.92
88	62	77	800.24
88	62	78	810.95
88	62	79	846.93
88	62	80	862.19
88	62	81	849.8
88	62	82	858.55
88	62	83	870.17
88	62	84	855.78
88	63	77	879.32
88	63	78	865.23
88	63	79	844.96
88	63	80	824.31
88	63	81	894
88	63	82	919.18
88	63	83	915.58
88	63	84	882.2
88	64	77	872.11
88	64	78	826.08
88	64	79	789.63
88	64	80	774.28
88	64	81	856.03
88	64	82	875.46
88	64	83	854.22
88	64	84	816.86
88	65	77	859.75
88	65	78	803.66
88	65	79	767.2
88	65	80	750.23
88	65	81	823.87
88	65	82	844.49
88	65	83	830.82
88	65	84	792.52
88	66	77	863.74
88	66	78	813.04
88	66	79	772.65
88	66	80	744.1
88	66	81	798.86
88	66	82	812.25
88	66	83	804.38
88	66	84	765.38
88	67	77	845.29
88	67	78	784.85
88	67	79	747.68
88	67	80	726.34
88	67	81	748.84
88	67	82	753.89
88	67	83	748.98
88	67	84	720.24
88	68	77	816.08
88	68	78	772
88	68	79	745.33
88	68	80	729.73
88	68	81	744.69
88	68	82	754.74
88	68	83	760.59
88	68	84	740.65
88	69	77	776.79
88	69	78	753.54
88	69	79	738.42
88	69	80	733.78
88	70	77	727.23
88	70	78	715.49
88	70	79	718.23
88	70	80	735.27
88	71	77	725.78
88	71	78	724.9
88	71	79	731.82
88	71	80	742.52
88	72	77	739.38
88	72	78	740.96
88	72	79	740.42
88	72	80	742.28
88	73	77	728.71
88	73	78	727.13
88	73	79	725.21
88	73	80	731.65
88	73	81	763.68
88	73	82	786.1
88	73	83	805.51
88	73	84	798.96
88	74	81	815.47
88	74	82	864.38
88	74	83	885.73
88	74	84	895.42
88	75	81	864.16
88	75	82	924.08
88	75	83	930.81
88	75	84	949.17
88	76	81	873.45
88	76	82	935.09
88	76	83	908.17
88	76	84	931.09
89	46	81	956.17
89	46	82	954.63
89	46	83	927.06
89	46	84	916.91
89	47	81	915.24
89	47	82	912.98
89	47	83	870.55
89	47	84	850.3
89	48	81	783.86
89	48	82	785.83
89	48	83	765.88
89	48	84	763.52
89	49	77	736.78
89	49	78	739.77
89	49	79	733.47
89	49	80	724.69
89	49	81	748.87
89	49	82	767.02
89	49	83	761.04
89	49	84	764.99
89	50	74	741.8
89	50	75	753.41
89	50	76	745.01
89	50	77	744.46
89	50	78	746.81
89	50	79	747.97
89	50	80	751.73
89	50	81	775.65
89	50	82	794.06
89	50	83	773.61
89	50	84	764.15
89	51	74	748.57
89	51	75	774.21
89	51	76	782.43
89	51	77	786.41
89	51	78	777.03
89	51	79	762.85
89	51	80	752.91
89	51	81	760.3
89	51	82	768.64
89	51	83	733.27
89	51	84	711.73
89	52	74	761.5
89	52	75	839.66
89	52	76	854.17
89	52	77	831.62
89	52	78	817.45
89	52	79	810.51
89	52	80	801.77
89	52	81	801.01
89	52	82	802.24
89	52	83	758.9
89	52	84	726.82
89	53	74	798.48
89	53	75	865.14
89	53	76	866.96
89	53	77	827.71
89	53	78	859.54
89	53	79	881.48
89	53	80	878.29
89	53	81	866.2
89	53	82	854.29
89	53	83	808.63
89	53	84	768.33
89	54	74	807.85
89	54	75	865.15
89	54	76	879.72
89	54	77	852.76
89	54	78	861.76
89	54	79	866.67
89	54	80	869.06
89	54	81	868.75
89	54	82	877.49
89	54	83	853.32
89	54	84	828.09
89	55	75	833.69
89	55	76	882.8
89	55	77	874.18
89	55	78	858.9
89	55	79	854.96
89	55	80	867.77
89	55	81	872.44
89	55	82	896.42
89	55	83	885.89
89	55	84	863.45
89	56	75	823.86
89	56	76	859.25
89	56	77	857.51
89	56	78	858.02
89	56	79	872.22
89	56	80	868.31
89	56	81	863.72
89	56	82	902.55
89	56	83	900.82
89	56	84	876.9
89	57	75	842.92
89	57	76	834.42
89	57	77	854.75
89	57	78	866.58
89	57	79	863.24
89	57	80	864.14
89	57	81	858.34
89	57	82	862.58
89	57	83	861.39
89	57	84	861.23
89	58	77	855.51
89	58	78	870.83
89	58	79	869
89	58	80	887.01
89	58	81	909.47
89	58	82	927.74
89	58	83	941.09
89	58	84	919.88
89	59	77	879.68
89	59	78	850.94
89	59	79	849.15
89	59	80	868.26
89	59	81	893.15
89	59	82	901.75
89	59	83	896.77
89	59	84	860.73
89	60	77	796.11
89	60	78	780.5
89	60	79	773.26
89	60	80	748.6
89	60	81	710.36
89	60	82	691.84
89	60	83	675.85
89	60	84	723.42
89	61	77	775.8
89	61	78	794.57
89	61	79	816.61
89	61	80	803.13
89	61	81	755.96
89	61	82	727.51
89	61	83	706.32
89	61	84	786.02
89	62	77	816.28
89	62	78	829.44
89	62	79	866.6
89	62	80	872.17
89	62	81	850.98
89	62	82	838.83
89	62	83	828.68
89	62	84	862.87
89	63	77	875.44
89	63	78	844.85
89	63	79	860.56
89	63	80	890.29
89	63	81	962.71
89	63	82	985.45
89	63	83	984.95
89	63	84	930.51
89	64	77	879.97
89	64	78	815.39
89	64	79	804.83
89	64	80	821.51
89	64	81	898.75
89	64	82	925.38
89	64	83	922.23
89	64	84	860.65
89	65	77	864.81
89	65	78	795.39
89	65	79	773.45
89	65	80	784.26
89	65	81	878.01
89	65	82	913.94
89	65	83	905.79
89	65	84	840.93
89	66	75	826.85
89	66	76	844.07
89	66	77	842.42
89	66	78	787.08
89	66	79	759.02
89	66	80	763.64
89	66	81	865.91
89	66	82	897.93
89	66	83	875.16
89	66	84	810.83
89	67	75	874.73
89	67	76	840.92
89	67	77	798.23
89	67	78	764.88
89	67	79	744.86
89	67	80	741.14
89	67	81	783.26
89	67	82	799.55
89	67	83	793.75
89	67	84	750.55
89	68	75	860.24
89	68	76	818.03
89	68	77	775.17
89	68	78	764.69
89	68	79	753.99
89	68	80	746.14
89	68	81	764.3
89	68	82	775.1
89	68	83	781.51
89	68	84	760.53
89	69	74	838.38
89	69	75	812.22
89	69	76	780.84
89	69	77	762.65
89	69	78	771.04
89	69	79	761.76
89	69	80	750.03
89	69	81	760.55
89	69	82	771.3
89	69	83	787.16
89	69	84	781.53
89	70	74	802.78
89	70	75	784.05
89	70	76	756.59
89	70	77	734.71
89	70	78	734.84
89	70	79	732.56
89	70	80	737.1
89	70	81	756.95
89	70	82	781.61
89	70	83	806.83
89	70	84	800.13
89	71	74	779.48
89	71	75	769.04
89	71	76	749.17
89	71	77	732.83
89	71	78	731.59
89	71	79	735.42
89	71	80	745.99
89	71	81	761.09
89	71	82	770.45
89	71	83	774.35
89	71	84	762.09
89	72	74	766.5
89	72	75	771.46
89	72	76	758.07
89	72	77	745.42
89	72	78	739.23
89	72	79	744.11
89	72	80	758.9
89	72	81	768.42
89	72	82	770.82
89	72	83	768.26
89	72	84	755.85
89	73	74	758.19
89	73	75	763.01
89	73	76	747.53
89	73	77	730.04
89	73	78	732.94
89	73	79	735.15
89	73	80	740.26
89	73	81	781.94
89	73	82	815.48
89	73	83	844.27
89	73	84	817
89	74	81	840.54
89	74	82	887.49
89	74	83	907.74
89	74	84	896.92
89	75	81	906.69
89	75	82	953.96
89	75	83	951.64
89	75	84	968.61
89	76	81	911.24
89	76	82	961.81
89	76	83	942.07
89	76	84	967.98
90	46	81	953.42
90	46	82	960.4
90	46	83	920.15
90	46	84	902.33
90	47	81	923.86
90	47	82	915.39
90	47	83	855.43
90	47	84	837.55
90	48	81	804.5
90	48	82	800.8
90	48	83	770.2
90	48	84	766.04
90	49	74	770.34
90	49	75	779.03
90	49	76	770.31
90	49	81	761.4
90	49	82	773.01
90	49	83	756.49
90	49	84	763.26
90	50	74	754.49
90	50	75	762.48
90	50	76	760.11
90	50	77	758.62
90	50	78	761.65
90	50	79	763.86
90	50	80	764.35
90	50	81	781.09
90	50	82	790.9
90	50	83	764.8
90	50	84	764.06
90	51	74	755.15
90	51	75	786.26
90	51	76	799.33
90	51	77	806.78
90	51	78	805.14
90	51	79	790.7
90	51	80	773.97
90	51	81	777.8
90	51	82	781.02
90	51	83	741.18
90	51	84	717.98
90	52	74	799.24
90	52	75	858.42
90	52	76	871.85
90	52	77	864.59
90	52	78	850.74
90	52	79	842.25
90	52	80	836.76
90	52	81	841.98
90	52	82	841.77
90	52	83	781.72
90	52	84	735.88
90	53	74	815.27
90	53	75	869.57
90	53	76	863.76
90	53	77	824.3
90	53	78	879.27
90	53	79	932.57
90	53	80	947.78
90	53	81	940.42
90	53	82	925.6
90	53	83	846.91
90	53	84	784.21
90	54	74	810.72
90	54	75	860.59
90	54	76	868.95
90	54	77	835.99
90	54	78	854.21
90	54	79	863.77
90	54	80	894.5
90	54	81	921.57
90	54	82	946.09
90	54	83	906.42
90	54	84	856.4
90	55	74	778.97
90	55	75	828.08
90	55	76	865.12
90	55	77	873.76
90	55	78	842.95
90	55	79	817.02
90	55	80	869.13
90	55	81	909.11
90	55	82	941.19
90	55	83	913.94
90	55	84	872.78
90	56	74	797.34
90	56	75	818.69
90	56	76	853.65
90	56	77	882.55
90	56	78	880.96
90	56	79	871
90	56	80	890.89
90	56	81	905.38
90	56	82	919.77
90	56	83	902.63
90	56	84	869.3
90	57	74	859.88
90	57	75	847.05
90	57	76	838.6
90	57	77	868.44
90	57	78	871.26
90	57	79	859.22
90	57	80	874.11
90	57	81	889.39
90	57	82	886.47
90	57	83	875.08
90	57	84	856.6
90	58	74	929.93
90	58	75	881.48
90	58	76	828.97
90	58	77	864
90	58	78	881.39
90	58	79	895.85
90	58	80	929.96
90	58	81	965.82
90	58	82	973.14
90	58	83	975.28
90	58	84	964.03
90	59	75	895.88
90	59	76	883.4
90	59	77	884.68
90	59	78	889.57
90	59	79	924.7
90	59	80	947.56
90	59	81	965.91
90	59	82	946.85
90	59	83	918.32
90	59	84	882.73
90	60	75	754.8
90	60	76	705.8
90	60	77	699.19
90	60	78	702.34
90	60	79	724.78
90	60	80	714.59
90	60	81	676.54
90	60	82	675.31
90	60	83	669.58
90	60	84	657.66
90	61	77	689.61
90	61	78	725.75
90	61	79	765.24
90	61	80	750.51
90	61	81	696.25
90	61	82	658.95
90	61	83	626.16
90	61	84	668.64
90	62	75	826.28
90	62	76	801.28
90	62	77	807.78
90	62	78	825.68
90	62	79	857.64
90	62	80	854.57
90	62	81	820.29
90	62	82	773.72
90	62	83	721.25
90	62	84	797.65
90	63	75	673.83
90	63	76	827.05
90	63	77	886.94
90	63	78	853.21
90	63	79	899.79
90	63	80	946.67
90	63	81	988.07
90	63	82	947.68
90	63	83	861.8
90	63	84	926.91
90	64	75	647.73
90	64	76	830.86
90	64	77	878.24
90	64	78	803.9
90	64	79	820.2
90	64	80	851.71
90	64	81	887.97
90	64	82	874.27
90	64	83	840.82
90	64	84	874.43
90	65	74	839.29
90	65	75	744.14
90	65	76	825.13
90	65	77	837.85
90	65	78	762.07
90	65	79	761.96
90	65	80	794.87
90	65	81	866.79
90	65	82	898.13
90	65	83	897.96
90	65	84	886.05
90	66	74	864.9
90	66	75	911.59
90	66	76	852.27
90	66	77	785.26
90	66	78	741.45
90	66	79	740.83
90	66	80	787.26
90	66	81	894.45
90	66	82	934.27
90	66	83	936.03
90	66	84	875.67
90	67	74	885.41
90	67	75	897.09
90	67	76	821.56
90	67	77	757.01
90	67	78	736.28
90	67	79	734.38
90	67	80	749.31
90	67	81	788.9
90	67	82	818.31
90	67	83	844.04
90	67	84	789.95
90	68	74	888.76
90	68	75	844.9
90	68	76	793.64
90	68	77	757.14
90	68	78	760.57
90	68	79	756.53
90	68	80	752.12
90	68	81	769.76
90	68	82	790.2
90	68	83	811.14
90	68	84	784.6
90	69	74	847.61
90	69	75	831.07
90	69	76	791.39
90	69	77	768.92
90	69	78	798.73
90	69	79	793.81
90	69	80	777.04
90	69	81	789.21
90	69	82	791.97
90	69	83	793.63
90	69	84	787.41
90	70	74	811.29
90	70	75	806.45
90	70	76	769.58
90	70	77	743.94
90	70	78	762.79
90	70	79	758.81
90	70	80	749.4
90	70	81	754.47
90	70	82	773.21
90	70	83	806.42
90	70	84	786.91
90	71	74	788.77
90	71	75	791.04
90	71	76	759.56
90	71	77	738.49
90	71	78	749.6
90	71	79	752.12
90	71	80	753.95
90	71	81	760.98
90	71	82	777.13
90	71	83	798.49
90	71	84	778.4
90	72	74	782.22
90	72	75	791.71
90	72	76	772.05
90	72	77	749.08
90	72	78	746.3
90	72	79	756.74
90	72	80	776.02
90	72	81	796.02
90	72	82	803.17
90	72	83	796.89
90	72	84	786.45
90	73	74	788.05
90	73	75	791.59
90	73	76	766.84
90	73	81	836.85
90	73	82	873.87
90	73	83	891.77
90	73	84	863.64
90	74	81	895.15
90	74	82	938.57
90	74	83	961.4
90	74	84	934.75
90	75	81	955.01
90	75	82	990.55
90	75	83	1011.9
90	75	84	999.29
90	76	81	936.43
90	76	82	983.84
90	76	83	994.41
90	76	84	988.82
91	47	81	917.76
91	47	82	907.41
91	47	83	876.27
91	47	84	865.51
91	48	81	831.36
91	48	82	823.46
91	48	83	803.25
91	48	84	806.93
91	49	74	776.77
91	49	75	784.93
91	49	76	780.51
91	49	81	787.18
91	49	82	796.29
91	49	83	777.94
91	49	84	783.12
91	50	74	771.48
91	50	75	774.79
91	50	76	767.23
91	50	81	799.73
91	50	82	802.1
91	50	83	770.23
91	50	84	768.96
91	51	74	781.5
91	51	75	800.11
91	51	76	799.24
91	51	81	779.5
91	51	82	776.05
91	51	83	750.2
91	51	84	750.98
91	52	74	836.61
91	52	75	875.42
91	52	76	874.4
91	52	81	819.19
91	52	82	812.42
91	52	83	769.41
91	52	84	741.46
91	53	74	862.84
91	53	75	901.58
91	53	76	895.24
91	53	81	917.49
91	53	82	886.76
91	53	83	810.76
91	53	84	755.97
91	54	74	859.64
91	54	75	892.35
91	54	76	896.29
91	54	81	914.52
91	54	82	929.92
91	54	83	880.49
91	54	84	830.06
91	55	74	829.91
91	55	75	854.25
91	55	76	876.93
91	55	81	922.64
91	55	82	947.56
91	55	83	921.23
91	55	84	890.7
91	56	74	816.62
91	56	75	848.72
91	56	76	887.14
91	56	81	952.86
91	56	82	951.67
91	56	83	935.62
91	56	84	911.92
91	57	74	851.52
91	57	75	857.75
91	57	76	874.12
91	57	77	918.85
91	57	78	935.39
91	57	79	933.61
91	57	80	927.73
91	57	81	924.74
91	57	82	928.11
91	57	83	911.31
91	57	84	884.8
91	58	74	920.38
91	58	75	885.69
91	58	76	861.06
91	58	77	920.6
91	58	78	950.02
91	58	79	962.9
91	58	80	971.02
91	58	81	980.37
91	58	82	994.67
91	58	83	996.94
91	58	84	995.88
91	59	74	910.36
91	59	75	931.13
91	59	76	926.97
91	59	77	942.58
91	59	78	953.57
91	59	79	962.28
91	59	80	965.62
91	59	81	979.02
91	59	82	964.78
91	59	83	946.45
91	59	84	913.59
91	60	74	798.21
91	60	75	738.95
91	60	76	661.29
91	60	77	692.72
91	60	78	724.32
91	60	79	704.7
91	60	80	719.32
91	60	81	739.02
91	60	82	744.44
91	60	83	726.34
91	60	84	669.93
91	61	74	736.42
91	61	75	630.89
91	61	76	564.89
91	61	77	648.6
91	61	78	757.95
91	61	79	747.1
91	61	80	756.94
91	61	81	759.05
91	61	82	745.04
91	61	83	696.77
91	61	84	632.89
91	62	74	871.93
91	62	75	718.36
91	62	76	705.88
91	62	77	788.74
91	62	78	886.9
91	62	79	866.74
91	62	80	866.75
91	62	81	867.31
91	62	82	846.14
91	62	83	801.31
91	62	84	793.98
91	63	74	821.68
91	63	75	639.08
91	63	76	836.33
91	63	77	903.09
91	63	78	867.36
91	63	79	919.86
91	63	80	964.9
91	63	81	1000.6
91	63	82	971.69
91	63	83	906.2
91	63	84	956.01
91	64	74	833.18
91	64	75	713.23
91	64	76	869.42
91	64	77	880.68
91	64	78	809.57
91	64	79	849.51
91	64	80	887.6
91	64	81	924.65
91	64	82	887.63
91	64	83	826.65
91	64	84	898.43
91	65	74	902.54
91	65	75	916.23
91	65	76	861.45
91	65	77	811.66
91	65	78	766.67
91	65	79	788.83
91	65	80	830.37
91	65	81	894.22
91	65	82	899.16
91	65	83	884.81
91	65	84	919.47
91	66	74	887.96
91	66	75	947.61
91	66	76	855.38
91	66	77	779.57
91	66	78	741.13
91	66	79	752.26
91	66	80	798.04
91	66	81	885.6
91	66	82	934.97
91	66	83	961.45
91	66	84	923.4
91	67	74	899.47
91	67	75	919.48
91	67	76	833.5
91	67	81	809.51
91	67	82	852.3
91	67	83	902.03
91	67	84	838.4
91	68	74	900.7
91	68	75	870.93
91	68	76	809.18
91	68	81	790.02
91	68	82	818.92
91	68	83	850.03
91	68	84	808.79
91	69	74	853.8
91	69	75	835.71
91	69	76	784.13
91	69	81	802.14
91	69	82	806.06
91	69	83	801.89
91	69	84	793.15
91	70	74	819.89
91	70	75	823.81
91	70	76	778.77
91	70	81	768.65
91	70	82	779
91	70	83	796.93
91	70	84	777.17
91	71	74	795.59
91	71	75	808.65
91	71	76	774.88
91	71	81	774.71
91	71	82	787.5
91	71	83	802.02
91	71	84	790.84
91	72	74	784.99
91	72	75	793.74
91	72	76	775.03
91	72	81	808.79
91	72	82	817.12
91	72	83	809.93
91	72	84	816.46
91	73	74	794.98
91	73	75	795.1
91	73	76	772.24
91	73	81	875.33
91	73	82	894.12
91	73	83	897.06
91	73	84	888.68
91	74	74	803.87
91	74	75	790.24
91	74	76	758.2
91	74	81	944
91	74	82	961.22
91	74	83	964.98
91	74	84	954.02
91	75	81	1006
91	75	82	1010.5
91	75	83	1004.8
91	75	84	1002.2
91	76	81	972.72
91	76	82	994.01
91	76	83	1000.5
91	76	84	1004.5
92	47	81	986.86
92	47	82	990.76
92	47	83	950.74
92	47	84	935.87
92	48	81	892.19
92	48	82	906.02
92	48	83	889
92	48	84	882.2
92	49	74	785.34
92	49	75	804.36
92	49	76	795.82
92	49	81	816.65
92	49	82	845.23
92	49	83	838.53
92	49	84	834.38
92	50	74	790.95
92	50	75	797.68
92	50	76	773.81
92	50	81	818.93
92	50	82	825.08
92	50	83	789.54
92	50	84	787.01
92	51	74	816.18
92	51	75	809.4
92	51	76	779.78
92	51	81	796.5
92	51	82	799.9
92	51	83	770.06
92	51	84	784.46
92	52	74	850
92	52	75	858.63
92	52	76	840.53
92	52	81	788.67
92	52	82	790.56
92	52	83	759.05
92	52	84	752.28
92	53	74	898.03
92	53	75	922.2
92	53	76	907.98
92	53	81	819.28
92	53	82	801.32
92	53	83	756.61
92	53	84	729.26
92	54	74	920.43
92	54	75	940.5
92	54	76	937.04
92	54	81	848.29
92	54	82	851.29
92	54	83	811.91
92	54	84	773.79
92	55	74	886.07
92	55	75	893.81
92	55	76	916.81
92	55	81	882
92	55	82	894.28
92	55	83	876.69
92	55	84	855.42
92	56	74	862
92	56	75	902.61
92	56	76	930.07
92	56	81	928.85
92	56	82	926.83
92	56	83	917.11
92	56	84	904.12
92	57	74	854.86
92	57	75	884.94
92	57	76	911.24
92	57	77	916.84
92	57	78	929.67
92	57	79	938.75
92	57	80	920.17
92	57	81	912.53
92	57	82	912.96
92	57	83	900.1
92	57	84	881.12
92	58	74	870.9
92	58	75	868.33
92	58	76	890.54
92	58	77	917.5
92	58	78	930.85
92	58	79	948.41
92	58	80	953.56
92	58	81	951.94
92	58	82	957.42
92	58	83	960.34
92	58	84	967.18
92	59	74	932.33
92	59	75	957.68
92	59	76	976.14
92	59	77	952.58
92	59	78	956.02
92	59	79	971.75
92	59	80	957.15
92	59	81	952.3
92	59	82	942.54
92	59	83	931.87
92	59	84	910.63
92	60	74	866.14
92	60	75	837.38
92	60	76	763.4
92	60	77	780.96
92	60	78	793.95
92	60	79	742.53
92	60	80	755.87
92	60	81	808.63
92	60	82	813.26
92	60	83	797.43
92	60	84	740.13
92	61	74	816.35
92	61	75	706.37
92	61	76	632.02
92	61	77	728.13
92	61	78	815.54
92	61	79	762.74
92	61	80	795.51
92	61	81	874.2
92	61	82	891.02
92	61	83	857.7
92	61	84	744.04
92	62	74	836.49
92	62	75	619.75
92	62	76	633.18
92	62	77	767.35
92	62	78	893.85
92	62	79	856.77
92	62	80	883.04
92	62	81	945.79
92	62	82	961.87
92	62	83	943.01
92	62	84	875.88
92	63	74	752.36
92	63	75	616.08
92	63	76	805.07
92	63	77	876.23
92	63	78	867.64
92	63	79	915.3
92	63	80	962.95
92	63	81	1004.1
92	63	82	1012.2
92	63	83	1005.4
92	63	84	1001.1
92	64	74	732.9
92	64	75	720.11
92	64	76	870.69
92	64	77	887.47
92	64	78	835.32
92	64	79	838.54
92	64	80	871.84
92	64	81	932.14
92	64	82	929.47
92	64	83	902.13
92	64	84	930.67
92	65	74	811.3
92	65	75	946.15
92	65	76	892.74
92	65	77	857.63
92	65	78	826.75
92	65	79	790.38
92	65	80	813.54
92	65	81	886.84
92	65	82	910.23
92	65	83	912.75
92	65	84	944.64
92	66	74	846.55
92	66	75	912.19
92	66	76	876.21
92	66	77	850.13
92	66	78	826.67
92	66	79	794.9
92	66	80	805.18
92	66	81	863.02
92	66	82	917.84
92	66	83	959.6
92	66	84	958.34
92	67	74	890.86
92	67	75	910.02
92	67	76	871.16
92	67	81	807.95
92	67	82	863.86
92	67	83	918.17
92	67	84	890.36
92	68	74	918.84
92	68	75	904.55
92	68	76	853.3
92	68	81	794.08
92	68	82	831.53
92	68	83	864.35
92	68	84	836.87
92	69	74	868.67
92	69	75	845.55
92	69	76	799.71
92	69	81	814.25
92	69	82	814.25
92	69	83	805.91
92	69	84	796.08
92	70	74	829.26
92	70	75	806.03
92	70	76	773.74
92	70	81	783.66
92	70	82	785.63
92	70	83	785.7
92	70	84	779.58
92	71	74	800.32
92	71	75	784.09
92	71	76	763.84
92	71	81	791.76
92	71	82	798.36
92	71	83	797.34
92	71	84	806.49
92	72	74	787.03
92	72	75	783.83
92	72	76	773.21
92	72	81	835.54
92	72	82	846.24
92	72	83	829.23
92	72	84	853.54
92	73	74	797.32
92	73	75	791.18
92	73	76	771.15
92	73	81	903.91
92	73	82	913.33
92	73	83	901.84
92	73	84	911.66
92	74	74	815.03
92	74	75	802.04
92	74	76	764.06
92	74	81	965.75
92	74	82	972.91
92	74	83	967.85
92	74	84	969.83
92	75	81	1006.8
92	75	82	1010.2
92	75	83	997.03
92	75	84	1005.5
92	76	81	973.17
92	76	82	985.54
92	76	83	985.2
92	76	84	1007.9
93	49	74	823.49
93	49	75	834.8
93	49	76	791.44
93	50	74	810.7
93	50	75	809.87
93	50	76	769.17
93	50	81	813.83
93	50	82	823.75
93	50	83	807.5
93	50	84	812.34
93	51	74	809.12
93	51	75	782
93	51	76	748.13
93	51	81	805.95
93	51	82	817.25
93	51	83	790.67
93	51	84	811.56
93	52	74	817.3
93	52	75	803.65
93	52	76	780.86
93	52	81	788.96
93	52	82	796.92
93	52	83	766.39
93	52	84	785.77
93	53	74	870.86
93	53	75	888.27
93	53	76	849.36
93	53	81	762.59
93	53	82	754.21
93	53	83	731.37
93	53	84	744.86
93	54	71	763.19
93	54	72	753.81
93	54	73	834.46
93	54	74	919.28
93	54	75	953.3
93	54	76	911.03
93	54	81	784.61
93	54	82	782.61
93	54	83	753.5
93	54	84	733.64
93	55	71	809.63
93	55	72	774.28
93	55	73	834.64
93	55	74	922.12
93	55	75	934.5
93	55	76	942.44
93	55	81	819.88
93	55	82	821.04
93	55	83	802.73
93	55	84	786.02
93	56	71	892.96
93	56	72	826.07
93	56	73	856.61
93	56	74	934.34
93	56	75	945.88
93	56	76	940.67
93	56	81	867.12
93	56	82	861.95
93	56	83	848.89
93	56	84	831.68
93	57	71	958.18
93	57	72	899.45
93	57	73	893.85
93	57	74	917.96
93	57	75	927.72
93	57	76	928.5
93	57	77	914.83
93	57	78	927.2
93	57	79	931.37
93	57	80	888.29
93	58	71	981.86
93	58	72	984.75
93	58	73	958.2
93	58	74	874.57
93	58	75	886.18
93	58	76	912.08
93	58	77	924.8
93	58	78	931.88
93	58	79	948.2
93	58	80	929.43
93	59	71	931.27
93	59	72	968.8
93	59	73	994.79
93	59	74	961.19
93	59	75	948.24
93	59	76	946
93	59	77	936.34
93	59	78	959.45
93	59	79	999.25
93	59	80	955.48
93	60	71	875.51
93	60	72	923.57
93	60	73	912.48
93	60	74	876.26
93	60	75	865.13
93	60	76	853.27
93	60	77	823.48
93	60	78	795.92
93	60	79	738.61
93	60	80	777.72
93	61	74	809.7
93	61	75	768.45
93	61	76	777.65
93	61	77	802.36
93	61	78	806.6
93	61	79	742.68
93	61	80	808.42
93	62	71	855.51
93	62	72	975.3
93	62	73	1024.8
93	62	74	888.88
93	62	75	753.37
93	62	76	747.56
93	62	77	830.93
93	62	78	882.76
93	62	79	834.21
93	62	80	880.1
93	63	71	839.65
93	63	72	912.21
93	63	73	928.1
93	63	74	870.09
93	63	75	821.46
93	63	76	845
93	63	77	868.03
93	63	78	874.38
93	63	79	916.66
93	63	80	954.24
93	64	71	845.84
93	64	72	861.37
93	64	73	828.3
93	64	74	839.96
93	64	75	860.79
93	64	76	889.93
93	64	77	888.7
93	64	78	859.61
93	64	79	843.96
93	64	80	854.81
93	65	71	871.72
93	65	72	930.65
93	65	73	881.16
93	65	74	874.41
93	65	75	909.42
93	65	76	912.18
93	65	77	893.06
93	65	78	863.02
93	65	79	802.99
93	65	80	799.31
93	66	71	875.61
93	66	72	957.88
93	66	73	919.97
93	66	74	921.39
93	66	75	944.92
93	66	76	917.48
93	67	71	856.03
93	67	72	978.83
93	67	73	947.26
93	67	74	938.45
93	67	75	946.35
93	67	76	917.22
93	67	81	791
93	67	82	835.05
93	67	83	884.6
93	67	84	916.7
93	68	71	809.78
93	68	72	995.39
93	68	73	970.41
93	68	74	945.59
93	68	75	928.36
93	68	76	895.08
93	68	81	790.75
93	68	82	816.32
93	68	83	839.69
93	68	84	857.61
93	69	71	752.97
93	69	72	944.16
93	69	73	909.68
93	69	74	880.03
93	69	75	879.76
93	69	76	836.93
93	69	81	823.39
93	69	82	819.68
93	69	83	796.78
93	69	84	787.8
93	70	74	834.69
93	70	75	827.11
93	70	76	796.51
93	70	81	797.42
93	70	82	789.56
93	70	83	768.33
93	70	84	784.56
93	71	74	806.77
93	71	75	792.89
93	71	76	772.72
93	71	81	801.22
93	71	82	799.94
93	71	83	785.96
93	71	84	819.68
93	72	74	812.35
93	72	75	832.61
93	72	76	794.37
93	72	81	858.2
93	72	82	868.91
93	72	83	856.38
93	72	84	888.47
93	73	74	811.61
93	73	75	827.41
93	73	76	795.84
93	73	81	928.44
93	73	82	939.25
93	73	83	927.45
93	73	84	950.05
93	74	74	820.04
93	74	75	817.05
93	74	76	794.13
94	49	74	835.04
94	49	75	837.79
94	49	76	795.75
94	50	71	878.73
94	50	72	851.29
94	50	73	835.53
94	50	74	825.35
94	50	75	816.4
94	50	76	771.12
94	51	71	850.56
94	51	72	863.9
94	51	73	846.06
94	51	74	822.34
94	51	75	792.04
94	51	76	745.92
94	52	71	845.82
94	52	72	864.14
94	52	73	846.56
94	52	74	830.73
94	52	75	817.13
94	52	76	789.57
94	53	69	663.85
94	53	70	783.34
94	53	71	854.51
94	53	72	849.7
94	53	73	855.77
94	53	74	863.46
94	53	75	858.39
94	53	76	834.32
94	54	69	614.73
94	54	70	722.86
94	54	71	825.71
94	54	72	806.54
94	54	73	859.11
94	54	74	908.29
94	54	75	916.52
94	54	76	891.93
94	54	78	882.02
94	54	79	842.58
94	54	80	786.19
94	55	69	611.16
94	55	70	720.43
94	55	71	834.56
94	55	72	780.12
94	55	73	831.42
94	55	74	912.37
94	55	75	957.51
94	55	76	953.07
94	55	78	915.64
94	55	79	869.81
94	55	80	807.58
94	56	69	647.9
94	56	70	759.84
94	56	71	890.18
94	56	72	816.77
94	56	73	856.15
94	56	74	943.14
94	56	75	966.55
94	56	76	944.69
94	56	78	949.59
94	56	79	957.4
94	56	80	874.85
94	57	71	959.93
94	57	72	886.05
94	57	73	894.22
94	57	74	954.21
94	57	75	955.84
94	57	76	939.51
94	57	77	906.76
94	57	78	944.57
94	57	79	954.55
94	57	80	886.49
94	58	71	982.41
94	58	72	953.67
94	58	73	925.14
94	58	74	893.33
94	58	75	914.52
94	58	76	931.89
94	58	77	927.37
94	58	78	949.43
94	58	79	983.26
94	58	80	941.93
94	59	71	960.52
94	59	72	985
94	59	73	992.75
94	59	74	989.68
94	59	75	971.74
94	59	76	945.89
94	59	77	927.55
94	59	78	968.31
94	59	79	1044.7
94	59	80	989.86
94	60	71	840.67
94	60	72	889.38
94	60	73	857.58
94	60	74	839.92
94	60	75	850.05
94	60	76	883.24
94	60	77	820.88
94	60	78	767.94
94	60	79	721.22
94	60	80	793.24
94	61	71	674.94
94	61	72	716.1
94	61	73	674.59
94	61	74	704.8
94	61	75	766.36
94	61	76	867.66
94	61	77	838.03
94	61	78	788.05
94	61	79	708.71
94	61	80	798.72
94	62	71	766.3
94	62	72	826.84
94	62	73	873.15
94	62	74	860.93
94	62	75	864.23
94	62	76	891.7
94	62	77	912.3
94	62	78	891.39
94	62	79	817.11
94	62	80	864.16
94	63	71	850.75
94	63	72	890.81
94	63	73	931.48
94	63	74	961.29
94	63	75	973.82
94	63	76	932.11
94	63	77	909.23
94	63	78	908.3
94	63	79	934.01
94	63	80	953.3
94	64	71	894.16
94	64	72	941.94
94	64	73	933.63
94	64	74	972.86
94	64	75	984.59
94	64	76	937.59
94	64	77	918.9
94	64	78	904.76
94	64	79	885.23
94	64	80	872.82
94	65	71	915.54
94	65	72	985.31
94	65	73	984.05
94	65	74	967.99
94	65	75	940.77
94	65	76	929.03
94	65	77	924.43
94	65	78	904.56
94	65	79	854.87
94	65	80	831.21
94	66	71	893.15
94	66	72	971.06
94	66	73	967.12
94	66	74	979.01
94	66	75	987.48
94	66	76	951.84
94	66	78	904.11
94	66	79	902.89
94	66	80	876.41
94	67	69	665.5
94	67	70	741.48
94	67	71	836.26
94	67	72	949.6
94	67	73	949.56
94	67	74	959.49
94	67	75	971.05
94	67	76	944.29
94	67	78	930.58
94	67	79	908.71
94	67	80	864.54
94	68	69	630.68
94	68	70	669.49
94	68	71	776.88
94	68	72	935.65
94	68	73	949.3
94	68	74	942.77
94	68	75	928.11
94	68	76	912.39
94	68	78	929.47
94	68	79	894.13
94	68	80	850.2
94	69	69	643.16
94	69	70	664.87
94	69	71	745.68
94	69	72	894.16
94	69	73	891.33
94	69	74	884.73
94	69	75	885.47
94	69	76	850.72
94	69	78	842.94
94	69	79	832.26
94	69	80	820.22
94	70	69	646.69
94	70	70	665.92
94	70	71	728.64
94	70	72	866.65
94	70	73	855.01
94	70	74	839.96
94	70	75	833.09
94	70	76	811.73
94	71	71	696.31
94	71	72	832.75
94	71	73	833.83
94	71	74	814.75
94	71	75	789.29
94	71	76	785.84
94	72	71	682.19
94	72	72	817.92
94	72	73	841.02
94	72	74	838.94
94	72	75	836.53
94	72	76	806.99
94	73	71	672.47
94	73	72	813.34
94	73	73	845.71
94	73	74	840.75
94	73	75	834.26
94	73	76	815.77
94	74	74	839.76
94	74	75	819.93
94	74	76	823.11
95	50	71	894.81
95	50	72	852.6
95	50	73	846.57
95	51	71	867.92
95	51	72	865.06
95	51	73	871.02
95	52	71	862.91
95	52	72	885.18
95	52	73	900.73
95	53	69	642.52
95	53	70	784.18
95	53	71	875.56
95	53	72	883.83
95	53	73	901.78
95	53	77	902.93
95	53	78	916.54
95	53	79	872.02
95	53	80	802.29
95	54	69	632.19
95	54	70	746.98
95	54	71	837.83
95	54	72	828.78
95	54	73	866.63
95	54	77	948.42
95	54	78	980.5
95	54	79	921.34
95	54	80	823.18
95	55	69	640.15
95	55	70	742.91
95	55	71	850.58
95	55	72	818.75
95	55	73	841.79
95	55	77	967.39
95	55	78	977.64
95	55	79	928.34
95	55	80	842.95
95	56	69	671.55
95	56	70	768.02
95	56	71	890.93
95	56	72	842.16
95	56	73	855.35
95	56	77	903.11
95	56	78	988.91
95	56	79	996.73
95	56	80	908.38
95	57	69	759.65
95	57	70	824.88
95	57	71	953.91
95	57	72	894.07
[truncated: 7,412 more rows]
