# Supplementary material for: From mathematics to medicine: A practical primer on topological data analysis (TDA) and the development of related analytic tools for the functional discovery of latent structure in fMRI data
Source: PLoS One. 2021 Aug 12;16(8):e0255859. doi: 10.1371/journal.pone.0255859 (PMC8360597; doi:10.1371/journal.pone.0255859)
Supplement: S1 Data — The included archive of .csv files has one .csv file for each time index. Each .csv file contains a single matrix, which has one column for each of the spatial coordinates x, y, z and one column for the fMRI signal amplitude at voxel (x, y, z) at that time index. This is normalized scan data for a single patient from our study, described in the paper, with an ACC (anterior cingulate cortex) mask applied. This is the data we used, together with our software implementation of our workflow (available at https://github.com/regalski/Wayne-State-TDA), to produce the persistence diagrams, vineyards, and loop locations pictured in the figures and described in the Workflow section of our paper. (ZIP) [file pone.0255859.s004.zip › lea2002_145_121_121_time_244_rdACC.csv]

86	49	77	696.08
86	49	78	696.32
86	49	79	701.03
86	49	80	712.09
86	50	77	706.36
86	50	78	684.33
86	50	79	680.24
86	50	80	697.1
86	51	77	688.08
86	51	78	688.8
86	51	79	688.46
86	51	80	673.04
86	52	77	706.14
86	52	78	707.4
86	52	79	696.85
86	52	80	677.85
86	53	77	799.19
86	53	78	746.76
86	53	79	702.58
86	53	80	701.73
86	54	77	834.83
86	54	78	805.39
86	54	79	786.43
86	54	80	735.96
86	55	77	851.29
86	55	78	834.25
86	55	79	850.53
86	55	80	794.74
86	56	77	846.57
86	56	78	844.89
86	56	79	886.94
86	56	80	870.46
86	57	77	825.89
86	57	78	852.44
86	57	79	889.18
86	57	80	881.07
86	57	81	863.37
86	57	82	820.56
86	58	77	828.49
86	58	78	856.53
86	58	79	894.36
86	58	80	878.39
86	58	81	826.18
86	58	82	844
86	59	81	742.66
86	59	82	805.42
86	60	81	651.09
86	60	82	720.8
86	61	81	763.5
86	61	82	789.07
86	62	81	837.51
86	62	82	839.39
86	63	77	889.24
86	63	78	812.75
86	63	79	813.24
86	63	80	824.34
86	63	81	849.25
86	63	82	845
86	64	77	863.49
86	64	78	822.61
86	64	79	798.61
86	64	80	779.93
86	64	81	766.44
86	64	82	752.78
86	65	77	850.79
86	65	78	869.94
86	65	79	841.88
86	65	80	797.96
86	65	81	766.83
86	65	82	750.2
86	66	77	865.62
86	66	78	922.45
86	66	79	888.48
86	66	80	823.42
86	66	81	783.06
86	66	82	760.41
86	67	77	815.82
86	67	78	853.47
86	67	79	841.61
86	67	80	822.97
86	68	77	860.61
86	68	78	863.11
86	68	79	829.6
86	68	80	778.52
86	69	77	873.48
86	69	78	838.88
86	69	79	786.22
86	69	80	732.75
86	70	77	807.44
86	70	78	748.78
86	70	79	711.44
86	70	80	697.07
86	71	77	774.06
86	71	78	761.92
86	71	79	739.05
86	71	80	714.31
86	72	77	756.88
86	72	78	762.68
86	72	79	741.95
86	72	80	721.24
86	73	77	756.35
86	73	78	732.4
86	73	79	719.93
86	73	80	723.51
87	46	81	921.53
87	46	82	915.39
87	46	83	908.93
87	46	84	910.6
87	47	81	837.84
87	47	82	841.76
87	47	83	850.92
87	47	84	850.42
87	48	81	743.16
87	48	82	749.18
87	48	83	763.66
87	48	84	771.09
87	49	77	711.31
87	49	78	716.91
87	49	79	716.41
87	49	80	718.43
87	49	81	717.94
87	49	82	722.73
87	49	83	733.75
87	49	84	743.33
87	50	77	728.44
87	50	78	716.45
87	50	79	712
87	50	80	719.17
87	50	81	712.87
87	50	82	709.53
87	50	83	717.93
87	50	84	731.08
87	51	77	708.56
87	51	78	707.51
87	51	79	704.99
87	51	80	690.1
87	52	77	717.71
87	52	78	723.84
87	52	79	713.86
87	52	80	698
87	53	77	839.94
87	53	78	780.95
87	53	79	731.11
87	53	80	729.4
87	54	77	856.94
87	54	78	812.79
87	54	79	777.94
87	54	80	744.53
87	55	77	846.57
87	55	78	827.45
87	55	79	834.13
87	55	80	785.99
87	55	81	757.97
87	55	82	757.8
87	55	83	756.89
87	55	84	764.13
87	56	77	829.89
87	56	78	842.73
87	56	79	895.57
87	56	80	850.86
87	56	81	812.64
87	56	82	784.33
87	56	83	773.03
87	56	84	772.66
87	57	77	819.69
87	57	78	855.92
87	57	79	913.8
87	57	80	879.46
87	57	81	844.26
87	57	82	804.13
87	57	83	774.18
87	57	84	759.64
87	58	77	829.5
87	58	78	856.04
87	58	79	897.61
87	58	80	880.7
87	58	81	852.51
87	58	82	846.93
87	58	83	846.75
87	58	84	825.48
87	59	77	865.38
87	59	78	849.67
87	59	79	854.21
87	59	80	845.67
87	59	81	800.73
87	59	82	819.26
87	59	83	849.77
87	59	84	834.46
87	60	77	779.96
87	60	78	748.25
87	60	79	747.48
87	60	80	729.08
87	60	81	687.13
87	60	82	734.63
87	60	83	792.92
87	60	84	814.75
87	61	77	757.09
87	61	78	708.35
87	61	79	748.08
87	61	80	775.29
87	61	81	752.2
87	61	82	783.47
87	61	83	816.75
87	61	84	826.73
87	62	77	791.55
87	62	78	740.72
87	62	79	781.85
87	62	80	808.95
87	62	81	816.49
87	62	82	836.15
87	62	83	846.67
87	62	84	840.41
87	63	77	909.35
87	63	78	888.44
87	63	79	822.87
87	63	80	781.68
87	63	81	853.14
87	63	82	865
87	63	83	855.48
87	63	84	830.4
87	64	77	878.39
87	64	78	851.69
87	64	79	792.01
87	64	80	752.84
87	64	81	802.5
87	64	82	791.61
87	64	83	759.31
87	64	84	748.35
87	65	77	862.41
87	65	78	854.77
87	65	79	808.02
87	65	80	757.71
87	65	81	769.22
87	65	82	751.49
87	65	83	732.86
87	65	84	734.32
87	66	77	893.77
87	66	78	892.13
87	66	79	832.22
87	66	80	765.04
87	66	81	751.12
87	66	82	732.75
87	66	83	718.6
87	66	84	721.22
87	67	77	891.47
87	67	78	821.45
87	67	79	786.27
87	67	80	756.33
87	67	81	747.65
87	67	82	726.24
87	67	83	697.44
87	67	84	697.28
87	68	77	869.63
87	68	78	813.12
87	68	79	779.13
87	68	80	742.91
87	68	81	733.28
87	68	82	721.37
87	68	83	700.33
87	68	84	704.36
87	69	77	819.27
87	69	78	798.18
87	69	79	762.28
87	69	80	724.36
87	70	77	763.1
87	70	78	743.33
87	70	79	727.22
87	70	80	718.81
87	71	77	755.9
87	71	78	758.33
87	71	79	740.43
87	71	80	719.36
87	72	77	753.83
87	72	78	762.95
87	72	79	743.58
87	72	80	723.92
87	73	77	761.48
87	73	78	744.67
87	73	79	736.96
87	73	80	739.62
87	73	81	741.48
87	73	82	746.34
87	73	83	749.99
87	73	84	734.62
87	74	81	779.15
87	74	82	811.91
87	74	83	840.71
87	74	84	845.46
87	75	81	802.59
87	75	82	851.18
87	75	83	894.35
87	75	84	899.31
87	76	81	813.27
87	76	82	867.56
87	76	83	916.69
87	76	84	913.43
88	46	81	947.81
88	46	82	943.11
88	46	83	932.98
88	46	84	927.52
88	47	81	879.94
88	47	82	876.47
88	47	83	870.35
88	47	84	858.41
88	48	81	769.19
88	48	82	766.02
88	48	83	769.67
88	48	84	773.51
88	49	77	723.17
88	49	78	750.47
88	49	79	742.32
88	49	80	724.27
88	49	81	728.96
88	49	82	732.49
88	49	83	741.12
88	49	84	749.33
88	50	77	741.38
88	50	78	737.53
88	50	79	726.44
88	50	80	713.95
88	50	81	712.91
88	50	82	714.94
88	50	83	724.82
88	50	84	736.4
88	51	77	760.61
88	51	78	742.47
88	51	79	724.4
88	51	80	698.36
88	52	77	789.33
88	52	78	776.59
88	52	79	754.64
88	52	80	722.52
88	53	77	888.19
88	53	78	840.16
88	53	79	797.28
88	53	80	768.83
88	54	77	907.24
88	54	78	865.32
88	54	79	826.65
88	54	80	786.27
88	55	77	891.34
88	55	78	869.39
88	55	79	852.92
88	55	80	812.07
88	55	81	795.22
88	55	82	810.14
88	55	83	820.28
88	55	84	832.05
88	56	77	858.92
88	56	78	858.66
88	56	79	876.85
88	56	80	850.68
88	56	81	827.27
88	56	82	822.15
88	56	83	831.5
88	56	84	858.98
88	57	77	841.33
88	57	78	858.58
88	57	79	876.61
88	57	80	861.97
88	57	81	837
88	57	82	804.44
88	57	83	797.75
88	57	84	826.28
88	58	77	847.93
88	58	78	856
88	58	79	861.3
88	58	80	875.94
88	58	81	885.89
88	58	82	863.98
88	58	83	857.88
88	58	84	872.12
88	59	77	900.76
88	59	78	859.5
88	59	79	832.71
88	59	80	861.1
88	59	81	880.96
88	59	82	847.58
88	59	83	833.88
88	59	84	845.07
88	60	77	865.38
88	60	78	836.86
88	60	79	780.76
88	60	80	741.48
88	60	81	712.66
88	60	82	712.65
88	60	83	731.65
88	60	84	782.68
88	61	77	837.29
88	61	78	837.11
88	61	79	813.27
88	61	80	787.78
88	61	81	760.58
88	61	82	767.52
88	61	83	790.35
88	61	84	825.01
88	62	77	829.3
88	62	78	845.02
88	62	79	842.96
88	62	80	825.17
88	62	81	823.9
88	62	82	835.73
88	62	83	849.34
88	62	84	860.86
88	63	77	897.41
88	63	78	877.34
88	63	79	837.04
88	63	80	815.34
88	63	81	892.08
88	63	82	902.3
88	63	83	889.7
88	63	84	870.27
88	64	77	892.09
88	64	78	844.06
88	64	79	792.6
88	64	80	776.27
88	64	81	864.06
88	64	82	866.48
88	64	83	835.21
88	64	84	798.81
88	65	77	892.76
88	65	78	837.68
88	65	79	779.21
88	65	80	753.21
88	65	81	829.86
88	65	82	834.49
88	65	83	812.85
88	65	84	779.55
88	66	77	922.74
88	66	78	857.02
88	66	79	785.6
88	66	80	741.02
88	66	81	793.81
88	66	82	798.24
88	66	83	786.4
88	66	84	754.41
88	67	77	887.33
88	67	78	804.81
88	67	79	748.59
88	67	80	723.26
88	67	81	750.79
88	67	82	747.86
88	67	83	727.96
88	67	84	707.26
88	68	77	841.1
88	68	78	782.99
88	68	79	750.32
88	68	80	732.72
88	68	81	730.71
88	68	82	728.79
88	68	83	728.64
88	68	84	728.69
88	69	77	791.79
88	69	78	768.52
88	69	79	756.39
88	69	80	742.79
88	70	77	762.18
88	70	78	747.44
88	70	79	744.2
88	70	80	745.29
88	71	77	751.8
88	71	78	745.91
88	71	79	743.85
88	71	80	743.59
88	72	77	740.41
88	72	78	740.96
88	72	79	740.42
88	72	80	741.35
88	73	77	743.72
88	73	78	740.13
88	73	79	747.22
88	73	80	758.72
88	73	81	756.72
88	73	82	764.09
88	73	83	783.5
88	73	84	772.93
88	74	81	809.55
88	74	82	845.46
88	74	83	873.86
88	74	84	870.53
88	75	81	857.16
88	75	82	911.1
88	75	83	930.89
88	75	84	933.24
88	76	81	888.56
88	76	82	933.24
88	76	83	905.25
88	76	84	930.15
89	46	81	955.25
89	46	82	959.7
89	46	83	943.08
89	46	84	921.93
89	47	81	909.36
89	47	82	902.1
89	47	83	874.63
89	47	84	851.38
89	48	81	788.85
89	48	82	780.8
89	48	83	758.84
89	48	84	755.51
89	49	77	730.82
89	49	78	747.8
89	49	79	740.5
89	49	80	728.76
89	49	81	740.95
89	49	82	744.1
89	49	83	742.12
89	49	84	752.08
89	50	74	753.87
89	50	75	773.42
89	50	76	753.96
89	50	77	745.41
89	50	78	745.81
89	50	79	740.02
89	50	80	726.78
89	50	81	727.7
89	50	82	730.1
89	50	83	737.65
89	50	84	750.19
89	51	74	770.68
89	51	75	819.28
89	51	76	807.45
89	51	77	794.44
89	51	78	778.05
89	51	79	751.83
89	51	80	718.89
89	51	81	715.3
89	51	82	713.65
89	51	83	712.28
89	51	84	717.77
89	52	74	787.57
89	52	75	892.69
89	52	76	882.12
89	52	77	846.61
89	52	78	826.45
89	52	79	802.52
89	52	80	765.85
89	52	81	759.12
89	52	82	756.34
89	52	83	737.98
89	52	84	729.88
89	53	74	780.59
89	53	75	901.24
89	53	76	903.01
89	53	77	871.81
89	53	78	885.65
89	53	79	876.57
89	53	80	842.38
89	53	81	823.24
89	53	82	816.31
89	53	83	781.66
89	53	84	765.37
89	54	74	765.95
89	54	75	883.26
89	54	76	914.8
89	54	77	900.87
89	54	78	884.85
89	54	79	858.72
89	54	80	836.09
89	54	81	833.79
89	54	82	853.53
89	54	83	837.34
89	54	84	829.09
89	55	75	849.76
89	55	76	904.81
89	55	77	917.21
89	55	78	871.95
89	55	79	845.05
89	55	80	846.87
89	55	81	854.53
89	55	82	874.49
89	55	83	875.94
89	55	84	880.5
89	56	75	828.91
89	56	76	862.29
89	56	77	879.54
89	56	78	865.03
89	56	79	858.27
89	56	80	871.37
89	56	81	877.76
89	56	82	881.59
89	56	83	885.84
89	56	84	894.91
89	57	75	851.01
89	57	76	842.46
89	57	77	867.76
89	57	78	852.55
89	57	79	818.2
89	57	80	844.1
89	57	81	856.25
89	57	82	832.49
89	57	83	829.33
89	57	84	844.15
89	58	77	871.51
89	58	78	858.81
89	58	79	824.04
89	58	80	878.09
89	58	81	928.55
89	58	82	905.85
89	58	83	903.22
89	58	84	922.99
89	59	77	911.73
89	59	78	880
89	59	79	845.18
89	59	80	894.23
89	59	81	945.05
89	59	82	887.63
89	59	83	848.66
89	59	84	863.68
89	60	77	842.19
89	60	78	818.55
89	60	79	784.33
89	60	80	751.68
89	60	81	708.41
89	60	82	655.96
89	60	83	636.09
89	60	84	708.68
89	61	77	822.97
89	61	78	832.7
89	61	79	821.74
89	61	80	787.28
89	61	81	744.17
89	61	82	685.75
89	61	83	660.57
89	61	84	783.13
89	62	77	832.28
89	62	78	855.41
89	62	79	859.58
89	62	80	848.16
89	62	81	843.08
89	62	82	809
89	62	83	787.85
89	62	84	865.92
89	63	77	874.5
89	63	78	840.93
89	63	79	861.67
89	63	80	899.41
89	63	81	964.84
89	63	82	978.55
89	63	83	970.98
89	63	84	932.53
89	64	77	884.97
89	64	78	812.37
89	64	79	798.79
89	64	80	817.49
89	64	81	893.74
89	64	82	916.35
89	64	83	919.19
89	64	84	843.6
89	65	77	889.79
89	65	78	810.38
89	65	79	769.44
89	65	80	776.26
89	65	81	874
89	65	82	907.94
89	65	83	910.83
89	65	84	829.97
89	66	75	808.01
89	66	76	885.2
89	66	77	897.46
89	66	78	829.09
89	66	79	768.01
89	66	80	764.6
89	66	81	868.83
89	66	82	894.84
89	66	83	888.13
89	66	84	808.84
89	67	75	853.83
89	67	76	863
89	67	77	848.22
89	67	78	805.84
89	67	79	750.8
89	67	80	725.05
89	67	81	774.17
89	67	82	797.48
89	67	83	811.7
89	67	84	745.53
89	68	75	835.24
89	68	76	829.05
89	68	77	816.16
89	68	78	794.69
89	68	79	763
89	68	80	744.13
89	68	81	757.31
89	68	82	765.11
89	68	83	768.53
89	68	84	744.57
89	69	74	838.37
89	69	75	796.2
89	69	76	793.82
89	69	77	793.62
89	69	78	784.06
89	69	79	783.79
89	69	80	781.04
89	69	81	764.55
89	69	82	751.32
89	69	83	740.19
89	69	84	754.57
89	70	74	797.83
89	70	75	772.07
89	70	76	778.58
89	70	77	780.68
89	70	78	765.82
89	70	79	762.58
89	70	80	767.13
89	70	81	771.99
89	70	82	769.67
89	70	83	759.9
89	70	84	772.2
89	71	74	765.56
89	71	75	757.08
89	71	76	768.19
89	71	77	772.87
89	71	78	760.64
89	71	79	756.49
89	71	80	763.07
89	71	81	767.15
89	71	82	763.49
89	71	83	755.39
89	71	84	754.13
89	72	74	742.58
89	72	75	751.51
89	72	76	758.1
89	72	77	759.47
89	72	78	750.25
89	72	79	747.13
89	72	80	757.96
89	72	81	761.49
89	72	82	764.89
89	72	83	775.38
89	72	84	764.98
89	73	74	741.23
89	73	75	739.04
89	73	76	742.54
89	73	77	747.03
89	73	78	747.92
89	73	79	756.14
89	73	80	768.26
89	73	81	775.93
89	73	82	794.45
89	73	83	829.27
89	73	84	811.97
89	74	81	838.61
89	74	82	871.56
89	74	83	901.82
89	74	84	887.98
89	75	81	909.7
89	75	82	952
89	75	83	966.75
89	75	84	958.71
89	76	81	935.34
89	76	82	968.92
89	76	83	948.16
89	76	84	960.05
90	46	81	935.44
90	46	82	950.4
90	46	83	952.16
90	46	84	922.36
90	47	81	911.97
90	47	82	913.49
90	47	83	887.53
90	47	84	864.67
90	48	81	790.44
90	48	82	785.72
90	48	83	760.15
90	48	84	763.03
90	49	74	762.39
90	49	75	761.12
90	49	76	750.39
90	49	81	749.46
90	49	82	754.05
90	49	83	736.54
90	49	84	751.33
90	50	74	757.55
90	50	75	770.52
90	50	76	759.12
90	50	77	750.62
90	50	78	745.65
90	50	79	751.89
90	50	80	764.42
90	50	81	774.14
90	50	82	769.92
90	50	83	745.83
90	50	84	756.11
90	51	74	770.26
90	51	75	815.37
90	51	76	818.42
90	51	77	815.9
90	51	78	800.22
90	51	79	781.7
90	51	80	760.95
90	51	81	754.77
90	51	82	741.97
90	51	83	719.15
90	51	84	724.99
90	52	74	799.27
90	52	75	879.46
90	52	76	897.87
90	52	77	893.6
90	52	78	867.74
90	52	79	841.29
90	52	80	814.85
90	52	81	813.07
90	52	82	800.81
90	52	83	755.74
90	52	84	738.91
90	53	74	785.31
90	53	75	888.59
90	53	76	892.75
90	53	77	871.35
90	53	78	919.44
90	53	79	947.8
90	53	80	932.93
90	53	81	919.43
90	53	82	896.53
90	53	83	817.85
90	53	84	780.23
90	54	74	759.75
90	54	75	875.61
90	54	76	900.99
90	54	77	885.09
90	54	78	883.31
90	54	79	869.84
90	54	80	873.54
90	54	81	893.6
90	54	82	922.1
90	54	83	879.42
90	54	84	852.4
90	55	74	751.96
90	55	75	841.06
90	55	76	895.08
90	55	77	927.75
90	55	78	854.02
90	55	79	817.23
90	55	80	854.32
90	55	81	889.23
90	55	82	919.26
90	55	83	896.99
90	55	84	885.86
90	56	74	776.37
90	56	75	819.69
90	56	76	859.67
90	56	77	910.64
90	56	78	893.12
90	56	79	873.19
90	56	80	894.04
90	56	81	905.45
90	56	82	905.84
90	56	83	894.72
90	56	84	887.4
90	57	74	860.01
90	57	75	854.15
90	57	76	854.61
90	57	77	895.42
90	57	78	867.23
90	57	79	820.23
90	57	80	854.12
90	57	81	878.34
90	57	82	867.4
90	57	83	860.05
90	57	84	857.6
90	58	74	954.95
90	58	75	903.44
90	58	76	868.9
90	58	77	898.94
90	58	78	879.38
90	58	79	847.98
90	58	80	911.14
90	58	81	957.95
90	58	82	953.25
90	58	83	957.41
90	58	84	971.2
90	59	75	900.05
90	59	76	911.54
90	59	77	911.78
90	59	78	913.61
90	59	79	915.63
90	59	80	946.4
90	59	81	969.68
90	59	82	933.62
90	59	83	903.16
90	59	84	894.61
90	60	75	742.75
90	60	76	725.71
90	60	77	722.09
90	60	78	709.28
90	60	79	705.8
90	60	80	711.65
90	60	81	712.67
90	60	82	701.52
90	60	83	685.9
90	60	84	683.02
90	61	77	712.83
90	61	78	729.99
90	61	79	743.49
90	61	80	730.71
90	61	81	703.47
90	61	82	656.21
90	61	83	622.46
90	61	84	657.85
90	62	75	839.56
90	62	76	813.4
90	62	77	820.78
90	62	78	828.65
90	62	79	834.62
90	62	80	816.59
90	62	81	804.45
90	62	82	752.03
90	62	83	724.68
90	62	84	798.96
90	63	75	675.86
90	63	76	845.16
90	63	77	876.09
90	63	78	844.39
90	63	79	884.01
90	63	80	928.91
90	63	81	985.34
90	63	82	932.93
90	63	83	888.04
90	63	84	956.02
90	64	75	647.91
90	64	76	860.99
90	64	77	873.27
90	64	78	790.9
90	64	79	809.19
90	64	80	841.7
90	64	81	886.98
90	64	82	857.32
90	64	83	832.9
90	64	84	880.45
90	65	74	834.38
90	65	75	733.21
90	65	76	863.16
90	65	77	857.81
90	65	78	773.03
90	65	79	764.94
90	65	80	796.88
90	65	81	874.86
90	65	82	890.25
90	65	83	890.11
90	65	84	886.14
90	66	74	891.02
90	66	75	904.75
90	66	76	875.39
90	66	77	833.31
90	66	78	801.47
90	66	79	765.83
90	66	80	800.31
90	66	81	908.46
90	66	82	936.23
90	66	83	937.97
90	66	84	871.63
90	67	74	920.49
90	67	75	884.15
90	67	76	839.59
90	67	77	808.96
90	67	78	797.21
90	67	79	769.32
90	67	80	770.28
90	67	81	812.85
90	67	82	830.26
90	67	83	840.02
90	67	84	775.92
90	68	74	916.71
90	68	75	816.91
90	68	76	810.66
90	68	77	808.11
90	68	78	811.55
90	68	79	791.52
90	68	80	777.15
90	68	81	785.78
90	68	82	788.24
90	68	83	786.17
90	68	84	766.66
90	69	74	855.6
90	69	75	797.04
90	69	76	808.36
90	69	77	817.9
90	69	78	832.73
90	69	79	819.85
90	69	80	801.1
90	69	81	784.22
90	69	82	761.95
90	69	83	743.59
90	69	84	768.41
90	70	74	802.31
90	70	75	778.46
90	70	76	794.59
90	70	77	801.92
90	70	78	795.75
90	70	79	773.79
90	70	80	761.42
90	70	81	764.49
90	70	82	765.25
90	70	83	763.45
90	70	84	775.98
90	71	74	766.85
90	71	75	765.1
90	71	76	785.6
90	71	77	797.51
90	71	78	789.61
90	71	79	766.16
90	71	80	754
90	71	81	765.02
90	71	82	771.15
90	71	83	772.49
90	71	84	768.43
90	72	74	757.34
90	72	75	763.81
90	72	76	785.11
90	72	77	798.11
90	72	78	802.31
90	72	79	777.76
90	72	80	763.06
90	72	81	778.05
90	72	82	786.18
90	72	83	790.91
90	72	84	774.51
90	73	74	770.14
90	73	75	769.69
90	73	76	771.9
90	73	81	826.84
90	73	82	843.85
90	73	83	859.75
90	73	84	837.62
90	74	81	890.2
90	74	82	910.6
90	74	83	926.4
90	74	84	904.76
90	75	81	953.08
90	75	82	974.62
90	75	83	986.93
90	75	84	969.34
90	76	81	951.52
90	76	82	982.95
90	76	83	987.49
90	76	84	982.88
91	47	81	907.92
91	47	82	908.53
91	47	83	891.34
91	47	84	880.53
91	48	81	810.32
91	48	82	805.41
91	48	83	794.2
91	48	84	806.9
91	49	74	788.84
91	49	75	777.02
91	49	76	767.59
91	49	81	759.2
91	49	82	766.33
91	49	83	753.98
91	49	84	774.16
91	50	74	778.57
91	50	75	772.89
91	50	76	761.28
91	50	81	783.79
91	50	82	777.15
91	50	83	741.27
91	50	84	758
91	51	74	781.62
91	51	75	803.3
91	51	76	806.39
91	51	81	765.47
91	51	82	754.01
91	51	83	736.18
91	51	84	751.99
91	52	74	817.62
91	52	75	862.52
91	52	76	891.5
91	52	81	806.28
91	52	82	790.48
91	52	83	764.45
91	52	84	757.48
91	53	74	823.88
91	53	75	897.69
91	53	76	919.37
91	53	81	901.55
91	53	82	862.78
91	53	83	809.78
91	53	84	780.01
91	54	74	806.69
91	54	75	900.46
91	54	76	928.42
91	54	81	904.53
91	54	82	914.96
91	54	83	864.55
91	54	84	828.12
91	55	74	792.95
91	55	75	877.3
91	55	76	918.95
91	55	81	918.7
91	55	82	938.61
91	55	83	901.3
91	55	84	882.85
91	56	74	782.63
91	56	75	853.8
91	56	76	905.26
91	56	81	953.92
91	56	82	935.73
91	56	83	915.69
91	56	84	901.02
91	57	74	831.6
91	57	75	857.83
91	57	76	889.18
91	57	77	947.8
91	57	78	949.27
91	57	79	937.49
91	57	80	922.63
91	57	81	911.68
91	57	82	900.06
91	57	83	885.28
91	57	84	874.82
91	58	74	936.36
91	58	75	892.65
91	58	76	882.05
91	58	77	951.54
91	58	78	955.94
91	58	79	953.95
91	58	80	960.15
91	58	81	964.53
91	58	82	958.85
91	58	83	966.12
91	58	84	984.09
91	59	74	901.57
91	59	75	918.35
91	59	76	927.17
91	59	77	940.69
91	59	78	949.58
91	59	79	959.25
91	59	80	962.54
91	59	81	966.9
91	59	82	931.69
91	59	83	919.37
91	59	84	909.47
91	60	74	774.32
91	60	75	719
91	60	76	647.3
91	60	77	716.67
91	60	78	734.2
91	60	79	705.62
91	60	80	730.29
91	60	81	754.01
91	60	82	752.5
91	60	83	736.49
91	60	84	703.15
91	61	74	714.66
91	61	75	633.24
91	61	76	568.33
91	61	77	701.97
91	61	78	774.18
91	61	79	747.3
91	61	80	754.04
91	61	81	749.98
91	61	82	732.89
91	61	83	674.56
91	61	84	613.71
91	62	74	870.11
91	62	75	757.58
91	62	76	740.04
91	62	77	834.78
91	62	78	887.79
91	62	79	855.64
91	62	80	844.67
91	62	81	833.21
91	62	82	818.09
91	62	83	779.34
91	62	84	776.1
91	63	74	809.57
91	63	75	670.14
91	63	76	880.52
91	63	77	899.31
91	63	78	865.58
91	63	79	915.1
91	63	80	952.13
91	63	81	983.87
91	63	82	951.86
91	63	83	912.3
91	63	84	968.02
91	64	74	827.29
91	64	75	729.38
91	64	76	901.55
91	64	77	883.77
91	64	78	823.62
91	64	79	846.52
91	64	80	876.57
91	64	81	913.6
91	64	82	867.57
91	64	83	833.65
91	64	84	905.43
91	65	74	909.55
91	65	75	903.2
91	65	76	879.5
91	65	77	849.71
91	65	78	802.65
91	65	79	793.81
91	65	80	828.4
91	65	81	895.28
91	65	82	891.28
91	65	83	889
91	65	84	919.61
91	66	74	914.06
91	66	75	946.72
91	66	76	895.49
91	66	77	839.65
91	66	78	784.19
91	66	79	769.3
91	66	80	812.14
91	66	81	901.7
91	66	82	940
91	66	83	954.43
91	66	84	913.37
91	67	74	936.59
91	67	75	918.56
91	67	76	856.56
91	67	81	833.53
91	67	82	865.31
91	67	83	882.04
91	67	84	824.41
91	68	74	935.7
91	68	75	853.94
91	68	76	822.21
91	68	81	808.1
91	68	82	818.99
91	68	83	816.05
91	68	84	797.84
91	69	74	867.86
91	69	75	781.76
91	69	76	814.17
91	69	81	798.2
91	69	82	777.06
91	69	83	752.85
91	69	84	785.13
91	70	74	811.93
91	70	75	784.85
91	70	76	811.78
91	70	81	765.65
91	70	82	762.99
91	70	83	761.9
91	70	84	772.17
91	71	74	769.59
91	71	75	786.63
91	71	76	805.88
91	71	81	771.73
91	71	82	777.51
91	71	83	780.02
91	71	84	782.86
91	72	74	763.98
91	72	75	765.79
91	72	76	800.11
91	72	81	800.78
91	72	82	805.1
91	72	83	799.9
91	72	84	802.45
91	73	74	774.95
91	73	75	773.14
91	73	76	780.31
91	73	81	866.35
91	73	82	879.16
91	73	83	881.06
91	73	84	872.68
91	74	74	785.81
91	74	75	774.22
91	74	76	749.21
91	74	81	929.05
91	74	82	942.27
91	74	83	951.99
91	74	84	940.04
91	75	81	980.17
91	75	82	986.56
91	75	83	1001.9
91	75	84	995.26
91	76	81	959.81
91	76	82	987.11
91	76	83	1011.5
91	76	84	1008.6
92	47	81	962.95
92	47	82	963.78
92	47	83	945.72
92	47	84	941.84
92	48	81	865.16
92	48	82	871.94
92	48	83	875.94
92	48	84	884.19
92	49	74	823.42
92	49	75	809.41
92	49	76	796.83
92	49	81	781.66
92	49	82	805.23
92	49	83	812.55
92	49	84	829.41
92	50	74	816.06
92	50	75	794.77
92	50	76	780.85
92	50	81	788.99
92	50	82	786.13
92	50	83	750.59
92	50	84	776.06
92	51	74	813.29
92	51	75	810.6
92	51	76	798.97
92	51	81	773.5
92	51	82	772.89
92	51	83	752.06
92	51	84	784.5
92	52	74	833.96
92	52	75	854.68
92	52	76	857.6
92	52	81	775.72
92	52	82	772.56
92	52	83	759.05
92	52	84	774.28
92	53	74	869.02
92	53	75	923.27
92	53	76	928.08
92	53	81	815.37
92	53	82	787.37
92	53	83	772.64
92	53	84	768.27
92	54	74	880.39
92	54	75	946.53
92	54	76	955.1
92	54	81	840.35
92	54	82	834.32
92	54	83	799.92
92	54	84	770.79
92	55	74	870.11
92	55	75	908.87
92	55	76	928.85
92	55	81	872.08
92	55	82	876.37
92	55	83	854.79
92	55	84	838.52
92	56	74	839.06
92	56	75	917.72
92	56	76	945.2
92	56	81	926.97
92	56	82	897.95
92	56	83	892.2
92	56	84	885.17
92	57	74	825.91
92	57	75	893.99
92	57	76	921.3
92	57	77	927.9
92	57	78	934.7
92	57	79	933.74
92	57	80	921.16
92	57	81	900.5
92	57	82	875.92
92	57	83	869.08
92	57	84	868.14
92	58	74	877.91
92	58	75	883.39
92	58	76	895.61
92	58	77	921.52
92	58	78	927.88
92	58	79	943.54
92	58	80	954.72
92	58	81	943.06
92	58	82	919.51
92	58	83	926.45
92	58	84	948.29
92	59	74	954.47
92	59	75	973.8
92	59	76	979.26
92	59	77	941.69
92	59	78	962.12
92	59	79	989.79
92	59	80	967.13
92	59	81	946.26
92	59	82	909.49
92	59	83	900.78
92	59	84	898.47
92	60	74	878.06
92	60	75	829.34
92	60	76	748.35
92	60	77	786.89
92	60	78	785.87
92	60	79	731.44
92	60	80	757.75
92	60	81	797.58
92	60	82	804.29
92	60	83	794.48
92	60	84	766.21
92	61	74	806.34
92	61	75	705.54
92	61	76	602.25
92	61	77	752.34
92	61	78	811.7
92	61	79	752.89
92	61	80	794.61
92	61	81	850.33
92	61	82	877.16
92	61	83	841.73
92	61	84	742.94
92	62	74	831.6
92	62	75	691.04
92	62	76	630.32
92	62	77	796.38
92	62	78	895.82
92	62	79	857.71
92	62	80	877.96
92	62	81	914.79
92	62	82	942.96
92	62	83	925.13
92	62	84	862.02
92	63	74	747.49
92	63	75	690.39
92	63	76	872.36
92	63	77	907.43
92	63	78	898.8
92	63	79	944.51
92	63	80	970.19
92	63	81	988.3
92	63	82	1006.4
92	63	83	1004.6
92	63	84	982.16
92	64	74	736.27
92	64	75	747.31
92	64	76	935.82
92	64	77	919.56
92	64	78	864.35
92	64	79	858.53
92	64	80	880.83
92	64	81	923.17
92	64	82	914.56
92	64	83	901.25
92	64	84	914.73
92	65	74	805.56
92	65	75	892.21
92	65	76	919.78
92	65	77	892.66
92	65	78	841.73
92	65	79	801.37
92	65	80	826.6
92	65	81	883.94
92	65	82	899.41
92	65	83	910.98
92	65	84	925.82
92	66	74	846.81
92	66	75	905.31
92	66	76	902.31
92	66	77	873.21
92	66	78	827.7
92	66	79	803.91
92	66	80	818.24
92	66	81	866.14
92	66	82	920.97
92	66	83	950.67
92	66	84	933.36
92	67	74	895.05
92	67	75	908.14
92	67	76	884.24
92	67	81	817.99
92	67	82	869.93
92	67	83	906.24
92	67	84	882.42
92	68	74	925.92
92	68	75	886.59
92	68	76	860.33
92	68	81	804.16
92	68	82	829.61
92	68	83	843.39
92	68	84	835.92
92	69	74	876.76
92	69	75	818.62
92	69	76	830.75
92	69	81	813.28
92	69	82	793.26
92	69	83	772.91
92	69	84	797.09
92	70	74	820.27
92	70	75	789.07
92	70	76	808.77
92	70	81	775.63
92	70	82	768.62
92	70	83	763.69
92	70	84	776.57
92	71	74	775.29
92	71	75	783.14
92	71	76	792.88
92	71	81	781.82
92	71	82	785.43
92	71	83	786.39
92	71	84	802.54
92	72	74	785
92	72	75	797.89
92	72	76	792.28
92	72	81	830.54
92	72	82	833.26
92	72	83	822.25
92	72	84	847.55
92	73	74	789.3
92	73	75	789.21
92	73	76	776.21
92	73	81	897.97
92	73	82	902.38
92	73	83	895.88
92	73	84	910.68
92	74	74	795.01
92	74	75	779.06
92	74	76	756.11
92	74	81	954.77
92	74	82	960.93
92	74	83	967.88
92	74	84	975.88
92	75	81	981.86
92	75	82	993.29
92	75	83	1016.1
92	75	84	1027.6
92	76	81	953.24
92	76	82	978.62
92	76	83	1015.2
92	76	84	1028
93	49	74	829.51
93	49	75	829.77
93	49	76	809.42
93	50	74	825.77
93	50	75	813.89
93	50	76	790.17
93	50	81	789.84
93	50	82	788.72
93	50	83	771.54
93	50	84	806.41
93	51	74	832.23
93	51	75	802.14
93	51	76	777.25
93	51	81	786.01
93	51	82	787.29
93	51	83	766.72
93	51	84	810.61
93	52	74	821.31
93	52	75	825.7
93	52	76	796.9
93	52	81	770.99
93	52	82	770.91
93	52	83	758.4
93	52	84	797.83
93	53	74	861.91
93	53	75	904.38
93	53	76	863.47
93	53	81	746.6
93	53	82	735.23
93	53	83	742.44
93	53	84	776.96
93	54	71	768.26
93	54	72	768.87
93	54	73	838.49
93	54	74	903.24
93	54	75	965.34
93	54	76	923.11
93	54	81	762.62
93	54	82	747.61
93	54	83	731.49
93	54	84	726.63
93	55	71	779.64
93	55	72	713.25
93	55	73	808.64
93	55	74	905.13
93	55	75	945.56
93	55	76	955.48
93	55	81	792.87
93	55	82	771.05
93	55	83	764.78
93	55	84	763.11
93	56	71	845
93	56	72	744.08
93	56	73	816.65
93	56	74	905.4
93	56	75	954.99
93	56	76	954.76
93	56	81	843.14
93	56	82	798
93	56	83	801.95
93	56	84	801.74
93	57	71	948.21
93	57	72	834.5
93	57	73	837.94
93	57	74	872.99
93	57	75	931.77
93	57	76	947.54
93	57	77	934.81
93	57	78	933.12
93	57	79	914.22
93	57	80	890.15
93	58	71	1001.8
93	58	72	920.71
93	58	73	855.13
93	58	74	804.54
93	58	75	890.23
93	58	76	935.09
93	58	77	941.72
93	58	78	927.78
93	58	79	930.19
93	58	80	930.45
93	59	71	937.25
93	59	72	932.81
93	59	73	941.98
93	59	74	963.38
93	59	75	967.33
93	59	76	960.09
93	59	77	929.43
93	59	78	967.53
93	59	79	1010.2
93	59	80	954.39
93	60	71	880.55
93	60	72	899.6
93	60	73	843.45
93	60	74	846.24
93	60	75	855.22
93	60	76	848.36
93	60	77	825.47
93	60	78	784.84
93	60	79	715.46
93	60	80	769.58
93	61	74	705.04
93	61	75	734.69
93	61	76	760.89
93	61	77	814.52
93	61	78	797.67
93	61	79	720.75
93	61	80	811.51
93	62	71	935.44
93	62	72	972.42
93	62	73	867.95
93	62	74	798.89
93	62	75	750.35
93	62	76	725.6
93	62	77	850.92
93	62	78	879.63
93	62	79	828.07
93	62	80	890.99
93	63	71	882.71
93	63	72	933.31
93	63	73	860.13
93	63	74	838.17
93	63	75	849.6
93	63	76	911.1
93	63	77	912.1
93	63	78	908.44
93	63	79	946.82
93	63	80	971.45
93	64	71	837.95
93	64	72	892.61
93	64	73	827.49
93	64	74	844.04
93	64	75	883.83
93	64	76	975
93	64	77	940.78
93	64	78	888.62
93	64	79	865.93
93	64	80	867.78
93	65	71	860.77
93	65	72	933.63
93	65	73	837.09
93	65	74	841.35
93	65	75	902.46
93	65	76	971.27
93	65	77	939.1
93	65	78	877.01
93	65	79	814.99
93	65	80	810.33
93	66	71	860.64
93	66	72	953.88
93	66	73	891.03
93	66	74	905.5
93	66	75	935.01
93	66	76	942.57
93	67	71	836.05
93	67	72	979.91
93	67	73	939.38
93	67	74	931.53
93	67	75	933.44
93	67	76	931.33
93	67	81	777.97
93	67	82	823.08
93	67	83	870.65
93	67	84	894.76
93	68	71	788.82
93	68	72	1007.4
93	68	73	977.44
93	68	74	939.65
93	68	75	910.44
93	68	76	905.13
93	68	81	784.77
93	68	82	802.37
93	68	83	823.75
93	68	84	839.65
93	69	71	723.99
93	69	72	935.21
93	69	73	904.8
93	69	74	883.13
93	69	75	867.88
93	69	76	850.02
93	69	81	830.4
93	69	82	816.72
93	69	83	793.83
93	69	84	780.85
93	70	74	824.74
93	70	75	815.15
93	70	76	821.55
93	70	81	793.38
93	70	82	779.55
93	70	83	766.34
93	70	84	781.57
93	71	74	777.78
93	71	75	779.93
93	71	76	806.73
93	71	81	789.3
93	71	82	787.02
93	71	83	788.05
93	71	84	818.75
93	72	74	821.41
93	72	75	834.71
93	72	76	813.44
93	72	81	848.19
93	72	82	858.92
93	72	83	867.41
93	72	84	883.47
93	73	74	818.61
93	73	75	821.45
93	73	76	800.87
93	73	81	919.48
93	73	82	922.29
93	73	83	921.48
93	73	84	941.05
93	74	74	802.01
93	74	75	791.08
93	74	76	786.15
94	49	74	829.01
94	49	75	837.74
94	49	76	817.75
94	50	71	875.75
94	50	72	845.3
94	50	73	823.54
94	50	74	825.34
94	50	75	818.34
94	50	76	792.08
94	51	71	850.63
94	51	72	844.96
94	51	73	847.11
94	51	74	828.36
94	51	75	795.01
94	51	76	772.91
94	52	71	843.87
94	52	72	836.14
94	52	73	833.54
94	52	74	833.67
94	52	75	834.05
94	52	76	801.47
94	53	69	646.84
94	53	70	801.32
94	53	71	843.48
94	53	72	818.7
94	53	73	831.78
94	53	74	859.45
94	53	75	884.31
94	53	76	846.23
94	54	69	583.77
94	54	70	742.93
94	54	71	816.83
94	54	72	782.69
94	54	73	838.23
94	54	74	895.32
94	54	75	944.5
94	54	76	907.91
94	54	78	886.01
94	54	79	828.57
94	54	80	772.22
94	55	69	582.22
94	55	70	734.46
94	55	71	805.55
94	55	72	736.08
94	55	73	815.43
94	55	74	904.43
94	55	75	971.61
94	55	76	969.13
94	55	78	940.55
94	55	79	874.81
94	55	80	799.64
94	56	69	638.92
94	56	70	765.83
94	56	71	844.13
94	56	72	760.75
94	56	73	829.22
94	56	74	915.25
94	56	75	969.68
94	56	76	950.8
94	56	78	970.71
94	56	79	947.51
94	56	80	859.93
94	57	71	930.97
94	57	72	830.11
94	57	73	849.31
94	57	74	898.27
94	57	75	953.93
94	57	76	956.65
94	57	77	936.91
94	57	78	965.63
94	57	79	943.48
94	57	80	896.44
94	58	71	1002.3
94	58	72	909.52
94	58	73	852.98
94	58	74	819.25
94	58	75	921.54
94	58	76	969.93
94	58	77	975.38
94	58	78	972.44
94	58	79	971.31
94	58	80	946.99
94	59	71	977.58
94	59	72	952.15
94	59	73	950.02
94	59	74	972.95
94	59	75	974.93
94	59	76	958.02
94	59	77	938.71
94	59	78	983.48
94	59	79	1036.8
94	59	80	958.81
94	60	71	864.73
94	60	72	860.32
94	60	73	797.37
94	60	74	803.71
94	60	75	843.95
94	60	76	884.2
94	60	77	816.8
94	60	78	746.8
94	60	79	675.13
94	60	80	772.19
94	61	71	775.68
94	61	72	692.77
94	61	73	549.47
94	61	74	615.92
94	61	75	751.54
94	61	76	876.76
94	61	77	848.13
94	61	78	769.15
94	61	79	658.82
94	61	80	799.86
94	62	71	838.23
94	62	72	837.7
94	62	73	770.9
94	62	74	788.69
94	62	75	845.18
94	62	76	895.72
94	62	77	940.29
94	62	78	887.28
94	62	79	787.94
94	62	80	875.04
94	63	71	873.63
94	63	72	906.73
94	63	73	880.47
94	63	74	942.46
94	63	75	984.06
94	63	76	979.25
94	63	77	941.28
94	63	78	915.37
94	63	79	928.16
94	63	80	954.5
94	64	71	892.24
94	64	72	949.1
94	64	73	920.85
94	64	74	978.06
94	64	75	1000.7
94	64	76	1008.7
94	64	77	963.99
94	64	78	918.81
94	64	79	890.19
94	64	80	873.76
94	65	71	894.5
94	65	72	975.33
94	65	73	941.11
94	65	74	926.06
94	65	75	944.88
94	65	76	1000.1
94	65	77	979.48
94	65	78	928.55
94	65	79	873.86
94	65	80	841.22
94	66	71	878.19
94	66	72	970.13
94	66	73	938.27
94	66	74	959.21
94	66	75	981.67
94	66	76	983.98
94	66	78	956.16
94	66	79	930.92
94	66	80	887.44
94	67	69	581.62
94	67	70	679.61
94	67	71	833.37
94	67	72	962.76
94	67	73	936.72
94	67	74	945.61
94	67	75	957.16
94	67	76	962.41
94	67	78	970.65
94	67	79	916.72
94	67	80	862.51
94	68	69	533.64
94	68	70	583.48
94	68	71	769.89
94	68	72	951.67
94	68	73	943.38
94	68	74	918.85
94	68	75	910.23
94	68	76	925.43
94	68	78	954.44
94	68	79	885.12
94	68	80	839.23
94	69	69	548.22
94	69	70	580.92
94	69	71	724.67
94	69	72	887.2
94	69	73	887.44
94	69	74	881.87
94	69	75	877.61
94	69	76	857.79
94	69	78	884.95
94	69	79	837.28
94	69	80	814.25
94	70	69	552.7
94	70	70	586.97
94	70	71	698.7
94	70	72	839.75
94	70	73	843.13
94	70	74	833.04
94	70	75	827.15
94	70	76	832.77
94	71	71	672.34
94	71	72	799.76
94	71	73	801.85
94	71	74	786.75
94	71	75	779.32
94	71	76	825.85
94	72	71	668.28
94	72	72	810.99
94	72	73	828.09
94	72	74	829.98
94	72	75	834.58
94	72	76	846.02
94	73	71	667.58
94	73	72	838.42
94	73	73	837.77
94	73	74	827.74
94	73	75	827.23
94	73	76	841.76
94	74	74	807.72
94	74	75	799.94
94	74	76	831.14
95	50	71	885.86
95	50	72	850.65
95	50	73	838.6
95	51	71	866.96
95	51	72	853.08
95	51	73	865.02
95	52	71	859.95
95	52	72	860.2
95	52	73	881.74
95	53	69	653.54
95	53	70	809.2
95	53	71	859.53
95	53	72	847.77
95	53	73	868.7
95	53	77	918.96
95	53	78	911.56
95	53	79	854.04
95	53	80	801.33
95	54	69	618.23
95	54	70	777.02
95	54	71	836.82
95	54	72	795.74
95	54	73	832.57
95	54	77	975.52
95	54	78	986.52
95	54	79	896.31
95	54	80	812.22
95	55	69	612.19
95	55	70	769.92
95	55	71	846.57
95	55	72	795.7
95	55	73	828.69
95	55	77	996.46
95	55	78	1017.6
95	55	79	938.29
95	55	80	845.95
95	56	69	653.55
95	56	70	789.96
95	56	71	875.87
95	56	72	819.12
95	56	73	841.34
95	56	77	915.28
95	56	78	997.09
95	56	79	980.83
95	56	80	918.45
95	57	69	733.66
95	57	70	847.87
95	57	71	931.93
95	57	72	859.13
[truncated: 7,412 more rows]
