# Supplementary material for: From mathematics to medicine: A practical primer on topological data analysis (TDA) and the development of related analytic tools for the functional discovery of latent structure in fMRI data
Source: PLoS One. 2021 Aug 12;16(8):e0255859. doi: 10.1371/journal.pone.0255859 (PMC8360597; doi:10.1371/journal.pone.0255859)
Supplement: S1 Data — The included archive of .csv files has one .csv file for each time index. Each .csv file contains a single matrix, which has one column for each of the spatial coordinates x, y, z and one column for the fMRI signal amplitude at voxel (x, y, z) at that time index. This is normalized scan data for a single patient from our study, described in the paper, with an ACC (anterior cingulate cortex) mask applied. This is the data we used, together with our software implementation of our workflow (available at https://github.com/regalski/Wayne-State-TDA), to produce the persistence diagrams, vineyards, and loop locations pictured in the figures and described in the Workflow section of our paper. (ZIP) [file pone.0255859.s004.zip › lea2002_145_121_121_time_245_rdACC.csv]

86	49	77	726.15
86	49	78	703.4
86	49	79	683.1
86	49	80	703.15
86	50	77	733.38
86	50	78	705.37
86	50	79	677.33
86	50	80	675.21
86	51	77	721.07
86	51	78	704.85
86	51	79	698.55
86	51	80	681.12
86	52	77	731.2
86	52	78	714.48
86	52	79	715.92
86	52	80	698.95
86	53	77	810.17
86	53	78	764.76
86	53	79	730.64
86	53	80	722.86
86	54	77	864.8
86	54	78	827.44
86	54	79	804.49
86	54	80	773.03
86	55	77	899.31
86	55	78	866.28
86	55	79	857.52
86	55	80	825.78
86	56	77	912.58
86	56	78	889.91
86	56	79	891.98
86	56	80	878.47
86	57	77	875.9
86	57	78	889.53
86	57	79	890.23
86	57	80	882.05
86	57	81	876.33
86	57	82	839.56
86	58	77	847.57
86	58	78	875.59
86	58	79	884.43
86	58	80	887.49
86	58	81	876.27
86	58	82	858.13
86	59	81	834.72
86	59	82	826.46
86	60	81	742.18
86	60	82	755.93
86	61	81	796.62
86	61	82	805.16
86	62	81	845.52
86	62	82	853.41
86	63	77	890.37
86	63	78	821.9
86	63	79	791.36
86	63	80	789.46
86	63	81	830.34
86	63	82	858.06
86	64	77	875.47
86	64	78	843.59
86	64	79	811.6
86	64	80	756.91
86	64	81	769.39
86	64	82	780.75
86	65	77	874.84
86	65	78	879.01
86	65	79	854.91
86	65	80	774.99
86	65	81	763.88
86	65	82	763.27
86	66	77	901.69
86	66	78	918.44
86	66	79	895.44
86	66	80	801.43
86	66	81	769.1
86	66	82	755.45
86	67	77	855.76
86	67	78	858.4
86	67	79	841.56
86	67	80	783.98
86	68	77	875.66
86	68	78	859.13
86	68	79	830.63
86	68	80	763.61
86	69	77	880.38
86	69	78	844.83
86	69	79	802.23
86	69	80	728.82
86	70	77	795.47
86	70	78	764.85
86	70	79	728.54
86	70	80	681.16
86	71	77	768.08
86	71	78	756.95
86	71	79	738.09
86	71	80	700.37
86	72	77	766.85
86	72	78	761.63
86	72	79	748.9
86	72	80	716.24
86	73	77	751.36
86	73	78	754.38
86	73	79	748.89
86	73	80	721.49
87	46	81	918.56
87	46	82	912.47
87	46	83	931
87	46	84	945.67
87	47	81	815.97
87	47	82	839.87
87	47	83	869
87	47	84	886.5
87	48	81	753.11
87	48	82	767.16
87	48	83	777.65
87	48	84	788.11
87	49	77	734.37
87	49	78	729.96
87	49	79	725.44
87	49	80	718.43
87	49	81	723.96
87	49	82	737.78
87	49	83	740.8
87	49	84	746.39
87	50	77	738.47
87	50	78	729.51
87	50	79	715.1
87	50	80	689.27
87	50	81	687.95
87	50	82	716.59
87	50	83	722.98
87	50	84	728.14
87	51	77	734.56
87	51	78	721.54
87	51	79	713.03
87	51	80	690.16
87	52	77	754.78
87	52	78	733.92
87	52	79	722.92
87	52	80	711.11
87	53	77	843.97
87	53	78	798
87	53	79	745.23
87	53	80	742.55
87	54	77	881.94
87	54	78	846.85
87	54	79	812.02
87	54	80	779.59
87	55	77	889.64
87	55	78	869.5
87	55	79	871.18
87	55	80	830.04
87	55	81	776.04
87	55	82	760.84
87	55	83	747.9
87	55	84	764.12
87	56	77	897.89
87	56	78	884.73
87	56	79	911.64
87	56	80	887.91
87	56	81	843.68
87	56	82	801.35
87	56	83	760.03
87	56	84	765.6
87	57	77	885.67
87	57	78	901.97
87	57	79	921.82
87	57	80	905.43
87	57	81	870.26
87	57	82	826.13
87	57	83	774.16
87	57	84	770.61
87	58	77	873.54
87	58	78	905.08
87	58	79	900.64
87	58	80	889.73
87	58	81	889.6
87	58	82	870.06
87	58	83	840.9
87	58	84	840.58
87	59	77	906.34
87	59	78	897.63
87	59	79	849.28
87	59	80	822.8
87	59	81	859.76
87	59	82	857.25
87	59	83	851.75
87	59	84	854.45
87	60	77	809.01
87	60	78	798.31
87	60	79	773.55
87	60	80	752.09
87	60	81	746.15
87	60	82	765.7
87	60	83	811.98
87	60	84	819.85
87	61	77	762.23
87	61	78	749.44
87	61	79	765.17
87	61	80	808.37
87	61	81	787.3
87	61	82	795.54
87	61	83	830.74
87	61	84	842.7
87	62	77	811.54
87	62	78	776.72
87	62	79	794.85
87	62	80	852.88
87	62	81	840.51
87	62	82	846.2
87	62	83	855.7
87	62	84	857.42
87	63	77	903.46
87	63	78	862.53
87	63	79	824.93
87	63	80	780.74
87	63	81	835.22
87	63	82	874.08
87	63	83	857.56
87	63	84	840.44
87	64	77	892.37
87	64	78	839.64
87	64	79	796.98
87	64	80	749.8
87	64	81	803.45
87	64	82	833.55
87	64	83	795.29
87	64	84	769.33
87	65	77	873.48
87	65	78	834.85
87	65	79	799.09
87	65	80	743.71
87	65	81	772.15
87	65	82	788.39
87	65	83	759.83
87	65	84	745.34
87	66	77	877.82
87	66	78	859.16
87	66	79	821.24
87	66	80	738.02
87	66	81	739.05
87	66	82	742.66
87	66	83	732.56
87	66	84	729.22
87	67	77	895.43
87	67	78	838.45
87	67	79	790.27
87	67	80	741.26
87	67	81	721.56
87	67	82	711.15
87	67	83	708.38
87	67	84	711.26
87	68	77	876.62
87	68	78	821.2
87	68	79	780.22
87	68	80	743.96
87	68	81	727.31
87	68	82	720.4
87	68	83	715.35
87	68	84	712.36
87	69	77	804.31
87	69	78	783.2
87	69	79	761.31
87	69	80	734.43
87	70	77	740.06
87	70	78	738.28
87	70	79	736.22
87	70	80	729.86
87	71	77	746.94
87	71	78	745.35
87	71	79	741.45
87	71	80	738.4
87	72	77	779.79
87	72	78	756.9
87	72	79	744.55
87	72	80	742.95
87	73	77	786.45
87	73	78	767.62
87	73	79	752.92
87	73	80	741.64
87	73	81	755.54
87	73	82	767.39
87	73	83	778
87	73	84	784.61
87	74	81	779.21
87	74	82	821.98
87	74	83	848.81
87	74	84	868.55
87	75	81	794.59
87	75	82	864.18
87	75	83	893.42
87	75	84	919.36
87	76	81	798.32
87	76	82	881.64
87	76	83	904.81
87	76	84	933.5
88	46	81	937.87
88	46	82	924.19
88	46	83	945.06
88	46	84	958.6
88	47	81	856.07
88	47	82	858.59
88	47	83	878.44
88	47	84	892.5
88	48	81	763.16
88	48	82	774.01
88	48	83	775.65
88	48	84	783.51
88	49	77	733.22
88	49	78	732.5
88	49	79	728.32
88	49	80	714.29
88	49	81	726.01
88	49	82	748.56
88	49	83	746.17
88	49	84	747.38
88	50	77	732.41
88	50	78	736.6
88	50	79	733.53
88	50	80	705.03
88	50	81	709.98
88	50	82	741
88	50	83	740.86
88	50	84	737.44
88	51	77	756.63
88	51	78	744.48
88	51	79	731.42
88	51	80	708.39
88	52	77	808.33
88	52	78	778.62
88	52	79	751.69
88	52	80	738.6
88	53	77	887.22
88	53	78	846.19
88	53	79	794.34
88	53	80	786.88
88	54	77	912.23
88	54	78	880.33
88	54	79	846.67
88	54	80	818.27
88	55	77	909.35
88	55	78	883.42
88	55	79	884.94
88	55	80	851.08
88	55	81	807.25
88	55	82	816.22
88	55	83	825.37
88	55	84	848.09
88	56	77	883.92
88	56	78	866.69
88	56	79	891.91
88	56	80	879.7
88	56	81	852.28
88	56	82	842.19
88	56	83	828.55
88	56	84	855.96
88	57	77	877.31
88	57	78	886.6
88	57	79	898.64
88	57	80	885.96
88	57	81	855.93
88	57	82	832.37
88	57	83	808.68
88	57	84	846.24
88	58	77	880.94
88	58	78	904.98
88	58	79	890.32
88	58	80	883.97
88	58	81	892.93
88	58	82	888.06
88	58	83	867.98
88	58	84	886.18
88	59	77	915.72
88	59	78	886.51
88	59	79	853.78
88	59	80	849.16
88	59	81	894.92
88	59	82	892.48
88	59	83	870.78
88	59	84	864.99
88	60	77	866.36
88	60	78	843.89
88	60	79	811.78
88	60	80	775.47
88	60	81	747.66
88	60	82	743.72
88	60	83	770.77
88	60	84	783.8
88	61	77	833.37
88	61	78	833.21
88	61	79	826.39
88	61	80	820.94
88	61	81	794.82
88	61	82	790.78
88	61	83	810.56
88	61	84	830.1
88	62	77	855.35
88	62	78	855.08
88	62	79	850.99
88	62	80	855.15
88	62	81	862
88	62	82	864.91
88	62	83	863.51
88	62	84	868.94
88	63	77	911.51
88	63	78	868.44
88	63	79	842.13
88	63	80	820.38
88	63	81	883.16
88	63	82	917.41
88	63	83	901.82
88	63	84	879.33
88	64	77	910.07
88	64	78	838.04
88	64	79	800.58
88	64	80	785.26
88	64	81	863.09
88	64	82	899.49
88	64	83	870.2
88	64	84	833.77
88	65	77	896.76
88	65	78	822.7
88	65	79	778.21
88	65	80	752.18
88	65	81	825.85
88	65	82	866.5
88	65	83	842.87
88	65	84	807.57
88	66	77	893.74
88	66	78	831
88	66	79	776.54
88	66	80	717.94
88	66	81	779.77
88	66	82	816.23
88	66	83	803.43
88	66	84	775.45
88	67	77	868.37
88	67	78	808.77
88	67	79	762.51
88	67	80	733.18
88	67	81	741.74
88	67	82	744.83
88	67	83	743.95
88	67	84	734.27
88	68	77	827.12
88	68	78	786.98
88	68	79	756.3
88	68	80	741.72
88	68	81	738.74
88	68	82	735.84
88	68	83	738.68
88	68	84	737.73
88	69	77	775.79
88	69	78	753.49
88	69	79	739.36
88	69	80	738.8
88	70	77	743.13
88	70	78	726.39
88	70	79	725.17
88	70	80	746.3
88	71	77	744.82
88	71	78	728.93
88	71	79	729.88
88	71	80	754.66
88	72	77	761.43
88	72	78	739.96
88	72	79	734.43
88	72	80	754.43
88	73	77	759.74
88	73	78	743.14
88	73	79	737.24
88	73	80	748.79
88	73	81	768.75
88	73	82	785.08
88	73	83	806.48
88	73	84	811.9
88	74	81	813.63
88	74	82	858.55
88	74	83	880.99
88	74	84	894.64
88	75	81	870.16
88	75	82	935.13
88	75	83	930.97
88	75	84	947.3
88	76	81	870.66
88	76	82	959.38
88	76	83	915.32
88	76	84	939.21
89	46	81	945.32
89	46	82	940.77
89	46	83	950.1
89	46	84	951.95
89	47	81	888.49
89	47	82	884.21
89	47	83	876.71
89	47	84	874.45
89	48	81	778.84
89	48	82	786.77
89	48	83	775.8
89	48	84	775.49
89	49	77	738.87
89	49	78	731.83
89	49	79	724.52
89	49	80	712.83
89	49	81	731.03
89	49	82	759.17
89	49	83	758.19
89	49	84	759.16
89	50	74	732.94
89	50	75	745.44
89	50	76	745.91
89	50	77	744.37
89	50	78	740.82
89	50	79	736.07
89	50	80	719.83
89	50	81	734.75
89	50	82	767.14
89	50	83	767.69
89	50	84	765.23
89	51	74	760.8
89	51	75	790.35
89	51	76	799.46
89	51	77	792.48
89	51	78	779.07
89	51	79	759.8
89	51	80	735.87
89	51	81	731.31
89	51	82	737.66
89	51	83	733.29
89	51	84	730.81
89	52	74	788.64
89	52	75	866.72
89	52	76	896.07
89	52	77	870.6
89	52	78	840.44
89	52	79	813.54
89	52	80	788.93
89	52	81	774.23
89	52	82	768.43
89	52	83	759.05
89	52	84	748.94
89	53	74	789.71
89	53	75	868.35
89	53	76	904.06
89	53	77	876.91
89	53	78	871.77
89	53	79	864.67
89	53	80	858.46
89	53	81	848.29
89	53	82	840.33
89	53	83	820.68
89	53	84	802.41
89	54	74	772.05
89	54	75	848.36
89	54	76	908.88
89	54	77	890.98
89	54	78	878.94
89	54	79	862.77
89	54	80	862.12
89	54	81	856.83
89	54	82	862.56
89	54	83	867.35
89	54	84	881.09
89	55	75	834.83
89	55	76	929.83
89	55	77	906.25
89	55	78	878
89	55	79	862.15
89	55	80	867.97
89	55	81	865.62
89	55	82	881.55
89	55	83	894.99
89	55	84	908.54
89	56	75	818.96
89	56	76	896.33
89	56	77	885.56
89	56	78	871.05
89	56	79	874.33
89	56	80	881.42
89	56	81	884.8
89	56	82	899.63
89	56	83	905.86
89	56	84	905.92
89	57	75	846.1
89	57	76	876.5
89	57	77	884.77
89	57	78	878.53
89	57	79	852.16
89	57	80	852.05
89	57	81	861.17
89	57	82	867.41
89	57	83	878.26
89	57	84	902.08
89	58	77	894.5
89	58	78	901.78
89	58	79	863.08
89	58	80	872.18
89	58	81	909.64
89	58	82	923.96
89	58	83	933.34
89	58	84	946.1
89	59	77	906.78
89	59	78	902.05
89	59	79	888.21
89	59	80	904.21
89	59	81	940.94
89	59	82	930.5
89	59	83	899.56
89	59	84	885.62
89	60	77	830.28
89	60	78	818.61
89	60	79	817.4
89	60	80	798.76
89	60	81	741.47
89	60	82	700.08
89	60	83	670.32
89	60	84	720.94
89	61	77	805.14
89	61	78	810.83
89	61	79	820.87
89	61	80	807.44
89	61	81	770.37
89	61	82	737.99
89	61	83	693.82
89	61	84	787.23
89	62	77	867.29
89	62	78	868.38
89	62	79	855.55
89	62	80	845.15
89	62	81	867.17
89	62	82	864.17
89	62	83	812.02
89	62	84	866.97
89	63	77	900.57
89	63	78	854.01
89	63	79	855.78
89	63	80	891.52
89	63	81	953.97
89	63	82	979.65
89	63	83	960.01
89	63	84	923.55
89	64	77	895.97
89	64	78	817.34
89	64	79	804.76
89	64	80	837.46
89	64	81	899.73
89	64	82	930.32
89	64	83	921.15
89	64	84	879.56
89	65	77	876.78
89	65	78	799.36
89	65	79	774.43
89	65	80	788.25
89	65	81	862.99
89	65	82	910.93
89	65	83	910.87
89	65	84	858.01
89	66	75	864.17
89	66	76	868.32
89	66	77	863.49
89	66	78	809.1
89	66	79	768
89	66	80	740.57
89	66	81	840.76
89	66	82	901.76
89	66	83	887.1
89	66	84	825.84
89	67	75	887.93
89	67	76	860.08
89	67	77	817.2
89	67	78	788.8
89	67	79	764.73
89	67	80	745.96
89	67	81	781.08
89	67	82	800.4
89	67	83	793.66
89	67	84	769.52
89	68	75	870.25
89	68	76	829.07
89	68	77	788.15
89	68	78	780.7
89	68	79	770.01
89	68	80	757.13
89	68	81	766.31
89	68	82	770.12
89	68	83	761.56
89	68	84	755.62
89	69	74	867.36
89	69	75	826.18
89	69	76	795.8
89	69	77	779.58
89	69	78	778.07
89	69	79	766.82
89	69	80	753.05
89	69	81	765.56
89	69	82	770.33
89	69	83	754.22
89	69	84	756.62
89	70	74	826.87
89	70	75	800.09
89	70	76	775.58
89	70	77	760.66
89	70	78	743.81
89	70	79	736.59
89	70	80	750.16
89	70	81	760.03
89	70	82	766.73
89	70	83	768.97
89	70	84	774.28
89	71	74	798.65
89	71	75	782.12
89	71	76	765.21
89	71	77	755.91
89	71	78	736.69
89	71	79	731.55
89	71	80	755.15
89	71	81	765.22
89	71	82	769.54
89	71	83	761.44
89	71	84	755.17
89	72	74	787.67
89	72	75	779.55
89	72	76	768.13
89	72	77	759.51
89	72	78	746.28
89	72	79	741.15
89	72	80	756.02
89	72	81	777.55
89	72	82	788.96
89	72	83	768.51
89	72	84	756.12
89	73	74	774.27
89	73	75	767.07
89	73	76	757.54
89	73	77	754.02
89	73	78	740.91
89	73	79	739.13
89	73	80	752.25
89	73	81	785.92
89	73	82	815.42
89	73	83	838.26
89	73	84	837.94
89	74	81	845.69
89	74	82	886.64
89	74	83	902.9
89	74	84	908.04
89	75	81	937.7
89	75	82	976.04
89	75	83	946.85
89	75	84	957.81
89	76	81	931.43
89	76	82	995.03
89	76	83	953.25
89	76	84	966.13
90	46	81	942.47
90	46	82	950.4
90	46	83	954.17
90	46	84	945.4
90	47	81	900.08
90	47	82	902.59
90	47	83	863.62
90	47	84	850.79
90	48	81	790.38
90	48	82	799.65
90	48	83	784.1
90	48	84	783.03
90	49	74	752.43
90	49	75	754.21
90	49	76	756.48
90	49	81	738.53
90	49	82	763.1
90	49	83	766.6
90	49	84	773.41
90	50	74	749.6
90	50	75	757.57
90	50	76	762.13
90	50	77	763.62
90	50	78	748.64
90	50	79	739.92
90	50	80	744.48
90	50	81	760.19
90	50	82	780.94
90	50	83	776.86
90	50	84	777.16
90	51	74	772.38
90	51	75	804.47
90	51	76	819.52
90	51	77	821.02
90	51	78	804.3
90	51	79	785.71
90	51	80	769.93
90	51	81	762.73
90	51	82	757.92
90	51	83	748.12
90	51	84	741
90	52	74	794.31
90	52	75	872.49
90	52	76	913.89
90	52	77	911.62
90	52	78	895.75
90	52	79	873.34
90	52	80	838.94
90	52	81	820.16
90	52	82	801.85
90	52	83	779.76
90	52	84	756.94
90	53	74	783.34
90	53	75	862.61
90	53	76	902.73
90	53	77	882.41
90	53	78	901.6
90	53	79	938.03
90	53	80	929.07
90	53	81	917.45
90	53	82	896.45
90	53	83	854.79
90	53	84	811.26
90	54	74	758.79
90	54	75	838.64
90	54	76	896.03
90	54	77	878.18
90	54	78	879.4
90	54	79	876.91
90	54	80	897.57
90	54	81	921.63
90	54	82	927.11
90	54	83	906.43
90	54	84	876.4
90	55	74	771.95
90	55	75	836.04
90	55	76	914.04
90	55	77	914.74
90	55	78	882.09
90	55	79	832.43
90	55	80	871.52
90	55	81	913.36
90	55	82	929.32
90	55	83	925.04
90	55	84	910.94
90	56	74	798.41
90	56	75	815.7
90	56	76	880.68
90	56	77	916.74
90	56	78	919.27
90	56	79	894.39
90	56	80	899.18
90	56	81	911.53
90	56	82	918.91
90	56	83	923.81
90	56	84	921.51
90	57	74	857.14
90	57	75	846.24
90	57	76	867.61
90	57	77	905.39
90	57	78	902.2
90	57	79	849.25
90	57	80	852.13
90	57	81	894.3
90	57	82	900.34
90	57	83	910.02
90	57	84	920.61
90	58	74	927.97
90	58	75	923.39
90	58	76	893.83
90	58	77	910.88
90	58	78	912.37
90	58	79	855.11
90	58	80	876.33
90	58	81	954.08
90	58	82	972.37
90	58	83	983.55
90	58	84	1003.4
90	59	75	912.21
90	59	76	891.68
90	59	77	909.88
90	59	78	941.64
90	59	79	921.57
90	59	80	950.23
90	59	81	996.44
90	59	82	980.39
90	59	83	942
90	59	84	939.48
90	60	75	785.7
90	60	76	740.61
90	60	77	735.99
90	60	78	759.23
90	60	79	767.82
90	60	80	766.72
90	60	81	730.79
90	60	82	706.73
90	60	83	684.22
90	60	84	696.37
90	61	77	705.05
90	61	78	740.24
90	61	79	768.74
90	61	80	761.91
90	61	81	704.68
90	61	82	657.47
90	61	83	602.76
90	61	84	684.05
90	62	75	836.84
90	62	76	851.53
90	62	77	863.78
90	62	78	866.61
90	62	79	852.61
90	62	80	836.61
90	62	81	806.61
90	62	82	768.35
90	62	83	696.11
90	62	84	789.28
90	63	75	745.89
90	63	76	832.27
90	63	77	900.25
90	63	78	854.58
90	63	79	875.22
90	63	80	924.15
90	63	81	967.6
90	63	82	958.19
90	63	83	885.28
90	63	84	921.13
90	64	75	732.09
90	64	76	818.12
90	64	77	876.31
90	64	78	795.9
90	64	79	808.18
90	64	80	868.7
90	64	81	911.99
90	64	82	914.36
90	64	83	862.98
90	64	84	878.46
90	65	74	861.46
90	65	75	810.27
90	65	76	826.2
90	65	77	836.78
90	65	78	760.99
90	65	79	761.92
90	65	80	814.89
90	65	81	881.93
90	65	82	919.38
90	65	83	904.25
90	65	84	889.23
90	66	74	874.13
90	66	75	887.91
90	66	76	855.5
90	66	77	807.36
90	66	78	774.48
90	66	79	763.84
90	66	80	773.37
90	66	81	882.48
90	66	82	953.19
90	66	83	950.91
90	66	84	890.6
90	67	74	903.56
90	67	75	885.21
90	67	76	831.63
90	67	77	774.92
90	67	78	763.14
90	67	79	765.26
90	67	80	777.25
90	67	81	815.8
90	67	82	834.22
90	67	83	826
90	67	84	793.9
90	68	74	931.67
90	68	75	852.92
90	68	76	800.68
90	68	77	772.08
90	68	78	775.52
90	68	79	784.52
90	68	80	790.17
90	68	81	791.81
90	68	82	790.27
90	68	83	779.2
90	68	84	776.72
90	69	74	850.6
90	69	75	820.01
90	69	76	802.34
90	69	77	794.88
90	69	78	810.74
90	69	79	809.89
90	69	80	777.16
90	69	81	791.23
90	69	82	794.93
90	69	83	771.56
90	69	84	783.41
90	70	74	801.34
90	70	75	805.48
90	70	76	793.59
90	70	77	771.9
90	70	78	772.7
90	70	79	765.76
90	70	80	752.45
90	70	81	767.52
90	70	82	778.28
90	70	83	779.49
90	70	84	787.06
90	71	74	781.93
90	71	75	797.15
90	71	76	784.63
90	71	77	756.54
90	71	78	752.63
90	71	79	750.19
90	71	80	749.05
90	71	81	766.06
90	71	82	781.18
90	71	83	784.5
90	71	84	785.47
90	72	74	786.45
90	72	75	792.91
90	72	76	783.17
90	72	77	762.15
90	72	78	761.32
90	72	79	762.78
90	72	80	763.11
90	72	81	791.08
90	72	82	811.19
90	72	83	799.93
90	72	84	796.57
90	73	74	798.23
90	73	75	794.79
90	73	76	780.96
90	73	81	835.83
90	73	82	870.83
90	73	83	872.73
90	73	84	867.59
90	74	81	904.25
90	74	82	935.63
90	74	83	938.4
90	74	84	934.76
90	75	81	984.15
90	75	82	994.69
90	75	83	990.98
90	75	84	992.4
90	76	81	968.6
90	76	82	1001.1
90	76	83	989.58
90	76	84	997.94
91	47	81	894.09
91	47	82	900.66
91	47	83	900.4
91	47	84	901.56
91	48	81	812.29
91	48	82	813.35
91	48	83	828.15
91	48	84	841.87
91	49	74	781.91
91	49	75	784.11
91	49	76	782.67
91	49	81	766.23
91	49	82	776.36
91	49	83	797.02
91	49	84	812.21
91	50	74	777.65
91	50	75	780.99
91	50	76	778.32
91	50	81	776.85
91	50	82	795.19
91	50	83	788.3
91	50	84	791.04
91	51	74	790.73
91	51	75	816.48
91	51	76	818.55
91	51	81	771.45
91	51	82	768.98
91	51	83	758.16
91	51	84	757
91	52	74	819.62
91	52	75	876.61
91	52	76	902.6
91	52	81	808.36
91	52	82	793.55
91	52	83	777.48
91	52	84	759.49
91	53	74	831.92
91	53	75	895.8
91	53	76	928.5
91	53	81	892.6
91	53	82	867.79
91	53	83	841.8
91	53	84	808.05
91	54	74	824.75
91	54	75	891.56
91	54	76	935.54
91	54	81	915.55
91	54	82	901
91	54	83	876.61
91	54	84	845.19
91	55	74	834.99
91	55	75	899.35
91	55	76	948.97
91	55	81	928.77
91	55	82	920.66
91	55	83	909.37
91	55	84	899
91	56	74	828.65
91	56	75	866.88
91	56	76	915.38
91	56	81	940.98
91	56	82	936.79
91	56	83	935.76
91	56	84	938.13
91	57	74	856.67
91	57	75	858.91
91	57	76	878.24
91	57	77	949.76
91	57	78	978.15
91	57	79	949.38
91	57	80	932.54
91	57	81	933.63
91	57	82	932.01
91	57	83	933.25
91	57	84	938.85
91	58	74	939.34
91	58	75	919.62
91	58	76	885.04
91	58	77	952.47
91	58	78	984.85
91	58	79	944
91	58	80	945.28
91	58	81	979.68
91	58	82	985.03
91	58	83	994.3
91	58	84	1021.3
91	59	74	914.78
91	59	75	929.56
91	59	76	927.36
91	59	77	955.8
91	59	78	972.59
91	59	79	951.21
91	59	80	959.45
91	59	81	982.79
91	59	82	969.61
91	59	83	955.29
91	59	84	959.35
91	60	74	809.44
91	60	75	761.06
91	60	76	722.31
91	60	77	745.61
91	60	78	798.08
91	60	79	766.53
91	60	80	756.26
91	60	81	754
91	60	82	756.56
91	60	83	755.65
91	60	84	721.38
91	61	74	746.9
91	61	75	623.59
91	61	76	616.77
91	61	77	682.33
91	61	78	799.4
91	61	79	783.49
91	61	80	775.14
91	61	81	766.91
91	61	82	746.74
91	61	83	702.35
91	61	84	670.52
91	62	74	907.3
91	62	75	668.8
91	62	76	778.21
91	62	77	862.82
91	62	78	921.69
91	62	79	899.55
91	62	80	890.58
91	62	81	888.11
91	62	82	858.04
91	62	83	791.36
91	62	84	799.21
91	63	74	883.47
91	63	75	677.19
91	63	76	828.7
91	63	77	911.53
91	63	78	864.8
91	63	79	905.33
91	63	80	954.37
91	63	81	976.09
91	63	82	963.03
91	63	83	900.41
91	63	84	950.03
91	64	74	848.41
91	64	75	767.53
91	64	76	858.67
91	64	77	884.86
91	64	78	801.67
91	64	79	831.52
91	64	80	884.55
91	64	81	920.54
91	64	82	914.52
91	64	83	850.66
91	64	84	896.42
91	65	74	868.57
91	65	75	943.17
91	65	76	898.54
91	65	77	832.76
91	65	78	766.63
91	65	79	777.78
91	65	80	824.42
91	65	81	895.34
91	65	82	924.39
91	65	83	894.18
91	65	84	914.74
91	66	74	874.15
91	66	75	924.83
91	66	76	870.6
91	66	77	798.74
91	66	78	757.24
91	66	79	759.34
91	66	80	791.25
91	66	81	888.8
91	66	82	953.03
91	66	83	973.4
91	66	84	941.34
91	67	74	901.71
91	67	75	900.65
91	67	76	839.62
91	67	81	831.55
91	67	82	864.31
91	67	83	885.05
91	67	84	851.41
91	68	74	927.7
91	68	75	871.95
91	68	76	817.25
91	68	81	809.19
91	68	82	817.06
91	68	83	822.07
91	68	84	808.89
91	69	74	835.92
91	69	75	814.81
91	69	76	799.2
91	69	81	810.26
91	69	82	809.06
91	69	83	781.81
91	69	84	789.12
91	70	74	790.97
91	70	75	798.89
91	70	76	787.8
91	70	81	775.66
91	70	82	782.98
91	70	83	788.88
91	70	84	792.18
91	71	74	782.58
91	71	75	797.62
91	71	76	778.88
91	71	81	770.76
91	71	82	787.53
91	71	83	805.02
91	71	84	809.88
91	72	74	785.97
91	72	75	787.84
91	72	76	774.18
91	72	81	806.77
91	72	82	824.09
91	72	83	824.88
91	72	84	833.45
91	73	74	804.92
91	73	75	796.18
91	73	76	780.39
91	73	81	876.38
91	73	82	901.2
91	73	83	899.06
91	73	84	902.67
91	74	74	822.76
91	74	75	805.21
91	74	76	782.22
91	74	81	948.09
91	74	82	969.31
91	74	83	976
91	74	84	977.06
91	75	81	998.3
91	75	82	1002.6
91	75	83	1030
91	75	84	1037.3
91	76	81	973.9
91	76	82	996.21
91	76	83	1028.6
91	76	84	1042.7
92	47	81	959.04
92	47	82	971.81
92	47	83	970.69
92	47	84	979.82
92	48	81	864.13
92	48	82	878.86
92	48	83	900.88
92	48	84	918.18
92	49	74	810.49
92	49	75	830.46
92	49	76	814.85
92	49	81	787.68
92	49	82	808.23
92	49	83	847.56
92	49	84	868.45
92	50	74	810.17
92	50	75	813.86
92	50	76	794.89
92	50	81	792.04
92	50	82	810.18
92	50	83	818.63
92	50	84	826.11
92	51	74	806.39
92	51	75	805.8
92	51	76	795.17
92	51	81	780.49
92	51	82	790.88
92	51	83	779.06
92	51	84	789.55
92	52	74	838.92
92	52	75	869.72
92	52	76	856.67
92	52	81	780.77
92	52	82	783.57
92	52	83	770.05
92	52	84	765.28
92	53	74	898.01
92	53	75	939.34
92	53	76	928.19
92	53	81	800.47
92	53	82	800.41
92	53	83	797.66
92	53	84	790.28
92	54	74	952.35
92	54	75	980.55
92	54	76	975.16
92	54	81	832.42
92	54	82	824.36
92	54	83	808.93
92	54	84	788.78
92	55	74	916.16
92	55	75	965.93
92	55	76	984.89
92	55	81	872.16
92	55	82	860.45
92	55	83	852.89
92	55	84	847.63
92	56	74	885.12
92	56	75	943.83
92	56	76	974.34
92	56	81	918.1
92	56	82	903.08
92	56	83	901.29
92	56	84	910.21
92	57	74	874.96
92	57	75	907.04
92	57	76	937.37
92	57	77	944.96
92	57	78	954.73
92	57	79	952.74
92	57	80	931.14
92	57	81	912.48
92	57	82	899.89
92	57	83	903.06
92	57	84	920.17
92	58	74	905.92
92	58	75	893.46
92	58	76	905.68
92	58	77	945.55
92	58	78	967.91
92	58	79	965.67
92	58	80	957.88
92	58	81	949.17
92	58	82	943.61
92	58	83	953.55
92	58	84	987.41
92	59	74	952.61
92	59	75	963.92
92	59	76	965.38
92	59	77	959.8
92	59	78	965.23
92	59	79	982.83
92	59	80	979.11
92	59	81	960.22
92	59	82	944.45
92	59	83	937.7
92	59	84	944.31
92	60	74	904.98
92	60	75	883.3
92	60	76	819.31
92	60	77	811.81
92	60	78	839.79
92	60	79	796.34
92	60	80	777.64
92	60	81	801.52
92	60	82	818.33
92	60	83	824.52
92	60	84	773.29
92	61	74	876.34
92	61	75	759.72
92	61	76	715.49
92	61	77	766.56
92	61	78	851.86
92	61	79	798.04
92	61	80	796.7
92	61	81	858.47
92	61	82	890.31
92	61	83	884.77
92	61	84	778.83
92	62	74	899.71
92	62	75	626.32
92	62	76	770.47
92	62	77	883.4
92	62	78	942.8
92	62	79	906.64
92	62	80	907.88
92	62	81	959.8
92	62	82	978.05
92	62	83	969.24
92	62	84	896.15
92	63	74	827.61
92	63	75	656.7
92	63	76	837.65
92	63	77	921.62
92	63	78	900.96
92	63	79	935.72
92	63	80	972.42
92	63	81	985.54
92	63	82	994.69
92	63	83	991.84
92	63	84	1003.3
92	64	74	750.64
92	64	75	789.5
92	64	76	884.95
92	64	77	913.64
92	64	78	858.39
92	64	79	858.51
92	64	80	880.82
92	64	81	920.21
92	64	82	934.65
92	64	83	909.36
92	64	84	938.79
92	65	74	787.81
92	65	75	992.27
92	65	76	948.83
92	65	77	890.69
92	65	78	839.7
92	65	79	798.37
92	65	80	799.65
92	65	81	873.04
92	65	82	914.59
92	65	83	914.21
92	65	84	946
92	66	74	829.07
92	66	75	931.44
92	66	76	909.4
92	66	77	873.28
92	66	78	834.72
92	66	79	795.92
92	66	80	788.3
92	66	81	852.27
92	66	82	914.1
92	66	83	960.73
92	66	84	979.38
92	67	74	880.24
92	67	75	902.27
92	67	76	885.33
92	67	81	811.03
92	67	82	863
92	67	83	918.32
92	67	84	910.49
92	68	74	926.01
92	68	75	888.64
92	68	76	865.35
92	68	81	797.23
92	68	82	824.69
92	68	83	856.44
92	68	84	843.97
92	69	74	860.85
92	69	75	832.69
92	69	76	816.79
92	69	81	810.31
92	69	82	808.26
92	69	83	793.91
92	69	84	790.1
92	70	74	834.28
92	70	75	804.11
92	70	76	787.8
92	70	81	780.61
92	70	82	786.6
92	70	83	789.67
92	70	84	793.55
92	71	74	842.25
92	71	75	802.2
92	71	76	775.92
92	71	81	778.88
92	71	82	795.49
92	71	83	814.45
92	71	84	827.6
92	72	74	833.98
92	72	75	824.95
92	72	76	791.36
92	72	81	840.55
92	72	82	853.29
92	72	83	851.27
92	72	84	869.57
92	73	74	841.27
92	73	75	824.25
92	73	76	793.27
92	73	81	912.02
92	73	82	926.44
92	73	83	922.92
92	73	84	934.7
92	74	74	861.98
92	74	75	813.09
92	74	76	783.15
92	74	81	977.79
92	74	82	993.95
92	74	83	1002.9
92	74	84	1010.9
92	75	81	997.96
92	75	82	1008.4
92	75	83	1050.3
92	75	84	1069.8
92	76	81	970.3
92	76	82	987.69
92	76	83	1032.3
92	76	84	1064
93	49	74	823.54
93	49	75	845.75
93	49	76	815.41
93	50	74	821.84
93	50	75	829.91
93	50	76	801.18
93	50	81	793.85
93	50	82	810.7
93	50	83	839.57
93	50	84	860.47
93	51	74	832.33
93	51	75	807.28
93	51	76	782.37
93	51	81	792.07
93	51	82	807.34
93	51	83	805.77
93	51	84	825.67
93	52	74	838.31
93	52	75	838.75
93	52	76	810.94
93	52	81	787.02
93	52	82	794.9
93	52	83	779.4
93	52	84	793.89
93	53	74	889.96
93	53	75	908.48
93	53	76	873.57
93	53	81	749.6
93	53	82	756.26
93	53	83	765.5
93	53	84	787.06
93	54	71	793.32
93	54	72	765.93
93	54	73	831.53
93	54	74	968.21
93	54	75	977.37
93	54	76	940.2
93	54	81	759.63
93	54	82	757.62
93	54	83	750.48
93	54	84	739.61
93	55	71	828.64
93	55	72	797.22
93	55	73	840.63
93	55	74	965.14
93	55	75	1003.6
93	55	76	998.53
93	55	81	797.86
93	55	82	784.06
93	55	83	778.83
93	55	84	778.21
93	56	71	867.04
93	56	72	838.09
93	56	73	836.68
93	56	74	930.47
93	56	75	980.1
93	56	76	991.85
93	56	81	853.16
93	56	82	828.05
93	56	83	825.01
93	56	84	835.79
93	57	71	936.23
93	57	72	878.56
93	57	73	823.03
93	57	74	883.02
93	57	75	931.82
93	57	76	965.57
93	57	77	951.79
93	57	78	949.04
93	57	79	947.07
93	57	80	903.01
93	58	71	973.83
93	58	72	962.66
93	58	73	905.06
93	58	74	874.52
93	58	75	897.29
93	58	76	950.1
93	58	77	954.64
93	58	78	958.69
93	58	79	968.17
93	58	80	948.46
93	59	71	959.22
93	59	72	977.82
93	59	73	957.16
93	59	74	962.57
93	59	75	968.43
93	59	76	968.17
93	59	77	953.53
93	59	78	959.62
93	59	79	1001.2
93	59	80	991.3
93	60	71	926.58
93	60	72	958.64
93	60	73	903.43
93	60	74	906.21
93	60	75	910.3
93	60	76	882.44
93	60	77	850.45
93	60	78	834.76
93	60	79	787.31
93	60	80	789.43
93	61	74	821.37
93	61	75	786.93
93	61	76	808.13
93	61	77	826.69
93	61	78	837.73
93	61	79	771.81
93	61	80	790.59
93	62	71	902.38
93	62	72	1033.5
93	62	73	1008.1
93	62	74	923.9
93	62	75	798.33
93	62	76	855.63
93	62	77	907.91
93	62	78	926.51
93	62	79	882.93
93	62	80	893.88
93	63	71	859.78
93	63	72	934.4
93	63	73	954.16
93	63	74	920.26
93	63	75	866.73
93	63	76	902.21
93	63	77	921.18
93	63	78	904.49
93	63	79	938.98
93	63	80	968.65
93	64	71	874.06
93	64	72	885.85
93	64	73	861.68
93	64	74	862.12
93	64	75	911.87
93	64	76	932.07
93	64	77	928.86
93	64	78	886.64
93	64	79	875.9
93	64	80	874.75
93	65	71	894.82
93	65	72	962.61
93	65	73	906.02
93	65	74	888.29
93	65	75	963.51
93	65	76	963.35
93	65	77	933.14
93	65	78	889
93	65	79	820.99
93	65	80	787.36
93	66	71	891.68
93	66	72	962.88
93	66	73	939.09
93	66	74	933.61
93	66	75	972.1
93	66	76	958.66
93	67	71	877.07
93	67	72	945.99
93	67	73	956.49
93	67	74	952.62
93	67	75	956.52
93	67	76	951.43
93	67	81	776.94
93	67	82	820.11
93	67	83	893.7
93	67	84	922.82
93	68	71	884.86
93	68	72	979.34
93	68	73	991.46
93	68	74	972.7
93	68	75	924.53
93	68	76	925.18
93	68	81	779.79
93	68	82	808.43
93	68	83	844.81
93	68	84	855.7
93	69	71	779.02
93	69	72	910.26
93	69	73	921.92
93	69	74	887.24
93	69	75	862
93	69	76	855.11
93	69	81	805.42
93	69	82	805.75
93	69	83	801.88
93	69	84	801.9
93	70	74	833.79
93	70	75	824.19
93	70	76	816.58
93	70	81	784.34
93	70	82	783.53
93	70	83	778.34
93	70	84	792.57
93	71	74	818.79
93	71	75	820.97
93	71	76	806.75
93	71	81	779.37
93	71	82	789.1
93	71	83	795.14
93	71	84	824.82
93	72	74	834.46
93	72	75	839.81
93	72	76	819.5
93	72	81	862.18
93	72	82	876.92
93	72	83	878.45
93	72	84	911.48
93	73	74	850.62
93	73	75	834.48
93	73	76	817.9
93	73	81	937.53
93	73	82	953.33
93	73	83	953.5
93	73	84	974.05
93	74	74	884.98
93	74	75	827.11
93	74	76	813.17
94	49	74	838.98
94	49	75	852.69
94	49	76	825.74
94	50	71	872.77
94	50	72	866.31
94	50	73	842.56
94	50	74	835.34
94	50	75	849.28
94	50	76	817.04
94	51	71	846.71
94	51	72	849.02
94	51	73	847.17
94	51	74	843.38
94	51	75	832.98
94	51	76	790.9
94	52	71	834.92
94	52	72	836.14
94	52	73	842.51
94	52	74	850.62
94	52	75	854.97
94	52	76	824.38
94	53	69	635.83
94	53	70	739.3
94	53	71	855.44
94	53	72	833.7
94	53	73	847.8
94	53	74	875.43
94	53	75	890.23
94	53	76	863.14
94	54	69	616.81
94	54	70	701
94	54	71	824.95
94	54	72	806.83
94	54	73	841.34
94	54	74	913.36
94	54	75	939.49
94	54	76	916.89
94	54	78	868
94	54	79	847.55
94	54	80	794.25
94	55	69	609.29
94	55	70	695.5
94	55	71	844.53
94	55	72	802.04
94	55	73	842.43
94	55	74	959.48
94	55	75	1006.7
94	55	76	1003.2
94	55	78	917.47
94	55	79	872.81
94	55	80	814.69
94	56	69	630.94
94	56	70	725.82
94	56	71	890.08
94	56	72	840.74
94	56	73	852.29
94	56	74	953.35
94	56	75	999.81
94	56	76	1004.9
94	56	78	961.83
94	56	79	970.63
94	56	80	881.01
94	57	71	921.01
94	57	72	873.16
94	57	73	843.39
94	57	74	900.34
94	57	75	958.02
94	57	76	990.79
94	57	77	953.05
94	57	78	961.68
94	57	79	981.41
94	57	80	913.39
94	58	71	963.28
94	58	72	948.37
94	58	73	897.83
94	58	74	878.17
94	58	75	921.57
94	58	76	985.97
94	58	77	963.4
94	58	78	965.44
94	58	79	989.37
94	58	80	967.05
94	59	71	985.65
94	59	72	996.29
94	59	73	974.29
94	59	74	976.23
94	59	75	982.12
94	59	76	981.15
94	59	77	962.87
94	59	78	971.65
94	59	79	1022.9
94	59	80	1011.8
94	60	71	926.79
94	60	72	923.27
94	60	73	868.16
94	60	74	868.51
94	60	75	884.85
94	60	76	919.16
94	60	77	866.73
94	60	78	808.67
94	60	79	759.04
94	60	80	794.14
94	61	71	755.41
94	61	72	820.43
94	61	73	710.35
94	61	74	703.04
94	61	75	757.72
94	61	76	883.85
94	61	77	867.23
94	61	78	811.25
94	61	79	723.93
94	61	80	768
94	62	71	802.15
94	62	72	882.55
94	62	73	867.65
94	62	74	885.44
94	62	75	912.12
94	62	76	948.74
94	62	77	949.28
94	62	78	930.18
94	62	79	855.77
94	62	80	870.92
94	63	71	887.5
94	63	72	925.64
94	63	73	957.47
94	63	74	986.62
94	63	75	1002.3
94	63	76	980.38
94	63	77	942.33
94	63	78	907.45
94	63	79	928.32
94	63	80	955.7
94	64	71	923.32
94	64	72	959.25
94	64	73	961.07
94	64	74	972.26
94	64	75	992.83
94	64	76	979.79
94	64	77	950.08
94	64	78	903.86
94	64	79	895.15
94	64	80	891.7
94	65	71	910.47
94	65	72	992.34
94	65	73	967.17
94	65	74	955.13
94	65	75	956.98
94	65	76	972.21
94	65	77	966.52
94	65	78	934.53
94	65	79	872.85
94	65	80	837.23
94	66	71	887.24
94	66	72	971.21
94	66	73	964.41
94	66	74	973.4
94	66	75	995.86
94	66	76	984.12
94	66	78	963.22
94	66	79	921.95
94	66	80	877.46
94	67	69	748.74
94	67	70	790.74
94	67	71	841.47
94	67	72	932.92
94	67	73	953.89
94	67	74	965.73
94	67	75	981.28
94	67	76	978.52
94	67	78	971.71
94	67	79	917.73
94	67	80	856.49
94	68	69	633.59
94	68	70	711.48
94	68	71	818.9
94	68	72	945.7
94	68	73	963.45
94	68	74	954.93
94	68	75	927.34
94	68	76	952.48
94	68	78	954.4
94	68	79	892.11
94	68	80	827.26
94	69	69	615.28
94	69	70	673.97
94	69	71	753.66
94	69	72	863.23
94	69	73	887.56
94	69	74	885.01
94	69	75	869.75
94	69	76	871.86
94	69	78	867.96
94	69	79	845.31
94	69	80	820.28
94	70	69	633.72
94	70	70	653.02
94	70	71	697.76
94	70	72	800.85
94	70	73	833.25
94	70	74	834.13
94	70	75	831.21
94	70	76	830.81
94	71	71	684.38
94	71	72	804.76
94	71	73	832.87
94	71	74	823.76
94	71	75	825.35
94	71	76	819.85
94	72	71	658.37
94	72	72	791.06
94	72	73	837.16
94	72	74	838.02
94	72	75	841.63
94	72	76	833.05
94	73	71	641.69
94	73	72	783.51
94	73	73	840.84
94	73	74	841.73
94	73	75	837.2
94	73	76	839.76
94	74	74	851.69
94	74	75	833.95
94	74	76	848.16
95	50	71	886.91
95	50	72	872.7
95	50	73	852.63
95	51	71	878
95	51	72	878.1
95	51	73	876.02
95	52	71	869.99
95	52	72	880.23
95	52	73	894.76
95	53	69	620.57
95	53	70	738.22
95	53	71	872.51
95	53	72	870.7
95	53	73	888.62
95	53	77	915.99
95	53	78	918.59
95	53	79	885.06
95	53	80	812.38
95	54	69	622.28
95	54	70	723.06
95	54	71	856.81
95	54	72	831.7
95	54	73	845.52
95	54	77	937.62
95	54	78	969.53
95	54	79	932.28
95	54	80	828.25
95	55	69	630.23
95	55	70	717.93
95	55	71	870.55
95	55	72	830.66
95	55	73	845.6
95	55	77	1007.5
95	55	78	984.59
95	55	79	937.24
95	55	80	863.95
95	56	69	647.55
95	56	70	723.9
95	56	71	892.81
95	56	72	855.08
95	56	73	859.32
95	56	77	955.46
95	56	78	974.28
95	56	79	999.93
95	56	80	920.51
95	57	69	757.68
95	57	70	807.86
95	57	71	898.95
95	57	72	884.2
[truncated: 7,412 more rows]
