# Supplementary material for: From mathematics to medicine: A practical primer on topological data analysis (TDA) and the development of related analytic tools for the functional discovery of latent structure in fMRI data
Source: PLoS One. 2021 Aug 12;16(8):e0255859. doi: 10.1371/journal.pone.0255859 (PMC8360597; doi:10.1371/journal.pone.0255859)
Supplement: S1 Data — The included archive of .csv files has one .csv file for each time index. Each .csv file contains a single matrix, which has one column for each of the spatial coordinates x, y, z and one column for the fMRI signal amplitude at voxel (x, y, z) at that time index. This is normalized scan data for a single patient from our study, described in the paper, with an ACC (anterior cingulate cortex) mask applied. This is the data we used, together with our software implementation of our workflow (available at https://github.com/regalski/Wayne-State-TDA), to produce the persistence diagrams, vineyards, and loop locations pictured in the figures and described in the Workflow section of our paper. (ZIP) [file pone.0255859.s004.zip › lea2002_145_121_121_time_246_rdACC.csv]

86	49	77	707.23
86	49	78	702.47
86	49	79	697.17
86	49	80	695.21
86	50	77	709.4
86	50	78	694.42
86	50	79	680.42
86	50	80	688.33
86	51	77	696.06
86	51	78	681.9
86	51	79	681.64
86	51	80	683.2
86	52	77	711.26
86	52	78	688.57
86	52	79	691.99
86	52	80	694.05
86	53	77	799.15
86	53	78	762.76
86	53	79	730.71
86	53	80	722.99
86	54	77	845.78
86	54	78	813.48
86	54	79	801.54
86	54	80	779.1
86	55	77	863.33
86	55	78	826.3
86	55	79	848.52
86	55	80	831.82
86	56	77	854.59
86	56	78	832.92
86	56	79	873.02
86	56	80	874.49
86	57	77	838.91
86	57	78	852.61
86	57	79	876.28
86	57	80	870.03
86	57	81	844.3
86	57	82	811.57
86	58	77	836.65
86	58	78	860.65
86	58	79	881.51
86	58	80	886.58
86	58	81	849.36
86	58	82	828.25
86	59	81	821.77
86	59	82	801.5
86	60	81	708.26
86	60	82	721.06
86	61	81	767.74
86	61	82	774.25
86	62	81	836.52
86	62	82	829.44
86	63	77	869.51
86	63	78	809.05
86	63	79	796.49
86	63	80	840.57
86	63	81	844.42
86	63	82	837.13
86	64	77	849.44
86	64	78	829.56
86	64	79	814.58
86	64	80	785.89
86	64	81	762.34
86	64	82	746.71
86	65	77	839.88
86	65	78	856.07
86	65	79	844.94
86	65	80	782.02
86	65	81	756.93
86	65	82	749.34
86	66	77	844.75
86	66	78	876.42
86	66	79	869.41
86	66	80	797.45
86	66	81	779.14
86	66	82	774.48
86	67	77	799.7
86	67	78	835.34
86	67	79	845.5
86	67	80	801.99
86	68	77	832.71
86	68	78	846.15
86	68	79	844.67
86	68	80	802.69
86	69	77	856.27
86	69	78	833.78
86	69	79	811.24
86	69	80	772.89
86	70	77	785.49
86	70	78	745.92
86	70	79	710.63
86	70	80	705.25
86	71	77	754.1
86	71	78	738.98
86	71	79	725.13
86	71	80	711.42
86	72	77	745.82
86	72	78	748.57
86	72	79	741.85
86	72	80	717.24
86	73	77	742.36
86	73	78	742.35
86	73	79	734.85
86	73	80	715.48
87	46	81	900.6
87	46	82	898.54
87	46	83	912.07
87	46	84	920.75
87	47	81	834.1
87	47	82	856.98
87	47	83	864.08
87	47	84	868.59
87	48	81	762.06
87	48	82	781.14
87	48	83	781.65
87	48	84	782.13
87	49	77	696.44
87	49	78	712.01
87	49	79	727.46
87	49	80	728.44
87	49	81	732.98
87	49	82	741.83
87	49	83	742.85
87	49	84	747.44
87	50	77	716.51
87	50	78	715.58
87	50	79	712.2
87	50	80	718.36
87	50	81	717.03
87	50	82	710.66
87	50	83	719.03
87	50	84	732.19
87	51	77	719.55
87	51	78	706.56
87	51	79	700.07
87	51	80	691.23
87	52	77	740.85
87	52	78	721
87	52	79	711.98
87	52	80	699.22
87	53	77	842
87	53	78	811.05
87	53	79	764.34
87	53	80	748.7
87	54	77	875.94
87	54	78	843.91
87	54	79	800.1
87	54	80	781.64
87	55	77	872.71
87	55	78	836.54
87	55	79	833.23
87	55	80	823.09
87	55	81	798.11
87	55	82	771.89
87	55	83	751.91
87	55	84	757.11
87	56	77	853.89
87	56	78	844.73
87	56	79	892.7
87	56	80	879.96
87	56	81	826.72
87	56	82	797.37
87	56	83	770.03
87	56	84	771.55
87	57	77	837.66
87	57	78	853.02
87	57	79	908.84
87	57	80	903.39
87	57	81	846.26
87	57	82	807.13
87	57	83	768.14
87	57	84	775.57
87	58	77	841.59
87	58	78	861.12
87	58	79	894.67
87	58	80	895.75
87	58	81	870.68
87	58	82	852.19
87	58	83	839.05
87	58	84	847.68
87	59	77	890.3
87	59	78	885.59
87	59	79	858.36
87	59	80	836.93
87	59	81	852.79
87	59	82	849.23
87	59	83	854.72
87	59	84	863.43
87	60	77	808.06
87	60	78	766.37
87	60	79	746.61
87	60	80	741.1
87	60	81	736.18
87	60	82	751.77
87	60	83	792.04
87	60	84	812.95
87	61	77	759.38
87	61	78	714.52
87	61	79	732.26
87	61	80	796.46
87	61	81	771.41
87	61	82	775.62
87	61	83	815.72
87	61	84	832.68
87	62	77	779.54
87	62	78	753.72
87	62	79	781.84
87	62	80	856.82
87	62	81	827.52
87	62	82	823.26
87	62	83	844.73
87	62	84	847.43
87	63	77	855.56
87	63	78	837.62
87	63	79	821.98
87	63	80	805.8
87	63	81	837.29
87	63	82	856.15
87	63	83	841.64
87	63	84	830.49
87	64	77	839.34
87	64	78	815.6
87	64	79	789.95
87	64	80	750.76
87	64	81	779.39
87	64	82	796.5
87	64	83	779.26
87	64	84	761.3
87	65	77	825.54
87	65	78	817.93
87	65	79	796.15
87	65	80	737.71
87	65	81	753.08
87	65	82	768.3
87	65	83	758.8
87	65	84	750.35
87	66	77	838.87
87	66	78	858.19
87	66	79	837.25
87	66	80	746
87	66	81	748.98
87	66	82	760.56
87	66	83	750.51
87	66	84	743.22
87	67	77	859.4
87	67	78	824.46
87	67	79	789.28
87	67	80	743.2
87	67	81	742.46
87	67	82	747.07
87	67	83	731.32
87	67	84	718.25
87	68	77	848.62
87	68	78	807.28
87	68	79	778.31
87	68	80	758.01
87	68	81	751.35
87	68	82	744.43
87	68	83	726.37
87	68	84	712.36
87	69	77	790.34
87	69	78	773.22
87	69	79	762.34
87	69	80	756.49
87	70	77	719.02
87	70	78	710.24
87	70	79	711.21
87	70	80	725.91
87	71	77	721.98
87	71	78	732.37
87	71	79	737.48
87	71	80	726.45
87	72	77	747.76
87	72	78	769.84
87	72	79	767.51
87	72	80	732.98
87	73	77	748.41
87	73	78	756.56
87	73	79	753.88
87	73	80	741.66
87	73	81	767.59
87	73	82	784.45
87	73	83	770.01
87	73	84	766.61
87	74	81	802.27
87	74	82	855.05
87	74	83	842.91
87	74	84	849.65
87	75	81	827.6
87	75	82	908.19
87	75	83	891.5
87	75	84	902.41
87	76	81	820.37
87	76	82	902.73
87	76	83	907.94
87	76	84	921.58
88	46	81	925.93
88	46	82	927.26
88	46	83	939.13
88	46	84	946.67
88	47	81	873.2
88	47	82	884.71
88	47	83	882.52
88	47	84	882.58
88	48	81	782.13
88	48	82	788
88	48	83	785.64
88	48	84	784.52
88	49	77	699.28
88	49	78	721.52
88	49	79	739.32
88	49	80	742.31
88	49	81	747.06
88	49	82	751.62
88	49	83	752.22
88	49	84	755.42
88	50	77	717.43
88	50	78	726.66
88	50	79	734.63
88	50	80	741.11
88	50	81	741.05
88	50	82	733.07
88	50	83	739.9
88	50	84	751.47
88	51	77	749.64
88	51	78	739.5
88	51	79	730.43
88	51	80	719.43
88	52	77	802.32
88	52	78	779.65
88	52	79	759.74
88	52	80	734.69
88	53	77	894.24
88	53	78	861.23
88	53	79	816.4
88	53	80	790.94
88	54	77	918.22
88	54	78	886.35
88	54	79	847.68
88	54	80	819.27
88	55	77	904.36
88	55	78	873.46
88	55	79	864.96
88	55	80	846.09
88	55	81	824.28
88	55	82	819.29
88	55	83	815.45
88	55	84	827.13
88	56	77	874.92
88	56	78	860.71
88	56	79	883.97
88	56	80	876.73
88	56	81	852.28
88	56	82	841.23
88	56	83	828.6
88	56	84	848.94
88	57	77	865.29
88	57	78	881.62
88	57	79	902.68
88	57	80	896.95
88	57	81	863.86
88	57	82	833.29
88	57	83	806.62
88	57	84	850.2
88	58	77	876.95
88	58	78	904.96
88	58	79	902.35
88	58	80	897
88	58	81	893.97
88	58	82	882.13
88	58	83	863.07
88	58	84	891.24
88	59	77	933.67
88	59	78	911.51
88	59	79	870.85
88	59	80	853.22
88	59	81	884.88
88	59	82	880.37
88	59	83	861.67
88	59	84	867.9
88	60	77	870.35
88	60	78	852.92
88	60	79	799.81
88	60	80	755.47
88	60	81	738.67
88	60	82	732.78
88	60	83	744.88
88	60	84	773.93
88	61	77	818.46
88	61	78	829.31
88	61	79	811.52
88	61	80	801.1
88	61	81	774.06
88	61	82	772.04
88	61	83	803.78
88	61	84	824.19
88	62	77	826.4
88	62	78	851.14
88	62	79	853.02
88	62	80	856.13
88	62	81	839.1
88	62	82	844.09
88	62	83	868.67
88	62	84	865.02
88	63	77	861.61
88	63	78	845.55
88	63	79	836.21
88	63	80	829.41
88	63	81	879.24
88	63	82	910.53
88	63	83	900.93
88	63	84	867.39
88	64	77	879.05
88	64	78	829.02
88	64	79	795.55
88	64	80	774.25
88	64	81	845.12
88	64	82	882.51
88	64	83	866.19
88	64	84	824.73
88	65	77	903.77
88	65	78	835.71
88	65	79	786.21
88	65	80	744.15
88	65	81	815.84
88	65	82	858.5
88	65	83	842.9
88	65	84	803.6
88	66	77	908.73
88	66	78	849.98
88	66	79	803.49
88	66	80	750.86
88	66	81	803.73
88	66	82	836.22
88	66	83	813.45
88	66	84	778.48
88	67	77	867.42
88	67	78	809.73
88	67	79	761.42
88	67	80	718.1
88	67	81	752.68
88	67	82	773.8
88	67	83	759.94
88	67	84	736.28
88	68	77	809.14
88	68	78	779.97
88	68	79	753.28
88	68	80	731.72
88	68	81	748.77
88	68	82	756.88
88	68	83	745.73
88	68	84	732.76
88	69	77	744.79
88	69	78	753.47
88	69	79	759.34
88	69	80	760.8
88	70	77	723.08
88	70	78	735.35
88	70	79	741.14
88	70	80	736.31
88	71	77	720.84
88	71	78	739.95
88	71	79	746.9
88	71	80	733.72
88	72	77	718.45
88	72	78	746.96
88	72	79	756.43
88	72	80	738.5
88	73	77	739.76
88	73	78	747.14
88	73	79	752.25
88	73	80	754.86
88	73	81	782.79
88	73	82	804.07
88	73	83	796.47
88	73	84	787.87
88	74	81	825.7
88	74	82	877.64
88	74	83	869.12
88	74	84	873.74
88	75	81	874.17
88	75	82	956.15
88	75	83	917.05
88	75	84	932.36
88	76	81	878.77
88	76	82	970.53
88	76	83	911.39
88	76	84	924.27
89	46	81	933.39
89	46	82	950.84
89	46	83	947.12
89	46	84	941.97
89	47	81	885.61
89	47	82	890.32
89	47	83	873.79
89	47	84	863.53
89	48	81	790.83
89	48	82	795.73
89	48	83	783.75
89	48	84	781.48
89	49	77	738.92
89	49	78	731.86
89	49	79	734.55
89	49	80	740.9
89	49	81	753.11
89	49	82	763.24
89	49	83	763.26
89	49	84	767.24
89	50	74	734.01
89	50	75	753.45
89	50	76	751.86
89	50	77	741.32
89	50	78	749.83
89	50	79	759.12
89	50	80	757.87
89	50	81	760.8
89	50	82	761.18
89	50	83	761.72
89	50	84	766.28
89	51	74	737.92
89	51	75	786.43
89	51	76	799.48
89	51	77	789.51
89	51	78	787.1
89	51	79	775.78
89	51	80	749.85
89	51	81	743.31
89	51	82	753.66
89	51	83	751.31
89	51	84	746.85
89	52	74	768.7
89	52	75	846.74
89	52	76	884.02
89	52	77	870.58
89	52	78	843.44
89	52	79	815.56
89	52	80	780.01
89	52	81	767.35
89	52	82	781.53
89	52	83	775.12
89	52	84	764
89	53	74	785.83
89	53	75	866.45
89	53	76	911.11
89	53	77	887.01
89	53	78	881.89
89	53	79	877.77
89	53	80	849.55
89	53	81	827.33
89	53	82	825.36
89	53	83	812.71
89	53	84	802.46
89	54	74	779.15
89	54	75	857.47
89	54	76	919.96
89	54	77	898.09
89	54	78	886.03
89	54	79	868.82
89	54	80	853.15
89	54	81	839.87
89	54	82	850.6
89	54	83	853.36
89	54	84	855.1
89	55	75	825.9
89	55	76	913.85
89	55	77	902.28
89	55	78	878.05
89	55	79	852.24
89	55	80	855.07
89	55	81	857.7
89	55	82	869.62
89	55	83	879.04
89	55	84	892.59
89	56	75	810.01
89	56	76	878.38
89	56	77	880.59
89	56	78	868.06
89	56	79	859.38
89	56	80	872.48
89	56	81	889.83
89	56	82	885.66
89	56	83	884.88
89	56	84	907.93
89	57	75	842.19
89	57	76	863.53
89	57	77	874.78
89	57	78	876.5
89	57	79	853.12
89	57	80	864
89	57	81	888.08
89	57	82	873.32
89	57	83	862.19
89	57	84	903
89	58	77	883.5
89	58	78	897.76
89	58	79	874.12
89	58	80	890.26
89	58	81	933.73
89	58	82	928.07
89	58	83	911.46
89	58	84	929.21
89	59	77	907.83
89	59	78	903.1
89	59	79	893.25
89	59	80	905.18
89	59	81	941.84
89	59	82	922.38
89	59	83	876.45
89	59	84	857.57
89	60	77	819.36
89	60	78	812.67
89	60	79	796.48
89	60	80	765.84
89	60	81	726.52
89	60	82	691.2
89	60	83	657.56
89	60	84	698.2
89	61	77	776.31
89	61	78	797.96
89	61	79	801
89	61	80	777.59
89	61	81	734.58
89	61	82	714.23
89	61	83	712.07
89	61	84	777.33
89	62	77	838.29
89	62	78	858.36
89	62	79	857.53
89	62	80	842.14
89	62	81	827.26
89	62	82	830.35
89	62	83	839.19
89	62	84	869.02
89	63	77	872.63
89	63	78	849.09
89	63	79	847.89
89	63	80	867.64
89	63	81	924.1
89	63	82	957.74
89	63	83	958.04
89	63	84	918.56
89	64	77	888.97
89	64	78	832.31
89	64	79	808.73
89	64	80	812.44
89	64	81	888.72
89	64	82	935.3
89	64	83	929.11
89	64	84	880.51
89	65	77	895.77
89	65	78	827.34
89	65	79	789.43
89	65	80	779.24
89	65	81	867.98
89	65	82	927.93
89	65	83	917.91
89	65	84	863.05
89	66	75	844.33
89	66	76	846.44
89	66	77	861.53
89	66	78	808.11
89	66	79	776.99
89	66	80	773.53
89	66	81	865.69
89	66	82	919.68
89	66	83	888.07
89	66	84	828.85
89	67	75	884.03
89	67	76	851.16
89	67	77	820.18
89	67	78	785.75
89	67	79	753.67
89	67	80	721.87
89	67	81	778.99
89	67	82	817.32
89	67	83	793.62
89	67	84	765.5
89	68	75	869.25
89	68	76	825.09
89	68	77	791.14
89	68	78	780.71
89	68	79	760.02
89	68	80	727.12
89	68	81	760.31
89	68	82	781.13
89	68	83	762.58
89	68	84	752.66
89	69	74	870.36
89	69	75	821.16
89	69	76	785.77
89	69	77	760.55
89	69	78	776.08
89	69	79	782.85
89	69	80	776.06
89	69	81	779.56
89	69	82	777.34
89	69	83	761.26
89	69	84	758.67
89	70	74	809.92
89	70	75	772.11
89	70	76	748.57
89	70	77	734.64
89	70	78	754.8
89	70	79	761.61
89	70	80	746.2
89	70	81	771.07
89	70	82	792.79
89	70	83	789.04
89	70	84	784.35
89	71	74	762.74
89	71	75	740.16
89	71	76	729.23
89	71	77	725.95
89	71	78	750.73
89	71	79	758.62
89	71	80	738.24
89	71	81	771.28
89	71	82	796.58
89	71	83	778.48
89	71	84	763.22
89	72	74	754.76
89	72	75	746.6
89	72	76	738.16
89	72	77	730.56
89	72	78	753.3
89	72	79	760.17
89	72	80	742.08
89	72	81	777.62
89	72	82	804.03
89	72	83	772.63
89	72	84	757.25
89	73	74	754.31
89	73	75	758.1
89	73	76	754.55
89	73	77	745.01
89	73	78	749.9
89	73	79	756.12
89	73	80	762.24
89	73	81	797.91
89	73	82	828.4
89	73	83	837.25
89	73	84	831.91
89	74	81	852.77
89	74	82	893.72
89	74	83	897.98
89	74	84	901.1
89	75	81	917.71
89	75	82	972.08
89	75	83	937.96
89	75	84	950.91
89	76	81	922.53
89	76	82	991.14
89	76	83	939.34
89	76	84	949.2
90	46	81	928.49
90	46	82	956.41
90	46	83	941.18
90	46	84	921.43
90	47	81	878.19
90	47	82	881.68
90	47	83	856.72
90	47	84	839.91
90	48	81	793.33
90	48	82	804.57
90	48	83	790.05
90	48	84	782.02
90	49	74	745.48
90	49	75	759.31
90	49	76	767.56
90	49	81	759.59
90	49	82	784.14
90	49	83	773.66
90	49	84	766.48
90	50	74	735.66
90	50	75	762.61
90	50	76	770.14
90	50	77	762.61
90	50	78	762.64
90	50	79	768.95
90	50	80	767.55
90	50	81	777.25
90	50	82	791.96
90	50	83	772.89
90	50	84	755.21
90	51	74	731.49
90	51	75	791.58
90	51	76	816.62
90	51	77	814.15
90	51	78	811.39
90	51	79	799.72
90	51	80	772.91
90	51	81	766.7
90	51	82	773.86
90	51	83	764.09
90	51	84	750.01
90	52	74	782.34
90	52	75	858.53
90	52	76	906.91
90	52	77	917.64
90	52	78	886.76
90	52	79	847.38
90	52	80	812.03
90	52	81	802.25
90	52	82	811.89
90	52	83	801.77
90	52	84	777.97
90	53	74	786.37
90	53	75	858.62
90	53	76	899.72
90	53	77	885.46
90	53	78	900.77
90	53	79	933.27
90	53	80	902.21
90	53	81	882.46
90	53	82	887.38
90	53	83	870.72
90	53	84	829.28
90	54	74	762.83
90	54	75	839.67
90	54	76	897.07
90	54	77	877.27
90	54	78	882.5
90	54	79	887.98
90	54	80	880.61
90	54	81	886.65
90	54	82	910.12
90	54	83	910.43
90	54	84	885.41
90	55	74	769.94
90	55	75	832.02
90	55	76	908
90	55	77	905.72
90	55	78	883.16
90	55	79	846.64
90	55	80	862.72
90	55	81	889.48
90	55	82	910.38
90	55	83	914.09
90	55	84	906.02
90	56	74	795.44
90	56	75	813.71
90	56	76	876.7
90	56	77	905.84
90	56	78	909.42
90	56	79	882.58
90	56	80	888.32
90	56	81	915.61
90	56	82	899.98
90	56	83	893.89
90	56	84	900.61
90	57	74	857.27
90	57	75	846.33
90	57	76	861.62
90	57	77	891.36
90	57	78	892.17
90	57	79	849.26
90	57	80	861.14
90	57	81	916.25
90	57	82	905.27
90	57	83	891.99
90	57	84	888.62
90	58	74	933.99
90	58	75	924.35
90	58	76	885.75
90	58	77	892.82
90	58	78	896.37
90	58	79	864.24
90	58	80	896.51
90	58	81	979.21
90	58	82	986.48
90	58	83	974.69
90	58	84	978.55
90	59	75	873.37
90	59	76	879.82
90	59	77	889.98
90	59	78	895.68
90	59	79	912.5
90	59	80	959.06
90	59	81	1015.2
90	59	82	994.16
90	59	83	935.84
90	59	84	921.35
90	60	75	733.64
90	60	76	724.52
90	60	77	726.89
90	60	78	741.17
90	60	79	751.84
90	60	80	750.79
90	60	81	710.92
90	60	82	668.94
90	60	83	634.55
90	60	84	657.73
90	61	77	692.28
90	61	78	735.48
90	61	79	752.99
90	61	80	743.11
90	61	81	673.9
90	61	82	617.72
90	61	83	580.06
90	61	84	662.25
90	62	75	800.12
90	62	76	816.66
90	62	77	836.78
90	62	78	852.58
90	62	79	845.6
90	62	80	831.62
90	62	81	784.76
90	62	82	743.66
90	62	83	698.55
90	62	84	783.59
90	63	75	689.92
90	63	76	788.39
90	63	77	892.4
90	63	78	863.77
90	63	79	864.43
90	63	80	885.4
90	63	81	935.87
90	63	82	940.44
90	63	83	880.53
90	63	84	918.25
90	64	75	677.28
90	64	76	785.25
90	64	77	887.34
90	64	78	829.9
90	64	79	823.17
90	64	80	846.7
90	64	81	894
90	64	82	904.4
90	64	83	863.06
90	64	84	867.47
90	65	74	877.55
90	65	75	807.33
90	65	76	828.23
90	65	77	856.75
90	65	78	799.95
90	65	79	788.9
90	65	80	818.9
90	65	81	877
90	65	82	912.5
90	65	83	901.39
90	65	84	880.32
90	66	74	894.24
90	66	75	885.07
90	66	76	851.62
90	66	77	803.42
90	66	78	752.5
90	66	79	747.85
90	66	80	787.42
90	66	81	888.49
90	66	82	953.15
90	66	83	947.85
90	66	84	892.56
90	67	74	919.64
90	67	75	889.28
90	67	76	831.67
90	67	77	769.88
90	67	78	746.07
90	67	79	745.21
90	67	80	757.22
90	67	81	814.74
90	67	82	847.17
90	67	83	826.98
90	67	84	794.88
90	68	74	940.63
90	68	75	860.93
90	68	76	800.69
90	68	77	766.05
90	68	78	769.5
90	68	79	770.51
90	68	80	761.19
90	68	81	792.84
90	68	82	811.3
90	68	83	786.24
90	68	84	775.77
90	69	74	875.59
90	69	75	816.98
90	69	76	781.31
90	69	77	765.86
90	69	78	787.75
90	69	79	796.93
90	69	80	785.23
90	69	81	813.24
90	69	82	824.9
90	69	83	790.52
90	69	84	782.42
90	70	74	814.36
90	70	75	784.49
90	70	76	756.6
90	70	77	741.88
90	70	78	761.66
90	70	79	768.74
90	70	80	755.47
90	70	81	787.54
90	70	82	812.31
90	70	83	794.52
90	70	84	776.13
90	71	74	776.01
90	71	75	764.2
90	71	76	743.67
90	71	77	732.56
90	71	78	754.65
90	71	79	762.22
90	71	80	747.1
90	71	81	776.1
90	71	82	799.2
90	71	83	791.5
90	71	84	773.5
90	72	74	784.57
90	72	75	775.01
90	72	76	760.24
90	72	77	747.18
90	72	78	766.34
90	72	79	773.79
90	72	80	763.15
90	72	81	779.11
90	72	82	794.2
90	72	83	796.95
90	72	84	787.62
90	73	74	793.32
90	73	75	784.88
90	73	76	770.02
90	73	81	827.82
90	73	82	858.8
90	73	83	877.71
90	73	84	878.57
90	74	81	896.31
90	74	82	930.65
90	74	83	946.41
90	74	84	948.77
90	75	81	968.22
90	75	82	993.76
90	75	83	993.03
90	75	84	991.45
90	76	81	954.69
90	76	82	991.17
90	76	83	986.67
90	76	84	989.99
91	47	81	878.25
91	47	82	874.79
91	47	83	882.46
91	47	84	886.58
91	48	81	813.25
91	48	82	811.29
91	48	83	818.1
91	48	84	827.84
91	49	74	758.98
91	49	75	778.2
91	49	76	781.74
91	49	81	785.25
91	49	82	801.4
91	49	83	799.06
91	49	84	801.25
91	50	74	748.74
91	50	75	773.09
91	50	76	773.37
91	50	81	780.91
91	50	82	801.23
91	50	83	794.33
91	50	84	789.08
91	51	74	752.85
91	51	75	794.67
91	51	76	803.71
91	51	81	765.42
91	51	82	775.95
91	51	83	768.14
91	51	84	763.01
91	52	74	802.63
91	52	75	866.71
91	52	76	901.69
91	52	81	797.45
91	52	82	797.61
91	52	83	782.52
91	52	84	762.51
91	53	74	822.96
91	53	75	886.91
91	53	76	919.62
91	53	81	895.66
91	53	82	864.81
91	53	83	832.82
91	53	84	797.09
91	54	74	809.81
91	54	75	876.67
91	54	76	914.67
91	54	81	910.56
91	54	82	914.04
91	54	83	897.66
91	54	84	865.25
91	55	74	816.03
91	55	75	880.41
91	55	76	930.98
91	55	81	913.84
91	55	82	930.7
91	55	83	928.45
91	55	84	917.16
91	56	74	813.67
91	56	75	854.96
91	56	76	911.51
91	56	81	940.04
91	56	82	926.85
91	56	83	923.83
91	56	84	932.23
91	57	74	841.75
91	57	75	848.99
91	57	76	880.31
91	57	77	925.72
91	57	78	954.04
91	57	79	947.26
91	57	80	934.44
91	57	81	936.57
91	57	82	931.96
91	57	83	925.23
91	57	84	910.88
91	58	74	913.33
91	58	75	894.58
91	58	76	883.03
91	58	77	925.41
91	58	78	951.77
91	58	79	928.05
91	58	80	943.42
91	58	81	993.84
91	58	82	995.21
91	58	83	987.49
91	58	84	994.5
91	59	74	885.99
91	59	75	891.78
91	59	76	901.55
91	59	77	913.91
91	59	78	922.59
91	59	79	931.17
91	59	80	971.37
91	59	81	1026.7
91	59	82	992.52
91	59	83	948.21
91	59	84	945.24
91	60	74	786.55
91	60	75	733.11
91	60	76	715.33
91	60	77	731.56
91	60	78	768.96
91	60	79	731.45
91	60	80	734.23
91	60	81	779.99
91	60	82	765.61
91	60	83	730.81
91	60	84	708.6
91	61	74	739.14
91	61	75	607.93
91	61	76	624.21
91	61	77	679.7
91	61	78	780.63
91	61	79	738.69
91	61	80	726.25
91	61	81	749.84
91	61	82	731.58
91	61	83	686.14
91	61	84	656.34
91	62	74	924.48
91	62	75	653.02
91	62	76	760.37
91	62	77	837.86
91	62	78	903.58
91	62	79	862.45
91	62	80	839.5
91	62	81	846.01
91	62	82	832.99
91	62	83	789.38
91	62	84	786.32
91	63	74	886.36
91	63	75	645.24
91	63	76	793.89
91	63	77	895.74
91	63	78	867.02
91	63	79	887.57
91	63	80	923.6
91	63	81	968.31
91	63	82	965.2
91	63	83	897.51
91	63	84	943.04
91	64	74	827.52
91	64	75	716.67
91	64	76	821.8
91	64	77	876.95
91	64	78	812.71
91	64	79	826.53
91	64	80	861.52
91	64	81	911.49
91	64	82	909.46
91	64	83	839.67
91	64	84	870.42
91	65	74	867.58
91	65	75	905.14
91	65	76	878.59
91	65	77	831.8
91	65	78	774.6
91	65	79	775.76
91	65	80	807.44
91	65	81	883.41
91	65	82	913.51
91	65	83	879.36
91	65	84	893.88
91	66	74	887.24
91	66	75	902.94
91	66	76	862.7
91	66	77	802.83
91	66	78	730.29
91	66	79	735.39
91	66	80	787.35
91	66	81	888.9
91	66	82	954.06
91	66	83	966.38
91	66	84	947.32
91	67	74	915.83
91	67	75	891.74
91	67	76	831.67
91	67	81	838.56
91	67	82	871.31
91	67	83	888.06
91	67	84	854.42
91	68	74	936.69
91	68	75	875.96
91	68	76	803.28
91	68	81	814.27
91	68	82	823.14
91	68	83	829.1
91	68	84	809.94
91	69	74	869.98
91	69	75	827.86
91	69	76	776.23
91	69	81	809.33
91	69	82	813.06
91	69	83	790.76
91	69	84	790.1
91	70	74	819.01
91	70	75	802.93
91	70	76	771.82
91	70	81	794.67
91	70	82	806.97
91	70	83	791.86
91	70	84	779.18
91	71	74	789.58
91	71	75	789.61
91	71	76	774.88
91	71	81	800.79
91	71	82	817.55
91	71	83	807.02
91	71	84	792.9
91	72	74	793.96
91	72	75	789.89
91	72	76	777.25
91	72	81	820.76
91	72	82	835.07
91	72	83	829.86
91	72	84	824.44
91	73	74	800.89
91	73	75	790.22
91	73	76	774.46
91	73	81	884.4
91	73	82	904.25
91	73	83	904.06
91	73	84	904.67
91	74	74	805.71
91	74	75	785.19
91	74	76	764.23
91	74	81	956.13
91	74	82	972.35
91	74	83	979.01
91	74	84	984.08
91	75	81	1003.4
91	75	82	1008.7
91	75	83	1023
91	75	84	1033.4
91	76	81	975.99
91	76	82	991.31
91	76	83	1013.7
91	76	84	1032.7
92	47	81	950.13
92	47	82	953.84
92	47	83	955.67
92	47	84	961.8
92	48	81	864.1
92	48	82	870.78
92	48	83	890.82
92	48	84	903.17
92	49	74	778.57
92	49	75	805.52
92	49	76	788.87
92	49	81	800.7
92	49	82	818.24
92	49	83	844.58
92	49	84	856.48
92	50	74	770.28
92	50	75	787.95
92	50	76	769.93
92	50	81	793.09
92	50	82	810.23
92	50	83	817.68
92	50	84	821.16
92	51	74	789.5
92	51	75	791.99
92	51	76	780.36
92	51	81	777.49
92	51	82	794.87
92	51	83	792.06
92	51	84	799.59
92	52	74	812.88
92	52	75	856.77
92	52	76	866.73
92	52	81	778.81
92	52	82	787.57
92	52	83	779.05
92	52	84	768.29
92	53	74	860
92	53	75	918.42
92	53	76	935.29
92	53	81	818.56
92	53	82	795.46
92	53	83	778.69
92	53	84	759.29
92	54	74	900.32
92	54	75	944.58
92	54	76	962.22
92	54	81	852.48
92	54	82	845.39
92	54	83	829.94
92	54	84	807.78
92	55	74	875.2
92	55	75	918.99
92	55	76	940.93
92	55	81	881.25
92	55	82	885.54
92	55	83	880.99
92	55	84	872.74
92	56	74	845.19
92	56	75	904.94
92	56	76	950.47
92	56	81	912.22
92	56	82	897.2
92	56	83	897.39
92	56	84	910.25
92	57	74	834.01
92	57	75	871.09
92	57	76	927.43
92	57	77	917.02
92	57	78	934.75
92	57	79	957.74
92	57	80	938.12
92	57	81	920.45
92	57	82	901.86
92	57	83	895.04
92	57	84	895.19
92	58	74	859.93
92	58	75	841.52
92	58	76	871.74
92	58	77	920.57
92	58	78	947.94
92	58	79	953.8
92	58	80	961.04
92	58	81	965.28
92	58	82	943.7
92	58	83	937.66
92	58	84	955.52
92	59	74	917.74
92	59	75	932.04
92	59	76	956.51
92	59	77	952.9
92	59	78	956.33
92	59	79	993.87
92	59	80	998.09
92	59	81	979.19
92	59	82	943.4
92	59	83	917.62
92	59	84	925.16
92	60	74	871.9
92	60	75	844.27
92	60	76	821.26
92	60	77	826.74
92	60	78	851.71
92	60	79	783.24
92	60	80	763.52
92	60	81	830.47
92	60	82	826.36
92	60	83	805.57
92	60	84	778.38
92	61	74	830.33
92	61	75	686.9
92	61	76	700.72
92	61	77	773.78
92	61	78	858.02
92	61	79	761.19
92	61	80	753.8
92	61	81	860.6
92	61	82	878.45
92	61	83	848.81
92	61	84	759.73
92	62	74	875.82
92	62	75	556.61
92	62	76	732.61
92	62	77	853.42
92	62	78	896.78
92	62	79	858.58
92	62	80	863.8
92	62	81	943.81
92	62	82	959.14
92	62	83	935.35
92	62	84	865.28
92	63	74	815.74
92	63	75	615.01
92	63	76	804.93
92	63	77	895.82
92	63	78	866.12
92	63	79	907.93
92	63	80	956.66
92	63	81	1002.8
92	63	82	1010.9
92	63	83	981.06
92	63	84	982.37
92	64	74	735.01
92	64	75	759.7
92	64	76	856.08
92	64	77	890.73
92	64	78	834.42
92	64	79	838.5
92	64	80	865.81
92	64	81	926.24
92	64	82	942.74
92	64	83	903.47
92	64	84	910.84
92	65	74	762.07
92	65	75	932.34
92	65	76	916.88
92	65	77	872.71
92	65	78	825.68
92	65	79	782.36
92	65	80	778.71
92	65	81	868.14
92	65	82	914.76
92	65	83	905.45
92	65	84	922.18
92	66	74	835.33
92	66	75	898.56
92	66	76	887.5
92	66	77	863.35
92	66	78	830.75
92	66	79	794.93
92	66	80	790.37
92	66	81	868.39
92	66	82	927.23
92	66	83	955.8
92	66	84	973.41
92	67	74	896.44
92	67	75	883.39
92	67	76	860.41
92	67	81	819.07
92	67	82	866.07
92	67	83	912.39
92	67	84	906.55
92	68	74	932.09
92	68	75	878.69
92	68	76	834.37
92	68	81	792.3
92	68	82	817.76
92	68	83	852.48
92	68	84	843.02
92	69	74	861.93
92	69	75	847.76
92	69	76	803.83
92	69	81	804.35
92	69	82	805.26
92	69	83	796.91
92	69	84	796.11
92	70	74	824.3
92	70	75	812.15
92	70	76	780.82
92	70	81	790.58
92	70	82	799.59
92	70	83	789.66
92	70	84	788.54
92	71	74	820.21
92	71	75	788.25
92	71	76	766.96
92	71	81	798.94
92	71	82	819.56
92	71	83	817.5
92	71	84	817.66
92	72	74	810.96
92	72	75	810.01
92	72	76	786.43
92	72	81	848.55
92	72	82	871.31
92	72	83	867.29
92	72	84	869.59
92	73	74	808.24
92	73	75	806.28
92	73	76	786.34
92	73	81	910.07
92	73	82	930.49
92	73	83	924.96
92	73	84	927.72
92	74	74	814.96
92	74	75	792.11
92	74	76	771.19
92	74	81	967.81
92	74	82	986.97
92	74	83	984.94
92	74	84	994.98
92	75	81	997.06
92	75	82	1015.5
92	75	83	1029.4
92	75	84	1051.9
92	76	81	971.36
92	76	82	994.77
92	76	83	1013.3
92	76	84	1047.1
93	49	74	808.56
93	49	75	836.73
93	49	76	810.39
93	50	74	809.91
93	50	75	824.93
93	50	76	796.18
93	50	81	799.86
93	50	82	811.68
93	50	83	827.61
93	50	84	841.54
93	51	74	819.43
93	51	75	800.43
93	51	76	777.5
93	51	81	794.13
93	51	82	806.38
93	51	83	811.82
93	51	84	832.73
93	52	74	813.31
93	52	75	821.8
93	52	76	807.98
93	52	81	789.05
93	52	82	792.89
93	52	83	795.4
93	52	84	810.95
93	53	74	858
93	53	75	884.59
93	53	76	870.68
93	53	81	767.61
93	53	82	756.28
93	53	83	758.57
93	53	84	766.17
93	54	71	750.38
93	54	72	778.99
93	54	73	839.56
93	54	74	941.17
93	54	75	949.41
93	54	76	928.28
93	54	81	790.63
93	54	82	782.63
93	54	83	775.48
93	54	84	763.6
93	55	71	764.65
93	55	72	771.19
93	55	73	826.63
93	55	74	954.15
93	55	75	959.67
93	55	76	955.58
93	55	81	824.85
93	55	82	818.08
93	55	83	812.88
93	55	84	811.3
93	56	71	806.08
93	56	72	796.1
93	56	73	811.72
93	56	74	917.53
93	56	75	955.21
93	56	76	967.94
93	56	81	848.18
93	56	82	836.1
93	56	83	838.07
93	56	84	850.85
93	57	71	901.25
93	57	72	862.62
93	57	73	801.12
93	57	74	866.05
93	57	75	920.86
93	57	76	957.61
93	57	77	935.76
93	57	78	935.96
93	57	79	947.92
93	57	80	907.87
93	58	71	927.82
93	58	72	933.62
93	58	73	860.99
93	58	74	865.49
93	58	75	887.34
93	58	76	922.11
93	58	77	940.55
93	58	78	952.6
93	58	79	963.15
93	58	80	950.47
93	59	71	903.19
93	59	72	964.83
93	59	73	939.34
93	59	74	946.75
93	59	75	943.52
93	59	76	933.25
93	59	77	938.62
93	59	78	954.71
93	59	79	1000.2
93	59	80	992.21
93	60	71	854.62
93	60	72	939.68
93	60	73	881.4
93	60	74	871.18
93	60	75	878.38
93	60	76	870.53
93	60	77	855.43
93	60	78	843.67
93	60	79	778.17
93	60	80	768.28
93	61	74	727.71
93	61	75	742.17
93	61	76	800.37
93	61	77	832.86
93	61	78	846.8
93	61	79	749.88
93	61	80	756.68
93	62	71	795.31
93	62	72	889.65
93	62	73	899.29
93	62	74	851.91
93	62	75	741.32
93	62	76	804.67
93	62	77	874.9
93	62	78	916.38
93	62	79	860.79
93	62	80	875.77
93	63	71	795.85
93	63	72	879.5
93	63	73	903.2
93	63	74	879.34
93	63	75	828.87
93	63	76	861.31
93	63	77	887.25
93	63	78	876.55
93	63	79	918.15
93	63	80	961.86
93	64	71	814.17
93	64	72	873.09
93	64	73	838.86
93	64	74	832.2
93	64	75	885.91
93	64	76	903.15
93	64	77	901.94
93	64	78	857.66
93	64	79	862.87
93	64	80	873.71
93	65	71	820.86
93	65	72	904.58
93	65	73	848.95
93	65	74	835.24
93	65	75	917.55
93	65	76	935.43
93	65	77	918.18
93	65	78	873.99
93	65	79	817.99
93	65	80	788.38
93	66	71	825.72
93	66	72	925.88
93	66	73	911.15
93	66	74	908.71
93	66	75	948.19
93	66	76	937.74
93	67	71	823.09
93	67	72	938.07
93	67	73	952.61
93	67	74	947.71
93	67	75	949.61
93	67	76	930.54
93	67	81	796.91
93	67	82	832.14
93	67	83	881.74
93	67	84	911.88
93	68	71	804.9
93	68	72	937.31
93	68	73	962.49
93	68	74	953.76
93	68	75	925.61
93	68	76	904.23
93	68	81	773.8
93	68	82	802.48
93	68	83	838.87
93	68	84	857.75
93	69	71	718.04
93	69	72	874.32
93	69	73	902.04
93	69	74	878.34
93	69	75	867.12
93	69	76	842.2
93	69	81	806.43
93	69	82	812.79
93	69	83	808.93
93	69	84	802.95
93	70	74	834.83
93	70	75	824.24
93	70	76	806.62
93	70	81	792.3
93	70	82	799.52
93	70	83	794.34
93	70	84	796.58
93	71	74	834.79
93	71	75	809.01
93	71	76	796.77
93	71	81	788.45
93	71	82	810.18
93	71	83	815.23
93	71	84	828.89
93	72	74	833.52
93	72	75	844.9
93	72	76	823.57
93	72	81	858.17
93	72	82	886.93
93	72	83	898.48
93	72	84	909.48
93	73	74	830.63
93	73	75	841.52
93	73	76	825.93
93	73	81	928.57
93	73	82	952.38
93	73	83	948.53
93	73	84	956.05
93	74	74	841.95
93	74	75	822.14
93	74	76	814.19
94	49	74	831.95
94	49	75	845.63
94	49	76	824.74
94	50	71	879.79
94	50	72	861.33
94	50	73	839.57
94	50	74	828.33
94	50	75	835.23
94	50	76	815
94	51	71	853.79
94	51	72	849.08
94	51	73	841.22
94	51	74	828.41
94	51	75	806.95
94	51	76	781.89
94	52	71	832.97
94	52	72	841.14
94	52	73	840.49
94	52	74	835.57
94	52	75	831.89
94	52	76	813.28
94	53	69	630.82
94	53	70	719.28
94	53	71	842.41
94	53	72	841.69
94	53	73	850.82
94	53	74	865.41
94	53	75	872.15
94	53	76	856.05
94	54	69	606.85
94	54	70	681.07
94	54	71	818.07
94	54	72	814.98
94	54	73	849.45
94	54	74	915.39
94	54	75	925.47
94	54	76	909.87
94	54	78	875.99
94	54	79	851.54
94	54	80	797.28
94	55	69	591.35
94	55	70	670.53
94	55	71	813.52
94	55	72	802
94	55	73	845.44
94	55	74	951.54
94	55	75	973.8
94	55	76	972.23
94	55	78	929.38
94	55	79	890.8
94	55	80	835.75
94	56	69	609.96
94	56	70	696.81
94	56	71	829.03
94	56	72	829.73
94	56	73	854.37
94	56	74	944.46
94	56	75	971.94
94	56	76	972.02
94	56	78	946.95
94	56	79	956.75
94	56	80	876.09
94	57	71	873.05
94	57	72	870.21
94	57	73	851.48
94	57	74	903.4
94	57	75	941.11
94	57	76	962.93
94	57	77	934.19
94	57	78	942.74
94	57	79	965.35
94	57	80	899.35
94	58	71	932.21
94	58	72	943.23
94	58	73	890.68
94	58	74	893.09
94	58	75	919.59
94	58	76	954.01
94	58	77	957.41
94	58	78	964.44
94	58	79	985.42
94	58	80	953.11
94	59	71	944.72
94	59	72	985.43
94	59	73	961.57
94	59	74	964.5
94	59	75	960.31
94	59	76	945.29
94	59	77	928.03
94	59	78	941.82
94	59	79	999.96
94	59	80	991.71
94	60	71	818.85
94	60	72	873.21
94	60	73	833.95
94	60	74	830.3
94	60	75	849.74
94	60	76	890.12
94	60	77	856.66
94	60	78	812.54
94	60	79	767.95
94	60	80	780.09
94	61	71	647.14
94	61	72	621.09
94	61	73	578.24
94	61	74	619.16
94	61	75	713.9
94	61	76	852.95
94	61	77	868.34
94	61	78	837.35
94	61	79	738.04
94	61	80	757.14
94	62	71	725.07
94	62	72	741.41
94	62	73	764.39
94	62	74	819.19
94	62	75	866.06
94	62	76	891.75
94	62	77	920.28
94	62	78	953.07
94	62	79	861.59
94	62	80	870.8
94	63	71	822.37
94	63	72	878.56
94	63	73	905.46
94	63	74	946.79
94	63	75	977.52
94	63	76	940.51
94	63	77	917.39
94	63	78	914.52
94	63	79	929.47
94	63	80	951.9
94	64	71	841.41
94	64	72	963.4
94	64	73	940.29
94	64	74	949.47
94	64	75	985.95
94	64	76	955.89
94	64	77	933.17
94	64	78	906.91
94	64	79	902.11
94	64	80	895.63
94	65	71	838.43
94	65	72	962.35
94	65	73	942.24
94	65	74	930.2
94	65	75	946.08
94	65	76	954.3
94	65	77	957.57
94	65	78	941.52
94	65	79	887.83
94	65	80	846.25
94	66	71	827.28
94	66	72	940.28
94	66	73	943.56
94	66	74	952.6
94	66	75	976.05
94	66	76	975.26
94	66	78	951.27
94	66	79	920.98
94	66	80	886.49
94	67	69	732.85
94	67	70	745.87
94	67	71	783.58
94	67	72	911.08
94	67	73	933.06
94	67	74	941.85
94	67	75	966.39
94	67	76	966.64
94	67	78	958.78
94	67	79	911.73
94	67	80	858.46
94	68	69	624.55
94	68	70	672.47
94	68	71	760.91
94	68	72	915.73
94	68	73	929.53
94	68	74	923.01
94	68	75	934.46
94	68	76	929.53
94	68	78	945.36
94	68	79	886.11
94	68	80	819.3
94	69	69	608.35
94	69	70	640.02
94	69	71	701.64
94	69	72	848.26
94	69	73	877.67
94	69	74	876.15
94	69	75	871.88
94	69	76	852.93
94	69	78	850.97
94	69	79	835.33
94	69	80	813.31
94	70	69	625.74
94	70	70	624.08
94	70	71	651.82
94	70	72	796.95
94	70	73	837.38
94	70	74	834.21
94	70	75	820.27
94	70	76	810.85
94	71	71	657.41
94	71	72	803.77
94	71	73	834.89
94	71	74	816.77
94	71	75	792.39
94	71	76	796.86
94	72	71	637.47
94	72	72	789.13
94	72	73	839.23
94	72	74	835.06
94	72	75	836.67
94	72	76	828.08
94	73	71	615.79
94	73	72	776.59
94	73	73	843.91
94	73	74	840.72
94	73	75	839.18
94	73	76	837.76
94	74	74	847.66
94	74	75	817.96
94	74	76	831.18
95	50	71	890.96
95	50	72	863.74
95	50	73	849.65
95	51	71	869.04
95	51	72	866.12
95	51	73	872.02
95	52	71	853.03
95	52	72	875.25
95	52	73	897.78
95	53	69	621.59
95	53	70	726.25
95	53	71	867.48
95	53	72	881.64
95	53	73	902.53
95	53	77	917.02
95	53	78	925.62
95	53	79	897.08
95	53	80	824.42
95	54	69	616.32
95	54	70	700.1
95	54	71	843.8
95	54	72	834.65
95	54	73	847.46
95	54	77	943.71
95	54	78	969.55
95	54	79	940.26
95	54	80	836.28
95	55	69	613.27
95	55	70	687.94
95	55	71	850.54
95	55	72	839.62
95	55	73	853.5
95	55	77	1005.6
95	55	78	988.56
95	55	79	949.2
95	55	80	862.95
95	56	69	635.54
95	56	70	698.84
95	56	71	860.74
95	56	72	869.04
95	56	73	879.3
95	56	77	951.63
95	56	78	972.46
95	56	79	999.03
95	56	80	925.58
95	57	69	722.7
95	57	70	741.85
95	57	71	879.97
95	57	72	895.26
[truncated: 7,412 more rows]
