# Supplementary material for: From mathematics to medicine: A practical primer on topological data analysis (TDA) and the development of related analytic tools for the functional discovery of latent structure in fMRI data
Source: PLoS One. 2021 Aug 12;16(8):e0255859. doi: 10.1371/journal.pone.0255859 (PMC8360597; doi:10.1371/journal.pone.0255859)
Supplement: S1 Data — The included archive of .csv files has one .csv file for each time index. Each .csv file contains a single matrix, which has one column for each of the spatial coordinates x, y, z and one column for the fMRI signal amplitude at voxel (x, y, z) at that time index. This is normalized scan data for a single patient from our study, described in the paper, with an ACC (anterior cingulate cortex) mask applied. This is the data we used, together with our software implementation of our workflow (available at https://github.com/regalski/Wayne-State-TDA), to produce the persistence diagrams, vineyards, and loop locations pictured in the figures and described in the Workflow section of our paper. (ZIP) [file pone.0255859.s004.zip › lea2002_145_121_121_time_247_rdACC.csv]

86	49	77	721.3
86	49	78	708.54
86	49	79	696.24
86	49	80	696.27
86	50	77	736.43
86	50	78	714.46
86	50	79	686.52
86	50	80	688.44
86	51	77	722.05
86	51	78	711.95
86	51	79	705.72
86	51	80	689.28
86	52	77	727.33
86	52	78	717.65
86	52	79	723.05
86	52	80	701.15
86	53	77	801.13
86	53	78	772.76
86	53	79	740.78
86	53	80	719.12
86	54	77	843.76
86	54	78	825.52
86	54	79	804.6
86	54	80	772.18
86	55	77	864.36
86	55	78	848.32
86	55	79	848.51
86	55	80	821.86
86	56	77	866.59
86	56	78	859.94
86	56	79	870.06
86	56	80	858.5
86	57	77	837.91
86	57	78	853.7
86	57	79	873.33
86	57	80	870.01
86	57	81	850.26
86	57	82	832.57
86	58	77	817.72
86	58	78	842.7
86	58	79	872.58
86	58	80	883.68
86	58	81	857.46
86	58	82	849.37
86	59	81	820.83
86	59	82	810.55
86	60	81	706.34
86	60	82	712.19
86	61	81	758.85
86	61	82	757.35
86	62	81	821.53
86	62	82	815.46
86	63	77	881.64
86	63	78	835.2
86	63	79	814.61
86	63	80	817.69
86	63	81	835.51
86	63	82	840.19
86	64	77	859.42
86	64	78	849.54
86	64	79	828.57
86	64	80	777.87
86	64	81	750.3
86	64	82	725.68
86	65	77	843.93
86	65	78	861.13
86	65	79	850.97
86	65	80	785.05
86	65	81	747.98
86	65	82	721.42
86	66	77	832.82
86	66	78	869.41
86	66	79	872.37
86	66	80	805.46
86	66	81	773.18
86	66	82	741.52
86	67	77	805.63
86	67	78	836.27
86	67	79	851.45
86	67	80	806
86	68	77	836.75
86	68	78	843.17
86	68	79	843.7
86	68	80	799.78
86	69	77	843.16
86	69	78	828.73
86	69	79	815.26
86	69	80	772.95
86	70	77	757.52
86	70	78	759.98
86	70	79	756.73
86	70	80	722.34
86	71	77	726.12
86	71	78	740.01
86	71	79	742.17
86	71	80	711.48
86	72	77	725.78
86	72	78	732.52
86	72	79	730.8
86	72	80	705.25
86	73	77	727.36
86	73	78	728.32
86	73	79	722.81
86	73	80	698.46
87	46	81	899.63
87	46	82	904.62
87	46	83	915.14
87	46	84	919.83
87	47	81	847.23
87	47	82	866.09
87	47	83	862.16
87	47	84	858.67
87	48	81	770.01
87	48	82	786.12
87	48	83	784.65
87	48	84	784.15
87	49	77	733.5
87	49	78	724.06
87	49	79	712.49
87	49	80	724.44
87	49	81	737
87	49	82	745.88
87	49	83	749.89
87	49	84	756.49
87	50	77	735.54
87	50	78	721.64
87	50	79	701.31
87	50	80	706.45
87	50	81	711.11
87	50	82	713.73
87	50	83	729.08
87	50	84	746.24
87	51	77	734.55
87	51	78	723.59
87	51	79	714.11
87	51	80	703.29
87	52	77	758.92
87	52	78	744.07
87	52	79	743.04
87	52	80	721.33
87	53	77	826.03
87	53	78	799.1
87	53	79	766.45
87	53	80	742.84
87	54	77	853.94
87	54	78	834.97
87	54	79	815.18
87	54	80	772.7
87	55	77	861.77
87	55	78	843.59
87	55	79	854.28
87	55	80	813.14
87	55	81	756.18
87	55	82	747.94
87	55	83	742.92
87	55	84	758.1
87	56	77	861.89
87	56	78	852.72
87	56	79	880.77
87	56	80	862.01
87	56	81	819.76
87	56	82	786.4
87	56	83	761.03
87	56	84	781.49
87	57	77	844.65
87	57	78	862.07
87	57	79	902.86
87	57	80	901.36
87	57	81	850.27
87	57	82	812.13
87	57	83	777.12
87	57	84	775.54
87	58	77	831.63
87	58	78	860.16
87	58	79	897.69
87	58	80	908.78
87	58	81	884.77
87	58	82	872.32
87	58	83	866.2
87	58	84	854.77
87	59	77	874.26
87	59	78	867.54
87	59	79	860.43
87	59	80	856.06
87	59	81	873.81
87	59	82	873.21
87	59	83	881.7
87	59	84	869.42
87	60	77	782.11
87	60	78	740.44
87	60	79	743.68
87	60	80	769.11
87	60	81	749.2
87	60	82	752.84
87	60	83	788.1
87	60	84	799.04
87	61	77	737.52
87	61	78	683.61
87	61	79	715.35
87	61	80	812.54
87	61	81	769.51
87	61	82	761.7
87	61	83	795.71
87	61	84	807.66
87	62	77	795.53
87	62	78	733.71
87	62	79	755.84
87	62	80	839.76
87	62	81	807.54
87	62	82	804.31
87	62	83	821.76
87	62	84	825.45
87	63	77	871.67
87	63	78	860.7
87	63	79	828.04
87	63	80	744.86
87	63	81	800.36
87	63	82	844.22
87	63	83	830.71
87	63	84	823.53
87	64	77	852.31
87	64	78	832.56
87	64	79	794.92
87	64	80	718.72
87	64	81	753.34
87	64	82	782.44
87	64	83	785.23
87	64	84	775.27
87	65	77	832.61
87	65	78	817.01
87	65	79	789.21
87	65	80	720.71
87	65	81	731.01
87	65	82	746.2
87	65	83	748.77
87	65	84	748.36
87	66	77	841.92
87	66	78	854.23
87	66	79	828.26
87	66	80	717.98
87	66	81	716.91
87	66	82	727.47
87	66	83	718.47
87	66	84	725.23
87	67	77	882.36
87	67	78	840.46
87	67	79	780.28
87	67	80	711.13
87	67	81	702.37
87	67	82	704.98
87	67	83	713.27
87	67	84	722.23
87	68	77	880.62
87	68	78	833.37
87	68	79	782.4
87	68	80	738.06
87	68	81	725.38
87	68	82	719.47
87	68	83	719.4
87	68	84	715.37
87	69	77	819.37
87	69	78	801.25
87	69	79	783.38
87	69	80	756.56
87	70	77	732.98
87	70	78	738.19
87	70	79	744.2
87	70	80	733.96
87	71	77	718.02
87	71	78	735.4
87	71	79	745.5
87	71	80	727.49
87	72	77	731.73
87	72	78	741.79
87	72	79	745.48
87	72	80	724.01
87	73	77	731.38
87	73	78	731.51
87	73	79	729.83
87	73	80	723.67
87	73	81	739.65
87	73	82	752.5
87	73	83	754.02
87	73	84	760.61
87	74	81	763.33
87	74	82	801.12
87	74	83	829.01
87	74	84	848.74
87	75	81	781.61
87	75	82	843.19
87	75	83	878.57
87	75	84	897.47
87	76	81	785.43
87	76	82	859.82
87	76	83	873.07
87	76	84	890.65
88	46	81	921.99
88	46	82	915.33
88	46	83	933.2
88	46	84	936.75
88	47	81	869.33
88	47	82	890.82
88	47	83	881.61
88	47	84	873.67
88	48	81	770.1
88	48	82	772.99
88	48	83	783.63
88	48	84	793.52
88	49	77	749.33
88	49	78	748.55
88	49	79	743.33
88	49	80	731.34
88	49	81	733.11
88	49	82	739.69
88	49	83	754.28
88	49	84	766.46
88	50	77	726.45
88	50	78	730.73
88	50	79	729.73
88	50	80	718.19
88	50	81	725.12
88	50	82	743.13
88	50	83	747.94
88	50	84	754.51
88	51	77	750.66
88	51	78	738.51
88	51	79	721.45
88	51	80	708.46
88	52	77	822.31
88	52	78	785.67
88	52	79	746.78
88	52	80	733.78
88	53	77	873.26
88	53	78	844.26
88	53	79	797.47
88	53	80	792
88	54	77	895.22
88	54	78	883.36
88	54	79	856.7
88	54	80	822.28
88	55	77	903.38
88	55	78	896.49
88	55	79	898.97
88	55	80	852.1
88	55	81	793.31
88	55	82	814.36
88	55	83	818.53
88	55	84	810.17
88	56	77	872.91
88	56	78	870.74
88	56	79	894.03
88	56	80	874.76
88	56	81	839.28
88	56	82	840.27
88	56	83	832.64
88	56	84	843.92
88	57	77	853.28
88	57	78	876.63
88	57	79	896.72
88	57	80	884.94
88	57	81	847.79
88	57	82	823.21
88	57	83	801.56
88	57	84	831.16
88	58	77	854.95
88	58	78	885.94
88	58	79	886.37
88	58	80	881.03
88	58	81	876.01
88	58	82	875.2
88	58	83	873.16
88	58	84	883.31
88	59	77	927.63
88	59	78	880.52
88	59	79	848.92
88	59	80	840.29
88	59	81	864.84
88	59	82	872.27
88	59	83	875.57
88	59	84	862.82
88	60	77	877.33
88	60	78	843.94
88	60	79	783.84
88	60	80	736.46
88	60	81	713.68
88	60	82	709.85
88	60	83	726
88	60	84	747.06
88	61	77	819.54
88	61	78	826.42
88	61	79	800.64
88	61	80	784.26
88	61	81	738.3
88	61	82	729.3
88	61	83	768
88	61	84	791.28
88	62	77	808.46
88	62	78	837.2
88	62	79	841.05
88	62	80	843.11
88	62	81	793.2
88	62	82	792.27
88	62	83	837.84
88	62	84	845.1
88	63	77	868.7
88	63	78	846.65
88	63	79	826.29
88	63	80	798.44
88	63	81	832.32
88	63	82	874.64
88	63	83	906.05
88	63	84	881.46
88	64	77	882.03
88	64	78	821
88	64	79	778.53
88	64	80	745.25
88	64	81	809.15
88	64	82	852.52
88	64	83	858.18
88	64	84	826.69
88	65	77	889.78
88	65	78	818.73
88	65	79	764.21
88	65	80	715.12
88	65	81	779.82
88	65	82	824.51
88	65	83	824.93
88	65	84	799.62
88	66	77	906.73
88	66	78	848.96
88	66	79	792.44
88	66	80	715.78
88	66	81	756.69
88	66	82	791.22
88	66	83	786.48
88	66	84	771.52
88	67	77	860.46
88	67	78	800.68
88	67	79	749.34
88	67	80	702.02
88	67	81	731.63
88	67	82	753.77
88	67	83	743.93
88	67	84	735.29
88	68	77	815.16
88	68	78	776.96
88	68	79	742.26
88	68	80	713.72
88	68	81	731.8
88	68	82	743.93
88	68	83	737.78
88	68	84	730.8
88	69	77	789.79
88	69	78	770.44
88	69	79	750.31
88	69	80	729.81
88	70	77	730.04
88	70	78	736.3
88	70	79	738.11
88	70	80	729.33
88	71	77	707.86
88	71	78	722.97
88	71	79	735.93
88	71	80	738.79
88	72	77	703.48
88	72	78	712.96
88	72	79	728.44
88	72	80	746.58
88	73	77	712.78
88	73	78	722.14
88	73	79	736.26
88	73	80	752.93
88	73	81	757.83
88	73	82	761.06
88	73	83	773.45
88	73	84	778.84
88	74	81	797.78
88	74	82	836.72
88	74	83	848.25
88	74	84	861.85
88	75	81	846.17
88	75	82	924.17
88	75	83	904.13
88	75	84	917.43
88	76	81	853.88
88	76	82	940.67
88	76	83	887.47
88	76	84	899.34
89	46	81	919.47
89	46	82	923.9
89	46	83	930.15
89	46	84	926.99
89	47	81	882.74
89	47	82	900.43
89	47	83	878.86
89	47	84	861.6
89	48	81	773.82
89	48	82	781.7
89	48	83	778.71
89	48	84	784.46
89	49	77	735.97
89	49	78	731.89
89	49	79	728.58
89	49	80	716.97
89	49	81	727.19
89	49	82	742.31
89	49	83	754.33
89	49	84	767.32
89	50	74	740.08
89	50	75	758.47
89	50	76	744.81
89	50	77	723.27
89	50	78	735.84
89	50	79	745.17
89	50	80	731.92
89	50	81	737.84
89	50	82	755.23
89	50	83	755.76
89	50	84	755.32
89	51	74	757.04
89	51	75	774.5
89	51	76	775.49
89	51	77	767.55
89	51	78	771.12
89	51	79	762.76
89	51	80	734.82
89	51	81	727.31
89	51	82	737.67
89	51	83	735.32
89	51	84	733.88
89	52	74	760.77
89	52	75	838.77
89	52	76	875.97
89	52	77	861.57
89	52	78	836.43
89	52	79	807.57
89	52	80	774.09
89	52	81	763.46
89	52	82	770.62
89	52	83	762.19
89	52	84	750.06
89	53	74	772.95
89	53	75	852.55
89	53	76	892.16
89	53	77	866.11
89	53	78	861.01
89	53	79	856.87
89	53	80	840.63
89	53	81	835.37
89	53	82	836.38
89	53	83	813.74
89	53	84	785.5
89	54	74	774.25
89	54	75	845.57
89	54	76	898.04
89	54	77	882.2
89	54	78	874.12
89	54	79	861.87
89	54	80	848.19
89	54	81	834.91
89	54	82	853.63
89	54	83	846.38
89	54	84	817.1
89	55	75	835.97
89	55	76	909.87
89	55	77	907.31
89	55	78	890.1
89	55	79	870.33
89	55	80	859.17
89	55	81	839.79
89	55	82	865.69
89	55	83	870.09
89	55	84	852.63
89	56	75	817.06
89	56	76	866.42
89	56	77	873.62
89	56	78	876.07
89	56	79	885.43
89	56	80	881.53
89	56	81	864.87
89	56	82	875.7
89	56	83	877.89
89	56	84	874.94
89	57	75	837.28
89	57	76	847.57
89	57	77	867.79
89	57	78	880.48
89	57	79	863.08
89	57	80	856.95
89	57	81	852.99
89	57	82	845.24
89	57	83	840.12
89	57	84	864.92
89	58	77	881.49
89	58	78	901.74
89	58	79	871.16
89	58	80	872.34
89	58	81	893.81
89	58	82	900.18
89	58	83	903.59
89	58	84	918.33
89	59	77	916.88
89	59	78	902.15
89	59	79	892.28
89	59	80	895.15
89	59	81	906.74
89	59	82	900.25
89	59	83	888.35
89	59	84	864.51
89	60	77	824.44
89	60	78	806.72
89	60	79	775.55
89	60	80	732.92
89	60	81	686.58
89	60	82	669.33
89	60	83	669.79
89	60	84	690.46
89	61	77	770.49
89	61	78	779.09
89	61	79	778.13
89	61	80	754.75
89	61	81	686.78
89	61	82	657.47
89	61	83	668.32
89	61	84	729.43
89	62	77	825.29
89	62	78	826.33
89	62	79	842.5
89	62	80	846.13
89	62	81	777.35
89	62	82	749.52
89	62	83	770.36
89	62	84	817.07
89	63	77	860.7
89	63	78	831.17
89	63	79	835.99
89	63	80	858.75
89	63	81	876.23
89	63	82	895.84
89	63	83	930.07
89	63	84	911.58
89	64	77	867.97
89	64	78	797.29
89	64	79	772.7
89	64	80	784.41
89	64	81	839.7
89	64	82	879.27
89	64	83	888.07
89	64	84	856.47
89	65	77	867.76
89	65	78	781.33
89	65	79	742.42
89	65	80	739.23
89	65	81	812.97
89	65	82	868.93
89	65	83	878.95
89	65	84	846.09
89	66	75	832.5
89	66	76	839.57
89	66	77	851.56
89	66	78	807.12
89	66	79	768.98
89	66	80	734.5
89	66	81	798.62
89	66	82	849.59
89	66	83	860.04
89	66	84	830.86
89	67	75	875.13
89	67	76	848.24
89	67	77	816.16
89	67	78	791.71
89	67	79	754.61
89	67	80	708.78
89	67	81	748.9
89	67	82	784.25
89	67	83	778.57
89	67	84	764.49
89	68	75	876.25
89	68	76	831.11
89	68	77	794.13
89	68	78	785.72
89	68	79	758.03
89	68	80	715.11
89	68	81	739.32
89	68	82	762.14
89	68	83	757.61
89	68	84	751.71
89	69	74	868.35
89	69	75	830.15
89	69	76	799.75
89	69	77	775.52
89	69	78	782.09
89	69	79	770.87
89	69	80	739.07
89	69	81	744.57
89	69	82	753.36
89	69	83	760.29
89	69	84	756.71
89	70	74	825.97
89	70	75	790.14
89	70	76	762.57
89	70	77	744.61
89	70	78	752.79
89	70	79	753.63
89	70	80	742.23
89	70	81	744.11
89	70	82	750.84
89	70	83	774.11
89	70	84	773.42
89	71	74	790.82
89	71	75	759.2
89	71	76	741.26
89	71	77	732.99
89	71	78	741.78
89	71	79	750.69
89	71	80	752.32
89	71	81	752.34
89	71	82	754.63
89	71	83	760.53
89	71	84	750.26
89	72	74	737.85
89	72	75	744.64
89	72	76	746.19
89	72	77	735.6
89	72	78	739.32
89	72	79	746.19
89	72	80	759.14
89	72	81	769.69
89	72	82	775.1
89	72	83	757.76
89	72	84	744.38
89	73	74	734.36
89	73	75	738.13
89	73	76	735.55
89	73	77	727
89	73	78	734.89
89	73	79	747.11
89	73	80	763.23
89	73	81	781.9
89	73	82	798.37
89	73	83	818.24
89	73	84	818.88
89	74	81	831.85
89	74	82	867.79
89	74	83	882.06
89	74	84	887.16
89	75	81	894.72
89	75	82	958.12
89	75	83	934.07
89	75	84	938
89	76	81	900.62
89	76	82	969.25
89	76	83	927.44
89	76	84	929.27
90	46	81	904.52
90	46	82	921.41
90	46	83	932.2
90	46	84	919.47
90	47	81	890.3
90	47	82	907.78
90	47	83	875.82
90	47	84	853.03
90	48	81	785.27
90	48	82	799.5
90	48	83	786
90	48	84	779.01
90	49	74	759.52
90	49	75	768.4
90	49	76	762.65
90	49	81	731.66
90	49	82	752.18
90	49	83	757.71
90	49	84	761.56
90	50	74	747.71
90	50	75	758.66
90	50	76	754.15
90	50	77	741.61
90	50	78	739.63
90	50	79	742.98
90	50	80	747.61
90	50	81	755.3
90	50	82	763.98
90	50	83	758.92
90	50	84	756.27
90	51	74	742.61
90	51	75	776.68
90	51	76	794.71
90	51	77	793.27
90	51	78	786.47
90	51	79	778.72
90	51	80	759.89
90	51	81	749.67
90	51	82	747.81
90	51	83	741.06
90	51	84	730.02
90	52	74	764.37
90	52	75	847.56
90	52	76	888.93
90	52	77	880.65
90	52	78	868.77
90	52	79	850.43
90	52	80	808.12
90	52	81	790.34
90	52	82	789.93
90	52	83	776.79
90	52	84	752
90	53	74	773.41
90	53	75	849.64
90	53	76	884.71
90	53	77	859.51
90	53	78	880.94
90	53	79	915.5
90	53	80	885.35
90	53	81	867.48
90	53	82	874.3
90	53	83	853.66
90	53	84	810.3
90	54	74	769.87
90	54	75	835.69
90	54	76	883.11
90	54	77	866.36
90	54	78	877.59
90	54	79	886.05
90	54	80	873.64
90	54	81	873.68
90	54	82	893.13
90	54	83	891.44
90	54	84	875.41
90	55	74	780.93
90	55	75	832
90	55	76	900.96
90	55	77	916.71
90	55	78	903.23
90	55	79	874.84
90	55	80	874.91
90	55	81	878.61
90	55	82	895.45
90	55	83	899.15
90	55	84	891.1
90	56	74	800.47
90	56	75	807.72
90	56	76	861.72
90	56	77	903.94
90	56	78	918.58
90	56	79	912.78
90	56	80	904.46
90	56	81	894.68
90	56	82	893.05
90	56	83	887.98
90	56	84	874.72
90	57	74	848.41
90	57	75	832.42
90	57	76	851.63
90	57	77	891.34
90	57	78	906.15
90	57	79	877.27
90	57	80	866.15
90	57	81	870.2
90	57	82	869.2
90	57	83	868.96
90	57	84	860.62
90	58	74	912.01
90	58	75	904.3
90	58	76	885.68
90	58	77	905.75
90	58	78	922.36
90	58	79	887.37
90	58	80	891.7
90	58	81	924.34
90	58	82	935.6
90	58	83	942.82
90	58	84	955.72
90	59	75	909.53
90	59	76	898.95
90	59	77	909.08
90	59	78	920.72
90	59	79	921.44
90	59	80	943.89
90	59	81	963.97
90	59	82	941.94
90	59	83	907.68
90	59	84	905.23
90	60	75	785.59
90	60	76	743.42
90	60	77	734.78
90	60	78	756.11
90	60	79	751.86
90	60	80	733.86
90	60	81	692.05
90	60	82	669.15
90	60	83	652.87
90	60	84	657.08
90	61	77	686.5
90	61	78	739.73
90	61	79	756.24
90	61	80	741.31
90	61	81	671.12
90	61	82	609.98
90	61	83	539.36
90	61	84	615.45
90	62	75	811.4
90	62	76	812.78
90	62	77	828.77
90	62	78	849.55
90	62	79	855.58
90	62	80	853.64
90	62	81	785.92
90	62	82	720.98
90	62	83	627.98
90	62	84	716.91
90	63	75	732.95
90	63	76	804.5
90	63	77	880.55
90	63	78	851.95
90	63	79	861.65
90	63	80	895.64
90	63	81	919.14
90	63	82	913.69
90	63	83	861.77
90	63	84	884.36
90	64	75	723.46
90	64	76	798.38
90	64	77	867.37
90	64	78	794.9
90	64	79	785.16
90	64	80	821.69
90	64	81	863.01
90	64	82	878.45
90	64	83	858.14
90	64	84	856.49
90	65	74	881.63
90	65	75	805.4
90	65	76	815.26
90	65	77	835.72
90	65	78	753.91
90	65	79	735.88
90	65	80	771.9
90	65	81	835.07
90	65	82	880.63
90	65	83	895.54
90	65	84	872.42
90	66	74	880.35
90	66	75	870.23
90	66	76	849.74
90	66	77	819.47
90	66	78	763.51
90	66	79	745.86
90	66	80	761.48
90	66	81	842.51
90	66	82	903.11
90	66	83	925.78
90	66	84	873.53
90	67	74	896.72
90	67	75	874.34
90	67	76	831.7
90	67	77	782.84
90	67	78	766
90	67	79	756.15
90	67	80	738.2
90	67	81	769.69
90	67	82	795.12
90	67	83	809.96
90	67	84	770.86
90	68	74	920.58
90	68	75	852.94
90	68	76	799.71
90	68	77	763.02
90	68	78	778.47
90	68	79	777.51
90	68	80	746.21
90	68	81	750.87
90	68	82	762.34
90	68	83	772.27
90	68	84	760.83
90	69	74	866.59
90	69	75	810.95
90	69	76	779.28
90	69	77	761.84
90	69	78	779.76
90	69	79	785.97
90	69	80	772.29
90	69	81	776.26
90	69	82	782.88
90	69	83	778.49
90	69	84	782.42
90	70	74	823.38
90	70	75	796.51
90	70	76	771.61
90	70	77	750.86
90	70	78	758.62
90	70	79	763.72
90	70	80	761.5
90	70	81	765.57
90	70	82	770.34
90	70	83	773.56
90	70	84	782.2
90	71	74	794.09
90	71	75	787.25
90	71	76	767.71
90	71	77	748.59
90	71	78	755.66
90	71	79	761.25
90	71	80	762.16
90	71	81	766.14
90	71	82	769.22
90	71	83	768.51
90	71	84	772.54
90	72	74	774.68
90	72	75	769.11
90	72	76	760.3
90	72	77	753.21
90	72	78	761.35
90	72	79	766.81
90	72	80	770.19
90	72	81	781.14
90	72	82	787.22
90	72	83	777.97
90	72	84	769.68
90	73	74	790.42
90	73	75	784.98
90	73	76	766.08
90	73	81	820.8
90	73	82	846.78
90	73	83	867.68
90	73	84	858.55
90	74	81	879.36
90	74	82	910.68
90	74	83	936.41
90	74	84	926.78
90	75	81	942.3
90	75	82	964.82
90	75	83	971.08
90	75	84	967.51
90	76	81	935.77
90	76	82	973.28
90	76	83	971.75
90	76	84	968.05
91	47	81	905.41
91	47	82	920.92
91	47	83	897.53
91	47	84	878.61
91	48	81	816.21
91	48	82	826.24
91	48	83	819.05
91	48	84	815.8
91	49	74	772.05
91	49	75	775.3
91	49	76	768.82
91	49	81	750.27
91	49	82	772.43
91	49	83	783.1
91	49	84	791.29
91	50	74	760.83
91	50	75	769.19
91	50	76	760.41
91	50	81	777.97
91	50	82	786.27
91	50	83	780.37
91	50	84	779.12
91	51	74	764.97
91	51	75	790.85
91	51	76	796.86
91	51	81	769.4
91	51	82	757.92
91	51	83	759.12
91	51	84	768.02
91	52	74	798.64
91	52	75	863.81
91	52	76	887.79
91	52	81	798.53
91	52	82	780.68
91	52	83	776.55
91	52	84	770.52
91	53	74	824
91	53	75	887.02
91	53	76	906.75
91	53	81	883.71
91	53	82	855.83
91	53	83	828.83
91	53	84	797.13
91	54	74	828.87
91	54	75	879.78
91	54	76	902.79
91	54	81	891.58
91	54	82	895.08
91	54	83	878.72
91	54	84	850.31
91	55	74	817.07
91	55	75	868.46
91	55	76	913
91	55	81	891.91
91	55	82	907.75
91	55	83	904.52
91	55	84	892.31
91	56	74	798.68
91	56	75	836.04
91	56	76	890.63
91	56	81	920.1
91	56	82	909.91
91	56	83	904.89
91	56	84	905.33
91	57	74	819.83
91	57	75	830.07
91	57	76	872.37
91	57	77	913.68
91	57	78	928.92
91	57	79	909.14
91	57	80	893.35
91	57	81	886.52
91	57	82	897.91
91	57	83	903.2
91	57	84	893.91
91	58	74	904.31
91	58	75	891.55
91	58	76	897.02
91	58	77	922.34
91	58	78	934.69
91	58	79	916.1
91	58	80	919.55
91	58	81	949
91	58	82	961.39
91	58	83	965.67
91	58	84	981.7
91	59	74	894.2
91	59	75	918
91	59	76	913.75
91	59	77	916.02
91	59	78	925.6
91	59	79	929.13
91	59	80	959.28
91	59	81	1015.6
91	59	82	973.44
91	59	83	930.14
91	59	84	930.12
91	60	74	802.67
91	60	75	777.16
91	60	76	727.34
91	60	77	722.51
91	60	78	751.84
91	60	79	732.36
91	60	80	733.21
91	60	81	755.98
91	60	82	749.67
91	60	83	736.96
91	60	84	699.83
91	61	74	745.38
91	61	75	646.28
91	61	76	628.65
91	61	77	664.06
91	61	78	754.85
91	61	79	745.89
91	61	80	737.35
91	61	81	727.77
91	61	82	704.43
91	61	83	663.94
91	61	84	624.15
91	62	74	890.66
91	62	75	653.24
91	62	76	753.53
91	62	77	831.9
91	62	78	907.48
91	62	79	883.36
91	62	80	854.41
91	62	81	824.91
91	62	82	792.94
91	62	83	741.41
91	62	84	740.43
91	63	74	857.26
91	63	75	652.29
91	63	76	799.08
91	63	77	902.96
91	63	78	882.24
91	63	79	882.8
91	63	80	896.84
91	63	81	928.54
91	63	82	917.37
91	63	83	852.62
91	63	84	899.05
91	64	74	807.63
91	64	75	725.82
91	64	76	827.93
91	64	77	884.03
91	64	78	816.76
91	64	79	806.53
91	64	80	826.5
91	64	81	866.44
91	64	82	860.41
91	64	83	792.67
91	64	84	844.41
91	65	74	832.6
91	65	75	885.11
91	65	76	871.64
91	65	77	831.85
91	65	78	764.58
91	65	79	751.74
91	65	80	780.47
91	65	81	844.47
91	65	82	871.62
91	65	83	842.54
91	65	84	872.02
91	66	74	851.33
91	66	75	887.05
91	66	76	868.81
91	66	77	827.92
91	66	78	753.34
91	66	79	734.43
91	66	80	769.45
91	66	81	863
91	66	82	926.1
91	66	83	944.35
91	66	84	917.29
91	67	74	882.94
91	67	75	871.82
91	67	76	834.73
91	67	81	819.58
91	67	82	845.32
91	67	83	875.07
91	67	84	838.42
91	68	74	906.69
91	68	75	848.97
91	68	76	795.31
91	68	81	803.35
91	68	82	800.21
91	68	83	822.12
91	68	84	805.99
91	69	74	854.04
91	69	75	811.91
91	69	76	771.26
91	69	81	804.39
91	69	82	797.06
91	69	83	785.72
91	69	84	795.08
91	70	74	820.05
91	70	75	798.97
91	70	76	771.84
91	70	81	779.67
91	70	82	779.96
91	70	83	780.84
91	70	84	791.18
91	71	74	804.58
91	71	75	791.59
91	71	76	776.88
91	71	81	774.82
91	71	82	786.56
91	71	83	794.02
91	71	84	798.92
91	72	74	789.95
91	72	75	776.94
91	72	76	768.32
91	72	81	796.74
91	72	82	818.05
91	72	83	822.84
91	72	84	815.44
91	73	74	794.86
91	73	75	793.27
91	73	76	778.54
91	73	81	863.42
91	73	82	883.29
91	73	83	896.06
91	73	84	890.67
91	74	74	807.65
91	74	75	814.17
91	74	76	785.25
91	74	81	938.17
91	74	82	942.4
91	74	83	966.02
91	74	84	965.1
91	75	81	989.54
91	75	82	977.82
91	75	83	1007.1
91	75	84	1009.5
91	76	81	969.08
91	76	82	977.42
91	76	83	998.81
91	76	84	1006.8
92	47	81	931.23
92	47	82	935.87
92	47	83	942.65
92	47	84	944.78
92	48	81	844.08
92	48	82	858.69
92	48	83	880.76
92	48	84	888.16
92	49	74	795.64
92	49	75	806.57
92	49	76	786.89
92	49	81	773.72
92	49	82	807.24
92	49	83	832.59
92	49	84	841.51
92	50	74	784.4
92	50	75	796.03
92	50	76	775.96
92	50	81	799.14
92	50	82	813.28
92	50	83	799.73
92	50	84	797.21
92	51	74	798.6
92	51	75	802.19
92	51	76	791.55
92	51	81	783.48
92	51	82	785.86
92	51	83	770.06
92	51	84	776.64
92	52	74	823.84
92	52	75	858.82
92	52	76	860.8
92	52	81	767.86
92	52	82	765.58
92	52	83	758.05
92	52	84	756.29
92	53	74	868.99
92	53	75	909.49
92	53	76	911.39
92	53	81	796.66
92	53	82	775.5
92	53	83	768.72
92	53	84	763.31
92	54	74	906.28
92	54	75	928.6
92	54	76	931.28
92	54	81	820.55
92	54	82	810.42
92	54	83	796.95
92	54	84	777.78
92	55	74	877.24
92	55	75	911.05
92	55	76	933.97
92	55	81	850.33
92	55	82	847.62
92	55	83	838.09
92	55	84	825.84
92	56	74	834.25
92	56	75	883.05
92	56	76	920.61
92	56	81	897.34
92	56	82	875.32
92	56	83	862.48
92	56	84	859.29
92	57	74	814.06
92	57	75	849.14
92	57	76	896.49
92	57	77	912.08
92	57	78	925.78
92	57	79	931.74
92	57	80	907.1
92	57	81	882.43
92	57	82	872.83
92	57	83	868.02
92	57	84	862.21
92	58	74	873.94
92	58	75	866.59
92	58	76	890.81
92	58	77	916.6
92	58	78	930.97
92	58	79	937.92
92	58	80	929.19
92	58	81	911.39
92	58	82	915.8
92	58	83	923.77
92	58	84	941.64
92	59	74	896.88
92	59	75	921.16
92	59	76	953.63
92	59	77	937.01
92	59	78	918.43
92	59	79	954.91
92	59	80	956.07
92	59	81	931.15
92	59	82	923.36
92	59	83	917.53
92	59	84	920
92	60	74	827.82
92	60	75	824.23
92	60	76	792.21
92	60	77	785.67
92	60	78	813.62
92	60	79	772.15
92	60	80	748.41
92	60	81	771.41
92	60	82	800.39
92	60	83	815.61
92	60	84	766.46
92	61	74	791.32
92	61	75	676.08
92	61	76	651.96
92	61	77	719.99
92	61	78	833.18
92	61	79	763.34
92	61	80	749.9
92	61	81	813.74
92	61	82	861.59
92	61	83	869.85
92	61	84	747.63
92	62	74	834.92
92	62	75	498.89
92	62	76	681.76
92	62	77	836.45
92	62	78	907.76
92	62	79	857.51
92	62	80	846.72
92	62	81	907.82
92	62	82	944.23
92	62	83	951.46
92	62	84	851.41
92	63	74	796.87
92	63	75	580.32
92	63	76	785.22
92	63	77	906.02
92	63	78	886.28
92	63	79	886.13
92	63	80	903.89
92	63	81	949.01
92	63	82	973.19
92	63	83	962.28
92	63	84	958.47
92	64	74	737.37
92	64	75	749.89
92	64	76	862.21
92	64	77	910.82
92	64	78	854.45
92	64	79	828.48
92	64	80	831.79
92	64	81	888.27
92	64	82	909.82
92	64	83	880.59
92	64	84	905.9
92	65	74	765.33
92	65	75	941.4
92	65	76	933.93
92	65	77	884.74
92	65	78	837.66
92	65	79	792.35
92	65	80	779.77
92	65	81	848.24
92	65	82	888.94
92	65	83	887.68
92	65	84	914.36
92	66	74	813.6
92	66	75	884.69
92	66	76	887.59
92	66	77	873.43
92	66	78	836.78
92	66	79	797.94
92	66	80	784.43
92	66	81	837.51
92	66	82	894.36
92	66	83	943.87
92	66	84	945.43
92	67	74	867.63
92	67	75	859.51
92	67	76	852.49
92	67	81	806.12
92	67	82	844.14
92	67	83	891.46
92	67	84	883.62
92	68	74	925.17
92	68	75	859.73
92	68	76	825.4
92	68	81	794.37
92	68	82	807.84
92	68	83	833.53
92	68	84	833.07
92	69	74	852.02
92	69	75	835.82
92	69	76	790.86
92	69	81	798.38
92	69	82	796.26
92	69	83	795.91
92	69	84	806.12
92	70	74	819.31
92	70	75	807.19
92	70	76	767.85
92	70	81	775.56
92	70	82	783.57
92	70	83	786.65
92	70	84	797.53
92	71	74	827.17
92	71	75	786.3
92	71	76	756
92	71	81	776
92	71	82	794.62
92	71	83	806.56
92	71	84	819.71
92	72	74	808.94
92	72	75	786.06
92	72	76	765.51
92	72	81	815.56
92	72	82	836.33
92	72	83	845.32
92	72	84	855.6
92	73	74	798.21
92	73	75	791.31
92	73	76	773.4
92	73	81	876.12
92	73	82	892.55
92	73	83	904
92	73	84	911.73
92	74	74	799.94
92	74	75	804.13
92	74	76	783.23
92	74	81	938.82
92	74	82	945.99
92	74	83	967.97
92	74	84	978.03
92	75	81	974.16
92	75	82	978.57
92	75	83	1013.5
92	75	84	1029.1
92	76	81	951.43
92	76	82	974.85
92	76	83	998.37
92	76	84	1020.2
93	49	74	830.59
93	49	75	856.71
93	49	76	820.37
93	50	74	820.98
93	50	75	853.95
93	50	76	811.18
93	50	81	793.86
93	50	82	796.65
93	50	83	801.64
93	50	84	811.6
93	51	74	833.54
93	51	75	817.57
93	51	76	782.62
93	51	81	795.19
93	51	82	793.42
93	51	83	785.87
93	51	84	799.78
93	52	74	840.32
93	52	75	836.84
93	52	76	812.02
93	52	81	787.08
93	52	82	779.88
93	52	83	772.41
93	52	84	783.01
93	53	74	892.05
93	53	75	901.69
93	53	76	873.79
93	53	81	758.62
93	53	82	739.3
93	53	83	744.63
93	53	84	758.27
93	54	71	763.45
93	54	72	770.05
93	54	73	839.6
93	54	74	971.13
93	54	75	970.44
93	54	76	933.36
93	54	81	763.64
93	54	82	754.63
93	54	83	746.47
93	54	84	733.59
93	55	71	776.65
93	55	72	770.17
93	55	73	817.63
93	55	74	950.16
93	55	75	955.73
93	55	76	948.62
93	55	81	785.84
93	55	82	783.09
93	55	83	775.93
93	55	84	767.39
93	56	71	822.12
93	56	72	798.11
93	56	73	801.76
93	56	74	920.6
93	56	75	937.33
93	56	76	932.03
93	56	81	833.21
93	56	82	814.15
93	56	83	806.13
93	56	84	804.91
93	57	71	894.27
93	57	72	849.67
93	57	73	787.21
93	57	74	876.08
93	57	75	904.91
93	57	76	913.65
93	57	77	911.74
93	57	78	916.88
93	57	79	920.77
93	57	80	877.73
93	58	71	931.81
93	58	72	941.58
93	58	73	870.92
93	58	74	846.47
93	58	75	863.39
93	58	76	922.12
93	58	77	922.47
93	58	78	923.5
93	58	79	933.13
93	58	80	910.49
93	59	71	908.16
93	59	72	953.84
93	59	73	937.52
93	59	74	927.94
93	59	75	927.62
93	59	76	936.33
93	59	77	905.72
93	59	78	896.79
93	59	79	949.18
93	59	80	940.13
93	60	71	840.65
93	60	72	906.71
93	60	73	886.38
93	60	74	884.15
93	60	75	887.47
93	60	76	847.61
93	60	77	813.42
93	60	78	805.59
93	60	79	775.02
93	60	80	763.14
93	61	74	809.05
93	61	75	778.41
93	61	76	759.62
93	61	77	785.03
93	61	78	823.87
93	61	79	761.95
93	61	80	760.76
93	62	71	875.24
93	62	72	1006.8
93	62	73	974.46
93	62	74	873.92
93	62	75	710.3
93	62	76	774.71
93	62	77	849.89
93	62	78	897.26
93	62	79	848.65
93	62	80	848.65
93	63	71	837.92
93	63	72	893.59
93	63	73	905.23
93	63	74	861.42
93	63	75	787.01
93	63	76	837.41
93	63	77	876.32
93	63	78	872.6
93	63	79	891.31
93	63	80	914.07
93	64	71	822.28
93	64	72	780.33
93	64	73	778.05
93	64	74	794.29
93	64	75	847.95
93	64	76	885.22
93	64	77	899.01
93	64	78	859.67
93	64	79	844.83
93	64	80	842.68
93	65	71	837.91
93	65	72	873.56
93	65	73	842.88
93	65	74	827.18
93	65	75	877.6
93	65	76	919.52
93	65	77	918.23
93	65	78	870.98
93	65	79	814.99
93	65	80	781.4
93	66	71	843.75
93	66	72	911.87
93	66	73	887.21
93	66	74	865.82
93	66	75	891.28
93	66	76	896.83
93	67	71	834.11
93	67	72	922.15
93	67	73	918.73
93	67	74	898.79
93	67	75	892.69
93	67	76	893.64
93	67	81	771.88
93	67	82	809.17
93	67	83	870.79
93	67	84	892.94
93	68	71	833.94
93	68	72	948.28
93	68	73	983.51
93	68	74	969.82
93	68	75	891.7
93	68	76	891.29
93	68	81	767.82
93	68	82	786.53
93	68	83	816.93
93	68	84	837.79
93	69	71	748.06
93	69	72	876.37
93	69	73	920.16
93	69	74	904.44
93	69	75	881.24
93	69	76	855.29
93	69	81	793.45
93	69	82	802.83
93	69	83	806.98
93	69	84	816
93	70	74	851.88
93	70	75	845.28
93	70	76	814.66
93	70	81	780.27
93	70	82	787.5
93	70	83	789.35
93	70	84	801.59
93	71	74	834.8
93	71	75	805.05
93	71	76	774.79
93	71	81	779.52
93	71	82	791.26
93	71	83	799.32
93	71	84	817.96
93	72	74	825.57
93	72	75	818
93	72	76	793.64
93	72	81	827.16
93	72	82	847.94
93	72	83	865.52
93	72	84	884.49
93	73	74	817.63
93	73	75	811.55
93	73	76	794.95
93	73	81	894.62
93	73	82	910.42
93	73	83	917.56
93	73	84	932.05
93	74	74	823.92
93	74	75	807.17
93	74	76	793.21
94	49	74	830.92
94	49	75	851.58
94	49	76	825.74
94	50	71	892.8
94	50	72	863.34
94	50	73	824.59
94	50	74	811.32
94	50	75	837.17
94	50	76	812.96
94	51	71	841.87
94	51	72	841.14
94	51	73	827.27
94	51	74	820.43
94	51	75	828.92
94	51	76	789.88
94	52	71	818.02
94	52	72	838.14
94	52	73	841.46
94	52	74	843.51
94	52	75	841.81
94	52	76	816.18
94	53	69	647.81
94	53	70	738.27
94	53	71	863.37
94	53	72	855.69
94	53	73	865.84
94	53	74	884.4
94	53	75	872.07
94	53	76	852.96
94	54	69	627.89
94	54	70	696.14
94	54	71	806.2
94	54	72	810.13
94	54	73	850.57
94	54	74	923.43
94	54	75	919.46
94	54	76	901.85
94	54	78	863.98
94	54	79	836.52
94	54	80	780.32
94	55	69	619.41
94	55	70	683.57
94	55	71	796.5
94	55	72	786.96
94	55	73	831.44
94	55	74	940.59
94	55	75	949.9
94	55	76	944.28
94	55	78	909.3
94	55	79	870.8
94	55	80	805.81
94	56	69	647.98
94	56	70	711.8
94	56	71	831.98
94	56	72	822.72
94	56	73	839.44
94	56	74	926.56
94	56	75	947.07
94	56	76	941.13
94	56	78	925.07
94	56	79	949.86
94	56	80	870.17
94	57	71	897.09
94	57	72	883.26
94	57	73	851.56
94	57	74	891.46
94	57	75	926.2
94	57	76	944.07
94	57	77	908.33
94	57	78	915.8
94	57	79	945.28
94	57	80	884.3
94	58	71	922.14
94	58	72	919.08
94	58	73	879.53
94	58	74	880.01
94	58	75	913.62
94	58	76	963.05
94	58	77	944.43
94	58	78	935.45
94	58	79	947.47
94	58	80	917.17
94	59	71	919.78
94	59	72	949.58
94	59	73	946.84
94	59	74	963.77
94	59	75	967.5
94	59	76	950.42
94	59	77	905.19
94	59	78	893.98
94	59	79	955.02
94	59	80	943.65
94	60	71	812.91
94	60	72	864.15
94	60	73	830.74
94	60	74	848.1
94	60	75	866.64
94	60	76	871.09
94	60	77	819.58
94	60	78	778.4
94	60	79	771.86
94	60	80	786.05
94	61	71	677.88
94	61	72	716.75
94	61	73	630.12
94	61	74	656.28
94	61	75	726.07
94	61	76	813.05
94	61	77	823.44
94	61	78	811.46
94	61	79	758.15
94	61	80	775.28
94	62	71	743.99
94	62	72	802.26
94	62	73	790.14
94	62	74	816.95
94	62	75	833
94	62	76	860.77
94	62	77	892.27
94	62	78	924.96
94	62	79	853.42
94	62	80	855.68
94	63	71	836.25
94	63	72	878.48
94	63	73	910.45
94	63	74	940.96
94	63	75	951.76
94	63	76	920.65
94	63	77	899.44
94	63	78	891.6
94	63	79	901.62
94	63	80	923.1
94	64	71	869.49
94	64	72	921.56
94	64	73	937.52
94	64	74	951.67
94	64	75	973.07
94	64	76	940.99
94	64	77	918.27
94	64	78	895.96
94	64	79	875.07
94	64	80	865.57
94	65	71	876.4
94	65	72	967.37
94	65	73	957.3
94	65	74	933.27
94	65	75	922.18
94	65	76	930.4
94	65	77	941.62
94	65	78	938.5
94	65	79	870.82
94	65	80	819.26
94	66	71	857.32
94	66	72	949.35
94	66	73	947.7
94	66	74	941.79
94	66	75	951.24
94	66	76	940.4
94	66	78	933.32
94	66	79	891.01
94	66	80	843.51
94	67	69	763.97
94	67	70	771.99
94	67	71	795.68
94	67	72	901.24
94	67	73	925.23
94	67	74	928.97
94	67	75	932.5
94	67	76	932.76
94	67	78	932.85
94	67	79	885.74
94	67	80	828.44
94	68	69	656.51
94	68	70	702.47
94	68	71	779.91
94	68	72	898.75
94	68	73	935.6
94	68	74	933.09
94	68	75	881.57
94	68	76	907.57
94	68	78	919.33
94	68	79	870.1
94	68	80	812.33
94	69	69	638.41
94	69	70	676.07
94	69	71	729.63
94	69	72	836.29
94	69	73	875.79
94	69	74	882.29
94	69	75	865.02
94	69	76	866
94	69	78	849.98
94	69	79	830.35
94	69	80	808.35
94	70	69	657.76
94	70	70	668.13
94	70	71	684.87
94	70	72	786.05
94	70	73	828.5
94	70	74	837.29
94	70	75	836.34
94	70	76	829.89
94	71	71	687.44
94	71	72	783.78
94	71	73	823.91
94	71	74	828.78
94	71	75	812.42
94	71	76	797.87
94	72	71	671.56
94	72	72	785.21
94	72	73	830.3
94	72	74	827.1
94	72	75	827.72
94	72	76	816.11
94	73	71	644.9
94	73	72	782.68
94	73	73	839.98
94	73	74	824.7
94	73	75	819.15
94	73	76	817.76
94	74	74	842.63
94	74	75	808.97
94	74	76	809.2
95	50	71	884.01
95	50	72	871.79
95	50	73	848.68
95	51	71	855.08
95	51	72	860.14
95	51	73	858.02
95	52	71	836.07
95	52	72	860.27
95	52	73	884.8
95	53	69	668.62
95	53	70	744.27
95	53	71	853.46
95	53	72	866.58
95	53	73	893.45
95	53	77	903.05
95	53	78	914.64
95	53	79	884.1
95	53	80	809.47
95	54	69	664.36
95	54	70	723.14
95	54	71	824.79
95	54	72	817.61
95	54	73	830.41
95	54	77	929.81
95	54	78	932.56
95	54	79	898.23
95	54	80	810.32
95	55	69	658.32
95	55	70	711.95
95	55	71	837.52
95	55	72	826.57
95	55	73	832.41
95	55	77	981.66
95	55	78	961.54
95	55	79	919.15
95	55	80	828.95
95	56	69	660.54
95	56	70	720.77
95	56	71	864.68
95	56	72	863
95	56	73	860.29
95	56	77	939.81
95	56	78	956.64
95	56	79	980.12
95	56	80	902.64
95	57	69	751.72
95	57	70	774.84
95	57	71	885.99
95	57	72	893.32
[truncated: 7,412 more rows]
