# Supplementary material for: From mathematics to medicine: A practical primer on topological data analysis (TDA) and the development of related analytic tools for the functional discovery of latent structure in fMRI data
Source: PLoS One. 2021 Aug 12;16(8):e0255859. doi: 10.1371/journal.pone.0255859 (PMC8360597; doi:10.1371/journal.pone.0255859)
Supplement: S1 Data — The included archive of .csv files has one .csv file for each time index. Each .csv file contains a single matrix, which has one column for each of the spatial coordinates x, y, z and one column for the fMRI signal amplitude at voxel (x, y, z) at that time index. This is normalized scan data for a single patient from our study, described in the paper, with an ACC (anterior cingulate cortex) mask applied. This is the data we used, together with our software implementation of our workflow (available at https://github.com/regalski/Wayne-State-TDA), to produce the persistence diagrams, vineyards, and loop locations pictured in the figures and described in the Workflow section of our paper. (ZIP) [file pone.0255859.s004.zip › lea2002_145_121_121_time_248_rdACC.csv]

86	49	77	707.37
86	49	78	695.62
86	49	79	693.31
86	49	80	687.33
86	50	77	695.45
86	50	78	675.51
86	50	79	660.61
86	50	80	669.55
86	51	77	703.05
86	51	78	688
86	51	79	675.81
86	51	80	667.37
86	52	77	743.39
86	52	78	717.74
86	52	79	695.12
86	52	80	685.25
86	53	77	811.11
86	53	78	761.76
86	53	79	724.84
86	53	80	715.25
86	54	77	842.74
86	54	78	802.57
86	54	79	796.65
86	54	80	783.25
86	55	77	855.38
86	55	78	814.34
86	55	79	838.51
86	55	80	842.9
86	56	77	855.6
86	56	78	818.96
86	56	79	869.1
86	56	80	892.52
86	57	77	839.92
86	57	78	863.78
86	57	79	877.39
86	57	80	868
86	57	81	850.22
86	57	82	829.58
86	58	77	840.8
86	58	78	872.76
86	58	79	877.66
86	58	80	869.77
86	58	81	858.55
86	58	82	848.49
86	59	81	824.89
86	59	82	806.59
86	60	81	715.42
86	60	82	716.32
86	61	81	781.97
86	61	82	786.44
86	62	81	824.53
86	62	82	839.48
86	63	77	842.78
86	63	78	807.35
86	63	79	782.74
86	63	80	805.8
86	63	81	828.59
86	63	82	847.25
86	64	77	824.39
86	64	78	810.52
86	64	79	804.55
86	64	80	755.85
86	64	81	731.25
86	64	82	731.65
86	65	77	827.98
86	65	78	844.19
86	65	79	848
86	65	80	774.08
86	65	81	734.03
86	65	82	721.49
86	66	77	853.89
86	66	78	868.39
86	66	79	869.34
86	66	80	798.48
86	66	81	754.22
86	66	82	730.55
86	67	77	787.57
86	67	78	817.2
86	67	79	842.39
86	67	80	796.01
86	68	77	827.8
86	68	78	828.19
86	68	79	835.74
86	68	80	794.87
86	69	77	837.06
86	69	78	805.68
86	69	79	794.27
86	69	80	759.02
86	70	77	762.54
86	70	78	739.05
86	70	79	718.83
86	70	80	694.44
86	71	77	742.14
86	71	78	734.03
86	71	79	727.21
86	71	80	703.53
86	72	77	732.75
86	72	78	726.47
86	72	79	723.74
86	72	80	706.25
86	73	77	722.37
86	73	78	717.3
86	73	79	716.77
86	73	80	707.45
87	46	81	902.67
87	46	82	908.69
87	46	83	918.21
87	46	84	928.9
87	47	81	850.36
87	47	82	854.2
87	47	83	860.24
87	47	84	869.76
87	48	81	735.96
87	48	82	768.1
87	48	83	784.64
87	48	84	795.17
87	49	77	716.57
87	49	78	704.11
87	49	79	710.51
87	49	80	695.44
87	49	81	703.02
87	49	82	734.93
87	49	83	746.94
87	49	84	751.55
87	50	77	696.58
87	50	78	688.71
87	50	79	694.41
87	50	80	695.54
87	50	81	702.19
87	50	82	714.79
87	50	83	720.13
87	50	84	723.29
87	51	77	712.54
87	51	78	696.61
87	51	79	689.15
87	51	80	681.35
87	52	77	765.99
87	52	78	735.15
87	52	79	711.1
87	52	80	702.44
87	53	77	830.06
87	53	78	786.15
87	53	79	757.56
87	53	80	748.99
87	54	77	847.94
87	54	78	823.03
87	54	79	810.26
87	54	80	787.75
87	55	77	849.84
87	55	78	834.63
87	55	79	846.34
87	55	80	831.19
87	55	81	782.25
87	55	82	761.99
87	55	83	752.93
87	55	84	762.1
87	56	77	848.89
87	56	78	815.72
87	56	79	869.84
87	56	80	878.06
87	56	81	813.79
87	56	82	785.42
87	56	83	771.03
87	56	84	776.44
87	57	77	841.63
87	57	78	869.11
87	57	79	908.88
87	57	80	912.32
87	57	81	839.27
87	57	82	794.14
87	57	83	761.11
87	57	84	765.5
87	58	77	846.68
87	58	78	893.21
87	58	79	907.72
87	58	80	896.81
87	58	81	871.86
87	58	82	859.46
87	58	83	848.35
87	58	84	843.87
87	59	77	885.23
87	59	78	888.5
87	59	79	865.5
87	59	80	830.19
87	59	81	847.84
87	59	82	848.19
87	59	83	845.68
87	59	84	846.4
87	60	77	761.16
87	60	78	739.5
87	60	79	731.74
87	60	80	736.12
87	60	81	728.22
87	60	82	729.9
87	60	83	761.16
87	60	84	797.14
87	61	77	704.66
87	61	78	687.69
87	61	79	711.45
87	61	80	791.63
87	61	81	766.61
87	61	82	740.77
87	61	83	772.7
87	61	84	795.64
87	62	77	716.53
87	62	78	716.71
87	62	79	740.84
87	62	80	814.7
87	62	81	801.55
87	62	82	787.36
87	62	83	810.78
87	62	84	822.46
87	63	77	857.77
87	63	78	839.79
87	63	79	815.1
87	63	80	774.91
87	63	81	804.43
87	63	82	848.29
87	63	83	842.79
87	63	84	833.58
87	64	77	824.29
87	64	78	803.51
87	64	79	786.89
87	64	80	745.67
87	64	81	768.28
87	64	82	810.39
87	64	83	777.2
87	64	84	753.25
87	65	77	801.67
87	65	78	806.09
87	65	79	796.27
87	65	80	737.7
87	65	81	740.94
87	65	82	771.1
87	65	83	750.74
87	65	84	742.38
87	66	77	829.97
87	66	78	835.26
87	66	79	807.27
87	66	80	728.96
87	66	81	714.84
87	66	82	731.38
87	66	83	724.42
87	66	84	726.23
87	67	77	834.32
87	67	78	807.46
87	67	79	764.28
87	67	80	712.06
87	67	81	694.27
87	67	82	691.89
87	67	83	689.21
87	67	84	694.21
87	68	77	847.61
87	68	78	804.45
87	68	79	749.5
87	68	80	727.11
87	68	81	720.41
87	68	82	721.5
87	68	83	706.42
87	68	84	698.37
87	69	77	833.41
87	69	78	778.27
87	69	79	727.41
87	69	80	733.62
87	70	77	736.94
87	70	78	718.14
87	70	79	709.19
87	70	80	727.01
87	71	77	725.06
87	71	78	725.42
87	71	79	726.53
87	71	80	716.54
87	72	77	727.7
87	72	78	726.74
87	72	79	724.44
87	72	80	709.04
87	73	77	727.34
87	73	78	712.46
87	73	79	700.79
87	73	80	713.69
87	73	81	735.71
87	73	82	759.55
87	73	83	760.03
87	73	84	764.6
87	74	81	764.4
87	74	82	813.19
87	74	83	840.11
87	74	84	861.84
87	75	81	778.61
87	75	82	853.19
87	75	83	882.64
87	75	84	904.52
87	76	81	786.48
87	76	82	889.9
87	76	83	895.2
87	76	84	909.73
88	46	81	935.05
88	46	82	930.4
88	46	83	937.27
88	46	84	944.83
88	47	81	883.47
88	47	82	881.94
88	47	83	875.69
88	47	84	873.76
88	48	81	750.07
88	48	82	769.98
88	48	83	778.61
88	48	84	784.53
88	49	77	741.38
88	49	78	727.57
88	49	79	726.33
88	49	80	706.36
88	49	81	710.16
88	49	82	740.75
88	49	83	752.33
88	49	84	754.51
88	50	77	711.48
88	50	78	713.8
88	50	79	729.82
88	50	80	715.27
88	50	81	714.19
88	50	82	731.19
88	50	83	734.97
88	50	84	731.54
88	51	77	743.68
88	51	78	726.53
88	51	79	708.46
88	51	80	700.49
88	52	77	813.31
88	52	78	779.7
88	52	79	736.83
88	52	80	731.86
88	53	77	882.28
88	53	78	857.29
88	53	79	816.53
88	53	80	803.06
88	54	77	896.21
88	54	78	876.38
88	54	79	855.72
88	54	80	829.28
88	55	77	894.39
88	55	78	871.53
88	55	79	879.99
88	55	80	859.11
88	55	81	809.35
88	55	82	812.43
88	55	83	826.62
88	55	84	826.21
88	56	77	876.91
88	56	78	855.77
88	56	79	898.09
88	56	80	894.78
88	56	81	835.28
88	56	82	835.32
88	56	83	844.69
88	56	84	846.9
88	57	77	849.26
88	57	78	869.65
88	57	79	898.75
88	57	80	897.93
88	57	81	850.72
88	57	82	815.14
88	57	83	782.49
88	57	84	820.12
88	58	77	842.96
88	58	78	879.92
88	58	79	892.39
88	58	80	889.06
88	58	81	881.05
88	58	82	875.27
88	58	83	865.25
88	58	84	880.37
88	59	77	902.59
88	59	78	898.52
88	59	79	875.98
88	59	80	848.35
88	59	81	851.8
88	59	82	847.16
88	59	83	842.47
88	59	84	845.74
88	60	77	853.31
88	60	78	821.97
88	60	79	783.87
88	60	80	749.46
88	60	81	701.68
88	60	82	675.92
88	60	83	703.12
88	60	84	743.19
88	61	77	823.62
88	61	78	806.52
88	61	79	799.77
88	61	80	817.42
88	61	81	751.54
88	61	82	707.56
88	61	83	753.21
88	61	84	788.37
88	62	77	818.51
88	62	78	825.26
88	62	79	831.08
88	62	80	852.09
88	62	81	810.3
88	62	82	783.45
88	62	83	825
88	62	84	844.18
88	63	77	882.8
88	63	78	858.76
88	63	79	839.37
88	63	80	829.48
88	63	81	864.41
88	63	82	901.76
88	63	83	905.17
88	63	84	884.52
88	64	77	870.01
88	64	78	827.98
88	64	79	792.51
88	64	80	784.24
88	64	81	832.19
88	64	82	881.54
88	64	83	854.18
88	64	84	815.64
88	65	77	855.79
88	65	78	808.75
88	65	79	764.22
88	65	80	749.09
88	65	81	797.81
88	65	82	855.51
88	65	83	827.96
88	65	84	795.65
88	66	77	857.73
88	66	78	797.94
88	66	79	741.38
88	66	80	720.7
88	66	81	763.64
88	66	82	819.21
88	66	83	792.5
88	66	84	768.55
88	67	77	824.51
88	67	78	776.64
88	67	79	733.25
88	67	80	697.95
88	67	81	720.58
88	67	82	755.74
88	67	83	727.92
88	67	84	712.31
88	68	77	789.18
88	68	78	756.95
88	68	79	726.25
88	68	80	709.71
88	68	81	728.82
88	68	82	753.98
88	68	83	729.82
88	68	84	716.84
88	69	77	750.78
88	69	78	728.42
88	69	79	708.28
88	69	80	723.82
88	70	77	725.99
88	70	78	711.25
88	70	79	702.08
88	70	80	728.34
88	71	77	708.88
88	71	78	706.99
88	71	79	714.96
88	71	80	732.86
88	72	77	687.5
88	72	78	697.96
88	72	79	720.44
88	72	80	732.65
88	73	77	712.79
88	73	78	711.14
88	73	79	718.27
88	73	80	732.99
88	73	81	747.87
88	73	82	766.05
88	73	83	781.43
88	73	84	791.81
88	74	81	795.86
88	74	82	844.81
88	74	83	860.38
88	74	84	874.96
88	75	81	841.17
88	75	82	916.19
88	75	83	907.21
88	75	84	915.49
88	76	81	859.98
88	76	82	958.82
88	76	83	903.54
88	76	84	903.4
89	46	81	939.54
89	46	82	945.97
89	46	83	936.17
89	46	84	930.01
89	47	81	903.86
89	47	82	897.55
89	47	83	874.94
89	47	84	857.68
89	48	81	774.81
89	48	82	778.67
89	48	83	778.67
89	48	84	782.45
89	49	77	753.02
89	49	78	735.92
89	49	79	721.6
89	49	80	722.03
89	49	81	728.27
89	49	82	751.39
89	49	83	763.41
89	49	84	769.4
89	50	74	740.15
89	50	75	745.48
89	50	76	749.76
89	50	77	739.23
89	50	78	743.85
89	50	79	757.22
89	50	80	732.97
89	50	81	729.89
89	50	82	751.27
89	50	83	755.8
89	50	84	753.36
89	51	74	741.16
89	51	75	777.58
89	51	76	803.51
89	51	77	787.58
89	51	78	775.14
89	51	79	753.74
89	51	80	729.8
89	51	81	721.31
89	51	82	722.68
89	51	83	720.33
89	51	84	715.92
89	52	74	788.84
89	52	75	843.8
89	52	76	884.92
89	52	77	860.55
89	52	78	821.43
89	52	79	780.59
89	52	80	778.17
89	52	81	778.57
89	52	82	768.72
89	52	83	756.26
89	52	84	740.12
89	53	74	826.06
89	53	75	878.66
89	53	76	904.21
89	53	77	871.21
89	53	78	856.13
89	53	79	855.96
89	53	80	864.72
89	53	81	867.41
89	53	82	837.4
89	53	83	814.76
89	53	84	787.55
89	54	74	827.35
89	54	75	881.67
89	54	76	918.12
89	54	77	881.31
89	54	78	861.21
89	54	79	861.91
89	54	80	856.22
89	54	81	837.95
89	54	82	839.67
89	54	83	840.39
89	54	84	833.1
89	55	75	842.04
89	55	76	908.89
89	55	77	884.34
89	55	78	863.15
89	55	79	876.42
89	55	80	872.27
89	55	81	838.88
89	55	82	857.75
89	55	83	880.14
89	55	84	873.68
89	56	75	820.11
89	56	76	865.46
89	56	77	872.64
89	56	78	872.08
89	56	79	905.49
89	56	80	907.59
89	56	81	859.91
89	56	82	875.74
89	56	83	899.91
89	56	84	889.95
89	57	75	829.37
89	57	76	841.6
89	57	77	852.79
89	57	78	864.45
89	57	79	850.04
89	57	80	842.9
89	57	81	846.9
89	57	82	842.15
89	57	83	820.05
89	57	84	856.84
89	58	77	849.49
89	58	78	871.72
89	58	79	860.21
89	58	80	866.42
89	58	81	902.9
89	58	82	913.29
89	58	83	906.71
89	58	84	928.44
89	59	77	900.92
89	59	78	902.2
89	59	79	904.31
89	59	80	901.12
89	59	81	897.64
89	59	82	881.12
89	59	83	860.24
89	59	84	853.46
89	60	77	807.53
89	60	78	782.78
89	60	79	775.63
89	60	80	764.99
89	60	81	694.63
89	60	82	644.45
89	60	83	642.03
89	60	84	667.73
89	61	77	782.66
89	61	78	773.22
89	61	79	787.26
89	61	80	804.9
89	61	81	715.99
89	61	82	655.72
89	61	83	675.57
89	61	84	733.54
89	62	77	817.3
89	62	78	813.3
89	62	79	829.48
89	62	80	861.12
89	62	81	799.45
89	62	82	764.69
89	62	83	792.53
89	62	84	832.12
89	63	77	854.77
89	63	78	840.25
89	63	79	850.1
89	63	80	892.87
89	63	81	918.36
89	63	82	940.94
89	63	83	940.1
89	63	84	926.59
89	64	77	854.97
89	64	78	809.26
89	64	79	789.66
89	64	80	819.39
89	64	81	858.69
89	64	82	897.24
89	64	83	884.03
89	64	84	855.42
89	65	77	841.74
89	65	78	782.31
89	65	79	747.42
89	65	80	774.23
89	65	81	833.96
89	65	82	898.93
89	65	83	881.99
89	65	84	849.13
89	66	75	856.66
89	66	76	860.69
89	66	77	826.6
89	66	78	761.14
89	66	79	716.97
89	66	80	746.46
89	66	81	817.54
89	66	82	894.51
89	66	83	866.01
89	66	84	828.87
89	67	75	861.22
89	67	76	833.33
89	67	77	774.14
89	67	78	750.67
89	67	79	732.54
89	67	80	717.69
89	67	81	758.81
89	67	82	820.17
89	67	83	789.53
89	67	84	763.47
89	68	75	840.25
89	68	76	798.13
89	68	77	748.13
89	68	78	750.72
89	68	79	748.05
89	68	80	727.1
89	68	81	752.32
89	68	82	792.15
89	68	83	770.64
89	68	84	753.76
89	69	74	829.34
89	69	75	801.13
89	69	76	770.73
89	69	77	744.48
89	69	78	746.1
89	69	79	746.9
89	69	80	745.08
89	69	81	754.57
89	69	82	769.37
89	69	83	763.32
89	69	84	755.76
89	70	74	786.02
89	70	75	770.16
89	70	76	752.56
89	70	77	729.59
89	70	78	729.78
89	70	79	732.64
89	70	80	740.26
89	70	81	752.15
89	70	82	765.9
89	70	83	767.18
89	70	84	767.49
89	71	74	755.91
89	71	75	749.24
89	71	76	741.28
89	71	77	726.03
89	71	78	728.83
89	71	79	735.75
89	71	80	747.4
89	71	81	756.4
89	71	82	763.67
89	71	83	753.57
89	71	84	746.3
89	72	74	748.93
89	72	75	741.69
89	72	76	734.23
89	72	77	720.65
89	72	78	723.34
89	72	79	737.21
89	72	80	752.2
89	72	81	762.75
89	72	82	774.17
89	72	83	766.89
89	72	84	762.51
89	73	74	757.4
89	73	75	755.16
89	73	76	746.56
89	73	77	714.99
89	73	78	717.88
89	73	79	732.11
89	73	80	748.23
89	73	81	769.89
89	73	82	795.35
89	73	83	820.24
89	73	84	830.85
89	74	81	830.92
89	74	82	872.87
89	74	83	884.14
89	74	84	890.22
89	75	81	904.73
89	75	82	960.16
89	75	83	938.18
89	75	84	930.1
89	76	81	908.72
89	76	82	975.36
89	76	83	930.53
89	76	84	919.34
90	46	81	917.54
90	46	82	942.42
90	46	83	928.21
90	46	84	907.5
90	47	81	898.41
90	47	82	890.88
90	47	83	865.91
90	47	84	841.15
90	48	81	791.21
90	48	82	785.43
90	48	83	792.95
90	48	84	805
90	49	74	762.57
90	49	75	754.49
90	49	76	745.73
90	49	81	749.72
90	49	82	761.22
90	49	83	779.77
90	49	84	796.63
90	50	74	748.77
90	50	75	751.7
90	50	76	753.16
90	50	77	747.6
90	50	78	750.63
90	50	79	763.01
90	50	80	755.68
90	50	81	753.35
90	50	82	772
90	50	83	777.95
90	50	84	776.32
90	51	74	754.72
90	51	75	784.79
90	51	76	810.81
90	51	77	809.39
90	51	78	802.55
90	51	79	786.73
90	51	80	755.87
90	51	81	738.63
90	51	82	738.76
90	51	83	738.03
90	51	84	740.03
90	52	74	793.41
90	52	75	841.6
90	52	76	883.95
90	52	77	893.67
90	52	78	863.77
90	52	79	829.47
90	52	80	814.21
90	52	81	805.44
90	52	82	787.97
90	52	83	771.81
90	52	84	762.03
90	53	74	821.44
90	53	75	858.65
90	53	76	875.7
90	53	77	869.57
90	53	78	883.1
90	53	79	922.73
90	53	80	924.49
90	53	81	919.49
90	53	82	872.23
90	53	83	836.6
90	53	84	815.33
90	54	74	824.91
90	54	75	862.72
90	54	76	891.15
90	54	77	872.45
90	54	78	866.68
90	54	79	883.12
90	54	80	883.68
90	54	81	883.71
90	54	82	885.14
90	54	83	889.44
90	54	84	880.42
90	55	74	792.92
90	55	75	834.98
90	55	76	907.92
90	55	77	881.7
90	55	78	869.3
90	55	79	881.05
90	55	80	881.11
90	55	81	866.73
90	55	82	887.51
90	55	83	905.2
90	55	84	902.18
90	56	74	820.51
90	56	75	826.72
90	56	76	873.74
90	56	77	898.04
90	56	78	915.73
90	56	79	935.97
90	56	80	923.61
90	56	81	876.76
90	56	82	884.12
90	56	83	899.07
90	56	84	894.82
90	57	74	878.54
90	57	75	852.52
90	57	76	854.63
90	57	77	872.31
90	57	78	889.12
90	57	79	851.28
90	57	80	828.17
90	57	81	848.16
90	57	82	858.14
90	57	83	860.93
90	57	84	848.63
90	58	74	933.03
90	58	75	881.25
90	58	76	853.61
90	58	77	864.69
90	58	78	898.35
90	58	79	866.5
90	58	80	866.88
90	58	81	929.47
90	58	82	962.71
90	58	83	973.96
90	58	84	980.9
90	59	75	921.7
90	59	76	911.09
90	59	77	915.18
90	59	78	924.75
90	59	79	936.37
90	59	80	947.72
90	59	81	961.73
90	59	82	954.71
90	59	83	916.52
90	59	84	902.1
90	60	75	754.54
90	60	76	729.33
90	60	77	717.68
90	60	78	728.05
90	60	79	743.88
90	60	80	757.93
90	60	81	724.18
90	60	82	685.35
90	60	83	640.19
90	60	84	645.44
90	61	77	695.72
90	61	78	727.97
90	61	79	757.48
90	61	80	780.51
90	61	81	703.34
90	61	82	624.23
90	61	83	557.66
90	61	84	621.65
90	62	75	808.68
90	62	76	785.91
90	62	77	799.77
90	62	78	800.51
90	62	79	814.57
90	62	80	852.65
90	62	81	782.08
90	62	82	723.29
90	62	83	671.41
90	62	84	741.22
90	63	75	795.98
90	63	76	806.61
90	63	77	849.71
90	63	78	835.14
90	63	79	861.86
90	63	80	931.88
90	63	81	935.41
90	63	82	932.95
90	63	83	866.02
90	63	84	884.47
90	64	75	834.64
90	64	76	837.52
90	64	77	838.41
90	64	78	789.9
90	64	79	788.15
90	64	80	846.69
90	64	81	860.02
90	64	82	861.49
90	64	83	817.22
90	64	84	829.5
90	65	74	823.72
90	65	75	866.46
90	65	76	857.29
90	65	77	812.68
90	65	78	751.87
90	65	79	735.86
90	65	80	795.91
90	65	81	848.14
90	65	82	890.75
90	65	83	867.68
90	65	84	858.51
90	66	74	878.46
90	66	75	884.39
90	66	76	849.85
90	66	77	786.53
90	66	78	731.53
90	66	79	714.87
90	66	80	783.53
90	66	81	866.52
90	66	82	937.08
90	66	83	908.72
90	66	84	868.5
90	67	74	900.79
90	67	75	867.4
90	67	76	812.74
90	67	77	736.8
90	67	78	722.93
90	67	79	734.09
90	67	80	763.17
90	67	81	794.64
90	67	82	828.07
90	67	83	819.94
90	67	84	789.84
90	68	74	885.54
90	68	75	842.95
90	68	76	785.73
90	68	77	722.99
90	68	78	740.45
90	68	79	766.5
90	68	80	772.23
90	68	81	778.9
90	68	82	791.37
90	68	83	796.3
90	68	84	788.89
90	69	74	847.59
90	69	75	807.92
90	69	76	773.26
90	69	77	747.82
90	69	78	770.76
90	69	79	794.01
90	69	80	791.35
90	69	81	780.27
90	69	82	774.86
90	69	83	784.45
90	69	84	789.43
90	70	74	822.41
90	70	75	800.52
90	70	76	770.61
90	70	77	734.84
90	70	78	748.57
90	70	79	766.7
90	70	80	763.52
90	70	81	764.59
90	70	82	774.38
90	70	83	771.59
90	70	84	768.27
90	71	74	806.17
90	71	75	793.3
90	71	76	767.74
90	71	77	734.61
90	71	78	744.68
90	71	79	760.28
90	71	80	761.21
90	71	81	766.18
90	71	82	775.24
90	71	83	764.51
90	71	84	757.57
90	72	74	791.8
90	72	75	781.21
90	72	76	762.36
90	72	77	745.24
90	72	78	747.36
90	72	79	756.83
90	72	80	772.23
90	72	81	777.17
90	72	82	783.23
90	72	83	777.99
90	72	84	773.73
90	73	74	804.51
90	73	75	791.08
90	73	76	768.14
90	73	81	812.79
90	73	82	842.76
90	73	83	866.66
90	73	84	871.52
90	74	81	880.41
90	74	82	911.71
90	74	83	935.42
90	74	84	939.79
90	75	81	962.37
90	75	82	979.89
90	75	83	988.13
90	75	84	984.56
90	76	81	942.86
90	76	82	973.39
90	76	83	970.84
90	76	84	968.11
91	47	81	880.57
91	47	82	863.04
91	47	83	875.59
91	47	84	886.64
91	48	81	805.18
91	48	82	786.18
91	48	83	807.01
91	48	84	831.77
91	49	74	764.12
91	49	75	776.39
91	49	76	766.9
91	49	81	771.29
91	49	82	771.46
91	49	83	787.14
91	49	84	805.33
91	50	74	759.91
91	50	75	769.29
91	50	76	757.45
91	50	81	780.02
91	50	82	787.31
91	50	83	786.4
91	50	84	780.16
91	51	74	784.09
91	51	75	797.04
91	51	76	800.02
91	51	81	752.37
91	51	82	758.89
91	51	83	760.1
91	51	84	758.03
91	52	74	831.64
91	52	75	861.9
91	52	76	879.89
91	52	81	796.61
91	52	82	795.75
91	52	83	782.59
91	52	84	768.54
91	53	74	867.04
91	53	75	889.13
91	53	76	891.87
91	53	81	926.77
91	53	82	872.85
91	53	83	830.85
91	53	84	804.17
91	54	74	874.92
91	54	75	894.88
91	54	76	900.92
91	54	81	902.6
91	54	82	893.12
91	54	83	881.78
91	54	84	850.37
91	55	74	834.11
91	55	75	870.52
91	55	76	923.02
91	55	81	882.98
91	55	82	894.8
91	55	83	904.6
91	55	84	904.46
91	56	74	845.7
91	56	75	871.12
91	56	76	911.76
91	56	81	891.16
91	56	82	893.96
91	56	83	903.96
91	56	84	923.43
91	57	74	884.9
91	57	75	880.15
91	57	76	884.43
91	57	77	904.63
91	57	78	928.8
91	57	79	907.03
91	57	80	886.25
91	57	81	886.47
91	57	82	889.86
91	57	83	894.17
91	57	84	893.94
91	58	74	929.29
91	58	75	893.52
91	58	76	873.01
91	58	77	893.28
91	58	78	940.61
91	58	79	925.15
91	58	80	922.68
91	58	81	956.16
91	58	82	975.57
91	58	83	980.86
91	58	84	1001.9
91	59	74	929.41
91	59	75	960.21
91	59	76	939.94
91	59	77	942.13
91	59	78	970.6
91	59	79	968.09
91	59	80	954.19
91	59	81	967.45
91	59	82	961.36
91	59	83	931.06
91	59	84	916
91	60	74	814.78
91	60	75	739.21
91	60	76	710.35
91	60	77	707.45
91	60	78	740.72
91	60	79	726.28
91	60	80	712.18
91	60	81	758.97
91	60	82	763.72
91	60	83	725.12
91	60	84	675.05
91	61	74	760.62
91	61	75	582.63
91	61	76	618.09
91	61	77	675.43
91	61	78	742.08
91	61	79	746.08
91	61	80	733.45
91	61	81	758.7
91	61	82	740.28
91	61	83	678.73
91	61	84	625.96
91	62	74	971.85
91	62	75	640.46
91	62	76	705.69
91	62	77	806.94
91	62	78	830.38
91	62	79	832.26
91	62	80	828.33
91	62	81	834.82
91	62	82	817.89
91	62	83	766.43
91	62	84	764.55
91	63	74	876.15
91	63	75	736.35
91	63	76	796.27
91	63	77	871.18
91	63	78	844.46
91	63	79	879.03
91	63	80	955.07
91	63	81	952.76
91	63	82	932.54
91	63	83	864.72
91	63	84	895.06
91	64	74	799.75
91	64	75	843.96
91	64	76	865.06
91	64	77	854.12
91	64	78	789.81
91	64	79	800.54
91	64	80	869.47
91	64	81	881.38
91	64	82	870.35
91	64	83	771.68
91	64	84	805.4
91	65	74	823.61
91	65	75	917.08
91	65	76	902.68
91	65	77	818.9
91	65	78	746.55
91	65	79	743.72
91	65	80	811.49
91	65	81	864.54
91	65	82	898.74
91	65	83	828.73
91	65	84	849.16
91	66	74	892.42
91	66	75	898.16
91	66	76	851.92
91	66	77	777.01
91	66	78	733.4
91	66	79	732.47
91	66	80	795.56
91	66	81	873.1
91	66	82	939.13
91	66	83	906.32
91	66	84	898.26
91	67	74	928.06
91	67	75	885.91
91	67	76	820.79
91	67	81	828.59
91	67	82	849.32
91	67	83	857.08
91	67	84	840.42
91	68	74	913.69
91	68	75	863.98
91	68	76	802.34
91	68	81	814.43
91	68	82	805.28
91	68	83	820.14
91	68	84	817.04
91	69	74	856.1
91	69	75	820.95
91	69	76	779.3
91	69	81	806.45
91	69	82	780.06
91	69	83	785.68
91	69	84	795.06
91	70	74	834.09
91	70	75	816.01
91	70	76	782.86
91	70	81	778.68
91	70	82	767.95
91	70	83	772.82
91	70	84	773.18
91	71	74	819.57
91	71	75	811.58
91	71	76	785.88
91	71	81	780.85
91	71	82	778.58
91	71	83	781.02
91	71	84	779.94
91	72	74	801.94
91	72	75	800.99
91	72	76	786.4
91	72	81	799.73
91	72	82	797.03
91	72	83	799.82
91	72	84	798.43
91	73	74	807.83
91	73	75	800.31
91	73	76	781.61
91	73	81	870.45
91	73	82	883.33
91	73	83	887.06
91	73	84	887.66
91	74	74	816.6
91	74	75	795.15
91	74	76	766.26
91	74	81	940.21
91	74	82	952.44
91	74	83	962.03
91	74	84	970.12
91	75	81	995.67
91	75	82	985.91
91	75	83	1013.2
91	75	84	1036.6
91	76	81	969.17
91	76	82	987.52
91	76	83	1007.9
91	76	84	1025.9
92	47	81	956.32
92	47	82	958.9
92	47	83	953.62
92	47	84	958.76
92	48	81	863.05
92	48	82	865.61
92	48	83	877.69
92	48	84	895.16
92	49	74	779.72
92	49	75	811.63
92	49	76	801.91
92	49	81	781.73
92	49	82	804.24
92	49	83	830.61
92	49	84	850.55
92	50	74	778.51
92	50	75	795.12
92	50	76	775
92	50	81	772.19
92	50	82	791.34
92	50	83	808.77
92	50	84	819.26
92	51	74	803.7
92	51	75	799.39
92	51	76	783.74
92	51	81	753.48
92	51	82	775.85
92	51	83	785.06
92	51	84	787.69
92	52	74	853.8
92	52	75	867.87
92	52	76	866.87
92	52	81	754.91
92	52	82	772.58
92	52	83	775.05
92	52	84	766.29
92	53	74	907.98
92	53	75	922.57
92	53	76	917.49
92	53	81	796.75
92	53	82	788.54
92	53	83	776.74
92	53	84	764.32
92	54	74	927.24
92	54	75	938.63
92	54	76	936.35
92	54	81	818.61
92	54	82	808.46
92	54	83	796.96
92	54	84	780.78
92	55	74	879.28
92	55	75	911.11
92	55	76	946
92	55	81	842.41
92	55	82	838.71
92	55	83	841.19
92	55	84	844.95
92	56	74	885.31
92	56	75	918.16
92	56	76	939.74
92	56	81	874.46
92	56	82	871.44
92	56	83	871.58
92	56	84	886.34
92	57	74	894.11
92	57	75	902.19
92	57	76	910.56
92	57	77	910.14
92	57	78	918.81
92	57	79	933.73
92	57	80	913.08
92	57	81	881.4
92	57	82	872.8
92	57	83	872
92	57	84	880.23
92	58	74	901.94
92	58	75	863.65
92	58	76	893.88
92	58	77	906.62
92	58	78	920
92	58	79	945.05
92	58	80	948.35
92	58	81	925.5
92	58	82	916.9
92	58	83	917.87
92	58	84	951.75
92	59	74	965.02
92	59	75	976.28
92	59	76	965.76
92	59	77	937.12
92	59	78	910.54
92	59	79	967.94
92	59	80	969.05
92	59	81	926.11
92	59	82	904.31
92	59	83	882.45
92	59	84	886.84
92	60	74	897.74
92	60	75	827.19
92	60	76	802.17
92	60	77	786.6
92	60	78	799.54
92	60	79	759.05
92	60	80	726.29
92	60	81	787.36
92	60	82	805.43
92	60	83	781.66
92	60	84	731.54
92	61	74	851.32
92	61	75	602.26
92	61	76	680.2
92	61	77	783.21
92	61	78	818.34
92	61	79	768.5
92	61	80	737
92	61	81	849.87
92	61	82	891.74
92	61	83	856.89
92	61	84	746.53
92	62	74	911.03
92	62	75	393.18
92	62	76	625.9
92	62	77	889.47
92	62	78	870.74
92	62	79	834.45
92	62	80	818.64
92	62	81	916.83
92	62	82	957.32
92	62	83	933.58
92	62	84	872.54
92	63	74	811.99
92	63	75	646.63
92	63	76	780.51
92	63	77	901.21
92	63	78	855.44
92	63	79	891.34
92	63	80	962.13
92	63	81	974.25
92	63	82	980.43
92	63	83	974.5
92	63	84	972.58
92	64	74	728.74
92	64	75	826.09
92	64	76	885.34
92	64	77	896.9
92	64	78	826.49
92	64	79	817.47
92	64	80	852.78
92	64	81	893.3
92	64	82	914.91
92	64	83	870.7
92	64	84	875.96
92	65	74	756.59
92	65	75	931.46
92	65	76	950.98
92	65	77	893.77
92	65	78	818.63
92	65	79	780.35
92	65	80	779.82
92	65	81	852.34
92	65	82	906.12
92	65	83	878.91
92	65	84	894.54
92	66	74	873.86
92	66	75	907.81
92	66	76	889.69
92	66	77	844.5
92	66	78	831.81
92	66	79	804.95
92	66	80	785.49
92	66	81	851.64
92	66	82	912.49
92	66	83	915.94
92	66	84	931.46
92	67	74	938.82
92	67	75	900.64
92	67	76	861.58
92	67	81	804.16
92	67	82	840.22
92	67	83	874.54
92	67	84	886.68
92	68	74	937.25
92	68	75	884.78
92	68	76	836.42
92	68	81	792.45
92	68	82	799.92
92	68	83	828.57
92	68	84	839.12
92	69	74	849.11
92	69	75	832.89
92	69	76	798.9
92	69	81	809.41
92	69	82	788.27
92	69	83	785.91
92	69	84	793.13
92	70	74	813.32
92	70	75	808.23
92	70	76	781.88
92	70	81	775.53
92	70	82	774.56
92	70	83	778.63
92	70	84	786.51
92	71	74	801.14
92	71	75	800.35
92	71	76	777.04
92	71	81	777.06
92	71	82	791.69
92	71	83	804.61
92	71	84	817.77
92	72	74	796.92
92	72	75	797.12
92	72	76	783.58
92	72	81	817.57
92	72	82	828.36
92	72	83	845.34
92	72	84	857.62
92	73	74	802.19
92	73	75	793.35
92	73	76	778.46
92	73	81	899.17
92	73	82	906.6
92	73	83	910.04
92	73	84	915.75
92	74	74	811.92
92	74	75	795.15
92	74	76	771.27
92	74	81	972.84
92	74	82	976.01
92	74	83	972.99
92	74	84	982.08
92	75	81	1000.3
92	75	82	989.67
92	75	83	1015.6
92	75	84	1049.2
92	76	81	966.49
92	76	82	978.92
92	76	83	997.41
92	76	84	1033.2
93	49	74	816.62
93	49	75	844.68
93	49	76	829.36
93	50	74	810.05
93	50	75	819.97
93	50	76	800.18
93	50	81	782.87
93	50	82	788.63
93	50	83	813.68
93	50	84	837.67
93	51	74	800.64
93	51	75	792.71
93	51	76	773.75
93	51	81	772.25
93	51	82	781.47
93	51	83	802.91
93	51	84	824.84
93	52	74	820.32
93	52	75	804.89
93	52	76	790.06
93	52	81	760.11
93	52	82	765.87
93	52	83	781.41
93	52	84	795.07
93	53	74	887.1
93	53	75	881.8
93	53	76	863.89
93	53	81	745.62
93	53	82	745.32
93	53	83	754.7
93	53	84	763.37
93	54	71	739.51
93	54	72	791.11
93	54	73	851.64
93	54	74	942.09
93	54	75	948.47
93	54	76	930.44
93	54	81	767.64
93	54	82	756.64
93	54	83	748.47
93	54	84	742.57
93	55	71	763.66
93	55	72	812.14
93	55	73	836.62
93	55	74	902.17
93	55	75	941.78
93	55	76	961.67
93	55	81	797.83
93	55	82	783.1
93	55	83	778.98
93	55	84	785.48
93	56	71	814.16
93	56	72	850.12
93	56	73	848.79
93	56	74	912.66
93	56	75	942.44
93	56	76	935.12
93	56	81	829.23
93	56	82	820.2
93	56	83	819.19
93	56	84	827.97
93	57	71	884.3
93	57	72	883.73
93	57	73	868.3
93	57	74	915.11
93	57	75	930.96
93	57	76	919.68
93	57	77	908.72
93	57	78	904.8
93	57	79	915.62
93	57	80	884.59
93	58	71	939.8
93	58	72	979.53
93	58	73	915.85
93	58	74	895.44
93	58	75	894.45
93	58	76	925.13
93	58	77	906.38
93	58	78	893.41
93	58	79	918.11
93	58	80	920.5
93	59	71	910.14
93	59	72	981.84
93	59	73	988.71
93	59	74	974.13
93	59	75	947.71
93	59	76	933.42
93	59	77	906.82
93	59	78	882.88
93	59	79	944.16
93	59	80	953.04
93	60	71	858.69
93	60	72	956.75
93	60	73	907.35
93	60	74	868.12
93	60	75	879.55
93	60	76	847.7
93	60	77	808.4
93	60	78	787.51
93	60	79	746.87
93	60	80	725.99
93	61	74	746.38
93	61	75	764.65
93	61	76	781.86
93	61	77	810.19
93	61	78	819.94
93	61	79	763.02
93	61	80	734.85
93	62	71	858.18
93	62	72	1008.9
93	62	73	948.63
93	62	74	844.93
93	62	75	622.28
93	62	76	730.74
93	62	77	865.88
93	62	78	876.13
93	62	79	835.51
93	62	80	817.54
93	63	71	829.99
93	63	72	867.69
93	63	73	887.26
93	63	74	888.5
93	63	75	802.15
93	63	76	831.51
93	63	77	870.39
93	63	78	854.66
93	63	79	897.47
93	63	80	957.28
93	64	71	850.4
93	64	72	765.57
93	64	73	824.24
93	64	74	866.37
93	64	75	885.99
93	64	76	889.29
93	64	77	881.09
93	64	78	847.69
93	64	79	843.8
93	64	80	853.65
93	65	71	859.96
93	65	72	919.53
93	65	73	882.81
93	65	74	806.12
93	65	75	897.64
93	65	76	911.6
93	65	77	886.27
93	65	78	860.97
93	65	79	822.99
93	65	80	783.43
93	66	71	852.79
93	66	72	920.87
93	66	73	941.27
93	66	74	950.93
93	66	75	946.38
93	66	76	910.92
93	67	71	836.13
93	67	72	915.23
93	67	73	965.84
93	67	74	981.88
93	67	75	936.78
93	67	76	906.75
93	67	81	783.84
93	67	82	814.21
93	67	83	859.84
93	67	84	895.99
93	68	71	819.98
93	68	72	944.26
93	68	73	968.54
93	68	74	923.87
93	68	75	895.78
93	68	76	883.34
93	68	81	771.84
93	68	82	788.59
93	68	83	817.98
93	68	84	843.84
93	69	71	711.08
93	69	72	855.42
93	69	73	914.28
93	69	74	885.55
93	69	75	868.36
93	69	76	845.38
93	69	81	799.46
93	69	82	798.87
93	69	83	791.03
93	69	84	799.04
93	70	74	845.93
93	70	75	833.32
93	70	76	812.69
93	70	81	773.23
93	70	82	782.49
93	70	83	778.35
93	70	84	798.59
93	71	74	815.81
93	71	75	811.09
93	71	76	793.8
93	71	81	773.59
93	71	82	796.34
93	71	83	809.41
93	71	84	837.03
93	72	74	852.63
93	72	75	837.1
93	72	76	812.7
93	72	81	825.15
93	72	82	844.95
93	72	83	881.55
93	72	84	910.49
93	73	74	852.64
93	73	75	821.59
93	73	76	795.98
93	73	81	915.67
93	73	82	925.46
93	73	83	935.58
93	73	84	953.05
93	74	74	838.89
93	74	75	799.2
93	74	76	772.24
94	49	74	813.89
94	49	75	823.53
94	49	76	823.74
94	50	71	893.82
94	50	72	844.35
94	50	73	813.61
94	50	74	796.32
94	50	75	803.11
94	50	76	802.92
94	51	71	867.94
94	51	72	854.2
94	51	73	841.32
94	51	74	821.45
94	51	75	801.89
94	51	76	784.87
94	52	71	863.07
94	52	72	850.15
94	52	73	838.44
94	52	74	828.46
94	52	75	810.73
94	52	76	797.09
94	53	69	629.79
94	53	70	705.25
94	53	71	860.33
94	53	72	847.69
94	53	73	846.86
94	53	74	864.38
94	53	75	857
94	53	76	846.87
94	54	69	609.92
94	54	70	667.21
94	54	71	819.32
94	54	72	842.28
94	54	73	863.68
94	54	74	917.46
94	54	75	928.44
94	54	76	919.83
94	54	78	859.97
94	54	79	846.51
94	54	80	800.35
94	55	69	607.48
94	55	70	662.6
94	55	71	798.49
94	55	72	810.92
94	55	73	825.45
94	55	74	928.65
94	55	75	958
94	55	76	955.33
94	55	78	911.21
94	55	79	892.8
94	55	80	834.87
94	56	69	620
94	56	70	687.78
94	56	71	808.93
94	56	72	837.7
94	56	73	843.51
94	56	74	940.66
94	56	75	954.19
94	56	76	924.24
94	56	78	917.18
94	56	79	974.98
94	56	80	899.25
94	57	71	865.13
94	57	72	895.31
94	57	73	880.65
94	57	74	934.53
94	57	75	944.29
94	57	76	922.2
94	57	77	894.47
94	57	78	887.86
94	57	79	928.22
94	57	80	883.25
94	58	71	920.07
94	58	72	945.93
94	58	73	884.37
94	58	74	894.93
94	58	75	914.65
94	58	76	947.09
94	58	77	902.44
94	58	78	874.45
94	58	79	917.53
94	58	80	915.23
94	59	71	929.85
94	59	72	982.72
94	59	73	989.12
94	59	74	992.05
94	59	75	979.7
94	59	76	951.55
94	59	77	912.34
94	59	78	885.15
94	59	79	949.09
94	59	80	956.6
94	60	71	837.96
94	60	72	885.09
94	60	73	849.53
94	60	74	835.89
94	60	75	858.54
94	60	76	864.05
94	60	77	819.51
94	60	78	756.27
94	60	79	742.77
94	60	80	748
94	61	71	635.61
94	61	72	723.42
94	61	73	612
94	61	74	659.4
94	61	75	762.25
94	61	76	819.15
94	61	77	831.54
94	61	78	810.56
94	61	79	759.26
94	61	80	747.43
94	62	71	747.91
94	62	72	813.12
94	62	73	771.88
94	62	74	781.7
94	62	75	803.94
94	62	76	843.79
94	62	77	879.26
94	62	78	903.85
94	62	79	839.25
94	62	80	815.56
94	63	71	849.12
94	63	72	860.39
94	63	73	893.45
94	63	74	939.12
94	63	75	936.99
94	63	76	910.78
94	63	77	884.5
94	63	78	874.67
94	63	79	908.78
94	63	80	953.29
94	64	71	880.57
94	64	72	896.71
94	64	73	957.74
94	64	74	983.87
94	64	75	962.18
94	64	76	928.08
94	64	77	898.36
94	64	78	889
94	64	79	884.03
94	64	80	881.51
94	65	71	852.36
94	65	72	965.38
94	65	73	958.36
94	65	74	902.34
94	65	75	918.28
94	65	76	914.49
94	65	77	904.66
94	65	78	918.49
94	65	79	885.81
94	65	80	835.27
94	66	71	834.36
94	66	72	943.42
94	66	73	972.85
94	66	74	979.99
94	66	75	974.43
94	66	76	939.54
94	66	78	933.37
94	66	79	917.04
94	66	80	871.54
94	67	69	706.09
94	67	70	755.12
94	67	71	804.79
94	67	72	918.4
94	67	73	968.4
94	67	74	973.08
94	67	75	944.62
94	67	76	926.87
94	67	78	935.92
94	67	79	904.75
94	67	80	843.41
94	68	69	617.46
94	68	70	665.46
94	68	71	753.92
94	68	72	921.78
94	68	73	956.68
94	68	74	904.17
94	68	75	878.68
94	68	76	888.62
94	68	78	911.29
94	68	79	879.09
94	68	80	819.36
94	69	69	628.47
94	69	70	651.12
94	69	71	697.62
94	69	72	847.33
94	69	73	903.91
94	69	74	893.43
94	69	75	878.16
94	69	76	862.07
94	69	78	853.99
94	69	79	840.38
94	69	80	804.38
94	70	69	653.77
94	70	70	658.18
94	70	71	670.93
94	70	72	809.15
94	70	73	874.62
94	70	74	872.37
94	70	75	845.4
94	70	76	826.93
94	71	71	678.48
94	71	72	802.79
94	71	73	864.93
94	71	74	853.79
94	71	75	811.46
94	71	76	790.88
94	72	71	658.66
94	72	72	768.28
94	72	73	842.38
94	72	74	849.14
94	72	75	844.77
94	72	76	833.14
94	73	71	650.01
94	73	72	762.77
94	73	73	846.05
94	73	74	844.69
94	73	75	835.12
94	73	76	828.76
94	74	74	853.59
94	74	75	817.98
94	74	76	803.22
95	50	71	899.06
95	50	72	861.84
95	50	73	836.71
95	51	71	896.12
95	51	72	886.16
95	51	73	875.02
95	52	71	886.11
95	52	72	897.29
95	52	73	902.81
95	53	69	628.64
95	53	70	694.29
95	53	71	862.43
95	53	72	885.51
95	53	73	896.36
95	53	77	893.08
95	53	78	876.67
95	53	79	859.12
95	53	80	823.51
95	54	69	629.41
95	54	70	686.18
95	54	71	838.77
95	54	72	850.57
95	54	73	851.35
95	54	77	929.91
95	54	78	913.58
95	54	79	898.2
95	54	80	831.35
95	55	69	639.36
95	55	70	690.96
95	55	71	836.51
95	55	72	847.53
95	55	73	842.32
95	55	77	978.72
95	55	78	961.51
95	55	79	940.1
95	55	80	842.95
95	56	69	659.53
95	56	70	709.71
95	56	71	835.62
95	56	72	860.96
95	56	73	852.27
95	56	77	922.99
95	56	78	941.83
95	56	79	1019.2
95	56	80	929.71
95	57	69	753.73
95	57	70	767.83
95	57	71	865.01
95	57	72	896.38
[truncated: 7,412 more rows]
