# Supplementary material for: From mathematics to medicine: A practical primer on topological data analysis (TDA) and the development of related analytic tools for the functional discovery of latent structure in fMRI data
Source: PLoS One. 2021 Aug 12;16(8):e0255859. doi: 10.1371/journal.pone.0255859 (PMC8360597; doi:10.1371/journal.pone.0255859)
Supplement: S1 Data — The included archive of .csv files has one .csv file for each time index. Each .csv file contains a single matrix, which has one column for each of the spatial coordinates x, y, z and one column for the fMRI signal amplitude at voxel (x, y, z) at that time index. This is normalized scan data for a single patient from our study, described in the paper, with an ACC (anterior cingulate cortex) mask applied. This is the data we used, together with our software implementation of our workflow (available at https://github.com/regalski/Wayne-State-TDA), to produce the persistence diagrams, vineyards, and loop locations pictured in the figures and described in the Workflow section of our paper. (ZIP) [file pone.0255859.s004.zip › lea2002_145_121_121_time_249_rdACC.csv]

86	49	77	715.44
86	49	78	710.69
86	49	79	707.38
86	49	80	721.4
86	50	77	714.48
86	50	78	696.55
86	50	79	680.7
86	50	80	715.66
86	51	77	695.04
86	51	78	688.04
86	51	79	693.89
86	51	80	702.45
86	52	77	727.45
86	52	78	707.82
86	52	79	707.19
86	52	80	714.35
86	53	77	797.09
86	53	78	746.75
86	53	79	731.91
86	53	80	739.38
86	54	77	835.72
86	54	78	812.61
86	54	79	804.71
86	54	80	787.32
86	55	77	853.4
86	55	78	828.37
86	55	79	834.5
86	55	80	830.93
86	56	77	851.6
86	56	78	805.98
86	56	79	851.14
86	56	80	867.53
86	57	77	819.93
86	57	78	836.87
86	57	79	873.44
86	57	80	880.98
86	57	81	882.19
86	57	82	863.59
86	58	77	832.88
86	58	78	852.81
86	58	79	884.73
86	58	80	900.87
86	58	81	892.64
86	58	82	887.61
86	59	81	841.95
86	59	82	838.64
86	60	81	736.5
86	60	82	762.45
86	61	81	786.09
86	61	82	788.53
86	62	81	830.54
86	62	82	837.51
86	63	77	911.91
86	63	78	846.5
86	63	79	816.86
86	63	80	845.92
86	63	81	865.67
86	63	82	857.31
86	64	77	854.37
86	64	78	819.49
86	64	79	799.54
86	64	80	789.83
86	64	81	765.2
86	64	82	732.62
86	65	77	847.03
86	65	78	853.25
86	65	79	839.02
86	65	80	799.11
86	65	81	781.08
86	65	82	764.56
86	66	77	849.96
86	66	78	863.37
86	66	79	855.3
86	66	80	814.49
86	66	81	799.27
86	66	82	780.59
86	67	77	798.51
86	67	78	814.14
86	67	79	825.34
86	67	80	828.02
86	68	77	844.85
86	68	78	842.22
86	68	79	835.78
86	68	80	803.95
86	69	77	833.95
86	69	78	810.63
86	69	79	788.28
86	69	80	752.09
86	70	77	798.57
86	70	78	753.12
86	70	79	715.92
86	70	80	696.53
86	71	77	757.16
86	71	78	729.06
86	71	79	705.25
86	71	80	688.58
86	72	77	734.72
86	72	78	712.41
86	72	79	692.69
86	72	80	682.25
86	73	77	744.37
86	73	78	715.27
86	73	79	692.73
86	73	80	681.43
87	46	81	922.7
87	46	82	928.77
87	46	83	931.28
87	46	84	929.98
87	47	81	871.49
87	47	82	880.31
87	47	83	872.32
87	47	84	866.84
87	48	81	764.92
87	48	82	780.09
87	48	83	792.64
87	48	84	804.2
87	49	77	727.63
87	49	78	718.16
87	49	79	712.53
87	49	80	732.45
87	49	81	748.04
87	49	82	753.97
87	49	83	760.99
87	49	84	769.6
87	50	77	723.61
87	50	78	718.77
87	50	79	712.51
87	50	80	734.64
87	50	81	743.27
87	50	82	733.86
87	50	83	736.18
87	50	84	745.34
87	51	77	709.54
87	51	78	698.64
87	51	79	691.19
87	51	80	706.41
87	52	77	751.06
87	52	78	727.23
87	52	79	712.16
87	52	80	722.56
87	53	77	836.09
87	53	78	789.2
87	53	79	761.68
87	53	80	757.13
87	54	77	854.94
87	54	78	825.08
87	54	79	805.34
87	54	80	779.81
87	55	77	856.91
87	55	78	825.68
87	55	79	837.39
87	55	80	826.24
87	55	81	807.32
87	55	82	781.04
87	55	83	757.94
87	55	84	763.09
87	56	77	838.88
87	56	78	788.72
87	56	79	868.9
87	56	80	886.11
87	56	81	859.83
87	56	82	814.44
87	56	83	774.03
87	56	84	770.39
87	57	77	816.62
87	57	78	826.16
87	57	79	913.89
87	57	80	931.29
87	57	81	871.27
87	57	82	823.14
87	57	83	783.09
87	57	84	769.47
87	58	77	829.72
87	58	78	838.25
87	58	79	891.75
87	58	80	920.84
87	58	81	918.94
87	58	82	908.59
87	58	83	892.5
87	58	84	864.97
87	59	77	867.19
87	59	78	824.45
87	59	79	835.57
87	59	80	858.32
87	59	81	879.87
87	59	82	880.18
87	59	83	880.66
87	59	84	865.38
87	60	77	779.21
87	60	78	740.56
87	60	79	736.81
87	60	80	741.13
87	60	81	741.24
87	60	82	770.97
87	60	83	822.22
87	60	84	844.24
87	61	77	747.81
87	61	78	675.78
87	61	79	702.54
87	61	80	797.71
87	61	81	764.72
87	61	82	770.85
87	61	83	814.69
87	61	84	830.61
87	62	77	770.52
87	62	78	700.71
87	62	79	720.84
87	62	80	795.64
87	62	81	802.57
87	62	82	822.41
87	62	83	829.81
87	62	84	835.48
87	63	77	919.88
87	63	78	893.87
87	63	79	844.16
87	63	80	766.97
87	63	81	838.51
87	63	82	873.36
87	63	83	833.86
87	63	84	818.62
87	64	77	862.26
87	64	78	824.47
87	64	79	779.86
87	64	80	709.63
87	64	81	742.22
87	64	82	770.33
87	64	83	768.18
87	64	84	753.22
87	65	77	845.74
87	65	78	830.17
87	65	79	797.33
87	65	80	720.7
87	65	81	728.87
87	65	82	745.01
87	65	83	749.71
87	65	84	751.39
87	66	77	856.02
87	66	78	843.29
87	66	79	809.29
87	66	80	733.94
87	66	81	725.77
87	66	82	728.28
87	66	83	725.38
87	66	84	731.23
87	67	77	861.29
87	67	78	815.47
87	67	79	771.28
87	67	80	722.99
87	67	81	711.18
87	67	82	707.8
87	67	83	697.15
87	67	84	704.19
87	68	77	867.61
87	68	78	825.53
87	68	79	780.59
87	68	80	728.16
87	68	81	717.45
87	68	82	718.54
87	68	83	719.44
87	68	84	716.38
87	69	77	836.44
87	69	78	789.29
87	69	79	750.44
87	69	80	718.69
87	70	77	749.9
87	70	78	710.09
87	70	79	693.19
87	70	80	701.06
87	71	77	732.1
87	71	78	715.44
87	71	79	706.55
87	71	80	696.58
87	72	77	718.66
87	72	78	705.69
87	72	79	697.41
87	72	80	694.07
87	73	77	727.31
87	73	78	697.4
87	73	79	680.75
87	73	80	696.71
87	73	81	717.76
87	73	82	741.61
87	73	83	767.04
87	73	84	765.6
87	74	81	783.46
87	74	82	834.26
87	74	83	856.2
87	74	84	871.94
87	75	81	809.62
87	75	82	872.19
87	75	83	895.72
87	75	84	912.58
87	76	81	814.53
87	76	82	885.99
87	76	83	918.33
87	76	84	929.81
88	46	81	954.11
88	46	82	942.47
88	46	83	946.34
88	46	84	942.9
88	47	81	896.6
88	47	82	883.06
88	47	83	882.78
88	47	84	877.84
88	48	81	768.04
88	48	82	772.97
88	48	83	782.6
88	48	84	791.53
88	49	77	735.43
88	49	78	723.6
88	49	79	718.33
88	49	80	728.38
88	49	81	743.21
88	49	82	756.82
88	49	83	770.38
88	49	84	781.55
88	50	77	729.5
88	50	78	732.86
88	50	79	732.92
88	50	80	732.35
88	50	81	737.26
88	50	82	742.25
88	50	83	751.01
88	50	84	761.58
88	51	77	732.69
88	51	78	717.54
88	51	79	705.48
88	51	80	706.53
88	52	77	772.3
88	52	78	754.73
88	52	79	740.88
88	52	80	747.95
88	53	77	876.3
88	53	78	854.32
88	53	79	825.59
88	53	80	812.12
88	54	77	892.2
88	54	78	879.39
88	54	79	862.73
88	54	80	822.28
88	55	77	878.41
88	55	78	865.56
88	55	79	874.01
88	55	80	851.12
88	55	81	824.38
88	55	82	852.51
88	55	83	855.7
88	55	84	834.25
88	56	77	845.91
88	56	78	807.8
88	56	79	867.15
88	56	80	883.81
88	56	81	878.29
88	56	82	878.36
88	56	83	860.73
88	56	84	838.88
88	57	77	831.24
88	57	78	843.66
88	57	79	897.79
88	57	80	904.92
88	57	81	873.65
88	57	82	843.06
88	57	83	812.43
88	57	84	817.09
88	58	77	843.97
88	58	78	847.9
88	58	79	885.42
88	58	80	902.09
88	58	81	905.09
88	58	82	903.34
88	58	83	896.34
88	58	84	888.43
88	59	77	894.54
88	59	78	842.53
88	59	79	850.05
88	59	80	857.41
88	59	81	859.76
88	59	82	848.06
88	59	83	833.36
88	59	84	835.66
88	60	77	865.3
88	60	78	855
88	60	79	804.9
88	60	80	757.45
88	60	81	729.69
88	60	82	711.99
88	60	83	725.24
88	60	84	774.32
88	61	77	845.71
88	61	78	851.62
88	61	79	830.89
88	61	80	817.58
88	61	81	771.78
88	61	82	762.82
88	61	83	801.43
88	61	84	821.46
88	62	77	831.56
88	62	78	847.32
88	62	79	838.11
88	62	80	831.07
88	62	81	824.4
88	62	82	845.63
88	62	83	880.17
88	62	84	873.26
88	63	77	898.89
88	63	78	876.86
88	63	79	850.45
88	63	80	812.51
88	63	81	890.49
88	63	82	935.87
88	63	83	930.29
88	63	84	888.59
88	64	77	883.99
88	64	78	818.96
88	64	79	771.48
88	64	80	736.23
88	64	81	830.22
88	64	82	875.55
88	64	83	854.17
88	64	84	808.6
88	65	77	892.8
88	65	78	816.77
88	65	79	760.22
88	65	80	712.06
88	65	81	804.8
88	65	82	853.52
88	65	83	834.99
88	65	84	802.68
88	66	77	904.73
88	66	78	828.92
88	66	79	765.33
88	66	80	708.62
88	66	81	779.6
88	66	82	819.2
88	66	83	801.53
88	66	84	778.59
88	67	77	861.55
88	67	78	783.6
88	67	79	729.17
88	67	80	702.87
88	67	81	725.52
88	67	82	738.7
88	67	83	735.91
88	67	84	732.32
88	68	77	812.2
88	68	78	755.94
88	68	79	720.23
88	68	80	709.71
88	68	81	730.85
88	68	82	744.03
88	68	83	736.87
88	68	84	730.88
88	69	77	769.78
88	69	78	724.39
88	69	79	701.26
88	69	80	711.83
88	70	77	754.94
88	70	78	702.21
88	70	79	683.06
88	70	80	717.35
88	71	77	737.89
88	71	78	700.01
88	71	79	693.99
88	71	80	731.92
88	72	77	721.53
88	72	78	696.96
88	72	79	700.44
88	72	80	739.72
88	73	77	730.81
88	73	78	711.14
88	73	79	710.29
88	73	80	738.06
88	73	81	756.9
88	73	82	771.05
88	73	83	789.42
88	73	84	781.78
88	74	81	813.93
88	74	82	864.89
88	74	83	876.51
88	74	84	887.06
88	75	81	854.17
88	75	82	924.21
88	75	83	913.29
88	75	84	936.55
88	76	81	886.09
88	76	82	956.96
88	76	83	906.61
88	76	84	940.46
89	46	81	946.61
89	46	82	954.04
89	46	83	929.19
89	46	84	916.03
89	47	81	913.99
89	47	82	892.66
89	47	83	871.02
89	47	84	856.75
89	48	81	781.79
89	48	82	777.64
89	48	83	763.63
89	48	84	759.43
89	49	77	734.07
89	49	78	719.94
89	49	79	721.63
89	49	80	744.1
89	49	81	760.35
89	49	82	774.46
89	49	83	776.48
89	49	84	781.49
89	50	74	725.22
89	50	75	754.5
89	50	76	745.7
89	50	77	708.18
89	50	78	726.86
89	50	79	751.27
89	50	80	759.02
89	50	81	765.94
89	50	82	775.31
89	50	83	775.83
89	50	84	777.4
89	51	74	741.28
89	51	75	799.65
89	51	76	806.52
89	51	77	765.62
89	51	78	765.16
89	51	79	760.71
89	51	80	739.78
89	51	81	735.32
89	51	82	739.68
89	51	83	736.35
89	51	84	734.96
89	52	74	763.9
89	52	75	847.83
89	52	76	871.87
89	52	77	827.54
89	52	78	810.42
89	52	79	808.6
89	52	80	801.25
89	52	81	799.68
89	52	82	800.81
89	52	83	783.33
89	52	84	760.18
89	53	74	811.18
89	53	75	875.76
89	53	76	900.26
89	53	77	860.31
89	53	78	864.25
89	53	79	881.06
89	53	80	886.8
89	53	81	871.46
89	53	82	862.43
89	53	83	835.79
89	53	84	802.59
89	54	74	811.46
89	54	75	872.78
89	54	76	911.2
89	54	77	884.42
89	54	78	871.3
89	54	79	858.96
89	54	80	862.25
89	54	81	862.99
89	54	82	876.71
89	54	83	872.4
89	54	84	849.1
89	55	75	844.1
89	55	76	902.91
89	55	77	885.38
89	55	78	870.2
89	55	79	865.51
89	55	80	877.37
89	55	81	882.96
89	55	82	900.82
89	55	83	902.19
89	55	84	881.73
89	56	75	839.16
89	56	76	881.51
89	56	77	866.67
89	56	78	857.09
89	56	79	881.54
89	56	80	894.64
89	56	81	905.95
89	56	82	909.77
89	56	83	899.93
89	56	84	879.96
89	57	75	878.47
89	57	76	865.64
89	57	77	858.8
89	57	78	853.43
89	57	79	843
89	57	80	860.85
89	57	81	889.81
89	57	82	868.06
89	57	83	838.99
89	57	84	838.76
89	58	77	864.48
89	58	78	860.69
89	58	79	874.25
89	58	80	910.5
89	58	81	954.99
89	58	82	957.4
89	58	83	950.84
89	58	84	945.55
89	59	77	898.97
89	59	78	855.25
89	59	79	885.34
89	59	80	903.09
89	59	81	908.54
89	59	82	889
89	59	83	856.14
89	59	84	847.41
89	60	77	810.61
89	60	78	786.84
89	60	79	777.7
89	60	80	756.07
89	60	81	717.69
89	60	82	682.57
89	60	83	658.26
89	60	84	718.99
89	61	77	801.83
89	61	78	786.35
89	61	79	797.39
89	61	80	790.06
89	61	81	718.19
89	61	82	682.96
89	61	83	686.82
89	61	84	749.64
89	62	77	812.3
89	62	78	791.28
89	62	79	814.45
89	62	80	836.12
89	62	81	803.54
89	62	82	800.86
89	62	83	813.7
89	62	84	847.17
89	63	77	852.83
89	63	78	832.33
89	63	79	858.21
89	63	80	895.99
89	63	81	947.49
89	63	82	961.03
89	63	83	934.13
89	63	84	915.61
89	64	77	861.97
89	64	78	795.23
89	64	79	776.63
89	64	80	792.36
89	64	81	866.68
89	64	82	905.22
89	64	83	877.99
89	64	84	842.38
89	65	77	857.73
89	65	78	781.29
89	65	79	749.41
89	65	80	749.22
89	65	81	850.95
89	65	82	912.93
89	65	83	897.03
89	65	84	852.17
89	66	75	882.82
89	66	76	869.82
89	66	77	836.63
89	66	78	780.15
89	66	79	746.96
89	66	80	733.43
89	66	81	828.47
89	66	82	887.43
89	66	83	875.98
89	66	84	831.88
89	67	75	878.32
89	67	76	842.41
89	67	77	798.12
89	67	78	763.63
89	67	79	735.48
89	67	80	715.6
89	67	81	751.72
89	67	82	777.1
89	67	83	789.49
89	67	84	773.46
89	68	75	863.26
89	68	76	820.15
89	68	77	784.12
89	68	78	762.73
89	68	79	745.06
89	68	80	738.09
89	68	81	755.32
89	68	82	770.16
89	68	83	772.66
89	68	84	764.8
89	69	74	907.34
89	69	75	852.11
89	69	76	805.71
89	69	77	774.45
89	69	78	756.11
89	69	79	745.93
89	69	80	752.09
89	69	81	759.58
89	69	82	769.38
89	69	83	773.35
89	69	84	773.81
89	70	74	847.07
89	70	75	801.18
89	70	76	772.56
89	70	77	761.57
89	70	78	726.76
89	70	79	711.66
89	70	80	730.29
89	70	81	750.19
89	70	82	773.96
89	70	83	803.25
89	70	84	806.57
89	71	74	799
89	71	75	775.29
89	71	76	762.3
89	71	77	755.07
89	71	78	732.87
89	71	79	724.82
89	71	80	745.48
89	71	81	757.47
89	71	82	765.72
89	71	83	770.62
89	71	84	763.34
89	72	74	760.02
89	72	75	765.73
89	72	76	760.26
89	72	77	743.69
89	72	78	734.37
89	72	79	734.24
89	72	80	757.26
89	72	81	769.82
89	72	82	780.24
89	72	83	786.01
89	72	84	778.64
89	73	74	745.44
89	73	75	766.19
89	73	76	758.56
89	73	77	724.98
89	73	78	715.87
89	73	79	719.1
89	73	80	744.22
89	73	81	781.87
89	73	82	815.32
89	73	83	844.23
89	73	84	833.82
89	74	81	846
89	74	82	892.95
89	74	83	909.22
89	74	84	911.28
89	75	81	897.73
89	75	82	953.2
89	75	83	954.29
89	75	84	967.2
89	76	81	914.81
89	76	82	981.47
89	76	83	942.62
89	76	84	962.41
90	46	81	927.57
90	46	82	951.42
90	46	83	926.22
90	46	84	907.53
90	47	81	919.53
90	47	82	905.97
90	47	83	874.01
90	47	84	852.26
90	48	81	787.16
90	48	82	783.35
90	48	83	770.9
90	48	84	760.99
90	49	74	740.61
90	49	75	741.58
90	49	76	740.82
90	49	81	767.79
90	49	82	779.26
90	49	83	777.82
90	49	84	776.71
90	50	74	741.83
90	50	75	760.75
90	50	76	757.18
90	50	77	733.6
90	50	78	731.63
90	50	79	747.04
90	50	80	776.74
90	50	81	790.4
90	50	82	795.02
90	50	83	788.97
90	50	84	785.37
90	51	74	760.84
90	51	75	813.89
90	51	76	831.9
90	51	77	813.51
90	51	78	796.64
90	51	79	780.74
90	51	80	764.84
90	51	81	754.6
90	51	82	751.71
90	51	83	751
90	51	84	749.04
90	52	74	767.44
90	52	75	865.63
90	52	76	909.97
90	52	77	885.68
90	52	78	859.78
90	52	79	851.51
90	52	80	839.3
90	52	81	831.53
90	52	82	818.01
90	52	83	795.83
90	52	84	762.06
90	53	74	797.47
90	53	75	866.67
90	53	76	892.68
90	53	77	861.62
90	53	78	897.27
90	53	79	959.96
90	53	80	958.63
90	53	81	933.51
90	53	82	893.15
90	53	83	851.54
90	53	84	805.35
90	54	74	796.94
90	54	75	858.75
90	54	76	900.19
90	54	77	873.55
90	54	78	875.78
90	54	79	879.19
90	54	80	897.72
90	54	81	916.73
90	54	82	919.16
90	54	83	905.45
90	54	84	876.42
90	55	74	770.9
90	55	75	829.96
90	55	76	897.88
90	55	77	886.68
90	55	78	881.37
90	55	79	881.25
90	55	80	909.3
90	55	81	930.86
90	55	82	934.57
90	55	83	926.25
90	55	84	905.26
90	56	74	830.54
90	56	75	843.73
90	56	76	892.75
90	56	77	918.13
90	56	78	931.88
90	56	79	941.17
90	56	80	939.75
90	56	81	940.83
90	56	82	934.19
90	56	83	924.16
90	56	84	900.93
90	57	74	904.67
90	57	75	880.61
90	57	76	868.64
90	57	77	885.29
90	57	78	889.09
90	57	79	864.3
90	57	80	873.18
90	57	81	910.11
90	57	82	893.07
90	57	83	868.9
90	57	84	848.64
90	58	74	947.05
90	58	75	902.21
90	58	76	863.54
90	58	77	874.63
90	58	78	891.35
90	58	79	900.64
90	58	80	941.07
90	58	81	1003.6
90	58	82	1015.8
90	58	83	1020.1
90	58	84	1015.1
90	59	75	936.86
90	59	76	918.23
90	59	77	909.28
90	59	78	883.79
90	59	79	904.31
90	59	80	929.55
90	59	81	959.49
90	59	82	947.48
90	59	83	913.36
90	59	84	895.98
90	60	75	749.48
90	60	76	696.23
90	60	77	681.58
90	60	78	700.99
90	60	79	722.89
90	60	80	732.99
90	60	81	732.31
90	60	82	706.56
90	60	83	664.52
90	60	84	700.8
90	61	77	701.94
90	61	78	735.21
90	61	79	762.73
90	61	80	757.71
90	61	81	694.56
90	61	82	636.49
90	61	83	577.96
90	61	84	648.85
90	62	75	824.96
90	62	76	793.03
90	62	77	786.77
90	62	78	780.48
90	62	79	804.55
90	62	80	825.67
90	62	81	792.23
90	62	82	766.61
90	62	83	716.85
90	62	84	797.54
90	63	75	720.01
90	63	76	803.73
90	63	77	885.86
90	63	78	854.33
90	63	79	896.07
90	63	80	968.12
90	63	81	995.67
90	63	82	968.2
90	63	83	874.26
90	63	84	911.58
90	64	75	761.82
90	64	76	814.65
90	64	77	858.44
90	64	78	784.9
90	64	79	791.15
90	64	80	840.69
90	64	81	886.03
90	64	82	892.53
90	64	83	841.3
90	64	84	857.52
90	65	74	885.81
90	65	75	829.52
90	65	76	827.33
90	65	77	820.65
90	65	78	744.83
90	65	79	739.83
90	65	80	785.92
90	65	81	877.2
90	65	82	929.87
90	65	83	916.82
90	65	84	891.6
90	66	74	876.58
90	66	75	917.55
90	66	76	876.97
90	66	77	799.58
90	66	78	740.54
90	66	79	730.88
90	66	80	768.58
90	66	81	873.54
90	66	82	934.04
90	66	83	931.66
90	66	84	873.46
90	67	74	904.87
90	67	75	893.46
90	67	76	828.78
90	67	77	751.76
90	67	78	725.86
90	67	79	731.03
90	67	80	753.14
90	67	81	793.59
90	67	82	824.02
90	67	83	840.92
90	67	84	790.82
90	68	74	913.5
90	68	75	861.95
90	68	76	799.74
90	68	77	744.96
90	68	78	748.42
90	68	79	762.5
90	68	80	780.25
90	68	81	788.93
90	68	82	799.4
90	68	83	815.33
90	68	84	800.95
90	69	74	899.58
90	69	75	830.89
90	69	76	786.23
90	69	77	760.8
90	69	78	778.77
90	69	79	792.05
90	69	80	804.41
90	69	81	788.28
90	69	82	780.84
90	69	83	792.42
90	69	84	800.43
90	70	74	820.43
90	70	75	816.54
90	70	76	789.62
90	70	77	753.82
90	70	78	747.53
90	70	79	743.67
90	70	80	749.54
90	70	81	759.62
90	70	82	774.41
90	70	83	798.63
90	70	84	801.34
90	71	74	796.25
90	71	75	807.35
90	71	76	785.78
90	71	77	752.64
90	71	78	749.7
90	71	79	749.32
90	71	80	754.26
90	71	81	770.22
90	71	82	782.26
90	71	83	784.52
90	71	84	781.61
90	72	74	829.91
90	72	75	806.31
90	72	76	776.42
90	72	77	747.27
90	72	78	756.38
90	72	79	765.85
90	72	80	775.27
90	72	81	794.2
90	72	82	804.24
90	72	83	797.01
90	72	84	797.79
90	73	74	825.6
90	73	75	822.18
90	73	76	791.2
90	73	81	822.78
90	73	82	859.74
90	73	83	887.64
90	73	84	885.5
90	74	81	888.47
90	74	82	922.73
90	74	83	952.42
90	74	84	952.79
90	75	81	956.44
90	75	82	979.96
90	75	83	999.18
90	75	84	1002.6
90	76	81	933.95
90	76	82	990.5
90	76	83	992.92
90	76	84	993.17
91	47	81	932.73
91	47	82	931.17
91	47	83	897.66
91	47	84	872.66
91	48	81	812.14
91	48	82	807.12
91	48	83	811.96
91	48	84	815.74
91	49	74	772.19
91	49	75	782.48
91	49	76	769.98
91	49	81	774.32
91	49	82	782.5
91	49	83	790.18
91	49	84	793.38
91	50	74	769
91	50	75	782.39
91	50	76	768.5
91	50	81	801.08
91	50	82	798.36
91	50	83	783.43
91	50	84	778.2
91	51	74	784.21
91	51	75	822.23
91	51	76	826.18
91	51	81	767.34
91	51	82	752.86
91	51	83	763.08
91	51	84	785.04
91	52	74	793.65
91	52	75	878
91	52	76	906.98
91	52	81	828.7
91	52	82	802.81
91	52	83	790.62
91	52	84	778.55
91	53	74	849.08
91	53	75	911.23
91	53	76	924
91	53	81	944.83
91	53	82	879.87
91	53	83	837.87
91	53	84	799.21
91	54	74	864.98
91	54	75	914.99
91	54	76	931.05
91	54	81	918.61
91	54	82	923.16
91	54	83	906.83
91	54	84	865.44
91	55	74	827.15
91	55	75	883.57
91	55	76	922.04
91	55	81	937.04
91	55	82	943.84
91	55	83	937.67
91	55	84	921.61
91	56	74	832.72
91	56	75	877.2
91	56	76	936.88
91	56	81	965.22
91	56	82	951.02
91	56	83	942.03
91	56	84	935.53
91	57	74	874.98
91	57	75	868.23
91	57	76	887.5
91	57	77	902.59
91	57	78	911.68
91	57	79	899.91
91	57	80	898.16
91	57	81	908.41
91	57	82	914.81
91	57	83	917.14
91	57	84	908.97
91	58	74	917.28
91	58	75	872.48
91	58	76	865
91	58	77	887.21
91	58	78	909.53
91	58	79	928.2
91	58	80	961.82
91	58	81	1014.3
91	58	82	1036.8
91	58	83	1038
91	58	84	1045.1
91	59	74	932.62
91	59	75	962.43
91	59	76	953.14
91	59	77	937.23
91	59	78	909.61
91	59	79	925.06
91	59	80	949.11
91	59	81	1003.3
91	59	82	995.27
91	59	83	955.98
91	59	84	922.89
91	60	74	809.9
91	60	75	756.26
91	60	76	688.37
91	60	77	670.4
91	60	78	687.6
91	60	79	689.19
91	60	80	714.15
91	60	81	773.96
91	60	82	780.78
91	60	83	758.28
91	60	84	727.28
91	61	74	783.87
91	61	75	661.98
91	61	76	660.53
91	61	77	681.79
91	61	78	736.3
91	61	79	733.28
91	61	80	732.55
91	61	81	732.63
91	61	82	707.12
91	61	83	670.52
91	61	84	611.78
91	62	74	935.03
91	62	75	636.68
91	62	76	725.86
91	62	77	777.97
91	62	78	798.27
91	62	79	802.17
91	62	80	810.24
91	62	81	804.72
91	62	82	782.84
91	62	83	749.45
91	62	84	782.66
91	63	74	859.04
91	63	75	626.4
91	63	76	807.46
91	63	77	926.39
91	63	78	884.68
91	63	79	933.27
91	63	80	989.31
91	63	81	986.98
91	63	82	931.72
91	63	83	827.83
91	63	84	903.07
91	64	74	839.86
91	64	75	759.11
91	64	76	846.18
91	64	77	877.21
91	64	78	793.85
91	64	79	808.54
91	64	80	854.45
91	64	81	878.33
91	64	82	845.3
91	64	83	738.69
91	64	84	826.4
91	65	74	814.63
91	65	75	880.05
91	65	76	869.73
91	65	77	824.95
91	65	78	740.53
91	65	79	741.69
91	65	80	789.52
91	65	81	868.6
91	65	82	901.85
91	65	83	860.91
91	65	84	899.3
91	66	74	858.52
91	66	75	912.27
91	66	76	881.02
91	66	77	817.09
91	66	78	752.45
91	66	79	735.52
91	66	80	769.66
91	66	81	878.19
91	66	82	943.16
91	66	83	940.3
91	66	84	917.24
91	67	74	906.18
91	67	75	907
91	67	76	845.84
91	67	81	827.61
91	67	82	860.32
91	67	83	876.09
91	67	84	833.43
91	68	74	909.68
91	68	75	871.99
91	68	76	810.38
91	68	81	819.52
91	68	82	826.35
91	68	83	834.16
91	68	84	824.09
91	69	74	878.15
91	69	75	821
91	69	76	774.33
91	69	81	813.52
91	69	82	797.06
91	69	83	797.64
91	69	84	808.04
91	70	74	826.13
91	70	75	816.05
91	70	76	784.87
91	70	81	775.69
91	70	82	779.94
91	70	83	784.8
91	70	84	774.18
91	71	74	802.57
91	71	75	807.56
91	71	76	787.87
91	71	81	788.87
91	71	82	804.59
91	71	83	796.02
91	71	84	784.96
91	72	74	824.93
91	72	75	813.03
91	72	76	790.47
91	72	81	819.72
91	72	82	839.01
91	72	83	817.8
91	72	84	812.42
91	73	74	814.8
91	73	75	818.35
91	73	76	797.68
91	73	81	875.47
91	73	82	904.37
91	73	83	892.06
91	73	84	896.66
91	74	74	806.55
91	74	75	808.13
91	74	76	784.27
91	74	81	936.25
91	74	82	958.48
91	74	83	970.04
91	74	84	980.14
91	75	81	1003.8
91	75	82	1005
91	75	83	1048.2
91	75	84	1054.6
91	76	81	960.26
91	76	82	991.62
91	76	83	1029
91	76	84	1039
92	47	81	978.41
92	47	82	978.92
92	47	83	951.6
92	47	84	947.73
92	48	81	873.02
92	48	82	878.53
92	48	83	885.63
92	48	84	896.15
92	49	74	799.79
92	49	75	827.68
92	49	76	801.93
92	49	81	809.75
92	49	82	823.24
92	49	83	842.63
92	49	84	851.58
92	50	74	802.62
92	50	75	813.21
92	50	76	787.04
92	50	81	810.24
92	50	82	807.39
92	50	83	809.82
92	50	84	815.32
92	51	74	813.81
92	51	75	824.59
92	51	76	811.94
92	51	81	780.47
92	51	82	786.84
92	51	83	792.06
92	51	84	812.73
92	52	74	817.76
92	52	75	851.91
92	52	76	850.93
92	52	81	785.96
92	52	82	783.59
92	52	83	777.05
92	52	84	770.3
92	53	74	891.97
92	53	75	920.64
92	53	76	914.6
92	53	81	833.85
92	53	82	799.59
92	53	83	777.77
92	53	84	756.33
92	54	74	931.21
92	54	75	948.65
92	54	76	944.41
92	54	81	835.68
92	54	82	825.49
92	54	83	809.97
92	54	84	788.78
92	55	74	894.32
92	55	75	935.16
92	55	76	949.04
92	55	81	879.49
92	55	82	874.79
92	55	83	868.29
92	55	84	861.06
92	56	74	873.37
92	56	75	923.27
92	56	76	965.87
92	56	81	947.58
92	56	82	922.56
92	56	83	904.67
92	56	84	892.38
92	57	74	869.16
92	57	75	874.24
92	57	76	907.62
92	57	77	912.2
92	57	78	924.84
92	57	79	940.73
92	57	80	929.06
92	57	81	915.38
92	57	82	909.77
92	57	83	901.98
92	57	84	887.25
92	58	74	887.95
92	58	75	861.72
92	58	76	882.94
92	58	77	902.65
92	58	78	921.02
92	58	79	963.18
92	58	80	973.51
92	58	81	967.62
92	58	82	963.99
92	58	83	968.98
92	58	84	986.87
92	59	74	960.15
92	59	75	987.4
92	59	76	1002.9
92	59	77	972.23
92	59	78	933.64
92	59	79	966.98
92	59	80	964.03
92	59	81	956.07
92	59	82	936.26
92	59	83	914.37
92	59	84	895.68
92	60	74	847.66
92	60	75	818.16
92	60	76	773.12
92	60	77	763.52
92	60	78	797.46
92	60	79	771.95
92	60	80	771.18
92	60	81	830.3
92	60	82	827.46
92	60	83	809.7
92	60	84	766.63
92	61	74	788.31
92	61	75	653.43
92	61	76	680.43
92	61	77	744.43
92	61	78	825.5
92	61	79	782.65
92	61	80	789.09
92	61	81	884.01
92	61	82	904.88
92	61	83	879.92
92	61	84	770.42
92	62	74	863.14
92	62	75	490.46
92	62	76	665.05
92	62	77	789.5
92	62	78	840.71
92	62	79	817.39
92	62	80	836.55
92	62	81	926.84
92	62	82	964.41
92	62	83	964.69
92	62	84	907.68
92	63	74	827.12
92	63	75	603.93
92	63	76	813.8
92	63	77	931.41
92	63	78	876.6
92	63	79	927.55
92	63	80	987.36
92	63	81	1013.5
92	63	82	1026.7
92	63	83	1005.7
92	63	84	983.68
92	64	74	813.11
92	64	75	781.29
92	64	76	877.48
92	64	77	906.99
92	64	78	823.52
92	64	79	820.45
92	64	80	849.77
92	64	81	906.33
92	64	82	922
92	64	83	880.82
92	64	84	897.02
92	65	74	790.85
92	65	75	925.52
92	65	76	914.03
92	65	77	872.79
92	65	78	806.61
92	65	79	782.34
92	65	80	793.88
92	65	81	870.44
92	65	82	921.29
92	65	83	930.15
92	65	84	939.72
92	66	74	871.12
92	66	75	907.94
92	66	76	901.78
92	66	77	884.57
92	66	78	848.83
92	66	79	805.96
92	66	80	788.56
92	66	81	863.76
92	66	82	931.63
92	66	83	972
92	66	84	952.48
92	67	74	923.02
92	67	75	912.76
92	67	76	884.66
92	67	81	806.2
92	67	82	857.29
92	67	83	907.61
92	67	84	888.75
92	68	74	931.33
92	68	75	888.83
92	68	76	844.45
92	68	81	798.52
92	68	82	824
92	68	83	844.62
92	68	84	842.17
92	69	74	875.2
92	69	75	829.96
92	69	76	786.94
92	69	81	808.45
92	69	82	804.27
92	69	83	793.91
92	69	84	806.14
92	70	74	837.33
92	70	75	807.27
92	70	76	772.91
92	70	81	776.51
92	70	82	786.55
92	70	83	784.62
92	70	84	777.5
92	71	74	816.1
92	71	75	805.41
92	71	76	779.08
92	71	81	796.11
92	71	82	814.76
92	71	83	814.67
92	71	84	814.83
92	72	74	818.9
92	72	75	823.18
92	72	76	806.65
92	72	81	834.57
92	72	82	857.38
92	72	83	853.36
92	72	84	865.63
92	73	74	805.16
92	73	75	813.38
92	73	76	797.52
92	73	81	899.22
92	73	82	927.65
92	73	83	923.08
92	73	84	931.77
92	74	74	799.9
92	74	75	806.17
92	74	76	786.31
92	74	81	952.86
92	74	82	981.03
92	74	83	990.02
92	74	84	1002.1
92	75	81	1004.4
92	75	82	1020.8
92	75	83	1053.7
92	75	84	1071.3
92	76	81	966.55
92	76	82	993
92	76	83	1027.5
92	76	84	1055.3
93	49	74	818.64
93	49	75	851.66
93	49	76	820.34
93	50	74	826.12
93	50	75	837.99
93	50	76	804.18
93	50	81	808.88
93	50	82	794.61
93	50	83	815.71
93	50	84	835.73
93	51	74	847.74
93	51	75	830.86
93	51	76	796.87
93	51	81	806.31
93	51	82	799.51
93	51	83	808.96
93	51	84	833.9
93	52	74	839.32
93	52	75	815.94
93	52	76	785.1
93	52	81	797.14
93	52	82	782.86
93	52	83	786.42
93	52	84	805.13
93	53	74	915.15
93	53	75	887.9
93	53	76	846
93	53	81	786.63
93	53	82	764.35
93	53	83	767.76
93	53	84	772.47
93	54	71	772.57
93	54	72	794.17
93	54	73	858.67
93	54	74	973.05
93	54	75	944.51
93	54	76	908.53
93	54	81	789.65
93	54	82	785.65
93	54	83	771.46
93	54	84	748.56
93	55	71	791.67
93	55	72	794.11
93	55	73	831.62
93	55	74	940.18
93	55	75	957.84
93	55	76	957.71
93	55	81	806.81
93	55	82	812.11
93	55	83	812.03
93	55	84	813.58
93	56	71	849.21
93	56	72	843.13
93	56	73	850.83
93	56	74	945.73
93	56	75	966.55
93	56	76	953.21
93	56	81	851.25
93	56	82	851.25
93	56	83	851.25
93	56	84	850.03
93	57	71	928.32
93	57	72	911.78
93	57	73	877.39
93	57	74	919.14
93	57	75	926.01
93	57	76	912.72
93	57	77	904.7
93	57	78	905.72
93	57	79	913.47
93	57	80	891.45
93	58	71	939.78
93	58	72	956.49
93	58	73	902.78
93	58	74	884.42
93	58	75	886.5
93	58	76	890.15
93	58	77	890.3
93	58	78	904.32
93	58	79	947.09
93	58	80	951.52
93	59	71	925.11
93	59	72	996.85
93	59	73	1015.9
93	59	74	1009.3
93	59	75	987.81
93	59	76	970.5
93	59	77	947.91
93	59	78	935.97
93	59	79	966.15
93	59	80	952.95
93	60	71	904.73
93	60	72	982.79
93	60	73	905.32
93	60	74	880.1
93	60	75	884.63
93	60	76	854.78
93	60	77	803.39
93	60	78	771.43
93	60	79	733.72
93	60	80	748.84
93	61	74	799.72
93	61	75	769.89
93	61	76	785.1
93	61	77	793.36
93	61	78	799.01
93	61	79	744.09
93	61	80	763.94
93	62	71	856.11
93	62	72	973
93	62	73	968.81
93	62	74	849.93
93	62	75	638.27
93	62	76	737.78
93	62	77	809.87
93	62	78	836
93	62	79	796.36
93	62	80	818.43
93	63	71	844.05
93	63	72	906.78
93	63	73	919.29
93	63	74	887.59
93	63	75	816.29
93	63	76	854.62
93	63	77	876.46
93	63	78	846.71
93	63	79	924.63
93	63	80	991.48
93	64	71	843.51
93	64	72	879.81
93	64	73	879.43
93	64	74	867.45
93	64	75	889.03
93	64	76	900.36
93	64	77	893.17
93	64	78	838.71
93	64	79	841.77
93	64	80	854.62
93	65	71	854.01
93	65	72	913.51
93	65	73	833.74
93	65	74	818.06
93	65	75	918.69
93	65	76	921.68
93	65	77	896.31
93	65	78	847.96
93	65	79	815.99
93	65	80	803.45
93	66	71	853.83
93	66	72	935.87
93	66	73	924.33
93	66	74	920.03
93	66	75	941.47
93	66	76	928.01
93	67	71	839.15
93	67	72	949.31
93	67	73	969.96
93	67	74	958.97
93	67	75	929.87
93	67	76	919.85
93	67	81	785.81
93	67	82	832.24
93	67	83	892.88
93	67	84	908.05
93	68	71	817.01
93	68	72	930.23
93	68	73	968.56
93	68	74	963.93
93	68	75	908.87
93	68	76	889.39
93	68	81	789.86
93	68	82	815.64
93	68	83	839.04
93	68	84	849.89
93	69	71	739.1
93	69	72	889.48
93	69	73	933.4
93	69	74	916.65
93	69	75	883.48
93	69	76	848.48
93	69	81	816.48
93	69	82	816.9
93	69	83	800.07
93	69	84	801.09
93	70	74	858.98
93	70	75	822.36
93	70	76	800.73
93	70	81	780.19
93	70	82	789.47
93	70	83	785.35
93	70	84	788.6
93	71	74	816.82
93	71	75	796.13
93	71	76	780.82
93	71	81	795.67
93	71	82	815.43
93	71	83	824.51
93	71	84	835.1
93	72	74	833.68
93	72	75	857.2
93	72	76	827.77
93	72	81	845.15
93	72	82	872.96
93	72	83	893.59
93	72	84	909.5
93	73	74	824.65
93	73	75	842.62
93	73	76	821.01
93	73	81	931.71
93	73	82	959.51
93	73	83	957.61
93	73	84	968.05
93	74	74	817.86
93	74	75	828.24
93	74	76	814.26
94	49	74	831.86
94	49	75	847.47
94	49	76	823.73
94	50	71	878.84
94	50	72	818.37
94	50	73	818.62
94	50	74	829.31
94	50	75	832.05
94	50	76	802.88
94	51	71	864.02
94	51	72	847.26
94	51	73	855.37
94	51	74	852.48
94	51	75	822.86
94	51	76	789.85
94	52	71	855.12
94	52	72	835.15
94	52	73	823.41
94	52	74	817.4
94	52	75	818.65
94	52	76	792.99
94	53	69	666.78
94	53	70	732.23
94	53	71	848.3
94	53	72	834.69
94	53	73	841.87
94	53	74	864.37
94	53	75	850.92
94	53	76	821.78
94	54	69	621.96
94	54	70	683.28
94	54	71	857.44
94	54	72	856.43
94	54	73	884.79
94	54	74	943.49
94	54	75	911.43
94	54	76	881.81
94	54	78	863.96
94	54	79	857.5
94	54	80	806.38
94	55	69	621.54
94	55	70	680.64
94	55	71	804.47
94	55	72	795.88
94	55	73	840.45
94	55	74	956.7
94	55	75	979.1
94	55	76	971.39
94	55	78	904.13
94	55	79	890.8
94	55	80	835.92
94	56	69	653.02
94	56	70	722.77
94	56	71	819.88
94	56	72	833.69
94	56	73	864.58
94	56	74	970.77
94	56	75	987.32
94	56	76	963.35
94	56	78	928.3
94	56	79	989.1
94	56	80	903.33
94	57	71	921.17
94	57	72	909.36
94	57	73	891.73
94	57	74	947.59
94	57	75	959.38
94	57	76	948.34
94	57	77	899.61
94	57	78	906.91
94	57	79	954.15
94	57	80	909.21
94	58	71	912.01
94	58	72	907.78
94	58	73	882.22
94	58	74	891.85
94	58	75	914.67
94	58	76	924.13
94	58	77	894.45
94	58	78	906.46
94	58	79	977.58
94	58	80	970.29
94	59	71	936.92
94	59	72	996.86
94	59	73	1004.4
94	59	74	1019.3
94	59	75	1007.9
94	59	76	972.68
94	59	77	944.5
94	59	78	946.32
94	59	79	1002.2
94	59	80	976.55
94	60	71	840.02
94	60	72	875.03
94	60	73	794.32
94	60	74	799.68
94	60	75	833.44
94	60	76	870.01
94	60	77	804.44
94	60	78	739.13
94	60	79	728.68
94	60	80	769.95
94	61	71	540.34
94	61	72	547.08
94	61	73	563.88
94	61	74	666.52
94	61	75	746.43
94	61	76	833.25
94	61	77	827.64
94	61	78	788.66
94	61	79	726.37
94	61	80	766.57
94	62	71	706.83
94	62	72	677.97
94	62	73	727.63
94	62	74	764.45
94	62	75	770.88
94	62	76	849.81
94	62	77	873.25
94	62	78	858.74
94	62	79	780.07
94	62	80	806.43
94	63	71	816
94	63	72	828.31
94	63	73	901.44
94	63	74	969.29
94	63	75	1002.2
94	63	76	958.92
94	63	77	912.55
94	63	78	879.75
94	63	79	928.93
94	63	80	983.49
94	64	71	885.66
94	64	72	972.86
94	64	73	999.96
94	64	74	1015.1
94	64	75	1027.3
94	64	76	969.18
94	64	77	929.45
94	64	78	900.05
94	64	79	881.99
94	64	80	876.44
94	65	71	878.32
94	65	72	982.39
94	65	73	964.42
94	65	74	945.42
94	65	75	969.38
94	65	76	950.58
94	65	77	931.71
94	65	78	917.47
94	65	79	877.8
94	65	80	847.28
94	66	71	881.41
94	66	72	989.5
94	66	73	995.99
94	66	74	996.18
94	66	75	1003.6
94	66	76	971.69
94	66	78	937.43
94	66	79	920.07
94	66	80	890.56
94	67	69	785.21
94	67	70	814.25
94	67	71	854.89
94	67	72	982.56
94	67	73	988.57
94	67	74	970.2
94	67	75	952.73
94	67	76	948.99
94	67	78	927.98
94	67	79	888.76
94	67	80	842.39
94	68	69	652.42
94	68	70	695.46
94	68	71	778.93
94	68	72	940.81
94	68	73	948.75
94	68	74	927.25
94	68	75	899.8
94	68	76	904.66
94	68	78	890.26
94	68	79	861.08
94	68	80	828.39
94	69	69	660.53
94	69	70	678.17
94	69	71	721.6
94	69	72	872.36
94	69	73	911.02
94	69	74	909.57
94	69	75	882.3
94	69	76	856.14
94	69	78	845
94	69	79	845.4
94	69	80	841.41
94	70	69	657.79
94	70	70	669.23
94	70	71	702.99
94	70	72	833.25
94	70	73	871.75
94	70	74	865.45
94	70	75	827.46
94	70	76	810.96
94	71	71	700.51
94	71	72	798.8
94	71	73	832.95
94	71	74	826.79
94	71	75	793.49
94	71	76	785.89
94	72	71	662.75
94	72	72	807.35
94	72	73	860.45
94	72	74	852.18
94	72	75	836.81
94	72	76	831.17
94	73	71	653.12
94	73	72	801.85
94	73	73	862.12
94	73	74	851.68
94	73	75	834.09
94	73	76	831.75
94	74	74	842.56
94	74	75	832.99
94	74	76	834.24
95	50	71	899.11
95	50	72	849.89
95	50	73	838.73
95	51	71	901.16
95	51	72	871.18
95	51	73	879.02
95	52	71	868.15
95	52	72	872.32
95	52	73	894.83
95	53	69	665.67
95	53	70	727.31
95	53	71	823.41
95	53	72	853.45
95	53	73	876.28
95	53	77	864.11
95	53	78	887.69
95	53	79	881.14
95	53	80	830.55
95	54	69	639.45
95	54	70	693.22
95	54	71	829.76
95	54	72	840.52
95	54	73	848.3
95	54	77	908
95	54	78	926.59
95	54	79	913.18
95	54	80	838.38
95	55	69	656.4
95	55	70	711.97
95	55	71	841.49
95	55	72	841.48
95	55	73	845.22
95	55	77	976.79
95	55	78	965.49
95	55	79	948.05
95	55	80	867.95
95	56	69	692.53
95	56	70	751.65
95	56	71	850.56
95	56	72	857.92
95	56	73	864.25
95	56	77	941.16
95	56	78	975.01
95	56	79	1028.3
95	56	80	955.77
95	57	69	764.75
95	57	70	793.81
95	57	71	894.03
95	57	72	906.44
[truncated: 7,412 more rows]
