# Supplementary material for: From mathematics to medicine: A practical primer on topological data analysis (TDA) and the development of related analytic tools for the functional discovery of latent structure in fMRI data
Source: PLoS One. 2021 Aug 12;16(8):e0255859. doi: 10.1371/journal.pone.0255859 (PMC8360597; doi:10.1371/journal.pone.0255859)
Supplement: S1 Data — The included archive of .csv files has one .csv file for each time index. Each .csv file contains a single matrix, which has one column for each of the spatial coordinates x, y, z and one column for the fMRI signal amplitude at voxel (x, y, z) at that time index. This is normalized scan data for a single patient from our study, described in the paper, with an ACC (anterior cingulate cortex) mask applied. This is the data we used, together with our software implementation of our workflow (available at https://github.com/regalski/Wayne-State-TDA), to produce the persistence diagrams, vineyards, and loop locations pictured in the figures and described in the Workflow section of our paper. (ZIP) [file pone.0255859.s004.zip › lea2002_145_121_121_time_24_rdACC.csv]

86	49	77	722.26
86	49	78	714.97
86	49	79	707.33
86	49	80	706.49
86	50	77	713.09
86	50	78	704.66
86	50	79	695.61
86	50	80	701.31
86	51	77	705.13
86	51	78	692.08
86	51	79	689.56
86	51	80	694.08
86	52	77	729.43
86	52	78	708.64
86	52	79	698.56
86	52	80	700.85
86	53	77	808.24
86	53	78	765.29
86	53	79	721.89
86	53	80	715.3
86	54	77	840.68
86	54	78	795.58
86	54	79	778.3
86	54	80	759.41
86	55	77	858.18
86	55	78	820.22
86	55	79	831.58
86	55	80	820.38
86	56	77	870.29
86	56	78	839.67
86	56	79	861.14
86	56	80	867.2
86	57	77	844.91
86	57	78	873.59
86	57	79	877.62
86	57	80	876.38
86	57	81	866.48
86	57	82	842.31
86	58	77	830.75
86	58	78	865.17
86	58	79	876.92
86	58	80	883.42
86	58	81	869.68
86	58	82	866.19
86	59	81	837.02
86	59	82	840.55
86	60	81	758.02
86	60	82	767.21
86	61	81	796.81
86	61	82	806.81
86	62	81	847.37
86	62	82	853.06
86	63	77	886.67
86	63	78	826.8
86	63	79	806.9
86	63	80	810.01
86	63	81	827.82
86	63	82	833.59
86	64	77	860.09
86	64	78	838.94
86	64	79	814.71
86	64	80	754.55
86	64	81	744.63
86	64	82	742.97
86	65	77	853.09
86	65	78	861.67
86	65	79	848.45
86	65	80	769.35
86	65	81	761.04
86	65	82	768.12
86	66	77	848.83
86	66	78	877.91
86	66	79	871.34
86	66	80	794.25
86	66	81	774.99
86	66	82	766.79
86	67	77	797.62
86	67	78	833.06
86	67	79	850.65
86	67	80	807.8
86	68	77	842.31
86	68	78	852.4
86	68	79	844.56
86	68	80	782.49
86	69	77	862.97
86	69	78	834.31
86	69	79	803.5
86	69	80	743.68
86	70	77	792.98
86	70	78	760.64
86	70	79	729.35
86	70	80	696.81
86	71	77	735.46
86	71	78	726.4
86	71	79	717.01
86	71	80	691.44
86	72	77	717.85
86	72	78	717.56
86	72	79	710.23
86	72	80	689.71
86	73	77	713.57
86	73	78	705.2
86	73	79	698.01
86	73	80	690.84
87	46	81	941.65
87	46	82	929.88
87	46	83	927.45
87	46	84	924.63
87	47	81	849.16
87	47	82	849.72
87	47	83	853.23
87	47	84	854.62
87	48	81	751.97
87	48	82	762.25
87	48	83	784.42
87	48	84	803.42
87	49	77	716.22
87	49	78	713.94
87	49	79	717.02
87	49	80	727.47
87	49	81	736.61
87	49	82	744.16
87	49	83	750.14
87	49	84	753.42
87	50	77	728.76
87	50	78	723.05
87	50	79	714.66
87	50	80	719.69
87	50	81	724.29
87	50	82	727.95
87	50	83	729.92
87	50	84	730.73
87	51	77	721.54
87	51	78	704.9
87	51	79	693.08
87	51	80	695.47
87	52	77	756.72
87	52	78	733.33
87	52	79	709.77
87	52	80	707.43
87	53	77	845.38
87	53	78	802.9
87	53	79	744.29
87	53	80	730.23
87	54	77	867.07
87	54	78	827.86
87	54	79	792.2
87	54	80	761.18
87	55	77	861.89
87	55	78	829.51
87	55	79	832.67
87	55	80	812.85
87	55	81	777.41
87	55	82	767.08
87	55	83	751.9
87	55	84	749.07
87	56	77	866.14
87	56	78	827.33
87	56	79	865.9
87	56	80	866
87	56	81	833.5
87	56	82	798.13
87	56	83	759.97
87	56	84	760.59
87	57	77	863.62
87	57	78	886.94
87	57	79	897.78
87	57	80	889.36
87	57	81	853.68
87	57	82	815.84
87	57	83	776.25
87	57	84	779.14
87	58	77	855.45
87	58	78	894.01
87	58	79	897.78
87	58	80	896.67
87	58	81	886.5
87	58	82	876.05
87	58	83	872.81
87	58	84	859.3
87	59	77	865.47
87	59	78	869.34
87	59	79	856.11
87	59	80	851.37
87	59	81	863.63
87	59	82	871.14
87	59	83	880.75
87	59	84	871.9
87	60	77	783.88
87	60	78	777.29
87	60	79	773
87	60	80	776.67
87	60	81	777.37
87	60	82	786.82
87	60	83	810.7
87	60	84	827.98
87	61	77	741.62
87	61	78	732.69
87	61	79	750.8
87	61	80	805.77
87	61	81	800.42
87	61	82	803.79
87	61	83	821.54
87	61	84	839.8
87	62	77	793.56
87	62	78	770.34
87	62	79	780.19
87	62	80	829.47
87	62	81	837.16
87	62	82	841.65
87	62	83	842.7
87	62	84	845.27
87	63	77	899.23
87	63	78	846.58
87	63	79	814.76
87	63	80	791.99
87	63	81	825.19
87	63	82	849.36
87	63	83	833.77
87	63	84	821.58
87	64	77	878.21
87	64	78	821.32
87	64	79	774.68
87	64	80	730.13
87	64	81	775.78
87	64	82	810.65
87	64	83	792.31
87	64	84	775.26
87	65	77	853.09
87	65	78	818.41
87	65	79	782.57
87	65	80	716.35
87	65	81	750.37
87	65	82	777.73
87	65	83	744.87
87	65	84	735.37
87	66	77	855.11
87	66	78	840.14
87	66	79	803.49
87	66	80	722.42
87	66	81	724.49
87	66	82	731.41
87	66	83	717.43
87	66	84	719.73
87	67	77	872.36
87	67	78	826.45
87	67	79	780.67
87	67	80	726.23
87	67	81	698.53
87	67	82	684.8
87	67	83	708.86
87	67	84	717.12
87	68	77	865.46
87	68	78	819.99
87	68	79	779.74
87	68	80	728.94
87	68	81	706.95
87	68	82	694.85
87	68	83	705.13
87	68	84	711.56
87	69	77	812.96
87	69	78	785.31
87	69	79	756.96
87	69	80	721.15
87	70	77	734.81
87	70	78	720.76
87	70	79	713.96
87	70	80	710.06
87	71	77	722.19
87	71	78	728.13
87	71	79	735
87	71	80	727.62
87	72	77	727.92
87	72	78	734.23
87	72	79	736.22
87	72	80	722.39
87	73	77	718.34
87	73	78	718.57
87	73	79	714.99
87	73	80	709
87	73	81	730.24
87	73	82	759.42
87	73	83	774.78
87	73	84	769.47
87	74	81	761.42
87	74	82	816.48
87	74	83	851.02
87	74	84	867.34
87	75	81	792.27
87	75	82	880.77
87	75	83	911.94
87	75	84	920.45
87	76	81	803.5
87	76	82	916.45
87	76	83	945.35
87	76	84	944.84
88	46	81	964.83
88	46	82	953.23
88	46	83	962.38
88	46	84	961.72
88	47	81	881.04
88	47	82	870.85
88	47	83	879.7
88	47	84	878.62
88	48	81	779.47
88	48	82	791.21
88	48	83	791.65
88	48	84	790.38
88	49	77	716.62
88	49	78	715.95
88	49	79	722.61
88	49	80	735.2
88	49	81	743.88
88	49	82	754.99
88	49	83	750.68
88	49	84	743.66
88	50	77	740.06
88	50	78	739.94
88	50	79	736.36
88	50	80	727.2
88	50	81	726.48
88	50	82	732.67
88	50	83	730.29
88	50	84	726.8
88	51	77	746.01
88	51	78	730.19
88	51	79	714.27
88	51	80	705.86
88	52	77	794.82
88	52	78	769.8
88	52	79	743.27
88	52	80	732.49
88	53	77	881.29
88	53	78	854.1
88	53	79	806.26
88	53	80	784.81
88	54	77	902.94
88	54	78	881.37
88	54	79	854.97
88	54	80	821.67
88	55	77	890.35
88	55	78	863.82
88	55	79	861.64
88	55	80	839.69
88	55	81	806.03
88	55	82	816.19
88	55	83	820.78
88	55	84	813.01
88	56	77	864.1
88	56	78	827.72
88	56	79	847.78
88	56	80	847.7
88	56	81	829.66
88	56	82	831.88
88	56	83	826.44
88	56	84	827.49
88	57	77	861.06
88	57	78	882.05
88	57	79	876.55
88	57	80	860.27
88	57	81	824.63
88	57	82	805.32
88	57	83	796.71
88	57	84	824.59
88	58	77	865.86
88	58	78	905.46
88	58	79	887.16
88	58	80	880.37
88	58	81	881.2
88	58	82	875.38
88	58	83	867.04
88	58	84	890.45
88	59	77	894.23
88	59	78	886.38
88	59	79	859.72
88	59	80	852.48
88	59	81	872.98
88	59	82	873.85
88	59	83	860.49
88	59	84	865.79
88	60	77	855
88	60	78	835.48
88	60	79	805.6
88	60	80	774.64
88	60	81	765.19
88	60	82	763.8
88	60	83	772.63
88	60	84	789.36
88	61	77	826.78
88	61	78	838.53
88	61	79	831.87
88	61	80	811.53
88	61	81	809.91
88	61	82	815.52
88	61	83	826.67
88	61	84	827.89
88	62	77	840.47
88	62	78	854.58
88	62	79	861.35
88	62	80	857.26
88	62	81	869.79
88	62	82	877.13
88	62	83	881.84
88	62	84	868.3
88	63	77	892.39
88	63	78	854.25
88	63	79	837.08
88	63	80	835.88
88	63	81	884.03
88	63	82	912.07
88	63	83	904.57
88	63	84	873.27
88	64	77	893.36
88	64	78	823.39
88	64	79	784.96
88	64	80	773.9
88	64	81	860.22
88	64	82	918.18
88	64	83	891.98
88	64	84	841.16
88	65	77	886.07
88	65	78	809.93
88	65	79	762.74
88	65	80	738.45
88	65	81	822.41
88	65	82	875.39
88	65	83	842.49
88	65	84	802.86
88	66	77	885.32
88	66	78	814.44
88	66	79	762.66
88	66	80	735.84
88	66	81	788.16
88	66	82	817.94
88	66	83	785.04
88	66	84	754.79
88	67	77	872.66
88	67	78	796.17
88	67	79	744.37
88	67	80	753.55
88	67	81	753.43
88	67	82	745.87
88	67	83	725.28
88	67	84	713.45
88	68	77	818.41
88	68	78	766.24
88	68	79	732.08
88	68	80	737.34
88	68	81	739.65
88	68	82	740.1
88	68	83	738.28
88	68	84	732.45
88	69	77	761.26
88	69	78	737.06
88	69	79	721.22
88	69	80	729.03
88	70	77	729.94
88	70	78	707.63
88	70	79	699.46
88	70	80	724.41
88	71	77	725.78
88	71	78	712.64
88	71	79	713.49
88	71	80	741.87
88	72	77	729.03
88	72	78	728.05
88	72	79	734.48
88	72	80	746.93
88	73	77	719.87
88	73	78	733.83
88	73	79	744.49
88	73	80	737.71
88	73	81	749.42
88	73	82	769.12
88	73	83	787.86
88	73	84	788.78
88	74	81	803.69
88	74	82	851.56
88	74	83	880.14
88	74	84	889.01
88	75	81	861.8
88	75	82	937.4
88	75	83	938.27
88	75	84	948.31
88	76	81	877.98
88	76	82	976.44
88	76	83	938.06
88	76	84	956.41
89	46	81	960.06
89	46	82	963.74
89	46	83	943.43
89	46	84	924.61
89	47	81	904.75
89	47	82	897.31
89	47	83	869.59
89	47	84	846.9
89	48	81	796.41
89	48	82	793.95
89	48	83	779.13
89	48	84	771.84
89	49	77	732.05
89	49	78	724.54
89	49	79	727.92
89	49	80	742.66
89	49	81	746.2
89	49	82	750.25
89	49	83	756.22
89	49	84	761.04
89	50	74	742.53
89	50	75	762.24
89	50	76	767.22
89	50	77	749.66
89	50	78	748
89	50	79	751.81
89	50	80	742.11
89	50	81	737.2
89	50	82	736.94
89	50	83	748.5
89	50	84	757.83
89	51	74	743.59
89	51	75	777.02
89	51	76	793.22
89	51	77	781.75
89	51	78	774.47
89	51	79	766.68
89	51	80	746.6
89	51	81	732.63
89	51	82	730.2
89	51	83	737.42
89	51	84	745.35
89	52	74	769.9
89	52	75	820.68
89	52	76	853.02
89	52	77	837.71
89	52	78	822.68
89	52	79	810.12
89	52	80	796.32
89	52	81	779.28
89	52	82	764.48
89	52	83	754.4
89	52	84	743.74
89	53	74	810.7
89	53	75	869.37
89	53	76	912.82
89	53	77	872.9
89	53	78	862.62
89	53	79	867.19
89	53	80	863.67
89	53	81	845.77
89	53	82	817.15
89	53	83	796.72
89	53	84	781.61
89	54	74	805.73
89	54	75	870.35
89	54	76	928.38
89	54	77	896.59
89	54	78	883.08
89	54	79	877.18
89	54	80	874.19
89	54	81	858.32
89	54	82	840.65
89	54	83	837.35
89	54	84	840.88
89	55	75	845.66
89	55	76	929.76
89	55	77	905.04
89	55	78	888.9
89	55	79	886.83
89	55	80	881.83
89	55	81	870.48
89	55	82	871
89	55	83	875.91
89	55	84	874.45
89	56	75	819.94
89	56	76	896.71
89	56	77	877.87
89	56	78	871.72
89	56	79	891.49
89	56	80	887.38
89	56	81	873.36
89	56	82	878.57
89	56	83	885.73
89	56	84	886.88
89	57	75	816.89
89	57	76	843.73
89	57	77	860.06
89	57	78	874.02
89	57	79	849.69
89	57	80	838.05
89	57	81	839.79
89	57	82	847.49
89	57	83	864.23
89	57	84	891.68
89	58	77	878.61
89	58	78	910.71
89	58	79	869.01
89	58	80	868.02
89	58	81	907.45
89	58	82	917.61
89	58	83	917.93
89	58	84	950.44
89	59	77	907.16
89	59	78	905.84
89	59	79	882.07
89	59	80	884.41
89	59	81	905.28
89	59	82	894.26
89	59	83	864.75
89	59	84	876.57
89	60	77	836.89
89	60	78	799.15
89	60	79	792.96
89	60	80	779.52
89	60	81	730.32
89	60	82	706.24
89	60	83	697.52
89	60	84	738.32
89	61	77	818.07
89	61	78	799.33
89	61	79	809.28
89	61	80	810.15
89	61	81	773.12
89	61	82	755.7
89	61	83	749.69
89	61	84	791.51
89	62	77	860.65
89	62	78	844.2
89	62	79	858.99
89	62	80	888.04
89	62	81	887.8
89	62	82	883.03
89	62	83	866.22
89	62	84	876.94
89	63	77	899.98
89	63	78	852.22
89	63	79	857.84
89	63	80	902.93
89	63	81	949.16
89	63	82	969.22
89	63	83	945.33
89	63	84	912.11
89	64	77	881.04
89	64	78	799.25
89	64	79	775.96
89	64	80	807.1
89	64	81	883.55
89	64	82	937.27
89	64	83	920.7
89	64	84	878.42
89	65	77	872.49
89	65	78	786
89	65	79	752.69
89	65	80	779.92
89	65	81	868.23
89	65	82	927.08
89	65	83	903.27
89	65	84	855.11
89	66	75	866.25
89	66	76	865.95
89	66	77	857.73
89	66	78	788.65
89	66	79	758.21
89	66	80	774.19
89	66	81	846.84
89	66	82	893.06
89	66	83	860.54
89	66	84	809.97
89	67	75	882.88
89	67	76	847.13
89	67	77	797.2
89	67	78	763.13
89	67	79	741.65
89	67	80	751.03
89	67	81	778.89
89	67	82	793.28
89	67	83	772.3
89	67	84	743.81
89	68	75	866.7
89	68	76	816.47
89	68	77	762.04
89	68	78	759.14
89	68	79	754.76
89	68	80	756.07
89	68	81	764.62
89	68	82	771.64
89	68	83	766.88
89	68	84	754.36
89	69	74	875.78
89	69	75	821.22
89	69	76	778.69
89	69	77	750.17
89	69	78	757.7
89	69	79	757.56
89	69	80	756.71
89	69	81	759.32
89	69	82	763.37
89	69	83	771.06
89	69	84	771.36
89	70	74	809.05
89	70	75	771.44
89	70	76	751.52
89	70	77	755.86
89	70	78	734.45
89	70	79	718.05
89	70	80	729.14
89	70	81	742.08
89	70	82	754
89	70	83	772.48
89	70	84	778.12
89	71	74	787.44
89	71	75	762.97
89	71	76	750.3
89	71	77	754.23
89	71	78	737.28
89	71	79	730
89	71	80	751.04
89	71	81	750.41
89	71	82	745.46
89	71	83	750.58
89	71	84	751.9
89	72	74	789.41
89	72	75	767.44
89	72	76	753.18
89	72	77	753.49
89	72	78	747.22
89	72	79	748.38
89	72	80	766.65
89	72	81	761
89	72	82	756.5
89	72	83	756.73
89	72	84	755.98
89	73	74	775.78
89	73	75	749.25
89	73	76	735.34
89	73	77	741.2
89	73	78	738.33
89	73	79	743.06
89	73	80	756.92
89	73	81	780.32
89	73	82	806.15
89	73	83	826.9
89	73	84	825.74
89	74	81	841.61
89	74	82	885.67
89	74	83	909.35
89	74	84	912.63
89	75	81	911.14
89	75	82	965.06
89	75	83	961.74
89	75	84	968.02
89	76	81	921.48
89	76	82	985.53
89	76	83	955.7
89	76	84	970.3
90	46	81	951.99
90	46	82	955.51
90	46	83	927.57
90	46	84	903.85
90	47	81	908.47
90	47	82	903.29
90	47	83	859.25
90	47	84	828.6
90	48	81	788.86
90	48	82	774.98
90	48	83	772.98
90	48	84	772.19
90	49	74	774.59
90	49	75	757.75
90	49	76	750.65
90	49	81	759.03
90	49	82	757
90	49	83	761.16
90	49	84	766.95
90	50	74	744.16
90	50	75	759.42
90	50	76	768.62
90	50	77	765.47
90	50	78	747.44
90	50	79	745.43
90	50	80	776.09
90	50	81	777.66
90	50	82	768.63
90	50	83	762.51
90	50	84	764.7
90	51	74	732.11
90	51	75	790.21
90	51	76	820.37
90	51	77	812.32
90	51	78	791.86
90	51	79	779.13
90	51	80	771.53
90	51	81	758.99
90	51	82	750.21
90	51	83	747.52
90	51	84	748.78
90	52	74	763.96
90	52	75	851.73
90	52	76	893.69
90	52	77	882.02
90	52	78	870.08
90	52	79	860.7
90	52	80	838.09
90	52	81	817.81
90	52	82	792.3
90	52	83	769.85
90	52	84	746.41
90	53	74	788.92
90	53	75	851.04
90	53	76	893.55
90	53	77	887.4
90	53	78	912.72
90	53	79	958.87
90	53	80	934.82
90	53	81	912.23
90	53	82	871.22
90	53	83	833.59
90	53	84	794.24
90	54	74	798.37
90	54	75	850.78
90	54	76	888.08
90	54	77	892.79
90	54	78	899.52
90	54	79	899.56
90	54	80	914.64
90	54	81	923.79
90	54	82	915.64
90	54	83	901.48
90	54	84	882.51
90	55	74	803.29
90	55	75	849.4
90	55	76	896.83
90	55	77	922.54
90	55	78	919.34
90	55	79	901.05
90	55	80	910.16
90	55	81	918.91
90	55	82	927.28
90	55	83	923.84
90	55	84	912.3
90	56	74	797.84
90	56	75	816.14
90	56	76	881.94
90	56	77	928.1
90	56	78	949.35
90	56	79	953.32
90	56	80	937.69
90	56	81	916.8
90	56	82	919.56
90	56	83	920.25
90	56	84	917.17
90	57	74	841.95
90	57	75	822.72
90	57	76	844.25
90	57	77	885.19
90	57	78	908.42
90	57	79	882.48
90	57	80	873.62
90	57	81	889.74
90	57	82	898.14
90	57	83	915.64
90	57	84	927.25
90	58	74	911.59
90	58	75	882.63
90	58	76	867.76
90	58	77	894.48
90	58	78	921.77
90	58	79	882.99
90	58	80	892.62
90	58	81	960.03
90	58	82	980.12
90	58	83	982.45
90	58	84	1000.8
90	59	75	908.21
90	59	76	896.3
90	59	77	894.93
90	59	78	905.55
90	59	79	898.86
90	59	80	922.48
90	59	81	965.77
90	59	82	953.61
90	59	83	907.53
90	59	84	917.29
90	60	75	771.48
90	60	76	732.46
90	60	77	716.23
90	60	78	715.05
90	60	79	744.78
90	60	80	755.79
90	60	81	720.38
90	60	82	692.69
90	60	83	666.65
90	60	84	707.81
90	61	77	729.07
90	61	78	734.4
90	61	79	759.79
90	61	80	766.69
90	61	81	711.52
90	61	82	669.9
90	61	83	641.66
90	61	84	715.52
90	62	75	841
90	62	76	848.7
90	62	77	869.27
90	62	78	857.13
90	62	79	860.7
90	62	80	874.04
90	62	81	852.94
90	62	82	828.72
90	62	83	780.36
90	62	84	833.81
90	63	75	778.47
90	63	76	827.23
90	63	77	907.38
90	63	78	880.31
90	63	79	889.09
90	63	80	932.51
90	63	81	969.51
90	63	82	971.24
90	63	83	910.35
90	63	84	924.4
90	64	75	791.9
90	64	76	830.98
90	64	77	873.96
90	64	78	794.12
90	64	79	787
90	64	80	842.37
90	64	81	887.78
90	64	82	908.68
90	64	83	882.26
90	64	84	892.22
90	65	74	855.66
90	65	75	856.34
90	65	76	855.1
90	65	77	847.93
90	65	78	758.89
90	65	79	750.54
90	65	80	816.92
90	65	81	880.54
90	65	82	922.89
90	65	83	910.6
90	65	84	889.73
90	66	74	874.41
90	66	75	875.57
90	66	76	851.95
90	66	77	810.45
90	66	78	749.19
90	66	79	747.97
90	66	80	804.45
90	66	81	877.2
90	66	82	927.65
90	66	83	916.44
90	66	84	867.15
90	67	74	876.76
90	67	75	857.41
90	67	76	812.57
90	67	77	757.98
90	67	78	737.38
90	67	79	740
90	67	80	764.36
90	67	81	800.35
90	67	82	822.84
90	67	83	820.45
90	67	84	787.56
90	68	74	888.29
90	68	75	840.88
90	68	76	790.95
90	68	77	747.56
90	68	78	758.03
90	68	79	771.59
90	68	80	782.35
90	68	81	784.56
90	68	82	787.01
90	68	83	788.09
90	68	84	777.02
90	69	74	878.49
90	69	75	826.65
90	69	76	784.25
90	69	77	758.59
90	69	78	779.09
90	69	79	790.25
90	69	80	788.47
90	69	81	782.5
90	69	82	778.53
90	69	83	779.21
90	69	84	783.49
90	70	74	820.15
90	70	75	784.2
90	70	76	763.28
90	70	77	765.56
90	70	78	756.25
90	70	79	744.73
90	70	80	742.01
90	70	81	753.92
90	70	82	766
90	70	83	764.74
90	70	84	774.38
90	71	74	786.32
90	71	75	772.71
90	71	76	760.56
90	71	77	756.9
90	71	78	754.01
90	71	79	751.11
90	71	80	756.83
90	71	81	763.04
90	71	82	764.34
90	71	83	765.39
90	71	84	769.76
90	72	74	775.01
90	72	75	772.9
90	72	76	764.46
90	72	77	754.16
90	72	78	766.38
90	72	79	774.83
90	72	80	782.99
90	72	81	785.24
90	72	82	784.54
90	72	83	789.64
90	72	84	788.2
90	73	74	776.73
90	73	75	773.05
90	73	76	766.72
90	73	81	827.43
90	73	82	853.65
90	73	83	868.77
90	73	84	862.94
90	74	81	898.58
90	74	82	931.79
90	74	83	944.51
90	74	84	941.07
90	75	81	962.27
90	75	82	989.83
90	75	83	995.92
90	75	84	993.41
90	76	81	949.5
90	76	82	984.49
90	76	83	989.52
90	76	84	997.75
91	47	81	917.36
91	47	82	912.54
91	47	83	882.19
91	47	84	861.88
91	48	81	804.53
91	48	82	783.9
91	48	83	796.92
91	48	84	808.83
91	49	74	768.56
91	49	75	785.87
91	49	76	788.64
91	49	81	771.28
91	49	82	769.89
91	49	83	778.09
91	49	84	782.86
91	50	74	746.44
91	50	75	758.8
91	50	76	768.72
91	50	81	793.86
91	50	82	796.89
91	50	83	779.97
91	50	84	766.07
91	51	74	749.67
91	51	75	788.43
91	51	76	809.01
91	51	81	763.12
91	51	82	763.68
91	51	83	751.25
91	51	84	738.78
91	52	74	810.24
91	52	75	886.26
91	52	76	904.28
91	52	81	805.79
91	52	82	786
91	52	83	765.75
91	52	84	744.18
91	53	74	859.21
91	53	75	908.81
91	53	76	930.74
91	53	81	902.16
91	53	82	853.81
91	53	83	818.8
91	53	84	785.05
91	54	74	869.98
91	54	75	906.1
91	54	76	920.69
91	54	81	932.11
91	54	82	923.12
91	54	83	902.15
91	54	84	861.44
91	55	74	854.13
91	55	75	894.46
91	55	76	918.6
91	55	81	938.73
91	55	82	948.31
91	55	83	939.99
91	55	84	914.68
91	56	74	812.98
91	56	75	853.37
91	56	76	910.88
91	56	81	939.69
91	56	82	944.93
91	56	83	941.75
91	56	84	932.63
91	57	74	831.63
91	57	75	840.34
91	57	76	874.37
91	57	77	929.17
91	57	78	963.46
91	57	79	947.19
91	57	80	934.55
91	57	81	935.56
91	57	82	930.1
91	57	83	932.35
91	57	84	933.52
91	58	74	903.02
91	58	75	884.13
91	58	76	886.17
91	58	77	929.97
91	58	78	962.95
91	58	79	943.89
91	58	80	950.78
91	58	81	997.85
91	58	82	1006
91	58	83	1003.6
91	58	84	1002.2
91	59	74	904.62
91	59	75	919.67
91	59	76	912.36
91	59	77	911.81
91	59	78	923.28
91	59	79	925.63
91	59	80	940.44
91	59	81	983.69
91	59	82	975.25
91	59	83	953.41
91	59	84	936.22
91	60	74	789.03
91	60	75	758.83
91	60	76	721.4
91	60	77	718.58
91	60	78	733.56
91	60	79	728.34
91	60	80	731.34
91	60	81	762.21
91	60	82	764.22
91	60	83	744.89
91	60	84	729.68
91	61	74	766.81
91	61	75	650.77
91	61	76	676.55
91	61	77	716.63
91	61	78	754.65
91	61	79	740.2
91	61	80	735.61
91	61	81	731.66
91	61	82	691.64
91	61	83	642.22
91	61	84	655.56
91	62	74	939.66
91	62	75	695.38
91	62	76	803.21
91	62	77	881.34
91	62	78	887.59
91	62	79	869.54
91	62	80	862.28
91	62	81	864.07
91	62	82	836.06
91	62	83	777.12
91	62	84	816.31
91	63	74	905.86
91	63	75	733.66
91	63	76	830.16
91	63	77	924.71
91	63	78	888.38
91	63	79	909.51
91	63	80	947.47
91	63	81	976.02
91	63	82	969.2
91	63	83	891.29
91	63	84	941.74
91	64	74	833.07
91	64	75	817.26
91	64	76	863.52
91	64	77	878.19
91	64	78	797.3
91	64	79	807.36
91	64	80	862
91	64	81	897.66
91	64	82	903.7
91	64	83	847.19
91	64	84	898.71
91	65	74	832.09
91	65	75	907.46
91	65	76	886.45
91	65	77	841.19
91	65	78	758.9
91	65	79	762.71
91	65	80	826.04
91	65	81	884.25
91	65	82	921.09
91	65	83	900.8
91	65	84	911.22
91	66	74	871.83
91	66	75	891.77
91	66	76	862.06
91	66	77	811.32
91	66	78	743.6
91	66	79	751.7
91	66	80	812.49
91	66	81	884.03
91	66	82	941.29
91	66	83	946.17
91	66	84	912.24
91	67	74	881.7
91	67	75	862.44
91	67	76	823.14
91	67	81	819.11
91	67	82	849.62
91	67	83	865.72
91	67	84	831.5
91	68	74	887.37
91	68	75	846.84
91	68	76	798.04
91	68	81	801
91	68	82	802.37
91	68	83	809.47
91	68	84	799.03
91	69	74	848.77
91	69	75	820.13
91	69	76	782.09
91	69	81	798.35
91	69	82	785.93
91	69	83	777.12
91	69	84	783.3
91	70	74	817.16
91	70	75	796.25
91	70	76	774.8
91	70	81	762.2
91	70	82	766.24
91	70	83	751.58
91	70	84	759.78
91	71	74	798.51
91	71	75	795.68
91	71	76	780.15
91	71	81	772.63
91	71	82	785.13
91	71	83	775.98
91	71	84	778.7
91	72	74	784.26
91	72	75	791.09
91	72	76	778.23
91	72	81	809.5
91	72	82	826.34
91	72	83	819.59
91	72	84	817.68
91	73	74	789.76
91	73	75	788.89
91	73	76	775.98
91	73	81	871.1
91	73	82	889.87
91	73	83	886.93
91	73	84	887.4
91	74	74	802.4
91	74	75	793.19
91	74	76	773.51
91	74	81	949.01
91	74	82	958.74
91	74	83	966.77
91	74	84	965.48
91	75	81	1006
91	75	82	1005.4
91	75	83	1024.5
91	75	84	1023
91	76	81	972.13
91	76	82	989.53
91	76	83	1024.5
91	76	84	1036.6
92	47	81	975.96
92	47	82	971.57
92	47	83	951.82
92	47	84	940.66
92	48	81	864.5
92	48	82	859.94
92	48	83	867.47
92	48	84	875
92	49	74	777.85
92	49	75	812.33
92	49	76	813.74
92	49	81	795.95
92	49	82	808.71
92	49	83	826.09
92	49	84	831.79
92	50	74	768.36
92	50	75	787.18
92	50	76	786.25
92	50	81	787.85
92	50	82	811.67
92	50	83	806.34
92	50	84	797.76
92	51	74	782.31
92	51	75	782.83
92	51	76	782.6
92	51	81	759.62
92	51	82	785.37
92	51	83	765.93
92	51	84	749.45
92	52	74	834.98
92	52	75	855.23
92	52	76	857.86
92	52	81	769.18
92	52	82	775.31
92	52	83	755.94
92	52	84	727.65
92	53	74	894.21
92	53	75	934.03
92	53	76	940.56
92	53	81	821.44
92	53	82	789.61
92	53	83	763.75
92	53	84	743.44
92	54	74	925.45
92	54	75	961.88
92	54	76	964.48
92	54	81	857.16
92	54	82	827.9
92	54	83	804.86
92	54	84	787.26
92	55	74	906.93
92	55	75	943.76
92	55	76	955.25
92	55	81	888.03
92	55	82	885.68
92	55	83	873.93
92	55	84	852.02
92	56	74	863.52
92	56	75	916.77
92	56	76	952.71
92	56	81	908.23
92	56	82	915.25
92	56	83	907.65
92	56	84	888.86
92	57	74	848.94
92	57	75	880.84
92	57	76	919.22
92	57	77	945.73
92	57	78	966.67
92	57	79	952.32
92	57	80	933.27
92	57	81	928.08
92	57	82	918.79
92	57	83	906.37
92	57	84	890.35
92	58	74	881.88
92	58	75	876.11
92	58	76	904.85
92	58	77	948.89
92	58	78	976.45
92	58	79	979.53
92	58	80	976.61
92	58	81	964.36
92	58	82	948.27
92	58	83	933.11
92	58	84	930.07
92	59	74	937.39
92	59	75	946.45
92	59	76	939.88
92	59	77	933.82
92	59	78	938.51
92	59	79	970.33
92	59	80	968.31
92	59	81	945.61
92	59	82	930.56
92	59	83	922.13
92	59	84	897.15
92	60	74	846.79
92	60	75	840.51
92	60	76	813.73
92	60	77	811.78
92	60	78	830.03
92	60	79	759.8
92	60	80	730.88
92	60	81	798.69
92	60	82	833.94
92	60	83	845.48
92	60	84	769.87
92	61	74	798.81
92	61	75	682.36
92	61	76	738.32
92	61	77	803.67
92	61	78	837.63
92	61	79	749.63
92	61	80	730.15
92	61	81	839.56
92	61	82	863.53
92	61	83	847.39
92	61	84	722.41
92	62	74	903.92
92	62	75	567.42
92	62	76	773.33
92	62	77	902.07
92	62	78	892.68
92	62	79	856.76
92	62	80	860.91
92	62	81	942.02
92	62	82	963.95
92	62	83	955.28
92	62	84	885.94
92	63	74	866.6
92	63	75	708.51
92	63	76	841.02
92	63	77	937.04
92	63	78	864.51
92	63	79	904.7
92	63	80	964.4
92	63	81	986.26
92	63	82	1002.9
92	63	83	1004.3
92	63	84	992.46
92	64	74	789.26
92	64	75	843.19
92	64	76	896.18
92	64	77	902.45
92	64	78	821.87
92	64	79	817.81
92	64	80	840.44
92	64	81	893.09
92	64	82	929.44
92	64	83	942.13
92	64	84	946.93
92	65	74	781.48
92	65	75	925.34
92	65	76	921.1
92	65	77	882.72
92	65	78	813.81
92	65	79	786.77
92	65	80	792.1
92	65	81	865.74
92	65	82	920.53
92	65	83	945.65
92	65	84	948.02
92	66	74	860.16
92	66	75	910.81
92	66	76	900.52
92	66	77	874.11
92	66	78	817.67
92	66	79	793.87
92	66	80	799.3
92	66	81	865.02
92	66	82	925
92	66	83	964.78
92	66	84	952.09
92	67	74	905.5
92	67	75	889.02
92	67	76	871.83
92	67	81	816.07
92	67	82	864.45
92	67	83	904.06
92	67	84	883.08
92	68	74	912.22
92	68	75	871.34
92	68	76	837.13
92	68	81	791.17
92	68	82	811.61
92	68	83	838.58
92	68	84	832.93
92	69	74	844.2
92	69	75	830.83
92	69	76	786.37
92	69	81	786.95
92	69	82	784.68
92	69	83	797.11
92	69	84	800.66
92	70	74	821.43
92	70	75	808.98
92	70	76	782.59
92	70	81	765.92
92	70	82	763.71
92	70	83	782.62
92	70	84	783.76
92	71	74	812.58
92	71	75	802.65
92	71	76	787.21
92	71	81	771.82
92	71	82	782.07
92	71	83	791.35
92	71	84	801.16
92	72	74	813.46
92	72	75	815.74
92	72	76	799.01
92	72	81	822.33
92	72	82	842.21
92	72	83	835.23
92	72	84	848.08
92	73	74	815.33
92	73	75	806.03
92	73	76	783.34
92	73	81	897.88
92	73	82	920.36
92	73	83	916.21
92	73	84	919.92
92	74	74	817.46
92	74	75	801.45
92	74	76	777.93
92	74	81	969.82
92	74	82	980.62
92	74	83	991.45
92	74	84	993.98
92	75	81	1006.8
92	75	82	999.54
92	75	83	1033.3
92	75	84	1050.2
92	76	81	971.31
92	76	82	993.61
92	76	83	1011.8
92	76	84	1043.4
93	49	74	805.9
93	49	75	832.75
93	49	76	815.95
93	50	74	796.64
93	50	75	810.67
93	50	76	798.78
93	50	81	794.97
93	50	82	798.81
93	50	83	807.64
93	50	84	814.09
93	51	74	803.39
93	51	75	782.56
93	51	76	771.89
93	51	81	791.59
93	51	82	802.7
93	51	83	799.18
93	51	84	804.08
93	52	74	825.62
93	52	75	793.2
93	52	76	781.19
93	52	81	779.32
93	52	82	779.34
93	52	83	779.51
93	52	84	784.8
93	53	74	876.95
93	53	75	892.2
93	53	76	883.09
93	53	81	761.26
93	53	82	739.25
93	53	83	743.06
93	53	84	750.71
93	54	71	769.28
93	54	72	792.76
93	54	73	837.69
93	54	74	934.63
93	54	75	961.88
93	54	76	949.99
93	54	81	768.24
93	54	82	750.24
93	54	83	743.63
93	54	84	739.69
93	55	71	765.22
93	55	72	785.39
93	55	73	821.45
93	55	74	946.61
93	55	75	976.14
93	55	76	975.47
93	55	81	799.39
93	55	82	797.7
93	55	83	795.1
93	55	84	786.76
93	56	71	815.06
93	56	72	821.67
93	56	73	819.5
93	56	74	934.1
93	56	75	974.44
93	56	76	981.19
93	56	81	826.36
93	56	82	835.83
93	56	83	836.66
93	56	84	826.92
93	57	71	897.28
93	57	72	873.21
93	57	73	812.98
93	57	74	891.31
93	57	75	927.12
93	57	76	946.63
93	57	77	945.7
93	57	78	943.72
93	57	79	928.23
93	57	80	883.08
93	58	71	926.43
93	58	72	933.29
93	58	73	869.47
93	58	74	876.03
93	58	75	885.54
93	58	76	920.65
93	58	77	949.21
93	58	78	964.37
93	58	79	961.24
93	58	80	936.22
93	59	71	914.4
93	59	72	972
93	59	73	965.83
93	59	74	950.33
93	59	75	938.49
93	59	76	928.02
93	59	77	931.36
93	59	78	940.47
93	59	79	954.18
93	59	80	937.62
93	60	71	870.62
93	60	72	917.55
93	60	73	850.14
93	60	74	856.41
93	60	75	899.86
93	60	76	860.69
93	60	77	834.89
93	60	78	814.06
93	60	79	748.93
93	60	80	732.79
93	61	74	739.25
93	61	75	798.78
93	61	76	817.53
93	61	77	831.62
93	61	78	824.78
93	61	79	750.68
93	61	80	739.51
93	62	71	867.09
93	62	72	960.91
93	62	73	928.1
93	62	74	877.9
93	62	75	740.03
93	62	76	836.56
93	62	77	895.33
93	62	78	887.25
93	62	79	864.18
93	62	80	869.58
93	63	71	846.72
93	63	72	929.52
93	63	73	955.13
93	63	74	927.92
93	63	75	839.23
93	63	76	879.54
93	63	77	906.24
93	63	78	874.29
93	63	79	920.48
93	63	80	956.78
93	64	71	840.49
93	64	72	879.87
93	64	73	887.19
93	64	74	883.08
93	64	75	919.27
93	64	76	924.36
93	64	77	910.41
93	64	78	860
93	64	79	847.79
93	64	80	838.97
93	65	71	856.12
93	65	72	916.92
93	65	73	866.52
93	65	74	846.97
93	65	75	946.5
93	65	76	944.8
93	65	77	922.94
93	65	78	876.23
93	65	79	823.02
93	65	80	785.12
93	66	71	857.51
93	66	72	960.15
93	66	73	950.57
93	66	74	928.05
93	66	75	950.89
93	66	76	941.43
93	67	71	852.47
93	67	72	944.24
93	67	73	967.96
93	67	74	967.47
93	67	75	936.59
93	67	76	927.26
93	67	81	785.74
93	67	82	829.2
93	67	83	901.27
93	67	84	903.89
93	68	71	835.29
93	68	72	936.25
93	68	73	969.99
93	68	74	962.04
93	68	75	909.59
93	68	76	896.67
93	68	81	775.82
93	68	82	800.37
93	68	83	838.91
93	68	84	844.26
93	69	71	747.54
93	69	72	909.57
93	69	73	939.44
93	69	74	883.5
93	69	75	859.35
93	69	76	832.88
93	69	81	786.27
93	69	82	791.42
93	69	83	797.04
93	69	84	800.02
93	70	74	830.15
93	70	75	817.88
93	70	76	797.62
93	70	81	768.47
93	70	82	774.79
93	70	83	781.58
93	70	84	786.3
93	71	74	815.04
93	71	75	808.15
93	71	76	795.86
93	71	81	770
93	71	82	785.11
93	71	83	800.84
93	71	84	815.67
93	72	74	851.33
93	72	75	848.03
93	72	76	830.06
93	72	81	833
93	72	82	851.87
93	72	83	869.79
93	72	84	886.41
93	73	74	859.24
93	73	75	837.74
93	73	76	812.46
93	73	81	925.47
93	73	82	948.71
93	73	83	948.94
93	73	84	953.94
93	74	74	853.69
93	74	75	823.2
93	74	76	805.35
94	49	74	837.69
94	49	75	842.49
94	49	76	818.31
94	50	71	856.84
94	50	72	836.4
94	50	73	825.1
94	50	74	817.81
94	50	75	805.98
94	50	76	786.83
94	51	71	839.58
94	51	72	827.65
94	51	73	820.69
94	51	74	810.09
94	51	75	777.68
94	51	76	758.34
94	52	71	827.99
94	52	72	831.83
94	52	73	830.04
94	52	74	820.57
94	52	75	798.8
94	52	76	774.75
94	53	69	655.43
94	53	70	711.07
94	53	71	835.34
94	53	72	842.37
94	53	73	846.8
94	53	74	854.92
94	53	75	839.49
94	53	76	828.82
94	54	69	611.35
94	54	70	666.46
94	54	71	826.4
94	54	72	832.88
94	54	73	856.15
94	54	74	910.9
94	54	75	905.85
94	54	76	896.57
94	54	78	853.22
94	54	79	821.77
94	54	80	777.03
94	55	69	600.32
94	55	70	650.73
94	55	71	780.79
94	55	72	805.84
94	55	73	849.47
94	55	74	968.31
94	55	75	980.15
94	55	76	973.68
94	55	78	904.42
94	55	79	855.24
94	55	80	800.05
94	56	69	645.63
94	56	70	692.44
94	56	71	809.01
94	56	72	835.54
94	56	73	856.1
94	56	74	966.36
94	56	75	999.36
94	56	76	1004.7
94	56	78	953.56
94	56	79	951.8
94	56	80	863.22
94	57	71	877.1
94	57	72	882.7
94	57	73	859.75
94	57	74	923.26
94	57	75	961.99
94	57	76	990.16
94	57	77	968.85
94	57	78	959.06
94	57	79	945.04
94	57	80	881.62
94	58	71	928.21
94	58	72	935.86
94	58	73	904.52
94	58	74	906.56
94	58	75	927.86
94	58	76	969.15
94	58	77	974.29
94	58	78	978.46
94	58	79	982.45
94	58	80	943.62
94	59	71	959.88
94	59	72	1010.6
94	59	73	996.67
94	59	74	983.75
94	59	75	972.65
94	59	76	940.94
94	59	77	935.63
94	59	78	940.67
94	59	79	976.59
94	59	80	954.4
94	60	71	855.93
94	60	72	873
94	60	73	841.45
94	60	74	841.02
94	60	75	855.4
94	60	76	863.69
94	60	77	831.88
94	60	78	788.28
94	60	79	748.94
94	60	80	754.93
94	61	71	684.47
94	61	72	635.99
94	61	73	628.22
94	61	74	685.3
94	61	75	773.36
94	61	76	837.97
94	61	77	846.5
94	61	78	827.48
94	61	79	733.65
94	61	80	729.9
94	62	71	765.59
94	62	72	782.64
94	62	73	775.96
94	62	74	830.99
94	62	75	873.18
94	62	76	894.88
94	62	77	911.87
94	62	78	925.22
94	62	79	858.04
94	62	80	846.75
94	63	71	860.26
94	63	72	922.2
94	63	73	955.65
94	63	74	980.7
94	63	75	983.56
94	63	76	944.66
94	63	77	915.49
94	63	78	899.91
94	63	79	929.3
94	63	80	948.94
94	64	71	888.84
94	64	72	962.38
94	64	73	988.05
94	64	74	990.26
94	64	75	994.56
94	64	76	960.05
94	64	77	931.91
94	64	78	913.07
94	64	79	895.7
94	64	80	871.7
94	65	71	888.31
94	65	72	969.37
94	65	73	963.46
94	65	74	950.29
94	65	75	968.82
94	65	76	960.75
94	65	77	951.47
94	65	78	945.79
94	65	79	894.41
94	65	80	837.49
94	66	71	875.83
94	66	72	957.2
94	66	73	984.4
94	66	74	993.31
94	66	75	981.97
94	66	76	962.76
94	66	78	970.63
94	66	79	924.4
94	66	80	857.99
94	67	69	756.67
94	67	70	800.44
94	67	71	835.21
94	67	72	924.56
94	67	73	968.37
94	67	74	989.68
94	67	75	962.23
94	67	76	963.93
94	67	78	973.8
94	67	79	914.11
94	67	80	831.07
94	68	69	651.38
94	68	70	711.64
94	68	71	797.91
94	68	72	913.7
94	68	73	952.9
94	68	74	962.31
94	68	75	925.15
94	68	76	937.53
94	68	78	941.4
94	68	79	883.08
94	68	80	805.01
94	69	69	646.33
94	69	70	692.94
94	69	71	749.64
94	69	72	877.06
94	69	73	919.89
94	69	74	920.89
94	69	75	883.21
94	69	76	865.62
94	69	78	849.83
94	69	79	829.18
94	69	80	794.99
94	70	69	659.9
94	70	70	678.86
94	70	71	701.97
94	70	72	821.97
94	70	73	858.04
94	70	74	845.08
94	70	75	816.42
94	70	76	804.35
94	71	71	678.88
94	71	72	798.07
94	71	73	831.72
94	71	74	807.07
94	71	75	790.9
94	71	76	784.96
94	72	71	652.55
94	72	72	791.37
94	72	73	849.26
94	72	74	836.09
94	72	75	837.35
94	72	76	825.28
94	73	71	640.95
94	73	72	777.61
94	73	73	851.64
94	73	74	843.55
94	73	75	842.41
94	73	76	841.29
94	74	74	846.04
94	74	75	832.84
94	74	76	845.37
95	50	71	881
95	50	72	853.26
95	50	73	837.79
95	51	71	883.11
95	51	72	874.44
95	51	73	853.98
95	52	71	854.12
95	52	72	884.28
95	52	73	891.85
95	53	69	667.86
95	53	70	717.29
95	53	71	834.04
95	53	72	872.69
95	53	73	888.24
95	53	77	910.35
95	53	78	900.84
95	53	79	877.49
95	53	80	819.65
95	54	69	640.78
95	54	70	687.04
95	54	71	824.45
95	54	72	830.25
95	54	73	841.7
95	54	77	956.26
95	54	78	942.13
95	54	79	905.32
95	54	80	813.03
95	55	69	625.83
95	55	70	668.87
95	55	71	841.77
95	55	72	847.3
95	55	73	851.48
95	55	77	1001
95	55	78	978.95
95	55	79	934.81
95	55	80	839.06
95	56	69	655.55
95	56	70	689.45
95	56	71	865.56
95	56	72	879.79
95	56	73	871.05
95	56	77	989.68
95	56	78	989.68
95	56	79	1001.9
95	56	80	908.05
95	57	69	750.95
95	57	70	757.39
95	57	71	896.62
95	57	72	912.43
[truncated: 7,412 more rows]
