# Supplementary material for: From mathematics to medicine: A practical primer on topological data analysis (TDA) and the development of related analytic tools for the functional discovery of latent structure in fMRI data
Source: PLoS One. 2021 Aug 12;16(8):e0255859. doi: 10.1371/journal.pone.0255859 (PMC8360597; doi:10.1371/journal.pone.0255859)
Supplement: S1 Data — The included archive of .csv files has one .csv file for each time index. Each .csv file contains a single matrix, which has one column for each of the spatial coordinates x, y, z and one column for the fMRI signal amplitude at voxel (x, y, z) at that time index. This is normalized scan data for a single patient from our study, described in the paper, with an ACC (anterior cingulate cortex) mask applied. This is the data we used, together with our software implementation of our workflow (available at https://github.com/regalski/Wayne-State-TDA), to produce the persistence diagrams, vineyards, and loop locations pictured in the figures and described in the Workflow section of our paper. (ZIP) [file pone.0255859.s004.zip › lea2002_145_121_121_time_250_rdACC.csv]

86	49	77	722.51
86	49	78	715.77
86	49	79	710.46
86	49	80	726.46
86	50	77	723.5
86	50	78	701.59
86	50	79	687.8
86	50	80	714.78
86	51	77	704.03
86	51	78	701.09
86	51	79	710.98
86	51	80	700.53
86	52	77	742.51
86	52	78	729.91
86	52	79	725.26
86	52	80	719.45
86	53	77	818.07
86	53	78	779.75
86	53	79	749.98
86	53	80	752.51
86	54	77	843.69
86	54	78	825.66
86	54	79	829.76
86	54	80	803.39
86	55	77	861.43
86	55	78	840.39
86	55	79	863.5
86	55	80	856.97
86	56	77	859.61
86	56	78	841
86	56	79	883.18
86	56	80	898.54
86	57	77	828.94
86	57	78	855.95
86	57	79	892.49
86	57	80	901.96
86	57	81	899.15
86	57	82	873.59
86	58	77	833.95
86	58	78	853.87
86	58	79	894.81
86	58	80	920.96
86	58	81	906.74
86	58	82	905.73
86	59	81	854
86	59	82	851.68
86	60	81	749.59
86	60	82	769.58
86	61	81	822.2
86	61	82	831.62
86	62	81	848.54
86	62	82	866.53
86	63	77	902.05
86	63	78	851.65
86	63	79	823.99
86	63	80	830.03
86	63	81	852.76
86	63	82	858.37
86	64	77	835.34
86	64	78	833.47
86	64	79	825.53
86	64	80	793.81
86	64	81	770.16
86	64	82	741.58
86	65	77	849.08
86	65	78	873.31
86	65	79	865.05
86	65	80	819.14
86	65	81	788.13
86	65	82	759.64
86	66	77	882.02
86	66	78	884.36
86	66	79	871.26
86	66	80	837.51
86	66	81	808.31
86	66	82	772.62
86	67	77	843.44
86	67	78	838.07
86	67	79	836.28
86	67	80	846.03
86	68	77	863.89
86	68	78	855.24
86	68	79	853.81
86	68	80	843.04
86	69	77	825.84
86	69	78	817.57
86	69	79	811.29
86	69	80	787.16
86	70	77	773.59
86	70	78	762.19
86	70	79	747.02
86	70	80	718.62
86	71	77	744.18
86	71	78	742.09
86	71	79	735.29
86	71	80	716.64
86	72	77	721.69
86	72	78	721.36
86	72	79	717.64
86	72	80	707.25
86	73	77	719.37
86	73	78	715.24
86	73	79	711.69
86	73	80	698.42
87	46	81	926.74
87	46	82	929.84
87	46	83	935.35
87	46	84	941.06
87	47	81	857.63
87	47	82	864.42
87	47	83	866.4
87	47	84	869.93
87	48	81	769.87
87	48	82	783.07
87	48	83	775.64
87	48	84	771.22
87	49	77	723.69
87	49	78	726.21
87	49	79	728.56
87	49	80	739.45
87	49	81	755.06
87	49	82	765.02
87	49	83	761.04
87	49	84	757.66
87	50	77	722.65
87	50	78	712.84
87	50	79	702.61
87	50	80	729.73
87	50	81	743.35
87	50	82	742.93
87	50	83	740.23
87	50	84	741.39
87	51	77	719.53
87	51	78	710.67
87	51	79	707.23
87	51	80	706.47
87	52	77	770.12
87	52	78	754.31
87	52	79	733.22
87	52	80	733.67
87	53	77	858.12
87	53	78	824.25
87	53	79	773.79
87	53	80	775.28
87	54	77	865.94
87	54	78	847.14
87	54	79	827.43
87	54	80	796.87
87	55	77	871.97
87	55	78	850.72
87	55	79	871.44
87	55	80	850.29
87	55	81	812.39
87	55	82	773.09
87	55	83	737.94
87	55	84	760.08
87	56	77	864.88
87	56	78	841.71
87	56	79	917.97
87	56	80	920.16
87	56	81	876.87
87	56	82	814.47
87	56	83	753.03
87	56	84	765.33
87	57	77	839.61
87	57	78	875.21
87	57	79	938.91
87	57	80	948.25
87	57	81	908.28
87	57	82	852.14
87	57	83	791.07
87	57	84	775.43
87	58	77	850.77
87	58	78	888.29
87	58	79	927.77
87	58	80	949.86
87	58	81	947.03
87	58	82	938.72
87	58	83	929.65
87	58	84	890.06
87	59	77	882.15
87	59	78	870.41
87	59	79	888.65
87	59	80	906.44
87	59	81	896.9
87	59	82	897.16
87	59	83	913.63
87	59	84	886.37
87	60	77	792.26
87	60	78	766.63
87	60	79	777.88
87	60	80	791.15
87	60	81	757.26
87	60	82	781.04
87	60	83	841.28
87	60	84	856.34
87	61	77	758.95
87	61	78	703.86
87	61	79	741.63
87	61	80	838.8
87	61	81	799.82
87	61	82	799.92
87	61	83	831.67
87	61	84	848.59
87	62	77	774.52
87	62	78	724.71
87	62	79	750.84
87	62	80	823.58
87	62	81	821.58
87	62	82	835.47
87	62	83	842.84
87	62	84	842.49
87	63	77	918.99
87	63	78	887.96
87	63	79	844.22
87	63	80	790.03
87	63	81	834.58
87	63	82	860.43
87	63	83	837.94
87	63	84	816.66
87	64	77	852.23
87	64	78	828.42
87	64	79	799.83
87	64	80	742.59
87	64	81	775.17
87	64	82	795.28
87	64	83	769.15
87	64	84	751.19
87	65	77	838.8
87	65	78	841.25
87	65	79	820.39
87	65	80	749.7
87	65	81	754.8
87	65	82	759.91
87	65	83	747.67
87	65	84	749.4
87	66	77	862.07
87	66	78	853.32
87	66	79	823.3
87	66	80	752.92
87	66	81	736.7
87	66	82	731.19
87	66	83	726.33
87	66	84	734.23
87	67	77	889.25
87	67	78	833.47
87	67	79	782.29
87	67	80	730.92
87	67	81	711.08
87	67	82	705.71
87	67	83	708.1
87	67	84	716.18
87	68	77	869.61
87	68	78	827.61
87	68	79	792.68
87	68	80	762.21
87	68	81	753.48
87	68	82	748.57
87	68	83	733.47
87	68	84	723.38
87	69	77	811.47
87	69	78	780.31
87	69	79	764.48
87	69	80	765.75
87	70	77	713.86
87	70	78	704.05
87	70	79	713.18
87	70	80	750.11
87	71	77	743.14
87	71	78	745.47
87	71	79	746.58
87	71	80	736.62
87	72	77	749.63
87	72	78	739.64
87	72	79	731.37
87	72	80	728.1
87	73	77	732.27
87	73	78	700.35
87	73	79	691.71
87	73	80	725.72
87	73	81	733.82
87	73	82	744.66
87	73	83	758.05
87	73	84	771.59
87	74	81	781.52
87	74	82	841.33
87	74	83	866.3
87	74	84	881.03
87	75	81	800.62
87	75	82	876.19
87	75	83	900.79
87	75	84	914.63
87	76	81	810.59
87	76	82	887.08
87	76	83	906.46
87	76	84	922.88
88	46	81	969.17
88	46	82	969.55
88	46	83	960.41
88	46	84	951.98
88	47	81	899.73
88	47	82	910.17
88	47	83	887.86
88	47	84	873.93
88	48	81	770.01
88	48	82	781.96
88	48	83	770.58
88	48	84	763.54
88	49	77	730.49
88	49	78	738.62
88	49	79	744.33
88	49	80	739.41
88	49	81	752.26
88	49	82	770.89
88	49	83	768.43
88	49	84	765.6
88	50	77	723.53
88	50	78	728.93
88	50	79	732.01
88	50	80	738.43
88	50	81	749.33
88	50	82	758.31
88	50	83	755.05
88	50	84	750.61
88	51	77	744.71
88	51	78	732.56
88	51	79	722.49
88	51	80	724.56
88	52	77	795.29
88	52	78	784.75
88	52	79	769.93
88	52	80	767.04
88	53	77	889.33
88	53	78	879.35
88	53	79	850.66
88	53	80	827.18
88	54	77	905.19
88	54	78	899.4
88	54	79	889.75
88	54	80	856.29
88	55	77	898.42
88	55	78	892.6
88	55	79	900.03
88	55	80	871.13
88	55	81	831.41
88	55	82	848.58
88	55	83	849.79
88	55	84	836.29
88	56	77	869.91
88	56	78	856.82
88	56	79	893.21
88	56	80	881.84
88	56	81	849.29
88	56	82	861.4
88	56	83	855.78
88	56	84	851.86
88	57	77	854.22
88	57	78	896.68
88	57	79	913.83
88	57	80	900.91
88	57	81	863.57
88	57	82	839.98
88	57	83	816.37
88	57	84	848.05
88	58	77	864.98
88	58	78	912.88
88	58	79	918.44
88	58	80	919.12
88	58	81	917.13
88	58	82	923.41
88	58	83	929.43
88	58	84	919.49
88	59	77	905.5
88	59	78	909.53
88	59	79	904.12
88	59	80	899.47
88	59	81	883.72
88	59	82	869.95
88	59	83	865.26
88	59	84	854.58
88	60	77	851.28
88	60	78	861.03
88	60	79	841.92
88	60	80	813.45
88	60	81	756.7
88	60	82	733.05
88	60	83	751.36
88	60	84	788.45
88	61	77	831.79
88	61	78	852.72
88	61	79	861.02
88	61	80	868.74
88	61	81	821.02
88	61	82	814.08
88	61	83	851.65
88	61	84	854.56
88	62	77	831.62
88	62	78	853.38
88	62	79	860.14
88	62	80	872.06
88	62	81	866.5
88	62	82	883.81
88	62	83	914.34
88	62	84	884.34
88	63	77	914.99
88	63	78	877.97
88	63	79	859.53
88	63	80	850.55
88	63	81	909.57
88	63	82	943.98
88	63	83	940.41
88	63	84	881.65
88	64	77	900.97
88	64	78	835.94
88	64	79	795.46
88	64	80	770.22
88	64	81	866.25
88	64	82	911.57
88	64	83	882.16
88	64	84	822.56
88	65	77	900.8
88	65	78	824.78
88	65	79	773.22
88	65	80	734.04
88	65	81	822.79
88	65	82	867.52
88	65	83	844.02
88	65	84	807.7
88	66	77	896.72
88	66	78	810.9
88	66	79	750.27
88	66	80	713.54
88	66	81	780.56
88	66	82	815.19
88	66	83	797.55
88	66	84	777.62
88	67	77	858.59
88	67	78	763.56
88	67	79	707.08
88	67	80	698.79
88	67	81	731.47
88	67	82	746.67
88	67	83	735.9
88	67	84	732.33
88	68	77	819.23
88	68	78	752.93
88	68	79	721.21
88	68	80	729.71
88	68	81	746.88
88	68	82	755.08
88	68	83	748.92
88	68	84	744.91
88	69	77	772.78
88	69	78	735.37
88	69	79	720.23
88	69	80	737.84
88	70	77	719.89
88	70	78	706.16
88	70	79	704.03
88	70	80	720.37
88	71	77	735.91
88	71	78	730.03
88	71	79	731.02
88	71	80	739.99
88	72	77	753.55
88	72	78	735.96
88	72	79	732.45
88	72	80	753.8
88	73	77	751.83
88	73	78	711.14
88	73	79	708.3
88	73	80	761.13
88	73	81	771.94
88	73	82	779.04
88	73	83	796.4
88	73	84	791.75
88	74	81	820.01
88	74	82	874.98
88	74	83	899.64
88	74	84	905.17
88	75	81	856.17
88	75	82	932.23
88	75	83	935.37
88	75	84	946.62
88	76	81	894.2
88	76	82	963.1
88	76	83	905.69
88	76	84	929.52
89	46	81	962.69
89	46	82	975.11
89	46	83	944.21
89	46	84	924.05
89	47	81	916.11
89	47	82	926.77
89	47	83	883.1
89	47	84	855.83
89	48	81	778.78
89	48	82	784.6
89	48	83	772.59
89	48	84	767.42
89	49	77	753.12
89	49	78	752.97
89	49	79	754.65
89	49	80	748.17
89	49	81	759.43
89	49	82	775.53
89	49	83	778.55
89	49	84	780.57
89	50	74	736.29
89	50	75	742.51
89	50	76	737.65
89	50	77	731.13
89	50	78	752.86
89	50	79	771.32
89	50	80	760.07
89	50	81	763.99
89	50	82	775.35
89	50	83	770.87
89	50	84	765.45
89	51	74	762.4
89	51	75	787.72
89	51	76	795.53
89	51	77	785.65
89	51	78	788.18
89	51	79	781.69
89	51	80	755.76
89	51	81	748.32
89	51	82	750.69
89	51	83	738.36
89	51	84	725
89	52	74	786.97
89	52	75	845.85
89	52	76	865.82
89	52	77	840.53
89	52	78	832.41
89	52	79	838.62
89	52	80	826.33
89	52	81	819.8
89	52	82	820.91
89	52	83	800.4
89	52	84	772.24
89	53	74	812.3
89	53	75	887.87
89	53	76	927.31
89	53	77	873.41
89	53	78	886.36
89	53	79	923.16
89	53	80	911.89
89	53	81	888.5
89	53	82	883.45
89	53	83	857.82
89	53	84	822.64
89	54	74	809.56
89	54	75	889.88
89	54	76	949.27
89	54	77	910.53
89	54	78	901.39
89	54	79	898.01
89	54	80	898.28
89	54	81	896.02
89	54	82	898.74
89	54	83	884.42
89	54	84	858.1
89	55	75	862.17
89	55	76	934.93
89	55	77	918.41
89	55	78	905.25
89	55	79	897.61
89	55	80	902.47
89	55	81	900.05
89	55	82	904.88
89	55	83	902.24
89	55	84	886.77
89	56	75	825.21
89	56	76	882.55
89	56	77	889.69
89	56	78	891.1
89	56	79	897.6
89	56	80	897.7
89	56	81	889.99
89	56	82	896.81
89	56	83	899.95
89	56	84	895.97
89	57	75	874.56
89	57	76	857.67
89	57	77	870.81
89	57	78	885.4
89	57	79	871.97
89	57	80	869.8
89	57	81	869.72
89	57	82	864.98
89	57	83	861.92
89	57	84	883.68
89	58	77	874.48
89	58	78	897.67
89	58	79	908.29
89	58	80	931.59
89	58	81	962.07
89	58	82	970.51
89	58	83	972.96
89	58	84	970.66
89	59	77	910.02
89	59	78	897.3
89	59	79	917.38
89	59	80	929.07
89	59	81	924.44
89	59	82	898.87
89	59	83	865.03
89	59	84	852.35
89	60	77	806.69
89	60	78	786.89
89	60	79	806.78
89	60	80	799.15
89	60	81	724.74
89	60	82	679.69
89	60	83	674.49
89	60	84	728.25
89	61	77	807
89	61	78	794.48
89	61	79	824.52
89	61	80	831.21
89	61	81	753.4
89	61	82	723.2
89	61	83	737.07
89	61	84	778.74
89	62	77	831.3
89	62	78	811.25
89	62	79	834.43
89	62	80	862.11
89	62	81	842.63
89	62	82	846.04
89	62	83	859.87
89	62	84	862.22
89	63	77	884.9
89	63	78	848.41
89	63	79	864.32
89	63	80	903.1
89	63	81	963.62
89	63	82	982.13
89	63	83	956.16
89	63	84	912.62
89	64	77	873.97
89	64	78	807.21
89	64	79	789.6
89	64	80	806.33
89	64	81	887.67
89	64	82	934.19
89	64	83	918.96
89	64	84	867.34
89	65	77	863.72
89	65	78	790.28
89	65	79	762.41
89	65	80	768.21
89	65	81	864.94
89	65	82	926.93
89	65	83	917.06
89	65	84	866.21
89	66	75	905.98
89	66	76	893.94
89	66	77	858.67
89	66	78	785.16
89	66	79	748.95
89	66	80	746.39
89	66	81	830.4
89	66	82	882.35
89	66	83	870.95
89	66	84	828.89
89	67	75	909.42
89	67	76	869.49
89	67	77	808.11
89	67	78	752.58
89	67	79	717.42
89	67	80	709.51
89	67	81	754.63
89	67	82	784.02
89	67	83	779.44
89	67	84	759.44
89	68	75	869.26
89	68	76	831.18
89	68	77	780.11
89	68	78	756.74
89	68	79	741.07
89	68	80	741.08
89	68	81	759.33
89	68	82	772.17
89	68	83	775.69
89	68	84	775.85
89	69	74	823.33
89	69	75	811.09
89	69	76	787.69
89	69	77	757.41
89	69	78	761.12
89	69	79	760.96
89	69	80	763.11
89	69	81	761.58
89	69	82	767.4
89	69	83	780.39
89	69	84	788.85
89	70	74	774.12
89	70	75	782.2
89	70	76	771.56
89	70	77	743.54
89	70	78	740.75
89	70	79	735.67
89	70	80	730.32
89	70	81	753.23
89	70	82	779.02
89	70	83	797.33
89	70	84	802.64
89	71	74	761.08
89	71	75	764.33
89	71	76	763.32
89	71	77	764.11
89	71	78	754.92
89	71	79	747.88
89	71	80	748.56
89	71	81	763.53
89	71	82	777.77
89	71	83	781.66
89	71	84	772.38
89	72	74	771.11
89	72	75	752.78
89	72	76	756.29
89	72	77	779.74
89	72	78	760.39
89	72	79	752.26
89	72	80	764.32
89	72	81	782.88
89	72	82	799.31
89	72	83	812.14
89	72	84	798.77
89	73	74	746.49
89	73	75	752.22
89	73	76	750.57
89	73	77	742.97
89	73	78	737.86
89	73	79	739.09
89	73	80	760.21
89	73	81	802.86
89	73	82	839.29
89	73	83	867.22
89	73	84	847.78
89	74	81	865.08
89	74	82	914.02
89	74	83	933.3
89	74	84	929.34
89	75	81	910.74
89	75	82	968.24
89	75	83	975.4
89	75	84	982.3
89	76	81	930.91
89	76	82	994.58
89	76	83	960.72
89	76	84	966.48
90	46	81	935.59
90	46	82	955.42
90	46	83	938.23
90	46	84	918.57
90	47	81	905.64
90	47	82	908.07
90	47	83	878.11
90	47	84	856.38
90	48	81	790.1
90	48	82	789.28
90	48	83	785.85
90	48	84	784.98
90	49	74	751.66
90	49	75	762.68
90	49	76	763.9
90	49	81	777.86
90	49	82	786.3
90	49	83	785.88
90	49	84	788.78
90	50	74	749.88
90	50	75	746.8
90	50	76	746.19
90	50	77	749.6
90	50	78	745.62
90	50	79	758.07
90	50	80	783.81
90	50	81	793.45
90	50	82	798.04
90	50	83	785
90	50	84	776.42
90	51	74	768.95
90	51	75	790
90	51	76	814
90	51	77	829.63
90	51	78	820.72
90	51	79	806.74
90	51	80	779.82
90	51	81	768.57
90	51	82	769.66
90	51	83	755.97
90	51	84	738.05
90	52	74	776.47
90	52	75	855.67
90	52	76	899.99
90	52	77	896.7
90	52	78	885.79
90	52	79	884.56
90	52	80	862.39
90	52	81	851.62
90	52	82	841.04
90	52	83	814.85
90	52	84	780.09
90	53	74	793.51
90	53	75	867.69
90	53	76	905.67
90	53	77	878.68
90	53	78	914.44
90	53	79	981.19
90	53	80	976.77
90	53	81	946.52
90	53	82	912.07
90	53	83	878.47
90	53	84	840.37
90	54	74	794.98
90	54	75	864.77
90	54	76	924.23
90	54	77	905.64
90	54	78	905.87
90	54	79	906.26
90	54	80	925.75
90	54	81	945.76
90	54	82	952.17
90	54	83	936.45
90	54	84	902.42
90	55	74	778.89
90	55	75	839.94
90	55	76	912.85
90	55	77	926.67
90	55	78	927.45
90	55	79	922.46
90	55	80	942.5
90	55	81	953.98
90	55	82	951.64
90	55	83	938.3
90	55	84	917.34
90	56	74	821.58
90	56	75	828.74
90	56	76	872.77
90	56	77	944.23
90	56	78	981.04
90	56	79	984.36
90	56	80	963.89
90	56	81	946.91
90	56	82	937.26
90	56	83	930.25
90	56	84	914.04
90	57	74	894.8
90	57	75	875.7
90	57	76	859.64
90	57	77	894.26
90	57	78	912.06
90	57	79	889.31
90	57	80	890.19
90	57	81	908.06
90	57	82	911
90	57	83	911.87
90	57	84	893.64
90	58	74	932.07
90	58	75	912.16
90	58	76	874.47
90	58	77	888.57
90	58	78	913.34
90	58	79	919.77
90	58	80	956.25
90	58	81	1011.7
90	58	82	1025.9
90	58	83	1027.2
90	58	84	1027.2
90	59	75	933.02
90	59	76	936.37
90	59	77	933.38
90	59	78	912.83
90	59	79	915.24
90	59	80	933.38
90	59	81	957.26
90	59	82	936.26
90	59	83	891.2
90	59	84	877.85
90	60	75	757.43
90	60	76	706.14
90	60	77	689.48
90	60	78	704.94
90	60	79	747.91
90	60	80	762.06
90	60	81	719.44
90	60	82	684.77
90	60	83	665.84
90	60	84	692.15
90	61	77	724.16
90	61	78	758.46
90	61	79	797.98
90	61	80	795.91
90	61	81	717.77
90	61	82	658.75
90	61	83	607.26
90	61	84	662.05
90	62	75	873.24
90	62	76	827.16
90	62	77	812.77
90	62	78	814.44
90	62	79	833.54
90	62	80	848.69
90	62	81	823.39
90	62	82	807.92
90	62	83	769.28
90	62	84	819.85
90	63	75	731.04
90	63	76	811.84
90	63	77	898.01
90	63	78	873.52
90	63	79	901.29
90	63	80	954.37
90	63	81	999.94
90	63	82	991.45
90	63	83	919.5
90	63	84	926.69
90	64	75	773
90	64	76	814.78
90	64	77	854.47
90	64	78	790.89
90	64	79	799.14
90	64	80	847.69
90	64	81	894.04
90	64	82	910.58
90	64	83	881.38
90	64	84	885.53
90	65	74	916.89
90	65	75	843.59
90	65	76	827.36
90	65	77	820.62
90	65	78	749.79
90	65	79	753.81
90	65	80	808.93
90	65	81	891.27
90	65	82	944
90	65	83	941.97
90	65	84	911.69
90	66	74	921.69
90	66	75	917.71
90	66	76	882.08
90	66	77	822.63
90	66	78	750.56
90	66	79	742.89
90	66	80	794.64
90	66	81	884.55
90	66	82	935
90	66	83	932.6
90	66	84	875.43
90	67	74	935.94
90	67	75	902.53
90	67	76	839.81
90	67	77	765.72
90	67	78	724.79
90	67	79	723.98
90	67	80	753.11
90	67	81	794.54
90	67	82	824.98
90	67	83	831.9
90	67	84	776.8
90	68	74	911.45
90	68	75	863.96
90	68	76	806.76
90	68	77	750.93
90	68	78	743.4
90	68	79	753.49
90	68	80	773.28
90	68	81	786.95
90	68	82	799.43
90	68	83	811.36
90	68	84	801
90	69	74	858.58
90	69	75	807.86
90	69	76	777.2
90	69	77	754.78
90	69	78	772.78
90	69	79	789.09
90	69	80	797.47
90	69	81	783.29
90	69	82	777.82
90	69	83	792.38
90	69	84	806.43
90	70	74	797.45
90	70	75	798.55
90	70	76	781.62
90	70	77	750.8
90	70	78	759.49
90	70	79	763.65
90	70	80	759.57
90	70	81	761.64
90	70	82	772.44
90	70	83	794.66
90	70	84	801.41
90	71	74	786.33
90	71	75	790.41
90	71	76	777.81
90	71	77	758.66
90	71	78	759.71
90	71	79	762.35
90	71	80	766.31
90	71	81	774.26
90	71	82	784.29
90	71	83	798.52
90	71	84	797.64
90	72	74	815.03
90	72	75	788.41
90	72	76	768.48
90	72	77	765.3
90	72	78	756.39
90	72	79	762.87
90	72	80	783.31
90	72	81	801.23
90	72	82	816.25
90	72	83	831.03
90	72	84	826.85
90	73	74	829.7
90	73	75	807.28
90	73	76	784.26
90	73	81	847.77
90	73	82	891.72
90	73	83	920.61
90	73	84	906.47
90	74	81	920.52
90	74	82	957.76
90	74	83	968.42
90	74	84	960.8
90	75	81	984.51
90	75	82	1008
90	75	83	1001.2
90	75	84	1001.7
90	76	81	955.03
90	76	82	1009.6
90	76	83	1018
90	76	84	1011.2
91	47	81	917.89
91	47	82	904.3
91	47	83	888.72
91	47	84	875.69
91	48	81	823.1
91	48	82	815.07
91	48	83	812.91
91	48	84	815.71
91	49	74	781.26
91	49	75	808.57
91	49	76	796.05
91	49	81	800.34
91	49	82	809.53
91	49	83	802.22
91	49	84	797.42
91	50	74	776.09
91	50	75	786.49
91	50	76	770.54
91	50	81	816.14
91	50	82	823.4
91	50	83	797.47
91	50	84	780.24
91	51	74	794.32
91	51	75	814.41
91	51	76	819.33
91	51	81	782.32
91	51	82	788.83
91	51	83	771.07
91	51	84	757.05
91	52	74	819.66
91	52	75	871.1
91	52	76	900.08
91	52	81	840.78
91	52	82	825.88
91	52	83	800.66
91	52	84	773.57
91	53	74	852.12
91	53	75	911.34
91	53	76	939.12
91	53	81	943.88
91	53	82	883.88
91	53	83	848.89
91	53	84	816.25
91	54	74	854.04
91	54	75	913.09
91	54	76	949.17
91	54	81	944.63
91	54	82	951.2
91	54	83	932.89
91	54	84	884.5
91	55	74	821.19
91	55	75	882.62
91	55	76	929.06
91	55	81	963.11
91	55	82	972.89
91	55	83	963.75
91	55	84	934.76
91	56	74	841.73
91	56	75	878.28
91	56	76	924.01
91	56	81	977.28
91	56	82	975.08
91	56	83	966.1
91	56	84	943.64
91	57	74	883.06
91	57	75	878.31
91	57	76	891.56
91	57	77	917.55
91	57	78	929.56
91	57	79	914.79
91	57	80	914.06
91	57	81	939.36
91	57	82	953.76
91	57	83	951.12
91	57	84	923
91	58	74	916.26
91	58	75	889.45
91	58	76	895.99
91	58	77	912.14
91	58	78	926.44
91	58	79	935.25
91	58	80	967.95
91	58	81	1032.5
91	58	82	1053.9
91	58	83	1053.2
91	58	84	1056.3
91	59	74	941.83
91	59	75	969.65
91	59	76	984.33
91	59	77	966.34
91	59	78	933.62
91	59	79	929.02
91	59	80	942.02
91	59	81	988.23
91	59	82	982.19
91	59	83	950.9
91	59	84	913.77
91	60	74	842.01
91	60	75	775.31
91	60	76	706.38
91	60	77	685.34
91	60	78	697.48
91	60	79	708.11
91	60	80	732.12
91	60	81	762.95
91	60	82	773.84
91	60	83	770.44
91	60	84	722.5
91	61	74	836.11
91	61	75	692.32
91	61	76	691.97
91	61	77	714.16
91	61	78	770.53
91	61	79	779.47
91	61	80	777.65
91	61	81	755.56
91	61	82	720.97
91	61	83	687.31
91	61	84	625.59
91	62	74	962.22
91	62	75	646.89
91	62	76	751.02
91	62	77	810.01
91	62	78	840.17
91	62	79	845.07
91	62	80	847.16
91	62	81	830.62
91	62	82	807.79
91	62	83	790.48
91	62	84	813.77
91	63	74	892.94
91	63	75	662.45
91	63	76	813.64
91	63	77	920.61
91	63	78	901.9
91	63	79	941.5
91	63	80	983.54
91	63	81	979.2
91	63	82	941.89
91	63	83	874.93
91	63	84	924.08
91	64	74	886.98
91	64	75	810.26
91	64	76	856.31
91	64	77	866.3
91	64	78	800.9
91	64	79	819.55
91	64	80	869.42
91	64	81	889.27
91	64	82	859.24
91	64	83	770.69
91	64	84	839.39
91	65	74	866.65
91	65	75	913.03
91	65	76	882.77
91	65	77	826.99
91	65	78	746.51
91	65	79	757.67
91	65	80	819.54
91	65	81	890.66
91	65	82	918.97
91	65	83	881.09
91	65	84	904.44
91	66	74	895.61
91	66	75	900.38
91	66	76	875.13
91	66	77	830.18
91	66	78	753.5
91	66	79	746.56
91	66	80	801.76
91	66	81	898.29
91	66	82	950.19
91	66	83	938.27
91	66	84	913.21
91	67	74	941.3
91	67	75	900.09
91	67	76	838.9
91	67	81	832.62
91	67	82	863.33
91	67	83	884.1
91	67	84	849.43
91	68	74	931.68
91	68	75	877
91	68	76	814.41
91	68	81	817.6
91	68	82	828.42
91	68	83	840.18
91	68	84	830.14
91	69	74	872.21
91	69	75	839.05
91	69	76	797.36
91	69	81	806.58
91	69	82	797.06
91	69	83	799.6
91	69	84	804.02
91	70	74	811.17
91	70	75	820.09
91	70	76	792.89
91	70	81	779.69
91	70	82	776.93
91	70	83	789.78
91	70	84	786.18
91	71	74	785.56
91	71	75	801.55
91	71	76	782.87
91	71	81	795.9
91	71	82	802.61
91	71	83	809.02
91	71	84	809.98
91	72	74	804.92
91	72	75	801.08
91	72	76	779.54
91	72	81	822.71
91	72	82	840.99
91	72	83	840.78
91	72	84	846.42
91	73	74	813.77
91	73	75	808.39
91	73	76	792.76
91	73	81	903.49
91	73	82	929.42
91	73	83	934.06
91	73	84	926.66
91	74	74	815.5
91	74	75	802.11
91	74	76	781.28
91	74	81	978.29
91	74	82	999.53
91	74	83	1003.1
91	74	84	999.16
91	75	81	1048.9
91	75	82	1055.1
91	75	83	1054.3
91	75	84	1057.7
91	76	81	984.35
91	76	82	1017.7
91	76	83	1041.1
91	76	84	1048.1
92	47	81	988.5
92	47	82	988.95
92	47	83	955.58
92	47	84	949.71
92	48	81	893.99
92	48	82	898.45
92	48	83	881.57
92	48	84	887.14
92	49	74	801.87
92	49	75	845.74
92	49	76	824.95
92	49	81	834.77
92	49	82	851.25
92	49	83	845.64
92	49	84	850.62
92	50	74	804.73
92	50	75	821.3
92	50	76	797.08
92	50	81	811.29
92	50	82	826.44
92	50	83	820.87
92	50	84	819.37
92	51	74	820.91
92	51	75	824.79
92	51	76	813.13
92	51	81	776.47
92	51	82	806.83
92	51	83	782.06
92	51	84	769.78
92	52	74	835.72
92	52	75	844.96
92	52	76	846
92	52	81	778.01
92	52	82	784.6
92	52	83	770.05
92	52	84	759.3
92	53	74	894.96
92	53	75	923.71
92	53	76	933.7
92	53	81	823.94
92	53	82	778.63
92	53	83	776.8
92	53	84	783.35
92	54	74	916.17
92	54	75	946.68
92	54	76	959.47
92	54	81	863.74
92	54	82	828.53
92	54	83	813.98
92	54	84	804.77
92	55	74	896.36
92	55	75	929.22
92	55	76	949.08
92	55	81	905.57
92	55	82	893.88
92	55	83	883.38
92	55	84	866.16
92	56	74	887.43
92	56	75	936.38
92	56	76	975.01
92	56	81	938.7
92	56	82	936.68
92	56	83	918.76
92	56	84	885.42
92	57	74	882.21
92	57	75	894.29
92	57	76	937.69
92	57	77	939.26
92	57	78	948.86
92	57	79	963.73
92	57	80	935.04
92	57	81	906.35
92	57	82	904.74
92	57	83	895.96
92	57	84	876.27
92	58	74	902.96
92	58	75	881.78
92	58	76	929.01
92	58	77	940.68
92	58	78	953.05
92	58	79	996.31
92	58	80	998.67
92	58	81	982.73
92	58	82	970.09
92	58	83	967.08
92	58	84	982.98
92	59	74	979.29
92	59	75	1002.5
92	59	76	1020
92	59	77	989.34
92	59	78	959.74
92	59	79	991.02
92	59	80	985.01
92	59	81	976.04
92	59	82	946.22
92	59	83	918.28
92	59	84	890.53
92	60	74	879.58
92	60	75	833.12
92	60	76	780.07
92	60	77	767.45
92	60	78	802.38
92	60	79	767.85
92	60	80	765.07
92	60	81	832.25
92	60	82	849.49
92	60	83	843.75
92	60	84	779.71
92	61	74	838.3
92	61	75	666.61
92	61	76	701.67
92	61	77	771.64
92	61	78	854.66
92	61	79	816.8
92	61	80	826.19
92	61	81	913.14
92	61	82	946.02
92	61	83	934.96
92	61	84	797.32
92	62	74	895.25
92	62	75	490.75
92	62	76	693.19
92	62	77	828.52
92	62	78	881.69
92	62	79	866.32
92	62	80	881.47
92	62	81	956.84
92	62	82	998.5
92	62	83	1009.8
92	62	84	936.81
92	63	74	868.25
92	63	75	669.24
92	63	76	837.09
92	63	77	929.61
92	63	78	895.76
92	63	79	935.76
92	63	80	981.6
92	63	81	1015.7
92	63	82	1036.9
92	63	83	1029.9
92	63	84	1002.8
92	64	74	864.48
92	64	75	850.48
92	64	76	901.61
92	64	77	908.08
92	64	78	841.56
92	64	79	821.44
92	64	80	838.76
92	64	81	916.37
92	64	82	951.08
92	64	83	926.93
92	64	84	925.08
92	65	74	848.11
92	65	75	954.59
92	65	76	933.08
92	65	77	888.82
92	65	78	823.59
92	65	79	785.34
92	65	80	789.94
92	65	81	884.55
92	65	82	943.47
92	65	83	952.38
92	65	84	952.91
92	66	74	895.38
92	66	75	901.06
92	66	76	904.87
92	66	77	901.65
92	66	78	848.86
92	66	79	800.97
92	66	80	790.62
92	66	81	873.88
92	66	82	934.76
92	66	83	958.07
92	66	84	947.5
92	67	74	953.21
92	67	75	905.88
92	67	76	870.75
92	67	81	820.24
92	67	82	863.36
92	67	83	907.69
92	67	84	901.81
92	68	74	964.41
92	68	75	899.87
92	68	76	843.47
92	68	81	812.59
92	68	82	830.07
92	68	83	851.66
92	68	84	850.22
92	69	74	887.29
92	69	75	875.03
92	69	76	833.98
92	69	81	814.48
92	69	82	808.27
92	69	83	806.91
92	69	84	808.15
92	70	74	827.35
92	70	75	839.32
92	70	76	805.94
92	70	81	779.49
92	70	82	796.53
92	70	83	807.61
92	70	84	799.48
92	71	74	797.06
92	71	75	820.46
92	71	76	793.12
92	71	81	800.17
92	71	82	826.82
92	71	83	836.72
92	71	84	840.88
92	72	74	807.88
92	72	75	823.24
92	72	76	801.73
92	72	81	838.58
92	72	82	867.4
92	72	83	869.39
92	72	84	885.65
92	73	74	803.13
92	73	75	807.41
92	73	76	791.59
92	73	81	925.27
92	73	82	952.71
92	73	83	955.12
92	73	84	952.78
92	74	74	807.88
92	74	75	804.19
92	74	76	786.36
92	74	81	985.88
92	74	82	1009
92	74	83	1023.1
92	74	84	1023.2
92	75	81	1018.5
92	75	82	1034.9
92	75	83	1073.8
92	75	84	1092.5
92	76	81	978.62
92	76	82	1003.1
92	76	83	1023.5
92	76	84	1051.4
93	49	74	813.67
93	49	75	855.64
93	49	76	835.32
93	50	74	818.19
93	50	75	829.01
93	50	76	808.19
93	50	81	798.89
93	50	82	806.58
93	50	83	823.75
93	50	84	840.8
93	51	74	840.85
93	51	75	819
93	51	76	795
93	51	81	799.37
93	51	82	810.56
93	51	83	811.01
93	51	84	822.96
93	52	74	839.33
93	52	75	812.99
93	52	76	782.14
93	52	81	792.17
93	52	82	785.84
93	52	83	786.42
93	52	84	803.19
93	53	74	914.2
93	53	75	901.01
93	53	76	873.1
93	53	81	780.64
93	53	82	758.37
93	53	83	767.83
93	53	84	785.57
93	54	71	761.64
93	54	72	788.23
93	54	73	851.71
93	54	74	968.01
93	54	75	955.54
93	54	76	932.61
93	54	81	790.66
93	54	82	764.65
93	54	83	755.46
93	54	84	752.54
93	55	71	798.67
93	55	72	811.08
93	55	73	851.62
93	55	74	966.2
93	55	75	967.9
93	55	76	950.76
93	55	81	824.8
93	55	82	808.12
93	55	83	804.07
93	55	84	802.67
93	56	71	842.25
93	56	72	849.14
93	56	73	850.87
93	56	74	937.79
93	56	75	979.66
93	56	76	990.3
93	56	81	875.27
93	56	82	863.31
93	56	83	851.31
93	56	84	833.09
93	57	71	901.34
93	57	72	913.84
93	57	73	884.48
93	57	74	899.17
93	57	75	930.06
93	57	76	969.75
93	57	77	947.67
93	57	78	934.64
93	57	79	927.32
93	57	80	894.31
93	58	71	966.77
93	58	72	1019.4
93	58	73	980.71
93	58	74	894.39
93	58	75	890.55
93	58	76	934.16
93	58	77	929.21
93	58	78	937.22
93	58	79	966.07
93	58	80	963.53
93	59	71	912.08
93	59	72	993.86
93	59	73	1023.1
93	59	74	1019.5
93	59	75	994.9
93	59	76	940.58
93	59	77	941.01
93	59	78	948.05
93	59	79	963.13
93	59	80	955.86
93	60	71	878.76
93	60	72	998.82
93	60	73	914.3
93	60	74	895.07
93	60	75	901.72
93	60	76	859.87
93	60	77	807.37
93	60	78	766.34
93	60	79	708.58
93	60	80	723.7
93	61	74	847.05
93	61	75	791.13
93	61	76	812.34
93	61	77	818.53
93	61	78	819.07
93	61	79	774.16
93	61	80	797.02
93	62	71	863.04
93	62	72	1081.1
93	62	73	1049
93	62	74	897.94
93	62	75	656.25
93	62	76	763.82
93	62	77	838.86
93	62	78	865.88
93	62	79	846.22
93	62	80	869.32
93	63	71	840.12
93	63	72	953.88
93	63	73	940.32
93	63	74	905.67
93	63	75	855.43
93	63	76	870.72
93	63	77	880.54
93	63	78	865.77
93	63	79	928.79
93	63	80	980.69
93	64	71	839.62
93	64	72	903.05
93	64	73	897.62
93	64	74	886.53
93	64	75	908.06
93	64	76	914.43
93	64	77	903.25
93	64	78	849.72
93	64	79	839.74
93	64	80	845.58
93	65	71	866.06
93	65	72	966.49
93	65	73	899.67
93	65	74	868.01
93	65	75	919.73
93	65	76	933.77
93	65	77	913.35
93	65	78	858.95
93	65	79	822.99
93	65	80	807.47
93	66	71	830.86
93	66	72	943.87
93	66	73	951.39
93	66	74	951.14
93	66	75	954.56
93	66	76	935.09
93	67	71	814.17
93	67	72	953.39
93	67	73	990.07
93	67	74	986.05
93	67	75	950.95
93	67	76	926.96
93	67	81	793.78
93	67	82	836.27
93	67	83	898.93
93	67	84	915.11
93	68	71	831.05
93	68	72	957.2
93	68	73	996.58
93	68	74	987.99
93	68	75	929.96
93	68	76	898.44
93	68	81	797.88
93	68	82	820.7
93	68	83	854.1
93	68	84	859.94
93	69	71	753.12
93	69	72	911.53
93	69	73	956.52
93	69	74	930.75
93	69	75	887.6
93	69	76	860.57
93	69	81	820.49
93	69	82	823.94
93	69	83	821.12
93	69	84	817.14
93	70	74	872.03
93	70	75	837.4
93	70	76	812.76
93	70	81	782.16
93	70	82	799.46
93	70	83	810.36
93	70	84	811.6
93	71	74	830.83
93	71	75	820.17
93	71	76	793.84
93	71	81	800.74
93	71	82	828.51
93	71	83	847.6
93	71	84	855.16
93	72	74	842.74
93	72	75	864.3
93	72	76	834.83
93	72	81	853.14
93	72	82	883.97
93	72	83	903.62
93	72	84	915.5
93	73	74	835.65
93	73	75	837.66
93	73	76	820.04
93	73	81	948.76
93	73	82	974.55
93	73	83	974.63
93	73	84	975.05
93	74	74	835.82
93	74	75	823.27
93	74	76	811.28
94	49	74	818.83
94	49	75	831.42
94	49	76	823.73
94	50	71	887.86
94	50	72	846.38
94	50	73	825.64
94	50	74	811.3
94	50	75	803
94	50	76	793.84
94	51	71	880.1
94	51	72	858.32
94	51	73	837.42
94	51	74	817.5
94	51	75	793.83
94	51	76	784.84
94	52	71	873.17
94	52	72	847.15
94	52	73	835.39
94	52	74	832.35
94	52	75	824.57
94	52	76	804.89
94	53	69	606.77
94	53	70	699.22
94	53	71	852.26
94	53	72	847.68
94	53	73	865.89
94	53	74	892.35
94	53	75	859.84
94	53	76	836.69
94	54	69	601
94	54	70	676.35
94	54	71	827.56
94	54	72	861.58
94	54	73	898.91
94	54	74	953.53
94	54	75	911.41
94	54	76	890.79
94	54	78	888.95
94	54	79	876.48
94	54	80	819.41
94	55	69	596.6
94	55	70	663.67
94	55	71	819.46
94	55	72	810.84
94	55	73	842.46
94	55	74	943.76
94	55	75	967.19
94	55	76	962.44
94	55	78	922.04
94	55	79	923.8
94	55	80	866.98
94	56	69	615.03
94	56	70	678.76
94	56	71	832.83
94	56	72	833.68
94	56	73	846.66
94	56	74	944.87
94	56	75	975.45
94	56	76	970.46
94	56	78	949.42
94	56	79	1010.2
94	56	80	940.41
94	57	71	892.21
94	57	72	892.42
94	57	73	869.81
94	57	74	923.66
94	57	75	955.47
94	57	76	973.48
94	57	77	937.75
94	57	78	936.97
94	57	79	956.08
94	57	80	911.16
94	58	71	915.94
94	58	72	944.64
94	58	73	910.07
94	58	74	907.77
94	58	75	931.7
94	58	76	951.17
94	58	77	936.47
94	58	78	942.46
94	58	79	980.64
94	58	80	970.35
94	59	71	917.98
94	59	72	978.01
94	59	73	1011.7
94	59	74	1039.6
94	59	75	1024.1
94	59	76	951.81
94	59	77	948.66
94	59	78	958.48
94	59	79	987.23
94	59	80	966.49
94	60	71	842.08
94	60	72	884.98
94	60	73	798.11
94	60	74	797.48
94	60	75	823.34
94	60	76	855.97
94	60	77	813.36
94	60	78	754
94	60	79	701.59
94	60	80	742.9
94	61	71	663.07
94	61	72	773.74
94	61	73	646.77
94	61	74	694.64
94	61	75	755.61
94	61	76	836.35
94	61	77	845.75
94	61	78	824.77
94	61	79	759.48
94	61	80	795.71
94	62	71	742.75
94	62	72	884.83
94	62	73	814.37
94	62	74	818.21
94	62	75	825.82
94	62	76	865.82
94	62	77	885.25
94	62	78	885.63
94	62	79	832.9
94	62	80	859.31
94	63	71	812.87
94	63	72	926.22
94	63	73	917.44
94	63	74	970.46
94	63	75	1030.5
94	63	76	968.05
94	63	77	913.6
94	63	78	884.82
94	63	79	936.09
94	63	80	987.69
94	64	71	898.74
94	64	72	983.02
94	64	73	985.18
94	64	74	1000.3
94	64	75	1025.4
94	64	76	966.28
94	64	77	931.54
94	64	78	911.1
94	64	79	880.96
94	64	80	868.38
94	65	71	867.29
94	65	72	1026.4
94	65	73	1001.5
94	65	74	966.49
94	65	75	970.48
94	65	76	948.67
94	65	77	934.75
94	65	78	932.46
94	65	79	885.79
94	65	80	850.3
94	66	71	867.45
94	66	72	975.57
94	66	73	984.14
94	66	74	998.38
94	66	75	1031.8
94	66	76	979.83
94	66	78	958.48
94	66	79	933.1
94	66	80	897.59
94	67	69	763.33
94	67	70	804.38
94	67	71	852
94	67	72	962.72
94	67	73	975.74
94	67	74	975.32
94	67	75	986.84
94	67	76	967.1
94	67	78	966.05
94	67	79	915.76
94	67	80	856.36
94	68	69	614.37
94	68	70	686.45
94	68	71	799.94
94	68	72	950.84
94	68	73	959.83
94	68	74	945.33
94	68	75	933.91
94	68	76	928.71
94	68	78	924.22
94	68	79	886.07
94	68	80	840.43
94	69	69	622.6
94	69	70	659.22
94	69	71	716.59
94	69	72	853.39
94	69	73	906.14
94	69	74	920.71
94	69	75	893.44
94	69	76	876.2
94	69	78	850.01
94	69	79	842.42
94	69	80	836.45
94	70	69	630.81
94	70	70	642.28
94	70	71	670.05
94	70	72	811.35
94	70	73	870.87
94	70	74	880.53
94	70	75	842.52
94	70	76	826
94	71	71	640.55
94	71	72	778.8
94	71	73	836.96
94	71	74	846.8
94	71	75	816.52
94	71	76	798.9
94	72	71	638.85
94	72	72	762.42
94	72	73	829.52
94	72	74	850.22
94	72	75	840.86
94	72	76	833.2
94	73	71	620.22
94	73	72	775.94
94	73	73	849.19
94	73	74	850.66
94	73	75	831.06
94	73	76	834.75
94	74	74	854.53
94	74	75	832.99
94	74	76	840.27
95	50	71	926.16
95	50	72	867.93
95	50	73	852.76
95	51	71	899.2
95	51	72	888.2
95	51	73	881.02
95	52	71	874.19
95	52	72	900.34
95	52	73	910.85
95	53	69	616.7
95	53	70	707.34
95	53	71	843.38
95	53	72	870.39
95	53	73	884.19
95	53	77	909.14
95	53	78	917.72
95	53	79	899.16
95	53	80	833.6
95	54	69	626.49
95	54	70	683.26
95	54	71	823.75
95	54	72	809.48
95	54	73	829.24
95	54	77	956.1
95	54	78	963.61
95	54	79	941.15
95	54	80	854.41
95	55	69	630.44
95	55	70	679.97
95	55	71	852.48
95	55	72	841.44
95	55	73	839.13
95	55	77	1010.9
95	55	78	1000.5
95	55	79	984.01
95	55	80	895.95
95	56	69	635.52
95	56	70	685.59
95	56	71	858.49
95	56	72	861.88
95	56	73	859.24
95	56	77	957.34
95	56	78	1000.2
95	56	79	1060.4
95	56	80	977.84
95	57	69	705.77
95	57	70	728.8
95	57	71	884.05
95	57	72	902.51
[truncated: 7,412 more rows]
