# Supplementary material for: From mathematics to medicine: A practical primer on topological data analysis (TDA) and the development of related analytic tools for the functional discovery of latent structure in fMRI data
Source: PLoS One. 2021 Aug 12;16(8):e0255859. doi: 10.1371/journal.pone.0255859 (PMC8360597; doi:10.1371/journal.pone.0255859)
Supplement: S1 Data — The included archive of .csv files has one .csv file for each time index. Each .csv file contains a single matrix, which has one column for each of the spatial coordinates x, y, z and one column for the fMRI signal amplitude at voxel (x, y, z) at that time index. This is normalized scan data for a single patient from our study, described in the paper, with an ACC (anterior cingulate cortex) mask applied. This is the data we used, together with our software implementation of our workflow (available at https://github.com/regalski/Wayne-State-TDA), to produce the persistence diagrams, vineyards, and loop locations pictured in the figures and described in the Workflow section of our paper. (ZIP) [file pone.0255859.s004.zip › lea2002_145_121_121_time_251_rdACC.csv]

86	49	77	718.59
86	49	78	715.84
86	49	79	713.53
86	49	80	714.52
86	50	77	709.52
86	50	78	696.64
86	50	79	683.89
86	50	80	692.89
86	51	77	697.02
86	51	78	692.14
86	51	79	689.06
86	51	80	684.61
86	52	77	735.58
86	52	78	711.99
86	52	79	702.33
86	52	80	700.55
86	53	77	803.06
86	53	78	742.75
86	53	79	732.04
86	53	80	731.64
86	54	77	851.67
86	54	78	819.7
86	54	79	802.82
86	54	80	780.46
86	55	77	877.45
86	55	78	842.41
86	55	79	849.49
86	55	80	845.01
86	56	77	874.62
86	56	78	827.02
86	56	79	884.22
86	56	80	899.56
86	57	77	845.95
86	57	78	869.04
86	57	79	888.54
86	57	80	884.94
86	57	81	864.11
86	57	82	836.6
86	58	77	851.03
86	58	78	868.93
86	58	79	893.88
86	58	80	915.06
86	58	81	901.83
86	58	82	883.86
86	59	81	859.06
86	59	82	837.73
86	60	81	749.67
86	60	82	757.71
86	61	81	805.32
86	61	82	813.71
86	62	81	828.55
86	62	82	843.56
86	63	77	923.18
86	63	78	864.8
86	63	79	826.11
86	63	80	829.15
86	63	81	833.84
86	63	82	834.43
86	64	77	878.32
86	64	78	852.44
86	64	79	824.51
86	64	80	755.79
86	64	81	731.11
86	64	82	724.55
86	65	77	890.13
86	65	78	888.37
86	65	79	862.08
86	65	80	782.17
86	65	81	759.18
86	65	82	754.71
86	66	77	899.09
86	66	78	891.34
86	66	79	867.23
86	66	80	804.52
86	66	81	780.35
86	66	82	759.66
86	67	77	841.38
86	67	78	848
86	67	79	840.23
86	67	80	814.04
86	68	77	876.94
86	68	78	865.26
86	68	79	854.85
86	68	80	808.13
86	69	77	853.74
86	69	78	827.52
86	69	79	805.31
86	69	80	755.23
86	70	77	813.62
86	70	78	778.26
86	70	79	737.11
86	70	80	699.71
86	71	77	775.2
86	71	78	753.12
86	71	79	731.33
86	71	80	714.69
86	72	77	745.66
86	72	78	729.3
86	72	79	714.59
86	72	80	707.26
86	73	77	735.38
86	73	78	721.22
86	73	79	705.65
86	73	80	697.4
87	46	81	917.78
87	46	82	904.92
87	46	83	917.42
87	46	84	932.14
87	47	81	852.76
87	47	82	847.53
87	47	83	852.48
87	47	84	869.01
87	48	81	751.82
87	48	82	741.05
87	48	83	760.63
87	48	84	795.24
87	49	77	725.76
87	49	78	727.26
87	49	79	740.58
87	49	80	737.46
87	49	81	736.08
87	49	82	726.07
87	49	83	735.09
87	49	84	751.71
87	50	77	716.68
87	50	78	717.9
87	50	79	719.71
87	50	80	724.82
87	50	81	725.43
87	50	82	724.99
87	50	83	726.28
87	50	84	729.44
87	51	77	711.53
87	51	78	704.69
87	51	79	702.27
87	51	80	698.54
87	52	77	758.19
87	52	78	736.39
87	52	79	718.28
87	52	80	715.78
87	53	77	838.15
87	53	78	787.3
87	53	79	755.9
87	53	80	744.43
87	54	77	864.94
87	54	78	833.2
87	54	79	793.51
87	54	80	757.92
87	55	77	885.04
87	55	78	856.77
87	55	79	841.49
87	55	80	815.34
87	55	81	774.46
87	55	82	766.14
87	55	83	763.95
87	55	84	768.07
87	56	77	890.88
87	56	78	853.71
87	56	79	899.04
87	56	80	888.21
87	56	81	816.9
87	56	82	788.49
87	56	83	772.03
87	56	84	766.28
87	57	77	861.59
87	57	78	883.26
87	57	79	910.93
87	57	80	899.21
87	57	81	823.28
87	57	82	784.14
87	57	83	759.05
87	57	84	764.4
87	58	77	866.81
87	58	78	888.33
87	58	79	913.8
87	58	80	932.89
87	58	81	915.11
87	58	82	898.85
87	58	83	878.8
87	58	84	867.16
87	59	77	882.12
87	59	78	866.37
87	59	79	886.72
87	59	80	911.57
87	59	81	899.92
87	59	82	880.14
87	59	83	865.61
87	59	84	859.35
87	60	77	816.32
87	60	78	791.69
87	60	79	781.94
87	60	80	773.16
87	60	81	761.28
87	60	82	778.11
87	60	83	818.34
87	60	84	841.44
87	61	77	774.09
87	61	78	724.95
87	61	79	734.72
87	61	80	809.88
87	61	81	794.92
87	61	82	793
87	61	83	829.66
87	61	84	850.57
87	62	77	776.51
87	62	78	732.7
87	62	79	739.84
87	62	80	805.52
87	62	81	813.6
87	62	82	823.52
87	62	83	844.86
87	62	84	856.5
87	63	77	930.09
87	63	78	877.04
87	63	79	833.28
87	63	80	805.09
87	63	81	825.65
87	63	82	847.5
87	63	83	840.02
87	63	84	831.71
87	64	77	876.21
87	64	78	821.38
87	64	79	776.8
87	64	80	715.55
87	64	81	753.11
87	64	82	800.22
87	64	83	779.12
87	64	84	758.17
87	65	77	875.87
87	65	78	847.32
87	65	79	802.45
87	65	80	702.69
87	65	81	720.73
87	65	82	761.81
87	65	83	756.64
87	65	84	752.42
87	66	77	891.11
87	66	78	870.35
87	66	79	815.31
87	66	80	704.9
87	66	81	707.63
87	66	82	738.1
87	66	83	734.29
87	66	84	735.23
87	67	77	906.22
87	67	78	851.48
87	67	79	775.29
87	67	80	709.86
87	67	81	710.99
87	67	82	724.62
87	67	83	715.04
87	67	84	716.16
87	68	77	893.6
87	68	78	842.7
87	68	79	780.77
87	68	80	733.26
87	68	81	728.51
87	68	82	733.6
87	68	83	717.49
87	68	84	709.38
87	69	77	837.51
87	69	78	793.33
87	69	79	754.51
87	69	80	731.82
87	70	77	732.82
87	70	78	720
87	70	79	716.17
87	70	80	714.16
87	71	77	760.18
87	71	78	750.49
87	71	79	737.6
87	71	80	729.67
87	72	77	762.6
87	72	78	748.59
87	72	79	732.34
87	72	80	730.13
87	73	77	743.23
87	73	78	732.29
87	73	79	721.67
87	73	80	722.74
87	73	81	739.87
87	73	82	759.72
87	73	83	756.06
87	73	84	755.59
87	74	81	785.58
87	74	82	846.4
87	74	83	860.4
87	74	84	875.13
87	75	81	799.63
87	75	82	886.2
87	75	83	897.87
87	75	84	907.68
87	76	81	803.64
87	76	82	913.16
87	76	83	911.59
87	76	84	910.96
88	46	81	968.22
88	46	82	955.62
88	46	83	946.48
88	46	84	940.05
88	47	81	889.86
88	47	82	887.29
88	47	83	872.95
88	47	84	865.01
88	48	81	756.99
88	48	82	765.95
88	48	83	764.57
88	48	84	770.54
88	49	77	745.54
88	49	78	741.65
88	49	79	746.34
88	49	80	737.43
88	49	81	743.31
88	49	82	758.95
88	49	83	761.48
88	49	84	765.64
88	50	77	729.55
88	50	78	740.99
88	50	79	756.11
88	50	80	744.51
88	50	81	743.4
88	50	82	748.37
88	50	83	746.09
88	50	84	743.65
88	51	77	744.72
88	51	78	730.57
88	51	79	716.5
88	51	80	717.6
88	52	77	794.28
88	52	78	772.78
88	52	79	740.97
88	52	80	742.12
88	53	77	886.35
88	53	78	861.39
88	53	79	800.72
88	53	80	781.24
88	54	77	908.19
88	54	78	892.42
88	54	79	851.77
88	54	80	810.29
88	55	77	907.43
88	55	78	888.63
88	55	79	874.05
88	55	80	845.14
88	55	81	808.44
88	55	82	831.65
88	55	83	847.87
88	55	84	825.33
88	56	77	881.91
88	56	78	852.85
88	56	79	881.26
88	56	80	875.87
88	56	81	843.29
88	56	82	851.44
88	56	83	857.83
88	56	84	840.84
88	57	77	860.21
88	57	78	875.7
88	57	79	893.86
88	57	80	879.89
88	57	81	826.5
88	57	82	811.91
88	57	83	814.3
88	57	84	838.01
88	58	77	874.99
88	58	78	896.86
88	58	79	903.46
88	58	80	903.15
88	58	81	900.17
88	58	82	903.48
88	58	83	899.52
88	58	84	905.55
88	59	77	912.46
88	59	78	913.54
88	59	79	898.19
88	59	80	887.53
88	59	81	879.68
88	59	82	860.84
88	59	83	841.16
88	59	84	843.5
88	60	77	872.27
88	60	78	856.06
88	60	79	824.95
88	60	80	791.44
88	60	81	750.7
88	60	82	740.12
88	60	83	764.48
88	60	84	796.58
88	61	77	832.88
88	61	78	822.83
88	61	79	819.14
88	61	80	832.9
88	61	81	815.26
88	61	82	816.34
88	61	83	858.86
88	61	84	860.65
88	62	77	819.67
88	62	78	815.44
88	62	79	815.17
88	62	80	841.04
88	62	81	857.6
88	62	82	877.99
88	62	83	907.5
88	62	84	893.42
88	63	77	923.08
88	63	78	872.07
88	63	79	844.62
88	63	80	850.58
88	63	81	892.65
88	63	82	925.1
88	63	83	919.53
88	63	84	886.71
88	64	77	914.95
88	64	78	831.92
88	64	79	777.43
88	64	80	758.22
88	64	81	828.28
88	64	82	883.58
88	64	83	857.15
88	64	84	815.52
88	65	77	920.81
88	65	78	830.8
88	65	79	765.22
88	65	80	726.01
88	65	81	795.78
88	65	82	856.53
88	65	83	829.05
88	65	84	796.73
88	66	77	915.72
88	66	78	829.88
88	66	79	757.22
88	66	80	716.45
88	66	81	770.52
88	66	82	822.18
88	66	83	788.57
88	66	84	761.66
88	67	77	877.64
88	67	78	794.51
88	67	79	731
88	67	80	710.71
88	67	81	740.42
88	67	82	765.64
88	67	83	731.89
88	67	84	715.35
88	68	77	815.25
88	68	78	777.92
88	68	79	749.2
88	68	80	725.7
88	68	81	744.91
88	68	82	765.13
88	68	83	746.97
88	68	84	736.95
88	69	77	751.78
88	69	78	750.34
88	69	79	747.2
88	69	80	734.84
88	70	77	720.84
88	70	78	719.11
88	70	79	724
88	70	80	742.38
88	71	77	737.93
88	71	78	737.05
88	71	79	738.05
88	71	80	747.06
88	72	77	748.58
88	72	78	744.96
88	72	79	742.45
88	72	80	746.87
88	73	77	743.85
88	73	78	745.14
88	73	79	745.31
88	73	80	745.2
88	73	81	745.98
88	73	82	749.03
88	73	83	772.39
88	73	84	774.72
88	74	81	815.09
88	74	82	866.07
88	74	83	882.77
88	74	84	891.28
88	75	81	862.17
88	75	82	945.25
88	75	83	926.45
88	75	84	929.68
88	76	81	895.31
88	76	82	1002.2
88	76	83	918.76
88	76	84	914.59
89	46	81	953.76
89	46	82	965.18
89	46	83	942.23
89	46	84	923.07
89	47	81	909.24
89	47	82	908.88
89	47	83	877.17
89	47	84	851.9
89	48	81	776.77
89	48	82	779.57
89	48	83	766.54
89	48	84	757.4
89	49	77	760.17
89	49	78	747
89	49	79	744.68
89	49	80	748.24
89	49	81	757.51
89	49	82	774.6
89	49	83	776.62
89	49	84	775.65
89	50	74	748.36
89	50	75	745.52
89	50	76	735.6
89	50	77	729.09
89	50	78	749.87
89	50	79	778.37
89	50	80	758.12
89	50	81	756.03
89	50	82	767.39
89	50	83	766.91
89	50	84	763.49
89	51	74	768.51
89	51	75	791.8
89	51	76	798.55
89	51	77	776.69
89	51	78	769.2
89	51	79	758.67
89	51	80	736.74
89	51	81	729.32
89	51	82	725.7
89	51	83	723.37
89	51	84	723.04
89	52	74	793.04
89	52	75	855.88
89	52	76	879.77
89	52	77	837.51
89	52	78	810.41
89	52	79	793.63
89	52	80	801.41
89	52	81	802.91
89	52	82	790
89	52	83	771.47
89	52	84	751.3
89	53	74	822.42
89	53	75	890.97
89	53	76	930.36
89	53	77	911.51
89	53	78	896.48
89	53	79	874.26
89	53	80	879.97
89	53	81	866.54
89	53	82	844.47
89	53	83	821.85
89	53	84	789.68
89	54	74	822.66
89	54	75	891.99
89	54	76	949.35
89	54	77	930.64
89	54	78	907.48
89	54	79	878.06
89	54	80	862.31
89	54	81	840.06
89	54	82	861.78
89	54	83	862.43
89	54	84	828.1
89	55	75	870.24
89	55	76	940.94
89	55	77	921.44
89	55	78	903.3
89	55	79	899.7
89	55	80	890.57
89	55	81	870.14
89	55	82	885.95
89	55	83	893.29
89	55	84	875.82
89	56	75	850.26
89	56	76	914.59
89	56	77	898.72
89	56	78	879.11
89	56	79	905.65
89	56	80	907.75
89	56	81	895.02
89	56	82	895.85
89	56	83	900.97
89	56	84	895.97
89	57	75	859.65
89	57	76	873.71
89	57	77	868.82
89	57	78	859.38
89	57	79	849.93
89	57	80	848.75
89	57	81	850.63
89	57	82	856.89
89	57	83	870.85
89	57	84	889.6
89	58	77	881.47
89	58	78	890.65
89	58	79	895.33
89	58	80	912.67
89	58	81	944.16
89	58	82	954.62
89	58	83	949.08
89	58	84	964.77
89	59	77	935.07
89	59	78	922.35
89	59	79	924.41
89	59	80	924.04
89	59	81	913.34
89	59	82	882.75
89	59	83	838.93
89	59	84	847.3
89	60	77	826.78
89	60	78	812.95
89	60	79	827.85
89	60	80	826.23
89	60	81	741.8
89	60	82	694.81
89	60	83	693.73
89	60	84	745.51
89	61	77	821.17
89	61	78	807.61
89	61	79	821.65
89	61	80	832.37
89	61	81	774.6
89	61	82	748.44
89	61	83	766.32
89	61	84	795.85
89	62	77	839.3
89	62	78	811.23
89	62	79	820.4
89	62	80	858.1
89	62	81	856.72
89	62	82	869.21
89	62	83	884.04
89	62	84	880.27
89	63	77	896.96
89	63	78	851.49
89	63	79	863.43
89	63	80	919.22
89	63	81	962.75
89	63	82	982.23
89	63	83	957.19
89	63	84	920.64
89	64	77	888.97
89	64	78	804.18
89	64	79	771.57
89	64	80	800.31
89	64	81	866.65
89	64	82	917.16
89	64	83	896.92
89	64	84	857.29
89	65	77	883.71
89	65	78	791.26
89	65	79	746.4
89	65	80	768.2
89	65	81	848.93
89	65	82	916.93
89	65	83	894.1
89	65	84	849.25
89	66	75	903.15
89	66	76	889.06
89	66	77	880.7
89	66	78	794.17
89	66	79	743.94
89	66	80	756.36
89	66	81	825.33
89	66	82	883.26
89	66	83	850.92
89	66	84	808.9
89	67	75	910.52
89	67	76	864.57
89	67	77	813.09
89	67	78	755.54
89	67	79	717.36
89	67	80	723.42
89	67	81	760.54
89	67	82	792.94
89	67	83	767.4
89	67	84	742.43
89	68	75	876.26
89	68	76	828.2
89	68	77	783.1
89	68	78	765.74
89	68	79	753.08
89	68	80	745.07
89	68	81	764.33
89	68	82	785.18
89	68	83	776.71
89	68	84	768.9
89	69	74	866.33
89	69	75	825.07
89	69	76	788.66
89	69	77	761.38
89	69	78	773.13
89	69	79	775.99
89	69	80	759.12
89	69	81	762.59
89	69	82	771.41
89	69	83	781.42
89	69	84	784.9
89	70	74	839.17
89	70	75	802.22
89	70	76	765.55
89	70	77	741.52
89	70	78	736.74
89	70	79	736.69
89	70	80	744.36
89	70	81	751.27
89	70	82	759.08
89	70	83	784.4
89	70	84	796.71
89	71	74	814.17
89	71	75	780.37
89	71	76	755.34
89	71	77	754.15
89	71	78	751.97
89	71	79	752.95
89	71	80	757.65
89	71	81	767.59
89	71	82	777.81
89	71	83	770.71
89	71	84	759.43
89	72	74	786.19
89	72	75	757.83
89	72	76	746.32
89	72	77	763.79
89	72	78	765.41
89	72	79	765.28
89	72	80	764.38
89	72	81	780.95
89	72	82	798.38
89	72	83	793.26
89	72	84	783.91
89	73	74	732.53
89	73	75	735.25
89	73	76	739.57
89	73	77	739.96
89	73	78	756.85
89	73	79	767.08
89	73	80	757.2
89	73	81	774.85
89	73	82	795.27
89	73	83	827.21
89	73	84	827.75
89	74	81	857.15
89	74	82	894.1
89	74	83	907.38
89	74	84	907.4
89	75	81	920.75
89	75	82	975.29
89	75	83	963.51
89	75	84	958.4
89	76	81	939
89	76	82	1009.7
89	76	83	950.81
89	76	84	944.56
90	46	81	926.62
90	46	82	950.43
90	46	83	939.24
90	46	84	919.6
90	47	81	912.75
90	47	82	915.16
90	47	83	885.2
90	47	84	856.5
90	48	81	784.04
90	48	82	780.2
90	48	83	775.8
90	48	84	769.97
90	49	74	744.7
90	49	75	762.77
90	49	76	759.99
90	49	81	763.92
90	49	82	775.34
90	49	83	780.94
90	49	84	780.85
90	50	74	740.94
90	50	75	748.84
90	50	76	751.2
90	50	77	751.59
90	50	78	763.62
90	50	79	779.1
90	50	80	769.87
90	50	81	770.51
90	50	82	784.06
90	50	83	782.03
90	50	84	777.47
90	51	74	764.06
90	51	75	796.11
90	51	76	819.09
90	51	77	817.75
90	51	78	807.8
90	51	79	789.75
90	51	80	760.8
90	51	81	746.54
90	51	82	745.61
90	51	83	742.94
90	51	84	744.06
90	52	74	795.51
90	52	75	863.7
90	52	76	900.01
90	52	77	873.72
90	52	78	852.8
90	52	79	846.6
90	52	80	844.48
90	52	81	840.71
90	52	82	819.08
90	52	83	792.86
90	52	84	761.12
90	53	74	809.54
90	53	75	877.7
90	53	76	924.66
90	53	77	912.73
90	53	78	932.61
90	53	79	967.42
90	53	80	963.92
90	53	81	939.54
90	53	82	890
90	53	83	850.41
90	53	84	804.39
90	54	74	805.02
90	54	75	875.8
90	54	76	943.27
90	54	77	924.73
90	54	78	914.97
90	54	79	906.33
90	54	80	907.79
90	54	81	913.78
90	54	82	920.18
90	54	83	913.45
90	54	84	872.43
90	55	74	791.88
90	55	75	852.92
90	55	76	937.81
90	55	77	921.66
90	55	78	919.52
90	55	79	929.67
90	55	80	935.7
90	55	81	933.1
90	55	82	928.7
90	55	83	923.35
90	55	84	918.42
90	56	74	834.61
90	56	75	848.74
90	56	76	914.79
90	56	77	946.33
90	56	78	964.19
90	56	79	979.56
90	56	80	965.03
90	56	81	945.98
90	56	82	928.33
90	56	83	922.34
90	56	84	931.14
90	57	74	903.93
90	57	75	875.8
90	57	76	875.65
90	57	77	891.23
90	57	78	900.03
90	57	79	875.32
90	57	80	870.2
90	57	81	893.01
90	57	82	900.94
90	57	83	909.84
90	57	84	909.65
90	58	74	944.09
90	58	75	896.11
90	58	76	871.39
90	58	77	889.51
90	58	78	922.33
90	58	79	922.9
90	58	80	946.43
90	58	81	999.87
90	58	82	1016.1
90	58	83	1011.4
90	58	84	1033.4
90	59	75	953.19
90	59	76	948.5
90	59	77	944.48
90	59	78	941.86
90	59	79	939.18
90	59	80	944.22
90	59	81	951.02
90	59	82	922.03
90	59	83	860.04
90	59	84	879.73
90	60	75	776.38
90	60	76	729.04
90	60	77	714.38
90	60	78	747.88
90	60	79	791.93
90	60	80	812.13
90	60	81	745.57
90	60	82	688.98
90	60	83	648.17
90	60	84	709.51
90	61	77	756.38
90	61	78	784.7
90	61	79	804.23
90	61	80	802.11
90	61	81	734.99
90	61	82	666
90	61	83	594.55
90	61	84	651.26
90	62	75	893.52
90	62	76	852.29
90	62	77	837.77
90	62	78	814.41
90	62	79	815.53
90	62	80	841.7
90	62	81	841.55
90	62	82	835.24
90	62	83	792.71
90	62	84	828.16
90	63	75	788.07
90	63	76	832.95
90	63	77	918.17
90	63	78	868.7
90	63	79	897.5
90	63	80	980.61
90	63	81	1018.2
90	63	82	1021.7
90	63	83	957.75
90	63	84	943.8
90	64	75	819.19
90	64	76	836.91
90	64	77	875.51
90	64	78	791.89
90	64	79	783.13
90	64	80	846.68
90	64	81	891.05
90	64	82	920.62
90	64	83	901.46
90	64	84	888.55
90	65	74	901.98
90	65	75	864.65
90	65	76	851.39
90	65	77	843.59
90	65	78	760.75
90	65	79	742.79
90	65	80	803.94
90	65	81	881.34
90	65	82	942.12
90	65	83	940.11
90	65	84	908.79
90	66	74	909.8
90	66	75	937.87
90	66	76	909.2
90	66	77	839.69
90	66	78	764.57
90	66	79	741.89
90	66	80	796.69
90	66	81	871.57
90	66	82	921.96
90	66	83	913.54
90	66	84	870.39
90	67	74	926.02
90	67	75	906.59
90	67	76	848.85
90	67	77	767.68
90	67	78	725.72
90	67	79	715.92
90	67	80	753.08
90	67	81	785.48
90	67	82	812.93
90	67	83	819.88
90	67	84	783.78
90	68	74	905.41
90	68	75	861.97
90	68	76	807.78
90	68	77	753.9
90	68	78	750.37
90	68	79	757.49
90	68	80	777.3
90	68	81	786.98
90	68	82	795.47
90	68	83	801.4
90	68	84	791.06
90	69	74	866.57
90	69	75	811.83
90	69	76	778.18
90	69	77	763.75
90	69	78	786.79
90	69	79	803.13
90	69	80	800.54
90	69	81	785.3
90	69	82	773.8
90	69	83	782.35
90	69	84	789.44
90	70	74	816.48
90	70	75	804.57
90	70	76	779.63
90	70	77	748.78
90	70	78	752.44
90	70	79	753.63
90	70	80	747.59
90	70	81	748.67
90	70	82	755.48
90	70	83	784.7
90	70	84	802.48
90	71	74	794.41
90	71	75	792.46
90	71	76	776.85
90	71	77	758.69
90	71	78	760.73
90	71	79	763.38
90	71	80	763.36
90	71	81	767.31
90	71	82	774.31
90	71	83	786.53
90	71	84	788.68
90	72	74	792.14
90	72	75	782.51
90	72	76	771.55
90	72	77	771.34
90	72	78	774.4
90	72	79	781.88
90	72	80	789.35
90	72	81	797.26
90	72	82	808.26
90	72	83	811.05
90	72	84	805.9
90	73	74	789.79
90	73	75	798.38
90	73	76	792.32
90	73	81	826.76
90	73	82	862.69
90	73	83	876.59
90	73	84	872.45
90	74	81	911.57
90	74	82	941.79
90	74	83	946.43
90	74	84	938.81
90	75	81	991.58
90	75	82	1011.1
90	75	83	1003.3
90	75	84	990.72
90	76	81	967.12
90	76	82	1000.7
90	76	83	994.1
90	76	84	986.29
91	47	81	922.06
91	47	82	923.43
91	47	83	901.79
91	47	84	881.71
91	48	81	803.06
91	48	82	789.01
91	48	83	797.86
91	48	84	807.68
91	49	74	769.33
91	49	75	794.66
91	49	76	788.13
91	49	81	770.36
91	49	82	776.57
91	49	83	787.26
91	49	84	792.46
91	50	74	761.17
91	50	75	784.59
91	50	76	777.58
91	50	81	784.2
91	50	82	800.44
91	50	83	791.5
91	50	84	776.28
91	51	74	777.44
91	51	75	824.6
91	51	76	836.49
91	51	81	768.29
91	51	82	776.8
91	51	83	766.05
91	51	84	749.06
91	52	74	809.66
91	52	75	889.19
91	52	76	916.18
91	52	81	836.87
91	52	82	817.94
91	52	83	788.69
91	52	84	758.58
91	53	74	848.16
91	53	75	920.45
91	53	76	956.25
91	53	81	934.94
91	53	82	871.9
91	53	83	828.91
91	53	84	793.3
91	54	74	849.1
91	54	75	918.2
91	54	76	962.3
91	54	81	942.64
91	54	82	933.24
91	54	83	906.94
91	54	84	856.56
91	55	74	820.23
91	55	75	888.68
91	55	76	944.08
91	55	81	958.18
91	55	82	950.94
91	55	83	937.82
91	55	84	930.91
91	56	74	835.75
91	56	75	882.36
91	56	76	944.13
91	56	81	961.34
91	56	82	949.14
91	56	83	943.17
91	56	84	949.74
91	57	74	887.14
91	57	75	888.39
91	57	76	900.62
91	57	77	921.51
91	57	78	938.44
91	57	79	916.68
91	57	80	905.97
91	57	81	918.3
91	57	82	923.71
91	57	83	927.09
91	57	84	928.02
91	58	74	933.24
91	58	75	903.41
91	58	76	893.98
91	58	77	916.08
91	58	78	951.36
91	58	79	956.3
91	58	80	974.09
91	58	81	1023.6
91	58	82	1044.1
91	58	83	1039.4
91	58	84	1033.5
91	59	74	953.03
91	59	75	967.86
91	59	76	970.53
91	59	77	965.45
91	59	78	966.62
91	59	79	952.98
91	59	80	949.94
91	59	81	986.11
91	59	82	973.1
91	59	83	927.83
91	59	84	895.65
91	60	74	818.13
91	60	75	781.36
91	60	76	726.39
91	60	77	709.29
91	60	78	740.36
91	60	79	738.02
91	60	80	745.1
91	60	81	770.94
91	60	82	766.89
91	60	83	735.59
91	60	84	731.73
91	61	74	806.35
91	61	75	726.67
91	61	76	740.41
91	61	77	754.52
91	61	78	787.75
91	61	79	758.67
91	61	80	724.76
91	61	81	741.48
91	61	82	719.82
91	61	83	654.11
91	61	84	603.41
91	62	74	999.4
91	62	75	742.11
91	62	76	802.18
91	62	77	847.05
91	62	78	826.07
91	62	79	796.98
91	62	80	784.07
91	62	81	827.52
91	62	82	839.74
91	62	83	802.5
91	62	84	807.88
91	63	74	891.83
91	63	75	738.5
91	63	76	844.83
91	63	77	949.83
91	63	78	889.12
91	63	79	925.74
91	63	80	992.78
91	63	81	1012.4
91	63	82	998.06
91	63	83	922.03
91	63	84	931.09
91	64	74	868.09
91	64	75	834.4
91	64	76	870.44
91	64	77	886.39
91	64	78	802.95
91	64	79	808.55
91	64	80	871.4
91	64	81	892.22
91	64	82	887.19
91	64	83	828.7
91	64	84	858.39
91	65	74	846.66
91	65	75	902
91	65	76	891.82
91	65	77	841.04
91	65	78	759.48
91	65	79	756.65
91	65	80	817.57
91	65	81	883.73
91	65	82	930.08
91	65	83	905.27
91	65	84	913.57
91	66	74	888.7
91	66	75	940.49
91	66	76	910.24
91	66	77	834.27
91	66	78	766.55
91	66	79	750.6
91	66	80	795.87
91	66	81	886.39
91	66	82	944.22
91	66	83	925.25
91	66	84	906.18
91	67	74	913.41
91	67	75	914.17
91	67	76	857.96
91	67	81	820.64
91	67	82	852.33
91	67	83	874.11
91	67	84	844.44
91	68	74	895.68
91	68	75	870
91	68	76	818.44
91	68	81	819.68
91	68	82	824.49
91	68	83	824.2
91	68	84	815.19
91	69	74	862.27
91	69	75	830.1
91	69	76	790.39
91	69	81	819.64
91	69	82	802.06
91	69	83	782.55
91	69	84	784
91	70	74	813.21
91	70	75	816.13
91	70	76	792.91
91	70	81	777.7
91	70	82	782.92
91	70	83	781.76
91	70	84	775.19
91	71	74	785.56
91	71	75	796.54
91	71	76	787.87
91	71	81	782.93
91	71	82	785.62
91	71	83	794.02
91	71	84	795.99
91	72	74	786.91
91	72	75	792.13
91	72	76	787.61
91	72	81	803.69
91	72	82	799.97
91	72	83	814.75
91	72	84	826.41
91	73	74	795.74
91	73	75	815.43
91	73	76	816.83
91	73	81	878.52
91	73	82	898.46
91	73	83	894.06
91	73	84	897.65
91	74	74	797.44
91	74	75	810.1
91	74	76	807.3
91	74	81	960.33
91	74	82	977.57
91	74	83	974.06
91	74	84	980.18
91	75	81	1044
91	75	82	1041.2
91	75	83	1048.4
91	75	84	1052.8
91	76	81	997.44
91	76	82	1024.8
91	76	83	1037.2
91	76	84	1043.1
92	47	81	962.59
92	47	82	958.98
92	47	83	952.55
92	47	84	950.69
92	48	81	861.96
92	48	82	863.37
92	48	83	870.51
92	48	84	883.13
92	49	74	799.95
92	49	75	830.79
92	49	76	822.97
92	49	81	807.78
92	49	82	823.25
92	49	83	833.66
92	49	84	840.65
92	50	74	792.84
92	50	75	821.39
92	50	76	807.12
92	50	81	800.34
92	50	82	815.49
92	50	83	813.91
92	50	84	809.42
92	51	74	801.02
92	51	75	843.99
92	51	76	843.32
92	51	81	772.46
92	51	82	792.81
92	51	83	789.06
92	51	84	779.82
92	52	74	823.68
92	52	75	882.01
92	52	76	896.07
92	52	81	778.05
92	52	82	779.6
92	52	83	770.05
92	52	84	753.3
92	53	74	888.95
92	53	75	940.79
92	53	76	958.8
92	53	81	816.04
92	53	82	786.68
92	53	83	769.82
92	53	84	756.36
92	54	74	906.13
92	54	75	953.71
92	54	76	973.53
92	54	81	853.8
92	54	82	829.56
92	54	83	809.99
92	54	84	791.77
92	55	74	876.41
92	55	75	935.28
92	55	76	961.12
92	55	81	899.66
92	55	82	882.96
92	55	83	872.48
92	55	84	865.27
92	56	74	867.49
92	56	75	926.48
92	56	76	970.14
92	56	81	935.82
92	56	82	915.8
92	56	83	897.86
92	56	84	888.46
92	57	74	877.26
92	57	75	900.35
92	57	76	934.75
92	57	77	945.32
92	57	78	948.89
92	57	79	940.73
92	57	80	918.03
92	57	81	895.33
92	57	82	877.71
92	57	83	869.94
92	57	84	879.3
92	58	74	909.97
92	58	75	909.85
92	58	76	938.08
92	58	77	952.7
92	58	78	960.08
92	58	79	992.43
92	58	80	996.83
92	58	81	972.84
92	58	82	960.19
92	58	83	956.19
92	58	84	961.1
92	59	74	969.43
92	59	75	989.64
92	59	76	1018.1
92	59	77	1000.4
92	59	78	972.84
92	59	79	997.06
92	59	80	985.99
92	59	81	962
92	59	82	940.17
92	59	83	913.2
92	59	84	870.37
92	60	74	860.5
92	60	75	852.08
92	60	76	834.02
92	60	77	832.38
92	60	78	864.29
92	60	79	790.76
92	60	80	754.95
92	60	81	820.19
92	60	82	848.53
92	60	83	840.79
92	60	84	777.79
92	61	74	821.3
92	61	75	699.79
92	61	76	776.9
92	61	77	853.86
92	61	78	878.82
92	61	79	801.95
92	61	80	770.29
92	61	81	897.28
92	61	82	938.17
92	61	83	908
92	61	84	752.22
92	62	74	920.36
92	62	75	545.03
92	62	76	751.34
92	62	77	897.54
92	62	78	873.67
92	62	79	833.26
92	62	80	830.39
92	62	81	942.85
92	62	82	990.6
92	62	83	976.92
92	62	84	899.94
92	63	74	868.37
92	63	75	721.55
92	63	76	862.37
92	63	77	971.81
92	63	78	892.92
92	63	79	944.97
92	63	80	1014.8
92	63	81	1023
92	63	82	1029.2
92	63	83	1010.2
92	63	84	980.89
92	64	74	838.85
92	64	75	856.68
92	64	76	911.74
92	64	77	926.16
92	64	78	840.59
92	64	79	825.42
92	64	80	851.75
92	64	81	902.4
92	64	82	934.17
92	64	83	919.04
92	64	84	923.14
92	65	74	805.37
92	65	75	938.65
92	65	76	939.12
92	65	77	891.85
92	65	78	820.56
92	65	79	789.33
92	65	80	795
92	65	81	870.65
92	65	82	932.65
92	65	83	949.61
92	65	84	961.09
92	66	74	885.64
92	66	75	939.19
92	66	76	930.97
92	66	77	894.72
92	66	78	835.89
92	66	79	797.98
92	66	80	790.68
92	66	81	866.01
92	66	82	928.89
92	66	83	952.14
92	66	84	951.53
92	67	74	920.4
92	67	75	921.01
92	67	76	885.83
92	67	81	811.28
92	67	82	862.43
92	67	83	903.76
92	67	84	894.88
92	68	74	912.49
92	68	75	891.92
92	68	76	847.49
92	68	81	813.66
92	68	82	831.15
92	68	83	836.71
92	68	84	834.27
92	69	74	856.38
92	69	75	866.09
92	69	76	829.02
92	69	81	826.51
92	69	82	809.27
92	69	83	783.91
92	69	84	787.17
92	70	74	816.36
92	70	75	834.36
92	70	76	807.96
92	70	81	790.46
92	70	82	801.52
92	70	83	783.59
92	70	84	774.47
92	71	74	796.02
92	71	75	816.51
92	71	76	797.16
92	71	81	797.23
92	71	82	817.89
92	71	83	816.78
92	71	84	821.94
92	72	74	805.86
92	72	75	811.3
92	72	76	797.8
92	72	81	813.58
92	72	82	832.43
92	72	83	851.41
92	72	84	873.67
92	73	74	803.1
92	73	75	812.44
92	73	76	805.65
92	73	81	894.32
92	73	82	917.76
92	73	83	922.16
92	73	84	930.8
92	74	74	798.86
92	74	75	807.21
92	74	76	803.4
92	74	81	960.9
92	74	82	987.07
92	74	83	987.08
92	74	84	998.23
92	75	81	1023.6
92	75	82	1045
92	75	83	1051.9
92	75	84	1072.6
92	76	81	978.68
92	76	82	1017.2
92	76	83	1020.5
92	76	84	1045.4
93	49	74	821.69
93	49	75	849.62
93	49	76	836.31
93	50	74	817.25
93	50	75	836.03
93	50	76	821.19
93	50	81	796.9
93	50	82	791.56
93	50	83	813.79
93	50	84	830.86
93	51	74	824.95
93	51	75	840.14
93	51	76	826.12
93	51	81	792.43
93	51	82	802.6
93	51	83	815.06
93	51	84	828.01
93	52	74	838.33
93	52	75	847.03
93	52	76	830.18
93	52	81	781.2
93	52	82	776.83
93	52	83	785.42
93	52	84	797.25
93	53	74	921.25
93	53	75	923.12
93	53	76	900.21
93	53	81	773.64
93	53	82	751.39
93	53	83	758.89
93	53	84	772.67
93	54	71	778.7
93	54	72	783.29
93	54	73	822.74
93	54	74	955.98
93	54	75	972.57
93	54	76	955.69
93	54	81	787.66
93	54	82	775.66
93	54	83	764.45
93	54	84	752.53
93	55	71	757.68
93	55	72	767.05
93	55	73	797.61
93	55	74	935.21
93	55	75	990.95
93	55	76	990.8
93	55	81	810.79
93	55	82	809.13
93	55	83	806.12
93	55	84	801.76
93	56	71	809.29
93	56	72	823.15
93	56	73	821.91
93	56	74	925.86
93	56	75	970.77
93	56	76	975.38
93	56	81	849.29
93	56	82	848.36
93	56	83	840.37
93	56	84	828.14
93	57	71	893.36
93	57	72	901.9
93	57	73	843.57
93	57	74	891.2
93	57	75	920.11
93	57	76	930.79
93	57	77	943.65
93	57	78	944.56
93	57	79	927.17
93	57	80	892.17
93	58	71	911.76
93	58	72	956.4
93	58	73	858.64
93	58	74	869.37
93	58	75	894.6
93	58	76	918.17
93	58	77	937.13
93	58	78	957.13
93	58	79	978.06
93	58	80	970.55
93	59	71	893.05
93	59	72	993.87
93	59	73	995.25
93	59	74	988.69
93	59	75	976
93	59	76	982.66
93	59	77	987.1
93	59	78	985.14
93	59	79	986.11
93	59	80	961.78
93	60	71	853.8
93	60	72	974.86
93	60	73	881.27
93	60	74	870.04
93	60	75	925.8
93	60	76	888.95
93	60	77	851.36
93	60	78	830.26
93	60	79	760.43
93	60	80	736.55
93	61	74	817.39
93	61	75	831.37
93	61	76	858.59
93	61	77	879.7
93	61	78	871.14
93	61	79	796.23
93	61	80	775.11
93	62	71	772.98
93	62	72	1005.2
93	62	73	972.15
93	62	74	858.95
93	62	75	656.23
93	62	76	818.85
93	62	77	910.84
93	62	78	889.75
93	62	79	848.08
93	62	80	843.21
93	63	71	812.19
93	63	72	920.97
93	63	73	930.36
93	63	74	909.75
93	63	75	821.56
93	63	76	874.82
93	63	77	919.61
93	63	78	897.83
93	63	79	958.95
93	63	80	1010.9
93	64	71	854.73
93	64	72	892.29
93	64	73	898.8
93	64	74	875.61
93	64	75	887.1
93	64	76	913.5
93	64	77	918.33
93	64	78	864.74
93	64	79	851.71
93	64	80	854.55
93	65	71	804.11
93	65	72	911.46
93	65	73	850.6
93	65	74	810.95
93	65	75	923.78
93	65	76	940.85
93	65	77	915.39
93	65	78	853.94
93	65	79	816.99
93	65	80	796.5
93	66	71	820.9
93	66	72	937.87
93	66	73	947.45
93	66	74	934.25
93	66	75	954.65
93	66	76	944.18
93	67	71	816.19
93	67	72	953.47
93	67	73	983.19
93	67	74	962.14
93	67	75	944.04
93	67	76	933.06
93	67	81	786.75
93	67	82	835.3
93	67	83	890.98
93	67	84	908.17
93	68	71	789.09
93	68	72	931.17
93	68	73	968.61
93	68	74	947.05
93	68	75	926.04
93	68	76	908.5
93	68	81	796.89
93	68	82	819.75
93	68	83	838.16
93	68	84	842.98
93	69	71	705.14
93	69	72	882.58
93	69	73	936.64
93	69	74	892.85
93	69	75	904.72
93	69	76	888.66
93	69	81	823.5
93	69	82	817.98
93	69	83	800.17
93	69	84	796.19
93	70	74	837.08
93	70	75	852.45
93	70	76	836.8
93	70	81	788.12
93	70	82	799.44
93	70	83	787.36
93	70	84	784.61
93	71	74	806.83
93	71	75	830.21
93	71	76	811.86
93	71	81	801.82
93	71	82	826.59
93	71	83	829.69
93	71	84	838.23
93	72	74	842.79
93	72	75	862.4
93	72	76	834.9
93	72	81	837.13
93	72	82	864.98
93	72	83	889.66
93	72	84	912.51
93	73	74	831.66
93	73	75	839.69
93	73	76	826.07
93	73	81	928.8
93	73	82	955.6
93	73	83	950.66
93	73	84	960.05
93	74	74	815.79
93	74	75	822.3
93	74	76	820.3
94	49	74	823.8
94	49	75	838.37
94	49	76	832.73
94	50	71	869.88
94	50	72	813.39
94	50	73	800.65
94	50	74	805.3
94	50	75	814.94
94	50	76	807.8
94	51	71	885.18
94	51	72	854.38
94	51	73	837.48
94	51	74	818.53
94	51	75	809.8
94	51	76	800.83
94	52	71	877.22
94	52	72	844.15
94	52	73	827.36
94	52	74	821.3
94	52	75	826.49
94	52	76	809.79
94	53	69	624.76
94	53	70	696.2
94	53	71	860.23
94	53	72	845.68
94	53	73	851.91
94	53	74	879.34
94	53	75	869.76
94	53	76	851.6
94	54	69	601.04
94	54	70	654.42
94	54	71	847.68
94	54	72	862.73
94	54	73	879.02
94	54	74	938.56
94	54	75	930.4
94	54	76	914.76
94	54	78	865.94
94	54	79	851.47
94	54	80	809.45
94	55	69	611.67
94	55	70	662.71
94	55	71	801.44
94	55	72	795.8
94	55	73	818.46
94	55	74	943.81
94	55	75	991.29
94	55	76	991.49
94	55	78	904.95
94	55	79	901.79
94	55	80	838.04
94	56	69	647.05
94	56	70	700.75
94	56	71	814.78
94	56	72	841.67
94	56	73	860.73
94	56	74	965.98
94	56	75	992.58
94	56	76	979.57
94	56	78	956.54
94	56	79	985.33
94	56	80	896.5
94	57	71	884.25
94	57	72	910.47
94	57	73	894.9
94	57	74	942.72
94	57	75	963.56
94	57	76	972.62
94	57	77	955.89
94	57	78	948.03
94	57	79	947.02
94	57	80	900.12
94	58	71	878.87
94	58	72	906.49
94	58	73	872.92
94	58	74	896.7
94	58	75	930.72
94	58	76	958.21
94	58	77	951.48
94	58	78	956.47
94	58	79	992.69
94	58	80	976.41
94	59	71	920.05
94	59	72	1009.2
94	59	73	1038.9
94	59	74	1039.9
94	59	75	1023.3
94	59	76	996.95
94	59	77	986.82
94	59	78	982.65
94	59	79	1010.3
94	59	80	974.44
94	60	71	811.14
94	60	72	864.92
94	60	73	810.9
94	60	74	821.27
94	60	75	867.23
94	60	76	885.93
94	60	77	842.29
94	60	78	782.87
94	60	79	756.5
94	60	80	762.85
94	61	71	481.81
94	61	72	572.4
94	61	73	609.65
94	61	74	717.77
94	61	75	812.79
94	61	76	875.45
94	61	77	890.85
94	61	78	867.87
94	61	79	793.59
94	61	80	781.85
94	62	71	676.67
94	62	72	720.68
94	62	73	744.12
94	62	74	780.96
94	62	75	805.76
94	62	76	901.84
94	62	77	940.24
94	62	78	927.52
94	62	79	848.73
94	62	80	835.19
94	63	71	803.75
94	63	72	863.14
94	63	73	918.43
94	63	74	975.63
94	63	75	994.69
94	63	76	968.19
94	63	77	936.66
94	63	78	921.9
94	63	79	968.24
94	63	80	1009.9
94	64	71	891.82
94	64	72	975.17
94	64	73	1002.4
94	64	74	1000.5
94	64	75	1002.5
94	64	76	969.38
94	64	77	941.63
94	64	78	910.15
94	64	79	892.92
94	64	80	882.32
94	65	71	838.25
94	65	72	965.42
94	65	73	957.55
94	65	74	933.56
94	65	75	971.58
94	65	76	963.77
94	65	77	943.8
94	65	78	911.44
94	65	79	880.78
94	65	80	849.31
94	66	71	842.49
94	66	72	961.64
94	66	73	994.28
94	66	74	1003.6
94	66	75	1006
94	66	76	983.97
94	66	78	944.53
94	66	79	912.12
94	66	80	868.61
94	67	69	753.44
94	67	70	786.51
94	67	71	816.1
94	67	72	958.88
94	67	73	993.91
94	67	74	979.44
94	67	75	957.96
94	67	76	962.22
94	67	78	959.12
94	67	79	904.77
94	67	80	831.34
94	68	69	642.33
94	68	70	677.44
94	68	71	740.95
94	68	72	926.86
94	68	73	962.9
94	68	74	940.41
94	68	75	917.03
94	68	76	924.75
94	68	78	935.18
94	68	79	893.06
94	68	80	826.46
94	69	69	657.66
94	69	70	672.27
94	69	71	690.58
94	69	72	847.42
94	69	73	910.25
94	69	74	916.85
94	69	75	902.58
94	69	76	890.27
94	69	78	894.02
94	69	79	874.44
94	69	80	834.48
94	70	69	659.83
94	70	70	662.33
94	70	71	654.11
94	70	72	797.45
94	70	73	856.99
94	70	74	857.62
94	70	75	843.59
94	70	76	833.04
94	71	71	619.58
94	71	72	754.81
94	71	73	814.98
94	71	74	814.81
94	71	75	815.56
94	71	76	803.91
94	72	71	621.94
94	72	72	778.49
94	72	73	856.59
94	72	74	851.26
94	72	75	863.91
94	72	76	849.23
94	73	71	619.33
94	73	72	772.02
94	73	73	858.26
94	73	74	849.65
94	73	75	845.03
94	73	76	843.75
94	74	74	841.49
94	74	75	834
94	74	76	841.29
95	50	71	905.21
95	50	72	852.98
95	50	73	834.79
95	51	71	888.24
95	51	72	886.23
95	51	73	876.02
95	52	71	875.23
95	52	72	893.36
95	52	73	900.87
95	53	69	613.72
95	53	70	688.36
95	53	71	854.36
95	53	72	866.32
95	53	73	877.11
95	53	77	891.17
95	53	78	879.75
95	53	79	865.18
95	53	80	833.64
95	54	69	617.54
95	54	70	663.3
95	54	71	825.74
95	54	72	824.44
95	54	73	838.18
95	54	77	942.2
95	54	78	926.62
95	54	79	907.12
95	54	80	842.45
95	55	69	634.49
95	55	70	664.98
95	55	71	829.46
95	55	72	832.4
95	55	73	827.03
95	55	77	988.92
95	55	78	969.44
95	55	79	962.96
95	55	80	868.94
95	56	69	665.52
95	56	70	682.53
95	56	71	828.43
95	56	72	860.84
95	56	73	866.22
95	56	77	977.51
95	56	78	997.38
95	56	79	1051.5
95	56	80	945.9
95	57	69	744.78
95	57	70	741.79
95	57	71	862.06
95	57	72	912.57
[truncated: 7,412 more rows]
