# Supplementary material for: From mathematics to medicine: A practical primer on topological data analysis (TDA) and the development of related analytic tools for the functional discovery of latent structure in fMRI data
Source: PLoS One. 2021 Aug 12;16(8):e0255859. doi: 10.1371/journal.pone.0255859 (PMC8360597; doi:10.1371/journal.pone.0255859)
Supplement: S1 Data — The included archive of .csv files has one .csv file for each time index. Each .csv file contains a single matrix, which has one column for each of the spatial coordinates x, y, z and one column for the fMRI signal amplitude at voxel (x, y, z) at that time index. This is normalized scan data for a single patient from our study, described in the paper, with an ACC (anterior cingulate cortex) mask applied. This is the data we used, together with our software implementation of our workflow (available at https://github.com/regalski/Wayne-State-TDA), to produce the persistence diagrams, vineyards, and loop locations pictured in the figures and described in the Workflow section of our paper. (ZIP) [file pone.0255859.s004.zip › lea2002_145_121_121_time_252_rdACC.csv]

86	49	77	725.66
86	49	78	714.92
86	49	79	709.6
86	49	80	717.58
86	50	77	689.55
86	50	78	682.68
86	50	79	687.99
86	50	80	711
86	51	77	699.01
86	51	78	704.19
86	51	79	714.15
86	51	80	699.69
86	52	77	744.64
86	52	78	732.08
86	52	79	724.4
86	52	80	714.65
86	53	77	800.04
86	53	78	757.75
86	53	79	750.11
86	53	80	748.76
86	54	77	845.65
86	54	78	824.75
86	54	79	832.87
86	54	80	812.53
86	55	77	869.47
86	55	78	844.44
86	55	79	866.49
86	55	80	861.05
86	56	77	863.62
86	56	78	843.04
86	56	79	886.26
86	56	80	892.57
86	57	77	834.96
86	57	78	863.13
86	57	79	884.6
86	57	80	887.92
86	57	81	883.08
86	57	82	858.6
86	58	77	841.1
86	58	78	863.98
86	58	79	894.96
86	58	80	915.15
86	58	81	897.92
86	58	82	889.98
86	59	81	849.12
86	59	82	842.77
86	60	81	771.75
86	60	82	791.84
86	61	81	834.44
86	61	82	840.81
86	62	81	849.55
86	62	82	865.58
86	63	77	917.31
86	63	78	868.95
86	63	79	839.23
86	63	80	834.26
86	63	81	845.93
86	63	82	848.49
86	64	77	858.29
86	64	78	841.42
86	64	79	824.5
86	64	80	785.77
86	64	81	766.07
86	64	82	746.52
86	65	77	879.18
86	65	78	888.43
86	65	79	871.11
86	65	80	813.2
86	65	81	790.23
86	65	82	771.78
86	66	77	890.16
86	66	78	891.33
86	66	79	876.19
86	66	80	830.54
86	66	81	809.39
86	66	82	783.69
86	67	77	816.32
86	67	78	832.94
86	67	79	844.17
86	67	80	836.05
86	68	77	865.99
86	68	78	875.28
86	68	79	873.89
86	68	80	822.21
86	69	77	836.63
86	69	78	831.47
86	69	79	818.32
86	69	80	771.3
86	70	77	787.64
86	70	78	767.33
86	70	79	746.21
86	70	80	723.8
86	71	77	741.22
86	71	78	735.15
86	71	79	727.37
86	71	80	713.75
86	72	77	715.63
86	72	78	720.25
86	72	79	720.54
86	72	80	706.26
86	73	77	716.38
86	73	78	728.19
86	73	79	729.6
86	73	80	704.39
87	46	81	921.81
87	46	82	925.99
87	46	83	933.49
87	46	84	935.21
87	47	81	860.89
87	47	82	863.64
87	47	83	859.56
87	47	84	858.1
87	48	81	749.77
87	48	82	761.03
87	48	83	762.63
87	48	84	768.26
87	49	77	733.82
87	49	78	723.31
87	49	79	715.61
87	49	80	729.46
87	49	81	748.1
87	49	82	763.12
87	49	83	765.14
87	49	84	766.76
87	50	77	710.72
87	50	78	711.97
87	50	79	719.81
87	50	80	728.92
87	50	81	738.51
87	50	82	753.06
87	50	83	755.33
87	50	84	754.5
87	51	77	720.52
87	51	78	713.72
87	51	79	708.31
87	51	80	694.6
87	52	77	774.26
87	52	78	753.47
87	52	79	730.34
87	52	80	719.89
87	53	77	839.18
87	53	78	797.35
87	53	79	770.02
87	53	80	760.57
87	54	77	857.94
87	54	78	835.26
87	54	79	829.59
87	54	80	801.98
87	55	77	869.11
87	55	78	843.81
87	55	79	872.54
87	55	80	854.39
87	55	81	808.53
87	55	82	782.19
87	55	83	758.96
87	55	84	780.06
87	56	77	854.88
87	56	78	835.71
87	56	79	909.1
87	56	80	906.26
87	56	81	855.94
87	56	82	813.52
87	56	83	771.03
87	56	84	782.22
87	57	77	843.58
87	57	78	885.31
87	57	79	918.95
87	57	80	916.18
87	57	81	889.28
87	57	82	845.14
87	57	83	793.03
87	57	84	787.37
87	58	77	856.86
87	58	78	890.37
87	58	79	912.83
87	58	80	926.92
87	58	81	926.2
87	58	82	920.98
87	58	83	916.95
87	58	84	881.26
87	59	77	863.08
87	59	78	853.32
87	59	79	876.79
87	59	80	895.7
87	59	81	876.95
87	59	82	873.12
87	59	83	889.59
87	59	84	877.34
87	60	77	814.37
87	60	78	783.75
87	60	79	784.01
87	60	80	790.17
87	60	81	772.31
87	60	82	793.17
87	60	83	837.4
87	60	84	861.54
87	61	77	773.24
87	61	78	722.03
87	61	79	761.81
87	61	80	867.96
87	61	81	815.03
87	61	82	794.07
87	61	83	809.65
87	61	84	823.54
87	62	77	778.51
87	62	78	744.7
87	62	79	770.83
87	62	80	835.45
87	62	81	835.61
87	62	82	844.57
87	62	83	842.89
87	62	84	846.52
87	63	77	921.2
87	63	78	882.13
87	63	79	839.34
87	63	80	784.14
87	63	81	840.72
87	63	82	874.57
87	63	83	850.09
87	63	84	833.75
87	64	77	864.18
87	64	78	820.34
87	64	79	783.77
87	64	80	736.51
87	64	81	771.06
87	64	82	798.17
87	64	83	778.1
87	64	84	764.14
87	65	77	864.93
87	65	78	844.4
87	65	79	812.51
87	65	80	745.69
87	65	81	753.66
87	65	82	766.72
87	65	83	761.61
87	65	84	759.43
87	66	77	876.16
87	66	78	856.39
87	66	79	819.32
87	66	80	745.88
87	66	81	739.56
87	66	82	748
87	66	83	742.24
87	66	84	743.24
87	67	77	880.18
87	67	78	832.48
87	67	79	783.29
87	67	80	724.79
87	67	81	724.89
87	67	82	734.53
87	67	83	726.98
87	67	84	729.14
87	68	77	873.6
87	68	78	857.78
87	68	79	820.87
87	68	80	738.31
87	68	81	728.55
87	68	82	738.64
87	68	83	735.51
87	68	84	737.39
87	69	77	821.54
87	69	78	810.36
87	69	79	786.54
87	69	80	739.88
87	70	77	723.78
87	70	78	715.95
87	70	79	723.16
87	70	80	740.21
87	71	77	722.22
87	71	78	731.51
87	71	79	739.63
87	71	80	738.71
87	72	77	718.57
87	72	78	724.54
87	72	79	729.3
87	72	80	732.16
87	73	77	731.2
87	73	78	719.24
87	73	79	715.63
87	73	80	724.76
87	73	81	753.93
87	73	82	777.77
87	73	83	780.07
87	73	84	780.59
87	74	81	791.65
87	74	82	863.47
87	74	83	890.5
87	74	84	905.22
87	75	81	800.64
87	75	82	887.2
87	75	83	920.94
87	75	84	934.74
87	76	81	806.69
87	76	82	899.25
87	76	83	929.72
87	76	84	943.03
88	46	81	955.28
88	46	82	956.69
88	46	83	958.55
88	46	84	950.13
88	47	81	895.99
88	47	82	889.41
88	47	83	879.03
88	47	84	868.1
88	48	81	759.96
88	48	82	770.94
88	48	83	768.56
88	48	84	770.55
88	49	77	730.59
88	49	78	729.67
88	49	79	733.34
88	49	80	738.45
88	49	81	753.36
88	49	82	776.02
88	49	83	780.54
88	49	84	780.68
88	50	77	729.57
88	50	78	746.06
88	50	79	757.21
88	50	80	744.59
88	50	81	748.47
88	50	82	765.43
88	50	83	767.13
88	50	84	765.68
88	51	77	755.74
88	51	78	729.59
88	51	79	699.52
88	51	80	698.63
88	52	77	808.28
88	52	78	775.8
88	52	79	743.02
88	52	80	734.21
88	53	77	888.37
88	53	78	861.42
88	53	79	828.78
88	53	80	791.3
88	54	77	885.18
88	54	78	865.43
88	54	79	855.78
88	54	80	832.29
88	55	77	873.45
88	55	78	854.67
88	55	79	877.07
88	55	80	865.15
88	55	81	836.48
88	55	82	855.72
88	55	83	862.96
88	55	84	856.38
88	56	77	850.91
88	56	78	830.88
88	56	79	894.32
88	56	80	891.89
88	56	81	857.29
88	56	82	862.49
88	56	83	857.87
88	56	84	862.81
88	57	77	846.19
88	57	78	878.71
88	57	79	905.9
88	57	80	895.88
88	57	81	859.43
88	57	82	834.83
88	57	83	815.24
88	57	84	850.97
88	58	77	861
88	58	78	894.84
88	58	79	915.49
88	58	80	924.18
88	58	81	927.21
88	58	82	929.55
88	58	83	928.61
88	58	84	917.62
88	59	77	886.42
88	59	78	890.54
88	59	79	897.26
88	59	80	895.6
88	59	81	874.64
88	59	82	858.74
88	59	83	858.06
88	59	84	854.42
88	60	77	873.25
88	60	78	863.09
88	60	79	818.98
88	60	80	771.44
88	60	81	725.71
88	60	82	734.19
88	60	83	778.59
88	60	84	811.71
88	61	77	844.96
88	61	78	847.93
88	61	79	853.27
88	61	80	872.06
88	61	81	830.5
88	61	82	818.6
88	61	83	842.08
88	61	84	832.74
88	62	77	830.73
88	62	78	844.5
88	62	79	856.2
88	62	80	875.02
88	62	81	878.7
88	62	82	894.17
88	62	83	910.67
88	62	84	887.5
88	63	77	907.18
88	63	78	878.18
88	63	79	856.7
88	63	80	838.61
88	63	81	900.73
88	63	82	939.21
88	63	83	936.65
88	63	84	893.78
88	64	77	883.93
88	64	78	824.9
88	64	79	786.41
88	64	80	767.21
88	64	81	845.31
88	64	82	885.6
88	64	83	862.14
88	64	84	813.47
88	65	77	887.82
88	65	78	828.82
88	65	79	785.22
88	65	80	744.98
88	65	81	822.77
88	65	82	865.53
88	65	83	838.08
88	65	84	802.75
88	66	77	888.72
88	66	78	828.86
88	66	79	778.16
88	66	80	736.37
88	66	81	795.47
88	66	82	829.18
88	66	83	803.6
88	66	84	778.69
88	67	77	866.68
88	67	78	780.47
88	67	79	731.91
88	67	80	730.63
88	67	81	752.37
88	67	82	765.61
88	67	83	756.88
88	67	84	750.36
88	68	77	806.27
88	68	78	773.91
88	68	79	752.18
88	68	80	729.7
88	68	81	743.93
88	68	82	756.18
88	68	83	753.01
88	68	84	749.99
88	69	77	743.78
88	69	78	749.31
88	69	79	746.18
88	69	80	724.85
88	70	77	698.79
88	70	78	711.07
88	70	79	719.97
88	70	80	725.39
88	71	77	710.95
88	71	78	729.07
88	71	79	738.08
88	71	80	733.12
88	72	77	722.6
88	72	78	728.96
88	72	79	731.46
88	72	80	734.95
88	73	77	732.86
88	73	78	715.14
88	73	79	711.32
88	73	80	734.27
88	73	81	761.02
88	73	82	785.02
88	73	83	794.37
88	73	84	790.68
88	74	81	810.16
88	74	82	880.15
88	74	83	905.9
88	74	84	916.38
88	75	81	841.18
88	75	82	933.27
88	75	83	946.53
88	75	84	962.74
88	76	81	879.41
88	76	82	974.39
88	76	83	943.83
88	76	84	965.65
89	46	81	955.83
89	46	82	960.24
89	46	83	937.25
89	46	84	918.09
89	47	81	923.37
89	47	82	907
89	47	83	872.25
89	47	84	847.98
89	48	81	780.76
89	48	82	780.54
89	48	83	767.5
89	48	84	762.39
89	49	77	717.22
89	49	78	716.03
89	49	79	726.7
89	49	80	747.31
89	49	81	763.59
89	49	82	781.67
89	49	83	782.7
89	49	84	782.73
89	50	74	730.43
89	50	75	740.54
89	50	76	731.55
89	50	77	710.04
89	50	78	729.88
89	50	79	753.42
89	50	80	750.17
89	50	81	756.08
89	50	82	770.43
89	50	83	770.94
89	50	84	769.53
89	51	74	737.63
89	51	75	794.87
89	51	76	815.56
89	51	77	783.72
89	51	78	765.22
89	51	79	738.65
89	51	80	718.72
89	51	81	717.33
89	51	82	728.7
89	51	83	733.38
89	51	84	739.08
89	52	74	770.1
89	52	75	860.91
89	52	76	903.72
89	52	77	857.5
89	52	78	822.4
89	52	79	796.65
89	52	80	787.49
89	52	81	783.02
89	52	82	794.1
89	52	83	780.54
89	52	84	755.36
89	53	74	811.53
89	53	75	896.07
89	53	76	953.41
89	53	77	927.61
89	53	78	913.6
89	53	79	898.35
89	53	80	866.06
89	53	81	839.59
89	53	82	848.5
89	53	83	832.87
89	53	84	802.73
89	54	74	811.76
89	54	75	890.09
89	54	76	954.43
89	54	77	926.75
89	54	78	903.57
89	54	79	881.1
89	54	80	870.34
89	54	81	866.1
89	54	82	892.81
89	54	83	892.44
89	54	84	868.1
89	55	75	860.31
89	55	76	933.96
89	55	77	906.47
89	55	78	891.35
89	55	79	894.79
89	55	80	900.67
89	55	81	898.22
89	55	82	911.01
89	55	83	918.34
89	55	84	917.86
89	56	75	826.31
89	56	76	901.64
89	56	77	883.74
89	56	78	874.12
89	56	79	899.7
89	56	80	908.81
89	56	81	905.06
89	56	82	905.88
89	56	83	909.99
89	56	84	917.98
89	57	75	859.74
89	57	76	873.74
89	57	77	878.82
89	57	78	879.35
89	57	79	855.89
89	57	80	853.7
89	57	81	859.54
89	57	82	860.8
89	57	83	865.78
89	57	84	888.52
89	58	77	888.47
89	58	78	909.63
89	58	79	906.37
89	58	80	929.75
89	58	81	973.25
89	58	82	983.73
89	58	83	981.21
89	58	84	977.88
89	59	77	909.12
89	59	78	915.4
89	59	79	917.44
89	59	80	920.01
89	59	81	913.24
89	59	82	890.62
89	59	83	868.82
89	59	84	859.24
89	60	77	851.86
89	60	78	817.01
89	60	79	817.93
89	60	80	793.31
89	60	81	705.85
89	60	82	692.93
89	60	83	728.96
89	60	84	771.77
89	61	77	842.35
89	61	78	823.74
89	61	79	830.78
89	61	80	825.52
89	61	81	758.81
89	61	82	737.68
89	61	83	755.57
89	61	84	788.95
89	62	77	830.31
89	62	78	826.2
89	62	79	839.38
89	62	80	858.09
89	62	81	856.81
89	62	82	870.38
89	62	83	885.21
89	62	84	886.32
89	63	77	874.03
89	63	78	862.57
89	63	79	876.54
89	63	80	903.33
89	63	81	954.88
89	63	82	975.32
89	63	83	962.22
89	63	84	926.65
89	64	77	873.97
89	64	78	815.15
89	64	79	793.53
89	64	80	803.28
89	64	81	866.64
89	64	82	906.14
89	64	83	898.88
89	64	84	851.25
89	65	77	870.7
89	65	78	805.24
89	65	79	776.39
89	65	80	775.2
89	65	81	859.92
89	65	82	917.93
89	65	83	904.14
89	65	84	856.29
89	66	75	882.31
89	66	76	861.19
89	66	77	858.74
89	66	78	803.18
89	66	79	769.93
89	66	80	759.32
89	66	81	837.25
89	66	82	887.18
89	66	83	865.89
89	66	84	826.9
89	67	75	876.62
89	67	76	834.65
89	67	77	800.07
89	67	78	757.5
89	67	79	730.29
89	67	80	731.33
89	67	81	776.45
89	67	82	804.87
89	67	83	794.35
89	67	84	777.41
89	68	75	850.26
89	68	76	799.22
89	68	77	766.09
89	68	78	763.75
89	68	79	756.09
89	68	80	742.06
89	68	81	764.33
89	68	82	781.2
89	68	83	782.74
89	68	84	775.94
89	69	74	898.32
89	69	75	817.05
89	69	76	761.64
89	69	77	736.34
89	69	78	762.14
89	69	79	764.02
89	69	80	737.13
89	69	81	750.6
89	69	82	768.42
89	69	83	782.45
89	69	84	780.95
89	70	74	839.22
89	70	75	776.24
89	70	76	735.55
89	70	77	720.49
89	70	78	725.73
89	70	79	724.71
89	70	80	712.39
89	70	81	747.31
89	70	82	782.13
89	70	83	800.47
89	70	84	792.79
89	71	74	786.26
89	71	75	758.41
89	71	76	736.37
89	71	77	718.18
89	71	78	737.02
89	71	79	749.02
89	71	80	743.73
89	71	81	755.65
89	71	82	766.86
89	71	83	772.75
89	71	84	766.47
89	72	74	735.28
89	72	75	747.87
89	72	76	742.35
89	72	77	716.83
89	72	78	738.44
89	72	79	752.3
89	72	80	754.44
89	72	81	767.02
89	72	82	781.45
89	72	83	799.39
89	72	84	796.04
89	73	74	702.57
89	73	75	736.29
89	73	76	744.58
89	73	77	726.95
89	73	78	721.84
89	73	79	719.07
89	73	80	727.2
89	73	81	771.84
89	73	82	815.24
89	73	83	845.21
89	73	84	833.72
89	74	81	848.23
89	74	82	911.18
89	74	83	932.46
89	74	84	928.46
89	75	81	898.75
89	75	82	974.33
89	75	83	986.62
89	75	84	988.5
89	76	81	923.1
89	76	82	997.8
89	76	83	978.9
89	76	84	990.63
90	46	81	927.64
90	46	82	943.43
90	46	83	926.25
90	46	84	907.64
90	47	81	918.86
90	47	82	914.26
90	47	83	873.3
90	47	84	846.62
90	48	81	780.99
90	48	82	785.13
90	48	83	774.75
90	48	84	770.96
90	49	74	770.75
90	49	75	777.86
90	49	76	759.07
90	49	81	762.99
90	49	82	775.38
90	49	83	777.99
90	49	84	780.93
90	50	74	750
90	50	75	755.89
90	50	76	744.21
90	50	77	722.59
90	50	78	730.62
90	50	79	747.13
90	50	80	760.94
90	50	81	764.56
90	50	82	767.08
90	50	83	769.06
90	50	84	773.52
90	51	74	759.18
90	51	75	790.21
90	51	76	811.19
90	51	77	815.87
90	51	78	806.89
90	51	79	785.76
90	51	80	750.78
90	51	81	731.5
90	51	82	725.56
90	51	83	733.91
90	51	84	748.07
90	52	74	779.54
90	52	75	835.74
90	52	76	879.02
90	52	77	884.73
90	52	78	874.8
90	52	79	870.64
90	52	80	843.57
90	52	81	827.8
90	52	82	815.12
90	52	83	792.88
90	52	84	758.15
90	53	74	778.57
90	53	75	851.72
90	53	76	903.64
90	53	77	901.79
90	53	78	941.77
90	53	79	993.65
90	53	80	953.06
90	53	81	914.55
90	53	82	890.92
90	53	83	857.35
90	53	84	813.42
90	54	74	782.06
90	54	75	856.83
90	54	76	926.32
90	54	77	918.82
90	54	78	921.06
90	54	79	919.4
90	54	80	915.82
90	54	81	921.81
90	54	82	939.19
90	54	83	935.46
90	54	84	908.43
90	55	74	785.87
90	55	75	839.9
90	55	76	913.77
90	55	77	921.65
90	55	78	930.59
90	55	79	940.87
90	55	80	949.89
90	55	81	951.23
90	55	82	955.76
90	55	83	955.4
90	55	84	957.5
90	56	74	795.65
90	56	75	803.75
90	56	76	868.8
90	56	77	939.43
90	56	78	973.34
90	56	79	974.75
90	56	80	962.18
90	56	81	953.06
90	56	82	948.4
90	56	83	950.43
90	56	84	952.25
90	57	74	881.07
90	57	75	855.89
90	57	76	852.66
90	57	77	888.21
90	57	78	904
90	57	79	874.33
90	57	80	871.21
90	57	81	888.97
90	57	82	898.87
90	57	83	916.81
90	57	84	910.65
90	58	74	940.11
90	58	75	898.07
90	58	76	871.32
90	58	77	896.45
90	58	78	929.33
90	58	79	914.03
90	58	80	944.62
90	58	81	1013
90	58	82	1034.2
90	58	83	1038.5
90	58	84	1036.6
90	59	75	943.35
90	59	76	937.64
90	59	77	935.58
90	59	78	931.9
90	59	79	900.11
90	59	80	907.05
90	59	81	938.78
90	59	82	927.8
90	59	83	895.88
90	59	84	880.6
90	60	75	778.32
90	60	76	739.95
90	60	77	726.28
90	60	78	730.82
90	60	79	761.95
90	60	80	769.2
90	60	81	724.69
90	60	82	713.19
90	60	83	721.49
90	60	84	750.86
90	61	77	767.61
90	61	78	783.94
90	61	79	802.48
90	61	80	786.31
90	61	81	715.21
90	61	82	669.26
90	61	83	638.85
90	61	84	718.46
90	62	75	882.8
90	62	76	832.41
90	62	77	812.76
90	62	78	813.38
90	62	79	827.51
90	62	80	839.72
90	62	81	837.7
90	62	82	842.55
90	62	83	829.15
90	62	84	882.48
90	63	75	751.1
90	63	76	807.07
90	63	77	883.32
90	63	78	875.89
90	63	79	907.71
90	63	80	957.85
90	63	81	1000.5
90	63	82	1002
90	63	83	956.99
90	63	84	949.92
90	64	75	801.37
90	64	76	824.04
90	64	77	854.54
90	64	78	796.89
90	64	79	799.12
90	64	80	838.68
90	64	81	882.06
90	64	82	902.67
90	64	83	891.54
90	64	84	881.56
90	65	74	932.06
90	65	75	856.71
90	65	76	837.42
90	65	77	829.56
90	65	78	770.71
90	65	79	764.77
90	65	80	801.95
90	65	81	886.41
90	65	82	943.25
90	65	83	950.25
90	65	84	915.88
90	66	74	931.91
90	66	75	920.03
90	66	76	871.31
90	66	77	814.74
90	66	78	772.59
90	66	79	760.9
90	66	80	786.74
90	66	81	877.58
90	66	82	930.92
90	66	83	926.48
90	66	84	876.36
90	67	74	950.1
90	67	75	888.65
90	67	76	813.89
90	67	77	744.64
90	67	78	725.66
90	67	79	727.86
90	67	80	747.06
90	67	81	803.43
90	67	82	843.88
90	67	83	839.86
90	67	84	790.76
90	68	74	921.36
90	68	75	846.98
90	68	76	780.8
90	68	77	732.88
90	68	78	750.35
90	68	79	765.48
90	68	80	770.32
90	68	81	791.01
90	68	82	809.5
90	68	83	818.43
90	68	84	806.12
90	69	74	866.57
90	69	75	800.8
90	69	76	758.15
90	69	77	738.73
90	69	78	779.79
90	69	79	796.17
90	69	80	781.6
90	69	81	773.32
90	69	82	777.78
90	69	83	801.31
90	69	84	811.44
90	70	74	800.5
90	70	75	786.58
90	70	76	758.64
90	70	77	729.75
90	70	78	744.4
90	70	79	745.61
90	70	80	728.62
90	70	81	751.7
90	70	82	782.51
90	70	83	822.73
90	70	84	830.55
90	71	74	776.49
90	71	75	779.51
90	71	76	759.89
90	71	77	730.71
90	71	78	751.74
90	71	79	763.41
90	71	80	760.41
90	71	81	768.35
90	71	82	775.33
90	71	83	789.53
90	71	84	791.71
90	72	74	778.26
90	72	75	782.61
90	72	76	764.61
90	72	77	729.37
90	72	78	758.42
90	72	79	779.9
90	72	80	790.39
90	72	81	790.29
90	72	82	790.28
90	72	83	801.07
90	72	84	804.96
90	73	74	787.88
90	73	75	809.47
90	73	76	790.38
90	73	81	815.74
90	73	82	858.67
90	73	83	892.57
90	73	84	884.42
90	74	81	902.62
90	74	82	950.81
90	74	83	976.43
90	74	84	959.82
90	75	81	974.66
90	75	82	1021.2
90	75	83	1036.3
90	75	84	1013.8
90	76	81	953.21
90	76	82	1011.8
90	76	83	1019.2
90	76	84	1009.4
91	47	81	930.22
91	47	82	930.55
91	47	83	890.85
91	47	84	867.74
91	48	81	803.03
91	48	82	806.95
91	48	83	798.81
91	48	84	799.65
91	49	74	776.4
91	49	75	807.75
91	49	76	795.21
91	49	81	768.38
91	49	82	780.6
91	49	83	783.3
91	49	84	789.5
91	50	74	770.26
91	50	75	773.69
91	50	76	759.63
91	50	81	774.26
91	50	82	772.48
91	50	83	772.53
91	50	84	782.32
91	51	74	782.56
91	51	75	796.78
91	51	76	808.64
91	51	81	750.27
91	51	82	735.77
91	51	83	745.03
91	51	84	765.07
91	52	74	791.67
91	52	75	842.29
91	52	76	876.27
91	52	81	833.95
91	52	82	812.01
91	52	83	792.73
91	52	84	771.6
91	53	74	841.2
91	53	75	890.56
91	53	76	925.37
91	53	81	936
91	53	82	893.92
91	53	83	852.92
91	53	84	808.34
91	54	74	848.16
91	54	75	902.31
91	54	76	941.42
91	54	81	937.66
91	54	82	942.28
91	54	83	921
91	54	84	872.62
91	55	74	826.27
91	55	75	882.73
91	55	76	927.1
91	55	81	963.25
91	55	82	969.98
91	55	83	968.89
91	55	84	960.06
91	56	74	809.77
91	56	75	848.44
91	56	76	904.26
91	56	81	970.4
91	56	82	971.2
91	56	83	973.23
91	56	84	970.84
91	57	74	861.21
91	57	75	856.47
91	57	76	867.68
91	57	77	908.46
91	57	78	925.32
91	57	79	902.56
91	57	80	898.87
91	57	81	916.25
91	57	82	923.66
91	57	83	935.06
91	57	84	937.05
91	58	74	915.23
91	58	75	890.38
91	58	76	885.97
91	58	77	915.01
91	58	78	939.28
91	58	79	932.35
91	58	80	956.22
91	58	81	1028.8
91	58	82	1050.3
91	58	83	1047.6
91	58	84	1037.7
91	59	74	943.24
91	59	75	973.08
91	59	76	974.72
91	59	77	957.56
91	59	78	939.63
91	59	79	900.94
91	59	80	902.85
91	59	81	969
91	59	82	975.02
91	59	83	947.75
91	59	84	892.53
91	60	74	808.24
91	60	75	795.41
91	60	76	725.41
91	60	77	700.23
91	60	78	704.24
91	60	79	698.94
91	60	80	718.07
91	60	81	767.93
91	60	82	798.95
91	60	83	803.75
91	60	84	749.95
91	61	74	800.59
91	61	75	747.02
91	61	76	746.85
91	61	77	752.89
91	61	78	773.98
91	61	79	771.87
91	61	80	761.86
91	61	81	735.41
91	61	82	686.66
91	61	83	642.9
91	61	84	599.22
91	62	74	946.58
91	62	75	715.33
91	62	76	786.35
91	62	77	819.09
91	62	78	812.96
91	62	79	821.88
91	62	80	834.99
91	62	81	833.42
91	62	82	814.69
91	62	83	790.53
91	62	84	829
91	63	74	881.73
91	63	75	712.55
91	63	76	832.02
91	63	77	916.04
91	63	78	883.34
91	63	79	924.97
91	63	80	975.01
91	63	81	1000.6
91	63	82	975.23
91	63	83	896.14
91	63	84	934.1
91	64	74	887.21
91	64	75	832.55
91	64	76	861.56
91	64	77	861.48
91	64	78	795.99
91	64	79	804.56
91	64	80	845.37
91	64	81	887.16
91	64	82	874.13
91	64	83	788.71
91	64	84	847.38
91	65	74	868.68
91	65	75	900.97
91	65	76	875.86
91	65	77	827.09
91	65	78	764.46
91	65	79	761.63
91	65	80	799.59
91	65	81	890.79
91	65	82	946.2
91	65	83	929.46
91	65	84	927.71
91	66	74	881.79
91	66	75	920.59
91	66	76	877.34
91	66	77	812.36
91	66	78	775.61
91	66	79	763.65
91	66	80	785.97
91	66	81	892.49
91	66	82	962.25
91	66	83	971.22
91	66	84	922.16
91	67	74	923.53
91	67	75	902.26
91	67	76	835.01
91	67	81	815.65
91	67	82	858.33
91	67	83	900.12
91	67	84	851.44
91	68	74	904.67
91	68	75	861.01
91	68	76	804.48
91	68	81	812.76
91	68	82	822.56
91	68	83	848.22
91	68	84	833.24
91	69	74	854.33
91	69	75	820.15
91	69	76	781.42
91	69	81	810.7
91	69	82	796.06
91	69	83	810.51
91	69	84	811.98
91	70	74	804.25
91	70	75	802.17
91	70	76	775.93
91	70	81	783.71
91	70	82	800.91
91	70	83	811.73
91	70	84	810.19
91	71	74	782.56
91	71	75	786.52
91	71	76	773.87
91	71	81	799.96
91	71	82	815.64
91	71	83	823.02
91	71	84	816.01
91	72	74	790.9
91	72	75	791.18
91	72	76	782.68
91	72	81	824.68
91	72	82	837.95
91	72	83	844.73
91	72	84	838.41
91	73	74	789.71
91	73	75	807.48
91	73	76	796.91
91	73	81	886.54
91	73	82	922.5
91	73	83	921.07
91	73	84	914.65
91	74	74	791.39
91	74	75	796.08
91	74	76	780.31
91	74	81	961.37
91	74	82	988.61
91	74	83	1011.1
91	74	84	1004.2
91	75	81	1036.2
91	75	82	1039.3
91	75	83	1088.4
91	75	84	1074.8
91	76	81	978.53
91	76	82	1023.9
91	76	83	1062.2
91	76	84	1057.2
92	47	81	982.68
92	47	82	973.01
92	47	83	942.53
92	47	84	939.67
92	48	81	863.93
92	48	82	866.29
92	48	83	858.45
92	48	84	867.12
92	49	74	802.02
92	49	75	844.85
92	49	76	821.98
92	49	81	804.8
92	49	82	825.25
92	49	83	824.67
92	49	84	828.69
92	50	74	801.96
92	50	75	806.48
92	50	76	785.16
92	50	81	791.39
92	50	82	811.54
92	50	83	803.96
92	50	84	805.47
92	51	74	806.12
92	51	75	805.19
92	51	76	804.51
92	51	81	773.45
92	51	82	778.8
92	51	83	774.06
92	51	84	787.87
92	52	74	795.63
92	52	75	819.06
92	52	76	841.13
92	52	81	786.1
92	52	82	782.61
92	52	83	776.05
92	52	84	765.3
92	53	74	883.94
92	53	75	903.86
92	53	76	919.9
92	53	81	818.13
92	53	82	807.72
92	53	83	793.85
92	53	84	771.37
92	54	74	914.1
92	54	75	932.73
92	54	76	944.59
92	54	81	848.87
92	54	82	835.59
92	54	83	814
92	54	84	784.77
92	55	74	890.45
92	55	75	928.34
92	55	76	943.16
92	55	81	906.74
92	55	82	904.05
92	55	83	896.58
92	55	84	881.38
92	56	74	870.56
92	56	75	915.59
92	56	76	942.28
92	56	81	953.95
92	56	82	941.93
92	56	83	923.95
92	56	84	904.5
92	57	74	863.31
92	57	75	883.4
92	57	76	906.81
92	57	77	939.38
92	57	78	955.92
92	57	79	948.72
92	57	80	933.01
92	57	81	918.3
92	57	82	893.67
92	57	83	880.92
92	57	84	888.32
92	58	74	887.98
92	58	75	892.91
92	58	76	919.15
92	58	77	943.73
92	58	78	968.11
92	58	79	1005.6
92	58	80	1010
92	58	81	995.95
92	58	82	972.28
92	58	83	964.3
92	58	84	982.21
92	59	74	963.56
92	59	75	982.76
92	59	76	991.26
92	59	77	966.56
92	59	78	958.95
92	59	79	982.1
92	59	80	968.97
92	59	81	956.96
92	59	82	937.13
92	59	83	918.12
92	59	84	881.21
92	60	74	845.42
92	60	75	843.04
92	60	76	779.98
92	60	77	758.31
92	60	78	785.21
92	60	79	743.66
92	60	80	733.84
92	60	81	802.14
92	60	82	853.56
92	60	83	865.84
92	60	84	790.88
92	61	74	792.29
92	61	75	719.97
92	61	76	749.14
92	61	77	799.08
92	61	78	849.98
92	61	79	809.1
92	61	80	813.39
92	61	81	902.41
92	61	82	925.31
92	61	83	897.04
92	61	84	733.12
92	62	74	841.46
92	62	75	597.31
92	62	76	760.48
92	62	77	857.57
92	62	78	862.65
92	62	79	852.19
92	62	80	874.31
92	62	81	956.86
92	62	82	988.69
92	62	83	981.03
92	62	84	911.07
92	63	74	853.5
92	63	75	739.86
92	63	76	883.66
92	63	77	952
92	63	78	866.08
92	63	79	915.18
92	63	80	976.07
92	63	81	1022.2
92	63	82	1038.4
92	63	83	1012.4
92	63	84	988.99
92	64	74	863.22
92	64	75	871.87
92	64	76	909.87
92	64	77	905.25
92	64	78	829.62
92	64	79	808.41
92	64	80	824.73
92	64	81	902.43
92	64	82	933.26
92	64	83	899.16
92	64	84	908.19
92	65	74	836.63
92	65	75	937.71
92	65	76	917.17
92	65	77	872.88
92	65	78	821.54
92	65	79	784.32
92	65	80	781.05
92	65	81	874.75
92	65	82	943.82
92	65	83	970.85
92	65	84	965.27
92	66	74	870.91
92	66	75	924.31
92	66	76	904.06
92	66	77	869.79
92	66	78	835.91
92	66	79	792.99
92	66	80	775.75
92	66	81	866.13
92	66	82	943.02
92	66	83	989.21
92	66	84	961.55
92	67	74	901.6
92	67	75	915.13
92	67	76	890.91
92	67	81	817.32
92	67	82	878.5
92	67	83	928.83
92	67	84	906.94
92	68	74	900.57
92	68	75	887.97
92	68	76	855.52
92	68	81	812.74
92	68	82	842.23
92	68	83	863.75
92	68	84	853.32
92	69	74	871.47
92	69	75	853.16
92	69	76	814.05
92	69	81	809.55
92	69	82	812.28
92	69	83	819.91
92	69	84	816.18
92	70	74	819.37
92	70	75	813.4
92	70	76	784.99
92	70	81	776.44
92	70	82	806.5
92	70	83	821.58
92	70	84	812.45
92	71	74	799.99
92	71	75	801.56
92	71	76	783.2
92	71	81	804.29
92	71	82	840.95
92	71	83	851.83
92	71	84	850.99
92	72	74	819.84
92	72	75	814.36
92	72	76	801.88
92	72	81	843.59
92	72	82	878.45
92	72	83	886.43
92	72	84	889.68
92	73	74	795.08
92	73	75	799.48
92	73	76	787.71
92	73	81	903.37
92	73	82	942.82
92	73	83	959.2
92	73	84	956.82
92	74	74	791.84
92	74	75	794.23
92	74	76	778.44
92	74	81	957.91
92	74	82	990.09
92	74	83	1024.1
92	74	84	1027.3
92	75	81	1023.7
92	75	82	1035
92	75	83	1083
92	75	84	1091.8
92	76	81	975.74
92	76	82	1018.2
92	76	83	1054.6
92	76	84	1070.5
93	49	74	827.72
93	49	75	869.59
93	49	76	829.29
93	50	74	828.32
93	50	75	837.04
93	50	76	804.19
93	50	81	800.91
93	50	82	807.54
93	50	83	812.82
93	50	84	825.93
93	51	74	826.06
93	51	75	815.29
93	51	76	799.24
93	51	81	797.5
93	51	82	795.64
93	51	83	791.11
93	51	84	807.07
93	52	74	805.33
93	52	75	791.08
93	52	76	788.22
93	52	81	784.23
93	52	82	764.82
93	52	83	773.43
93	52	84	800.31
93	53	74	901.3
93	53	75	887.22
93	53	76	872.32
93	53	81	770.65
93	53	82	752.41
93	53	83	770.96
93	53	84	789.77
93	54	71	770.76
93	54	72	788.35
93	54	73	844.78
93	54	74	957.94
93	54	75	946.61
93	54	76	927.77
93	54	81	785.67
93	54	82	780.66
93	54	83	769.45
93	54	84	750.52
93	55	71	744.69
93	55	72	758.03
93	55	73	809.61
93	55	74	950.22
93	55	75	971.01
93	55	76	954.85
93	55	81	821.78
93	55	82	820.14
93	55	83	819.17
93	55	84	817.85
93	56	71	792.33
93	56	72	797.17
93	56	73	813.94
93	56	74	949.92
93	56	75	975.88
93	56	76	953.47
93	56	81	870.32
93	56	82	860.41
93	56	83	851.43
93	56	84	841.2
93	57	71	870.39
93	57	72	864.95
93	57	73	822.66
93	57	74	901.23
93	57	75	935.15
93	57	76	940.83
93	57	77	943.63
93	57	78	937.48
93	57	79	916.02
93	57	80	885.03
93	58	71	910.75
93	58	72	938.36
93	58	73	846.57
93	58	74	871.34
93	58	75	906.66
93	58	76	942.18
93	58	77	937.05
93	58	78	948.03
93	58	79	984.04
93	58	80	972.56
93	59	71	865.02
93	59	72	967.88
93	59	73	993.44
93	59	74	983.87
93	59	75	963.09
93	59	76	965.74
93	59	77	957.2
93	59	78	961.23
93	59	79	984.09
93	59	80	957.69
93	60	71	817.84
93	60	72	902.9
93	60	73	840.25
93	60	74	851.01
93	60	75	904.88
93	60	76	869.04
93	60	77	814.34
93	60	78	776.18
93	60	79	730.28
93	60	80	733.4
93	61	74	797.72
93	61	75	825.61
93	61	76	846.83
93	61	77	850.87
93	61	78	837.21
93	61	79	779.29
93	61	80	790.2
93	62	71	800.91
93	62	72	926.35
93	62	73	895.32
93	62	74	799.96
93	62	75	700.22
93	62	76	818.89
93	62	77	877.83
93	62	78	869.63
93	62	79	834.94
93	62	80	853.1
93	63	71	813.26
93	63	72	916.06
93	63	73	907.39
93	63	74	887.84
93	63	75	842.7
93	63	76	885.93
93	63	77	906.68
93	63	78	875.88
93	63	79	938.11
93	63	80	980.11
93	64	71	812.84
93	64	72	910.53
93	64	73	898.99
93	64	74	876.69
93	64	75	904.14
93	64	76	912.57
93	64	77	899.41
93	64	78	844.76
93	64	79	825.68
93	64	80	823.52
93	65	71	790.16
93	65	72	887.44
93	65	73	837.53
93	65	74	834.89
93	65	75	938.82
93	65	76	932.94
93	65	77	899.43
93	65	78	853.93
93	65	79	811.99
93	65	80	788.52
93	66	71	790.94
93	66	72	932.87
93	66	73	936.52
93	66	74	930.35
93	66	75	962.74
93	66	76	944.27
93	67	71	774.21
93	67	72	952.55
93	67	73	958.3
93	67	74	928.23
93	67	75	960.12
93	67	76	956.17
93	67	81	791.72
93	67	82	843.33
93	67	83	902.03
93	67	84	918.23
93	68	71	750.13
93	68	72	927.15
93	68	73	939.63
93	68	74	913.1
93	68	75	932.13
93	68	76	919.55
93	68	81	802.91
93	68	82	835.81
93	68	83	859.22
93	68	84	860.03
93	69	71	689.16
93	69	72	877.64
93	69	73	932.76
93	69	74	916.96
93	69	75	882.84
93	69	76	850.75
93	69	81	816.52
93	69	82	834.02
93	69	83	831.22
93	69	84	821.24
93	70	74	844.12
93	70	75	816.49
93	70	76	800.84
93	70	81	774.08
93	70	82	801.43
93	70	83	813.36
93	70	84	811.61
93	71	74	809.84
93	71	75	803.25
93	71	76	789.87
93	71	81	798.89
93	71	82	834.67
93	71	83	855.78
93	71	84	861.3
93	72	74	856.85
93	72	75	861.49
93	72	76	833.96
93	72	81	851.12
93	72	82	889.99
93	72	83	913.69
93	72	84	923.51
93	73	74	827.66
93	73	75	842.73
93	73	76	826.1
93	73	81	926.85
93	73	82	963.64
93	73	83	975.68
93	73	84	982.05
93	74	74	811.76
93	74	75	827.33
93	74	76	818.32
94	49	74	844.77
94	49	75	861.31
94	49	76	834.73
94	50	71	852.89
94	50	72	843.4
94	50	73	837.67
94	50	74	831.29
94	50	75	827.88
94	50	76	797.76
94	51	71	867.25
94	51	72	848.44
94	51	73	829.53
94	51	74	812.55
94	51	75	796.77
94	51	76	778.82
94	52	71	849.27
94	52	72	843.15
94	52	73	827.34
94	52	74	807.24
94	52	75	795.41
94	52	76	781.7
94	53	69	601.75
94	53	70	680.18
94	53	71	834.19
94	53	72	849.68
94	53	73	862.93
94	53	74	874.32
94	53	75	837.68
94	53	76	815.52
94	54	69	597.08
94	54	70	665.49
94	54	71	861.8
94	54	72	867.88
94	54	73	890.14
94	54	74	941.59
94	54	75	911.38
94	54	76	892.74
94	54	78	867.93
94	54	79	845.45
94	54	80	804.48
94	55	69	591.73
94	55	70	636.74
94	55	71	773.43
94	55	72	781.76
94	55	73	831.46
94	55	74	946.87
94	55	75	993.39
94	55	76	990.54
94	55	78	907.87
94	55	79	887.79
94	55	80	841.1
94	56	69	624.07
94	56	70	660.74
94	56	71	792.73
94	56	72	829.65
94	56	73	862.8
94	56	74	957.08
94	56	75	984.71
94	56	76	976.68
94	56	78	957.66
94	56	79	986.45
94	56	80	902.58
94	57	71	883.29
94	57	72	896.52
94	57	73	881.98
94	57	74	926.78
94	57	75	952.65
94	57	76	965.76
94	57	77	951.04
94	57	78	943.08
94	57	79	937.95
94	57	80	892.07
94	58	71	867.8
94	58	72	890.34
94	58	73	870.76
94	58	74	893.62
94	58	75	927.75
94	58	76	958.25
94	58	77	947.5
94	58	78	951.47
94	58	79	987.74
94	58	80	966.47
94	59	71	908.12
94	59	72	994.29
94	59	73	1037.2
94	59	74	1027.1
94	59	75	1008.5
94	59	76	998.08
94	59	77	972.98
94	59	78	962.82
94	59	79	986.37
94	59	80	953.39
94	60	71	795.2
94	60	72	819.86
94	60	73	786.69
94	60	74	781.07
94	60	75	816.13
94	60	76	877.89
94	60	77	823.22
94	60	78	752.73
94	60	79	715.41
94	60	80	751.8
94	61	71	538.54
94	61	72	545.07
94	61	73	613.53
94	61	74	706.89
94	61	75	778.97
94	61	76	864.55
94	61	77	875.95
94	61	78	848.97
94	61	79	757.7
94	61	80	777.99
94	62	71	657.59
94	62	72	676.54
94	62	73	731.86
94	62	74	776.71
94	62	75	814.7
94	62	76	889.86
94	62	77	919.23
94	62	78	909.41
94	62	79	825.55
94	62	80	835.07
94	63	71	763.62
94	63	72	852.06
94	63	73	916.43
94	63	74	976.79
94	63	75	1006.9
94	63	76	979.32
94	63	77	947.71
94	63	78	928.97
94	63	79	977.39
94	63	80	1005.1
94	64	71	859.91
94	64	72	987.32
94	64	73	997.63
94	64	74	990.69
94	64	75	989.66
94	64	76	970.48
94	64	77	951.72
94	64	78	920.2
94	64	79	883.88
94	64	80	859.25
94	65	71	839.22
94	65	72	985.43
94	65	73	956.61
94	65	74	932.63
94	65	75	961.68
94	65	76	960.86
94	65	77	945.84
94	65	78	922.43
94	65	79	879.76
94	65	80	842.32
94	66	71	829.53
94	66	72	955.71
94	66	73	974.43
94	66	74	992.77
94	66	75	1028.2
94	66	76	988.11
94	66	78	950.58
94	66	79	921.15
94	66	80	879.64
94	67	69	782.56
94	67	70	791.63
94	67	71	806.21
94	67	72	938.04
94	67	73	960.08
94	67	74	958.56
94	67	75	981.07
94	67	76	980.33
94	67	78	967.19
94	67	79	912.78
94	67	80	848.31
94	68	69	652.28
94	68	70	698.44
94	68	71	755.96
94	68	72	902.89
94	68	73	923.98
94	68	74	915.49
94	68	75	926.14
94	68	76	928.8
94	68	78	933.15
94	68	79	890.05
94	68	80	835.49
94	69	69	653.72
94	69	70	662.32
94	69	71	684.56
94	69	72	853.46
94	69	73	894.37
94	69	74	886.99
94	69	75	868.71
94	69	76	842.34
94	69	78	877.03
94	69	79	858.47
94	69	80	819.51
94	70	69	628.84
94	70	70	625.38
94	70	71	652.16
94	70	72	816.55
94	70	73	862.12
94	70	74	849.7
94	70	75	814.65
94	70	76	798.08
94	71	71	633.61
94	71	72	776.82
94	71	73	830
94	71	74	827.82
94	71	75	801.59
94	71	76	787.91
94	72	71	625.03
94	72	72	781.56
94	72	73	845.66
94	72	74	848.3
94	72	75	847.95
94	72	76	839.26
94	73	71	593.44
94	73	72	769.11
94	73	73	850.33
94	73	74	851.64
94	73	75	835.01
94	73	76	833.75
94	74	74	845.46
94	74	75	830.01
94	74	76	835.31
95	50	71	890.26
95	50	72	868.03
95	50	73	851.81
95	51	71	857.28
95	51	72	873.25
95	51	73	869.02
95	52	71	846.27
95	52	72	880.38
95	52	73	903.88
95	53	69	619.75
95	53	70	691.38
95	53	71	831.33
95	53	72	857.26
95	53	73	878.03
95	53	77	897.2
95	53	78	896.77
95	53	79	875.2
95	53	80	820.69
95	54	69	609.58
95	54	70	658.34
95	54	71	823.73
95	54	72	829.4
95	54	73	842.13
95	54	77	961.29
95	54	78	940.64
95	54	79	903.09
95	54	80	834.48
95	55	69	621.53
95	55	70	668.99
95	55	71	823.45
95	55	72	834.35
95	55	73	836.94
95	55	77	1026
95	55	78	982.42
95	55	79	939.91
95	55	80	862.94
95	56	69	644.51
95	56	70	684.47
95	56	71	811.37
95	56	72	841.8
95	56	73	862.2
95	56	77	982.69
95	56	78	994.56
95	56	79	1013.6
95	56	80	925.97
95	57	69	724.8
95	57	70	718.78
95	57	71	835.08
95	57	72	880.63
[truncated: 7,412 more rows]
