# Supplementary material for: From mathematics to medicine: A practical primer on topological data analysis (TDA) and the development of related analytic tools for the functional discovery of latent structure in fMRI data
Source: PLoS One. 2021 Aug 12;16(8):e0255859. doi: 10.1371/journal.pone.0255859 (PMC8360597; doi:10.1371/journal.pone.0255859)
Supplement: S1 Data — The included archive of .csv files has one .csv file for each time index. Each .csv file contains a single matrix, which has one column for each of the spatial coordinates x, y, z and one column for the fMRI signal amplitude at voxel (x, y, z) at that time index. This is normalized scan data for a single patient from our study, described in the paper, with an ACC (anterior cingulate cortex) mask applied. This is the data we used, together with our software implementation of our workflow (available at https://github.com/regalski/Wayne-State-TDA), to produce the persistence diagrams, vineyards, and loop locations pictured in the figures and described in the Workflow section of our paper. (ZIP) [file pone.0255859.s004.zip › lea2002_145_121_121_time_253_rdACC.csv]

86	49	77	747.73
86	49	78	717.99
86	49	79	715.67
86	49	80	713.64
86	50	77	747.57
86	50	78	704.73
86	50	79	705.08
86	50	80	703.11
86	51	77	720
86	51	78	712.24
86	51	79	704.24
86	51	80	691.77
86	52	77	756.7
86	52	78	729.17
86	52	79	713.47
86	52	80	706.75
86	53	77	832.02
86	53	78	752.74
86	53	79	739.18
86	53	80	735.89
86	54	77	866.63
86	54	78	839.79
86	54	79	808.93
86	54	80	780.6
86	55	77	875.49
86	55	78	866.46
86	55	79	848.48
86	55	80	851.09
86	56	77	853.63
86	56	78	868.06
86	56	79	879.3
86	56	80	897.59
86	57	77	847.97
86	57	78	876.21
86	57	79	887.65
86	57	80	878.9
86	57	81	850.04
86	57	82	823.61
86	58	77	854.18
86	58	78	868.04
86	58	79	883.03
86	58	80	885.25
86	58	81	883.02
86	58	82	889.1
86	59	81	843.18
86	59	82	845.82
86	60	81	768.83
86	60	82	777.97
86	61	81	812.55
86	61	82	802.9
86	62	81	818.56
86	62	82	841.61
86	63	77	884.45
86	63	78	852.1
86	63	79	848.36
86	63	80	832.38
86	63	81	813.01
86	63	82	837.55
86	64	77	845.27
86	64	78	814.39
86	64	79	816.48
86	64	80	786.74
86	64	81	736.02
86	64	82	719.48
86	65	77	881.22
86	65	78	874.49
86	65	79	844.14
86	65	80	799.23
86	65	81	752.28
86	65	82	747.86
86	66	77	896.23
86	66	78	899.31
86	66	79	854.16
86	66	80	815.55
86	66	81	774.43
86	66	82	752.72
86	67	77	803.26
86	67	78	854.87
86	67	79	850.12
86	67	80	837.06
86	68	77	870.03
86	68	78	879.3
86	68	79	862.92
86	68	80	843.3
86	69	77	843.52
86	69	78	831.42
86	69	79	812.33
86	69	80	786.37
86	70	77	782.67
86	70	78	774.4
86	70	79	755.31
86	70	80	726.9
86	71	77	759.24
86	71	78	750.18
86	71	79	743.42
86	71	80	720.8
86	72	77	740.59
86	72	78	735.2
86	72	79	726.49
86	72	80	711.26
86	73	77	739.38
86	73	78	738.17
86	73	79	719.56
86	73	80	706.37
87	46	81	924.85
87	46	82	906.07
87	46	83	891.56
87	46	84	898.29
87	47	81	861.02
87	47	82	838.75
87	47	83	822.64
87	47	84	830.19
87	48	81	749.72
87	48	82	748.01
87	48	83	745.63
87	48	84	763.28
87	49	77	751.89
87	49	78	726.36
87	49	79	729.63
87	49	80	730.47
87	49	81	734.12
87	49	82	724.17
87	49	83	710.18
87	49	84	732.82
87	50	77	751.75
87	50	78	726.04
87	50	79	731.91
87	50	80	726.01
87	50	81	715.59
87	50	82	703.12
87	50	83	693.38
87	50	84	711.55
87	51	77	736.52
87	51	78	723.74
87	51	79	706.35
87	51	80	687.66
87	52	77	782.33
87	52	78	750.55
87	52	79	719.4
87	52	80	698
87	53	77	866.21
87	53	78	784.4
87	53	79	751.13
87	53	80	718.72
87	54	77	878.93
87	54	78	846.32
87	54	79	799.67
87	54	80	734.03
87	55	77	884.17
87	55	78	887.86
87	55	79	860.6
87	55	80	812.44
87	55	81	775.6
87	55	82	739.23
87	55	83	745.97
87	55	84	753.05
87	56	77	860.88
87	56	78	904.71
87	56	79	921.17
87	56	80	898.31
87	56	81	836.98
87	56	82	773.54
87	56	83	757.03
87	56	84	753.17
87	57	77	866.57
87	57	78	898.36
87	57	79	909.97
87	57	80	913.14
87	57	81	867.28
87	57	82	796.14
87	57	83	761.01
87	57	84	761.33
87	58	77	872.91
87	58	78	885.41
87	58	79	895.85
87	58	80	912.95
87	58	81	911.29
87	58	82	902.11
87	58	83	893.1
87	58	84	882.35
87	59	77	850.04
87	59	78	844.28
87	59	79	860.87
87	59	80	871.83
87	59	81	865.98
87	59	82	861.1
87	59	83	862.57
87	59	84	871.32
87	60	77	776.42
87	60	78	765.82
87	60	79	771.07
87	60	80	757.18
87	60	81	765.33
87	60	82	776.24
87	60	83	805.46
87	60	84	845.64
87	61	77	745.38
87	61	78	741.12
87	61	79	797.91
87	61	80	838.05
87	61	81	845.13
87	61	82	794.15
87	61	83	797.63
87	61	84	831.52
87	62	77	771.51
87	62	78	770.7
87	62	79	808.83
87	62	80	840.39
87	62	81	853.63
87	62	82	826.62
87	62	83	824.92
87	62	84	830.53
87	63	77	926.3
87	63	78	883.22
87	63	79	825.4
87	63	80	823.2
87	63	81	832.8
87	63	82	844.64
87	63	83	836.17
87	63	84	804.8
87	64	77	845.16
87	64	78	793.29
87	64	79	739.74
87	64	80	736.46
87	64	81	756
87	64	82	803.12
87	64	83	790.07
87	64	84	743.11
87	65	77	853
87	65	78	839.48
87	65	79	789.57
87	65	80	758.69
87	65	81	736.6
87	65	82	749.62
87	65	83	746.58
87	65	84	730.44
87	66	77	877.21
87	66	78	881.42
87	66	79	812.34
87	66	80	764.86
87	66	81	729.49
87	66	82	712.91
87	66	83	712.2
87	66	84	724.24
87	67	77	870.15
87	67	78	854.49
87	67	79	769.3
87	67	80	733.72
87	67	81	724.8
87	67	82	691.44
87	67	83	691.93
87	67	84	721.12
87	68	77	868.59
87	68	78	848.86
87	68	79	786.96
87	68	80	752.36
87	68	81	735.58
87	68	82	713.67
87	68	83	705.54
87	68	84	714.39
87	69	77	820.57
87	69	78	791.38
87	69	79	764.58
87	69	80	744.95
87	70	77	720.74
87	70	78	708.9
87	70	79	731.15
87	70	80	725.25
87	71	77	751.26
87	71	78	742.54
87	71	79	733.65
87	71	80	711.76
87	72	77	750.54
87	72	78	742.49
87	72	79	715.27
87	72	80	701.19
87	73	77	735.16
87	73	78	735.18
87	73	79	698.59
87	73	80	697.77
87	73	81	709.98
87	73	82	735.82
87	73	83	752.08
87	73	84	762.58
87	74	81	731.71
87	74	82	803.54
87	74	83	850.6
87	74	84	868.32
87	75	81	743.64
87	75	82	844.2
87	75	83	896.02
87	75	84	901.79
87	76	81	762.75
87	76	82	886.34
87	76	83	927.84
87	76	84	921.11
88	46	81	937.34
88	46	82	931.76
88	46	83	926.62
88	46	84	934.21
88	47	81	879.12
88	47	82	863.52
88	47	83	850.12
88	47	84	849.18
88	48	81	726.93
88	48	82	734.93
88	48	83	744.54
88	48	84	758.55
88	49	77	747.64
88	49	78	733.7
88	49	79	744.34
88	49	80	744.48
88	49	81	734.41
88	49	82	739.08
88	49	83	737.59
88	49	84	754.73
88	50	77	738.6
88	50	78	739.13
88	50	79	756.3
88	50	80	753.67
88	50	81	742.54
88	50	82	731.49
88	50	83	720.17
88	50	84	735.71
88	51	77	761.76
88	51	78	730.6
88	51	79	719.53
88	51	80	710.66
88	52	77	815.27
88	52	78	774.83
88	52	79	758.07
88	52	80	741.29
88	53	77	901.39
88	53	78	851.45
88	53	79	821.85
88	53	80	785.36
88	54	77	898.17
88	54	78	860.44
88	54	79	828.8
88	54	80	793.29
88	55	77	896.46
88	55	78	869.7
88	55	79	849.09
88	55	80	829.16
88	55	81	808.51
88	55	82	800.8
88	55	83	829.04
88	55	84	828.42
88	56	77	895.91
88	56	78	877.9
88	56	79	878.38
88	56	80	873.92
88	56	81	834.3
88	56	82	805.53
88	56	83	828.92
88	56	84	832.79
88	57	77	880.17
88	57	78	894.73
88	57	79	901.94
88	57	80	890.87
88	57	81	842.36
88	57	82	788.75
88	57	83	802.18
88	57	84	825.94
88	58	77	886.01
88	58	78	895.82
88	58	79	902.51
88	58	80	899.21
88	58	81	886.24
88	58	82	877.62
88	58	83	902.7
88	58	84	919.68
88	59	77	902.37
88	59	78	887.55
88	59	79	875.33
88	59	80	868.66
88	59	81	845.6
88	59	82	819.63
88	59	83	838.95
88	59	84	866.34
88	60	77	879.23
88	60	78	837.12
88	60	79	783.01
88	60	80	776.43
88	60	81	752.72
88	60	82	725.26
88	60	83	772.71
88	60	84	830.83
88	61	77	870.05
88	61	78	841.03
88	61	79	821.39
88	61	80	866.22
88	61	81	867.74
88	61	82	812.85
88	61	83	826.3
88	61	84	856.83
88	62	77	873.78
88	62	78	856.56
88	62	79	832.23
88	62	80	874
88	62	81	897.8
88	62	82	874.35
88	62	83	875.83
88	62	84	880.58
88	63	77	920.27
88	63	78	898.28
88	63	79	836.78
88	63	80	861.65
88	63	81	893.82
88	63	82	907.33
88	63	83	898.77
88	63	84	868.84
88	64	77	848.91
88	64	78	809.88
88	64	79	728.38
88	64	80	778.2
88	64	81	839.34
88	64	82	873.61
88	64	83	857.14
88	64	84	798.43
88	65	77	845.83
88	65	78	809.83
88	65	79	723.23
88	65	80	755.95
88	65	81	802.76
88	65	82	839.54
88	65	83	828.11
88	65	84	777.78
88	66	77	869.72
88	66	78	825.84
88	66	79	734.11
88	66	80	738.29
88	66	81	766.43
88	66	82	791.17
88	66	83	781.62
88	66	84	751.73
88	67	77	881.72
88	67	78	796.43
88	67	79	722.82
88	67	80	711.55
88	67	81	719.31
88	67	82	723.58
88	67	83	722.87
88	67	84	725.37
88	68	77	826.29
88	68	78	769.9
88	68	79	730.16
88	68	80	724.7
88	68	81	727.96
88	68	82	727.22
88	68	83	731.06
88	68	84	747.03
88	69	77	763.77
88	69	78	739.29
88	69	79	720.15
88	69	80	726.86
88	70	77	723.74
88	70	78	722.02
88	70	79	704.94
88	70	80	725.4
88	71	77	728.97
88	71	78	727.09
88	71	79	730.11
88	71	80	747.19
88	72	77	729.62
88	72	78	727.96
88	72	79	736.46
88	72	80	750.02
88	73	77	728.88
88	73	78	738.15
88	73	79	732.34
88	73	80	733.33
88	73	81	733.06
88	73	82	757.01
88	73	83	775.36
88	73	84	780.65
88	74	81	786.24
88	74	82	848.24
88	74	83	887.03
88	74	84	896.49
88	75	81	824.18
88	75	82	902.3
88	75	83	938.61
88	75	84	928.81
88	76	81	869.52
88	76	82	948.54
88	76	83	952.91
88	76	84	912.71
89	46	81	940.91
89	46	82	943.31
89	46	83	934.27
89	46	84	922.11
89	47	81	900.49
89	47	82	884.11
89	47	83	867.33
89	47	84	848.05
89	48	81	746.75
89	48	82	743.51
89	48	83	744.46
89	48	84	744.37
89	49	77	747.27
89	49	78	746.06
89	49	79	745.73
89	49	80	741.38
89	49	81	726.67
89	49	82	741.75
89	49	83	756.77
89	49	84	766.81
89	50	74	734.5
89	50	75	709.55
89	50	76	727.5
89	50	77	731.99
89	50	78	739.89
89	50	79	754.48
89	50	80	745.21
89	50	81	728.13
89	50	82	736.48
89	50	83	742.98
89	50	84	754.57
89	51	74	770.75
89	51	75	770.95
89	51	76	808.58
89	51	77	804.76
89	51	78	782.24
89	51	79	756.63
89	51	80	734.7
89	51	81	728.33
89	51	82	718.71
89	51	83	706.4
89	51	84	725.11
89	52	74	790.17
89	52	75	844.94
89	52	76	884.67
89	52	77	871.48
89	52	78	838.4
89	52	79	817.66
89	52	80	803.57
89	52	81	782.14
89	52	82	769.19
89	52	83	767.61
89	52	84	766.42
89	53	74	824.65
89	53	75	897.18
89	53	76	920.46
89	53	77	926.71
89	53	78	915.72
89	53	79	903.45
89	53	80	876.14
89	53	81	820.63
89	53	82	807.52
89	53	83	818.9
89	53	84	810.77
89	54	74	821.86
89	54	75	901.19
89	54	76	926.51
89	54	77	925.86
89	54	78	895.66
89	54	79	869.15
89	54	80	847.37
89	54	81	843.14
89	54	82	850.85
89	54	83	863.46
89	54	84	850.1
89	55	75	867.38
89	55	76	899.98
89	55	77	907.51
89	55	78	878.4
89	55	79	873.88
89	55	80	874.77
89	55	81	864.31
89	55	82	861.08
89	55	83	883.39
89	55	84	890.91
89	56	75	810.36
89	56	76	852.68
89	56	77	883.77
89	56	78	863.13
89	56	79	879.76
89	56	80	897.86
89	56	81	872.1
89	56	82	856.92
89	56	83	882.01
89	56	84	894.99
89	57	75	854.83
89	57	76	862.78
89	57	77	878.83
89	57	78	872.33
89	57	79	869.85
89	57	80	865.65
89	57	81	850.46
89	57	82	835.72
89	57	83	859.72
89	57	84	877.44
89	58	77	894.46
89	58	78	890.61
89	58	79	900.41
89	58	80	913.83
89	58	81	920.34
89	58	82	926.84
89	58	83	957.33
89	58	84	973.99
89	59	77	918.16
89	59	78	895.45
89	59	79	881.47
89	59	80	888.98
89	59	81	873.14
89	59	82	845.5
89	59	83	851.72
89	59	84	862.19
89	60	77	835.94
89	60	78	802.06
89	60	79	773
89	60	80	782.38
89	60	81	752.91
89	60	82	706.05
89	60	83	738.2
89	60	84	787.03
89	61	77	841.52
89	61	78	813.86
89	61	79	791.9
89	61	80	807.68
89	61	81	792.01
89	61	82	737.92
89	61	83	768.81
89	61	84	815.05
89	62	77	849.31
89	62	78	827.17
89	62	79	805.35
89	62	80	840.08
89	62	81	856.91
89	62	82	838.55
89	62	83	870.39
89	62	84	902.37
89	63	77	882.1
89	63	78	877.66
89	63	79	842.64
89	63	80	899.45
89	63	81	931.01
89	63	82	923.42
89	63	83	927.25
89	63	84	929.67
89	64	77	851.97
89	64	78	808.13
89	64	79	730.5
89	64	80	808.26
89	64	81	870.63
89	64	82	885.11
89	64	83	878.84
89	64	84	843.2
89	65	77	832.68
89	65	78	788.23
89	65	79	716.39
89	65	80	784.19
89	65	81	852.91
89	65	82	898.93
89	65	83	894.18
89	65	84	838.33
89	66	75	889.47
89	66	76	875.31
89	66	77	826.77
89	66	78	787.19
89	66	79	734.92
89	66	80	766.29
89	66	81	808.18
89	66	82	859.1
89	66	83	854.87
89	66	84	800.91
89	67	75	893.72
89	67	76	861.73
89	67	77	803.05
89	67	78	767.46
89	67	79	749.23
89	67	80	728.24
89	67	81	725.36
89	67	82	761.79
89	67	83	767.31
89	67	84	749.4
89	68	75	853.27
89	68	76	821.24
89	68	77	785.08
89	68	78	768.76
89	68	79	770.1
89	68	80	750.06
89	68	81	743.34
89	68	82	755.21
89	68	83	767.76
89	68	84	785.99
89	69	74	814.31
89	69	75	797.04
89	69	76	774.62
89	69	77	760.31
89	69	78	761.15
89	69	79	771.04
89	69	80	759.14
89	69	81	752.6
89	69	82	754.44
89	69	83	770.48
89	69	84	801.99
89	70	74	747.27
89	70	75	756.26
89	70	76	755.54
89	70	77	743.47
89	70	78	737.72
89	70	79	733.72
89	70	80	741.42
89	70	81	754.35
89	70	82	767.19
89	70	83	783.54
89	70	84	806.86
89	71	74	735.35
89	71	75	746.45
89	71	76	743.39
89	71	77	747.22
89	71	78	750.06
89	71	79	751.08
89	71	80	763.81
89	71	81	772.72
89	71	82	767.9
89	71	83	771.79
89	71	84	781.51
89	72	74	745.37
89	72	75	742.92
89	72	76	737.38
89	72	77	748.88
89	72	78	752.46
89	72	79	754.32
89	72	80	769.5
89	72	81	779.08
89	72	82	784.52
89	72	83	798.51
89	72	84	805.17
89	73	74	717.61
89	73	75	709.32
89	73	76	752.58
89	73	77	745.94
89	73	78	736.83
89	73	79	738.06
89	73	80	746.19
89	73	81	760.83
89	73	82	803.22
89	73	83	829.2
89	73	84	832.69
89	74	81	841.31
89	74	82	895.25
89	74	83	921.54
89	74	84	923.52
89	75	81	898.76
89	75	82	956.37
89	75	83	982.73
89	75	84	971.59
89	76	81	930.19
89	76	82	979.92
89	76	83	983
89	76	84	948.7
90	46	81	931.67
90	46	82	940.44
90	46	83	935.27
90	46	84	908.67
90	47	81	920.97
90	47	82	895.36
90	47	83	875.4
90	47	84	853.74
90	48	81	770.93
90	48	82	756.06
90	48	83	752.7
90	48	84	754.95
90	49	74	728.79
90	49	75	733.95
90	49	76	758.16
90	49	81	740.05
90	49	82	748.43
90	49	83	765.05
90	49	84	776
90	50	74	738.05
90	50	75	728.93
90	50	76	753.22
90	50	77	745.58
90	50	78	736.61
90	50	79	741.16
90	50	80	745
90	50	81	736.61
90	50	82	748.1
90	50	83	763.09
90	50	84	773.58
90	51	74	764.29
90	51	75	776.32
90	51	76	832.29
90	51	77	833.99
90	51	78	814.97
90	51	79	781.77
90	51	80	758.76
90	51	81	746.47
90	51	82	735.51
90	51	83	722.89
90	51	84	739.08
90	52	74	770.57
90	52	75	831.77
90	52	76	904.04
90	52	77	905.75
90	52	78	889.81
90	52	79	864.69
90	52	80	849.66
90	52	81	827.9
90	52	82	804.16
90	52	83	785.9
90	52	84	777.18
90	53	74	807.61
90	53	75	870.74
90	53	76	898.63
90	53	77	928.84
90	53	78	961.94
90	53	79	982.89
90	53	80	952.2
90	53	81	889.56
90	53	82	855.85
90	53	83	847.29
90	53	84	832.44
90	54	74	810.1
90	54	75	870.85
90	54	76	907.36
90	54	77	926.92
90	54	78	917.16
90	54	79	912.47
90	54	80	902.86
90	54	81	899.84
90	54	82	905.2
90	54	83	916.46
90	54	84	897.44
90	55	74	792.86
90	55	75	835.88
90	55	76	887.73
90	55	77	911.63
90	55	78	909.66
90	55	79	930.08
90	55	80	941.09
90	55	81	929.35
90	55	82	921.83
90	55	83	926.45
90	55	84	933.58
90	56	74	826.68
90	56	75	814.76
90	56	76	861.82
90	56	77	917.52
90	56	78	944.5
90	56	79	960.95
90	56	80	968.32
90	56	81	935.14
90	56	82	922.47
90	56	83	928.51
90	56	84	933.35
90	57	74	889.2
90	57	75	854.98
90	57	76	862.66
90	57	77	883.18
90	57	78	890.98
90	57	79	891.35
90	57	80	881.22
90	57	81	888.92
90	57	82	901.8
90	57	83	913.78
90	57	84	910.66
90	58	74	920.13
90	58	75	883.02
90	58	76	881.25
90	58	77	894.38
90	58	78	909.32
90	58	79	931.16
90	58	80	949.8
90	58	81	970.13
90	58	82	998.28
90	58	83	1027.6
90	58	84	1030.8
90	59	75	928.51
90	59	76	936.78
90	59	77	924.68
90	59	78	904.94
90	59	79	896.05
90	59	80	904.88
90	59	81	901.55
90	59	82	895.57
90	59	83	876.72
90	59	84	855.47
90	60	75	746.27
90	60	76	727.86
90	60	77	715.18
90	60	78	718.76
90	60	79	733.97
90	60	80	758.26
90	60	81	759.82
90	60	82	742.4
90	60	83	710.81
90	60	84	707.22
90	61	77	779.83
90	61	78	786.19
90	61	79	782.73
90	61	80	769.51
90	61	81	733.43
90	61	82	672.51
90	61	83	661.15
90	61	84	693.66
90	62	75	903.08
90	62	76	840.54
90	62	77	839.76
90	62	78	826.34
90	62	79	808.5
90	62	80	819.73
90	62	81	820.86
90	62	82	797.87
90	62	83	844.58
90	62	84	902.79
90	63	75	828.13
90	63	76	877.18
90	63	77	883.47
90	63	78	882.08
90	63	79	873.93
90	63	80	942.1
90	63	81	960.74
90	63	82	926.21
90	63	83	956.24
90	63	84	992.03
90	64	75	838.55
90	64	76	906.17
90	64	77	849.57
90	64	78	804.89
90	64	79	753.11
90	64	80	837.68
90	64	81	878.07
90	64	82	866.71
90	64	83	881.62
90	64	84	890.58
90	65	74	852.15
90	65	75	851.77
90	65	76	896.45
90	65	77	818.52
90	65	78	768.67
90	65	79	730.75
90	65	80	812.96
90	65	81	880.48
90	65	82	926.37
90	65	83	937.4
90	65	84	908.97
90	66	74	933.02
90	66	75	925.19
90	66	76	869.43
90	66	77	798.8
90	66	78	758.6
90	66	79	747.91
90	66	80	806.8
90	66	81	856.6
90	66	82	915.88
90	66	83	909.42
90	66	84	860.33
90	67	74	904.17
90	67	75	880.71
90	67	76	822.92
90	67	77	753.6
90	67	78	730.59
90	67	79	765.8
90	67	80	767.03
90	67	81	764.38
90	67	82	808.83
90	67	83	808.84
90	67	84	773.73
90	68	74	857.32
90	68	75	843.99
90	68	76	797.81
90	68	77	755.85
90	68	78	752.32
90	68	79	794.48
90	68	80	792.34
90	68	81	782.04
90	68	82	795.53
90	68	83	803.46
90	68	84	810.18
90	69	74	829.57
90	69	75	813.77
90	69	76	781.12
90	69	77	768.71
90	69	78	774.8
90	69	79	806.21
90	69	80	807.66
90	69	81	790.33
90	69	82	779.76
90	69	83	789.28
90	69	84	815.45
90	70	74	772.52
90	70	75	783.6
90	70	76	777.64
90	70	77	758.73
90	70	78	748.36
90	70	79	757.58
90	70	80	760.64
90	70	81	760.72
90	70	82	777.54
90	70	83	793.77
90	70	84	806.62
90	71	74	767.56
90	71	75	775.56
90	71	76	770.92
90	71	77	764.74
90	71	78	762.76
90	71	79	765.44
90	71	80	770.46
90	71	81	772.39
90	71	82	774.35
90	71	83	781.54
90	71	84	798.75
90	72	74	789.37
90	72	75	782.71
90	72	76	768.67
90	72	77	769.4
90	72	78	772.43
90	72	79	774.92
90	72	80	785.44
90	72	81	791.33
90	72	82	792.29
90	72	83	803.08
90	72	84	825.01
90	73	74	799.97
90	73	75	796.57
90	73	76	806.44
90	73	81	815.73
90	73	82	853.65
90	73	83	879.55
90	73	84	887.4
90	74	81	904.68
90	74	82	940.84
90	74	83	958.44
90	74	84	956.83
90	75	81	982.73
90	75	82	1008.2
90	75	83	1016.4
90	75	84	1006.8
90	76	81	971.29
90	76	82	1001.9
90	76	83	1009.3
90	76	84	993.41
91	47	81	938.38
91	47	82	908.68
91	47	83	880.91
91	47	84	867.76
91	48	81	802.99
91	48	82	780.9
91	48	83	774.76
91	48	84	796.61
91	49	74	767.47
91	49	75	771.85
91	49	76	789.28
91	49	81	762.4
91	49	82	766.63
91	49	83	776.34
91	49	84	802.54
91	50	74	764.35
91	50	75	760.79
91	50	76	774.67
91	50	81	766.32
91	50	82	774.52
91	50	83	783.57
91	50	84	803.36
91	51	74	785.68
91	51	75	800.97
91	51	76	840.8
91	51	81	759.24
91	51	82	757.74
91	51	83	757.01
91	51	84	782.08
91	52	74	804.67
91	52	75	856.39
91	52	76	915.37
91	52	81	822.03
91	52	82	807.07
91	52	83	786.76
91	52	84	789.61
91	53	74	869.24
91	53	75	917.67
91	53	76	929.5
91	53	81	895.05
91	53	82	860.94
91	53	83	837.94
91	53	84	823.38
91	54	74	876.21
91	54	75	918.41
91	54	76	931.55
91	54	81	924.67
91	54	82	924.32
91	54	83	925.06
91	54	84	884.68
91	55	74	836.31
91	55	75	875.79
91	55	76	910.12
91	55	81	968.32
91	55	82	964.03
91	55	83	963.97
91	55	84	956.21
91	56	74	852.78
91	56	75	871.52
91	56	76	905.38
91	56	81	991.46
91	56	82	980.26
91	56	83	968.3
91	56	84	957.94
91	57	74	890.29
91	57	75	869.55
91	57	76	886.75
91	57	77	902.42
91	57	78	919.2
91	57	79	918.44
91	57	80	905.78
91	57	81	930.2
91	57	82	952.61
91	57	83	935.03
91	57	84	926.08
91	58	74	917.21
91	58	75	888.35
91	58	76	898.96
91	58	77	910.95
91	58	78	935.2
91	58	79	962.4
91	58	80	978.35
91	58	81	1001.9
91	58	82	1034.5
91	58	83	1049.8
91	58	84	1044.9
91	59	74	937.45
91	59	75	981.3
91	59	76	979.92
91	59	77	937.67
91	59	78	931.63
91	59	79	933.9
91	59	80	932.76
91	59	81	934.89
91	59	82	944.93
91	59	83	923.67
91	59	84	884.42
91	60	74	811.36
91	60	75	743.46
91	60	76	706.42
91	60	77	690.18
91	60	78	684.12
91	60	79	699.85
91	60	80	713.04
91	60	81	751.92
91	60	82	806
91	60	83	750.91
91	60	84	717.18
91	61	74	837.83
91	61	75	735.37
91	61	76	708.29
91	61	77	778.25
91	61	78	786.2
91	61	79	791.06
91	61	80	779.96
91	61	81	760.34
91	61	82	735.51
91	61	83	621.69
91	61	84	577.04
91	62	74	988.77
91	62	75	819.55
91	62	76	764.51
91	62	77	850.13
91	62	78	846.86
91	62	79	839.79
91	62	80	852.9
91	62	81	854.32
91	62	82	839.64
91	62	83	812.55
91	62	84	825.11
91	63	74	810.62
91	63	75	826.61
91	63	76	897.21
91	63	77	892.26
91	63	78	892.55
91	63	79	906.21
91	63	80	974.24
91	63	81	995.87
91	63	82	954.4
91	63	83	945.24
91	63	84	954.11
91	64	74	837.32
91	64	75	875.69
91	64	76	929.69
91	64	77	853.57
91	64	78	809.04
91	64	79	793.56
91	64	80	852.35
91	64	81	866.11
91	64	82	818.08
91	64	83	847.71
91	64	84	884.38
91	65	74	889.69
91	65	75	893.94
91	65	76	918.91
91	65	77	828.14
91	65	78	766.43
91	65	79	750.6
91	65	80	817.61
91	65	81	864.85
91	65	82	886.31
91	65	83	926.64
91	65	84	935.85
91	66	74	920.88
91	66	75	927.7
91	66	76	884.45
91	66	77	811.45
91	66	78	761.66
91	66	79	752.69
91	66	80	816.07
91	66	81	869.59
91	66	82	917.28
91	66	83	929.19
91	66	84	910.13
91	67	74	902.65
91	67	75	879.35
91	67	76	827.07
91	67	81	826.67
91	67	82	859.34
91	67	83	862.13
91	67	84	837.44
91	68	74	866.67
91	68	75	843.02
91	68	76	807.51
91	68	81	845.85
91	68	82	848.63
91	68	83	840.24
91	68	84	839.29
91	69	74	852.39
91	69	75	834.2
91	69	76	808.46
91	69	81	848.77
91	69	82	823.06
91	69	83	812.47
91	69	84	818.96
91	70	74	802.29
91	70	75	805.2
91	70	76	793.95
91	70	81	782.71
91	70	82	778.9
91	70	83	778.71
91	70	84	784.19
91	71	74	783.55
91	71	75	789.51
91	71	76	787.87
91	71	81	782.98
91	71	82	791.65
91	71	83	793.02
91	71	84	795.03
91	72	74	797.89
91	72	75	798.23
91	72	76	799.76
91	72	81	806.67
91	72	82	818.93
91	72	83	821.71
91	72	84	824.4
91	73	74	807.67
91	73	75	816.52
91	73	76	820.98
91	73	81	897.57
91	73	82	899.54
91	73	83	900.07
91	73	84	905.65
91	74	74	804.34
91	74	75	809.06
91	74	76	800.32
91	74	81	974.42
91	74	82	966.66
91	74	83	968.09
91	74	84	979.23
91	75	81	1037.3
91	75	82	1020.3
91	75	83	1023.5
91	75	84	1034.9
91	76	81	1001.6
91	76	82	1008
91	76	83	1017.3
91	76	84	1025.3
92	47	81	951.77
92	47	82	950.04
92	47	83	939.51
92	47	84	932.65
92	48	81	837.9
92	48	82	846.2
92	48	83	855.39
92	48	84	874.12
92	49	74	795.1
92	49	75	801.9
92	49	76	816
92	49	81	785.82
92	49	82	802.25
92	49	83	817.69
92	49	84	834.72
92	50	74	797.07
92	50	75	788.57
92	50	76	790.2
92	50	81	785.44
92	50	82	789.6
92	50	83	797.01
92	50	84	810.52
92	51	74	810.23
92	51	75	813.39
92	51	76	824.71
92	51	81	752.45
92	51	82	763.79
92	51	83	782.06
92	51	84	806.91
92	52	74	827.59
92	52	75	851.1
92	52	76	875.2
92	52	81	756.15
92	52	82	757.61
92	52	83	770.05
92	52	84	788.31
92	53	74	901.93
92	53	75	939.94
92	53	76	935.01
92	53	81	794.23
92	53	82	779.77
92	53	83	782.88
92	53	84	787.38
92	54	74	919.06
92	54	75	955.76
92	54	76	948.65
92	54	81	874.93
92	54	82	859.63
92	54	83	839.01
92	54	84	804.77
92	55	74	889.49
92	55	75	927.4
92	55	76	938.2
92	55	81	921.82
92	55	82	911.13
92	55	83	911.68
92	55	84	887.48
92	56	74	898.62
92	56	75	938.7
92	56	76	939.41
92	56	81	948.07
92	56	82	932.05
92	56	83	932.04
92	56	84	906.55
92	57	74	897.36
92	57	75	900.45
92	57	76	913.88
92	57	77	937.44
92	57	78	959.95
92	57	79	956.72
92	57	80	938.99
92	57	81	913.28
92	57	82	900.64
92	57	83	897.9
92	57	84	894.34
92	58	74	914.99
92	58	75	910.98
92	58	76	930.21
92	58	77	948.75
92	58	78	980.14
92	58	79	997.69
92	58	80	1000.2
92	58	81	968.07
92	58	82	950.38
92	58	83	961.4
92	58	84	970.33
92	59	74	994.7
92	59	75	1025.9
92	59	76	1017.4
92	59	77	967.66
92	59	78	980.05
92	59	79	970.14
92	59	80	948.96
92	59	81	919.92
92	59	82	905.08
92	59	83	895.03
92	59	84	864.05
92	60	74	873.34
92	60	75	817.01
92	60	76	783.93
92	60	77	796.24
92	60	78	810.13
92	60	79	790.56
92	60	80	737.72
92	60	81	771.08
92	60	82	844.59
92	60	83	820.88
92	60	84	774.96
92	61	74	857.28
92	61	75	715.15
92	61	76	676.38
92	61	77	857.29
92	61	78	878.14
92	61	79	862.25
92	61	80	835.48
92	61	81	879.55
92	61	82	941.46
92	61	83	843.08
92	61	84	730.02
92	62	74	949.57
92	62	75	709.6
92	62	76	652.63
92	62	77	875.59
92	62	78	899.62
92	62	79	884.13
92	62	80	897.23
92	62	81	948.87
92	62	82	1007.8
92	62	83	953.14
92	62	84	908.21
92	63	74	828.63
92	63	75	848.17
92	63	76	910.95
92	63	77	882.2
92	63	78	874.24
92	63	79	908.38
92	63	80	980.3
92	63	81	1027.4
92	63	82	1053.7
92	63	83	1021.6
92	63	84	991.09
92	64	74	848.58
92	64	75	885.07
92	64	76	943
92	64	77	872.34
92	64	78	826.66
92	64	79	809.39
92	64	80	844.72
92	64	81	886.46
92	64	82	924.34
92	64	83	924.27
92	64	84	918.25
92	65	74	890.89
92	65	75	902.78
92	65	76	935.22
92	65	77	868.9
92	65	78	804.52
92	65	79	764.32
92	65	80	802.11
92	65	81	857.85
92	65	82	938
92	65	83	965.08
92	65	84	967.45
92	66	74	932.17
92	66	75	938.44
92	66	76	922.16
92	66	77	873.87
92	66	78	806.94
92	66	79	746
92	66	80	788.81
92	66	81	853.25
92	66	82	944.15
92	66	83	962.27
92	66	84	956.58
92	67	74	912.79
92	67	75	891.25
92	67	76	857
92	67	81	802.36
92	67	82	875.57
92	67	83	901.91
92	67	84	903.01
92	68	74	888.65
92	68	75	855.01
92	68	76	823.54
92	68	81	803.81
92	68	82	837.31
92	68	83	849.8
92	68	84	856.37
92	69	74	878.56
92	69	75	848.23
92	69	76	831.09
92	69	81	808.58
92	69	82	803.28
92	69	83	807.91
92	69	84	816.19
92	70	74	821.39
92	70	75	815.44
92	70	76	801.02
92	70	81	764.41
92	70	82	773.49
92	70	83	777.57
92	70	84	779.44
92	71	74	793.95
92	71	75	806.61
92	71	76	797.24
92	71	81	786.35
92	71	82	805.02
92	71	83	813.89
92	71	84	820.05
92	72	74	809.82
92	72	75	815.42
92	72	76	814.95
92	72	81	827.59
92	72	82	849.47
92	72	83	862.45
92	72	84	870.7
92	73	74	807.05
92	73	75	805.51
92	73	76	798.78
92	73	81	921.42
92	73	82	920.87
92	73	83	930.24
92	73	84	944.84
92	74	74	810.82
92	74	75	807.25
92	74	76	787.48
92	74	81	975.93
92	74	82	973.11
92	74	83	988.14
92	74	84	1013.3
92	75	81	998.76
92	75	82	1018.1
92	75	83	1044.2
92	75	84	1070.9
92	76	81	979.81
92	76	82	988.31
92	76	83	1004.6
92	76	84	1033.6
93	49	74	803.74
93	49	75	811.57
93	49	76	829.28
93	50	74	816.39
93	50	75	802.06
93	50	76	794.19
93	50	81	786.92
93	50	82	787.52
93	50	83	801.86
93	50	84	818.99
93	51	74	833.16
93	51	75	812.43
93	51	76	784.37
93	51	81	793.56
93	51	82	791.69
93	51	83	801.15
93	51	84	827.13
93	52	74	837.33
93	52	75	819.13
93	52	76	779.26
93	52	81	777.26
93	52	82	763.81
93	52	83	766.43
93	52	84	818.37
93	53	74	896.35
93	53	75	906.33
93	53	76	885.42
93	53	81	757.65
93	53	82	745.44
93	53	83	745.03
93	53	84	800.87
93	54	71	675.83
93	54	72	795.41
93	54	73	880.81
93	54	74	922.9
93	54	75	951.64
93	54	76	941.85
93	54	81	799.68
93	54	82	790.67
93	54	83	773.44
93	54	84	766.5
93	55	71	655.69
93	55	72	759
93	55	73	859.61
93	55	74	926.23
93	55	75	966.07
93	55	76	957.89
93	55	81	820.77
93	55	82	818.15
93	55	83	821.22
93	55	84	819.95
93	56	71	720.37
93	56	72	812.18
93	56	73	890.98
93	56	74	939.99
93	56	75	970
93	56	76	947.56
93	56	81	846.34
93	56	82	843.46
93	56	83	852.49
93	56	84	847.26
93	57	71	811.41
93	57	72	885.01
93	57	73	901.75
93	57	74	908.26
93	57	75	941.2
93	57	76	927.86
93	57	77	926.61
93	57	78	936.4
93	57	79	911.87
93	57	80	886.89
93	58	71	830.74
93	58	72	921.32
93	58	73	888.5
93	58	74	885.32
93	58	75	918.71
93	58	76	925.19
93	58	77	928.96
93	58	78	950.94
93	58	79	959.02
93	58	80	951.58
93	59	71	820
93	59	72	945.89
93	59	73	1023.6
93	59	74	1043.1
93	59	75	969.19
93	59	76	955.83
93	59	77	956.3
93	59	78	964.31
93	59	79	943.07
93	59	80	917.6
93	60	71	803.87
93	60	72	895.93
93	60	73	899.22
93	60	74	844.98
93	60	75	902.97
93	60	76	892.12
93	60	77	823.33
93	60	78	780.09
93	60	79	751.13
93	60	80	740.26
93	61	74	753.06
93	61	75	830.85
93	61	76	848.07
93	61	77	877.03
93	61	78	814.28
93	61	79	794.36
93	61	80	824.28
93	62	71	747.85
93	62	72	920.46
93	62	73	975.49
93	62	74	805.97
93	62	75	764.2
93	62	76	781.93
93	62	77	891.82
93	62	78	845.5
93	62	79	830.8
93	62	80	875.98
93	63	71	773.33
93	63	72	861.16
93	63	73	901.42
93	63	74	944.92
93	63	75	924.84
93	63	76	900.03
93	63	77	877.75
93	63	78	885.94
93	63	79	922.27
93	63	80	961.31
93	64	71	809.95
93	64	72	851.77
93	64	73	892.18
93	64	74	899.78
93	64	75	915.18
93	64	76	942.64
93	64	77	895.49
93	64	78	854.77
93	64	79	830.65
93	64	80	843.49
93	65	71	808.2
93	65	72	864.41
93	65	73	908.46
93	65	74	832.84
93	65	75	903.87
93	65	76	958.02
93	65	77	903.48
93	65	78	848.92
93	65	79	812.99
93	65	80	815.55
93	66	71	792.98
93	66	72	864.87
93	66	73	970.58
93	66	74	984.46
93	66	75	974.83
93	66	76	941.35
93	67	71	780.23
93	67	72	867.63
93	67	73	970.42
93	67	74	960.31
93	67	75	943.21
93	67	76	931.27
93	67	81	768.69
93	67	82	841.36
93	67	83	886.07
93	67	84	911.29
93	68	71	766.17
93	68	72	849.12
93	68	73	941.66
93	68	74	917.16
93	68	75	907.21
93	68	76	900.6
93	68	81	771.93
93	68	82	818.86
93	68	83	839.28
93	68	84	847.08
93	69	71	727.18
93	69	72	833.69
93	69	73	939.88
93	69	74	906.06
93	69	75	885.96
93	69	76	867.84
93	69	81	794.53
93	69	82	811.05
93	69	83	805.27
93	69	84	800.29
93	70	74	834.17
93	70	75	828.53
93	70	76	814.87
93	70	81	756.05
93	70	82	772.41
93	70	83	778.37
93	70	84	781.62
93	71	74	795.85
93	71	75	810.29
93	71	76	798.89
93	71	81	785.97
93	71	82	810.75
93	71	83	824.87
93	71	84	831.37
93	72	74	837.9
93	72	75	846.59
93	72	76	837.03
93	72	81	842.11
93	72	82	876
93	72	83	892.73
93	72	84	898.52
93	73	74	837.67
93	73	75	832.76
93	73	76	825.13
93	73	81	934.89
93	73	82	943.68
93	73	83	951.71
93	73	84	962.05
93	74	74	844.73
93	74	75	826.36
93	74	76	805.35
94	49	74	824.74
94	49	75	837.26
94	49	76	855.72
94	50	71	797.91
94	50	72	832.42
94	50	73	806.68
94	50	74	819.28
94	50	75	816.82
94	50	76	811.72
94	51	71	802.33
94	51	72	863.5
94	51	73	835.58
94	51	74	825.57
94	51	75	801.74
94	51	76	776.81
94	52	71	763.32
94	52	72	827.15
94	52	73	817.31
94	52	74	827.19
94	52	75	813.33
94	52	76	778.6
94	53	69	611.73
94	53	70	583.17
94	53	71	728.16
94	53	72	826.67
94	53	73	853.95
94	53	74	869.3
94	53	75	857.61
94	53	76	830.43
94	54	69	617.12
94	54	70	624.56
94	54	71	751.92
94	54	72	854.03
94	54	73	895.25
94	54	74	915.63
94	54	75	920.37
94	54	76	893.72
94	54	78	857.92
94	54	79	836.44
94	54	80	812.51
94	55	69	583.79
94	55	70	579.78
94	55	71	677.41
94	55	72	784.72
94	55	73	848.47
94	55	74	936.92
94	55	75	993.49
94	55	76	952.59
94	55	78	885.78
94	55	79	869.79
94	55	80	839.15
94	56	69	593.09
94	56	70	617.73
94	56	71	698.68
94	56	72	809.64
94	56	73	874.88
94	56	74	947.18
94	56	75	1005.8
94	56	76	981.79
94	56	78	978.78
94	56	79	943.56
94	56	80	884.66
94	57	71	796.33
94	57	72	865.57
94	57	73	884.07
94	57	74	916.85
94	57	75	974.74
94	57	76	973.9
94	57	77	970.18
94	57	78	958.14
94	57	79	918.88
94	57	80	887.02
94	58	71	781.74
94	58	72	877.2
94	58	73	860.61
94	58	74	876.54
94	58	75	932.78
94	58	76	945.29
94	58	77	948.51
94	58	78	957.48
94	58	79	959.8
94	58	80	949.53
94	59	71	859.18
94	59	72	970.44
94	59	73	1014.5
94	59	74	1016.4
94	59	75	980.66
94	59	76	960.21
94	59	77	957.14
94	59	78	966.99
94	59	79	952.44
94	59	80	927.34
94	60	71	789.25
94	60	72	794.8
94	60	73	768.48
94	60	74	776.86
94	60	75	854.03
94	60	76	872.85
94	60	77	824.15
94	60	78	740.6
94	60	79	723.32
94	60	80	766.75
94	61	71	537.27
94	61	72	532.73
94	61	73	601.42
94	61	74	681.01
94	61	75	835.14
94	61	76	885.65
94	61	77	880.06
94	61	78	797.08
94	61	79	771.81
94	61	80	826.13
94	62	71	589.52
94	62	72	683.39
94	62	73	743.61
94	62	74	735.47
94	62	75	856.64
94	62	76	910.88
94	62	77	921.23
94	62	78	854.31
94	62	79	823.38
94	62	80	864.95
94	63	71	700.49
94	63	72	807.97
94	63	73	911.42
94	63	74	1024
94	63	75	1028.2
94	63	76	992.46
94	63	77	948.76
94	63	78	943.05
94	63	79	954.55
94	63	80	964.28
94	64	71	825.99
94	64	72	902.48
94	64	73	986.85
94	64	74	1026.9
94	64	75	999.78
94	64	76	983.58
94	64	77	951.81
94	64	78	910.25
94	64	79	870.84
94	64	80	862.19
94	65	71	804.18
94	65	72	893.45
94	65	73	965.67
94	65	74	928.7
94	65	75	956.78
94	65	76	974.95
94	65	77	945.89
94	65	78	904.41
94	65	79	875.75
94	65	80	853.33
94	66	71	818.58
94	66	72	896.79
94	66	73	981.57
94	66	74	999.96
94	66	75	1009.4
94	66	76	996.25
94	66	78	940.64
94	66	79	929.18
94	66	80	873.66
94	67	69	733.68
94	67	70	790.76
94	67	71	790.31
94	67	72	871.2
94	67	73	961.25
94	67	74	956.67
94	67	75	961.18
94	67	76	966.45
94	67	78	951.25
94	67	79	905.78
94	67	80	829.28
94	68	69	581.24
94	68	70	666.43
94	68	71	705.97
94	68	72	809.92
94	68	73	920.05
94	68	74	909.57
94	68	75	917.25
94	68	76	919.84
94	68	78	910.11
94	68	79	885.04
94	68	80	823.53
94	69	69	623.79
94	69	70	653.36
94	69	71	670.55
94	69	72	763.49
94	69	73	879.49
94	69	74	893.13
94	69	75	893.85
94	69	76	878.41
94	69	78	842.04
94	69	79	866.49
94	69	80	829.54
94	70	69	630.86
94	70	70	629.43
94	70	71	629.22
94	70	72	715.65
94	70	73	848.24
94	70	74	840.78
94	70	75	830.71
94	70	76	819.12
94	71	71	591.65
94	71	72	668.83
94	71	73	827.02
94	71	74	808.82
94	71	75	804.62
94	71	76	799.92
94	72	71	640.13
94	72	72	707.63
94	72	73	862.74
94	72	74	840.34
94	72	75	840
94	72	76	858.29
94	73	71	621.55
94	73	72	687.19
94	73	73	843.39
94	73	74	825.63
94	73	75	816.98
94	73	76	830.74
94	74	74	821.43
94	74	75	816.02
94	74	76	813.33
95	50	71	803.31
95	50	72	857.08
95	50	73	842.84
95	51	71	805.32
95	51	72	877.27
95	51	73	879.02
95	52	71	787.32
95	52	72	881.41
95	52	73	900.9
95	53	69	598.77
95	53	70	584.4
95	53	71	751.31
95	53	72	852.2
95	53	73	873.94
95	53	77	896.23
95	53	78	883.8
95	53	79	856.22
95	53	80	834.73
95	54	69	612.62
95	54	70	607.38
95	54	71	721.71
95	54	72	814.35
95	54	73	841.07
95	54	77	945.39
95	54	78	923.66
95	54	79	888.07
95	54	80	853.51
95	55	69	596.57
95	55	70	589
95	55	71	708.43
95	55	72	822.31
95	55	73	829.84
95	55	77	968.05
95	55	78	942.39
95	55	79	923.86
95	55	80	887.94
95	56	69	602.51
95	56	70	611.41
95	56	71	713.31
95	56	72	833.76
95	56	73	851.19
95	56	77	1001.9
95	56	78	1004.7
95	56	79	1002.7
95	56	80	967.03
95	57	69	711.82
95	57	70	728.77
95	57	71	781.1
95	57	72	875.69
[truncated: 7,412 more rows]
