# Supplementary material for: From mathematics to medicine: A practical primer on topological data analysis (TDA) and the development of related analytic tools for the functional discovery of latent structure in fMRI data
Source: PLoS One. 2021 Aug 12;16(8):e0255859. doi: 10.1371/journal.pone.0255859 (PMC8360597; doi:10.1371/journal.pone.0255859)
Supplement: S1 Data — The included archive of .csv files has one .csv file for each time index. Each .csv file contains a single matrix, which has one column for each of the spatial coordinates x, y, z and one column for the fMRI signal amplitude at voxel (x, y, z) at that time index. This is normalized scan data for a single patient from our study, described in the paper, with an ACC (anterior cingulate cortex) mask applied. This is the data we used, together with our software implementation of our workflow (available at https://github.com/regalski/Wayne-State-TDA), to produce the persistence diagrams, vineyards, and loop locations pictured in the figures and described in the Workflow section of our paper. (ZIP) [file pone.0255859.s004.zip › lea2002_145_121_121_time_254_rdACC.csv]

86	49	77	700.8
86	49	78	705.06
86	49	79	715.74
86	49	80	718.7
86	50	77	687.6
86	50	78	675.77
86	50	79	682.17
86	50	80	687.23
86	51	77	670.99
86	51	78	687.29
86	51	79	694.32
86	51	80	693.85
86	52	77	687.76
86	52	78	705.25
86	52	79	706.54
86	52	80	712.85
86	53	77	744
86	53	78	722.74
86	53	79	726.24
86	53	80	739.02
86	54	77	810.61
86	54	78	803.84
86	54	79	788.98
86	54	80	767.67
86	55	77	841.52
86	55	78	853.48
86	55	79	848.48
86	55	80	829.12
86	56	77	796.63
86	56	78	870.08
86	56	79	915.34
86	56	80	901.6
86	57	77	792.98
86	57	78	857.3
86	57	79	900.7
86	57	80	884.88
86	57	81	847
86	57	82	805.61
86	58	77	800.26
86	58	78	844.1
86	58	79	898.11
86	58	80	894.35
86	58	81	882.11
86	58	82	875.22
86	59	81	861.23
86	59	82	866.86
86	60	81	754.91
86	60	82	769.1
86	61	81	785.67
86	61	82	788.99
86	62	81	827.56
86	62	82	827.63
86	63	77	820.58
86	63	78	824.25
86	63	79	838.48
86	63	80	865.49
86	63	81	879.09
86	63	82	859.61
86	64	77	791.24
86	64	78	789.37
86	64	79	823.47
86	64	80	810.72
86	64	81	757.97
86	64	82	749.45
86	65	77	800.27
86	65	78	832.55
86	65	79	845.17
86	65	80	812.26
86	65	81	751.33
86	65	82	752.93
86	66	77	825.29
86	66	78	872.3
86	66	79	851.12
86	66	80	818.56
86	66	81	767.47
86	66	82	760.76
86	67	77	765.19
86	67	78	807.81
86	67	79	827.07
86	67	80	824.07
86	68	77	809.08
86	68	78	831.32
86	68	79	821.96
86	68	80	812.38
86	69	77	802.42
86	69	78	802.37
86	69	79	783.34
86	69	80	776.43
86	70	77	741.69
86	70	78	727.47
86	70	79	724.4
86	70	80	730.99
86	71	77	700.26
86	71	78	704.21
86	71	79	725.46
86	71	80	748.85
86	72	77	676.56
86	72	78	689.14
86	72	79	718.44
86	72	80	749.26
86	73	77	684.39
86	73	78	694.14
86	73	79	716.52
86	73	80	740.36
87	46	81	953.88
87	46	82	934.14
87	46	83	914.63
87	46	84	921.37
87	47	81	882.15
87	47	82	870.85
87	47	83	857.72
87	47	84	855.27
87	48	81	750.67
87	48	82	747.99
87	48	83	744.62
87	48	84	758.3
87	49	77	711.95
87	49	78	722.41
87	49	79	732.66
87	49	80	730.47
87	49	81	716.14
87	49	82	724.22
87	49	83	735.23
87	49	84	742.87
87	50	77	702.79
87	50	78	707.1
87	50	79	717.02
87	50	80	716.1
87	50	81	704.67
87	50	82	713.19
87	50	83	730.43
87	50	84	733.6
87	51	77	689.52
87	51	78	692.77
87	51	79	698.39
87	51	80	698.72
87	52	77	715.4
87	52	78	715.63
87	52	79	710.46
87	52	80	711.11
87	53	77	786.24
87	53	78	764.45
87	53	79	751.24
87	53	80	738.87
87	54	77	820.93
87	54	78	820.38
87	54	79	799.75
87	54	80	765.09
87	55	77	835.24
87	55	78	855.9
87	55	79	850.65
87	55	80	823.49
87	55	81	776.67
87	55	82	720.28
87	55	83	715.98
87	55	84	734.04
87	56	77	806.88
87	56	78	867.7
87	56	79	913.24
87	56	80	905.36
87	56	81	842.01
87	56	82	753.56
87	56	83	738.03
87	56	84	736.11
87	57	77	814.55
87	57	78	874.41
87	57	79	907.98
87	57	80	900.11
87	57	81	853.29
87	57	82	776.14
87	57	83	741.99
87	57	84	728.3
87	58	77	830.95
87	58	78	875.45
87	58	79	905.88
87	58	80	894.97
87	58	81	881.37
87	58	82	865.24
87	58	83	842.25
87	58	84	814.45
87	59	77	837.01
87	59	78	863.23
87	59	79	902.94
87	59	80	871.96
87	59	81	852.01
87	59	82	855.09
87	59	83	842.54
87	59	84	834.31
87	60	77	772.47
87	60	78	794.88
87	60	79	849.14
87	60	80	779.19
87	60	81	740.35
87	60	82	741.31
87	60	83	770.52
87	60	84	829.74
87	61	77	722.52
87	61	78	743.2
87	61	79	837
87	61	80	813.13
87	61	81	780.24
87	61	82	761.23
87	61	83	769.62
87	61	84	798.5
87	62	77	698.5
87	62	78	728.7
87	62	79	821.83
87	62	80	834.33
87	62	81	831.64
87	62	82	815.67
87	62	83	815.95
87	62	84	819.55
87	63	77	839.41
87	63	78	844.3
87	63	79	830.46
87	63	80	863.26
87	63	81	896.87
87	63	82	880.72
87	63	83	861.24
87	63	84	832.84
87	64	77	801.13
87	64	78	796.25
87	64	79	788.71
87	64	80	806.42
87	64	81	805.94
87	64	82	793.06
87	64	83	773.04
87	64	84	748.09
87	65	77	793.07
87	65	78	813.56
87	65	79	804.64
87	65	80	789.69
87	65	81	755.53
87	65	82	745.52
87	65	83	738.55
87	65	84	734.46
87	66	77	810.26
87	66	78	849.45
87	66	79	816.35
87	66	80	778.84
87	66	81	731.42
87	66	82	720.81
87	66	83	711.15
87	66	84	711.24
87	67	77	792.11
87	67	78	811.49
87	67	79	790.3
87	67	80	753.65
87	67	81	715.7
87	67	82	699.35
87	67	83	680.87
87	67	84	674.11
87	68	77	798.59
87	68	78	815.94
87	68	79	791.05
87	68	80	763.41
87	68	81	739.61
87	68	82	715.71
87	68	83	697.56
87	68	84	691.39
87	69	77	783.61
87	69	78	785.4
87	69	79	762.61
87	69	80	755.01
87	70	77	709.7
87	70	78	698.86
87	70	79	709.15
87	70	80	729.3
87	71	77	700.3
87	71	78	707.56
87	71	79	727.67
87	71	80	753.8
87	72	77	691.5
87	72	78	709.43
87	72	79	731.24
87	72	80	762.22
87	73	77	687.13
87	73	78	707.13
87	73	79	724.55
87	73	80	750.79
87	73	81	771.04
87	73	82	768.88
87	73	83	771.09
87	73	84	785.58
87	74	81	802.77
87	74	82	822.61
87	74	83	850.7
87	74	84	875.42
87	75	81	813.65
87	75	82	855.2
87	75	83	894.09
87	75	84	907.84
87	76	81	811.8
87	76	82	883.42
87	76	83	918.97
87	76	84	910.18
88	46	81	958.4
88	46	82	960.84
88	46	83	954.69
88	46	84	947.28
88	47	81	911.25
88	47	82	903.64
88	47	83	889.2
88	47	84	863.27
88	48	81	762.9
88	48	82	762.92
88	48	83	767.53
88	48	84	748.56
88	49	77	728.7
88	49	78	737.72
88	49	79	744.35
88	49	80	744.5
88	49	81	730.46
88	49	82	738.15
88	49	83	749.64
88	49	84	745.77
88	50	77	711.62
88	50	78	725.19
88	50	79	747.4
88	50	80	751.75
88	50	81	734.61
88	50	82	732.55
88	50	83	738.21
88	50	84	742.75
88	51	77	718.77
88	51	78	717.62
88	51	79	722.55
88	51	80	719.7
88	52	77	746.26
88	52	78	746.86
88	52	79	739.11
88	52	80	730.38
88	53	77	816.42
88	53	78	813.48
88	53	79	789.91
88	53	80	759.42
88	54	77	845.16
88	54	78	850.46
88	54	79	826.82
88	54	80	793.3
88	55	77	855.47
88	55	78	866.73
88	55	79	855.11
88	55	80	833.17
88	55	81	798.54
88	55	82	771.87
88	55	83	801.12
88	55	84	818.46
88	56	77	838.91
88	56	78	853.93
88	56	79	872.44
88	56	80	872.95
88	56	81	831.3
88	56	82	789.57
88	56	83	816.96
88	56	84	834.77
88	57	77	835.16
88	57	78	872.74
88	57	79	896.97
88	57	80	886.86
88	57	81	834.29
88	57	82	767.68
88	57	83	788.11
88	57	84	823.9
88	58	77	839.02
88	58	78	885.8
88	58	79	915.53
88	58	80	894.24
88	58	81	872.28
88	58	82	860.69
88	58	83	864.79
88	58	84	872.74
88	59	77	853.33
88	59	78	896.55
88	59	79	921.39
88	59	80	874.72
88	59	81	850.55
88	59	82	852.53
88	59	83	836.85
88	59	84	831.26
88	60	77	814.22
88	60	78	830.15
88	60	79	830.04
88	60	80	764.43
88	60	81	731.72
88	60	82	727.32
88	60	83	735.83
88	60	84	771.96
88	61	77	791.13
88	61	78	807.13
88	61	79	835.51
88	61	80	832.38
88	61	81	825.98
88	61	82	789.11
88	61	83	809.51
88	61	84	855.92
88	62	77	778.83
88	62	78	803.63
88	62	79	837.26
88	62	80	867.98
88	62	81	886.91
88	62	82	850.53
88	62	83	864
88	62	84	891.66
88	63	77	853.37
88	63	78	869.39
88	63	79	853.86
88	63	80	887.68
88	63	81	918.9
88	63	82	914.44
88	63	83	907.89
88	63	84	890.9
88	64	77	823.89
88	64	78	818.86
88	64	79	768.36
88	64	80	844.19
88	64	81	916.37
88	64	82	903.63
88	64	83	877.13
88	64	84	838.39
88	65	77	804.83
88	65	78	801.85
88	65	79	753.23
88	65	80	817.92
88	65	81	872.74
88	65	82	868.54
88	65	83	845.13
88	65	84	803.8
88	66	77	801.71
88	66	78	805.82
88	66	79	774.05
88	66	80	796.21
88	66	81	818.39
88	66	82	821.16
88	66	83	800.65
88	66	84	763.76
88	67	77	785.77
88	67	78	765.39
88	67	79	740.74
88	67	80	750.47
88	67	81	763.26
88	67	82	757.54
88	67	83	741.86
88	67	84	717.38
88	68	77	761.31
88	68	78	755.89
88	68	79	748.14
88	68	80	748.7
88	68	81	746.99
88	68	82	732.27
88	68	83	719.11
88	68	84	712.06
88	69	77	729.77
88	69	78	744.26
88	69	79	752.12
88	69	80	752.87
88	70	77	699.69
88	70	78	713.98
88	70	79	736.91
88	70	80	762.42
88	71	77	699.99
88	71	78	718.11
88	71	79	741.14
88	71	80	767.26
88	72	77	699.65
88	72	78	719.96
88	72	79	740.47
88	72	80	765.1
88	73	77	693.9
88	73	78	718.15
88	73	79	746.35
88	73	80	765.4
88	73	81	769.09
88	73	82	764
88	73	83	767.34
88	73	84	774.62
88	74	81	821.32
88	74	82	833.32
88	74	83	857.16
88	74	84	878.6
88	75	81	873.18
88	75	82	888.32
88	75	83	917.69
88	75	84	939.87
88	76	81	921.63
88	76	82	941.68
88	76	83	944.98
88	76	84	948.77
89	46	81	947.98
89	46	82	963.38
89	46	83	955.29
89	46	84	905.13
89	47	81	909.62
89	47	82	908.22
89	47	83	892.41
89	47	84	835.13
89	48	81	773.74
89	48	82	768.47
89	48	83	761.42
89	48	84	730.35
89	49	77	737.31
89	49	78	750.09
89	49	79	746.75
89	49	80	749.45
89	49	81	741.75
89	49	82	738.82
89	49	83	738.84
89	49	84	733.9
89	50	74	708.57
89	50	75	700.57
89	50	76	702.45
89	50	77	711.95
89	50	78	725.9
89	50	79	757.53
89	50	80	767.26
89	50	81	752.18
89	50	82	734.52
89	50	83	723.02
89	50	84	732.62
89	51	74	732.87
89	51	75	738.02
89	51	76	743.59
89	51	77	754.79
89	51	78	762.26
89	51	79	758.6
89	51	80	743.67
89	51	81	711.33
89	51	82	697.72
89	51	83	694.41
89	51	84	706.15
89	52	74	762.24
89	52	75	787.96
89	52	76	795.62
89	52	77	808.47
89	52	78	819.39
89	52	79	798.68
89	52	80	782.65
89	52	81	758.25
89	52	82	740.29
89	52	83	724.68
89	52	84	732.48
89	53	74	809.77
89	53	75	842.28
89	53	76	832.51
89	53	77	854.81
89	53	78	886.84
89	53	79	871.55
89	53	80	849.23
89	53	81	830.67
89	53	82	801.54
89	53	83	770.93
89	53	84	776.81
89	54	74	823.96
89	54	75	852.3
89	54	76	860.59
89	54	77	882.97
89	54	78	896.75
89	54	79	880.2
89	54	80	858.4
89	54	81	855.18
89	54	82	841.88
89	54	83	825.47
89	54	84	834.1
89	55	75	815.45
89	55	76	862
89	55	77	891.54
89	55	78	883.45
89	55	79	883.97
89	55	80	885.87
89	55	81	875.4
89	55	82	857.15
89	55	83	854.44
89	55	84	876.95
89	56	75	780.41
89	56	76	829.72
89	56	77	866.8
89	56	78	839.14
89	56	79	860.81
89	56	80	908.91
89	56	81	885.14
89	56	82	858.96
89	56	83	865.03
89	56	84	891
89	57	75	770.92
89	57	76	795.81
89	57	77	848.84
89	57	78	853.3
89	57	79	872.81
89	57	80	898.6
89	57	81	873.37
89	57	82	840.63
89	57	83	848.65
89	57	84	870.36
89	58	77	836.46
89	58	78	872.58
89	58	79	907.45
89	58	80	925.91
89	58	81	929.42
89	58	82	936.95
89	58	83	948.46
89	58	84	959.11
89	59	77	853.21
89	59	78	892.5
89	59	79	912.5
89	59	80	903.95
89	59	81	904.03
89	59	82	913.37
89	59	83	893.61
89	59	84	882.14
89	60	77	820.03
89	60	78	826.12
89	60	79	819.07
89	60	80	776.46
89	60	81	744.96
89	60	82	730.18
89	60	83	717.43
89	60	84	735.29
89	61	77	829.69
89	61	78	839.99
89	61	79	840.03
89	61	80	806.83
89	61	81	773.22
89	61	82	727.16
89	61	83	748.06
89	61	84	791.15
89	62	77	829.31
89	62	78	848.15
89	62	79	862.33
89	62	80	854.07
89	62	81	841
89	62	82	799.73
89	62	83	828.56
89	62	84	872.42
89	63	77	839.16
89	63	78	855.74
89	63	79	875.75
89	63	80	929.57
89	63	81	949.14
89	63	82	917.52
89	63	83	920.28
89	63	84	935.69
89	64	77	835.97
89	64	78	825.1
89	64	79	784.47
89	64	80	881.23
89	64	81	936.61
89	64	82	910.08
89	64	83	899.8
89	64	84	887.16
89	65	77	831.67
89	65	78	807.21
89	65	79	744.38
89	65	80	853.18
89	65	81	922.9
89	65	82	911.93
89	65	83	896.22
89	65	84	860.37
89	66	75	840.63
89	66	76	841.44
89	66	77	822.81
89	66	78	791.2
89	66	79	740.91
89	66	80	824.26
89	66	81	879.11
89	66	82	881.01
89	66	83	859.84
89	66	84	813.92
89	67	75	848.82
89	67	76	772.81
89	67	77	756.03
89	67	78	746.41
89	67	79	734.17
89	67	80	759.15
89	67	81	780.27
89	67	82	790.71
89	67	83	778.27
89	67	84	747.38
89	68	75	810.27
89	68	76	708.26
89	68	77	719.07
89	68	78	738.76
89	68	79	752.11
89	68	80	760.05
89	68	81	766.34
89	68	82	760.22
89	68	83	748.79
89	68	84	736.04
89	69	74	815.31
89	69	75	745.02
89	69	76	653.6
89	69	77	697.27
89	69	78	740.16
89	69	79	765.07
89	69	80	773.15
89	69	81	769.61
89	69	82	745.45
89	69	83	736.51
89	69	84	739.04
89	70	74	780.32
89	70	75	729.28
89	70	76	659.54
89	70	77	704.45
89	70	78	734.7
89	70	79	736.74
89	70	80	768.45
89	70	81	784.39
89	70	82	765.25
89	70	83	759.61
89	70	84	765.93
89	71	74	773.43
89	71	75	736.49
89	71	76	666.41
89	71	77	704.26
89	71	78	729.11
89	71	79	737.15
89	71	80	758.89
89	71	81	765.78
89	71	82	747.95
89	71	83	738.84
89	71	84	738.55
89	72	74	792.46
89	72	75	763.96
89	72	76	675.41
89	72	77	691.92
89	72	78	708.48
89	72	79	734.34
89	72	80	742.56
89	72	81	745.15
89	72	82	742.59
89	72	83	749.64
89	72	84	753.3
89	73	74	763.66
89	73	75	742.35
89	73	76	684.59
89	73	77	679.93
89	73	78	689.81
89	73	79	729.05
89	73	80	744.18
89	73	81	758.82
89	73	82	779.19
89	73	83	799.19
89	73	84	812.66
89	74	81	844.39
89	74	82	862.33
89	74	83	880.61
89	74	84	896.58
89	75	81	935.77
89	75	82	939.41
89	75	83	954.84
89	75	84	967.69
89	76	81	974.29
89	76	82	974.03
89	76	83	971.09
89	76	84	970.77
90	46	81	929.69
90	46	82	943.44
90	46	83	944.28
90	46	84	906.7
90	47	81	922.08
90	47	82	921.45
90	47	83	903.49
90	47	84	843.86
90	48	81	794.87
90	48	82	789.98
90	48	83	783.66
90	48	84	755.94
90	49	74	710.83
90	49	75	700.05
90	49	76	698.24
90	49	81	755.12
90	49	82	751.47
90	49	83	749.11
90	49	84	744.08
90	50	74	710.11
90	50	75	705.98
90	50	76	710.23
90	50	77	723.58
90	50	78	732.61
90	50	79	758.19
90	50	80	768.07
90	50	81	760.66
90	50	82	745.12
90	50	83	732.12
90	50	84	738.63
90	51	74	731.41
90	51	75	749.42
90	51	76	783.38
90	51	77	805.11
90	51	78	809.05
90	51	79	778.77
90	51	80	756.74
90	51	81	741.44
90	51	82	725.46
90	51	83	712.86
90	51	84	725.09
90	52	74	753.61
90	52	75	797.81
90	52	76	867.06
90	52	77	897.77
90	52	78	905.82
90	52	79	842.73
90	52	80	818.74
90	52	81	806.99
90	52	82	775.2
90	52	83	740.92
90	52	84	742.21
90	53	74	781.64
90	53	75	819.75
90	53	76	841.62
90	53	77	885.89
90	53	78	945.11
90	53	79	959.12
90	53	80	942.34
90	53	81	900.58
90	53	82	837.77
90	53	83	783.22
90	53	84	783.46
90	54	74	789.13
90	54	75	823.88
90	54	76	850.4
90	54	77	884.01
90	54	78	909.25
90	54	79	919.54
90	54	80	918.9
90	54	81	912.86
90	54	82	892.21
90	54	83	862.47
90	54	84	860.44
90	55	74	765.85
90	55	75	789.86
90	55	76	849.69
90	55	77	878.62
90	55	78	883.73
90	55	79	915.28
90	55	80	933.29
90	55	81	927.48
90	55	82	911.89
90	55	83	896.5
90	55	84	914.66
90	56	74	757.71
90	56	75	760.76
90	56	76	825.84
90	56	77	886.62
90	56	78	907.65
90	56	79	934.14
90	56	80	959.46
90	56	81	927.21
90	56	82	911.54
90	56	83	912.6
90	56	84	936.46
90	57	74	810.33
90	57	75	772.07
90	57	76	806.67
90	57	77	857.15
90	57	78	882.95
90	57	79	897.36
90	57	80	903.23
90	57	81	897.87
90	57	82	893.73
90	57	83	898.75
90	57	84	907.67
90	58	74	898.15
90	58	75	791.97
90	58	76	796.18
90	58	77	843.32
90	58	78	905.32
90	58	79	944.29
90	58	80	954.99
90	58	81	964.26
90	58	82	982.4
90	58	83	1000.8
90	58	84	1014.9
90	59	75	847.68
90	59	76	836.92
90	59	77	854.78
90	59	78	935.97
90	59	79	960.98
90	59	80	945.71
90	59	81	937.31
90	59	82	939.35
90	59	83	926.56
90	59	84	917.35
90	60	75	701.22
90	60	76	676.76
90	60	77	687.08
90	60	78	714.7
90	60	79	744.99
90	60	80	769.33
90	60	81	769.95
90	60	82	762.6
90	60	83	735.14
90	60	84	733.57
90	61	77	726.05
90	61	78	753.43
90	61	79	777.98
90	61	80	763.71
90	61	81	740.65
90	61	82	705.77
90	61	83	705.45
90	61	84	724.86
90	62	75	865.36
90	62	76	789.66
90	62	77	810.76
90	62	78	827.31
90	62	79	837.48
90	62	80	812.75
90	62	81	803.02
90	62	82	785.18
90	62	83	822.01
90	62	84	856.11
90	63	75	745.15
90	63	76	806.29
90	63	77	860.63
90	63	78	888.26
90	63	79	907.14
90	63	80	962.34
90	63	81	978.01
90	63	82	937.46
90	63	83	954.48
90	63	84	969.14
90	64	75	751.73
90	64	76	819.31
90	64	77	826.61
90	64	78	823.89
90	64	79	814.1
90	64	80	891.67
90	64	81	920.08
90	64	82	896.75
90	64	83	900.7
90	64	84	902.59
90	65	74	821.23
90	65	75	790.84
90	65	76	809.49
90	65	77	789.49
90	65	78	776.63
90	65	79	758.73
90	65	80	862.97
90	65	81	922.55
90	65	82	925.5
90	65	83	920.54
90	65	84	901.07
90	66	74	930.14
90	66	75	874.35
90	66	76	793.54
90	66	77	774.85
90	66	78	761.62
90	66	79	746.92
90	66	80	857.85
90	66	81	916.61
90	66	82	927.85
90	66	83	904.36
90	66	84	865.29
90	67	74	920.25
90	67	75	834.78
90	67	76	744.96
90	67	77	733.55
90	67	78	736.52
90	67	79	750.75
90	67	80	794
90	67	81	819.33
90	67	82	839.78
90	67	83	822.81
90	67	84	780.71
90	68	74	868.28
90	68	75	778
90	68	76	706.83
90	68	77	718.82
90	68	78	742.3
90	68	79	774.48
90	68	80	791.36
90	68	81	799.07
90	68	82	800.57
90	68	83	785.49
90	68	84	767.23
90	69	74	819.56
90	69	75	732.74
90	69	76	674.1
90	69	77	716.69
90	69	78	757.81
90	69	79	798.24
90	69	80	810.72
90	69	81	799.34
90	69	82	766.74
90	69	83	752.24
90	69	84	753.45
90	70	74	794.55
90	70	75	741.61
90	70	76	662.65
90	70	77	709.71
90	70	78	736.31
90	70	79	744.56
90	70	80	772.67
90	70	81	786.75
90	70	82	774.57
90	70	83	760.8
90	70	84	757.69
90	71	74	787.64
90	71	75	752.61
90	71	76	661.96
90	71	77	708.77
90	71	78	733.78
90	71	79	741.48
90	71	80	764.51
90	71	81	775.43
90	71	82	767.37
90	71	83	754.54
90	71	84	753.78
90	72	74	795.49
90	72	75	764.81
90	72	76	671.73
90	72	77	704.43
90	72	78	731.44
90	72	79	756.94
90	72	80	766.48
90	72	81	766.36
90	72	82	763.3
90	72	83	764.1
90	72	84	773.07
90	73	74	808.07
90	73	75	780.67
90	73	76	698.5
90	73	81	807.72
90	73	82	826.63
90	73	83	839.52
90	73	84	855.38
90	74	81	893.73
90	74	82	907.87
90	74	83	914.44
90	74	84	927.83
90	75	81	996.8
90	75	82	991.29
90	75	83	986.43
90	75	84	989.89
90	76	81	988.38
90	76	82	997.06
90	76	83	991.36
90	76	84	985.47
91	47	81	930.54
91	47	82	938.81
91	47	83	921.98
91	47	84	872.79
91	48	81	823.95
91	48	82	823.84
91	48	83	822.71
91	48	84	808.58
91	49	74	714.54
91	49	75	710.94
91	49	76	729.36
91	49	81	773.43
91	49	82	780.67
91	49	83	782.38
91	49	84	776.59
91	50	74	710.43
91	50	75	702.89
91	50	76	711.71
91	50	81	783.38
91	50	82	773.57
91	50	83	761.6
91	50	84	755.4
91	51	74	729.8
91	51	75	736.15
91	51	76	765.96
91	51	81	754.22
91	51	82	746.71
91	51	83	740.99
91	51	84	757.09
91	52	74	775.68
91	52	75	807.48
91	52	76	861.47
91	52	81	797.12
91	52	82	783.14
91	52	83	755.8
91	52	84	761.63
91	53	74	812.28
91	53	75	845.78
91	53	76	888.63
91	53	81	889.11
91	53	82	839.96
91	53	83	787.96
91	53	84	784.42
91	54	74	819.27
91	54	75	853.52
91	54	76	901.68
91	54	81	903.69
91	54	82	887.36
91	54	83	862.11
91	54	84	851.75
91	55	74	791.35
91	55	75	823.84
91	55	76	891.14
91	55	81	923.39
91	55	82	914.08
91	55	83	906.04
91	55	84	918.36
91	56	74	775.8
91	56	75	799.6
91	56	76	879.5
91	56	81	937.52
91	56	82	926.31
91	56	83	926.37
91	56	84	945.04
91	57	74	804.37
91	57	75	774.63
91	57	76	848.81
91	57	77	911.38
91	57	78	955.08
91	57	79	938.33
91	57	80	901.68
91	57	81	906.14
91	57	82	912.56
91	57	83	915.01
91	57	84	924.11
91	58	74	863.19
91	58	75	768.31
91	58	76	829.95
91	58	77	908.88
91	58	78	972.12
91	58	79	991.45
91	58	80	980.49
91	58	81	980.1
91	58	82	992.66
91	58	83	1004
91	58	84	1018.1
91	59	74	943.66
91	59	75	874.51
91	59	76	899.11
91	59	77	951.78
91	59	78	999.64
91	59	79	1015.9
91	59	80	1007.7
91	59	81	973.78
91	59	82	950.85
91	59	83	941.59
91	59	84	925.3
91	60	74	803.47
91	60	75	684.51
91	60	76	689.43
91	60	77	753.13
91	60	78	744
91	60	79	753.77
91	60	80	773.01
91	60	81	775.91
91	60	82	780.06
91	60	83	772.07
91	60	84	756.4
91	61	74	700.07
91	61	75	614.71
91	61	76	651.73
91	61	77	767.62
91	61	78	774.43
91	61	79	777.26
91	61	80	757.06
91	61	81	738.27
91	61	82	720.36
91	61	83	669.48
91	61	84	645.85
91	62	74	775.95
91	62	75	668.77
91	62	76	691.67
91	62	77	817.17
91	62	78	835.76
91	62	79	836.69
91	62	80	809.82
91	62	81	802.22
91	62	82	795.59
91	62	83	784.57
91	62	84	795.22
91	63	74	696.51
91	63	75	723.66
91	63	76	813.4
91	63	77	852.47
91	63	78	881.77
91	63	79	917.44
91	63	80	978.48
91	63	81	993.09
91	63	82	955.57
91	63	83	945.35
91	63	84	944.12
91	64	74	778.44
91	64	75	790.84
91	64	76	818.82
91	64	77	818.66
91	64	78	824.09
91	64	79	835.57
91	64	80	885.32
91	64	81	898.05
91	64	82	879.02
91	64	83	871.72
91	64	84	868.37
91	65	74	910.71
91	65	75	828.91
91	65	76	782.96
91	65	77	790.19
91	65	78	784.41
91	65	79	790.58
91	65	80	850.64
91	65	81	892.92
91	65	82	913.42
91	65	83	916.82
91	65	84	905.99
91	66	74	920.98
91	66	75	856.81
91	66	76	791.56
91	66	77	792.53
91	66	78	788.71
91	66	79	791.74
91	66	80	861.17
91	66	81	915.69
91	66	82	948.31
91	66	83	939.17
91	66	84	910.1
91	67	74	910.77
91	67	75	826.43
91	67	76	764.12
91	67	81	842.68
91	67	82	879.34
91	67	83	872.14
91	67	84	828.45
91	68	74	868.67
91	68	75	775.03
91	68	76	727.54
91	68	81	825.93
91	68	82	835.7
91	68	83	822.26
91	68	84	802.33
91	69	74	812.45
91	69	75	731.24
91	69	76	683.49
91	69	81	824.83
91	69	82	791.06
91	69	83	778.43
91	69	84	779.95
91	70	74	799.33
91	70	75	742.24
91	70	76	675.96
91	70	81	785.72
91	70	82	787.89
91	70	83	776.69
91	70	84	762.19
91	71	74	789.55
91	71	75	741.5
91	71	76	666.87
91	71	81	785.01
91	71	82	798.67
91	71	83	797.02
91	71	84	790.05
91	72	74	780.88
91	72	75	735.28
91	72	76	661.83
91	72	81	798.66
91	72	82	807.91
91	72	83	823.69
91	72	84	832.4
91	73	74	796.64
91	73	75	749.56
91	73	76	674.06
91	73	81	862.59
91	73	82	885.59
91	73	83	889.07
91	73	84	887.64
91	74	74	798.29
91	74	75	746.04
91	74	76	670.33
91	74	81	935.46
91	74	82	954.7
91	74	83	954.1
91	74	84	952.25
91	75	81	1021.4
91	75	82	1021.4
91	75	83	1018.6
91	75	84	1020
91	76	81	987.7
91	76	82	1009.1
91	76	83	1010.4
91	76	84	1008.4
92	47	81	953.86
92	47	82	968.07
92	47	83	955.48
92	47	84	932.63
92	48	81	857.87
92	48	82	873.12
92	48	83	880.33
92	48	84	881.11
92	49	74	728.17
92	49	75	729.96
92	49	76	753.02
92	49	81	790.83
92	49	82	817.26
92	49	83	833.7
92	49	84	829.76
92	50	74	725.18
92	50	75	716.66
92	50	76	735.24
92	50	81	799.49
92	50	82	804.65
92	50	83	804.05
92	50	84	783.57
92	51	74	731.33
92	51	75	722.59
92	51	76	749.9
92	51	81	761.44
92	51	82	758.78
92	51	83	760.06
92	51	84	774.96
92	52	74	760.55
92	52	75	758.15
92	52	76	788.27
92	52	81	759.2
92	52	82	749.62
92	52	83	744.05
92	52	84	759.31
92	53	74	839.92
92	53	75	847.01
92	53	76	868.11
92	53	81	814.32
92	53	82	784.81
92	53	83	757.9
92	53	84	761.4
92	54	74	884.02
92	54	75	883.78
92	54	76	914.72
92	54	81	839
92	54	82	818.66
92	54	83	801.01
92	54	84	794.76
92	55	74	850.53
92	55	75	850.46
92	55	76	927.24
92	55	81	872.9
92	55	82	864.22
92	55	83	857.78
92	55	84	856.59
92	56	74	842.68
92	56	75	845.81
92	56	76	911.55
92	56	81	921.19
92	56	82	905.17
92	56	83	894.14
92	56	84	887.59
92	57	74	831.41
92	57	75	794.5
92	57	76	869.94
92	57	77	941.5
92	57	78	998.97
92	57	79	968.72
92	57	80	913.97
92	57	81	900.25
92	57	82	895.61
92	57	83	898.89
92	57	84	890.36
92	58	74	832
92	58	75	767.04
92	58	76	850.28
92	58	77	937.78
92	58	78	1002.2
92	58	79	1015.8
92	58	80	996.31
92	58	81	965.18
92	58	82	941.48
92	58	83	939.51
92	58	84	951.44
92	59	74	920.84
92	59	75	863
92	59	76	907.5
92	59	77	982.77
92	59	78	1027.2
92	59	79	1037.2
92	59	80	1035.9
92	59	81	966.88
92	59	82	916.04
92	59	83	903.95
92	59	84	890.89
92	60	74	824.26
92	60	75	719.97
92	60	76	729.88
92	60	77	797.16
92	60	78	794.05
92	60	79	790.47
92	60	80	778.61
92	60	81	787.03
92	60	82	809.63
92	60	83	831.93
92	60	84	810.04
92	61	74	734.28
92	61	75	618.32
92	61	76	650.61
92	61	77	813.51
92	61	78	809.3
92	61	79	810.4
92	61	80	798.58
92	61	81	862.68
92	61	82	936.6
92	61	83	898.11
92	61	84	809.91
92	62	74	709.68
92	62	75	581.88
92	62	76	638.77
92	62	77	849.62
92	62	78	861.6
92	62	79	862.07
92	62	80	863.15
92	62	81	933.88
92	62	82	1014.9
92	62	83	973.26
92	62	84	925.34
92	63	74	722.76
92	63	75	752.48
92	63	76	813.24
92	63	77	852.4
92	63	78	871.4
92	63	79	919.59
92	63	80	998.54
92	63	81	1037.7
92	63	82	1050.9
92	63	83	1029.8
92	63	84	1005.2
92	64	74	821.95
92	64	75	820.27
92	64	76	830.13
92	64	77	834.42
92	64	78	827.69
92	64	79	838.38
92	64	80	891.71
92	64	81	929.49
92	64	82	956.43
92	64	83	948.39
92	64	84	934.31
92	65	74	916.15
92	65	75	841.84
92	65	76	799.27
92	65	77	822.93
92	65	78	810.49
92	65	79	811.31
92	65	80	844.17
92	65	81	883.95
92	65	82	940.18
92	65	83	957.31
92	65	84	954.63
92	66	74	926.43
92	66	75	845.56
92	66	76	797.25
92	66	77	829.94
92	66	78	838.97
92	66	79	838.01
92	66	80	838.87
92	66	81	877.38
92	66	82	941.28
92	66	83	957.34
92	66	84	958.6
92	67	74	915.98
92	67	75	832.38
92	67	76	786.08
92	67	81	825.4
92	67	82	872.64
92	67	83	902.98
92	67	84	908.07
92	68	74	888.73
92	68	75	802.06
92	68	76	758.56
92	68	81	810.88
92	68	82	827.38
92	68	83	845.84
92	68	84	851.42
92	69	74	841.65
92	69	75	765.29
92	69	76	720.13
92	69	81	812.61
92	69	82	790.28
92	69	83	794.9
92	69	84	801.2
92	70	74	801.4
92	70	75	744.48
92	70	76	699.05
92	70	81	774.39
92	70	82	785.48
92	70	83	789.55
92	70	84	784.42
92	71	74	777.91
92	71	75	739.67
92	71	76	690.28
92	71	81	781.41
92	71	82	804.08
92	71	83	815.94
92	71	84	821.11
92	72	74	790.8
92	72	75	749.48
92	72	76	697.02
92	72	81	810.6
92	72	82	822.49
92	72	83	849.48
92	72	84	869.71
92	73	74	794.02
92	73	75	749.54
92	73	76	691.84
92	73	81	888.47
92	73	82	890.93
92	73	83	907.28
92	73	84	920.85
92	74	74	792.8
92	74	75	743.27
92	74	76	675.52
92	74	81	954.95
92	74	82	957.13
92	74	83	970.17
92	74	84	983.38
92	75	81	1000.9
92	75	82	1026.2
92	75	83	1045.3
92	75	84	1058
92	76	81	967.87
92	76	82	999.39
92	76	83	1006.7
92	76	84	1015.7
93	49	74	742.77
93	49	75	736.55
93	49	76	751.26
93	50	74	732.46
93	50	75	723.08
93	50	76	744.19
93	50	81	777.92
93	50	82	782.49
93	50	83	796.89
93	50	84	822.06
93	51	74	731.26
93	51	75	723.57
93	51	76	746.49
93	51	81	771.62
93	51	82	766.73
93	51	83	776.2
93	51	84	808.18
93	52	74	747.34
93	52	75	733.18
93	52	76	742.3
93	52	81	753.29
93	52	82	746.8
93	52	83	756.44
93	52	84	798.43
93	53	74	837.4
93	53	75	827.43
93	53	76	823.53
93	53	81	734.66
93	53	82	743.46
93	53	83	755.09
93	53	84	792.97
93	54	71	757.89
93	54	72	832.47
93	54	73	930.85
93	54	74	908.86
93	54	75	894.68
93	54	76	892.94
93	54	81	752.68
93	54	82	745.68
93	54	83	734.44
93	54	84	758.49
93	55	71	736.7
93	55	72	789.97
93	55	73	917.6
93	55	74	908.24
93	55	75	896.12
93	55	76	935.94
93	55	81	776.76
93	55	82	766.16
93	55	83	761.27
93	55	84	790.04
93	56	71	768.41
93	56	72	794.19
93	56	73	897.02
93	56	74	894.05
93	56	75	885.11
93	56	76	921.65
93	56	81	817.36
93	56	82	805.51
93	56	83	802.55
93	56	84	817.32
93	57	71	824.43
93	57	72	832.06
93	57	73	872.84
93	57	74	855.29
93	57	75	833.25
93	57	76	884.9
93	57	77	923.59
93	57	78	948.32
93	57	79	905.72
93	57	80	864.75
93	58	71	853.73
93	58	72	900.27
93	58	73	843.43
93	58	74	807.29
93	58	75	780.76
93	58	76	856.2
93	58	77	904.88
93	58	78	934.85
93	58	79	941
93	58	80	936.59
93	59	71	829.97
93	59	72	961.89
93	59	73	974.8
93	59	74	932.24
93	59	75	856.28
93	59	76	896.91
93	59	77	952.39
93	59	78	983.4
93	59	79	975.06
93	59	80	967.51
93	60	71	770.91
93	60	72	885.97
93	60	73	884.19
93	60	74	847.96
93	60	75	792.05
93	60	76	798.21
93	60	77	805.31
93	60	78	775.01
93	60	79	754.98
93	60	80	747.11
93	61	74	775.39
93	61	75	713.09
93	61	76	737.31
93	61	77	828.2
93	61	78	784.34
93	61	79	770.43
93	61	80	769.37
93	62	71	766.78
93	62	72	851.58
93	62	73	838.67
93	62	74	696.98
93	62	75	595.18
93	62	76	677.96
93	62	77	886.81
93	62	78	838.38
93	62	79	823.66
93	62	80	833.87
93	63	71	805.39
93	63	72	902.25
93	63	73	900.45
93	63	74	829
93	63	75	788.98
93	63	76	807.13
93	63	77	876.82
93	63	78	884.99
93	63	79	927.43
93	63	80	992.52
93	64	71	819.06
93	64	72	911.01
93	64	73	933.37
93	64	74	898.86
93	64	75	849.22
93	64	76	851.71
93	64	77	886.57
93	64	78	847.79
93	64	79	836.62
93	64	80	878.45
93	65	71	795.25
93	65	72	834.39
93	65	73	852.39
93	65	74	884.78
93	65	75	856.91
93	65	76	852.1
93	65	77	890.52
93	65	78	839.9
93	65	79	810.99
93	65	80	827.57
93	66	71	792.01
93	66	72	864.87
93	66	73	926.64
93	66	74	946.57
93	66	75	860.93
93	66	76	821.44
93	67	71	793.25
93	67	72	901.71
93	67	73	966.53
93	67	74	943.4
93	67	75	853.29
93	67	76	817.38
93	67	81	780.66
93	67	82	800.39
93	67	83	872.12
93	67	84	912.35
93	68	71	795.21
93	68	72	907.09
93	68	73	966.68
93	68	74	915.22
93	68	75	841.3
93	68	76	801.65
93	68	81	777.95
93	68	82	781.92
93	68	83	825.33
93	68	84	850.13
93	69	71	776.2
93	69	72	878.74
93	69	73	932
93	69	74	878.16
93	69	75	816.08
93	69	76	778.93
93	69	81	810.55
93	69	82	784.09
93	69	83	798.32
93	69	84	806.34
93	70	74	824.22
93	70	75	764.57
93	70	76	731.91
93	70	81	766.01
93	70	82	765.4
93	70	83	779.37
93	70	84	786.63
93	71	74	784.86
93	71	75	737.33
93	71	76	705.91
93	71	81	775.04
93	71	82	789.83
93	71	83	806.97
93	71	84	817.44
93	72	74	815.96
93	72	75	776.69
93	72	76	743.09
93	72	81	844.1
93	72	82	842.01
93	72	83	861.76
93	72	84	881.52
93	73	74	808.68
93	73	75	762.8
93	73	76	727.16
93	73	81	922.94
93	73	82	922.73
93	73	83	921.73
93	73	84	928.05
93	74	74	800.7
93	74	75	748.39
93	74	76	698.37
94	49	74	755.71
94	49	75	747.21
94	49	76	753.72
94	50	71	866.93
94	50	72	835.43
94	50	73	788.7
94	50	74	743.28
94	50	75	731.77
94	50	76	744.68
94	51	71	858.41
94	51	72	855.56
94	51	73	821.63
94	51	74	739.6
94	51	75	732.71
94	51	76	755.8
94	52	71	844.37
94	52	72	845.15
94	52	73	813.29
94	52	74	758.13
94	52	75	743.25
94	52	76	741.5
94	53	69	655.72
94	53	70	750.15
94	53	71	813.12
94	53	72	840.67
94	53	73	845.97
94	53	74	818.29
94	53	75	792.53
94	53	76	770.34
94	54	69	627.15
94	54	70	744.63
94	54	71	798.04
94	54	72	856.18
94	54	73	909.36
94	54	74	891.66
94	54	75	865.35
94	54	76	830.7
94	54	78	864.91
94	54	79	807.42
94	54	80	777.54
94	55	69	636.86
94	55	70	738.81
94	55	71	761.4
94	55	72	811.68
94	55	73	911.47
94	55	74	925.98
94	55	75	925.58
94	55	76	897.65
94	55	78	913.7
94	55	79	847.79
94	55	80	808.21
94	56	69	676.11
94	56	70	755.71
94	56	71	773.64
94	56	72	814.63
94	56	73	918.95
94	56	74	922.29
94	56	75	913.97
94	56	76	919.9
94	56	78	1015.9
94	56	79	968.68
94	56	80	898.74
94	57	71	837.37
94	57	72	847.62
94	57	73	891.15
94	57	74	880.91
94	57	75	874.83
94	57	76	916.04
94	57	77	962.32
94	57	78	998.2
94	57	79	941.82
94	57	80	887.98
94	58	71	840.67
94	58	72	862.05
94	58	73	806.46
94	58	74	803.46
94	58	75	832.8
94	58	76	888.33
94	58	77	933.52
94	58	78	970.48
94	58	79	972.85
94	58	80	957.59
94	59	71	886.25
94	59	72	1008.6
94	59	73	1007.8
94	59	74	960.69
94	59	75	868.85
94	59	76	907.34
94	59	77	963.3
94	59	78	1010.2
94	59	79	1021.5
94	59	80	1002.3
94	60	71	825.31
94	60	72	897.75
94	60	73	852.28
94	60	74	815.65
94	60	75	801.93
94	60	76	814.82
94	60	77	794.07
94	60	78	736.46
94	60	79	752.23
94	60	80	789.7
94	61	71	575
94	61	72	550.39
94	61	73	615.3
94	61	74	703.13
94	61	75	790.32
94	61	76	813.75
94	61	77	820.16
94	61	78	765.18
94	61	79	762.92
94	61	80	780.27
94	62	71	682.44
94	62	72	730.25
94	62	73	722.35
94	62	74	709.22
94	62	75	786.58
94	62	76	849.89
94	62	77	895.22
94	62	78	854.2
94	62	79	831.21
94	62	80	830.83
94	63	71	765.37
94	63	72	869.89
94	63	73	931.42
94	63	74	984.13
94	63	75	925.4
94	63	76	895.59
94	63	77	903.82
94	63	78	925.12
94	63	79	963.7
94	63	80	1014.5
94	64	71	844.08
94	64	72	962.63
94	64	73	1038.1
94	64	74	1064.1
94	64	75	936.9
94	64	76	900.67
94	64	77	922.9
94	64	78	908.3
94	64	79	895.8
94	64	80	904.13
94	65	71	799.15
94	65	72	903.46
94	65	73	950.73
94	65	74	947.77
94	65	75	900.88
94	65	76	895.04
94	65	77	933.93
94	65	78	905.4
94	65	79	882.74
94	65	80	861.35
94	66	71	812.62
94	66	72	928.86
94	66	73	1000.7
94	66	74	1022.2
94	66	75	927.57
94	66	76	891.4
94	66	78	966.69
94	66	79	960.21
94	66	80	896.69
94	67	69	627.8
94	67	70	726.89
94	67	71	818.42
94	67	72	941.36
94	67	73	1008.4
94	67	74	1001.8
94	67	75	907.3
94	67	76	879.57
94	67	78	955.32
94	67	79	927.79
94	67	80	855.26
94	68	69	619.2
94	68	70	681.43
94	68	71	792.98
94	68	72	914.94
94	68	73	977.13
94	68	74	951.65
94	68	75	879.37
94	68	76	850.89
94	68	78	910.07
94	68	79	887.03
94	68	80	835.56
94	69	69	633.85
94	69	70	665.41
94	69	71	784.53
94	69	72	876.52
94	69	73	927.6
94	69	74	915.27
94	69	75	843.99
94	69	76	806.48
94	69	78	852.05
94	69	79	846.51
94	69	80	832.58
94	70	69	637.88
94	70	70	656.48
94	70	71	774.28
94	70	72	843.74
94	70	73	875.36
94	70	74	855.86
94	70	75	795.77
94	70	76	766.16
94	71	71	749.68
94	71	72	799.83
94	71	73	823.04
94	71	74	806.83
94	71	75	765.66
94	71	76	737.93
94	72	71	752.22
94	72	72	825.7
94	72	73	863.81
94	72	74	839.38
94	72	75	792.05
94	72	76	756.32
94	73	71	754.65
94	73	72	833.28
94	73	73	871.46
94	73	74	831.61
94	73	75	773.95
94	73	76	736.74
94	74	74	823.39
94	74	75	765.03
94	74	76	715.35
95	50	71	867.36
95	50	72	833.12
95	50	73	787.86
95	51	71	866.36
95	51	72	852.29
95	51	73	813.02
95	52	71	866.36
95	52	72	872.43
95	52	73	854.92
95	53	69	681.8
95	53	70	796.42
95	53	71	851.28
95	53	72	866.13
95	53	73	859.86
95	53	77	906.26
95	53	78	886.82
95	53	79	831.24
95	53	80	799.77
95	54	69	665.66
95	54	70	790.42
95	54	71	818.7
95	54	72	830.31
95	54	73	837.02
95	54	77	967.49
95	54	78	953.67
95	54	79	865.04
95	54	80	807.54
95	55	69	669.61
95	55	70	776.01
95	55	71	800.42
95	55	72	816.27
95	55	73	833.75
95	55	77	1001.1
95	55	78	1018.4
95	55	79	908.81
95	55	80	826.94
95	56	69	699.5
95	56	70	765.34
95	56	71	799.25
95	56	72	832.72
95	56	73	879.17
95	56	77	992.04
95	56	78	1050.9
95	56	79	985.82
95	56	80	909.1
95	57	69	771.83
95	57	70	801.76
95	57	71	835.12
95	57	72	881.76
[truncated: 7,412 more rows]
