# Supplementary material for: From mathematics to medicine: A practical primer on topological data analysis (TDA) and the development of related analytic tools for the functional discovery of latent structure in fMRI data
Source: PLoS One. 2021 Aug 12;16(8):e0255859. doi: 10.1371/journal.pone.0255859 (PMC8360597; doi:10.1371/journal.pone.0255859)
Supplement: S1 Data — The included archive of .csv files has one .csv file for each time index. Each .csv file contains a single matrix, which has one column for each of the spatial coordinates x, y, z and one column for the fMRI signal amplitude at voxel (x, y, z) at that time index. This is normalized scan data for a single patient from our study, described in the paper, with an ACC (anterior cingulate cortex) mask applied. This is the data we used, together with our software implementation of our workflow (available at https://github.com/regalski/Wayne-State-TDA), to produce the persistence diagrams, vineyards, and loop locations pictured in the figures and described in the Workflow section of our paper. (ZIP) [file pone.0255859.s004.zip › lea2002_145_121_121_time_255_rdACC.csv]

86	49	77	716.87
86	49	78	715.14
86	49	79	708.81
86	49	80	713.77
86	50	77	695.62
86	50	78	674.81
86	50	79	668.27
86	50	80	668.34
86	51	77	697.98
86	51	78	677.34
86	51	79	681.41
86	51	80	685.94
86	52	77	735.83
86	52	78	703.34
86	52	79	697.61
86	52	80	697.95
86	53	77	824.98
86	53	78	751.74
86	53	79	712.31
86	53	80	677.15
86	54	77	861.58
86	54	78	842.88
86	54	79	805.04
86	54	80	757.74
86	55	77	847.54
86	55	78	892.5
86	55	79	876.47
86	55	80	840.16
86	56	77	852.64
86	56	78	892.1
86	56	79	912.38
86	56	80	912.62
86	57	77	817.99
86	57	78	874.38
86	57	79	915.75
86	57	80	914.86
86	57	81	882.97
86	57	82	850.62
86	58	77	811.33
86	58	78	859.15
86	58	79	913.18
86	58	80	912.44
86	58	81	906.2
86	58	82	911.34
86	59	81	875.29
86	59	82	908.91
86	60	81	780
86	60	82	805.23
86	61	81	833.79
86	61	82	843.08
86	62	81	873.57
86	62	82	872.65
86	63	77	883.72
86	63	78	865.4
86	63	79	850.61
86	63	80	839.61
86	63	81	826.18
86	63	82	847.67
86	64	77	849.21
86	64	78	833.35
86	64	79	839.46
86	64	80	812.7
86	64	81	776.93
86	64	82	776.42
86	65	77	801.32
86	65	78	849.61
86	65	79	857.2
86	65	80	818.29
86	65	81	774.37
86	65	82	774
86	66	77	735.36
86	66	78	899.28
86	66	79	876.09
86	66	80	825.58
86	66	81	776.51
86	66	82	778.79
86	67	77	824.13
86	67	78	897.74
86	67	79	873.01
86	67	80	829.08
86	68	77	885.13
86	68	78	886.34
86	68	79	842
86	68	80	810.47
86	69	77	850.31
86	69	78	823.31
86	69	79	778.36
86	69	80	774.5
86	70	77	740.72
86	70	78	728.53
86	70	79	707.5
86	70	80	733.08
86	71	77	722.29
86	71	78	738.24
86	71	79	724.5
86	71	80	741.91
86	72	77	737.53
86	72	78	754.09
86	72	79	735.39
86	72	80	744.27
86	73	77	715.39
86	73	78	720.11
86	73	79	714.48
86	73	80	733.34
87	46	81	968.92
87	46	82	946.22
87	46	83	923.7
87	46	84	910.44
87	47	81	849.28
87	47	82	842.96
87	47	83	835.8
87	47	84	832.36
87	48	81	781.62
87	48	82	773.98
87	48	83	762.62
87	48	84	761.32
87	49	77	736.01
87	49	78	739.46
87	49	79	726.68
87	49	80	729.47
87	49	81	753.16
87	49	82	746.26
87	49	83	736.28
87	49	84	737.93
87	50	77	727.82
87	50	78	719.17
87	50	79	717.12
87	50	80	714.2
87	50	81	724.75
87	50	82	723.26
87	50	83	721.48
87	50	84	728.65
87	51	77	740.51
87	51	78	705.79
87	51	79	703.43
87	51	80	703.78
87	52	77	792.46
87	52	78	735.71
87	52	79	718.52
87	52	80	711.23
87	53	77	864.27
87	53	78	829.5
87	53	79	778.35
87	53	80	721.01
87	54	77	899.93
87	54	78	891.44
87	54	79	840.83
87	54	80	772.15
87	55	77	910.31
87	55	78	914.95
87	55	79	886.7
87	55	80	838.54
87	55	81	805.74
87	55	82	766.33
87	55	83	752.99
87	55	84	751.03
87	56	77	891.88
87	56	78	899.7
87	56	79	909.3
87	56	80	907.41
87	56	81	850.05
87	56	82	777.59
87	56	83	774.03
87	56	84	762.06
87	57	77	858.54
87	57	78	898.46
87	57	79	923
87	57	80	927.07
87	57	81	888.29
87	57	82	830.15
87	57	83	801.98
87	57	84	775.26
87	58	77	849
87	58	78	892.49
87	58	79	922.91
87	58	80	912
87	58	81	904.46
87	58	82	905.38
87	58	83	875.4
87	58	84	836.54
87	59	77	900.97
87	59	78	906.19
87	59	79	911.01
87	59	80	861.09
87	59	81	862.04
87	59	82	899.07
87	59	83	876.52
87	59	84	847.29
87	60	77	824.52
87	60	78	824.94
87	60	79	848.21
87	60	80	798.2
87	60	81	775.37
87	60	82	774.38
87	60	83	790.58
87	60	84	815.84
87	61	77	796.67
87	61	78	796.29
87	61	79	838.09
87	61	80	841.22
87	61	81	837.34
87	61	82	816.3
87	61	83	825.61
87	61	84	845.47
87	62	77	843.5
87	62	78	832.69
87	62	79	848.83
87	62	80	872.27
87	62	81	889.66
87	62	82	876.73
87	62	83	869.97
87	62	84	855.56
87	63	77	889.51
87	63	78	878.39
87	63	79	843.52
87	63	80	841.32
87	63	81	850.94
87	63	82	888.79
87	63	83	875.32
87	63	84	823.89
87	64	77	833.1
87	64	78	844.2
87	64	79	815.68
87	64	80	804.38
87	64	81	795.89
87	64	82	815.01
87	64	83	802.01
87	64	84	775.06
87	65	77	796.13
87	65	78	842.64
87	65	79	821.7
87	65	80	791.68
87	65	81	757.46
87	65	82	767.43
87	65	83	764.51
87	65	84	752.47
87	66	77	821.31
87	66	78	876.48
87	66	79	831.36
87	66	80	781.82
87	66	81	730.35
87	66	82	740.72
87	66	83	742.11
87	66	84	738.24
87	67	77	841.07
87	67	78	856.5
87	67	79	830.3
87	67	80	773.59
87	67	81	717.61
87	67	82	717.27
87	67	83	726.81
87	67	84	743.09
87	68	77	826.59
87	68	78	826.03
87	68	79	807.15
87	68	80	771.46
87	68	81	738.65
87	68	82	721.74
87	68	83	716.59
87	68	84	727.4
87	69	77	765.64
87	69	78	770.42
87	69	79	753.64
87	69	80	753.07
87	70	77	729.66
87	70	78	718.81
87	70	79	709.14
87	70	80	730.35
87	71	77	731.33
87	71	78	733.58
87	71	79	720.7
87	71	80	740.84
87	72	77	730.47
87	72	78	747.38
87	72	79	732.2
87	72	80	755.25
87	73	77	729.09
87	73	78	729.08
87	73	79	728.51
87	73	80	755.81
87	73	81	778.09
87	73	82	780.93
87	73	83	775.1
87	73	84	766.57
87	74	81	796.83
87	74	82	829.68
87	74	83	848.8
87	74	84	850.51
87	75	81	805.65
87	75	82	867.2
87	75	83	904.17
87	75	84	909.9
87	76	81	806.85
87	76	82	892.51
87	76	83	940.1
87	76	84	955.26
88	46	81	978.46
88	46	82	971.91
88	46	83	953.76
88	46	84	922.36
88	47	81	885.38
88	47	82	870.76
88	47	83	854.29
88	47	84	831.35
88	48	81	797.87
88	48	82	778.91
88	48	83	760.52
88	48	84	760.56
88	49	77	718.75
88	49	78	724.75
88	49	79	726.35
88	49	80	742.52
88	49	81	766.51
88	49	82	749.22
88	49	83	728.69
88	49	84	737.82
88	50	77	735.65
88	50	78	739.26
88	50	79	740.49
88	50	80	743.83
88	50	81	754.68
88	50	82	738.61
88	50	83	717.25
88	50	84	727.78
88	51	77	779.79
88	51	78	762.63
88	51	79	744.56
88	51	80	732.73
88	52	77	849.26
88	52	78	814.88
88	52	79	776.16
88	52	80	750.47
88	53	77	901.44
88	53	78	888.51
88	53	79	835.98
88	53	80	786.48
88	54	77	922.15
88	54	78	917.47
88	54	79	872.83
88	54	80	823.3
88	55	77	924.49
88	55	78	917.77
88	55	79	893.13
88	55	80	863.18
88	55	81	840.57
88	55	82	823.94
88	55	83	836.21
88	55	84	835.5
88	56	77	891.91
88	56	78	890.96
88	56	79	898.5
88	56	80	901.97
88	56	81	855.3
88	56	82	821.61
88	56	83	852.01
88	56	84	862.75
88	57	77	868.14
88	57	78	900.76
88	57	79	921.01
88	57	80	918.85
88	57	81	881.22
88	57	82	837.6
88	57	83	828.05
88	57	84	835.86
88	58	77	864.03
88	58	78	905.78
88	58	79	927.56
88	58	80	907.27
88	58	81	896.32
88	58	82	897.76
88	58	83	878.88
88	58	84	866.8
88	59	77	898.29
88	59	78	908.56
88	59	79	902.46
88	59	80	847.78
88	59	81	848.51
88	59	82	879.42
88	59	83	866.75
88	59	84	865.18
88	60	77	848.2
88	60	78	849.18
88	60	79	842.06
88	60	80	790.42
88	60	81	753.73
88	60	82	713.39
88	60	83	769.95
88	60	84	857.09
88	61	77	833.21
88	61	78	838.24
88	61	79	861.64
88	61	80	864.54
88	61	81	843.22
88	61	82	783.37
88	61	83	821.73
88	61	84	882.01
88	62	77	872.89
88	62	78	870.69
88	62	79	890.29
88	62	80	915.96
88	62	81	916.01
88	62	82	870.71
88	62	83	874.16
88	62	84	885.74
88	63	77	880.47
88	63	78	891.49
88	63	79	851.94
88	63	80	864.72
88	63	81	885.98
88	63	82	906.56
88	63	83	897
88	63	84	856.97
88	64	77	838.87
88	64	78	854.84
88	64	79	792.34
88	64	80	821.19
88	64	81	862.4
88	64	82	903.64
88	64	83	883.12
88	64	84	817.35
88	65	77	819.84
88	65	78	831.87
88	65	79	765.23
88	65	80	792.89
88	65	81	831.73
88	65	82	874.55
88	65	83	854.16
88	65	84	791.83
88	66	77	852.71
88	66	78	834.8
88	66	79	762
88	66	80	776.13
88	66	81	798.35
88	66	82	817.15
88	66	83	800.67
88	66	84	761.8
88	67	77	827.81
88	67	78	792.34
88	67	79	758.65
88	67	80	758.4
88	67	81	753.21
88	67	82	742.51
88	67	83	735.85
88	67	84	743.4
88	68	77	785.33
88	68	78	762.88
88	68	79	759.13
88	68	80	753.69
88	68	81	746.02
88	68	82	735.32
88	68	83	738.15
88	68	84	755.1
88	69	77	736.77
88	69	78	738.24
88	69	79	745.1
88	69	80	746.88
88	70	77	729.64
88	70	78	722.93
88	70	79	725.89
88	70	80	733.43
88	71	77	735
88	71	78	735.13
88	71	79	734.16
88	71	80	750.32
88	72	77	734.67
88	72	78	747.95
88	72	79	747.47
88	72	80	773.17
88	73	77	734.92
88	73	78	734.15
88	73	79	746.36
88	73	80	781.47
88	73	81	800.13
88	73	82	794.99
88	73	83	787.33
88	73	84	781.59
88	74	81	842.39
88	74	82	869.41
88	74	83	879.29
88	74	84	877.71
88	75	81	884.18
88	75	82	933.34
88	75	83	949.77
88	75	84	943.93
88	76	81	878.73
88	76	82	950.83
88	76	83	966.05
88	76	84	961.84
89	46	81	971.06
89	46	82	975.45
89	46	83	956.31
89	46	84	906.15
89	47	81	917.74
89	47	82	894.34
89	47	83	863.48
89	47	84	823.2
89	48	81	819.72
89	48	82	784.44
89	48	83	755.37
89	48	84	751.34
89	49	77	718.36
89	49	78	724.11
89	49	79	731.78
89	49	80	754.51
89	49	81	776.83
89	49	82	750.89
89	49	83	730.91
89	49	84	737.98
89	50	74	765.64
89	50	75	753.58
89	50	76	734.4
89	50	77	746.9
89	50	78	758.91
89	50	79	749.58
89	50	80	755.31
89	50	81	771.23
89	50	82	751.56
89	50	83	732.06
89	50	84	733.66
89	51	74	772.99
89	51	75	798.09
89	51	76	800.61
89	51	77	816.83
89	51	78	822.28
89	51	79	785.58
89	51	80	766.65
89	51	81	769.34
89	51	82	749.72
89	51	83	726.42
89	51	84	731.19
89	52	74	776.3
89	52	75	841.99
89	52	76	882.58
89	52	77	906.45
89	52	78	908.39
89	52	79	853.7
89	52	80	816.73
89	52	81	811.36
89	52	82	783.38
89	52	83	747.75
89	52	84	745.54
89	53	74	764.89
89	53	75	847.39
89	53	76	900.57
89	53	77	928.91
89	53	78	940.96
89	53	79	906.64
89	53	80	876.31
89	53	81	870.72
89	53	82	831.57
89	53	83	778.95
89	53	84	773.86
89	54	74	759.06
89	54	75	842.4
89	54	76	907.67
89	54	77	942.08
89	54	78	946.84
89	54	79	920.25
89	54	80	894.44
89	54	81	886.22
89	54	82	861.92
89	54	83	832.49
89	54	84	836.1
89	55	75	837.52
89	55	76	904.02
89	55	77	939.57
89	55	78	937.5
89	55	79	926.07
89	55	80	919.97
89	55	81	898.48
89	55	82	876.21
89	55	83	872.49
89	55	84	882
89	56	75	814.46
89	56	76	852.77
89	56	77	884.82
89	56	78	891.15
89	56	79	911.86
89	56	80	940.97
89	56	81	900.18
89	56	82	875.99
89	56	83	894.04
89	56	84	905.01
89	57	75	860.01
89	57	76	858.85
89	57	77	869.85
89	57	78	898.28
89	57	79	905.77
89	57	80	895.55
89	57	81	893.28
89	57	82	897.54
89	57	83	884.58
89	57	84	886.28
89	58	77	872.45
89	58	78	910.56
89	58	79	923.49
89	58	80	902
89	58	81	922.51
89	58	82	949.06
89	58	83	929.58
89	58	84	927.22
89	59	77	877.26
89	59	78	896.55
89	59	79	905.54
89	59	80	909.93
89	59	81	906.93
89	59	82	911.25
89	59	83	886.51
89	59	84	881.08
89	60	77	824.11
89	60	78	827.18
89	60	79	830.15
89	60	80	795.54
89	60	81	753.02
89	60	82	710.3
89	60	83	734.67
89	60	84	776.55
89	61	77	823.86
89	61	78	833.12
89	61	79	854.16
89	61	80	843.99
89	61	81	812.42
89	61	82	754.4
89	61	83	796.31
89	61	84	846.26
89	62	77	877.32
89	62	78	884.12
89	62	79	896.3
89	62	80	917.06
89	62	81	907.09
89	62	82	859.9
89	62	83	884.73
89	62	84	907.47
89	63	77	865.23
89	63	78	880.82
89	63	79	849.86
89	63	80	887.68
89	63	81	913.27
89	63	82	929.62
89	63	83	930.31
89	63	84	913.7
89	64	77	848.97
89	64	78	843.07
89	64	79	760.44
89	64	80	832.21
89	64	81	888.6
89	64	82	925.06
89	64	83	913.76
89	64	84	869.11
89	65	77	848.66
89	65	78	815.2
89	65	79	715.38
89	65	80	809.17
89	65	81	882.89
89	65	82	919.93
89	65	83	897.26
89	65	84	835.41
89	66	75	925.8
89	66	76	882.56
89	66	77	846.84
89	66	78	799.21
89	66	79	710.9
89	66	80	807.22
89	66	81	876.03
89	66	82	886.93
89	66	83	849.81
89	66	84	783.93
89	67	75	905.92
89	67	76	846.89
89	67	77	793.02
89	67	78	759.37
89	67	79	720.1
89	67	80	756.05
89	67	81	785.18
89	67	82	792.64
89	67	83	766.22
89	67	84	727.37
89	68	75	846.27
89	68	76	789.28
89	68	77	759.07
89	68	78	747.77
89	68	79	742.12
89	68	80	749.04
89	68	81	759.34
89	68	82	765.23
89	68	83	754.82
89	68	84	745.08
89	69	74	796.3
89	69	75	762
89	69	76	756.57
89	69	77	753.24
89	69	78	756.17
89	69	79	762.1
89	69	80	761.16
89	69	81	760.61
89	69	82	764.47
89	69	83	769.55
89	69	84	775.09
89	70	74	775.36
89	70	75	763.3
89	70	76	749.53
89	70	77	744.42
89	70	78	739.69
89	70	79	739.75
89	70	80	752.48
89	70	81	763.43
89	70	82	773.31
89	70	83	771.68
89	70	84	760.01
89	71	74	781.52
89	71	75	774.53
89	71	76	745.43
89	71	77	746.3
89	71	78	747.16
89	71	79	751.21
89	71	80	765.97
89	71	81	772.84
89	71	82	771.99
89	71	83	762.88
89	71	84	744.59
89	72	74	794.54
89	72	75	773.01
89	72	76	734.45
89	72	77	749.97
89	72	78	761.5
89	72	79	782.36
89	72	80	788.62
89	72	81	787.21
89	72	82	779.66
89	72	83	775.77
89	72	84	765.43
89	73	74	796.7
89	73	75	788.38
89	73	76	751.6
89	73	77	742.92
89	73	78	742.8
89	73	79	756.04
89	73	80	777.17
89	73	81	800.81
89	73	82	827.16
89	73	83	841.18
89	73	84	841.63
89	74	81	866.46
89	74	82	912.41
89	74	83	919.69
89	74	84	907.64
89	75	81	956.78
89	75	82	1006.4
89	75	83	993.95
89	75	84	949.79
89	76	81	932.38
89	76	82	985.14
89	76	83	992.18
89	76	84	980.84
90	46	81	967.72
90	46	82	962.44
90	46	83	946.29
90	46	84	909.74
90	47	81	923.19
90	47	82	888.55
90	47	83	854.59
90	47	84	826.97
90	48	81	830.82
90	48	82	789.91
90	48	83	764.61
90	48	84	769.93
90	49	74	786.88
90	49	75	769.14
90	49	76	735.33
90	49	81	792.18
90	49	82	762.51
90	49	83	746.16
90	49	84	758.15
90	50	74	788.16
90	50	75	775.03
90	50	76	755.24
90	50	77	771.58
90	50	78	781.61
90	50	79	758.21
90	50	80	771.13
90	50	81	793.72
90	50	82	774.14
90	50	83	760.15
90	50	84	757.68
90	51	74	794.52
90	51	75	809.53
90	51	76	827.48
90	51	77	854.23
90	51	78	864.14
90	51	79	822.78
90	51	80	806.72
90	51	81	796.4
90	51	82	769.4
90	51	83	743.83
90	51	84	749.1
90	52	74	789.64
90	52	75	846.84
90	52	76	911.08
90	52	77	948.78
90	52	78	971.83
90	52	79	927.77
90	52	80	886.83
90	52	81	850.08
90	52	82	807.24
90	52	83	763.93
90	52	84	757.24
90	53	74	774.67
90	53	75	837.77
90	53	76	898.61
90	53	77	932.95
90	53	78	956.27
90	53	79	963.35
90	53	80	943.48
90	53	81	911.59
90	53	82	857.69
90	53	83	801.16
90	53	84	783.48
90	54	74	766.17
90	54	75	826.9
90	54	76	896.44
90	54	77	936.1
90	54	78	951.35
90	54	79	942.61
90	54	80	925.93
90	54	81	918.89
90	54	82	900.22
90	54	83	878.47
90	54	84	873.44
90	55	74	810.84
90	55	75	836.84
90	55	76	914.65
90	55	77	959.61
90	55	78	983.8
90	55	79	961.49
90	55	80	935.48
90	55	81	928.6
90	55	82	916.96
90	55	83	911.55
90	55	84	920.74
90	56	74	834.75
90	56	75	795.77
90	56	76	844.85
90	56	77	901.72
90	56	78	962.8
90	56	79	976.34
90	56	80	977.6
90	56	81	940.29
90	56	82	918.61
90	56	83	922.69
90	56	84	935.56
90	57	74	893.46
90	57	75	832.17
90	57	76	843.67
90	57	77	873.13
90	57	78	920.92
90	57	79	932.37
90	57	80	923.24
90	57	81	928.82
90	57	82	935.67
90	57	83	923.72
90	57	84	920.67
90	58	74	986.17
90	58	75	934.93
90	58	76	903.11
90	58	77	886.26
90	58	78	912.31
90	58	79	937.43
90	58	80	941.17
90	58	81	976.39
90	58	82	1006.5
90	58	83	982.91
90	58	84	978.12
90	59	75	834.84
90	59	76	841.05
90	59	77	849.87
90	59	78	893.01
90	59	79	938.92
90	59	80	975.54
90	59	81	981.07
90	59	82	983.12
90	59	83	925.4
90	59	84	904.22
90	60	75	759.16
90	60	76	743.67
90	60	77	707.98
90	60	78	721.65
90	60	79	751
90	60	80	760.4
90	60	81	753.08
90	60	82	738.81
90	60	83	708.46
90	60	84	713.93
90	61	77	736.27
90	61	78	755.67
90	61	79	791.22
90	61	80	789.91
90	61	81	766.86
90	61	82	725.03
90	61	83	729.75
90	61	84	763.06
90	62	75	899.64
90	62	76	818.79
90	62	77	891.76
90	62	78	917.27
90	62	79	917.47
90	62	80	905.77
90	62	81	876.17
90	62	82	832.5
90	62	83	860.45
90	62	84	888.42
90	63	75	841.18
90	63	76	755.41
90	63	77	867.78
90	63	78	877.45
90	63	79	855.35
90	63	80	926.58
90	63	81	948.28
90	63	82	941.72
90	63	83	979.73
90	63	84	978.25
90	64	75	855.91
90	64	76	785.44
90	64	77	843.64
90	64	78	820.89
90	64	79	767.1
90	64	80	863.67
90	64	81	904.09
90	64	82	914.8
90	64	83	928.78
90	64	84	912.61
90	65	74	927.32
90	65	75	910.9
90	65	76	880.52
90	65	77	838.46
90	65	78	785.59
90	65	79	725.71
90	65	80	828.98
90	65	81	893.62
90	65	82	929.62
90	65	83	927.68
90	65	84	888.16
90	66	74	939.25
90	66	75	921.51
90	66	76	876.66
90	66	77	787.9
90	66	78	740.63
90	66	79	715.93
90	66	80	815.91
90	66	81	887.63
90	66	82	940.81
90	66	83	910.29
90	66	84	846.26
90	67	74	947.32
90	67	75	902.84
90	67	76	844
90	67	77	762.51
90	67	78	733.45
90	67	79	739.69
90	67	80	791.97
90	67	81	824.27
90	67	82	846.74
90	67	83	814.79
90	67	84	755.69
90	68	74	924.23
90	68	75	863.01
90	68	76	806.85
90	68	77	764.79
90	68	78	754.27
90	68	79	763.47
90	68	80	785.39
90	68	81	799.1
90	68	82	809.6
90	68	83	788.53
90	68	84	759.29
90	69	74	814.56
90	69	75	761.71
90	69	76	760.07
90	69	77	771.67
90	69	78	771.82
90	69	79	759.28
90	69	80	779.78
90	69	81	788.35
90	69	82	796.72
90	69	83	794.21
90	69	84	793.46
90	70	74	767.57
90	70	75	747.63
90	70	76	744.65
90	70	77	759.69
90	70	78	759.27
90	70	79	749.54
90	70	80	770.69
90	70	81	781.77
90	70	82	788.61
90	70	83	784.84
90	70	84	780.76
90	71	74	760.72
90	71	75	762.67
90	71	76	743
90	71	77	760.79
90	71	78	767.79
90	71	79	766.51
90	71	80	780.56
90	71	81	787.47
90	71	82	788.39
90	71	83	780.55
90	71	84	776.82
90	72	74	793.6
90	72	75	787.91
90	72	76	751.79
90	72	77	781.46
90	72	78	794.46
90	72	79	794.95
90	72	80	799.52
90	72	81	801.39
90	72	82	803.31
90	72	83	797.12
90	72	84	792.13
90	73	74	809.16
90	73	75	814.77
90	73	76	779.56
90	73	81	871.71
90	73	82	874.61
90	73	83	876.5
90	73	84	878.35
90	74	81	947.78
90	74	82	956.89
90	74	83	953.44
90	74	84	944.84
90	75	81	1001.9
90	75	82	1035.4
90	75	83	1021.5
90	75	84	984.94
90	76	81	958.47
90	76	82	1019.2
90	76	83	1028.4
90	76	84	1013.5
91	47	81	922.7
91	47	82	909.93
91	47	83	887.04
91	47	84	860.82
91	48	81	840.91
91	48	82	816.78
91	48	83	803.66
91	48	84	808.55
91	49	74	813.61
91	49	75	800.03
91	49	76	774.44
91	49	81	802.45
91	49	82	786.7
91	49	83	778.42
91	49	84	788.63
91	50	74	815.52
91	50	75	794.99
91	50	76	777.76
91	50	81	805.44
91	50	82	799.61
91	50	83	792.63
91	50	84	783.44
91	51	74	820.91
91	51	75	813.34
91	51	76	833.11
91	51	81	787.19
91	51	82	773.68
91	51	83	761.97
91	51	84	770.1
91	52	74	826.69
91	52	75	887.58
91	52	76	953.56
91	52	81	815.2
91	52	82	794.21
91	52	83	768.83
91	52	84	768.64
91	53	74	838.31
91	53	75	918.89
91	53	76	959.75
91	53	81	884.16
91	53	82	847.97
91	53	83	809.98
91	53	84	789.46
91	54	74	838.33
91	54	75	922.63
91	54	76	953.8
91	54	81	919.7
91	54	82	903.4
91	54	83	886.17
91	54	84	872.81
91	55	74	844.39
91	55	75	894.89
91	55	76	973.16
91	55	81	944.45
91	55	82	933.12
91	55	83	926.12
91	55	84	929.51
91	56	74	835.82
91	56	75	839.68
91	56	76	909.63
91	56	81	957.59
91	56	82	937.37
91	56	83	933.44
91	56	84	942.14
91	57	74	871.44
91	57	75	836.71
91	57	76	885.87
91	57	77	931.34
91	57	78	985.96
91	57	79	987.21
91	57	80	973.59
91	57	81	954.09
91	57	82	943.51
91	57	83	930.98
91	57	84	921.14
91	58	74	972.18
91	58	75	913.28
91	58	76	920.94
91	58	77	937.82
91	58	78	977.04
91	58	79	995.5
91	58	80	999.62
91	58	81	1000.3
91	58	82	1011.8
91	58	83	1003.1
91	58	84	998.33
91	59	74	914.87
91	59	75	919.73
91	59	76	933.31
91	59	77	942.89
91	59	78	943.65
91	59	79	968.83
91	59	80	1003.6
91	59	81	996.66
91	59	82	994.76
91	59	83	962.52
91	59	84	930.18
91	60	74	868.59
91	60	75	800.56
91	60	76	777.45
91	60	77	771.07
91	60	78	782.88
91	60	79	788.68
91	60	80	766.99
91	60	81	768.9
91	60	82	774.11
91	60	83	721.22
91	60	84	692.63
91	61	74	959.31
91	61	75	749.06
91	61	76	699.17
91	61	77	766.98
91	61	78	810.65
91	61	79	827.45
91	61	80	799.16
91	61	81	787.2
91	61	82	763.2
91	61	83	681.27
91	61	84	665.66
91	62	74	1065.1
91	62	75	725.99
91	62	76	669.83
91	62	77	912.2
91	62	78	943.65
91	62	79	940.6
91	62	80	928.73
91	62	81	910.12
91	62	82	873.54
91	62	83	822.6
91	62	84	823.33
91	63	74	952.41
91	63	75	780.71
91	63	76	758.58
91	63	77	902.69
91	63	78	901.99
91	63	79	889.68
91	63	80	958.71
91	63	81	985.31
91	63	82	973.74
91	63	83	994.45
91	63	84	1002.1
91	64	74	881.55
91	64	75	848.99
91	64	76	848.95
91	64	77	880.75
91	64	78	847.13
91	64	79	814.57
91	64	80	881.3
91	64	81	915
91	64	82	924.97
91	64	83	933.73
91	64	84	928.36
91	65	74	859.72
91	65	75	884.88
91	65	76	914
91	65	77	872.23
91	65	78	818.39
91	65	79	779.56
91	65	80	833.66
91	65	81	888.98
91	65	82	941.54
91	65	83	948.01
91	65	84	925.13
91	66	74	898.07
91	66	75	879.92
91	66	76	854.66
91	66	77	834.62
91	66	78	787.76
91	66	79	751.78
91	66	80	813.28
91	66	81	886.79
91	66	82	975.34
91	66	83	973.14
91	66	84	922.08
91	67	74	930.88
91	67	75	880.52
91	67	76	820.18
91	67	81	841.7
91	67	82	887.34
91	67	83	873.15
91	67	84	826.45
91	68	74	936.67
91	68	75	870.04
91	68	76	797.57
91	68	81	821.01
91	68	82	838.77
91	68	83	823.28
91	68	84	800.38
91	69	74	871.51
91	69	75	800.29
91	69	76	749.52
91	69	81	805.89
91	69	82	821.06
91	69	83	816.38
91	69	84	813.93
91	70	74	799.37
91	70	75	766.28
91	70	76	749.98
91	70	81	789.73
91	70	82	796.88
91	70	83	796.67
91	70	84	795.19
91	71	74	746.54
91	71	75	753.48
91	71	76	764.87
91	71	81	799.04
91	71	82	801.68
91	71	83	802.02
91	71	84	802.07
91	72	74	775.87
91	72	75	776.33
91	72	76	772.9
91	72	81	822.64
91	72	82	830.89
91	72	83	832.67
91	72	84	829.39
91	73	74	796.61
91	73	75	801.6
91	73	76	787.13
91	73	81	902.61
91	73	82	910.63
91	73	83	909.07
91	73	84	908.64
91	74	74	806.23
91	74	75	813.02
91	74	76	784.34
91	74	81	980.5
91	74	82	986.74
91	74	83	987.11
91	74	84	988.27
91	75	81	1015.5
91	75	82	1043.5
91	75	83	1048.7
91	75	84	1043.1
91	76	81	971.79
91	76	82	1031.2
91	76	83	1052.5
91	76	84	1055.4
92	47	81	968.95
92	47	82	966.09
92	47	83	946.46
92	47	84	931.6
92	48	81	882.84
92	48	82	879.04
92	48	83	870.26
92	48	84	871.1
92	49	74	824.25
92	49	75	809.01
92	49	76	788.04
92	49	81	823.85
92	49	82	823.26
92	49	83	824.72
92	49	84	828.79
92	50	74	860.29
92	50	75	821.75
92	50	76	769.28
92	50	81	818.54
92	50	82	815.7
92	50	83	815.1
92	50	84	805.62
92	51	74	896.44
92	51	75	842.78
92	51	76	766.09
92	51	81	789.44
92	51	82	779.77
92	51	83	778.06
92	51	84	793.01
92	52	74	848.51
92	52	75	866.2
92	52	76	852.34
92	52	81	779.25
92	52	82	765.62
92	52	83	759.05
92	52	84	776.31
92	53	74	864.91
92	53	75	926.08
92	53	76	919.21
92	53	81	826.42
92	53	82	801.86
92	53	83	782.93
92	53	84	778.41
92	54	74	895.99
92	54	75	977.81
92	54	76	953.78
92	54	81	880.06
92	54	82	858.69
92	54	83	835.02
92	54	84	810.76
92	55	74	900.57
92	55	75	985.52
92	55	76	970.28
92	55	81	921.98
92	55	82	909.3
92	55	83	896.88
92	55	84	877.7
92	56	74	868.74
92	56	75	930.92
92	56	76	954.68
92	56	81	942.31
92	56	82	932.29
92	56	83	932.23
92	56	84	921.63
92	57	74	867.46
92	57	75	867.55
92	57	76	924.01
92	57	77	965.56
92	57	78	1001
92	57	79	994.72
92	57	80	976.95
92	57	81	944.23
92	57	82	922.58
92	57	83	913.87
92	57	84	898.38
92	58	74	948.01
92	58	75	884.11
92	58	76	924.35
92	58	77	961.8
92	58	78	1002.2
92	58	79	1012.9
92	58	80	1010.5
92	58	81	974.29
92	58	82	957.57
92	58	83	966.62
92	58	84	964.55
92	59	74	968.97
92	59	75	949.12
92	59	76	943.63
92	59	77	943.88
92	59	78	963.25
92	59	79	976.21
92	59	80	996.92
92	59	81	957.85
92	59	82	944.99
92	59	83	958.87
92	59	84	928.74
92	60	74	865.17
92	60	75	831.93
92	60	76	819.84
92	60	77	826.09
92	60	78	836.96
92	60	79	820.37
92	60	80	773.49
92	60	81	807.97
92	60	82	850.66
92	60	83	841.98
92	60	84	767.13
92	61	74	782.27
92	61	75	715.5
92	61	76	730.85
92	61	77	832.73
92	61	78	858.46
92	61	79	858.55
92	61	80	827.68
92	61	81	889.82
92	61	82	947.74
92	61	83	872.15
92	61	84	762.81
92	62	74	970.79
92	62	75	735.17
92	62	76	707.92
92	62	77	923.64
92	62	78	953.58
92	62	79	962
92	62	80	968.06
92	62	81	1007.9
92	62	82	1046
92	62	83	961.37
92	62	84	886.47
92	63	74	946.88
92	63	75	826.79
92	63	76	820.53
92	63	77	918.6
92	63	78	909.56
92	63	79	918.8
92	63	80	983.78
92	63	81	1023.9
92	63	82	1057.2
92	63	83	1048
92	63	84	1023.3
92	64	74	897.32
92	64	75	875.46
92	64	76	887.26
92	64	77	914.51
92	64	78	875.73
92	64	79	850.37
92	64	80	889.7
92	64	81	936.53
92	64	82	991.52
92	64	83	976.5
92	64	84	944.37
92	65	74	904.41
92	65	75	903.9
92	65	76	925.32
92	65	77	920.96
92	65	78	866.47
92	65	79	824.3
92	65	80	831.22
92	65	81	883.05
92	65	82	976.35
92	65	83	977.55
92	65	84	953.81
92	66	74	952.69
92	66	75	911.69
92	66	76	889.35
92	66	77	887.01
92	66	78	847
92	66	79	803.01
92	66	80	807.94
92	66	81	875.5
92	66	82	993.42
92	66	83	1009.4
92	66	84	994.62
92	67	74	984.18
92	67	75	923.5
92	67	76	874.16
92	67	81	835.44
92	67	82	903.71
92	67	83	928.05
92	67	84	917.14
92	68	74	999.81
92	68	75	924.11
92	68	76	859.59
92	68	81	813.95
92	68	82	837.46
92	68	83	855.89
92	68	84	853.47
92	69	74	913.73
92	69	75	856.36
92	69	76	805.17
92	69	81	803.65
92	69	82	815.28
92	69	83	818.9
92	69	84	814.21
92	70	74	844.41
92	70	75	815.52
92	70	76	788.08
92	70	81	789.37
92	70	82	796.46
92	70	83	804.54
92	70	84	799.41
92	71	74	799.87
92	71	75	799.72
92	71	76	793.32
92	71	81	808.47
92	71	82	811.15
92	71	83	823
92	71	84	823.16
92	72	74	819.78
92	72	75	808.54
92	72	76	803.1
92	72	81	856.6
92	72	82	862.52
92	72	83	868.5
92	72	84	867.73
92	73	74	833.99
92	73	75	814.57
92	73	76	800.9
92	73	81	929.52
92	73	82	939.98
92	73	83	941.32
92	73	84	940.87
92	74	74	846.78
92	74	75	822.3
92	74	76	788.56
92	74	81	996.97
92	74	82	1015.1
92	74	83	1018.2
92	74	84	1023.4
92	75	81	1011
92	75	82	1040.3
92	75	83	1057.4
92	75	84	1070.2
92	76	81	967.93
92	76	82	1015.5
92	76	83	1040.7
92	76	84	1060.7
93	49	74	844.79
93	49	75	804.52
93	49	76	781.24
93	50	74	877.53
93	50	75	816.1
93	50	76	763.19
93	50	81	825.93
93	50	82	810.47
93	50	83	812.93
93	50	84	833.12
93	51	74	892.37
93	51	75	832.72
93	51	76	749.62
93	51	81	809.68
93	51	82	790.77
93	51	83	793.25
93	51	84	820.24
93	52	74	869.34
93	52	75	854.23
93	52	76	807.34
93	52	81	780.32
93	52	82	766.79
93	52	83	769.44
93	52	84	800.48
93	53	74	881.45
93	53	75	910.54
93	53	76	884.64
93	53	81	764.67
93	53	82	746.48
93	53	83	742.16
93	53	84	768.08
93	54	71	790.95
93	54	72	773.53
93	54	73	739.88
93	54	74	893.82
93	54	75	965.71
93	54	76	945.02
93	54	81	793.69
93	54	82	771.68
93	54	83	752.43
93	54	84	740.47
93	55	71	830.71
93	55	72	814.94
93	55	73	771.6
93	55	74	913.25
93	55	75	999.18
93	55	76	966.99
93	55	81	832.75
93	55	82	811.17
93	55	83	799.32
93	55	84	791.13
93	56	71	917.45
93	56	72	878.2
93	56	73	810.05
93	56	74	889.12
93	56	75	961.22
93	56	76	958.74
93	56	81	858.38
93	56	82	849.56
93	56	83	850.61
93	56	84	848.38
93	57	71	991.45
93	57	72	948.12
93	57	73	871.94
93	57	74	871.32
93	57	75	900.3
93	57	76	939.93
93	57	77	963.56
93	57	78	977.24
93	57	79	947.57
93	57	80	912.6
93	58	71	1028.7
93	58	72	1028.2
93	58	73	983.36
93	58	74	943.27
93	58	75	881.82
93	58	76	935.21
93	58	77	966.79
93	58	78	994.75
93	58	79	980.98
93	58	80	954.61
93	59	71	964.94
93	59	72	980.9
93	59	73	983.98
93	59	74	969.43
93	59	75	944.38
93	59	76	935.99
93	59	77	929.49
93	59	78	943.49
93	59	79	953.04
93	59	80	964.43
93	60	71	841.94
93	60	72	856.01
93	60	73	841.17
93	60	74	819.93
93	60	75	828.13
93	60	76	850.29
93	60	77	861.29
93	60	78	842.93
93	60	79	808.84
93	60	80	760.96
93	61	74	683.73
93	61	75	699.33
93	61	76	785.56
93	61	77	883.37
93	61	78	868.41
93	61	79	850.5
93	61	80	829.46
93	62	71	913.71
93	62	72	936.7
93	62	73	947.84
93	62	74	921.99
93	62	75	831.17
93	62	76	843
93	62	77	940.8
93	62	78	942.25
93	62	79	956.52
93	62	80	980.76
93	63	71	1023.5
93	63	72	1037.3
93	63	73	1019.5
93	63	74	985.09
93	63	75	922.12
93	63	76	907.23
93	63	77	941.9
93	63	78	916.05
93	63	79	935.59
93	63	80	983.73
93	64	71	986.17
93	64	72	1039.3
93	64	73	1023.6
93	64	74	960.94
93	64	75	936.26
93	64	76	937.79
93	64	77	951.65
93	64	78	902.8
93	64	79	874.58
93	64	80	880.42
93	65	71	1010.3
93	65	72	1037.4
93	65	73	1006.3
93	65	74	946.72
93	65	75	940.96
93	65	76	950.19
93	65	77	966.56
93	65	78	912.89
93	65	79	856.99
93	65	80	816.59
93	66	71	997.05
93	66	72	1017.9
93	66	73	1003.7
93	66	74	980.67
93	66	75	960.02
93	66	76	946.53
93	67	71	932.28
93	67	72	983.79
93	67	73	996.65
93	67	74	989.49
93	67	75	963.38
93	67	76	940.48
93	67	81	795.63
93	67	82	835.42
93	67	83	908.17
93	67	84	932.4
93	68	71	832.25
93	68	72	928.07
93	68	73	999.71
93	68	74	994.28
93	68	75	955.38
93	68	76	917.7
93	68	81	790.97
93	68	82	800.97
93	68	83	851.39
93	68	84	864.17
93	69	71	788.22
93	69	72	872.79
93	69	73	915.12
93	69	74	908.27
93	69	75	888.2
93	69	76	861.03
93	69	81	803.56
93	69	82	796.13
93	69	83	805.37
93	69	84	806.39
93	70	74	854.27
93	70	75	840.62
93	70	76	824.94
93	70	81	791.97
93	70	82	778.38
93	70	83	794.38
93	70	84	799.63
93	71	74	828.87
93	71	75	820.37
93	71	76	806.93
93	71	81	807.11
93	71	82	796.91
93	71	83	831.06
93	71	84	844.51
93	72	74	851.01
93	72	75	840.79
93	72	76	825.16
93	72	81	885.1
93	72	82	893.02
93	72	83	932.79
93	72	84	947.53
93	73	74	862.68
93	73	75	840.83
93	73	76	819.19
93	73	81	966.98
93	73	82	997.77
93	73	83	1003.8
93	73	84	997.05
93	74	74	875.67
93	74	75	844.42
93	74	76	801.39
94	49	74	850.68
94	49	75	815.15
94	49	76	796.72
94	50	71	870.95
94	50	72	883.44
94	50	73	887.72
94	50	74	878.27
94	50	75	824.71
94	50	76	783.64
94	51	71	854.49
94	51	72	850.62
94	51	73	857.68
94	51	74	893.62
94	51	75	842.68
94	51	76	782.79
94	52	71	851.41
94	52	72	838.16
94	52	73	833.26
94	52	74	891.08
94	52	75	866.17
94	52	76	819.41
94	53	69	656.71
94	53	70	807.13
94	53	71	851.08
94	53	72	841.67
94	53	73	821.98
94	53	74	885.27
94	53	75	886.45
94	53	76	863.25
94	54	69	628.19
94	54	70	798.7
94	54	71	825.16
94	54	72	819.33
94	54	73	798.48
94	54	74	867.7
94	54	75	912.34
94	54	76	921.68
94	54	78	881.9
94	54	79	831.41
94	54	80	807.58
94	55	69	634.92
94	55	70	825.85
94	55	71	846.38
94	55	72	842.64
94	55	73	826.48
94	55	74	918.03
94	55	75	977.68
94	55	76	973.7
94	55	78	972.61
94	55	79	890.79
94	55	80	846.27
94	56	69	667.13
94	56	70	879.7
94	56	71	913.59
94	56	72	903.62
94	56	73	860.02
94	56	74	924.39
94	56	75	969.1
94	56	76	959.01
94	56	78	997.02
94	56	79	971.8
94	56	80	915.82
94	57	71	984.41
94	57	72	965.68
94	57	73	891.24
94	57	74	908.97
94	57	75	937.92
94	57	76	953.17
94	57	77	983.46
94	57	78	1019.3
94	57	79	994.75
94	57	80	940.93
94	58	71	1024.6
94	58	72	1024.9
94	58	73	1004.3
94	58	74	969.38
94	58	75	925.83
94	58	76	972.37
94	58	77	1009.5
94	58	78	1046.5
94	58	79	1029.9
94	58	80	988.65
94	59	71	977.32
94	59	72	1002.7
94	59	73	995.04
94	59	74	972.96
94	59	75	945.04
94	59	76	940.48
94	59	77	940.46
94	59	78	930.32
94	59	79	976.58
94	59	80	1015.2
94	60	71	800.37
94	60	72	826.69
94	60	73	804.07
94	60	74	793.45
94	60	75	789.83
94	60	76	836.78
94	60	77	859
94	60	78	803.33
94	60	79	779.14
94	60	80	757.66
94	61	71	721.74
94	61	72	621.06
94	61	73	632.18
94	61	74	684.25
94	61	75	699.5
94	61	76	809.84
94	61	77	903.26
94	61	78	860.28
94	61	79	821.03
94	61	80	783.41
94	62	71	923.36
94	62	72	893.1
94	62	73	901.1
94	62	74	928.97
94	62	75	963.53
94	62	76	998.91
94	62	77	1006.2
94	62	78	982.09
94	62	79	961.03
94	62	80	961.71
94	63	71	1036.2
94	63	72	1040.8
94	63	73	1040.4
94	63	74	1042.3
94	63	75	1039.6
94	63	76	1020.7
94	63	77	999.87
94	63	78	964.2
94	63	79	962.86
94	63	80	989.68
94	64	71	966.16
94	64	72	1030.8
94	64	73	1048.3
94	64	74	1023.3
94	64	75	1005
94	64	76	997.77
94	64	77	993
94	64	78	961.35
94	64	79	934.76
94	64	80	922.06
94	65	71	987.11
94	65	72	1038.5
94	65	73	1032.8
94	65	74	980.85
94	65	75	978.98
94	65	76	976.14
94	65	77	975.98
94	65	78	976.38
94	65	79	953.73
94	65	80	895.36
94	66	71	966.66
94	66	72	988.93
94	66	73	988.86
94	66	74	979.35
94	66	75	990.76
94	66	76	986.54
94	66	78	1009.7
94	66	79	997.24
94	66	80	909.71
94	67	69	669.91
94	67	70	738.02
94	67	71	900.52
94	67	72	930.52
94	67	73	948.59
94	67	74	961.91
94	67	75	971.41
94	67	76	970.68
94	67	78	1008.4
94	67	79	998.8
94	67	80	894.23
94	68	69	618.15
94	68	70	687.42
94	68	71	833.99
94	68	72	905.97
94	68	73	952.2
94	68	74	952.73
94	68	75	946.48
94	68	76	929.93
94	68	78	968.04
94	68	79	977.03
94	68	80	880.59
94	69	69	625.91
94	69	70	661.46
94	69	71	802.52
94	69	72	869.55
94	69	73	901.72
94	69	74	892.42
94	69	75	888.13
94	69	76	872.55
94	69	78	870.06
94	69	79	888.54
94	69	80	854.61
94	70	69	631.9
94	70	70	633.53
94	70	71	801.34
94	70	72	857.84
94	70	73	867.48
94	70	74	851.94
94	70	75	845.83
94	70	76	837.19
94	71	71	811.72
94	71	72	857.84
94	71	73	855.06
94	71	74	842.84
94	71	75	828.69
94	71	76	814.94
94	72	71	783.32
94	72	72	842.77
94	72	73	857.88
94	72	74	858.42
94	72	75	853.09
94	72	76	837.35
94	73	71	760.76
94	73	72	836.36
94	73	73	864.53
94	73	74	867.6
94	73	75	854.92
94	73	76	837.74
94	74	74	886.36
94	74	75	861.04
94	74	76	824.37
95	50	71	890.41
95	50	72	901.17
95	50	73	895.89
95	51	71	873.4
95	51	72	884.31
95	51	73	900.02
95	52	71	881.4
95	52	72	899.45
95	52	73	918.94
95	53	69	674.83
95	53	70	833.45
95	53	71	903.26
95	53	72	921.07
95	53	73	920.77
95	53	77	975.29
95	53	78	938.85
95	53	79	871.26
95	53	80	839.82
95	54	69	652.71
95	54	70	832.47
95	54	71	858.69
95	54	72	877.27
95	54	73	883.96
95	54	77	1005.6
95	54	78	991.69
95	54	79	926.01
95	54	80	853.58
95	55	69	656.66
95	55	70	860.02
95	55	71	871.41
95	55	72	886.22
95	55	73	899.65
95	55	77	1072.2
95	55	78	1080.3
95	55	79	987.77
95	55	80	884.94
95	56	69	702.5
95	56	70	896.28
95	56	71	919.18
95	56	72	928.69
95	56	73	924.15
95	56	77	1012.2
95	56	78	1028.1
95	56	79	1005.9
95	56	80	940.16
95	57	69	699.85
95	57	70	912.75
95	57	71	991.14
95	57	72	1008.8
[truncated: 7,412 more rows]
