# Supplementary material for: From mathematics to medicine: A practical primer on topological data analysis (TDA) and the development of related analytic tools for the functional discovery of latent structure in fMRI data
Source: PLoS One. 2021 Aug 12;16(8):e0255859. doi: 10.1371/journal.pone.0255859 (PMC8360597; doi:10.1371/journal.pone.0255859)
Supplement: S1 Data — The included archive of .csv files has one .csv file for each time index. Each .csv file contains a single matrix, which has one column for each of the spatial coordinates x, y, z and one column for the fMRI signal amplitude at voxel (x, y, z) at that time index. This is normalized scan data for a single patient from our study, described in the paper, with an ACC (anterior cingulate cortex) mask applied. This is the data we used, together with our software implementation of our workflow (available at https://github.com/regalski/Wayne-State-TDA), to produce the persistence diagrams, vineyards, and loop locations pictured in the figures and described in the Workflow section of our paper. (ZIP) [file pone.0255859.s004.zip › lea2002_145_121_121_time_256_rdACC.csv]

86	49	77	696.95
86	49	78	701.21
86	49	79	704.88
86	49	80	711.83
86	50	77	713.64
86	50	78	686.86
86	50	79	670.36
86	50	80	691.45
86	51	77	700.97
86	51	78	686.39
86	51	79	678.49
86	51	80	675.02
86	52	77	695.89
86	52	78	699.42
86	52	79	700.68
86	52	80	682.05
86	53	77	802.96
86	53	78	763.74
86	53	79	718.38
86	53	80	707.28
86	54	77	852.56
86	54	78	819.93
86	54	79	798.1
86	54	80	753.81
86	55	77	852.56
86	55	78	835.53
86	55	79	855.47
86	55	80	809.2
86	56	77	852.64
86	56	78	838.12
86	56	79	862.42
86	56	80	862.63
86	57	77	841
86	57	78	857.47
86	57	79	862.81
86	57	80	859.84
86	57	81	866.93
86	57	82	843.62
86	58	77	833.41
86	58	78	867.21
86	58	79	868.26
86	58	80	868.54
86	58	81	865.3
86	58	82	875.47
86	59	81	835.35
86	59	82	869.95
86	60	81	770.08
86	60	82	797.36
86	61	81	815.91
86	61	82	831.18
86	62	81	858.57
86	62	82	867.68
86	63	77	887.85
86	63	78	835.55
86	63	79	805.73
86	63	80	782.72
86	63	81	825.26
86	63	82	840.73
86	64	77	870.19
86	64	78	849.32
86	64	79	813.44
86	64	80	771.68
86	64	81	765.88
86	64	82	758.39
86	65	77	864.37
86	65	78	864.67
86	65	79	839.23
86	65	80	799.32
86	65	81	771.42
86	65	82	754.08
86	66	77	879.43
86	66	78	891.26
86	66	79	867.05
86	66	80	817.59
86	66	81	795.55
86	66	82	771.83
86	67	77	847.07
86	67	78	862.67
86	67	79	851.96
86	67	80	819.09
86	68	77	862.17
86	68	78	862.37
86	68	79	838.03
86	68	80	782.56
86	69	77	858.2
86	69	78	842.26
86	69	79	799.37
86	69	80	729.57
86	70	77	791.74
86	70	78	759.6
86	70	79	727.59
86	70	80	694.17
86	71	77	757.31
86	71	78	731.27
86	71	79	711.54
86	71	80	695.96
86	72	77	743.5
86	72	78	725.03
86	72	79	707.33
86	72	80	702.27
86	73	77	720.39
86	73	78	721.09
86	73	79	710.44
86	73	80	702.33
87	46	81	939.96
87	46	82	936.29
87	46	83	929.77
87	46	84	928.52
87	47	81	847.41
87	47	82	860.07
87	47	83	851.89
87	47	84	848.44
87	48	81	770.57
87	48	82	773.96
87	48	83	768.61
87	48	84	771.34
87	49	77	717.08
87	49	78	706.51
87	49	79	710.71
87	49	80	742.48
87	49	81	739.18
87	49	82	735.31
87	49	83	734.33
87	49	84	739.98
87	50	77	722.86
87	50	78	718.23
87	50	79	716.22
87	50	80	717.29
87	50	81	713.83
87	50	82	714.32
87	50	83	721.53
87	50	84	731.7
87	51	77	712.51
87	51	78	709.82
87	51	79	702.47
87	51	80	688.85
87	52	77	715.53
87	52	78	712.79
87	52	79	707.58
87	52	80	693.34
87	53	77	816.29
87	53	78	783.55
87	53	79	755.47
87	53	80	742.16
87	54	77	859.93
87	54	78	829.5
87	54	79	812.91
87	54	80	777.2
87	55	77	860.37
87	55	78	844.99
87	55	79	866.75
87	55	80	820.59
87	55	81	778.81
87	55	82	765.38
87	55	83	756
87	55	84	761.03
87	56	77	862.88
87	56	78	863.7
87	56	79	913.37
87	56	80	876.46
87	56	81	834.09
87	56	82	800.61
87	56	83	781.03
87	56	84	778.01
87	57	77	853.53
87	57	78	867.51
87	57	79	903.02
87	57	80	886.03
87	57	81	869.29
87	57	82	832.15
87	57	83	798.96
87	57	84	774.23
87	58	77	846.04
87	58	78	863.53
87	58	79	883.93
87	58	80	886.03
87	58	81	888.55
87	58	82	880.51
87	58	83	875.55
87	58	84	846.64
87	59	77	866.93
87	59	78	881.15
87	59	79	868.09
87	59	80	868.22
87	59	81	863.06
87	59	82	874.05
87	59	83	897.5
87	59	84	873.28
87	60	77	805.57
87	60	78	806.01
87	60	79	800.27
87	60	80	791.21
87	60	81	774.39
87	60	82	793.44
87	60	83	819.64
87	60	84	820.93
87	61	77	786.81
87	61	78	766.37
87	61	79	788.18
87	61	80	813.3
87	61	81	815.44
87	61	82	828.38
87	61	83	841.6
87	61	84	839.45
87	62	77	860.49
87	62	78	806.69
87	62	79	817.83
87	62	80	838.21
87	62	81	871.67
87	62	82	882.78
87	62	83	876
87	62	84	861.58
87	63	77	900.62
87	63	78	872.47
87	63	79	823.58
87	63	80	783.38
87	63	81	864.01
87	63	82	878.86
87	63	83	858.4
87	63	84	842.93
87	64	77	873.08
87	64	78	843.16
87	64	79	790.65
87	64	80	741.34
87	64	81	804.83
87	64	82	807.95
87	64	83	778.99
87	64	84	765.03
87	65	77	854.2
87	65	78	825.72
87	65	79	783.76
87	65	80	736.68
87	65	81	772.39
87	65	82	764.33
87	65	83	737.48
87	65	84	738.48
87	66	77	852.36
87	66	78	833.51
87	66	79	790.37
87	66	80	734.8
87	66	81	760.28
87	66	82	748.63
87	66	83	718.07
87	66	84	728.25
87	67	77	869.04
87	67	78	806.5
87	67	79	771.3
87	67	80	739.52
87	67	81	757.51
87	67	82	747.18
87	67	83	714.76
87	67	84	727.07
87	68	77	857.58
87	68	78	802.11
87	68	79	771.24
87	68	80	740.51
87	68	81	753.68
87	68	82	749.78
87	68	83	730.61
87	68	84	722.4
87	69	77	784.67
87	69	78	788.44
87	69	79	763.68
87	69	80	725.14
87	70	77	737.62
87	70	78	738.76
87	70	79	730.13
87	70	80	720.4
87	71	77	735.37
87	71	78	739.61
87	71	79	728.72
87	71	80	715.89
87	72	77	743.44
87	72	78	747.33
87	72	79	727.17
87	72	80	712.28
87	73	77	734.06
87	73	78	739.02
87	73	79	729.46
87	73	80	723.82
87	73	81	749.15
87	73	82	762.99
87	73	83	767.11
87	73	84	767.57
87	74	81	777.89
87	74	82	816.75
87	74	83	851.9
87	74	84	867.61
87	75	81	800.66
87	75	82	860.21
87	75	83	916.24
87	75	84	937.95
87	76	81	797.91
87	76	82	869.6
87	76	83	945.23
87	76	84	965.33
88	46	81	961.52
88	46	82	957.98
88	46	83	946.84
88	46	84	940.44
88	47	81	882.52
88	47	82	882.87
88	47	83	862.37
88	47	84	851.44
88	48	81	786.84
88	48	82	791.9
88	48	83	777.5
88	48	84	773.57
88	49	77	730.8
88	49	78	715.77
88	49	79	712.35
88	49	80	723.54
88	49	81	743.56
88	49	82	754.28
88	49	83	745.74
88	49	84	745.86
88	50	77	719.67
88	50	78	730.33
88	50	79	730.59
88	50	80	712.92
88	50	81	720.75
88	50	82	732.67
88	50	83	732.29
88	50	84	736.82
88	51	77	729.81
88	51	78	738.65
88	51	79	736.58
88	51	80	720.77
88	52	77	764.25
88	52	78	764.91
88	52	79	761.21
88	52	80	751.55
88	53	77	864.46
88	53	78	833.55
88	53	79	807.04
88	53	80	792.53
88	54	77	902.15
88	54	78	867.48
88	54	79	837.85
88	54	80	816.3
88	55	77	892.5
88	55	78	869.8
88	55	79	861.15
88	55	80	839.2
88	55	81	823.61
88	55	82	826.02
88	55	83	827.29
88	55	84	835.54
88	56	77	874.91
88	56	78	863.98
88	56	79	870.56
88	56	80	863
88	56	81	848.31
88	56	82	820.65
88	56	83	823.05
88	56	84	858.73
88	57	77	860.12
88	57	78	871.78
88	57	79	889.05
88	57	80	880.84
88	57	81	862.15
88	57	82	841.52
88	57	83	829.99
88	57	84	841.82
88	58	77	855.04
88	58	78	877.76
88	58	79	898.58
88	58	80	896.3
88	58	81	892.36
88	58	82	890.84
88	58	83	887.97
88	58	84	887.86
88	59	77	887.24
88	59	78	880.56
88	59	79	887.53
88	59	80	892.84
88	59	81	893.47
88	59	82	885.32
88	59	83	882.64
88	59	84	881.1
88	60	77	859.18
88	60	78	857.21
88	60	79	836.09
88	60	80	806.42
88	60	81	777.74
88	60	82	774.46
88	60	83	781.07
88	60	84	795.22
88	61	77	839.3
88	61	78	845.34
88	61	79	837.76
88	61	80	832.7
88	61	81	834.46
88	61	82	833.63
88	61	83	830.95
88	61	84	836.1
88	62	77	871.94
88	62	78	846.75
88	62	79	850.32
88	62	80	860.94
88	62	81	910.11
88	62	82	910.89
88	62	83	888.33
88	62	84	878.82
88	63	77	875.56
88	63	78	855.6
88	63	79	831.02
88	63	80	820.75
88	63	81	913.06
88	63	82	921.67
88	63	83	887.12
88	63	84	874.03
88	64	77	866.85
88	64	78	823.82
88	64	79	780.31
88	64	80	765.18
88	64	81	879.43
88	64	82	890.66
88	64	83	853.11
88	64	84	809.3
88	65	77	878.85
88	65	78	804.89
88	65	79	749.23
88	65	80	725.87
88	65	81	836.72
88	65	82	852.55
88	65	83	820.19
88	65	84	780.86
88	66	77	880.71
88	66	78	795.78
88	66	79	737.94
88	66	80	708.05
88	66	81	795.3
88	66	82	809.15
88	66	83	777.7
88	66	84	757.83
88	67	77	855.86
88	67	78	759.3
88	67	79	717.57
88	67	80	711.32
88	67	81	763.15
88	67	82	767.48
88	67	83	738.84
88	67	84	734.41
88	68	77	807.35
88	68	78	745.87
88	68	79	725.11
88	68	80	724.69
88	68	81	753.04
88	68	82	760.37
88	68	83	752.2
88	68	84	742.14
88	69	77	741.77
88	69	78	746.21
88	69	79	741.07
88	69	80	731.88
88	70	77	722.6
88	70	78	714.88
88	70	79	719.86
88	70	80	734.44
88	71	77	727.02
88	71	78	718.15
88	71	79	726.19
88	71	80	739.39
88	72	77	733.7
88	72	78	737.95
88	72	79	737.47
88	72	80	739.25
88	73	77	729.93
88	73	78	731.15
88	73	79	731.37
88	73	80	737.54
88	73	81	760.17
88	73	82	776.98
88	73	83	794.31
88	73	84	794.56
88	74	81	806.47
88	74	82	853.49
88	74	83	890.43
88	74	84	897.81
88	75	81	868.18
88	75	82	929.36
88	75	83	955.85
88	75	84	974
88	76	81	872.84
88	76	82	934.97
88	76	83	941.13
88	76	84	971.9
89	46	81	962.13
89	46	82	967.52
89	46	83	946.34
89	46	84	926.17
89	47	81	894.87
89	47	82	889.45
89	47	83	860.56
89	47	84	840.28
89	48	81	794.71
89	48	82	801.41
89	48	83	779.33
89	48	84	768.32
89	49	77	740.41
89	49	78	730.14
89	49	79	718.8
89	49	80	713.58
89	49	81	745.91
89	49	82	767.96
89	49	83	757.98
89	49	84	754.06
89	50	74	735.71
89	50	75	747.6
89	50	76	738.35
89	50	77	731.85
89	50	78	735.91
89	50	79	737.63
89	50	80	726.36
89	50	81	740.27
89	50	82	754.6
89	50	83	750.09
89	50	84	751.7
89	51	74	744.11
89	51	75	776.17
89	51	76	772.62
89	51	77	762.86
89	51	78	770.3
89	51	79	769.56
89	51	80	755.63
89	51	81	744.34
89	51	82	727.73
89	51	83	721.44
89	51	84	723.23
89	52	74	754.37
89	52	75	861.02
89	52	76	862.53
89	52	77	817.44
89	52	78	831.38
89	52	79	833.71
89	52	80	815.81
89	52	81	785.47
89	52	82	749.48
89	52	83	742.82
89	52	84	742.6
89	53	74	769.01
89	53	75	881.49
89	53	76	906.62
89	53	77	883.01
89	53	78	886.07
89	53	79	877.74
89	53	80	865.4
89	53	81	837.76
89	53	82	811.59
89	53	83	802.98
89	53	84	801.9
89	54	74	780.16
89	54	75	872.51
89	54	76	922.75
89	54	77	927.19
89	54	78	902.93
89	54	79	870.3
89	54	80	864.47
89	54	81	861.25
89	54	82	870.96
89	54	83	867.5
89	54	84	862.11
89	55	75	854.58
89	55	76	918.04
89	55	77	947.6
89	55	78	901.55
89	55	79	853.16
89	55	80	865.07
89	55	81	877.57
89	55	82	890.28
89	55	83	894.54
89	55	84	904.04
89	56	75	829.51
89	56	76	866.81
89	56	77	876.85
89	56	78	859.16
89	56	79	839.92
89	56	80	873.02
89	56	81	894.22
89	56	82	866.03
89	56	83	877.06
89	56	84	917.02
89	57	75	848.11
89	57	76	843.88
89	57	77	866.85
89	57	78	872.25
89	57	79	860.73
89	57	80	874.5
89	57	81	878.19
89	57	82	881.46
89	57	83	898.51
89	57	84	921.2
89	58	77	889.45
89	58	78	902.54
89	58	79	906.53
89	58	80	913.08
89	58	81	912.6
89	58	82	932.17
89	58	83	946.7
89	58	84	951.33
89	59	77	882.31
89	59	78	874.6
89	59	79	913.57
89	59	80	934.9
89	59	81	940.83
89	59	82	924.12
89	59	83	904.4
89	59	84	889.03
89	60	77	837.19
89	60	78	813.23
89	60	79	832.22
89	60	80	812.62
89	60	81	767.07
89	60	82	743.42
89	60	83	725.9
89	60	84	748.81
89	61	77	819.04
89	61	78	808.25
89	61	79	824.29
89	61	80	817.14
89	61	81	806.63
89	61	82	782.64
89	61	83	752.56
89	61	84	816.36
89	62	77	853.32
89	62	78	831.09
89	62	79	853.28
89	62	80	873.06
89	62	81	915.18
89	62	82	897.07
89	62	83	844.9
89	62	84	892.52
89	63	77	860.29
89	63	78	835.9
89	63	79	841.97
89	63	80	871.8
89	63	81	947.4
89	63	82	945.71
89	63	83	910.34
89	63	84	894.72
89	64	77	855.97
89	64	78	801.05
89	64	79	781.4
89	64	80	804.18
89	64	81	916.59
89	64	82	937.03
89	64	83	905.72
89	64	84	853.07
89	65	77	861.65
89	65	78	776.18
89	65	79	740.37
89	65	80	753.17
89	65	81	888.88
89	65	82	925.93
89	65	83	908.3
89	65	84	835.45
89	66	75	844.96
89	66	76	862.68
89	66	77	846.88
89	66	78	764.22
89	66	79	720.89
89	66	80	726.19
89	66	81	840.96
89	66	82	885.85
89	66	83	885.78
89	66	84	807.94
89	67	75	876.02
89	67	76	850.98
89	67	77	810
89	67	78	744.33
89	67	79	717.04
89	67	80	720.96
89	67	81	776.09
89	67	82	796.56
89	67	83	792.18
89	67	84	761.35
89	68	75	847.27
89	68	76	815.3
89	68	77	781.06
89	68	78	745.78
89	68	79	734.13
89	68	80	735.03
89	68	81	758.35
89	68	82	767.24
89	68	83	767.84
89	68	84	762.13
89	69	74	839.29
89	69	75	798.98
89	69	76	767.55
89	69	77	748.21
89	69	78	761.18
89	69	79	753.13
89	69	80	747.17
89	69	81	762.62
89	69	82	770.48
89	69	83	777.58
89	69	84	779.13
89	70	74	804.41
89	70	75	791.32
89	70	76	762.53
89	70	77	734.4
89	70	78	723.68
89	70	79	728.77
89	70	80	746.51
89	70	81	766.47
89	70	82	781.36
89	70	83	790.75
89	70	84	787.08
89	71	74	783.61
89	71	75	786.57
89	71	76	762.46
89	71	77	735.34
89	71	78	716.2
89	71	79	728.28
89	71	80	753.05
89	71	81	766.9
89	71	82	772.04
89	71	83	766.93
89	71	84	762.64
89	72	74	767.63
89	72	75	769.06
89	72	76	754.48
89	72	77	743.01
89	72	78	736.53
89	72	79	744.39
89	72	80	759.68
89	72	81	761.28
89	72	82	753.73
89	72	83	741.89
89	72	84	752.57
89	73	74	761.74
89	73	75	746.41
89	73	76	737.6
89	73	77	733.91
89	73	78	729.79
89	73	79	736.04
89	73	80	749.17
89	73	81	777.8
89	73	82	808.14
89	73	83	846.18
89	73	84	842.6
89	74	81	836.54
89	74	82	889.48
89	74	83	933.77
89	74	84	924.71
89	75	81	918.78
89	75	82	971.49
89	75	83	984.06
89	75	84	979.89
89	76	81	931.48
89	76	82	983.25
89	76	83	974.27
89	76	84	981.91
90	46	81	949.74
90	46	82	959.45
90	46	83	943.3
90	46	84	921.77
90	47	81	884.3
90	47	82	883.65
90	47	83	854.69
90	47	84	841.09
90	48	81	789.76
90	48	82	795.83
90	48	83	778.56
90	48	84	776.92
90	49	74	770.92
90	49	75	768.23
90	49	76	762.41
90	49	81	750.25
90	49	82	767.55
90	49	83	755.22
90	49	84	760.23
90	50	74	754.22
90	50	75	753.07
90	50	76	750.26
90	50	77	749.57
90	50	78	745.6
90	50	79	750.24
90	50	80	763.2
90	50	81	768.77
90	50	82	768.16
90	50	83	748.18
90	50	84	753.73
90	51	74	751.64
90	51	75	766.63
90	51	76	786.57
90	51	77	797.35
90	51	78	793.22
90	51	79	793.79
90	51	80	792.7
90	51	81	775.37
90	51	82	751.35
90	51	83	736.8
90	51	84	742.11
90	52	74	777.67
90	52	75	867.88
90	52	76	891.1
90	52	77	875.8
90	52	78	887.83
90	52	79	885.82
90	52	80	854.92
90	52	81	826.17
90	52	82	789.28
90	52	83	766.95
90	52	84	758.27
90	53	74	790.71
90	53	75	884.78
90	53	76	908.59
90	53	77	898
90	53	78	926.44
90	53	79	944.58
90	53	80	929.62
90	53	81	899.61
90	53	82	872.62
90	53	83	832.1
90	53	84	802.51
90	54	74	793.21
90	54	75	867.93
90	54	76	911.48
90	54	77	929.19
90	54	78	923.44
90	54	79	903.68
90	54	80	901.97
90	54	81	905.92
90	54	82	918.23
90	54	83	903.48
90	54	84	890.45
90	55	74	780.83
90	55	75	846.82
90	55	76	910.61
90	55	77	978.6
90	55	78	925.87
90	55	79	862.69
90	55	80	882.68
90	55	81	903.72
90	55	82	927.02
90	55	83	928.6
90	55	84	929.82
90	56	74	796.78
90	56	75	822.78
90	56	76	860.87
90	56	77	902.82
90	56	78	896.96
90	56	79	878.53
90	56	80	910.75
90	56	81	934.36
90	56	82	912.67
90	56	83	912.78
90	56	84	927.67
90	57	74	856.6
90	57	75	848.26
90	57	76	847.68
90	57	77	883.1
90	57	78	892.89
90	57	79	883.38
90	57	80	906.26
90	57	81	924.78
90	57	82	924.6
90	57	83	927.69
90	57	84	927.68
90	58	74	949.19
90	58	75	919.88
90	58	76	881.03
90	58	77	920.2
90	58	78	932.3
90	58	79	928.56
90	58	80	951.35
90	58	81	978.53
90	58	82	996.63
90	58	83	1003
90	58	84	997.3
90	59	75	899
90	59	76	890.19
90	59	77	884.97
90	59	78	883.05
90	59	79	929.85
90	59	80	980.37
90	59	81	1028.8
90	59	82	1007.9
90	59	83	974.23
90	59	84	944.1
90	60	75	792.11
90	60	76	775.57
90	60	77	754.88
90	60	78	732.59
90	60	79	770.02
90	60	80	763.47
90	60	81	734.21
90	60	82	725.02
90	60	83	714.79
90	60	84	715.28
90	61	77	740.49
90	61	78	726.92
90	61	79	766.47
90	61	80	744.11
90	61	81	702.08
90	61	82	683.28
90	61	83	674.05
90	61	84	724.26
90	62	75	855.92
90	62	76	855.92
90	62	77	842.76
90	62	78	832.24
90	62	79	866.46
90	62	80	849.78
90	62	81	822.33
90	62	82	798.81
90	62	83	778.88
90	62	84	840.74
90	63	75	733.21
90	63	76	846.52
90	63	77	875.93
90	63	78	845.64
90	63	79	865.57
90	63	80	891.82
90	63	81	938.54
90	63	82	924.97
90	63	83	898.97
90	63	84	938.36
90	64	75	695.1
90	64	76	834.57
90	64	77	852.67
90	64	78	791.89
90	64	79	800.09
90	64	80	835.67
90	64	81	900.1
90	64	82	897.84
90	64	83	866.86
90	64	84	896.62
90	65	74	879.4
90	65	75	807.96
90	65	76	841.55
90	65	77	818.43
90	65	78	744.55
90	65	79	748.69
90	65	80	790.99
90	65	81	874.69
90	65	82	899.75
90	65	83	891.83
90	65	84	885.25
90	66	74	905.36
90	66	75	893.67
90	66	76	842.78
90	66	77	786.96
90	66	78	733.65
90	66	79	714.94
90	66	80	750.96
90	66	81	853.64
90	66	82	903.77
90	66	83	935.23
90	66	84	860.22
90	67	74	911.4
90	67	75	881.9
90	67	76	817.03
90	67	77	765.47
90	67	78	740.38
90	67	79	736.63
90	67	80	756.95
90	67	81	798.22
90	67	82	816.69
90	67	83	819.77
90	67	84	780.67
90	68	74	897.19
90	68	75	827.02
90	68	76	790.86
90	68	77	770.76
90	68	78	770.25
90	68	79	773.47
90	68	80	773.41
90	68	81	778.12
90	68	82	775.63
90	68	83	764.56
90	68	84	761.35
90	69	74	840.55
90	69	75	796.68
90	69	76	774.04
90	69	77	771.65
90	69	78	796.82
90	69	79	776.32
90	69	80	750.85
90	69	81	773.37
90	69	82	767.7
90	69	83	744.18
90	69	84	764.46
90	70	74	802.6
90	70	75	789.64
90	70	76	768.66
90	70	77	754.67
90	70	78	755.23
90	70	79	746.52
90	70	80	746.72
90	70	81	757.8
90	70	82	768.64
90	70	83	778.87
90	70	84	781.84
90	71	74	786.8
90	71	75	785.72
90	71	76	766.03
90	71	77	745.82
90	71	78	731.81
90	71	79	739.54
90	71	80	755.61
90	71	81	756.51
90	71	82	771.42
90	71	83	793.55
90	71	84	785.85
90	72	74	789.72
90	72	75	773.01
90	72	76	759.86
90	72	77	750.49
90	72	78	745.47
90	72	79	750.97
90	72	80	764.56
90	72	81	773.42
90	72	82	788.32
90	72	83	805.14
90	72	84	796.18
90	73	74	794.25
90	73	75	770.87
90	73	76	755.62
90	73	81	819.7
90	73	82	851.59
90	73	83	885.48
90	73	84	869.33
90	74	81	887.84
90	74	82	925.92
90	74	83	962.45
90	74	84	941.85
90	75	81	961.94
90	75	82	995.43
90	75	83	1018.5
90	75	84	1000
90	76	81	955.55
90	76	82	998.28
90	76	83	1007.5
90	76	84	1000.6
91	47	81	889.86
91	47	82	897.06
91	47	83	889.11
91	47	84	880.84
91	48	81	809.88
91	48	82	813.73
91	48	83	809.62
91	48	84	815.52
91	49	74	789.68
91	49	75	792.12
91	49	76	781.52
91	49	81	780.47
91	49	82	780.73
91	49	83	774.46
91	49	84	782.67
91	50	74	778.61
91	50	75	771.09
91	50	76	762.8
91	50	81	776.49
91	50	82	766.65
91	50	83	755.67
91	50	84	764.48
91	51	74	769.03
91	51	75	759.53
91	51	76	780.27
91	51	81	771.17
91	51	82	754.65
91	51	83	747.96
91	51	84	767.11
91	52	74	809.69
91	52	75	861.68
91	52	76	893.66
91	52	81	811.29
91	52	82	790.27
91	52	83	769.87
91	52	84	765.66
91	53	74	846.35
91	53	75	909.99
91	53	76	933.88
91	53	81	900.22
91	53	82	863.99
91	53	83	813
91	53	84	771.5
91	54	74	864.39
91	54	75	915.73
91	54	76	936.93
91	54	81	923.72
91	54	82	924.44
91	54	83	890.23
91	54	84	861.87
91	55	74	840.43
91	55	75	897.95
91	55	76	934.18
91	55	81	927.52
91	55	82	946.17
91	55	83	932.19
91	55	84	924.66
91	56	74	817.83
91	56	75	865.75
91	56	76	908.75
91	56	81	937.65
91	56	82	933.43
91	56	83	932.51
91	56	84	937.25
91	57	74	841.52
91	57	75	858.78
91	57	76	887.93
91	57	77	925.29
91	57	78	953.85
91	57	79	981.09
91	57	80	953.49
91	57	81	936.03
91	57	82	927.46
91	57	83	923.95
91	57	84	922.17
91	58	74	932.16
91	58	75	916.24
91	58	76	906.93
91	58	77	939.75
91	58	78	971.95
91	58	79	1009.6
91	58	80	1003.8
91	58	81	996.42
91	58	82	995.02
91	58	83	996.33
91	58	84	999.54
91	59	74	912.08
91	59	75	913.95
91	59	76	911.5
91	59	77	934.99
91	59	78	949.65
91	59	79	966.79
91	59	80	999.51
91	59	81	1036.6
91	59	82	1007.7
91	59	83	985.44
91	59	84	960.07
91	60	74	813.7
91	60	75	778.61
91	60	76	733.46
91	60	77	767.02
91	60	78	788.76
91	60	79	784.6
91	60	80	784.96
91	60	81	770.89
91	60	82	772.17
91	60	83	758.38
91	60	84	724.85
91	61	74	758.55
91	61	75	696.41
91	61	76	657.61
91	61	77	722.35
91	61	78	782.88
91	61	79	794.65
91	61	80	786.27
91	61	81	751.13
91	61	82	752.05
91	61	83	725.07
91	61	84	686.48
91	62	74	888.32
91	62	75	777.21
91	62	76	828
91	62	77	868.24
91	62	78	897.55
91	62	79	922.5
91	62	80	914.65
91	62	81	881.02
91	62	82	876.49
91	62	83	850.62
91	62	84	825.45
91	63	74	878.3
91	63	75	753.76
91	63	76	891.77
91	63	77	902.91
91	63	78	852.21
91	63	79	888.91
91	63	80	923.95
91	63	81	963.53
91	63	82	962.91
91	63	83	943.56
91	63	84	957.14
91	64	74	869.67
91	64	75	790.13
91	64	76	884.07
91	64	77	861.84
91	64	78	789.18
91	64	79	811.58
91	64	80	853.27
91	64	81	915.94
91	64	82	911.91
91	64	83	890.73
91	64	84	926.36
91	65	74	888.74
91	65	75	911.86
91	65	76	844.05
91	65	77	799.28
91	65	78	767.36
91	65	79	767.54
91	65	80	808.69
91	65	81	892.05
91	65	82	909.65
91	65	83	908.19
91	65	84	926.26
91	66	74	894.16
91	66	75	922.03
91	66	76	840.77
91	66	77	790.71
91	66	78	762.82
91	66	79	737.82
91	66	80	771.38
91	66	81	867.88
91	66	82	921.37
91	66	83	961.11
91	66	84	912.05
91	67	74	901
91	67	75	895.61
91	67	76	811.24
91	67	81	806.72
91	67	82	846.35
91	67	83	878.16
91	67	84	833.46
91	68	74	898.66
91	68	75	851.05
91	68	76	780.61
91	68	81	785.09
91	68	82	798.85
91	68	83	805.3
91	68	84	791.43
91	69	74	841.57
91	69	75	805.34
91	69	76	767.55
91	69	81	798.96
91	69	82	788.06
91	69	83	760.34
91	69	84	771.91
91	70	74	807.41
91	70	75	789.32
91	70	76	768
91	70	81	772.73
91	70	82	776.87
91	70	83	776.65
91	70	84	778.2
91	71	74	796.54
91	71	75	780.47
91	71	76	766.87
91	71	81	768.07
91	71	82	787.7
91	71	83	805.02
91	71	84	799.09
91	72	74	794.86
91	72	75	755.38
91	72	76	741.97
91	72	81	803.63
91	72	82	824.87
91	72	83	833.65
91	72	84	833.39
91	73	74	800.58
91	73	75	765.64
91	73	76	747.2
91	73	81	872.64
91	73	82	893.67
91	73	83	903.07
91	73	84	900.64
91	74	74	808.18
91	74	75	785.01
91	74	76	760.36
91	74	81	945.54
91	74	82	958.79
91	74	83	974.12
91	74	84	972.29
91	75	81	983.66
91	75	82	1000.6
91	75	83	1024.7
91	75	84	1026.1
91	76	81	963.88
91	76	82	995.34
91	76	83	1018.6
91	76	84	1024.5
92	47	81	975.04
92	47	82	976.12
92	47	83	957.44
92	47	84	950.58
92	48	81	874.82
92	48	82	886.96
92	48	83	882.2
92	48	84	881.09
92	49	74	806.32
92	49	75	825.07
92	49	76	806.06
92	49	81	803.87
92	49	82	823.26
92	49	83	825.74
92	49	84	827.83
92	50	74	801.41
92	50	75	809.84
92	50	76	790.32
92	50	81	789.59
92	50	82	790.75
92	50	83	786.15
92	50	84	794.67
92	51	74	792.54
92	51	75	772.98
92	51	76	773.29
92	51	81	778.43
92	51	82	777.76
92	51	83	769.06
92	51	84	800.05
92	52	74	832.47
92	52	75	837.24
92	52	76	852.4
92	52	81	788.29
92	52	82	789.63
92	52	83	768.05
92	52	84	779.32
92	53	74	891.9
92	53	75	916.16
92	53	76	924.31
92	53	81	820.51
92	53	82	802.9
92	53	83	768.96
92	53	84	746.42
92	54	74	939.95
92	54	75	970.83
92	54	76	965.84
92	54	81	856.13
92	54	82	846.73
92	54	83	819.03
92	54	84	796.76
92	55	74	918.62
92	55	75	977.58
92	55	76	976.32
92	55	81	886.07
92	55	82	887.39
92	55	83	874.98
92	55	84	861.8
92	56	74	876.8
92	56	75	941.03
92	56	76	962.81
92	56	81	901.43
92	56	82	903.41
92	56	83	898.32
92	56	84	895.67
92	57	74	849.51
92	57	75	889.6
92	57	76	922.07
92	57	77	937.62
92	57	78	954.03
92	57	79	972.71
92	57	80	937.93
92	57	81	913.2
92	57	82	894.55
92	57	83	889.85
92	57	84	894.41
92	58	74	872.02
92	58	75	881.17
92	58	76	900.41
92	58	77	928.83
92	58	78	963.23
92	58	79	1010.1
92	58	80	992.63
92	58	81	967.4
92	58	82	947.67
92	58	83	947.72
92	58	84	957.67
92	59	74	951.11
92	59	75	951.23
92	59	76	939.75
92	59	77	944.99
92	59	78	967.36
92	59	79	990.25
92	59	80	984.9
92	59	81	985.81
92	59	82	972.94
92	59	83	956.78
92	59	84	933.58
92	60	74	920.09
92	60	75	878.9
92	60	76	799.79
92	60	77	826.02
92	60	78	840.88
92	60	79	810.27
92	60	80	800.38
92	60	81	807.92
92	60	82	829.69
92	60	83	818.02
92	60	84	767.21
92	61	74	885.26
92	61	75	779.68
92	61	76	710.08
92	61	77	788.94
92	61	78	834.62
92	61	79	795.71
92	61	80	812.78
92	61	81	853.95
92	61	82	895.89
92	61	83	875.19
92	61	84	776.71
92	62	74	891.89
92	62	75	750.45
92	62	76	820.07
92	62	77	877.66
92	62	78	914.56
92	62	79	892.94
92	62	80	922.98
92	62	81	971.89
92	62	82	996.05
92	62	83	979.48
92	62	84	896.6
92	63	74	879.01
92	63	75	791.09
92	63	76	898.81
92	63	77	911.79
92	63	78	886.72
92	63	79	899.01
92	63	80	932.01
92	63	81	972.14
92	63	82	993.42
92	63	83	999.26
92	63	84	979.4
92	64	74	870.69
92	64	75	848.66
92	64	76	901.39
92	64	77	890.6
92	64	78	848.76
92	64	79	826.35
92	64	80	854.69
92	64	81	924.56
92	64	82	939.6
92	64	83	940.62
92	64	84	949.43
92	65	74	890.67
92	65	75	911.97
92	65	76	868.37
92	65	77	852.98
92	65	78	841.45
92	65	79	776.3
92	65	80	804.28
92	65	81	896.15
92	65	82	924.53
92	65	83	939.78
92	65	84	953.99
92	66	74	887.95
92	66	75	921.81
92	66	76	878.44
92	66	77	850.09
92	66	78	821.02
92	66	79	767.02
92	66	80	779
92	66	81	855.62
92	66	82	921.55
92	66	83	968.48
92	66	84	958.65
92	67	74	893.37
92	67	75	909.62
92	67	76	863.25
92	67	81	797.48
92	67	82	858.78
92	67	83	912.13
92	67	84	898.2
92	68	74	918.89
92	68	75	879.15
92	68	76	828.61
92	68	81	774.03
92	68	82	809.54
92	68	83	843.93
92	68	84	836.52
92	69	74	869.82
92	69	75	832.43
92	69	76	790.21
92	69	81	794.68
92	69	82	799.29
92	69	83	795.9
92	69	84	796.22
92	70	74	827.42
92	70	75	785.56
92	70	76	764.1
92	70	81	776.34
92	70	82	783.45
92	70	83	784.53
92	70	84	786.39
92	71	74	800.83
92	71	75	748.77
92	71	76	746.36
92	71	81	778.53
92	71	82	795.21
92	71	83	807.05
92	71	84	814.22
92	72	74	778.76
92	72	75	763.6
92	72	76	735.17
92	72	81	838.61
92	72	82	859.54
92	72	83	857.52
92	72	84	867.74
92	73	74	779.97
92	73	75	768.61
92	73	76	741.97
92	73	81	906.57
92	73	82	924.04
92	73	83	919.36
92	73	84	928.89
92	74	74	808.76
92	74	75	773.32
92	74	76	760.61
92	74	81	971.99
92	74	82	981.16
92	74	83	987.23
92	74	84	998.48
92	75	81	987.06
92	75	82	1006.4
92	75	83	1033.5
92	75	84	1048.3
92	76	81	962
92	76	82	990.54
92	76	83	1020.8
92	76	84	1038.8
93	49	74	827.82
93	49	75	844.5
93	49	76	792.23
93	50	74	813.6
93	50	75	817.12
93	50	76	779.2
93	50	81	801.94
93	50	82	807.45
93	50	83	812.97
93	50	84	829.19
93	51	74	795.47
93	51	75	773.86
93	51	76	747.74
93	51	81	797.74
93	51	82	799.82
93	51	83	790.3
93	51	84	829.3
93	52	74	823.34
93	52	75	807.27
93	52	76	780.38
93	52	81	791.35
93	52	82	795.78
93	52	83	773.45
93	52	84	812.54
93	53	74	888.5
93	53	75	881.64
93	53	76	850.74
93	53	81	762.67
93	53	82	756.5
93	53	83	743.22
93	53	84	766.18
93	54	71	795.02
93	54	72	764.58
93	54	73	859.92
93	54	74	951.79
93	54	75	956.74
93	54	76	922.1
93	54	81	777.69
93	54	82	761.69
93	54	83	750.43
93	54	84	747.46
93	55	71	821.71
93	55	72	787.91
93	55	73	872.59
93	55	74	979.26
93	55	75	1017.2
93	55	76	986.03
93	55	81	812.73
93	55	82	789.18
93	55	83	784.37
93	55	84	776.22
93	56	71	868.49
93	56	72	823.21
93	56	73	868.09
93	56	74	956.18
93	56	75	991.33
93	56	76	982.83
93	56	81	839.4
93	56	82	827.61
93	56	83	815.67
93	56	84	801.44
93	57	71	945.48
93	57	72	854.17
93	57	73	843.03
93	57	74	897.35
93	57	75	925.35
93	57	76	942.97
93	57	77	951.54
93	57	78	952.16
93	57	79	943.42
93	57	80	903.46
93	58	71	995.7
93	58	72	948.18
93	58	73	890.29
93	58	74	856.24
93	58	75	877.87
93	58	76	908.22
93	58	77	950.71
93	58	78	958.66
93	58	79	972.96
93	58	80	955.62
93	59	71	980.91
93	59	72	977.91
93	59	73	961.17
93	59	74	964.62
93	59	75	946.47
93	59	76	926.07
93	59	77	936.58
93	59	78	957.57
93	59	79	980.02
93	59	80	948.34
93	60	71	923.98
93	60	72	947.04
93	60	73	898.14
93	60	74	911.9
93	60	75	903.22
93	60	76	870.38
93	60	77	851.28
93	60	78	825.85
93	60	79	774.69
93	60	80	793.82
93	61	74	787.06
93	61	75	792.57
93	61	76	822.8
93	61	77	832.54
93	61	78	808.48
93	61	79	744.57
93	61	80	805.54
93	62	71	940.65
93	62	72	1029.8
93	62	73	988.01
93	62	74	883
93	62	75	818.15
93	62	76	868.04
93	62	77	889.79
93	62	78	885.13
93	62	79	848.37
93	62	80	903.65
93	63	71	907.53
93	63	72	1007.4
93	63	73	1009.5
93	63	74	948.17
93	63	75	908.25
93	63	76	921.34
93	63	77	904.97
93	63	78	886.1
93	63	79	902.75
93	63	80	928.94
93	64	71	916.28
93	64	72	977.49
93	64	73	950.74
93	64	74	950.02
93	64	75	944.3
93	64	76	938.86
93	64	77	913.73
93	64	78	880.82
93	64	79	847.55
93	64	80	856.39
93	65	71	894.35
93	65	72	962.34
93	65	73	956.25
93	65	74	939.66
93	65	75	929
93	65	76	928.27
93	65	77	919.6
93	65	78	895.88
93	65	79	800.99
93	65	80	805.62
93	66	71	889.09
93	66	72	972.86
93	66	73	973.76
93	66	74	968.78
93	66	75	961.11
93	66	76	934.61
93	67	71	888.3
93	67	72	986.87
93	67	73	974.77
93	67	74	964.57
93	67	75	957.47
93	67	76	929.59
93	67	81	784.6
93	67	82	831.46
93	67	83	888.21
93	67	84	917.46
93	68	71	869.29
93	68	72	979.04
93	68	73	972.73
93	68	74	952.33
93	68	75	919.47
93	68	76	901.76
93	68	81	770.98
93	68	82	800.03
93	68	83	839.45
93	68	84	854.22
93	69	71	781.24
93	69	72	927.85
93	69	73	902.24
93	69	74	874.37
93	69	75	852.32
93	69	76	830.12
93	69	81	788.58
93	69	82	802.17
93	69	83	813.42
93	69	84	801.44
93	70	74	818.32
93	70	75	798.66
93	70	76	786.98
93	70	81	777.94
93	70	82	782.37
93	70	83	785.38
93	70	84	792.64
93	71	74	797.87
93	71	75	766.41
93	71	76	769.94
93	71	81	782.19
93	71	82	786
93	71	83	789.15
93	71	84	824.58
93	72	74	797.07
93	72	75	811.89
93	72	76	788.22
93	72	81	859.09
93	72	82	877.03
93	72	83	885.83
93	72	84	908.53
93	73	74	798.69
93	73	75	811.87
93	73	76	785.22
93	73	81	929.03
93	73	82	947.81
93	73	83	951.78
93	73	84	965.05
93	74	74	826.64
93	74	75	794.45
93	74	76	776.41
94	49	74	843.65
94	49	75	848.1
94	49	76	801.72
94	50	71	852.96
94	50	72	825.46
94	50	73	831.73
94	50	74	828.26
94	50	75	817.65
94	50	76	787.6
94	51	71	867.56
94	51	72	838.68
94	51	73	829.74
94	51	74	806.65
94	51	75	777.65
94	51	76	753.78
94	52	71	856.46
94	52	72	838.16
94	52	73	834.24
94	52	74	829.03
94	52	75	820.09
94	52	76	780.31
94	53	69	638.7
94	53	70	750.11
94	53	71	825.05
94	53	72	831.66
94	53	73	856
94	53	74	875.26
94	53	75	870.37
94	53	76	828.16
94	54	69	612.23
94	54	70	718.77
94	54	71	813.28
94	54	72	807.48
94	54	73	867.59
94	54	74	917.73
94	54	75	915.32
94	54	76	895.66
94	54	78	865.89
94	54	79	826.39
94	54	80	785.61
94	55	69	611.98
94	55	70	720.88
94	55	71	808.37
94	55	72	788.6
94	55	73	860.48
94	55	74	952.09
94	55	75	1000.8
94	55	76	978.75
94	55	78	904.53
94	55	79	867.78
94	55	80	822.32
94	56	69	666.15
94	56	70	758.69
94	56	71	848.54
94	56	72	813.6
94	56	73	869.1
94	56	74	955.5
94	56	75	999.22
94	56	76	983.12
94	56	78	959.14
94	56	79	944.91
94	56	80	875.9
94	57	71	944.46
94	57	72	853.73
94	57	73	856.32
94	57	74	919.04
94	57	75	954.01
94	57	76	964.31
94	57	77	956.6
94	57	78	968.31
94	57	79	952.69
94	57	80	911.88
94	58	71	978.53
94	58	72	926.75
94	58	73	886.15
94	58	74	870.3
94	58	75	914.85
94	58	76	951.41
94	58	77	986.55
94	58	78	975.49
94	58	79	961.96
94	58	80	955.72
94	59	71	994.38
94	59	72	980.87
94	59	73	962.31
94	59	74	971.24
94	59	75	964.23
94	59	76	943.61
94	59	77	937.62
94	59	78	951.49
94	59	79	972.65
94	59	80	944.18
94	60	71	913.43
94	60	72	905.63
94	60	73	838.86
94	60	74	863.24
94	60	75	882.72
94	60	76	903.74
94	60	77	851.93
94	60	78	790.2
94	60	79	723.05
94	60	80	793.61
94	61	71	750.47
94	61	72	749.72
94	61	73	625.07
94	61	74	670.37
94	61	75	782.68
94	61	76	912.94
94	61	77	862.36
94	61	78	783.39
94	61	79	684.14
94	61	80	784.55
94	62	71	829.28
94	62	72	887.96
94	62	73	833.84
94	62	74	852.72
94	62	75	895.47
94	62	76	941.93
94	62	77	925.2
94	62	78	882.98
94	62	79	831.86
94	62	80	882.59
94	63	71	928.12
94	63	72	983.72
94	63	73	977.41
94	63	74	996.46
94	63	75	999.86
94	63	76	969.86
94	63	77	929.92
94	63	78	905.27
94	63	79	916.01
94	63	80	939.88
94	64	71	941.24
94	64	72	988.94
94	64	73	987.51
94	64	74	1013.5
94	64	75	1007.1
94	64	76	975.87
94	64	77	949.09
94	64	78	919.39
94	64	79	888.72
94	64	80	886
94	65	71	924.08
94	65	72	991.49
94	65	73	988.86
94	65	74	979.92
94	65	75	968.08
94	65	76	981.23
94	65	77	983.02
94	65	78	952.37
94	65	79	866.72
94	65	80	851.37
94	66	71	906.71
94	66	72	977
94	66	73	979.01
94	66	74	990.55
94	66	75	992.95
94	66	76	974.68
94	66	78	951.79
94	66	79	910.27
94	66	80	880.74
94	67	69	748.03
94	67	70	790.15
94	67	71	864.63
94	67	72	952.68
94	67	73	952.76
94	67	74	966.03
94	67	75	977.52
94	67	76	960.8
94	67	78	952.46
94	67	79	910.81
94	67	80	868.21
94	68	69	685.11
94	68	70	722.42
94	68	71	824
94	68	72	941
94	68	73	930.28
94	68	74	926.81
94	68	75	930.6
94	68	76	938.98
94	68	78	941
94	68	79	889.02
94	68	80	848.62
94	69	69	682.98
94	69	70	689.51
94	69	71	764.51
94	69	72	881.59
94	69	73	874.84
94	69	74	868.56
94	69	75	862.27
94	69	76	847.62
94	69	78	864.07
94	69	79	824.56
94	69	80	804.64
94	70	69	678.91
94	70	70	663.58
94	70	71	717.4
94	70	72	833.94
94	70	73	834.61
94	70	74	822.02
94	70	75	808.9
94	70	76	801.23
94	71	71	700.75
94	71	72	819.85
94	71	73	827.08
94	71	74	810.85
94	71	75	782.72
94	71	76	792.95
94	72	71	690.41
94	72	72	812.84
94	72	73	820.95
94	72	74	819.46
94	72	75	826.14
94	72	76	819.39
94	73	71	685.87
94	73	72	811.45
94	73	73	822.6
94	73	74	818.59
94	73	75	828.89
94	73	76	820.74
94	74	74	828.33
94	74	75	809.05
94	74	76	805.4
95	50	71	868.46
95	50	72	834.22
95	50	73	832.92
95	51	71	880.45
95	51	72	858.33
95	51	73	860.02
95	52	71	874.44
95	52	72	875.47
95	52	73	891.96
95	53	69	642.85
95	53	70	761.47
95	53	71	841.23
95	53	72	869.01
95	53	73	899.69
95	53	77	892.32
95	53	78	912.88
95	53	79	865.29
95	53	80	803.86
95	54	69	635.75
95	54	70	742.51
95	54	71	829.68
95	54	72	837.22
95	54	73	851.91
95	54	77	947.68
95	54	78	956.7
95	54	79	894.98
95	54	80	817.61
95	55	69	635.7
95	55	70	737.03
95	55	71	834.39
95	55	72	830.18
95	55	73	853.56
95	55	77	979.25
95	55	78	973.32
95	55	79	930.72
95	55	80	873.94
95	56	69	671.5
95	56	70	758.22
95	56	71	855.12
95	56	72	838.65
95	56	73	867.14
95	56	77	947.39
95	56	78	979.3
95	56	79	972.02
95	56	80	933.23
95	57	69	757.87
95	57	70	812.73
95	57	71	925.16
95	57	72	864.88
[truncated: 7,412 more rows]
