# Supplementary material for: From mathematics to medicine: A practical primer on topological data analysis (TDA) and the development of related analytic tools for the functional discovery of latent structure in fMRI data
Source: PLoS One. 2021 Aug 12;16(8):e0255859. doi: 10.1371/journal.pone.0255859 (PMC8360597; doi:10.1371/journal.pone.0255859)
Supplement: S1 Data — The included archive of .csv files has one .csv file for each time index. Each .csv file contains a single matrix, which has one column for each of the spatial coordinates x, y, z and one column for the fMRI signal amplitude at voxel (x, y, z) at that time index. This is normalized scan data for a single patient from our study, described in the paper, with an ACC (anterior cingulate cortex) mask applied. This is the data we used, together with our software implementation of our workflow (available at https://github.com/regalski/Wayne-State-TDA), to produce the persistence diagrams, vineyards, and loop locations pictured in the figures and described in the Workflow section of our paper. (ZIP) [file pone.0255859.s004.zip › lea2002_145_121_121_time_257_rdACC.csv]

86	49	77	708.02
86	49	78	698.29
86	49	79	694.96
86	49	80	714.89
86	50	77	701.67
86	50	78	679.9
86	50	79	660.45
86	50	80	674.57
86	51	77	691.96
86	51	78	675.43
86	51	79	665.58
86	51	80	663.1
86	52	77	704.95
86	52	78	684.51
86	52	79	684.75
86	52	80	673.15
86	53	77	783.95
86	53	78	741.73
86	53	79	700.44
86	53	80	691.41
86	54	77	830.54
86	54	78	798.97
86	54	79	788.15
86	54	80	759.88
86	55	77	844.59
86	55	78	818.55
86	55	79	861.46
86	55	80	832.24
86	56	77	863.65
86	56	78	850.14
86	56	79	873.46
86	56	80	868.65
86	57	77	844
86	57	78	855.55
86	57	79	881.86
86	57	80	885.82
86	57	81	868.89
86	57	82	845.63
86	58	77	817.48
86	58	78	838.26
86	58	79	880.33
86	58	80	902.63
86	58	81	888.39
86	58	82	877.59
86	59	81	877.41
86	59	82	871
86	60	81	761.16
86	60	82	763.49
86	61	81	783.02
86	61	82	784.27
86	62	81	836.58
86	62	82	838.7
86	63	77	870.99
86	63	78	781.7
86	63	79	760.86
86	63	80	775.84
86	63	81	816.34
86	63	82	835.8
86	64	77	854.16
86	64	78	824.3
86	64	79	794.43
86	64	80	754.66
86	64	81	755.83
86	64	82	757.35
86	65	77	846.42
86	65	78	858.73
86	65	79	834.26
86	65	80	775.35
86	65	81	755.47
86	65	82	747.15
86	66	77	833.49
86	66	78	872.25
86	66	79	867.01
86	66	80	796.61
86	66	81	779.6
86	66	82	762.86
86	67	77	808.01
86	67	78	840.61
86	67	79	837.9
86	67	80	801.1
86	68	77	842.22
86	68	78	849.39
86	68	79	838.07
86	68	80	794.64
86	69	77	870.1
86	69	78	848.21
86	69	79	816.38
86	69	80	767.64
86	70	77	802.77
86	70	78	755.67
86	70	79	727.69
86	70	80	727.27
86	71	77	758.33
86	71	78	738.3
86	71	79	727.58
86	71	80	719.02
86	72	77	741.47
86	72	78	751.98
86	72	79	741.28
86	72	80	712.27
86	73	77	738.4
86	73	78	723.06
86	73	79	702.4
86	73	80	688.31
87	46	81	928.99
87	46	82	920.37
87	46	83	921.85
87	46	84	919.6
87	47	81	842.54
87	47	82	851.18
87	47	83	846.97
87	47	84	843.53
87	48	81	762.52
87	48	82	764.94
87	48	83	762.61
87	48	84	762.37
87	49	77	717.14
87	49	78	708.56
87	49	79	704.73
87	49	80	725.48
87	49	81	730.2
87	49	82	731.36
87	49	83	729.38
87	49	84	730.04
87	50	77	719.89
87	50	78	715.3
87	50	79	710.32
87	50	80	702.38
87	50	81	704.91
87	50	82	724.39
87	50	83	727.58
87	50	84	728.75
87	51	77	715.5
87	51	78	704.84
87	51	79	696.51
87	51	80	688.91
87	52	77	730.6
87	52	78	705.87
87	52	79	696.64
87	52	80	696.45
87	53	77	819.32
87	53	78	786.6
87	53	79	755.58
87	53	80	727.3
87	54	77	858.93
87	54	78	829.56
87	54	79	804.99
87	54	80	770.26
87	55	77	854.44
87	55	78	830.04
87	55	79	842.8
87	55	80	820.65
87	55	81	783.88
87	55	82	763.43
87	55	83	740.01
87	55	84	731.02
87	56	77	861.88
87	56	78	847.7
87	56	79	872.44
87	56	80	861.5
87	56	81	842.13
87	56	82	802.63
87	56	83	762.03
87	56	84	750.95
87	57	77	856.51
87	57	78	869.56
87	57	79	892.04
87	57	80	886
87	57	81	866.29
87	57	82	834.15
87	57	83	796.94
87	57	84	757.2
87	58	77	846.09
87	58	78	878.58
87	58	79	894.96
87	58	80	896.06
87	58	81	890.63
87	58	82	877.64
87	58	83	859.7
87	58	84	825.74
87	59	77	889.9
87	59	78	883.1
87	59	79	864.16
87	59	80	858.34
87	59	81	880.09
87	59	82	869.03
87	59	83	854.48
87	59	84	851.26
87	60	77	835.62
87	60	78	797.07
87	60	79	783.34
87	60	80	776.22
87	60	81	751.41
87	60	82	752.51
87	60	83	771.7
87	60	84	791.03
87	61	77	787.95
87	61	78	729.46
87	61	79	748.27
87	61	80	799.38
87	61	81	760.55
87	61	82	765.45
87	61	83	796.58
87	61	84	811.43
87	62	77	821.49
87	62	78	742.69
87	62	79	768.83
87	62	80	843.15
87	62	81	819.69
87	62	82	829.83
87	62	83	846.03
87	62	84	840.59
87	63	77	872.72
87	63	78	825.56
87	63	79	800.64
87	63	80	781.43
87	63	81	832.09
87	63	82	854.93
87	63	83	833.47
87	63	84	818.98
87	64	77	863.05
87	64	78	827.12
87	64	79	787.62
87	64	80	730.29
87	64	81	778.78
87	64	82	796.9
87	64	83	779.96
87	64	84	765.01
87	65	77	854.26
87	65	78	828.8
87	65	79	789.82
87	65	80	725.68
87	65	81	749.32
87	65	82	754.23
87	65	83	738.45
87	65	84	736.5
87	66	77	837.4
87	66	78	826.54
87	66	79	799.39
87	66	80	741.78
87	66	81	743.21
87	66	82	732.53
87	66	83	705.02
87	66	84	711.25
87	67	77	857
87	67	78	811.5
87	67	79	777.31
87	67	80	736.45
87	67	81	725.42
87	67	82	714.09
87	67	83	701.7
87	67	84	705.06
87	68	77	864.58
87	68	78	810.19
87	68	79	777.33
87	68	80	746.56
87	68	81	735.71
87	68	82	728.81
87	68	83	719.63
87	68	84	709.4
87	69	77	815.71
87	69	78	796.47
87	69	79	773.71
87	69	80	745.2
87	70	77	756.58
87	70	78	736.71
87	70	79	728.12
87	70	80	734.45
87	71	77	740.41
87	71	78	732.63
87	71	79	729.75
87	71	80	730.93
87	72	77	741.41
87	72	78	744.28
87	72	79	740.13
87	72	80	727.31
87	73	77	737.02
87	73	78	726.97
87	73	79	719.42
87	73	80	718.84
87	73	81	738.21
87	73	82	755.04
87	73	83	772.12
87	73	84	770.57
87	74	81	763.96
87	74	82	800.82
87	74	83	828.99
87	74	84	844.7
87	75	81	793.67
87	75	82	844.21
87	75	83	866.32
87	75	84	895.01
87	76	81	784.96
87	76	82	844.68
87	76	83	890.36
87	76	84	916.41
88	46	81	951.58
88	46	82	940.05
88	46	83	940.91
88	46	84	940.51
88	47	81	865.65
88	47	82	867.99
88	47	83	854.46
88	47	84	847.52
88	48	81	772.81
88	48	82	779.89
88	48	83	768.49
88	48	84	765.57
88	49	77	708.85
88	49	78	712.8
88	49	79	718.36
88	49	80	725.57
88	49	81	737.61
88	49	82	746.35
88	49	83	738.8
88	49	84	735.9
88	50	77	725.7
88	50	78	727.39
88	50	79	728.68
88	50	80	730
88	50	81	734.82
88	50	82	742.73
88	50	83	738.32
88	50	84	734.85
88	51	77	760.82
88	51	78	740.66
88	51	79	720.59
88	51	80	720.8
88	52	77	816.24
88	52	78	773.94
88	52	79	735.25
88	52	80	731.64
88	53	77	871.48
88	53	78	833.58
88	53	79	794.1
88	53	80	777.59
88	54	77	893.14
88	54	78	866.5
88	54	79	834.87
88	54	80	808.3
88	55	77	888.51
88	55	78	867.84
88	55	79	859.17
88	55	80	834.21
88	55	81	809.64
88	55	82	815.09
88	55	83	805.38
88	55	84	793.58
88	56	77	872.91
88	56	78	865.01
88	56	79	872.62
88	56	80	854.03
88	56	81	829.31
88	56	82	816.7
88	56	83	802.1
88	56	84	820.71
88	57	77	863.11
88	57	78	879.79
88	57	79	893.08
88	57	80	879.83
88	57	81	852.08
88	57	82	829.45
88	57	83	808.92
88	57	84	810.78
88	58	77	864.05
88	58	78	894.74
88	58	79	903.6
88	58	80	898.33
88	58	81	889.4
88	58	82	878.91
88	58	83	864.06
88	58	84	852.93
88	59	77	906.2
88	59	78	892.57
88	59	79	879.6
88	59	80	874.91
88	59	81	893.43
88	59	82	881.21
88	59	83	862.54
88	59	84	848.02
88	60	77	871.17
88	60	78	840.23
88	60	79	809.12
88	60	80	774.41
88	60	81	738.74
88	60	82	728.53
88	60	83	739.19
88	60	84	761.35
88	61	77	830.38
88	61	78	808.44
88	61	79	802.89
88	61	80	799.86
88	61	81	760.7
88	61	82	757.89
88	61	83	790.16
88	61	84	806.2
88	62	77	845.99
88	62	78	821.81
88	62	79	835.35
88	62	80	854.93
88	62	81	839.21
88	62	82	846.07
88	62	83	871.5
88	62	84	864.9
88	63	77	885.66
88	63	78	840.7
88	63	79	828.11
88	63	80	824.78
88	63	81	877.14
88	63	82	899.79
88	63	83	884.24
88	63	84	860.09
88	64	77	890.84
88	64	78	826.8
88	64	79	789.29
88	64	80	761.17
88	64	81	844.47
88	64	82	876.67
88	64	83	859.1
88	64	84	820.26
88	65	77	890.86
88	65	78	819.9
88	65	79	763.23
88	65	80	714.84
88	65	81	803.71
88	65	82	840.56
88	65	83	826.22
88	65	84	790.88
88	66	77	878.71
88	66	78	802.76
88	66	79	749.89
88	66	80	708.97
88	66	81	777.26
88	66	82	799.14
88	66	83	772.72
88	66	84	751.87
88	67	77	863.9
88	67	78	780.26
88	67	79	728.48
88	67	80	706.24
88	67	81	735.1
88	67	82	744.45
88	67	83	739.83
88	67	84	728.42
88	68	77	829.37
88	68	78	767.86
88	68	79	732.09
88	68	80	721.69
88	68	81	734.07
88	68	82	741.42
88	68	83	743.25
88	68	84	734.18
88	69	77	770.76
88	69	78	754.19
88	69	79	745.04
88	69	80	738.89
88	70	77	735.55
88	70	78	728.84
88	70	79	727.83
88	70	80	734.46
88	71	77	729.04
88	71	78	729.17
88	71	79	732.22
88	71	80	739.46
88	72	77	735.72
88	72	78	741.95
88	72	79	743.48
88	72	80	744.32
88	73	77	732.95
88	73	78	719.15
88	73	79	721.39
88	73	80	741.61
88	73	81	760.21
88	73	82	776.97
88	73	83	805.3
88	73	84	797.53
88	74	81	798.55
88	74	82	840.58
88	74	83	870.56
88	74	84	876.92
88	75	81	856.18
88	75	82	913.38
88	75	83	897.93
88	75	84	928.06
88	76	81	855.95
88	76	82	916.12
88	76	83	892.2
88	76	84	923.96
89	46	81	963.2
89	46	82	962.58
89	46	83	944.36
89	46	84	928.19
89	47	81	885.99
89	47	82	886.56
89	47	83	858.64
89	47	84	840.35
89	48	81	787.7
89	48	82	796.38
89	48	83	774.29
89	48	84	764.31
89	49	77	729.46
89	49	78	727.17
89	49	79	725.83
89	49	80	727.65
89	49	81	745
89	49	82	764.03
89	49	83	753.06
89	49	84	747.14
89	50	74	725.78
89	50	75	743.61
89	50	76	746.3
89	50	77	744.81
89	50	78	741.92
89	50	79	740.68
89	50	80	748.41
89	50	81	757.32
89	50	82	762.64
89	50	83	756.13
89	50	84	751.74
89	51	74	744.23
89	51	75	778.24
89	51	76	791.64
89	51	77	796.9
89	51	78	778.32
89	51	79	754.54
89	51	80	750.61
89	51	81	753.34
89	51	82	759.74
89	51	83	739.45
89	51	84	715.27
89	52	74	750.44
89	52	75	821.05
89	52	76	856.48
89	52	77	865.43
89	52	78	837.37
89	52	79	798.73
89	52	80	782.89
89	52	81	779.59
89	52	82	784.57
89	52	83	758.9
89	52	84	728.66
89	53	74	774.12
89	53	75	850.59
89	53	76	889.67
89	53	77	886.11
89	53	78	877.19
89	53	79	857.84
89	53	80	852.48
89	53	81	839.8
89	53	82	825.61
89	53	83	805.01
89	53	84	785.95
89	54	74	787.26
89	54	75	857.61
89	54	76	904.83
89	54	77	897.3
89	54	78	889.02
89	54	79	872.34
89	54	80	865.5
89	54	81	857.29
89	54	82	864.99
89	54	83	855.51
89	54	84	835.11
89	55	75	841.65
89	55	76	907.05
89	55	77	905.64
89	55	78	891.6
89	55	79	875.25
89	55	80	867.17
89	55	81	857.66
89	55	82	878.34
89	55	83	876.59
89	55	84	859.09
89	56	75	821.56
89	56	76	870.86
89	56	77	879.87
89	56	78	878.17
89	56	79	876.97
89	56	80	867.08
89	56	81	848.25
89	56	82	858.07
89	56	83	858.08
89	56	84	854.03
89	57	75	840.2
89	57	76	846.92
89	57	77	867.86
89	57	78	882.23
89	57	79	880.7
89	57	80	874.45
89	57	81	859.1
89	57	82	857.37
89	57	83	861.44
89	57	84	876.12
89	58	77	875.44
89	58	78	897.52
89	58	79	905.57
89	58	80	913.16
89	58	81	912.68
89	58	82	911.28
89	58	83	913.83
89	58	84	917.44
89	59	77	897.36
89	59	78	887.65
89	59	79	909.6
89	59	80	924.87
89	59	81	934.73
89	59	82	922.99
89	59	83	899.3
89	59	84	868.97
89	60	77	850.28
89	60	78	821.29
89	60	79	815.3
89	60	80	785.7
89	60	81	726.13
89	60	82	683.54
89	60	83	650.14
89	60	84	706.07
89	61	77	814.21
89	61	78	804.38
89	61	79	801.42
89	61	80	782.3
89	61	81	739.83
89	61	82	699.89
89	61	83	654.81
89	61	84	737.46
89	62	77	846.32
89	62	78	840.07
89	62	79	859.26
89	62	80	869.05
89	62	81	874.27
89	62	82	851.25
89	62	83	792.07
89	62	84	834.57
89	63	77	878.36
89	63	78	831.98
89	63	79	847.08
89	63	80	886.91
89	63	81	940.53
89	63	82	960.81
89	63	83	937.37
89	63	84	901.73
89	64	77	887.96
89	64	78	809.02
89	64	79	796.37
89	64	80	818.16
89	64	81	894.58
89	64	82	934
89	64	83	922.68
89	64	84	856.02
89	65	77	891.63
89	65	78	804.16
89	65	79	765.37
89	65	80	756.16
89	65	81	852.87
89	65	82	908.93
89	65	83	906.34
89	65	84	833.49
89	66	75	845.12
89	66	76	858.81
89	66	77	866.91
89	66	78	786.24
89	66	79	737.88
89	66	80	724.15
89	66	81	828.89
89	66	82	886.77
89	66	83	881.75
89	66	84	807.95
89	67	75	873.12
89	67	76	847.06
89	67	77	820.98
89	67	78	765.29
89	67	79	727.98
89	67	80	710.87
89	67	81	769
89	67	82	801.48
89	67	83	799.14
89	67	84	763.34
89	68	75	848.28
89	68	76	806.32
89	68	77	783.05
89	68	78	760.79
89	68	79	740.14
89	68	80	726.02
89	68	81	750.35
89	68	82	763.25
89	68	83	760.87
89	68	84	755.18
89	69	74	863.29
89	69	75	797.96
89	69	76	759.53
89	69	77	743.17
89	69	78	755.19
89	69	79	755.16
89	69	80	753.18
89	69	81	757.62
89	69	82	756.49
89	69	83	745.61
89	69	84	760.18
89	70	74	813.46
89	70	75	768.35
89	70	76	740.53
89	70	77	728.38
89	70	78	739.67
89	70	79	741.79
89	70	80	741.55
89	70	81	758.51
89	70	82	770.42
89	70	83	768.82
89	70	84	763.15
89	71	74	777.69
89	71	75	753.62
89	71	76	738.48
89	71	77	731.38
89	71	78	741.25
89	71	79	742.34
89	71	80	742.14
89	71	81	758.97
89	71	82	768.08
89	71	83	760.97
89	71	84	751.68
89	72	74	769.72
89	72	75	772.1
89	72	76	757.51
89	72	77	738.06
89	72	78	751.55
89	72	79	752.41
89	72	80	750.74
89	72	81	759.34
89	72	82	758.8
89	72	83	746.02
89	72	84	755.7
89	73	74	751.79
89	73	75	759.44
89	73	76	750.61
89	73	77	735.9
89	73	78	726.78
89	73	79	731.03
89	73	80	750.16
89	73	81	778.79
89	73	82	805.11
89	73	83	836.17
89	73	84	832.57
89	74	81	834.62
89	74	82	879.56
89	74	83	915.85
89	74	84	904.77
89	75	81	910.79
89	75	82	953.53
89	75	83	953.16
89	75	84	945.99
89	76	81	917.57
89	76	82	965.36
89	76	83	953.37
89	76	84	959.99
90	46	81	962.77
90	46	82	964.45
90	46	83	938.31
90	46	84	917.81
90	47	81	898.42
90	47	82	904.74
90	47	83	867.78
90	47	84	846.21
90	48	81	797.71
90	48	82	805.76
90	48	83	780.51
90	48	84	770.91
90	49	74	747.97
90	49	75	746.33
90	49	76	745.5
90	49	81	749.32
90	49	82	764.59
90	49	83	754.28
90	49	84	751.3
90	50	74	739.28
90	50	75	749.12
90	50	76	754.27
90	50	77	760.57
90	50	78	753.6
90	50	79	751.27
90	50	80	759.26
90	50	81	769.82
90	50	82	779.18
90	50	83	766.2
90	50	84	759.78
90	51	74	742.75
90	51	75	782.74
90	51	76	805.67
90	51	77	819.48
90	51	78	806.3
90	51	79	788.79
90	51	80	778.68
90	51	81	776.34
90	51	82	774.3
90	51	83	751.77
90	51	84	729.12
90	52	74	761.71
90	52	75	835.91
90	52	76	879.12
90	52	77	891.81
90	52	78	879.84
90	52	79	861.86
90	52	80	833.01
90	52	81	822.26
90	52	82	810.32
90	52	83	774.97
90	52	84	736.3
90	53	74	771.74
90	53	75	850.8
90	53	76	890.58
90	53	77	888.06
90	53	78	904.61
90	53	79	927.81
90	53	80	918.76
90	53	81	904.62
90	53	82	880.54
90	53	83	836.04
90	53	84	790.53
90	54	74	772.25
90	54	75	844.96
90	54	76	894.52
90	54	77	883.28
90	54	78	892.53
90	54	79	900.74
90	54	80	907
90	54	81	912.94
90	54	82	913.24
90	54	83	891.48
90	54	84	860.45
90	55	74	764.82
90	55	75	827.8
90	55	76	896.57
90	55	77	907.58
90	55	78	895.94
90	55	79	871.9
90	55	80	886.87
90	55	81	898.85
90	55	82	917.08
90	55	83	911.65
90	55	84	890.9
90	56	74	796.82
90	56	75	814.79
90	56	76	862.89
90	56	77	896.92
90	56	78	910.11
90	56	79	904.73
90	56	80	899.89
90	56	81	897.44
90	56	82	906.74
90	56	83	901.87
90	56	84	883.78
90	57	74	860.73
90	57	75	841.35
90	57	76	837.69
90	57	77	875.08
90	57	78	894.86
90	57	79	895.4
90	57	80	900.27
90	57	81	909.73
90	57	82	907.53
90	57	83	905.66
90	57	84	902.68
90	58	74	927.21
90	58	75	899.84
90	58	76	858.96
90	58	77	883.14
90	58	78	901.3
90	58	79	918.69
90	58	80	950.54
90	58	81	981.66
90	58	82	973.74
90	58	83	966.18
90	58	84	967.47
90	59	75	909.16
90	59	76	888.33
90	59	77	884.07
90	59	78	882.08
90	59	79	933.79
90	59	80	985.2
90	59	81	1036.6
90	59	82	1005.7
90	59	83	947.07
90	59	84	918.97
90	60	75	797.06
90	60	76	766.48
90	60	77	753.78
90	60	78	744.53
90	60	79	765.04
90	60	80	764.53
90	60	81	741.34
90	60	82	717.23
90	60	83	690.11
90	60	84	677.64
90	61	77	714.71
90	61	78	730.16
90	61	79	749.72
90	61	80	740.31
90	61	81	695.3
90	61	82	658.54
90	61	83	613.35
90	61	84	656.46
90	62	75	835.2
90	62	76	834.04
90	62	77	833.75
90	62	78	841.21
90	62	79	889.44
90	62	80	888.8
90	62	81	835.49
90	62	82	780.13
90	62	83	707.31
90	62	84	777.05
90	63	75	734.24
90	63	76	824.63
90	63	77	873.09
90	63	78	840.82
90	63	79	867.78
90	63	80	900.07
90	63	81	916.81
90	63	82	892.22
90	63	83	840.21
90	63	84	911.48
90	64	75	698.28
90	64	76	814.7
90	64	77	863.71
90	64	78	792.89
90	64	79	806.08
90	64	80	844.66
90	64	81	876.11
90	64	82	873.88
90	64	83	839.94
90	64	84	865.64
90	65	74	867.49
90	65	75	800.03
90	65	76	841.58
90	65	77	852.39
90	65	78	766.51
90	65	79	770.67
90	65	80	809.99
90	65	81	857.76
90	65	82	883.87
90	65	83	878.97
90	65	84	859.34
90	66	74	892.47
90	66	75	878.83
90	66	76	848.89
90	66	77	803.01
90	66	78	747.66
90	66	79	738.94
90	66	80	768.01
90	66	81	859.66
90	66	82	915.73
90	66	83	938.17
90	66	84	865.19
90	67	74	920.48
90	67	75	869.96
90	67	76	815.07
90	67	77	765.43
90	67	78	747.31
90	67	79	748.57
90	67	80	760.92
90	67	81	805.17
90	67	82	829.64
90	67	83	833.75
90	67	84	789.65
90	68	74	945.15
90	68	75	817.03
90	68	76	768.88
90	68	77	755.73
90	68	78	772.22
90	68	79	782.46
90	68	80	776.43
90	68	81	776.15
90	68	82	776.66
90	68	83	773.59
90	68	84	767.41
90	69	74	874.55
90	69	75	792.65
90	69	76	752.02
90	69	77	739.63
90	69	78	779.83
90	69	79	788.36
90	69	80	769.91
90	69	81	768.38
90	69	82	763.68
90	69	83	752.14
90	69	84	770.46
90	70	74	818.62
90	70	75	776.66
90	70	76	745.67
90	70	77	732.65
90	70	78	763.18
90	70	79	768.5
90	70	80	758.74
90	70	81	764.82
90	70	82	769.67
90	70	83	768.91
90	70	84	763.91
90	71	74	789.88
90	71	75	767.77
90	71	76	746.07
90	71	77	736.84
90	71	78	760.83
90	71	79	765.57
90	71	80	758.66
90	71	81	766.55
90	71	82	773.44
90	71	83	775.56
90	71	84	761.89
90	72	74	797.83
90	72	75	788.11
90	72	76	764.92
90	72	77	744.52
90	72	78	769.48
90	72	79	773.99
90	72	80	764.6
90	72	81	777.45
90	72	82	786.34
90	72	83	790.16
90	72	84	785.24
90	73	74	794.34
90	73	75	786.97
90	73	76	765.68
90	73	81	825.69
90	73	82	851.56
90	73	83	875.45
90	73	84	865.3
90	74	81	891.89
90	74	82	924.94
90	74	83	955.45
90	74	84	938.86
90	75	81	950.01
90	75	82	975.5
90	75	83	995.58
90	75	84	979.05
90	76	81	940.64
90	76	82	981.39
90	76	83	993.61
90	76	84	985.65
91	47	81	904.03
91	47	82	906.19
91	47	83	897.17
91	47	84	885.87
91	48	81	818.84
91	48	82	812.67
91	48	83	809.57
91	48	84	812.49
91	49	74	776.75
91	49	75	776.21
91	49	76	764.59
91	49	81	764.49
91	49	82	767.77
91	49	83	770.5
91	49	84	776.71
91	50	74	771.7
91	50	75	771.19
91	50	76	760.84
91	50	81	768.55
91	50	82	774.69
91	50	83	769.7
91	50	84	770.53
91	51	74	758.15
91	51	75	790.71
91	51	76	796.43
91	51	81	765.14
91	51	82	762.62
91	51	83	750.94
91	51	84	747.12
91	52	74	799.7
91	52	75	853.77
91	52	76	880.75
91	52	81	799.37
91	52	82	787.34
91	52	83	764.9
91	52	84	740.67
91	53	74	826.39
91	53	75	888.1
91	53	76	921
91	53	81	873.28
91	53	82	851.01
91	53	83	816.01
91	53	84	774.54
91	54	74	819.45
91	54	75	887.84
91	54	76	926.05
91	54	81	904.74
91	54	82	905.48
91	54	83	877.28
91	54	84	838.93
91	55	74	818.47
91	55	75	876
91	55	76	917.2
91	55	81	918.59
91	55	82	930.22
91	55	83	915.26
91	55	84	893.81
91	56	74	820.85
91	56	75	857.83
91	56	76	897.88
91	56	81	933.71
91	56	82	927.49
91	56	83	920.57
91	56	84	913.35
91	57	74	850.6
91	57	75	851.86
91	57	76	861
91	57	77	910.25
91	57	78	946.73
91	57	79	969.98
91	57	80	956.4
91	57	81	939.98
91	57	82	927.4
91	57	83	918.92
91	57	84	913.2
91	58	74	912.14
91	58	75	881.21
91	58	76	842.92
91	58	77	925.69
91	58	78	970.87
91	58	79	982.6
91	58	80	988.89
91	58	81	995.58
91	58	82	979.2
91	58	83	969.51
91	58	84	977.74
91	59	74	891.29
91	59	75	907.16
91	59	76	906.69
91	59	77	926.1
91	59	78	934.66
91	59	79	954.75
91	59	80	979.42
91	59	81	1016.4
91	59	82	981.6
91	59	83	947.36
91	59	84	936.95
91	60	74	795.82
91	60	75	771.66
91	60	76	728.47
91	60	77	749.96
91	60	78	782.64
91	60	79	773.51
91	60	80	778.93
91	60	81	786.88
91	60	82	775.23
91	60	83	752.54
91	60	84	700.08
91	61	74	753.79
91	61	75	646.76
91	61	76	594.05
91	61	77	662.71
91	61	78	769.1
91	61	79	759.85
91	61	80	763.37
91	61	81	760.06
91	61	82	743.9
91	61	83	700.86
91	61	84	641.29
91	62	74	887.5
91	62	75	700.43
91	62	76	757.16
91	62	77	817.28
91	62	78	876.44
91	62	79	895.41
91	62	80	903.57
91	62	81	890.92
91	62	82	863.44
91	62	83	802.64
91	62	84	779.56
91	63	74	876.2
91	63	75	658.82
91	63	76	810.96
91	63	77	876.12
91	63	78	861.43
91	63	79	893.14
91	63	80	922.18
91	63	81	938.76
91	63	82	915.08
91	63	83	852.66
91	63	84	929.15
91	64	74	848.78
91	64	75	717.28
91	64	76	835.2
91	64	77	860.92
91	64	78	803.23
91	64	79	823.58
91	64	80	854.25
91	64	81	880.89
91	64	82	868.86
91	64	83	824.74
91	64	84	889.35
91	65	74	875.76
91	65	75	930.83
91	65	76	887.09
91	65	77	829.33
91	65	78	769.34
91	65	79	776.52
91	65	80	810.71
91	65	81	859.11
91	65	82	876.77
91	65	83	871.37
91	65	84	888.4
91	66	74	895.25
91	66	75	908.14
91	66	76	870.88
91	66	77	816.8
91	66	78	736.87
91	66	79	745.87
91	66	80	790.48
91	66	81	856.98
91	66	82	910.4
91	66	83	961.09
91	66	84	905.02
91	67	74	919.12
91	67	75	862.69
91	67	76	820.29
91	67	81	813.73
91	67	82	847.35
91	67	83	882.17
91	67	84	831.46
91	68	74	933.66
91	68	75	824.06
91	68	76	764.64
91	68	81	795.17
91	68	82	798.92
91	68	83	806.33
91	68	84	789.48
91	69	74	854.63
91	69	75	783.39
91	69	76	750.58
91	69	81	796.02
91	69	82	789.06
91	69	83	773.3
91	69	84	780.89
91	70	74	802.45
91	70	75	775.36
91	70	76	755.02
91	70	81	773.74
91	70	82	776.86
91	70	83	774.63
91	70	84	772.2
91	71	74	783.53
91	71	75	783.45
91	71	76	765.86
91	71	81	768.1
91	71	82	782.71
91	71	83	791.02
91	71	84	783.11
91	72	74	790.85
91	72	75	775.42
91	72	76	753.05
91	72	81	799.62
91	72	82	814.85
91	72	83	820.63
91	72	84	822.38
91	73	74	792.55
91	73	75	772.69
91	73	76	742.28
91	73	81	864.66
91	73	82	886.71
91	73	83	902.07
91	73	84	896.63
91	74	74	787.13
91	74	75	768.99
91	74	76	731.37
91	74	81	937.58
91	74	82	958.83
91	74	83	988.13
91	74	84	974.31
91	75	81	981.78
91	75	82	992.69
91	75	83	1016.8
91	75	84	1018.2
91	76	81	967.97
91	76	82	992.44
91	76	83	1011.7
91	76	84	1017.6
92	47	81	958.13
92	47	82	966.15
92	47	83	954.41
92	47	84	952.56
92	48	81	868.79
92	48	82	878.88
92	48	83	878.14
92	48	84	883.08
92	49	74	812.4
92	49	75	817.12
92	49	76	795.08
92	49	81	789.88
92	49	82	806.26
92	49	83	819.75
92	49	84	826.86
92	50	74	804.52
92	50	75	808.92
92	50	76	782.35
92	50	81	787.64
92	50	82	787.8
92	50	83	789.19
92	50	84	796.73
92	51	74	786.64
92	51	75	798.18
92	51	76	773.48
92	51	81	774.43
92	51	82	773.75
92	51	83	764.06
92	51	84	776.1
92	52	74	841.43
92	52	75	839.29
92	52	76	830.47
92	52	81	774.34
92	52	82	777.64
92	52	83	757.05
92	52	84	750.32
92	53	74	899.89
92	53	75	910.23
92	53	76	909.42
92	53	81	808.61
92	53	82	790.94
92	53	83	769.98
92	53	84	746.44
92	54	74	908.91
92	54	75	961.86
92	54	76	966.9
92	54	81	836.19
92	54	82	831.76
92	54	83	811.04
92	54	84	779.76
92	55	74	915.66
92	55	75	950.64
92	55	76	958.36
92	55	81	863.15
92	55	82	873.47
92	55	83	864.08
92	55	84	844.91
92	56	74	875.86
92	56	75	924.14
92	56	76	947.95
92	56	81	901.55
92	56	82	889.53
92	56	83	888.42
92	56	84	899.72
92	57	74	840.56
92	57	75	876.65
92	57	76	908.13
92	57	77	907.68
92	57	78	930.06
92	57	79	960.71
92	57	80	937.91
92	57	81	916.17
92	57	82	899.52
92	57	83	890.83
92	57	84	891.43
92	58	74	880.03
92	58	75	871.24
92	58	76	857.48
92	58	77	907.85
92	58	78	947.26
92	58	79	978.2
92	58	80	974.79
92	58	81	957.52
92	58	82	933.77
92	58	83	923.83
92	58	84	934.78
92	59	74	909.25
92	59	75	918.35
92	59	76	920.88
92	59	77	928.1
92	59	78	946.46
92	59	79	971.29
92	59	80	968.88
92	59	81	963.77
92	59	82	923.9
92	59	83	903.7
92	59	84	908.42
92	60	74	866.01
92	60	75	853.86
92	60	76	800.74
92	60	77	800.95
92	60	78	819.8
92	60	79	790.18
92	60	80	789.27
92	60	81	828.86
92	60	82	838.73
92	60	83	828.07
92	60	84	769.29
92	61	74	871.26
92	61	75	760.86
92	61	76	687.32
92	61	77	732.16
92	61	78	803.78
92	61	79	761.86
92	61	80	784.87
92	61	81	861.09
92	61	82	907.03
92	61	83	901.23
92	61	84	774.61
92	62	74	903
92	62	75	691.74
92	62	76	751.21
92	62	77	819.69
92	62	78	887.54
92	62	79	884.87
92	62	80	909.9
92	62	81	967.9
92	62	82	1006.1
92	62	83	1005.6
92	62	84	893.73
92	63	74	845.14
92	63	75	682.4
92	63	76	824.1
92	63	77	878.99
92	63	78	866.88
92	63	79	904.22
92	63	80	939.25
92	63	81	968.38
92	63	82	976.67
92	63	83	968.48
92	63	84	964.5
92	64	74	766.06
92	64	75	735.85
92	64	76	857.52
92	64	77	885.68
92	64	78	835.79
92	64	79	837.34
92	64	80	856.68
92	64	81	897.59
92	64	82	910.69
92	64	83	901.73
92	64	84	923.48
92	65	74	810.93
92	65	75	896.03
92	65	76	900.42
92	65	77	878.01
92	65	78	832.42
92	65	79	784.29
92	65	80	789.34
92	65	81	850.25
92	65	82	890.71
92	65	83	910.01
92	65	84	922.17
92	66	74	841.22
92	66	75	892.94
92	66	76	896.54
92	66	77	869.16
92	66	78	792.05
92	66	79	770.03
92	66	80	786.06
92	66	81	832.75
92	66	82	896.68
92	66	83	965.55
92	66	84	941.67
92	67	74	879.56
92	67	75	880.75
92	67	76	873.33
92	67	81	797.52
92	67	82	847.85
92	67	83	913.2
92	67	84	886.27
92	68	74	934.97
92	68	75	874.2
92	68	76	836.63
92	68	81	784.1
92	68	82	804.61
92	68	83	836.97
92	68	84	827.57
92	69	74	870.91
92	69	75	827.5
92	69	76	797.24
92	69	81	797.71
92	69	82	797.29
92	69	83	794.9
92	69	84	797.23
92	70	74	817.44
92	70	75	789.61
92	70	76	773.13
92	70	81	774.32
92	70	82	782.43
92	70	83	784.51
92	70	84	789.38
92	71	74	785.8
92	71	75	764.82
92	71	76	764.4
92	71	81	763.59
92	71	82	787.28
92	71	83	804.11
92	71	84	815.28
92	72	74	777.74
92	72	75	770.66
92	72	76	760.25
92	72	81	824.62
92	72	82	843.56
92	72	83	848.54
92	72	84	864.76
92	73	74	774.94
92	73	75	774.64
92	73	76	756.03
92	73	81	898.62
92	73	82	913.09
92	73	83	920.4
92	73	84	922.9
92	74	74	780.74
92	74	75	782.34
92	74	76	754.65
92	74	81	977
92	74	82	987.18
92	74	83	1010.3
92	74	84	994.53
92	75	81	1003.2
92	75	82	1011.5
92	75	83	1031.6
92	75	84	1046.4
92	76	81	980.06
92	76	82	998.62
92	76	83	1009.8
92	76	84	1038.9
93	49	74	826.84
93	49	75	852.48
93	49	76	815.21
93	50	74	821.67
93	50	75	827.14
93	50	76	803.2
93	50	81	798.95
93	50	82	797.42
93	50	83	812
93	50	84	828.25
93	51	74	808.57
93	51	75	790
93	51	76	762.87
93	51	81	793.8
93	51	82	789.86
93	51	83	784.35
93	51	84	805.35
93	52	74	829.35
93	52	75	812.32
93	52	76	792.42
93	52	81	778.38
93	52	82	792.77
93	52	83	768.45
93	52	84	780.6
93	53	74	890.55
93	53	75	886.75
93	53	76	861.85
93	53	81	757.68
93	53	82	746.53
93	53	83	739.29
93	53	84	746.28
93	54	71	757.08
93	54	72	747.64
93	54	73	828.95
93	54	74	955.75
93	54	75	972.78
93	54	76	936.18
93	54	81	763.7
93	54	82	748.69
93	54	83	741.42
93	54	84	735.45
93	55	71	789.72
93	55	72	754.89
93	55	73	824.59
93	55	74	966.28
93	55	75	981.29
93	55	76	967.08
93	55	81	783.72
93	55	82	774.19
93	55	83	771.41
93	55	84	769.32
93	56	71	831.53
93	56	72	793.22
93	56	73	821.13
93	56	74	931.25
93	56	75	963.44
93	56	76	963.92
93	56	81	820.42
93	56	82	798.66
93	56	83	792.73
93	56	84	795.49
93	57	71	907.5
93	57	72	844.23
93	57	73	806.12
93	57	74	870.39
93	57	75	915.4
93	57	76	937.01
93	57	77	913.52
93	57	78	921.08
93	57	79	938.27
93	57	80	885.32
93	58	71	939.69
93	58	72	915.14
93	58	73	863.23
93	58	74	855.22
93	58	75	881.92
93	58	76	906.23
93	58	77	919.63
93	58	78	933.57
93	58	79	955.95
93	58	80	933.64
93	59	71	921.88
93	59	72	936.92
93	59	73	924.35
93	59	74	926.8
93	59	75	926.56
93	59	76	928.15
93	59	77	924.68
93	59	78	940.66
93	59	79	973
93	59	80	951.25
93	60	71	875.02
93	60	72	916.08
93	60	73	874.12
93	60	74	881.87
93	60	75	890.3
93	60	76	869.46
93	60	77	842.26
93	60	78	826.76
93	60	79	788.54
93	60	80	797.67
93	61	74	802.4
93	61	75	788.82
93	61	76	799.04
93	61	77	807.7
93	61	78	805.55
93	61	79	749.64
93	61	80	788.63
93	62	71	925.58
93	62	72	1032.9
93	62	73	999.18
93	62	74	904.01
93	62	75	794.13
93	62	76	823.07
93	62	77	854.78
93	62	78	876
93	62	79	867.23
93	62	80	902.54
93	63	71	867.6
93	63	72	957.54
93	63	73	977.55
93	63	74	918.25
93	63	75	847.39
93	63	76	877.44
93	63	77	883.04
93	63	78	864.16
93	63	79	907.91
93	63	80	942.14
93	64	71	864.4
93	64	72	908.73
93	64	73	859.93
93	64	74	848.1
93	64	75	869.34
93	64	76	907.93
93	64	77	902.8
93	64	78	857.84
93	64	79	853.52
93	64	80	858.36
93	65	71	869.4
93	65	72	959.32
93	65	73	881.18
93	65	74	859.61
93	65	75	898.05
93	65	76	923.36
93	65	77	919.64
93	65	78	891.87
93	65	79	806.99
93	65	80	779.64
93	66	71	872.12
93	66	72	973.86
93	66	73	921.82
93	66	74	909.89
93	66	75	933.2
93	66	76	925.7
93	67	71	867.32
93	67	72	958.95
93	67	73	940.88
93	67	74	930.66
93	67	75	936.55
93	67	76	923.69
93	67	81	766.57
93	67	82	809.49
93	67	83	870.26
93	67	84	898.52
93	68	71	854.33
93	68	72	974.01
93	68	73	964.76
93	68	74	944.39
93	68	75	910.56
93	68	76	906.81
93	68	81	763
93	68	82	780.08
93	68	83	801.51
93	68	84	842.27
93	69	71	772.26
93	69	72	917.9
93	69	73	904.36
93	69	74	873.47
93	69	75	860.44
93	69	76	840.21
93	69	81	782.59
93	69	82	785.21
93	69	83	790.47
93	69	84	800.49
93	70	74	818.36
93	70	75	814.7
93	70	76	798.02
93	70	81	768.9
93	70	82	773.36
93	70	83	779.38
93	70	84	791.64
93	71	74	801.88
93	71	75	793.45
93	71	76	782.96
93	71	81	757.26
93	71	82	776.08
93	71	83	793.24
93	71	84	819.64
93	72	74	808.12
93	72	75	814.99
93	72	76	795.29
93	72	81	838.08
93	72	82	857.04
93	72	83	876.86
93	72	84	890.54
93	73	74	805.7
93	73	75	812.9
93	73	76	793.25
93	73	81	924.07
93	73	82	937.86
93	73	83	947.81
93	73	84	948.05
93	74	74	809.61
93	74	75	808.49
93	74	76	789.43
94	49	74	827.62
94	49	75	859.05
94	49	76	825.71
94	50	71	852.98
94	50	72	827.47
94	50	73	820.75
94	50	74	825.26
94	50	75	838.59
94	50	76	815.56
94	51	71	853.64
94	51	72	845.74
94	51	73	836.79
94	51	74	821.67
94	51	75	799.62
94	51	76	773.77
94	52	71	837.51
94	52	72	844.16
94	52	73	844.21
94	52	74	836.97
94	52	75	819.01
94	52	76	799.21
94	53	69	644.69
94	53	70	732.1
94	53	71	824.01
94	53	72	835.66
94	53	73	858.02
94	53	74	878.24
94	53	75	867.29
94	53	76	842.07
94	54	69	620.27
94	54	70	693.84
94	54	71	799.4
94	54	72	791.62
94	54	73	844.71
94	54	74	923.76
94	54	75	936.31
94	54	76	900.64
94	54	78	852.88
94	54	79	836.38
94	54	80	802.64
94	55	69	608.05
94	55	70	686.92
94	55	71	793.35
94	55	72	756.56
94	55	73	818.49
94	55	74	944.14
94	55	75	984.88
94	55	76	975.8
94	55	78	911.44
94	55	79	880.78
94	55	80	827.38
94	56	69	658.17
94	56	70	731.68
94	56	71	831.49
94	56	72	782.59
94	56	73	824.17
94	56	74	943.6
94	56	75	978.35
94	56	76	972.22
94	56	78	951.25
94	56	79	960.03
94	56	80	862.98
94	57	71	874.5
94	57	72	833.78
94	57	73	827.4
94	57	74	899.1
94	57	75	940.11
94	57	76	953.45
94	57	77	918.74
94	57	78	947.37
94	57	79	973.62
94	57	80	884.84
94	58	71	921.47
94	58	72	900.61
94	58	73	865
94	58	74	865.22
94	58	75	915.88
94	58	76	963.45
94	58	77	954.57
94	58	78	962.49
94	58	79	984.01
94	58	80	936.78
94	59	71	951.45
94	59	72	960.01
94	59	73	946.59
94	59	74	952.51
94	59	75	954.43
94	59	76	946.74
94	59	77	933.78
94	59	78	948.66
94	59	79	990.72
94	59	80	971.13
94	60	71	868.49
94	60	72	893.57
94	60	73	842.65
94	60	74	864.04
94	60	75	881.62
94	60	76	902.7
94	60	77	856.85
94	60	78	814.06
94	60	79	783.96
94	60	80	823.56
94	61	71	772.2
94	61	72	813.38
94	61	73	680.95
94	61	74	700.49
94	61	75	782.86
94	61	76	892.04
94	61	77	860.47
94	61	78	807.49
94	61	79	740.25
94	61	80	797.69
94	62	71	831.2
94	62	72	896.81
94	62	73	858.59
94	62	74	872.48
94	62	75	895.41
94	62	76	917.95
94	62	77	912.2
94	62	78	896.87
94	62	79	874.69
94	62	80	903.46
94	63	71	898.99
94	63	72	939.64
94	63	73	965.4
94	63	74	985.63
94	63	75	991.1
94	63	76	959.99
94	63	77	917.98
94	63	78	887.35
94	63	79	918.16
94	63	80	938.08
94	64	71	892.33
94	64	72	928.09
94	64	73	923.74
94	64	74	954.71
94	64	75	983.25
94	64	76	964.97
94	64	77	930.18
94	64	78	887.44
94	64	79	885.68
94	64	80	879.94
94	65	71	896.04
94	65	72	980.5
94	65	73	935.92
94	65	74	927.99
94	65	75	937.18
94	65	76	947.32
94	65	77	951.07
94	65	78	938.36
94	65	79	874.71
94	65	80	843.38
94	66	71	886.75
94	66	72	980.07
94	66	73	945.15
94	66	74	951.74
94	66	75	973.14
94	66	76	956.82
94	66	78	929.85
94	66	79	905.3
94	66	80	870.76
94	67	69	749.15
94	67	70	771.27
94	67	71	833.73
94	67	72	939.84
94	67	73	935.93
94	67	74	945.15
94	67	75	969.64
94	67	76	955.91
94	67	78	922.52
94	67	79	887.81
94	67	80	844.18
94	68	69	649.06
94	68	70	714.41
94	68	71	812
94	68	72	940.03
94	68	73	936.35
94	68	74	927.89
94	68	75	921.71
94	68	76	944.02
94	68	78	908.97
94	68	79	848.01
94	68	80	800.66
94	69	69	643.04
94	69	70	690.56
94	69	71	760.49
94	69	72	876.62
94	69	73	875.95
94	69	74	870.7
94	69	75	872.4
94	69	76	862.69
94	69	78	858.08
94	69	79	834.58
94	69	80	807.68
94	70	69	671.93
94	70	70	676.63
94	70	71	712.45
94	70	72	816.04
94	70	73	823.73
94	70	74	820.11
94	70	75	829.96
94	70	76	812.27
94	71	71	698.78
94	71	72	807.86
94	71	73	820.1
94	71	74	812.85
94	71	75	807.76
94	71	76	800.96
94	72	71	671.51
94	72	72	786.92
94	72	73	820.02
94	72	74	827.5
94	72	75	833.19
94	72	76	821.42
94	73	71	647.97
94	73	72	773.54
94	73	73	816.67
94	73	74	824.57
94	73	75	836.87
94	73	76	828.73
94	74	74	817.29
94	74	75	830.06
94	74	76	828.42
95	50	71	868.51
95	50	72	844.26
95	50	73	831.94
95	51	71	870.49
95	51	72	865.35
95	51	73	863.02
95	52	71	867.48
95	52	72	881.49
95	52	73	890.97
95	53	69	648.88
95	53	70	757.49
95	53	71	864.21
95	53	72	874.94
95	53	73	893.6
95	53	77	904.35
95	53	78	903.9
95	53	79	868.31
95	53	80	807.91
95	54	69	637.79
95	54	70	720.55
95	54	71	823.67
95	54	72	816.18
95	54	73	835.85
95	54	77	914.78
95	54	78	951.72
95	54	79	909.96
95	54	80	817.64
95	55	69	627.74
95	55	70	702.04
95	55	71	822.38
95	55	72	799.14
95	55	73	820.47
95	55	77	988.31
95	55	78	987.3
95	55	79	945.67
95	55	80	863.94
95	56	69	668.49
95	56	70	736.16
95	56	71	862.06
95	56	72	818.61
95	56	73	834.12
95	56	77	918.56
95	56	78	965.48
95	56	79	986.12
95	56	80	903.3
95	57	69	753.88
95	57	70	781.72
95	57	71	866.18
95	57	72	853.94
[truncated: 7,412 more rows]
