# Supplementary material for: From mathematics to medicine: A practical primer on topological data analysis (TDA) and the development of related analytic tools for the functional discovery of latent structure in fMRI data
Source: PLoS One. 2021 Aug 12;16(8):e0255859. doi: 10.1371/journal.pone.0255859 (PMC8360597; doi:10.1371/journal.pone.0255859)
Supplement: S1 Data — The included archive of .csv files has one .csv file for each time index. Each .csv file contains a single matrix, which has one column for each of the spatial coordinates x, y, z and one column for the fMRI signal amplitude at voxel (x, y, z) at that time index. This is normalized scan data for a single patient from our study, described in the paper, with an ACC (anterior cingulate cortex) mask applied. This is the data we used, together with our software implementation of our workflow (available at https://github.com/regalski/Wayne-State-TDA), to produce the persistence diagrams, vineyards, and loop locations pictured in the figures and described in the Workflow section of our paper. (ZIP) [file pone.0255859.s004.zip › lea2002_145_121_121_time_258_rdACC.csv]

86	49	77	696.09
86	49	78	706.36
86	49	79	712.03
86	49	80	714.95
86	50	77	702.69
86	50	78	687.95
86	50	79	682.55
86	50	80	684.68
86	51	77	702.95
86	51	78	690.48
86	51	79	684.67
86	51	80	682.18
86	52	77	727.01
86	52	78	711.59
86	52	79	696.82
86	52	80	690.25
86	53	77	797.93
86	53	78	756.73
86	53	79	726.51
86	53	80	703.54
86	54	77	829.52
86	54	78	807.02
86	54	79	798.21
86	54	80	747.95
86	55	77	842.61
86	55	78	828.57
86	55	79	849.46
86	55	80	802.28
86	56	77	844.66
86	56	78	836.15
86	56	79	879.5
86	56	80	868.66
86	57	77	829.01
86	57	78	841.64
86	57	79	872.91
86	57	80	862.8
86	57	81	845.86
86	57	82	817.64
86	58	77	827.56
86	58	78	841.32
86	58	79	870.41
86	58	80	869.73
86	58	81	849.48
86	58	82	864.71
86	59	81	809.46
86	59	82	847.04
86	60	81	700.24
86	60	82	760.62
86	61	81	760.14
86	61	82	787.36
86	62	81	812.59
86	62	82	821.73
86	63	77	863.12
86	63	78	809.85
86	63	79	780.98
86	63	80	764.95
86	63	81	827.43
86	63	82	834.86
86	64	77	847.14
86	64	78	827.27
86	64	79	785.41
86	64	80	745.64
86	64	81	738.79
86	64	82	737.32
86	65	77	839.47
86	65	78	856.79
86	65	79	814.29
86	65	80	758.38
86	65	81	736.52
86	65	82	735.22
86	66	77	841.56
86	66	78	889.23
86	66	79	837.98
86	66	80	768.62
86	66	81	753.64
86	66	82	747.9
86	67	77	817.94
86	67	78	836.54
86	67	79	809.85
86	67	80	782.11
86	68	77	857.27
86	68	78	829.41
86	68	79	796.11
86	68	80	762.73
86	69	77	853.99
86	69	78	799.16
86	69	79	759.39
86	69	80	727.71
86	70	77	767.79
86	70	78	732.74
86	70	79	706.79
86	70	80	690.36
86	71	77	737.35
86	71	78	733.33
86	71	79	715.62
86	71	80	700.07
86	72	77	728.44
86	72	78	733.93
86	72	79	715.23
86	72	80	706.27
86	73	77	715.4
86	73	78	711.03
86	73	79	704.36
86	73	80	708.3
87	46	81	931.03
87	46	82	935.44
87	46	83	920.92
87	46	84	915.67
87	47	81	850.67
87	47	82	869.29
87	47	83	867.05
87	47	84	852.61
87	48	81	759.47
87	48	82	769.92
87	48	83	770.61
87	48	84	768.39
87	49	77	688.21
87	49	78	695.61
87	49	79	706.76
87	49	80	723.49
87	49	81	729.22
87	49	82	734.41
87	49	83	729.43
87	49	84	728.09
87	50	77	712.93
87	50	78	696.36
87	50	79	694.42
87	50	80	703.48
87	50	81	712.99
87	50	82	718.46
87	50	83	705.63
87	50	84	702.81
87	51	77	728.5
87	51	78	706.87
87	51	79	693.55
87	51	80	689.97
87	52	77	760.67
87	52	78	739.95
87	52	79	714.7
87	52	80	698.56
87	53	77	837.35
87	53	78	790.65
87	53	79	751.69
87	53	80	720.45
87	54	77	866.93
87	54	78	835.61
87	54	79	812.07
87	54	80	774.32
87	55	77	876.51
87	55	78	856.08
87	55	79	857.86
87	55	80	822.7
87	55	81	788.96
87	55	82	746.48
87	55	83	723.02
87	55	84	715.01
87	56	77	868.87
87	56	78	854.69
87	56	79	873.5
87	56	80	860.55
87	56	81	840.16
87	56	82	784.66
87	56	83	750.03
87	56	84	725.9
87	57	77	855.5
87	57	78	865.61
87	57	79	882.06
87	57	80	872.96
87	57	81	863.3
87	57	82	821.15
87	57	83	778.92
87	57	84	723.16
87	58	77	852.13
87	58	78	863.62
87	58	79	872.98
87	58	80	875.08
87	58	81	878.72
87	58	82	877.77
87	58	83	867.85
87	58	84	810.83
87	59	77	871.86
87	59	78	853.06
87	59	79	847.23
87	59	80	852.47
87	59	81	840.12
87	59	82	861.02
87	59	83	878.45
87	59	84	839.24
87	60	77	799.67
87	60	78	760.14
87	60	79	768.4
87	60	80	756.23
87	60	81	717.43
87	60	82	764.58
87	60	83	812.76
87	60	84	821.13
87	61	77	778.09
87	61	78	723.54
87	61	79	767.37
87	61	80	787.47
87	61	81	753.65
87	61	82	790.53
87	61	83	827.57
87	61	84	830.4
87	62	77	812.48
87	62	78	753.68
87	62	79	792.83
87	62	80	810.08
87	62	81	807.7
87	62	82	836.88
87	62	83	857.05
87	62	84	853.6
87	63	77	884.83
87	63	78	855.64
87	63	79	807.7
87	63	80	781.49
87	63	81	854.16
87	63	82	876
87	63	83	874.55
87	63	84	859.02
87	64	77	859.02
87	64	78	820.07
87	64	79	766.59
87	64	80	732.25
87	64	81	786.72
87	64	82	800.84
87	64	83	798.93
87	64	84	775.98
87	65	77	843.33
87	65	78	820.88
87	65	79	767.88
87	65	80	715.67
87	65	81	745.25
87	65	82	755.14
87	65	83	767.42
87	65	84	758.51
87	66	77	850.45
87	66	78	860.58
87	66	79	784.4
87	66	80	707.76
87	66	81	721.14
87	66	82	731.44
87	66	83	744.98
87	66	84	746.25
87	67	77	854.97
87	67	78	799.51
87	67	79	765.31
87	67	80	731.38
87	67	81	715.32
87	67	82	712
87	67	83	719.64
87	67	84	730.04
87	68	77	848.58
87	68	78	789.27
87	68	79	764.42
87	68	80	738.61
87	68	81	725.75
87	68	82	724.84
87	68	83	723.66
87	68	84	720.41
87	69	77	807.74
87	69	78	775.49
87	69	79	747.74
87	69	80	726.27
87	70	77	726.54
87	70	78	717.67
87	70	79	717.11
87	70	80	720.5
87	71	77	718.45
87	71	78	734.66
87	71	79	732.77
87	71	80	724.98
87	72	77	726.37
87	72	78	750.23
87	72	79	737.1
87	72	80	727.34
87	73	77	722.98
87	73	78	727.91
87	73	79	723.38
87	73	80	724.85
87	73	81	735.26
87	73	82	757.1
87	73	83	789.13
87	73	84	755.56
87	74	81	778.02
87	74	82	824.89
87	74	83	871.09
87	74	84	867.8
87	75	81	805.67
87	75	82	864.21
87	75	83	917.39
87	75	84	932.06
87	76	81	794.01
87	76	82	860.77
87	76	83	930.49
87	76	84	945.48
88	46	81	937.64
88	46	82	949.12
88	46	83	949.98
88	46	84	941.59
88	47	81	877.78
88	47	82	898.11
88	47	83	892.54
88	47	84	866.61
88	48	81	769.79
88	48	82	779.88
88	48	83	776.48
88	48	84	771.58
88	49	77	714.91
88	49	78	709.82
88	49	79	708.36
88	49	80	721.59
88	49	81	738.66
88	49	82	746.41
88	49	83	738.85
88	49	84	735.95
88	50	77	713.72
88	50	78	704.46
88	50	79	713.78
88	50	80	738.08
88	50	81	742.89
88	50	82	740.79
88	50	83	720.36
88	50	84	714.89
88	51	77	744.84
88	51	78	730.68
88	51	79	723.6
88	51	80	716.83
88	52	77	801.24
88	52	78	787.96
88	52	79	765.3
88	52	80	733.73
88	53	77	875.51
88	53	78	843.61
88	53	79	812.17
88	53	80	780.65
88	54	77	891.13
88	54	78	870.51
88	54	79	848.88
88	54	80	812.31
88	55	77	884.53
88	55	78	874.87
88	55	79	867.19
88	55	80	840.22
88	55	81	821.67
88	55	82	801.16
88	55	83	788.46
88	55	84	782.62
88	56	77	880.91
88	56	78	860.04
88	56	79	846.68
88	56	80	855.06
88	56	81	854.31
88	56	82	830.74
88	56	83	824.15
88	56	84	830.69
88	57	77	870.09
88	57	78	867.81
88	57	79	859.12
88	57	80	865.82
88	57	81	861.01
88	57	82	835.37
88	57	83	821.86
88	57	84	824.75
88	58	77	866.06
88	58	78	868.72
88	58	79	869.63
88	58	80	879.36
88	58	81	890.44
88	58	82	896.98
88	58	83	896.15
88	58	84	872.99
88	59	77	887.16
88	59	78	867.57
88	59	79	868.67
88	59	80	873.97
88	59	81	868.39
88	59	82	882.1
88	59	83	886.44
88	59	84	856.94
88	60	77	844.15
88	60	78	812.26
88	60	79	791.15
88	60	80	754.41
88	60	81	717.75
88	60	82	740.59
88	60	83	771.3
88	60	84	799.48
88	61	77	827.47
88	61	78	810.54
88	61	79	810.01
88	61	80	793.02
88	61	81	763.94
88	61	82	781.15
88	61	83	811.38
88	61	84	823.29
88	62	77	843.05
88	62	78	837.87
88	62	79	845.38
88	62	80	833.91
88	62	81	831.31
88	62	82	847.25
88	62	83	871.66
88	62	84	864.98
88	63	77	869.75
88	63	78	823.81
88	63	79	828.19
88	63	80	837.82
88	63	81	903.23
88	63	82	923.9
88	63	83	927.36
88	63	84	898.16
88	64	77	854.82
88	64	78	788.78
88	64	79	768.26
88	64	80	777.16
88	64	81	866.5
88	64	82	886.69
88	64	83	891.1
88	64	84	840.22
88	65	77	848.86
88	65	78	783.92
88	65	79	741.24
88	65	80	730.81
88	65	81	819.7
88	65	82	853.56
88	65	83	875.25
88	65	84	824.91
88	66	77	857.7
88	66	78	797.74
88	66	79	741.83
88	66	80	707.89
88	66	81	776.22
88	66	82	812.13
88	66	83	840.74
88	66	84	799.9
88	67	77	832.94
88	67	78	757.22
88	67	79	726.4
88	67	80	719.16
88	67	81	735.05
88	67	82	742.42
88	67	83	748.82
88	67	84	744.43
88	68	77	797.4
88	68	78	749.85
88	68	79	734.08
88	68	80	728.68
88	68	81	729.1
88	68	82	737.47
88	68	83	749.29
88	68	84	740.21
88	69	77	756.76
88	69	78	754.16
88	69	79	738.02
88	69	80	724.9
88	70	77	714.5
88	70	78	717.79
88	70	79	718.8
88	70	80	724.47
88	71	77	719.06
88	71	78	726.19
88	71	79	731.25
88	71	80	736.53
88	72	77	744.75
88	72	78	743.95
88	72	79	742.48
88	72	80	744.4
88	73	77	735.97
88	73	78	729.15
88	73	79	729.4
88	73	80	739.68
88	73	81	749.24
88	73	82	769.96
88	73	83	805.28
88	73	84	777.5
88	74	81	807.62
88	74	82	851.67
88	74	83	893.69
88	74	84	892.03
88	75	81	868.19
88	75	82	921.4
88	75	83	949.01
88	75	84	977.12
88	76	81	869.06
88	76	82	923.26
88	76	83	930.28
88	76	84	981.02
89	46	81	954.28
89	46	82	961.65
89	46	83	954.38
89	46	84	933.21
89	47	81	901.12
89	47	82	916.67
89	47	83	901.72
89	47	84	858.43
89	48	81	791.69
89	48	82	795.34
89	48	83	771.25
89	48	84	754.29
89	49	77	724.51
89	49	78	717.2
89	49	79	713.85
89	49	80	722.72
89	49	81	751.08
89	49	82	758.11
89	49	83	741.13
89	49	84	735.22
89	50	74	752.85
89	50	75	769.63
89	50	76	743.24
89	50	77	727.76
89	50	78	725.93
89	50	79	729.73
89	50	80	744.46
89	50	81	756.37
89	50	82	754.68
89	50	83	734.17
89	50	84	725.79
89	51	74	763.35
89	51	75	808.32
89	51	76	788.65
89	51	77	775.93
89	51	78	770.35
89	51	79	756.52
89	51	80	738.59
89	51	81	739.35
89	51	82	734.74
89	51	83	703.46
89	51	84	691.3
89	52	74	787.5
89	52	75	868.07
89	52	76	859.43
89	52	77	844.41
89	52	78	835.37
89	52	79	816.74
89	52	80	783.97
89	52	81	776.7
89	52	82	767.67
89	52	83	722.97
89	52	84	701.72
89	53	74	830.24
89	53	75	901.7
89	53	76	882.72
89	53	77	852.21
89	53	78	881.31
89	53	79	886.94
89	53	80	866.57
89	53	81	843.84
89	53	82	821.64
89	53	83	763.03
89	53	84	733.99
89	54	74	852.36
89	54	75	908.71
89	54	76	901.91
89	54	77	870.41
89	54	78	882.11
89	54	79	878.39
89	54	80	864.53
89	54	81	855.33
89	54	82	857.03
89	54	83	817.53
89	54	84	792.11
89	55	75	886.72
89	55	76	913.07
89	55	77	893.67
89	55	78	871.65
89	55	79	862.34
89	55	80	867.27
89	55	81	870.74
89	55	82	874.41
89	55	83	852.64
89	55	84	838.14
89	56	75	857.61
89	56	76	887.9
89	56	77	893.9
89	56	78	867.18
89	56	79	845.02
89	56	80	873.13
89	56	81	890.29
89	56	82	882.1
89	56	83	873.1
89	56	84	872.04
89	57	75	868.29
89	57	76	860.95
89	57	77	883.87
89	57	78	867.2
89	57	79	833.66
89	57	80	857.4
89	57	81	869.01
89	57	82	868.29
89	57	83	880.38
89	57	84	897.04
89	58	77	872.44
89	58	78	875.49
89	58	79	870.62
89	58	80	893.24
89	58	81	912.77
89	58	82	943.39
89	58	83	964.95
89	58	84	959.55
89	59	77	891.4
89	59	78	890.71
89	59	79	921.63
89	59	80	919.84
89	59	81	904.63
89	59	82	927.87
89	59	83	925.19
89	59	84	899.92
89	60	77	816.36
89	60	78	797.34
89	60	79	795.37
89	60	80	752.77
89	60	81	689.18
89	60	82	681.66
89	60	83	688.37
89	60	84	751.33
89	61	77	798.38
89	61	78	795.51
89	61	79	801.55
89	61	80	774.45
89	61	81	737.04
89	61	82	680.13
89	61	83	653.06
89	61	84	771.56
89	62	77	840.32
89	62	78	837.04
89	62	79	845.23
89	62	80	845.04
89	62	81	851.37
89	62	82	786.42
89	62	83	742.24
89	62	84	842.61
89	63	77	848.43
89	63	78	790.06
89	63	79	849.19
89	63	80	909.03
89	63	81	967.66
89	63	82	957.91
89	63	83	933.4
89	63	84	932.75
89	64	77	841.96
89	64	78	756.99
89	64	79	784.34
89	64	80	832.13
89	64	81	915.56
89	64	82	924.97
89	64	83	916.65
89	64	84	862.98
89	65	77	836.62
89	65	78	754.15
89	65	79	747.36
89	65	80	782.15
89	65	81	884.86
89	65	82	917.93
89	65	83	926.38
89	65	84	852.53
89	66	75	869.28
89	66	76	877.93
89	66	77	831.95
89	66	78	748.25
89	66	79	735.87
89	66	80	765.12
89	66	81	861.82
89	66	82	896.68
89	66	83	908.72
89	66	84	833.96
89	67	75	885.22
89	67	76	845.14
89	67	77	789.96
89	67	78	737.25
89	67	79	723.91
89	67	80	732.78
89	67	81	773.91
89	67	82	794.41
89	67	83	805.09
89	67	84	765.32
89	68	75	850.28
89	68	76	804.34
89	68	77	765.04
89	68	78	747.79
89	68	79	737.15
89	68	80	735.01
89	68	81	751.35
89	68	82	767.26
89	68	83	783.89
89	68	84	763.22
89	69	74	874.28
89	69	75	815.94
89	69	76	775.51
89	69	77	753.14
89	69	78	766.21
89	69	79	755.19
89	69	80	742.19
89	69	81	746.63
89	69	82	761.51
89	69	83	785.64
89	69	84	777.23
89	70	74	829.51
89	70	75	795.37
89	70	76	753.52
89	70	77	728.35
89	70	78	734.66
89	70	79	725.8
89	70	80	720.58
89	70	81	727.55
89	70	82	753.48
89	70	83	792.89
89	70	84	795.23
89	71	74	792.78
89	71	75	778.66
89	71	76	744.5
89	71	77	727.42
89	71	78	729.3
89	71	79	728.41
89	71	80	730.22
89	71	81	726.03
89	71	82	741.13
89	71	83	771.02
89	71	84	767.72
89	72	74	777.8
89	72	75	765.15
89	72	76	750.54
89	72	77	743.1
89	72	78	731.57
89	72	79	741.43
89	72	80	749.8
89	72	81	736.41
89	72	82	743.87
89	72	83	770.14
89	72	84	764.83
89	73	74	783.83
89	73	75	760.47
89	73	76	749.61
89	73	77	739.89
89	73	78	722.77
89	73	79	730.02
89	73	80	744.15
89	73	81	762.78
89	73	82	795.09
89	73	83	840.16
89	73	84	823.54
89	74	81	837.7
89	74	82	881.64
89	74	83	916.93
89	74	84	910.83
89	75	81	927.8
89	75	82	972.57
89	75	83	982.27
89	75	84	996.09
89	76	81	922.67
89	76	82	970.47
89	76	83	978.46
89	76	84	1000.1
90	46	81	977.79
90	46	82	970.46
90	46	83	940.33
90	46	84	905.84
90	47	81	915.53
90	47	82	920.84
90	47	83	904.88
90	47	84	849.33
90	48	81	815.65
90	48	82	817.69
90	48	83	781.46
90	48	84	759.9
90	49	74	781.01
90	49	75	754.42
90	49	76	744.58
90	49	81	769.38
90	49	82	777.63
90	49	83	750.33
90	49	84	748.38
90	50	74	772.33
90	50	75	758.16
90	50	76	754.28
90	50	77	749.56
90	50	78	747.59
90	50	79	741.3
90	50	80	733.33
90	50	81	752.87
90	50	82	758.2
90	50	83	754.23
90	50	84	756.84
90	51	74	777.87
90	51	75	799.84
90	51	76	808.76
90	51	77	812.6
90	51	78	808.39
90	51	79	782.8
90	51	80	752.66
90	51	81	742.31
90	51	82	726.25
90	51	83	712.74
90	51	84	714.13
90	52	74	803.74
90	52	75	868.95
90	52	76	884.14
90	52	77	884.83
90	52	78	876.85
90	52	79	854.91
90	52	80	829.1
90	52	81	808.36
90	52	82	778.35
90	52	83	730.99
90	52	84	710.33
90	53	74	826.78
90	53	75	894.82
90	53	76	876.57
90	53	77	847.11
90	53	78	909.77
90	53	79	947.04
90	53	80	936.91
90	53	81	914.64
90	53	82	881.47
90	53	83	781.97
90	53	84	736.55
90	54	74	835.29
90	54	75	897.98
90	54	76	885.56
90	54	77	849.38
90	54	78	882.63
90	54	79	893.81
90	54	80	906.04
90	54	81	924.97
90	54	82	942.26
90	54	83	877.49
90	54	84	833.46
90	55	74	809.81
90	55	75	864.78
90	55	76	893.53
90	55	77	905.57
90	55	78	864.02
90	55	79	851.1
90	55	80	892.07
90	55	81	925.97
90	55	82	949.15
90	55	83	906.7
90	55	84	876.98
90	56	74	808.85
90	56	75	842.79
90	56	76	879.9
90	56	77	922.01
90	56	78	910.26
90	56	79	896.92
90	56	80	917.03
90	56	81	927.51
90	56	82	926.81
90	56	83	905.96
90	56	84	886.88
90	57	74	863.86
90	57	75	862.45
90	57	76	863.69
90	57	77	900.05
90	57	78	888.84
90	57	79	867.41
90	57	80	889.28
90	57	81	905.68
90	57	82	911.47
90	57	83	901.63
90	57	84	889.69
90	58	74	953.23
90	58	75	897.79
90	58	76	850.89
90	58	77	886.08
90	58	78	892.29
90	58	79	899.82
90	58	80	941.72
90	58	81	969.79
90	58	82	998.85
90	58	83	1004.3
90	58	84	993.65
90	59	75	921.33
90	59	76	889.46
90	59	77	895.17
90	59	78	917.12
90	59	79	969.73
90	59	80	979.04
90	59	81	976.36
90	59	82	989.44
90	59	83	975.91
90	59	84	944.84
90	60	75	790
90	60	76	715.38
90	60	77	714.68
90	60	78	717.47
90	60	79	735.06
90	60	80	718.6
90	60	81	695.47
90	60	82	737.44
90	60	83	763.43
90	60	84	775.99
90	61	77	698.94
90	61	78	718.41
90	61	79	735.97
90	61	80	719.51
90	61	81	696.52
90	61	82	662.79
90	61	83	631.65
90	61	84	654.67
90	62	75	890.48
90	62	76	851.17
90	62	77	832.75
90	62	78	816.17
90	62	79	821.43
90	62	80	812.82
90	62	81	814.64
90	62	82	740.44
90	62	83	693.75
90	62	84	757.36
90	63	75	769.27
90	63	76	862.75
90	63	77	856.24
90	63	78	814.01
90	63	79	864.99
90	63	80	913.31
90	63	81	962.08
90	63	82	909.48
90	63	83	880.46
90	63	84	957.59
90	64	75	741.46
90	64	76	860.83
90	64	77	836.74
90	64	78	759.89
90	64	79	804.07
90	64	80	851.66
90	64	81	904.12
90	64	82	860.93
90	64	83	825.02
90	64	84	887.65
90	65	74	892.57
90	65	75	800.09
90	65	76	849.61
90	65	77	812.36
90	65	78	727.47
90	65	79	759.65
90	65	80	810
90	65	81	879.83
90	65	82	878.99
90	65	83	872.11
90	65	84	891.44
90	66	74	921.58
90	66	75	895.99
90	66	76	854.01
90	66	77	787.07
90	66	78	712.68
90	66	79	739.95
90	66	80	799.07
90	66	81	866.67
90	66	82	904.69
90	66	83	927.11
90	66	84	885.15
90	67	74	930.55
90	67	75	887.03
90	67	76	820.11
90	67	77	764.39
90	67	78	729.24
90	67	79	732.51
90	67	80	753.89
90	67	81	785.12
90	67	82	819.59
90	67	83	849.73
90	67	84	805.63
90	68	74	916.1
90	68	75	841.04
90	68	76	793.9
90	68	77	765.7
90	68	78	762.2
90	68	79	752.46
90	68	80	751.45
90	68	81	765.18
90	68	82	790.7
90	68	83	815.62
90	68	84	789.46
90	69	74	875.55
90	69	75	810.62
90	69	76	790.99
90	69	77	781.61
90	69	78	786.84
90	69	79	783.4
90	69	80	778.97
90	69	81	774.39
90	69	82	778.65
90	69	83	791.11
90	69	84	780.47
90	70	74	837.64
90	70	75	804.67
90	70	76	771.67
90	70	77	754.63
90	70	78	757.14
90	70	79	741.47
90	70	80	735.77
90	70	81	740.85
90	70	82	768.71
90	70	83	803.94
90	70	84	788.98
90	71	74	809.96
90	71	75	796.82
90	71	76	756.11
90	71	77	737.87
90	71	78	742.84
90	71	79	733.6
90	71	80	731.71
90	71	81	736.59
90	71	82	762.46
90	71	83	794.56
90	71	84	780.92
90	72	74	786.95
90	72	75	778.21
90	72	76	751.98
90	72	77	735.56
90	72	78	731.5
90	72	79	745.01
90	72	80	760.64
90	72	81	756.48
90	72	82	765.35
90	72	83	785.18
90	72	84	781.29
90	73	74	805.44
90	73	75	786.06
90	73	76	764.74
90	73	81	812.67
90	73	82	843.54
90	73	83	875.43
90	73	84	853.28
90	74	81	884.94
90	74	82	926.97
90	74	83	963.46
90	74	84	939.86
90	75	81	952.09
90	75	82	1001.6
90	75	83	1045.6
90	75	84	1030.1
90	76	81	937.73
90	76	82	994.5
90	76	83	1040.7
90	76	84	1029.7
91	47	81	924.19
91	47	82	924.32
91	47	83	913.24
91	47	84	885.89
91	48	81	838.8
91	48	82	833.61
91	48	83	813.52
91	48	84	812.46
91	49	74	794.81
91	49	75	767.3
91	49	76	758.67
91	49	81	793.52
91	49	82	795.8
91	49	83	772.54
91	49	84	780.76
91	50	74	790.78
91	50	75	750.29
91	50	76	753.89
91	50	81	783.61
91	50	82	784.74
91	50	83	762.73
91	50	84	768.57
91	51	74	785.27
91	51	75	765.9
91	51	76	795.58
91	51	81	753.11
91	51	82	743.59
91	51	83	733.92
91	51	84	753.13
91	52	74	826.71
91	52	75	848.87
91	52	76	881.85
91	52	81	783.45
91	52	82	764.4
91	52	83	736.94
91	52	84	733.69
91	53	74	861.43
91	53	75	902.21
91	53	76	912.13
91	53	81	872.33
91	53	82	839.03
91	53	83	763.03
91	53	84	730.58
91	54	74	875.5
91	54	75	918.94
91	54	76	923.18
91	54	81	904.75
91	54	82	914.52
91	54	83	853.34
91	54	84	815
91	55	74	855.51
91	55	75	899.05
91	55	76	918.22
91	55	81	931.66
91	55	82	957.26
91	55	83	907.34
91	55	84	878.96
91	56	74	832.87
91	56	75	873.91
91	56	76	914
91	56	81	961.77
91	56	82	963.55
91	56	83	928.64
91	56	84	903.45
91	57	74	845.68
91	57	75	865.94
91	57	76	899.06
91	57	77	946.21
91	57	78	950.61
91	57	79	947.86
91	57	80	935.3
91	57	81	931.93
91	57	82	931.35
91	57	83	915.9
91	57	84	900.23
91	58	74	898.13
91	58	75	881.18
91	58	76	893.91
91	58	77	939.62
91	58	78	942.79
91	58	79	951.65
91	58	80	971.02
91	58	81	985.73
91	58	82	1001.4
91	58	83	1002.7
91	58	84	998.94
91	59	74	951.5
91	59	75	955.38
91	59	76	936.89
91	59	77	925.21
91	59	78	923.66
91	59	79	947.71
91	59	80	975.33
91	59	81	994.33
91	59	82	993.51
91	59	83	985.28
91	59	84	962.83
91	60	74	835.93
91	60	75	768.72
91	60	76	686.48
91	60	77	728.91
91	60	78	733.52
91	60	79	709.43
91	60	80	737.9
91	60	81	759.87
91	60	82	797.28
91	60	83	820.7
91	60	84	823.3
91	61	74	720.03
91	61	75	632.1
91	61	76	601.49
91	61	77	703.08
91	61	78	748.33
91	61	79	727.04
91	61	80	751.47
91	61	81	764.99
91	61	82	764.74
91	61	83	706.65
91	61	84	632.11
91	62	74	857.69
91	62	75	743.65
91	62	76	807.32
91	62	77	840.32
91	62	78	837.34
91	62	79	828.31
91	62	80	848.48
91	62	81	868.82
91	62	82	851.39
91	62	83	789.67
91	62	84	745.67
91	63	74	838.09
91	63	75	720.87
91	63	76	896.15
91	63	77	877.34
91	63	78	826.65
91	63	79	891.38
91	63	80	941.42
91	63	81	982.98
91	63	82	969.26
91	63	83	947.77
91	63	84	979.16
91	64	74	862.9
91	64	75	784.42
91	64	76	898.33
91	64	77	847.01
91	64	78	771.28
91	64	79	815.59
91	64	80	858.23
91	64	81	899.83
91	64	82	873.8
91	64	83	852.75
91	64	84	921.35
91	65	74	938.77
91	65	75	917.8
91	65	76	862.14
91	65	77	805.38
91	65	78	738.32
91	65	79	752.49
91	65	80	796.74
91	65	81	860.17
91	65	82	870.88
91	65	83	883.55
91	65	84	931.54
91	66	74	930.34
91	66	75	916.25
91	66	76	861.98
91	66	77	798.89
91	66	78	727.92
91	66	79	730.91
91	66	80	778.59
91	66	81	848.08
91	66	82	902.43
91	66	83	947.06
91	66	84	930
91	67	74	934.24
91	67	75	904.78
91	67	76	835.35
91	67	81	784.75
91	67	82	838.35
91	67	83	889.18
91	67	84	859.46
91	68	74	922.66
91	68	75	876.07
91	68	76	806.67
91	68	81	768.26
91	68	82	807.99
91	68	83	845.35
91	68	84	825.53
91	69	74	850.69
91	69	75	802.44
91	69	76	775.62
91	69	81	776.08
91	69	82	790.06
91	69	83	805.26
91	69	84	799.87
91	70	74	823.49
91	70	75	798.4
91	70	76	771.04
91	70	81	749.74
91	70	82	775.85
91	70	83	805.61
91	70	84	784.2
91	71	74	814.53
91	71	75	803.44
91	71	76	769.86
91	71	81	758.12
91	71	82	788.73
91	71	83	817.02
91	71	84	795.13
91	72	74	795.84
91	72	75	783.47
91	72	76	768.12
91	72	81	795.61
91	72	82	816.84
91	72	83	832.61
91	72	84	822.37
91	73	74	804.52
91	73	75	790.73
91	73	76	774.35
91	73	81	864.69
91	73	82	900.75
91	73	83	927.07
91	73	84	897.63
91	74	74	816.08
91	74	75	793.97
91	74	76	769.38
91	74	81	931.62
91	74	82	975.87
91	74	83	1016.1
91	74	84	983.33
91	75	81	980.9
91	75	82	1018.8
91	75	83	1070.9
91	75	84	1064.3
91	76	81	939.06
91	76	82	994.54
91	76	83	1065.8
91	76	84	1064.7
92	47	81	1000.2
92	47	82	991.18
92	47	83	959.39
92	47	84	953.54
92	48	81	897.76
92	48	82	898.79
92	48	83	885.08
92	48	84	893.07
92	49	74	807.47
92	49	75	802.18
92	49	76	783.1
92	49	81	811.9
92	49	82	827.27
92	49	83	827.77
92	49	84	838.9
92	50	74	809.63
92	50	75	775.01
92	50	76	755.39
92	50	81	791.69
92	50	82	797.86
92	50	83	781.24
92	50	84	789.78
92	51	74	790.75
92	51	75	749.38
92	51	76	754.67
92	51	81	765.42
92	51	82	763.74
92	51	83	753.06
92	51	84	788.14
92	52	74	836.39
92	52	75	811.34
92	52	76	818.54
92	52	81	765.39
92	52	82	754.64
92	52	83	741.05
92	52	84	760.32
92	53	74	900.88
92	53	75	889.3
92	53	76	887.52
92	53	81	809.7
92	53	82	784.99
92	53	83	743.01
92	53	84	731.45
92	54	74	951.88
92	54	75	938.89
92	54	76	929.96
92	54	81	841.26
92	54	82	830.8
92	54	83	789.05
92	54	84	762.76
92	55	74	935.7
92	55	75	938.7
92	55	76	946.4
92	55	81	876.23
92	55	82	885.56
92	55	83	856.18
92	55	84	832.02
92	56	74	903.92
92	56	75	925.25
92	56	76	943.08
92	56	81	923.68
92	56	82	931.65
92	56	83	906.51
92	56	84	881.76
92	57	74	876.61
92	57	75	891.7
92	57	76	911.2
92	57	77	940.74
92	57	78	953.08
92	57	79	953.71
92	57	80	919.89
92	57	81	905.15
92	57	82	899.49
92	57	83	890.81
92	57	84	889.45
92	58	74	874.04
92	58	75	872.3
92	58	76	887.55
92	58	77	924.88
92	58	78	947.29
92	58	79	971.32
92	58	80	958.95
92	58	81	949.63
92	58	82	945.86
92	58	83	949.93
92	58	84	958.9
92	59	74	973.38
92	59	75	962.47
92	59	76	940
92	59	77	928.21
92	59	78	948.56
92	59	79	973.33
92	59	80	962.86
92	59	81	959.73
92	59	82	952.85
92	59	83	945.62
92	59	84	937.26
92	60	74	913.93
92	60	75	854.82
92	60	76	774.69
92	60	77	795.87
92	60	78	777.72
92	60	79	715.08
92	60	80	748.15
92	60	81	800.81
92	60	82	843.76
92	60	83	864.11
92	60	84	874.38
92	61	74	837.25
92	61	75	735.04
92	61	76	688.56
92	61	77	774.38
92	61	78	783.94
92	61	79	721.01
92	61	80	776.97
92	61	81	855.23
92	61	82	920.17
92	61	83	895.26
92	61	84	786.5
92	62	74	835.11
92	62	75	706.02
92	62	76	786.36
92	62	77	840.71
92	62	78	858.51
92	62	79	832.81
92	62	80	869.82
92	62	81	930.91
92	62	82	991.23
92	62	83	970.71
92	62	84	870.87
92	63	74	797.26
92	63	75	727.71
92	63	76	895.39
92	63	77	892.19
92	63	78	862.04
92	63	79	901.42
92	63	80	941.48
92	63	81	980.62
92	63	82	1027.9
92	63	83	1043.7
92	63	84	1008.6
92	64	74	805.42
92	64	75	795.05
92	64	76	909.65
92	64	77	883.77
92	64	78	828.83
92	64	79	814.32
92	64	80	842.66
92	64	81	890.62
92	64	82	920.78
92	64	83	937.84
92	64	84	950.54
92	65	74	880.19
92	65	75	930.09
92	65	76	887.46
92	65	77	858.04
92	65	78	812.4
92	65	79	750.28
92	65	80	772.39
92	65	81	830.35
92	65	82	884.88
92	65	83	930.25
92	65	84	956.35
92	66	74	889.48
92	66	75	912.06
92	66	76	888.63
92	66	77	857.23
92	66	78	808.08
92	66	79	756.04
92	66	80	763.13
92	66	81	807.87
92	66	82	898.81
92	66	83	961.61
92	66	84	963.7
92	67	74	908.76
92	67	75	910.87
92	67	76	872.42
92	67	81	764.56
92	67	82	843.92
92	67	83	909.27
92	67	84	914.33
92	68	74	926.05
92	68	75	906.25
92	68	76	843.66
92	68	81	756.17
92	68	82	809.69
92	68	83	860.02
92	68	84	870.62
92	69	74	870
92	69	75	846.56
92	69	76	801.28
92	69	81	771.75
92	69	82	795.29
92	69	83	823.9
92	69	84	836.24
92	70	74	821.45
92	70	75	800.65
92	70	76	779.16
92	70	81	749.29
92	70	82	779.42
92	70	83	806.5
92	70	84	801.37
92	71	74	791.76
92	71	75	776.88
92	71	76	772.44
92	71	81	763.65
92	71	82	799.34
92	71	83	828.16
92	71	84	819.33
92	72	74	825.72
92	72	75	809.72
92	72	76	786.32
92	72	81	822.62
92	72	82	856.59
92	72	83	878.57
92	72	84	872.78
92	73	74	826.91
92	73	75	812.67
92	73	76	794.09
92	73	81	896.67
92	73	82	934.15
92	73	83	965.43
92	73	84	941.92
92	74	74	813.72
92	74	75	803.36
92	74	76	792.69
92	74	81	961.02
92	74	82	1004.2
92	74	83	1051.3
92	74	84	1020.6
92	75	81	991.26
92	75	82	1030.6
92	75	83	1085.7
92	75	84	1091.6
92	76	81	948.12
92	76	82	996.7
92	76	83	1067.8
92	76	84	1087.9
93	49	74	837.87
93	49	75	836.46
93	49	76	787.2
93	50	74	837.74
93	50	75	814.16
93	50	76	761.2
93	50	81	789.96
93	50	82	800.4
93	50	83	811.04
93	50	84	828.32
93	51	74	800.68
93	51	75	765.15
93	51	76	728.99
93	51	81	778.86
93	51	82	780.9
93	51	83	770.39
93	51	84	809.41
93	52	74	824.35
93	52	75	791.37
93	52	76	771.46
93	52	81	769.41
93	52	82	763.76
93	52	83	746.45
93	52	84	789.66
93	53	74	889.6
93	53	75	859.85
93	53	76	832.95
93	53	81	761.68
93	53	82	753.55
93	53	83	747.35
93	53	84	772.38
93	54	71	777.14
93	54	72	803.7
93	54	73	911.99
93	54	74	957.71
93	54	75	933.81
93	54	76	892.27
93	54	81	771.71
93	54	82	751.7
93	54	83	734.42
93	54	84	732.43
93	55	71	797.73
93	55	72	795.86
93	55	73	911.59
93	55	74	997.29
93	55	75	995.35
93	55	76	960.12
93	55	81	794.71
93	55	82	775.2
93	55	83	768.46
93	55	84	764.41
93	56	71	860.57
93	56	72	832.23
93	56	73	911.16
93	56	74	983.31
93	56	75	987.55
93	56	76	967.01
93	56	81	836.45
93	56	82	827.71
93	56	83	817.79
93	56	84	800.55
93	57	71	964.52
93	57	72	904.29
93	57	73	918.21
93	57	74	935.42
93	57	75	947.44
93	57	76	948.04
93	57	77	946.5
93	57	78	945
93	57	79	924.12
93	57	80	872.18
93	58	71	986.68
93	58	72	983.1
93	58	73	954.16
93	58	74	877.19
93	58	75	909.98
93	58	76	929.25
93	58	77	941.54
93	58	78	943.47
93	58	79	954.93
93	58	80	919.65
93	59	71	933.86
93	59	72	992.93
93	59	73	1024.5
93	59	74	981.99
93	59	75	955.66
93	59	76	935.24
93	59	77	927.77
93	59	78	959.75
93	59	79	988.99
93	59	80	940.16
93	60	71	871.05
93	60	72	952.12
93	60	73	945.09
93	60	74	918.84
93	60	75	892.38
93	60	76	848.55
93	60	77	828.25
93	60	78	785.68
93	60	79	713.39
93	60	80	756.53
93	61	74	837.74
93	61	75	812.06
93	61	76	795.28
93	61	77	821.87
93	61	78	782.61
93	61	79	706.7
93	61	80	787.71
93	62	71	906.51
93	62	72	1022
93	62	73	1034.4
93	62	74	885.02
93	62	75	798.12
93	62	76	824.11
93	62	77	877.77
93	62	78	866.87
93	62	79	825.09
93	62	80	876.42
93	63	71	874.67
93	63	72	988.63
93	63	73	996.58
93	63	74	908.33
93	63	75	872.53
93	63	76	906.54
93	63	77	895.11
93	63	78	879.21
93	63	79	902.07
93	63	80	925.35
93	64	71	848.51
93	64	72	920.97
93	64	73	895.12
93	64	74	903.18
93	64	75	905.38
93	64	76	926
93	64	77	909.88
93	64	78	873.85
93	64	79	825.49
93	64	80	825.32
93	65	71	835.45
93	65	72	944.29
93	65	73	914.11
93	65	74	917.55
93	65	75	930.09
93	65	76	908.44
93	65	77	913.68
93	65	78	881.86
93	65	79	774.99
93	65	80	761.66
93	66	71	844.16
93	66	72	973.86
93	66	73	963.88
93	66	74	964.99
93	66	75	956.29
93	66	76	928.79
93	67	71	850.34
93	67	72	992.03
93	67	73	985
93	67	74	972.75
93	67	75	956.64
93	67	76	930.8
93	67	81	731.54
93	67	82	807.52
93	67	83	882.31
93	67	84	932.58
93	68	71	827.36
93	68	72	972.99
93	68	73	974.78
93	68	74	962.45
93	68	75	941.64
93	68	76	908.86
93	68	81	743.02
93	68	82	782.13
93	68	83	829.57
93	68	84	879.31
93	69	71	746.28
93	69	72	926.95
93	69	73	928.48
93	69	74	902.57
93	69	75	874.56
93	69	76	848.3
93	69	81	777.6
93	69	82	800.24
93	69	83	819.52
93	69	84	831.54
93	70	74	845.41
93	70	75	822.74
93	70	76	811.05
93	70	81	754.86
93	70	82	776.34
93	70	83	797.39
93	70	84	813.65
93	71	74	797.89
93	71	75	797.49
93	71	76	792.98
93	71	81	757.34
93	71	82	786.16
93	71	83	817.33
93	71	84	838.71
93	72	74	851.18
93	72	75	852.09
93	72	76	809.35
93	72	81	828.07
93	72	82	864.05
93	72	83	900.9
93	72	84	909.54
93	73	74	855.7
93	73	75	848.94
93	73	76	815.27
93	73	81	909.12
93	73	82	942.9
93	73	83	974.83
93	73	84	974.05
93	74	74	836.58
93	74	75	822.52
93	74	76	821.46
94	49	74	847.59
94	49	75	841.99
94	49	76	793.71
94	50	71	879
94	50	72	888.48
94	50	73	858.76
94	50	74	845.25
94	50	75	823.54
94	50	76	776.52
94	51	71	882.72
94	51	72	899.8
94	51	73	859.84
94	51	74	818.69
94	51	75	776.59
94	51	76	738.75
94	52	71	869.56
94	52	72	886.16
94	52	73	870.19
94	52	74	844.92
94	52	75	814.92
94	52	76	787.12
94	53	69	604.68
94	53	70	768.08
94	53	71	842.98
94	53	72	867.66
94	53	73	891.04
94	53	74	886.22
94	53	75	857.22
94	53	76	831.98
94	54	69	579.31
94	54	70	723.91
94	54	71	823.52
94	54	72	846.77
94	54	73	898.82
94	54	74	923.8
94	54	75	910.29
94	54	76	888.62
94	54	78	865.87
94	54	79	819.36
94	54	80	777.68
94	55	69	573.11
94	55	70	708.95
94	55	71	808.34
94	55	72	807.52
94	55	73	899.49
94	55	74	981.2
94	55	75	1013
94	55	76	972.86
94	55	78	908.35
94	55	79	858.78
94	55	80	799.44
94	56	69	607.19
94	56	70	723.67
94	56	71	840.44
94	56	72	830.58
94	56	73	918.24
94	56	74	994.71
94	56	75	1021.5
94	56	76	975.33
94	56	78	964.37
94	56	79	937.15
94	56	80	857.06
94	57	71	935.54
94	57	72	897.83
94	57	73	927.49
94	57	74	960.17
94	57	75	991.2
94	57	76	974.59
94	57	77	942.88
94	57	78	966.43
94	57	79	937.55
94	57	80	876.79
94	58	71	979.4
94	58	72	964.46
94	58	73	937.85
94	58	74	888.14
94	58	75	954.9
94	58	76	974.49
94	58	77	964.58
94	58	78	964.5
94	58	79	961.07
94	58	80	926.84
94	59	71	970.52
94	59	72	1016.2
94	59	73	1035.9
94	59	74	995.78
94	59	75	978.62
94	59	76	952.87
94	59	77	940.94
94	59	78	973.82
94	59	79	1005.8
94	59	80	958.07
94	60	71	878.55
94	60	72	929.52
94	60	73	908.44
94	60	74	884.83
94	60	75	885.52
94	60	76	879.66
94	60	77	825.78
94	60	78	770.93
94	60	79	718.87
94	60	80	790.51
94	61	71	755.94
94	61	72	752.04
94	61	73	654.83
94	61	74	757.61
94	61	75	834.03
94	61	76	874.14
94	61	77	842.57
94	61	78	781.59
94	61	79	700.36
94	61	80	818.83
94	62	71	820.12
94	62	72	893.67
94	62	73	878.33
94	62	74	873.23
94	62	75	893.35
94	62	76	909.96
94	62	77	940.19
94	62	78	898.76
94	62	79	827.52
94	62	80	902.34
94	63	71	875.87
94	63	72	963.55
94	63	73	979.4
94	63	74	992.8
94	63	75	992.33
94	63	76	954.13
94	63	77	925.03
94	63	78	910.42
94	63	79	920.32
94	63	80	936.27
94	64	71	901.41
94	64	72	980.24
94	64	73	977.96
94	64	74	1010.9
94	64	75	996.37
94	64	76	954.07
94	64	77	943.27
94	64	78	922.49
94	64	79	877.65
94	64	80	856.87
94	65	71	893
94	65	72	1005.5
94	65	73	1015
94	65	74	981.06
94	65	75	946.28
94	65	76	928.41
94	65	77	966.12
94	65	78	951.34
94	65	79	857.7
94	65	80	823.4
94	66	71	877.79
94	66	72	997.15
94	66	73	1020.3
94	66	74	1012.9
94	66	75	993.33
94	66	76	963.96
94	66	78	955.9
94	66	79	918.33
94	66	80	861.78
94	67	69	655.27
94	67	70	709.4
94	67	71	840.84
94	67	72	976
94	67	73	1001.1
94	67	74	998.26
94	67	75	987.75
94	67	76	971.03
94	67	78	953.59
94	67	79	913.82
94	67	80	847.16
94	68	69	599.02
94	68	70	643.41
94	68	71	802.01
94	68	72	955.05
94	68	73	975.43
94	68	74	965.97
94	68	75	956.82
94	68	76	952.07
94	68	78	926.93
94	68	79	885
94	68	80	830.69
94	69	69	601.1
94	69	70	610.61
94	69	71	733.48
94	69	72	884.65
94	69	73	921.07
94	69	74	909.84
94	69	75	882.54
94	69	76	868.76
94	69	78	855.09
94	69	79	821.61
94	69	80	801.71
94	70	69	597.95
94	70	70	588.68
94	70	71	689.51
94	70	72	842.14
94	70	73	878.85
94	70	74	861.19
94	70	75	832.02
94	70	76	829.31
94	71	71	690.82
94	71	72	834.86
94	71	73	848.11
94	71	74	826.86
94	71	75	808.79
94	71	76	816.97
94	72	71	673.6
94	72	72	828.99
94	72	73	861.1
94	72	74	861.54
94	72	75	852.23
94	72	76	830.45
94	73	71	653.08
94	73	72	832.62
94	73	73	863.74
94	73	74	862.56
94	73	75	851.84
94	73	76	839.73
94	74	74	849.26
94	74	75	832.07
94	74	76	853.44
95	50	71	894.55
95	50	72	892.31
95	50	73	872.97
95	51	71	903.53
95	51	72	919.37
95	51	73	894.02
95	52	71	904.52
95	52	72	936.52
95	52	73	930.99
95	53	69	581.9
95	53	70	779.51
95	53	71	886.18
95	53	72	924.88
95	53	73	936.52
95	53	77	918.38
95	53	78	895.93
95	53	79	839.33
95	53	80	797.95
95	54	69	568.84
95	54	70	747.59
95	54	71	845.65
95	54	72	858.14
95	54	73	880.8
95	54	77	979.87
95	54	78	965.73
95	54	79	886.93
95	54	80	819.67
95	55	69	577.78
95	55	70	732.05
95	55	71	839.36
95	55	72	841.09
95	55	73	880.37
95	55	77	992.38
95	55	78	1000.3
95	55	79	932.62
95	55	80	854.94
95	56	69	612.49
95	56	70	732.1
95	56	71	853
95	56	72	855.57
95	56	73	898.1
95	56	77	921.74
95	56	78	993.67
95	56	79	976.22
95	56	80	918.36
95	57	69	673.9
95	57	70	769.71
95	57	71	915.2
95	57	72	903.01
[truncated: 7,412 more rows]
