# Supplementary material for: From mathematics to medicine: A practical primer on topological data analysis (TDA) and the development of related analytic tools for the functional discovery of latent structure in fMRI data
Source: PLoS One. 2021 Aug 12;16(8):e0255859. doi: 10.1371/journal.pone.0255859 (PMC8360597; doi:10.1371/journal.pone.0255859)
Supplement: S1 Data — The included archive of .csv files has one .csv file for each time index. Each .csv file contains a single matrix, which has one column for each of the spatial coordinates x, y, z and one column for the fMRI signal amplitude at voxel (x, y, z) at that time index. This is normalized scan data for a single patient from our study, described in the paper, with an ACC (anterior cingulate cortex) mask applied. This is the data we used, together with our software implementation of our workflow (available at https://github.com/regalski/Wayne-State-TDA), to produce the persistence diagrams, vineyards, and loop locations pictured in the figures and described in the Workflow section of our paper. (ZIP) [file pone.0255859.s004.zip › lea2002_145_121_121_time_259_rdACC.csv]

86	49	77	692.16
86	49	78	697.44
86	49	79	699.1
86	49	80	694.01
86	50	77	682.72
86	50	78	691.99
86	50	79	697.64
86	50	80	680.79
86	51	77	670.94
86	51	78	685.53
86	51	79	697.75
86	51	80	672.26
86	52	77	696.08
86	52	78	700.68
86	52	79	707.89
86	52	80	686.35
86	53	77	769.91
86	53	78	755.73
86	53	79	745.58
86	53	80	725.67
86	54	77	805.49
86	54	78	803.06
86	54	79	812.26
86	54	80	765.02
86	55	77	822.63
86	55	78	819.6
86	55	79	842.45
86	55	80	805.31
86	56	77	808.66
86	56	78	819.17
86	56	79	844.54
86	56	80	845.68
86	57	77	786.02
86	57	78	820.73
86	57	79	871.96
86	57	80	883.78
86	57	81	877.82
86	57	82	817.64
86	58	77	785.64
86	58	78	808.38
86	58	79	872.48
86	58	80	892.82
86	58	81	858.57
86	58	82	845.83
86	59	81	780.52
86	59	82	806.09
86	60	81	698.33
86	60	82	717.75
86	61	81	775.26
86	61	82	787.45
86	62	81	824.59
86	62	82	829.75
86	63	77	823.26
86	63	78	802
86	63	79	792.1
86	63	80	782.07
86	63	81	816.51
86	63	82	814.92
86	64	77	793.11
86	64	78	799.25
86	64	79	794.4
86	64	80	780.62
86	64	81	774.74
86	64	82	752.29
86	65	77	776.52
86	65	78	823.85
86	65	79	829.32
86	65	80	807.41
86	65	81	775.57
86	65	82	744.29
86	66	77	756.63
86	66	78	842.22
86	66	79	856.94
86	66	80	826.64
86	66	81	784.68
86	66	82	748.93
86	67	77	728.88
86	67	78	807.47
86	67	79	835.79
86	67	80	834.12
86	68	77	784.31
86	68	78	815.43
86	68	79	816.14
86	68	80	791.82
86	69	77	806.88
86	69	78	795.11
86	69	79	774.41
86	69	80	738.78
86	70	77	736.82
86	70	78	732.81
86	70	79	720.88
86	70	80	694.45
86	71	77	723.37
86	71	78	719.36
86	71	79	708.66
86	71	80	693.12
86	72	77	722.4
86	72	78	711.87
86	72	79	700.18
86	72	80	692.27
86	73	77	702.41
86	73	78	713.01
86	73	79	706.32
86	73	80	693.28
87	46	81	902.06
87	46	82	896.52
87	46	83	889.99
87	46	84	882.75
87	47	81	804.8
87	47	82	815.4
87	47	83	813.13
87	47	84	804.7
87	48	81	739.42
87	48	82	729.9
87	48	83	728.6
87	48	84	728.41
87	49	77	698.27
87	49	78	706.66
87	49	79	716.78
87	49	80	727.49
87	49	81	715.24
87	49	82	709.46
87	49	83	709.47
87	49	84	710.14
87	50	77	692.96
87	50	78	706.43
87	50	79	712.52
87	50	80	692.57
87	50	81	692.07
87	50	82	706.52
87	50	83	706.68
87	50	84	707.86
87	51	77	695.49
87	51	78	709.89
87	51	79	716.59
87	51	80	684.03
87	52	77	732.74
87	52	78	738.03
87	52	79	733.76
87	52	80	700.67
87	53	77	810.38
87	53	78	787.7
87	53	79	754.8
87	53	80	734.6
87	54	77	823.93
87	54	78	813.67
87	54	79	810.15
87	54	80	779.37
87	55	77	821.57
87	55	78	820.13
87	55	79	859.91
87	55	80	825.75
87	55	81	786.03
87	55	82	753.53
87	55	83	731.03
87	55	84	730
87	56	77	823.87
87	56	78	839.69
87	56	79	900.57
87	56	80	872.6
87	56	81	832.2
87	56	82	780.68
87	56	83	744.03
87	56	84	735.84
87	57	77	821.49
87	57	78	858.66
87	57	79	906.08
87	57	80	885.93
87	57	81	854.3
87	57	82	800.15
87	57	83	750.9
87	57	84	730.13
87	58	77	826.18
87	58	78	859.66
87	58	79	882.01
87	58	80	877.11
87	58	81	861.81
87	58	82	849.9
87	58	83	843
87	58	84	817.93
87	59	77	825.82
87	59	78	846.01
87	59	79	833.31
87	59	80	831.6
87	59	81	816.15
87	59	82	827
87	59	83	855.43
87	59	84	830.23
87	60	77	738.72
87	60	78	737.2
87	60	79	748.47
87	60	80	748.24
87	60	81	715.46
87	60	82	730.65
87	60	83	759.82
87	60	84	766.23
87	61	77	736.24
87	61	78	723.63
87	61	79	755.46
87	61	80	788.55
87	61	81	775.75
87	61	82	790.61
87	61	83	812.56
87	61	84	811.38
87	62	77	807.48
87	62	78	785.68
87	62	79	797.82
87	62	80	813.02
87	62	81	824.72
87	62	82	838.94
87	62	83	842.08
87	62	84	827.62
87	63	77	832.93
87	63	78	826.73
87	63	79	809.76
87	63	80	790.55
87	63	81	820.23
87	63	82	828.07
87	63	83	816.62
87	63	84	801.07
87	64	77	784
87	64	78	783.03
87	64	79	768.56
87	64	80	749.21
87	64	81	789.67
87	64	82	791.79
87	64	83	761.9
87	64	84	740.95
87	65	77	768.39
87	65	78	788.96
87	65	79	776.94
87	65	80	742.67
87	65	81	768.18
87	65	82	759.04
87	65	83	733.39
87	65	84	726.52
87	66	77	796.5
87	66	78	825.61
87	66	79	799.41
87	66	80	743.74
87	66	81	751.07
87	66	82	735.34
87	66	83	708.93
87	66	84	711.25
87	67	77	832.93
87	67	78	804.51
87	67	79	780.31
87	67	80	748.32
87	67	81	747.23
87	67	82	727.91
87	67	83	685.59
87	67	84	690.02
87	68	77	826.57
87	68	78	799.36
87	68	79	774.52
87	68	80	743.66
87	68	81	748.78
87	68	82	735.88
87	68	83	698.68
87	68	84	685.41
87	69	77	766.77
87	69	78	766.51
87	69	79	750.78
87	69	80	728.33
87	70	77	683.5
87	70	78	699.62
87	70	79	715.11
87	70	80	726.55
87	71	77	688.49
87	71	78	715.68
87	71	79	730.8
87	71	80	735.02
87	72	77	708.34
87	72	78	733.18
87	72	79	739.06
87	72	80	737.37
87	73	77	684.95
87	73	78	717.86
87	73	79	730.34
87	73	80	731.87
87	73	81	746.32
87	73	82	756.15
87	73	83	758.14
87	73	84	759.56
87	74	81	791.08
87	74	82	822.96
87	74	83	832.19
87	74	84	842.9
87	75	81	818.68
87	75	82	863.21
87	75	83	878.47
87	75	84	890.11
87	76	81	806.07
87	76	82	863.86
87	76	83	902.62
87	76	84	912.56
88	46	81	917.7
88	46	82	912.2
88	46	83	917.05
88	46	84	906.67
88	47	81	837.91
88	47	82	836.22
88	47	83	836.62
88	47	84	823.7
88	48	81	750.76
88	48	82	741.87
88	48	83	734.46
88	48	84	731.58
88	49	77	710.96
88	49	78	715.85
88	49	79	720.36
88	49	80	726.61
88	49	81	724.71
88	49	82	719.48
88	49	83	715.9
88	49	84	714.99
88	50	77	706.74
88	50	78	721.53
88	50	79	730.88
88	50	80	725.16
88	50	81	717.96
88	50	82	714.85
88	50	83	715.4
88	50	84	713.92
88	51	77	739.86
88	51	78	742.69
88	51	79	740.62
88	51	80	723.87
88	52	77	801.23
88	52	78	789.99
88	52	79	775.35
88	52	80	750.81
88	53	77	868.53
88	53	78	844.64
88	53	79	817.23
88	53	80	791.71
88	54	77	869.12
88	54	78	863.52
88	54	79	853.9
88	54	80	824.31
88	55	77	846.54
88	55	78	856.91
88	55	79	871.21
88	55	80	848.23
88	55	81	825.71
88	55	82	797.23
88	55	83	789.54
88	55	84	796.66
88	56	77	826.9
88	56	78	837.07
88	56	79	853.74
88	56	80	855.08
88	56	81	847.31
88	56	82	816.78
88	56	83	798.19
88	56	84	810.67
88	57	77	815.07
88	57	78	844.82
88	57	79	876.16
88	57	80	868.81
88	57	81	841.93
88	57	82	805.29
88	57	83	782.8
88	57	84	806.71
88	58	77	820.07
88	58	78	846.7
88	58	79	880.65
88	58	80	877.39
88	58	81	866.48
88	58	82	856.05
88	58	83	851.24
88	58	84	855.05
88	59	77	845.11
88	59	78	844.58
88	59	79	857.73
88	59	80	858.03
88	59	81	845.35
88	59	82	835
88	59	83	834.34
88	59	84	823.86
88	60	77	811.13
88	60	78	832.29
88	60	79	799.18
88	60	80	753.4
88	60	81	703.76
88	60	82	698.66
88	60	83	709.42
88	60	84	730.61
88	61	77	804.55
88	61	78	834.65
88	61	79	815.14
88	61	80	800.18
88	61	81	787.17
88	61	82	782.41
88	61	83	781.6
88	61	84	801.38
88	62	77	832.1
88	62	78	841.93
88	62	79	835.41
88	62	80	832.89
88	62	81	860.41
88	62	82	857.43
88	62	83	841.83
88	62	84	846.06
88	63	77	837.85
88	63	78	835.91
88	63	79	829.27
88	63	80	826.85
88	63	81	873.31
88	63	82	879.02
88	63	83	861.48
88	63	84	848.22
88	64	77	817.8
88	64	78	813.76
88	64	79	790.24
88	64	80	777.16
88	64	81	848.53
88	64	82	859.7
88	64	83	836.09
88	64	84	800.18
88	65	77	819.87
88	65	78	813.94
88	65	79	776.24
88	65	80	742.78
88	65	81	819.69
88	65	82	838.57
88	65	83	820.28
88	65	84	784.93
88	66	77	847.7
88	66	78	818.72
88	66	79	770.78
88	66	80	725.81
88	66	81	791.18
88	66	82	806.12
88	66	83	787.77
88	66	84	759.93
88	67	77	817.99
88	67	78	769.17
88	67	79	741.31
88	67	80	729.08
88	67	81	744
88	67	82	737.39
88	67	83	710.81
88	67	84	707.45
88	68	77	773.42
88	68	78	747.84
88	68	79	740.06
88	68	80	738.68
88	68	81	742.13
88	68	82	735.52
88	68	83	712.34
88	68	84	709.25
88	69	77	720.76
88	69	78	730.14
88	69	79	736.99
88	69	80	738.91
88	70	77	685.45
88	70	78	689.74
88	70	79	706.77
88	70	80	731.48
88	71	77	688.08
88	71	78	703.21
88	71	79	728.28
88	71	80	752.59
88	72	77	698.77
88	72	78	726.95
88	72	79	751.49
88	72	80	769.47
88	73	77	671.99
88	73	78	696.15
88	73	79	722.41
88	73	80	746.74
88	73	81	760.28
88	73	82	766.95
88	73	83	775.27
88	73	84	780.47
88	74	81	814.7
88	74	82	844.75
88	74	83	849.82
88	74	84	863.13
88	75	81	870.19
88	75	82	909.42
88	75	83	893.09
88	75	84	910.19
88	76	81	864.16
88	76	82	910.41
88	76	83	893.35
88	76	84	908.09
89	46	81	927.35
89	46	82	927.72
89	46	83	929.4
89	46	84	908.23
89	47	81	856.24
89	47	82	850.79
89	47	83	844.79
89	47	84	827.5
89	48	81	763.68
89	48	82	758.31
89	48	83	740.21
89	48	84	733.28
89	49	77	710.56
89	49	78	719.23
89	49	79	723.88
89	49	80	726.79
89	49	81	734.16
89	49	82	734.18
89	49	83	724.2
89	49	84	725.31
89	50	74	680.91
89	50	75	704.64
89	50	76	717.19
89	50	77	731.71
89	50	78	744.94
89	50	79	750.78
89	50	80	745.5
89	50	81	736.42
89	50	82	724.73
89	50	83	724.2
89	50	84	727.83
89	51	74	668.46
89	51	75	724.39
89	51	76	759.67
89	51	77	790.97
89	51	78	792.37
89	51	79	782.49
89	51	80	758.57
89	51	81	733.35
89	51	82	705.75
89	51	83	699.48
89	51	84	698.34
89	52	74	709.57
89	52	75	777.1
89	52	76	822.38
89	52	77	861.4
89	52	78	852.36
89	52	79	838.76
89	52	80	810.05
89	52	81	778.81
89	52	82	747.76
89	52	83	724.04
89	52	84	704.78
89	53	74	733.36
89	53	75	792.8
89	53	76	835.77
89	53	77	878.31
89	53	78	890.43
89	53	79	888.03
89	53	80	869.65
89	53	81	840.89
89	53	82	812.66
89	53	83	768.06
89	53	84	735.04
89	54	74	735.47
89	54	75	789.82
89	54	76	839.99
89	54	77	886.52
89	54	78	888.2
89	54	79	877.44
89	54	80	865.56
89	54	81	847.37
89	54	82	823.06
89	54	83	809.54
89	54	84	812.11
89	55	75	774.79
89	55	76	829.09
89	55	77	872.7
89	55	78	869.7
89	55	79	859.43
89	55	80	868.37
89	55	81	866.83
89	55	82	840.48
89	55	83	834.69
89	55	84	840.18
89	56	75	762.66
89	56	76	788.94
89	56	77	830.92
89	56	78	835.19
89	56	79	825.08
89	56	80	862.19
89	56	81	891.33
89	56	82	861.14
89	56	83	846.12
89	56	84	848.05
89	57	75	794.38
89	57	76	784.99
89	57	77	820.88
89	57	78	834.18
89	57	79	832.62
89	57	80	856.35
89	57	81	866.92
89	57	82	843.2
89	57	83	840.31
89	57	84	868.96
89	58	77	821.43
89	58	78	836.47
89	58	79	868.66
89	58	80	892.33
89	58	81	900.86
89	58	82	891.5
89	58	83	889.08
89	58	84	901.66
89	59	77	817.45
89	59	78	822.76
89	59	79	884.67
89	59	80	897.81
89	59	81	881.53
89	59	82	852.74
89	59	83	824.09
89	59	84	807.87
89	60	77	778.44
89	60	78	779.4
89	60	79	776.45
89	60	80	736.85
89	60	81	671.24
89	60	82	640.78
89	60	83	621.6
89	60	84	641.59
89	61	77	790.55
89	61	78	810.64
89	61	79	797.68
89	61	80	773.61
89	61	81	753.24
89	61	82	710.37
89	61	83	654.31
89	61	84	757.67
89	62	77	832.33
89	62	78	843.01
89	62	79	840.21
89	62	80	843.03
89	62	81	874.46
89	62	82	837.59
89	62	83	761.41
89	62	84	848.66
89	63	77	834.49
89	63	78	825.14
89	63	79	833.29
89	63	80	866.14
89	63	81	941.79
89	63	82	940
89	63	83	901.43
89	63	84	891.76
89	64	77	829.96
89	64	78	811.97
89	64	79	799.3
89	64	80	810.11
89	64	81	892.55
89	64	82	900.95
89	64	83	868.61
89	64	84	835.93
89	65	77	830.61
89	65	78	814.13
89	65	79	786.35
89	65	80	777.14
89	65	81	865.85
89	65	82	894.93
89	65	83	883.41
89	65	84	829.57
89	66	75	809.45
89	66	76	825.05
89	66	77	832.98
89	66	78	803.26
89	66	79	765.86
89	66	80	752.08
89	66	81	839.74
89	66	82	876.6
89	66	83	880.69
89	66	84	812.96
89	67	75	832.32
89	67	76	806.22
89	67	77	779.94
89	67	78	753.2
89	67	79	743.85
89	67	80	745.69
89	67	81	763.82
89	67	82	773.33
89	67	83	779.05
89	67	84	740.31
89	68	75	796.28
89	68	76	761.36
89	68	77	740.03
89	68	78	734.8
89	68	79	748.16
89	68	80	761
89	68	81	754.35
89	68	82	749.27
89	68	83	746.92
89	68	84	736.27
89	69	74	807.27
89	69	75	732.93
89	69	76	707.49
89	69	77	710.1
89	69	78	735.22
89	69	79	757.21
89	69	80	771.2
89	69	81	763.63
89	69	82	752.52
89	69	83	736.68
89	69	84	748.27
89	70	74	767.56
89	70	75	728.39
89	70	76	708.52
89	70	77	701.33
89	70	78	704.64
89	70	79	722.82
89	70	80	743.61
89	70	81	752.6
89	70	82	755.54
89	70	83	748.96
89	70	84	760.3
89	71	74	740.87
89	71	75	725.7
89	71	76	710.52
89	71	77	703.46
89	71	78	709.35
89	71	79	731.48
89	71	80	756.3
89	71	81	756.09
89	71	82	748.18
89	71	83	732.06
89	71	84	732.76
89	72	74	730.89
89	72	75	717.19
89	72	76	705.57
89	72	77	705.15
89	72	78	727.6
89	72	79	756.45
89	72	80	781.87
89	72	81	767.48
89	72	82	751.94
89	72	83	739.27
89	72	84	734.96
89	73	74	734.87
89	73	75	711.5
89	73	76	692.62
89	73	77	681.88
89	73	78	694.76
89	73	79	723.01
89	73	80	756.14
89	73	81	782.77
89	73	82	798.06
89	73	83	807.16
89	73	84	812.51
89	74	81	842.77
89	74	82	873.71
89	74	83	877.01
89	74	84	880.89
89	75	81	913.8
89	75	82	947.61
89	75	83	932.38
89	75	84	927.19
89	76	81	906.76
89	76	82	942.58
89	76	83	932.55
89	76	84	924.13
90	46	81	929.81
90	46	82	932.46
90	46	83	934.34
90	46	84	899.87
90	47	81	864.64
90	47	82	860.93
90	47	83	840.98
90	47	84	816.45
90	48	81	774.59
90	48	82	776.61
90	48	83	755.41
90	48	84	745.89
90	49	74	717.06
90	49	75	708.51
90	49	76	713.67
90	49	81	748.45
90	49	82	753.67
90	49	83	735.39
90	49	84	734.45
90	50	74	701.39
90	50	75	711.21
90	50	76	729.29
90	50	77	749.56
90	50	78	762.59
90	50	79	765.33
90	50	80	759.39
90	50	81	755.92
90	50	82	744.21
90	50	83	730.26
90	50	84	733.89
90	51	74	694.98
90	51	75	739.95
90	51	76	784.86
90	51	77	825.72
90	51	78	826.47
90	51	79	812.81
90	51	80	783.64
90	51	81	754.27
90	51	82	718.2
90	51	83	707.71
90	51	84	711.14
90	52	74	730.77
90	52	75	781.99
90	52	76	844.16
90	52	77	901.85
90	52	78	899.86
90	52	79	886.95
90	52	80	851.19
90	52	81	817.45
90	52	82	782.39
90	52	83	750
90	52	84	721.36
90	53	74	747.81
90	53	75	780.83
90	53	76	823.55
90	53	77	875.17
90	53	78	919.94
90	53	79	950.27
90	53	80	932.05
90	53	81	909.65
90	53	82	896.39
90	53	83	820.91
90	53	84	754.57
90	54	74	751.33
90	54	75	775.01
90	54	76	822.6
90	54	77	882.47
90	54	78	901.72
90	54	79	899.88
90	54	80	892.07
90	54	81	890
90	54	82	892.27
90	54	83	855.49
90	54	84	818.46
90	55	74	736.8
90	55	75	767.76
90	55	76	822.49
90	55	77	900.56
90	55	78	890.09
90	55	79	868.31
90	55	80	883.27
90	55	81	894.1
90	55	82	889.21
90	55	83	868.75
90	55	84	851.06
90	56	74	761.88
90	56	75	758.8
90	56	76	781.92
90	56	77	856.11
90	56	78	876.42
90	56	79	868.12
90	56	80	907.17
90	56	81	935.59
90	56	82	898.88
90	56	83	880.05
90	56	84	869.99
90	57	74	825.99
90	57	75	795.54
90	57	76	776.7
90	57	77	834.02
90	57	78	855.81
90	57	79	849.42
90	57	80	887.29
90	57	81	923.64
90	57	82	908.4
90	57	83	898.6
90	57	84	892.7
90	58	74	901.25
90	58	75	843.74
90	58	76	794.82
90	58	77	832.02
90	58	78	853.28
90	58	79	879.95
90	58	80	926.91
90	58	81	969.92
90	58	82	968.97
90	58	83	965.46
90	58	84	959.82
90	59	75	815.49
90	59	76	798.6
90	59	77	800.27
90	59	78	813.16
90	59	79	894.66
90	59	80	924.87
90	59	81	934.12
90	59	82	911.21
90	59	83	876.75
90	59	84	840.72
90	60	75	709.95
90	60	76	675.29
90	60	77	670.58
90	60	78	668.41
90	60	79	684.08
90	60	80	673.67
90	60	81	642.59
90	60	82	633.65
90	60	83	615.76
90	60	84	582.35
90	61	77	702.16
90	61	78	722.65
90	61	79	735.22
90	61	80	713.71
90	61	81	679.74
90	61	82	632.05
90	61	83	583.95
90	61	84	645.87
90	62	75	807.76
90	62	76	805.29
90	62	77	816.75
90	62	78	838.14
90	62	79	848.41
90	62	80	831.83
90	62	81	816.8
90	62	82	755.76
90	62	83	680.18
90	62	84	786.68
90	63	75	626.3
90	63	76	781.86
90	63	77	845.39
90	63	78	820.2
90	63	79	831.21
90	63	80	860.55
90	63	81	934.35
90	63	82	893.73
90	63	83	810.7
90	63	84	898.7
90	64	75	616.64
90	64	76	783.97
90	64	77	830.77
90	64	78	787.89
90	64	79	791.06
90	64	80	819.66
90	64	81	885.13
90	64	82	866.97
90	64	83	811.1
90	64	84	855.67
90	65	74	858.66
90	65	75	768.15
90	65	76	803.65
90	65	77	808.33
90	65	78	779.43
90	65	79	778.62
90	65	80	803.01
90	65	81	869.9
90	65	82	889.12
90	65	83	878.26
90	65	84	870.53
90	66	74	865.69
90	66	75	832.15
90	66	76	813.12
90	66	77	788.12
90	66	78	767.69
90	66	79	761.96
90	66	80	786.12
90	66	81	854.69
90	66	82	898.65
90	66	83	925.05
90	66	84	864.12
90	67	74	879.63
90	67	75	817.09
90	67	76	778.14
90	67	77	748.35
90	67	78	740.17
90	67	79	755.46
90	67	80	779.86
90	67	81	792.06
90	67	82	805.54
90	67	83	819.71
90	67	84	766.61
90	68	74	875.06
90	68	75	778.05
90	68	76	741.91
90	68	77	727.67
90	68	78	738.17
90	68	79	766.45
90	68	80	791.47
90	68	81	784.21
90	68	82	782.73
90	68	83	782.65
90	68	84	756.52
90	69	74	811.54
90	69	75	726.59
90	69	76	708.96
90	69	77	717.58
90	69	78	748.85
90	69	79	778.44
90	69	80	801.03
90	69	81	797.4
90	69	82	784.63
90	69	83	767.07
90	69	84	759.47
90	70	74	760.67
90	70	75	723.68
90	70	76	710.68
90	70	77	710.61
90	70	78	727.1
90	70	79	747.45
90	70	80	769.79
90	70	81	770.87
90	70	82	767.74
90	70	83	759.98
90	70	84	752.05
90	71	74	735.04
90	71	75	724.87
90	71	76	716.14
90	71	77	713.89
90	71	78	725.86
90	71	79	745.64
90	71	80	766.77
90	71	81	768.63
90	71	82	762.48
90	71	83	747.57
90	71	84	745.96
90	72	74	744.06
90	72	75	717.31
90	72	76	713.04
90	72	77	716.59
90	72	78	731.51
90	72	79	753.03
90	72	80	777.68
90	72	81	783.51
90	72	82	771.36
90	72	83	746.2
90	72	84	759.35
90	73	74	772.53
90	73	75	728.16
90	73	76	711.8
90	73	81	841.66
90	73	82	859.52
90	73	83	853.41
90	73	84	841.26
90	74	81	905.99
90	74	82	938
90	74	83	942.46
90	74	84	909.87
90	75	81	956.16
90	75	82	994.63
90	75	83	1009.7
90	75	84	962.16
90	76	81	933.81
90	76	82	974.62
90	76	83	985.79
90	76	84	959.77
91	47	81	883.35
91	47	82	884.44
91	47	83	870.3
91	47	84	856.92
91	48	81	800.76
91	48	82	793.56
91	48	83	793.47
91	48	84	793.43
91	49	74	736.88
91	49	75	719.4
91	49	76	728.75
91	49	81	765.54
91	49	82	764.84
91	49	83	764.58
91	49	84	767.8
91	50	74	730.87
91	50	75	721.39
91	50	76	733.93
91	50	81	775.67
91	50	82	780.78
91	50	83	755.77
91	50	84	752.61
91	51	74	731.39
91	51	75	748.08
91	51	76	782.74
91	51	81	763.09
91	51	82	736.56
91	51	83	717.9
91	51	84	727.14
91	52	74	764.71
91	52	75	789.97
91	52	76	848.95
91	52	81	808.54
91	52	82	765.47
91	52	83	737.97
91	52	84	720.7
91	53	74	794.47
91	53	75	806.32
91	53	76	847.25
91	53	81	895.39
91	53	82	859.05
91	53	83	796.05
91	53	84	742.62
91	54	74	808.56
91	54	75	808.05
91	54	76	843.31
91	54	81	903.77
91	54	82	902.56
91	54	83	855.4
91	54	84	807.06
91	55	74	791.55
91	55	75	800.11
91	55	76	849.24
91	55	81	912.73
91	55	82	912.31
91	55	83	887.41
91	55	84	868.12
91	56	74	781.88
91	56	75	794.99
91	56	76	826.13
91	56	81	935.83
91	56	82	909.61
91	56	83	900.71
91	56	84	898.55
91	57	74	817.75
91	57	75	802.02
91	57	76	803.12
91	57	77	868.17
91	57	78	920.49
91	57	79	959.74
91	57	80	943.21
91	57	81	930.87
91	57	82	912.3
91	57	83	905.87
91	57	84	904.25
91	58	74	891.11
91	58	75	828.14
91	58	76	782.9
91	58	77	868.55
91	58	78	918.71
91	58	79	947.7
91	58	80	965.15
91	58	81	980.89
91	58	82	973.57
91	58	83	966.88
91	58	84	962.15
91	59	74	821.71
91	59	75	818.6
91	59	76	808.08
91	59	77	842.32
91	59	78	861.67
91	59	79	881.67
91	59	80	918.25
91	59	81	960.21
91	59	82	932.43
91	59	83	901.21
91	59	84	863.72
91	60	74	729.05
91	60	75	675.77
91	60	76	605.5
91	60	77	647.86
91	60	78	688.4
91	60	79	672.34
91	60	80	698.88
91	60	81	731.86
91	60	82	715.34
91	60	83	690.85
91	60	84	652.52
91	61	74	742.27
91	61	75	632.45
91	61	76	570.93
91	61	77	643.44
91	61	78	736.55
91	61	79	746.24
91	61	80	756.57
91	61	81	746.91
91	61	82	717.59
91	61	83	670.44
91	61	84	647.92
91	62	74	880.87
91	62	75	698.87
91	62	76	727.49
91	62	77	790.36
91	62	78	849.24
91	62	79	883.22
91	62	80	881.4
91	62	81	850.72
91	62	82	823.34
91	62	83	779.69
91	62	84	797.78
91	63	74	833.98
91	63	75	657.92
91	63	76	816.34
91	63	77	857.56
91	63	78	814.87
91	63	79	869.61
91	63	80	908.65
91	63	81	944.2
91	63	82	925.43
91	63	83	878.87
91	63	84	924.17
91	64	74	827.01
91	64	75	721.57
91	64	76	835.46
91	64	77	836.1
91	64	78	774.32
91	64	79	807.59
91	64	80	840.2
91	64	81	878.78
91	64	82	865.74
91	64	83	831.75
91	64	84	877.34
91	65	74	863.79
91	65	75	853.77
91	65	76	820.18
91	65	77	792.42
91	65	78	762.29
91	65	79	777.47
91	65	80	808.76
91	65	81	859.24
91	65	82	877
91	65	83	880.74
91	65	84	897.68
91	66	74	839.44
91	66	75	825.36
91	66	76	808.09
91	66	77	782.97
91	66	78	752.97
91	66	79	761.95
91	66	80	797.69
91	66	81	854.18
91	66	82	893.46
91	66	83	929.04
91	66	84	898.97
91	67	74	859.35
91	67	75	814.87
91	67	76	776.41
91	67	81	794.76
91	67	82	817.35
91	67	83	853.19
91	67	84	816.47
91	68	74	873.65
91	68	75	795.08
91	68	76	741.7
91	68	81	786.34
91	68	82	795.06
91	68	83	807.37
91	68	84	783.58
91	69	74	806.75
91	69	75	721.49
91	69	76	696.65
91	69	81	807.15
91	69	82	799.06
91	69	83	778.22
91	69	84	763.85
91	70	74	765.53
91	70	75	713.44
91	70	76	697.05
91	70	81	766.75
91	70	82	762.84
91	70	83	762.59
91	70	84	748.2
91	71	74	744.53
91	71	75	712.43
91	71	76	703.86
91	71	81	770.15
91	71	82	769.74
91	71	83	766.02
91	71	84	763.15
91	72	74	749.83
91	72	75	697.52
91	72	76	706.19
91	72	81	814.59
91	72	82	809.82
91	72	83	781.58
91	72	84	796.37
91	73	74	772.49
91	73	75	720.77
91	73	76	719.43
91	73	81	888.71
91	73	82	895.8
91	73	83	875.07
91	73	84	866.63
91	74	74	782.02
91	74	75	731.95
91	74	76	717.39
91	74	81	949.66
91	74	82	960.92
91	74	83	959.15
91	74	84	933.35
91	75	81	969.03
91	75	82	984.87
91	75	83	1011.9
91	75	84	984.36
91	76	81	939.15
91	76	82	963.65
91	76	83	988.85
91	76	84	981.75
92	47	81	935.32
92	47	82	933.21
92	47	83	916.37
92	47	84	924.52
92	48	81	852.73
92	48	82	851.71
92	48	83	858.02
92	48	84	864.07
92	49	74	757.55
92	49	75	745.23
92	49	76	759.11
92	49	81	793.92
92	49	82	793.27
92	49	83	813.78
92	49	84	818.93
92	50	74	758.74
92	50	75	739.1
92	50	76	744.43
92	50	81	780.74
92	50	82	768.91
92	50	83	775.29
92	50	84	781.83
92	51	74	760.85
92	51	75	736.58
92	51	76	756.86
92	51	81	758.42
92	51	82	742.72
92	51	83	738.06
92	51	84	761.19
92	52	74	789.35
92	52	75	784.39
92	52	76	824.6
92	52	81	762.44
92	52	82	742.65
92	52	83	727.05
92	52	84	729.32
92	53	74	835.87
92	53	75	842.38
92	53	76	869.62
92	53	81	819.8
92	53	82	780.03
92	53	83	745.04
92	53	84	718.46
92	54	74	865.84
92	54	75	867.91
92	54	76	887.03
92	54	81	848.32
92	54	82	828.83
92	54	83	794.06
92	54	84	759.75
92	55	74	848.74
92	55	75	847.76
92	55	76	885.43
92	55	81	873.31
92	55	82	860.64
92	55	83	846.28
92	55	84	834.12
92	56	74	823.99
92	56	75	858.36
92	56	76	884.22
92	56	81	901.8
92	56	82	870.78
92	56	83	871.6
92	56	84	879.8
92	57	74	812.66
92	57	75	831.75
92	57	76	846.26
92	57	77	872.8
92	57	78	920.11
92	57	79	967.71
92	57	80	930.88
92	57	81	900.12
92	57	82	872.46
92	57	83	864.79
92	57	84	870.47
92	58	74	833.05
92	58	75	798.37
92	58	76	791.61
92	58	77	874.91
92	58	78	923.32
92	58	79	961.45
92	58	80	954.11
92	58	81	940.74
92	58	82	922.96
92	58	83	915.04
92	58	84	909.01
92	59	74	887.52
92	59	75	882.59
92	59	76	857.13
92	59	77	877.31
92	59	78	899.67
92	59	79	916.37
92	59	80	919.84
92	59	81	930.69
92	59	82	911.81
92	59	83	887.53
92	59	84	854.11
92	60	74	820.85
92	60	75	763.78
92	60	76	670.65
92	60	77	715.8
92	60	78	753.63
92	60	79	716.98
92	60	80	730.04
92	60	81	778.75
92	60	82	778.79
92	60	83	770.16
92	60	84	752.46
92	61	74	791.24
92	61	75	646.22
92	61	76	572.79
92	61	77	689.59
92	61	78	794.1
92	61	79	763.16
92	61	80	787.07
92	61	81	838.36
92	61	82	858.32
92	61	83	842.3
92	61	84	777.4
92	62	74	806.22
92	62	75	596.31
92	62	76	627.5
92	62	77	767.74
92	62	78	897.49
92	62	79	879.75
92	62	80	889.74
92	62	81	913.92
92	62	82	932.32
92	62	83	926.82
92	62	84	885
92	63	74	778.39
92	63	75	675.02
92	63	76	796.68
92	63	77	855.38
92	63	78	866.2
92	63	79	888.63
92	63	80	921.72
92	63	81	957.85
92	63	82	967.16
92	63	83	965.91
92	63	84	960.71
92	64	74	779.79
92	64	75	763.25
92	64	76	838.78
92	64	77	855.86
92	64	78	840.86
92	64	79	822.31
92	64	80	835.65
92	64	81	872.66
92	64	82	887.87
92	64	83	892.96
92	64	84	908.6
92	65	74	815.45
92	65	75	861.15
92	65	76	819.51
92	65	77	821.06
92	65	78	840.38
92	65	79	793.28
92	65	80	795.45
92	65	81	830.45
92	65	82	866.06
92	65	83	896.48
92	65	84	919.53
92	66	74	802.74
92	66	75	829.19
92	66	76	825.72
92	66	77	825.31
92	66	78	817.11
92	66	79	798.05
92	66	80	804.19
92	66	81	831.99
92	66	82	874.94
92	66	83	914.68
92	66	84	926.72
92	67	74	825.95
92	67	75	812.99
92	67	76	804.5
92	67	81	783.6
92	67	82	815.99
92	67	83	856.35
92	67	84	863.4
92	68	74	868.13
92	68	75	798.29
92	68	76	766.68
92	68	81	775.24
92	68	82	790.77
92	68	83	808.06
92	68	84	808.67
92	69	74	842.09
92	69	75	765.63
92	69	76	725.32
92	69	81	804.78
92	69	82	796.3
92	69	83	777.9
92	69	84	766.25
92	70	74	802.46
92	70	75	721.69
92	70	76	696.19
92	70	81	772.27
92	70	82	764.41
92	70	83	756.49
92	70	84	754.35
92	71	74	768.72
92	71	75	688.93
92	71	76	680.47
92	71	81	779.71
92	71	82	776.41
92	71	83	774.22
92	71	84	786.39
92	72	74	765.7
92	72	75	700.78
92	72	76	700.39
92	72	81	841.63
92	72	82	843.61
92	72	83	825.59
92	72	84	842.79
92	73	74	759.88
92	73	75	704.7
92	73	76	702.15
92	73	81	911.72
92	73	82	917.2
92	73	83	898.47
92	73	84	893.94
92	74	74	755.7
92	74	75	707.38
92	74	76	695.73
92	74	81	967.04
92	74	82	975.22
92	74	83	970.32
92	74	84	950.63
92	75	81	970.36
92	75	82	984.71
92	75	83	1012.8
92	75	84	999.73
92	76	81	934.19
92	76	82	951.78
92	76	83	978.88
92	76	84	987.01
93	49	74	769.9
93	49	75	771.43
93	49	76	767.18
93	50	74	758.81
93	50	75	750.18
93	50	76	747.2
93	50	81	777.97
93	50	82	763.38
93	50	83	784.07
93	50	84	800.38
93	51	74	760.78
93	51	75	723.29
93	51	76	730.12
93	51	81	765.92
93	51	82	753.95
93	51	83	760.44
93	51	84	788.47
93	52	74	782.35
93	52	75	772.42
93	52	76	774.5
93	52	81	758.44
93	52	82	745.75
93	52	83	736.46
93	52	84	760.72
93	53	74	846.65
93	53	75	842.96
93	53	76	838.06
93	53	81	760.69
93	53	82	734.57
93	53	83	716.42
93	53	84	723.48
93	54	71	748.21
93	54	72	772.76
93	54	73	852.03
93	54	74	913.67
93	54	75	893.85
93	54	76	885.35
93	54	81	778.71
93	54	82	751.71
93	54	83	734.41
93	54	84	722.42
93	55	71	769.73
93	55	72	760.83
93	55	73	827.58
93	55	74	913.3
93	55	75	906.4
93	55	76	912.17
93	55	81	804.7
93	55	82	775.21
93	55	83	775.51
93	55	84	778.5
93	56	71	840.61
93	56	72	780.24
93	56	73	805.2
93	56	74	886.38
93	56	75	896.67
93	56	76	908.1
93	56	81	847.47
93	56	82	801.76
93	56	83	808.85
93	56	84	820.61
93	57	71	940.54
93	57	72	839.34
93	57	73	805.3
93	57	74	840.45
93	57	75	862.49
93	57	76	881.08
93	57	77	899.47
93	57	78	925.92
93	57	79	947.97
93	57	80	895.04
93	58	71	963.67
93	58	72	960.05
93	58	73	906.09
93	58	74	826.17
93	58	75	829.03
93	58	76	846.26
93	58	77	885.46
93	58	78	918.38
93	58	79	956.91
93	58	80	925.67
93	59	71	898.83
93	59	72	942.94
93	59	73	930.71
93	59	74	917.18
93	59	75	887.75
93	59	76	852.32
93	59	77	870.87
93	59	78	901.83
93	59	79	933.97
93	59	80	919.08
93	60	71	832.09
93	60	72	888.15
93	60	73	784.07
93	60	74	795.82
93	60	75	793.47
93	60	76	765.63
93	60	77	763.23
93	60	78	754.6
93	60	79	706.25
93	60	80	740.38
93	61	74	678.07
93	61	75	683.3
93	61	76	710.53
93	61	77	760.04
93	61	78	784.68
93	61	79	736.77
93	61	80	787.8
93	62	71	869.45
93	62	72	999.16
93	62	73	926.53
93	62	74	798.02
93	62	75	693.1
93	62	76	715.15
93	62	77	818.76
93	62	78	888.75
93	62	79	856.95
93	62	80	884.31
93	63	71	831.74
93	63	72	955.73
93	63	73	927.61
93	63	74	840.42
93	63	75	785.67
93	63	76	830.64
93	63	77	864.19
93	63	78	880.27
93	63	79	907.23
93	63	80	935.56
93	64	71	820.62
93	64	72	920.21
93	64	73	880.31
93	64	74	835.27
93	64	75	815.41
93	64	76	859.07
93	64	77	874.96
93	64	78	870.87
93	64	79	846.46
93	64	80	844.29
93	65	71	818.49
93	65	72	954.27
93	65	73	885.04
93	65	74	833.49
93	65	75	823.14
93	65	76	838.52
93	65	77	857.73
93	65	78	877.85
93	65	79	819.99
93	65	80	799.69
93	66	71	814.2
93	66	72	954.86
93	66	73	907.94
93	66	74	880.1
93	66	75	867.38
93	66	76	862.88
93	67	71	801.36
93	67	72	952.11
93	67	73	926.11
93	67	74	893.83
93	67	75	861.72
93	67	76	861.9
93	67	81	778.51
93	67	82	790.55
93	67	83	819.36
93	67	84	864.64
93	68	71	792.4
93	68	72	951.96
93	68	73	947.81
93	68	74	900.51
93	68	75	825.73
93	68	76	829.91
93	68	81	775.04
93	68	82	774.19
93	68	83	778.63
93	68	84	803.36
93	69	71	696.3
93	69	72	884.01
93	69	73	888.6
93	69	74	847.68
93	69	75	777.68
93	69	76	755.39
93	69	81	802.62
93	69	82	792.28
93	69	83	771.56
93	69	84	763.59
93	70	74	803.46
93	70	75	738.78
93	70	76	716.09
93	70	81	780.83
93	70	82	766.33
93	70	83	743.39
93	70	84	761.66
93	71	74	771.9
93	71	75	721.53
93	71	76	701
93	71	81	789.41
93	71	82	778.24
93	71	83	763.42
93	71	84	800.78
93	72	74	792.23
93	72	75	754.18
93	72	76	726.42
93	72	81	856.06
93	72	82	862.05
93	72	83	864.93
93	72	84	882.55
93	73	74	797.71
93	73	75	746.97
93	73	76	726.3
93	73	81	926.17
93	73	82	932.94
93	73	83	930.86
93	73	84	932.05
93	74	74	807.55
93	74	75	734.55
93	74	76	719.48
94	49	74	777.56
94	49	75	771.94
94	49	76	771.71
94	50	71	814.02
94	50	72	795.5
94	50	73	770.78
94	50	74	757.24
94	50	75	751.48
94	50	76	752.48
94	51	71	813.8
94	51	72	805.86
94	51	73	785.89
94	51	74	764.72
94	51	75	740.56
94	51	76	736.74
94	52	71	819.61
94	52	72	829.16
94	52	73	795.16
94	52	74	777.86
94	52	75	779.84
94	52	76	776.02
94	53	69	585.66
94	53	70	715.06
94	53	71	820.94
94	53	72	845.65
94	53	73	820.06
94	53	74	811.21
94	53	75	814.14
94	53	76	811.89
94	54	69	565.35
94	54	70	677.98
94	54	71	805.64
94	54	72	823.92
94	54	73	840.93
94	54	74	859.83
94	54	75	856.28
94	54	76	856.59
94	54	78	880.86
94	54	79	841.35
94	54	80	781.71
94	55	69	571.17
94	55	70	677.99
94	55	71	805.33
94	55	72	796.48
94	55	73	823.49
94	55	74	873.25
94	55	75	922.07
94	55	76	919.91
94	55	78	917.27
94	55	79	888.78
94	55	80	818.5
94	56	69	603.21
94	56	70	703.65
94	56	71	846.39
94	56	72	809.56
94	56	73	827.32
94	56	74	876.81
94	56	75	909.61
94	56	76	916.44
94	56	78	954.49
94	56	79	956.27
94	56	80	888.14
94	57	71	908.58
94	57	72	847.88
94	57	73	835.57
94	57	74	863.23
94	57	75	883.29
94	57	76	907.73
94	57	77	930.02
94	57	78	957.48
94	57	79	960.49
94	57	80	897.75
94	58	71	943.33
94	58	72	938.31
94	58	73	900.7
94	58	74	847.07
94	58	75	867.93
94	58	76	894.53
94	58	77	921.59
94	58	78	947.5
94	58	79	981.12
94	58	80	935.9
94	59	71	929.59
94	59	72	958.3
94	59	73	939.13
94	59	74	924.06
94	59	75	897.81
94	59	76	866
94	59	77	878.1
94	59	78	912.99
94	59	79	960.86
94	59	80	948.02
94	60	71	820.6
94	60	72	844.46
94	60	73	747.23
94	60	74	747.62
94	60	75	768.42
94	60	76	804.62
94	60	77	783.71
94	60	78	740.79
94	60	79	683.78
94	60	80	757.46
94	61	71	687.67
94	61	72	697.71
94	61	73	513.71
94	61	74	592.73
94	61	75	684.21
94	61	76	798.24
94	61	77	807.67
94	61	78	778.69
94	61	79	705.47
94	61	80	786.97
94	62	71	773.04
94	62	72	855.52
94	62	73	799.08
94	62	74	781.98
94	62	75	790.29
94	62	76	819.98
94	62	77	874.18
94	62	78	887.65
94	62	79	845.34
94	62	80	886.22
94	63	71	842.74
94	63	72	944.47
94	63	73	929.39
94	63	74	904.96
94	63	75	888.57
94	63	76	882.26
94	63	77	894.08
94	63	78	912.49
94	63	79	943.47
94	63	80	966.47
94	64	71	885.49
94	64	72	997.4
94	64	73	955.18
94	64	74	915.11
94	64	75	882.49
94	64	76	886.17
94	64	77	903.36
94	64	78	909.54
94	64	79	897.61
94	64	80	891.81
94	65	71	853.97
94	65	72	994.53
94	65	73	939.04
94	65	74	876.13
94	65	75	834.38
94	65	76	859.51
94	65	77	893.16
94	65	78	909.33
94	65	79	873.68
94	65	80	857.41
94	66	71	824.83
94	66	72	959.22
94	66	73	936.44
94	66	74	915.13
94	66	75	896.52
94	66	76	889.11
94	66	78	920.95
94	66	79	927.36
94	66	80	905.81
94	67	69	681.39
94	67	70	692.53
94	67	71	783.94
94	67	72	924.16
94	67	73	929.27
94	67	74	907.38
94	67	75	881.86
94	67	76	886.15
94	67	78	937.66
94	67	79	923.83
94	67	80	887.13
94	68	69	611.97
94	68	70	636.4
94	68	71	747.02
94	68	72	907.08
94	68	73	923.5
94	68	74	886.05
94	68	75	828.94
94	68	76	852.11
94	68	78	928.89
94	68	79	895.99
94	68	80	859.72
94	69	69	599.17
94	69	70	595.66
94	69	71	679.47
94	69	72	849.68
94	69	73	865.18
94	69	74	838.98
94	69	75	782.68
94	69	76	768.83
94	69	78	856.1
94	69	79	829.63
94	69	80	808.74
94	70	69	582.96
94	70	70	560.73
94	70	71	634.57
94	70	72	814.24
94	70	73	825.98
94	70	74	800.27
94	70	75	747.08
94	70	76	732.35
94	71	71	626.85
94	71	72	785.87
94	71	73	800.13
94	71	74	779.87
94	71	75	730.83
94	71	76	721.97
94	72	71	627.69
94	72	72	798.06
94	72	73	825.17
94	72	74	809.58
94	72	75	767.28
94	72	76	744.48
94	73	71	617.19
94	73	72	804.71
94	73	73	841.81
94	73	74	817.55
94	73	75	758.81
94	73	76	745.73
94	74	74	825.23
94	74	75	740.08
94	74	76	740.46
95	50	71	846.6
95	50	72	829.36
95	50	73	795
95	51	71	840.57
95	51	72	835.39
95	51	73	814.02
95	52	71	841.56
95	52	72	856.54
95	52	73	837.01
95	53	69	565.93
95	53	70	722.54
95	53	71	841.16
95	53	72	866.82
95	53	73	837.44
95	53	77	881.41
95	53	78	920.95
95	53	79	878.35
95	53	80	794.99
95	54	69	559.88
95	54	70	683.63
95	54	71	807.64
95	54	72	834.09
95	54	73	811.74
95	54	77	902.97
95	54	78	965.75
95	54	79	914.9
95	54	80	812.71
95	55	69	578.83
95	55	70	680.06
95	55	71	819.35
95	55	72	834.05
95	55	73	822.28
95	55	77	936.44
95	55	78	980.25
95	55	79	950.58
95	55	80	864.94
95	56	69	612.48
95	56	70	702.04
95	56	71	844.93
95	56	72	844.53
95	56	73	841.09
95	56	77	917.92
95	56	78	975.85
95	56	79	974.32
95	56	80	908.43
95	57	69	687.92
95	57	70	739.7
95	57	71	880.22
95	57	72	864.07
[truncated: 7,412 more rows]
