# Supplementary material for: From mathematics to medicine: A practical primer on topological data analysis (TDA) and the development of related analytic tools for the functional discovery of latent structure in fMRI data
Source: PLoS One. 2021 Aug 12;16(8):e0255859. doi: 10.1371/journal.pone.0255859 (PMC8360597; doi:10.1371/journal.pone.0255859)
Supplement: S1 Data — The included archive of .csv files has one .csv file for each time index. Each .csv file contains a single matrix, which has one column for each of the spatial coordinates x, y, z and one column for the fMRI signal amplitude at voxel (x, y, z) at that time index. This is normalized scan data for a single patient from our study, described in the paper, with an ACC (anterior cingulate cortex) mask applied. This is the data we used, together with our software implementation of our workflow (available at https://github.com/regalski/Wayne-State-TDA), to produce the persistence diagrams, vineyards, and loop locations pictured in the figures and described in the Workflow section of our paper. (ZIP) [file pone.0255859.s004.zip › lea2002_145_121_121_time_25_rdACC.csv]

86	49	77	718.33
86	49	78	713.04
86	49	79	712.4
86	49	80	721.55
86	50	77	696.12
86	50	78	693.7
86	50	79	695.7
86	50	80	717.42
86	51	77	679.12
86	51	78	692.13
86	51	79	710.65
86	51	80	703.17
86	52	77	699.49
86	52	78	699.73
86	52	79	709.62
86	52	80	704.95
86	53	77	785.22
86	53	78	743.29
86	53	79	709.95
86	53	80	716.43
86	54	77	826.66
86	54	78	797.63
86	54	79	804.35
86	54	80	775.48
86	55	77	849.2
86	55	78	834.24
86	55	79	865.58
86	55	80	839.42
86	56	77	867.3
86	56	78	854.69
86	56	79	891.18
86	56	80	889.22
86	57	77	843.91
86	57	78	861.67
86	57	79	893.67
86	57	80	893.36
86	57	81	868.44
86	57	82	838.32
86	58	77	826.83
86	58	78	853.23
86	58	79	893
86	58	80	900.51
86	58	81	871.77
86	58	82	864.32
86	59	81	842.08
86	59	82	847.6
86	60	81	746.1
86	60	82	771.34
86	61	81	790.93
86	61	82	804.9
86	62	81	842.37
86	62	82	841.08
86	63	77	878.8
86	63	78	831.95
86	63	79	823.03
86	63	80	835.13
86	63	81	832.9
86	63	82	825.66
86	64	77	863.06
86	64	78	843.92
86	64	79	819.7
86	64	80	786.53
86	64	81	766.58
86	64	82	747.94
86	65	77	860.14
86	65	78	864.73
86	65	79	839.48
86	65	80	779.38
86	65	81	766.09
86	65	82	763.19
86	66	77	866.9
86	66	78	883.89
86	66	79	858.31
86	66	80	793.26
86	66	81	779.03
86	66	82	775.82
86	67	77	808.56
86	67	78	825.99
86	67	79	829.59
86	67	80	807.81
86	68	77	826.36
86	68	78	838.42
86	68	79	829.6
86	68	80	794.58
86	69	77	840.86
86	69	78	821.26
86	69	79	798.51
86	69	80	766.74
86	70	77	769.01
86	70	78	742.71
86	70	79	726.45
86	70	80	721.91
86	71	77	739.48
86	71	78	719.43
86	71	79	708.05
86	71	80	703.5
86	72	77	732.82
86	72	78	722.51
86	72	79	711.18
86	72	80	689.71
86	73	77	728.57
86	73	78	726.18
86	73	79	709.97
86	73	80	675.82
87	46	81	936.69
87	46	82	920.96
87	46	83	925.52
87	46	84	928.71
87	47	81	845.29
87	47	82	842.83
87	47	83	843.31
87	47	84	844.7
87	48	81	765.92
87	48	82	770.23
87	48	83	763.42
87	48	84	767.44
87	49	77	707.28
87	49	78	713.99
87	49	79	723.05
87	49	80	735.48
87	49	81	741.63
87	49	82	740.21
87	49	83	735.19
87	49	84	738.48
87	50	77	695.79
87	50	78	702.11
87	50	79	711.77
87	50	80	728.78
87	50	81	728.37
87	50	82	723.01
87	50	83	718.97
87	50	84	718.78
87	51	77	694.54
87	51	78	702.93
87	51	79	717.12
87	51	80	708.53
87	52	77	729.79
87	52	78	726.41
87	52	79	729.83
87	52	80	719.55
87	53	77	820.41
87	53	78	785.95
87	53	79	746.41
87	53	80	741.38
87	54	77	841.07
87	54	78	813.92
87	54	79	808.28
87	54	80	770.24
87	55	77	842.96
87	55	78	835.55
87	55	79	863.73
87	55	80	825.9
87	55	81	779.48
87	55	82	759.13
87	55	83	738.91
87	55	84	730.06
87	56	77	865.13
87	56	78	853.33
87	56	79	906.96
87	56	80	888.05
87	56	81	842.54
87	56	82	801.15
87	56	83	763.97
87	56	84	748.54
87	57	77	852.61
87	57	78	872.99
87	57	79	921.8
87	57	80	913.33
87	57	81	863.68
87	57	82	824.84
87	57	83	788.23
87	57	84	766.11
87	58	77	842.5
87	58	78	880.06
87	58	79	912.8
87	58	80	921.7
87	58	81	904.59
87	58	82	878.18
87	58	83	852.96
87	58	84	839.4
87	59	77	861.43
87	59	78	865.29
87	59	79	865.18
87	59	80	869.5
87	59	81	880.66
87	59	82	877.12
87	59	83	877.73
87	59	84	861.88
87	60	77	782.93
87	60	78	768.36
87	60	79	767.07
87	60	80	766.68
87	60	81	756.39
87	60	82	781.88
87	60	83	828.76
87	60	84	827.08
87	61	77	753.76
87	61	78	712.78
87	61	79	750.9
87	61	80	810.86
87	61	81	776.52
87	61	82	789.86
87	61	83	838.53
87	61	84	850.78
87	62	77	804.55
87	62	78	753.34
87	62	79	783.19
87	62	80	839.41
87	62	81	826.17
87	62	82	834.7
87	62	83	861.73
87	62	84	853.28
87	63	77	875.33
87	63	78	864.67
87	63	79	829.82
87	63	80	783.05
87	63	81	833.26
87	63	82	854.43
87	63	83	847.84
87	63	84	822.62
87	64	77	856.19
87	64	78	831.28
87	64	79	790.65
87	64	80	740.08
87	64	81	787.72
87	64	82	795.6
87	64	83	775.29
87	64	84	756.24
87	65	77	838.15
87	65	78	820.49
87	65	79	784.63
87	65	80	719.35
87	65	81	748.3
87	65	82	756.64
87	65	83	760.84
87	65	84	752.38
87	66	77	855.16
87	66	78	840.17
87	66	79	796.5
87	66	80	717.4
87	66	81	724.42
87	66	82	728.31
87	66	83	740.38
87	66	84	738.73
87	67	77	868.32
87	67	78	812.45
87	67	79	765.67
87	67	80	719.16
87	67	81	714.44
87	67	82	710.71
87	67	83	720.81
87	67	84	721.1
87	68	77	852.45
87	68	78	808.07
87	68	79	776.83
87	68	80	745.99
87	68	81	738.99
87	68	82	725.88
87	68	83	707.16
87	68	84	703.56
87	69	77	794.99
87	69	78	779.33
87	69	79	762.99
87	69	80	749.21
87	70	77	713.77
87	70	78	707.71
87	70	79	710.95
87	70	80	731.11
87	71	77	725.23
87	71	78	719.16
87	71	79	720.03
87	71	80	731.67
87	72	77	743.88
87	72	78	733.18
87	72	79	725.18
87	72	80	718.42
87	73	77	725.3
87	73	78	723.52
87	73	79	713.95
87	73	80	698.01
87	73	81	730.29
87	73	82	757.47
87	73	83	763.79
87	73	84	770.47
87	74	81	772.48
87	74	82	823.55
87	74	83	842.12
87	74	84	853.43
87	75	81	802.28
87	75	82	869.78
87	75	83	907.01
87	75	84	916.51
87	76	81	804.56
87	76	82	877.53
87	76	83	946.48
87	76	84	952.91
88	46	81	974.89
88	46	82	962.3
88	46	83	953.46
88	46	84	944.8
88	47	81	890.17
88	47	82	886.96
88	47	83	866.78
88	47	84	855.71
88	48	81	784.44
88	48	82	795.2
88	48	83	779.63
88	48	84	774.38
88	49	77	708.67
88	49	78	716.98
88	49	79	728.61
88	49	80	733.22
88	49	81	742.93
88	49	82	749.06
88	49	83	738.74
88	49	84	741.7
88	50	77	708.09
88	50	78	714.01
88	50	79	720.45
88	50	80	730.28
88	50	81	730.55
88	50	82	728.73
88	50	83	723.33
88	50	84	722.84
88	51	77	732.03
88	51	78	723.2
88	51	79	717.28
88	51	80	716.89
88	52	77	788.82
88	52	78	767.83
88	52	79	753.32
88	52	80	744.58
88	53	77	870.32
88	53	78	849.13
88	53	79	822.32
88	53	80	798.87
88	54	77	879.93
88	54	78	864.38
88	54	79	854.98
88	54	80	809.67
88	55	77	872.36
88	55	78	863.85
88	55	79	877.66
88	55	80	842.7
88	55	81	808.07
88	55	82	821.26
88	55	83	817.87
88	55	84	805.05
88	56	77	872.1
88	56	78	860.75
88	56	79	888.84
88	56	80	873.73
88	56	81	846.67
88	56	82	849.93
88	56	83	840.49
88	56	84	841.47
88	57	77	854.05
88	57	78	868.06
88	57	79	883.59
88	57	80	863.26
88	57	81	822.56
88	57	82	814.24
88	57	83	814.65
88	57	84	849.56
88	58	77	851.87
88	58	78	885.44
88	58	79	881.19
88	58	80	884.4
88	58	81	895.24
88	58	82	888.46
88	58	83	879.13
88	58	84	884.51
88	59	77	888.19
88	59	78	889.39
88	59	79	858.79
88	59	80	864.54
88	59	81	894.94
88	59	82	886.74
88	59	83	866.38
88	59	84	859.71
88	60	77	838.98
88	60	78	841.5
88	60	79	815.63
88	60	80	784.64
88	60	81	745.2
88	60	82	739.87
88	60	83	755.75
88	60	84	782.49
88	61	77	819.86
88	61	78	830.64
88	61	79	828.99
88	61	80	816.69
88	61	81	783.15
88	61	82	797.78
88	61	83	847.88
88	61	84	846.98
88	62	77	840.52
88	62	78	847.64
88	62	79	852.38
88	62	80	854.24
88	62	81	859.89
88	62	82	879.31
88	62	83	914.01
88	62	84	889.38
88	63	77	872.48
88	63	78	863.35
88	63	79	832.16
88	63	80	813.91
88	63	81	895.12
88	63	82	927.18
88	63	83	920.69
88	63	84	878.33
88	64	77	866.34
88	64	78	816.37
88	64	79	778.93
88	64	80	754.89
88	64	81	870.25
88	64	82	900.19
88	64	83	845.97
88	64	84	797.12
88	65	77	867.07
88	65	78	793.94
88	65	79	750.75
88	65	80	730.42
88	65	81	830.39
88	65	82	855.4
88	65	83	818.52
88	65	84	782.89
88	66	77	887.32
88	66	78	801.42
88	66	79	750.61
88	66	80	723.76
88	66	81	794.12
88	66	82	810.93
88	66	83	780.06
88	66	84	754.82
88	67	77	858.7
88	67	78	781.12
88	67	79	736.28
88	67	80	719.47
88	67	81	756.37
88	67	82	757.84
88	67	83	728.27
88	67	84	720.46
88	68	77	804.43
88	68	78	762.23
88	68	79	738.06
88	68	80	728.34
88	68	81	752.68
88	68	82	754.14
88	68	83	733.33
88	68	84	725.49
88	69	77	745.25
88	69	78	744.04
88	69	79	737.19
88	69	80	729.04
88	70	77	719.89
88	70	78	720.58
88	70	79	716.43
88	70	80	710.42
88	71	77	725.79
88	71	78	722.66
88	71	79	723.52
88	71	80	730.94
88	72	77	736.06
88	72	78	734.05
88	72	79	737.48
88	72	80	743.01
88	73	77	717.89
88	73	78	729.84
88	73	79	739.5
88	73	80	738.78
88	73	81	750.45
88	73	82	769.11
88	73	83	791.84
88	73	84	789.75
88	74	81	806.76
88	74	82	854.65
88	74	83	874.27
88	74	84	882.12
88	75	81	868.8
88	75	82	937.43
88	75	83	932.35
88	75	84	947.37
88	76	81	886.09
88	76	82	960.58
88	76	83	928.14
88	76	84	960.48
89	46	81	977.13
89	46	82	978.8
89	46	83	949.45
89	46	84	930.63
89	47	81	920.88
89	47	82	913.43
89	47	83	873.66
89	47	84	848.97
89	48	81	794.4
89	48	82	794.92
89	48	83	784.09
89	48	84	777.83
89	49	77	730.1
89	49	78	725.57
89	49	79	728.94
89	49	80	732.73
89	49	81	746.28
89	49	82	761.32
89	49	83	759.29
89	49	84	758.12
89	50	74	727.6
89	50	75	745.26
89	50	76	745.16
89	50	77	731.61
89	50	78	738
89	50	79	739.86
89	50	80	733.16
89	50	81	747.25
89	50	82	757.98
89	50	83	750.54
89	50	84	745.87
89	51	74	746.71
89	51	75	770.09
89	51	76	783.23
89	51	77	781.79
89	51	78	772.49
89	51	79	760.66
89	51	80	752.58
89	51	81	745.63
89	51	82	742.2
89	51	83	729.43
89	51	84	717.39
89	52	74	797.96
89	52	75	836.71
89	52	76	861.97
89	52	77	857.7
89	52	78	828.68
89	52	79	806.13
89	52	80	799.4
89	52	81	784.4
89	52	82	771.57
89	52	83	753.47
89	52	84	737.8
89	53	74	838.82
89	53	75	886.47
89	53	76	910.88
89	53	77	877
89	53	78	871.74
89	53	79	874.29
89	53	80	868.75
89	53	81	845.81
89	53	82	824.17
89	53	83	801.75
89	53	84	782.65
89	54	74	841.83
89	54	75	891.45
89	54	76	919.46
89	54	77	899.7
89	54	78	894.17
89	54	79	891.22
89	54	80	864.22
89	54	81	836.36
89	54	82	842.69
89	54	83	845.37
89	54	84	842.89
89	55	75	862.73
89	55	76	906.78
89	55	77	905.07
89	55	78	898.95
89	55	79	891.92
89	55	80	872.93
89	55	81	858.56
89	55	82	872.06
89	55	83	878.96
89	55	84	879.5
89	56	75	818.99
89	56	76	860.75
89	56	77	866.89
89	56	78	879.73
89	56	79	889.55
89	56	80	887.43
89	56	81	882.4
89	56	82	881.61
89	56	83	885.75
89	56	84	892.89
89	57	75	850.98
89	57	76	852.77
89	57	77	861.07
89	57	78	859.99
89	57	79	836.65
89	57	80	836
89	57	81	840.7
89	57	82	840.4
89	57	83	849.17
89	57	84	887.6
89	58	77	874.6
89	58	78	879.68
89	58	79	850.06
89	58	80	869.1
89	58	81	914.54
89	58	82	916.72
89	58	83	918.06
89	58	84	934.55
89	59	77	891.21
89	59	78	889.89
89	59	79	879.11
89	59	80	899.38
89	59	81	931.18
89	59	82	910.14
89	59	83	875.65
89	59	84	873.51
89	60	77	834.98
89	60	78	828.2
89	60	79	817.03
89	60	80	785.6
89	60	81	725.38
89	60	82	694.37
89	60	83	679.75
89	60	84	731.58
89	61	77	806.24
89	61	78	805.46
89	61	79	819.41
89	61	80	808.31
89	61	81	762.32
89	61	82	746.94
89	61	83	754.94
89	61	84	803.61
89	62	77	836.65
89	62	78	832.17
89	62	79	858.97
89	62	80	881.03
89	62	81	876.9
89	62	82	873.2
89	62	83	877.39
89	62	84	892.99
89	63	77	872.05
89	63	78	845.3
89	63	79	865.95
89	63	80	898.04
89	63	81	957.29
89	63	82	972.32
89	63	83	952.36
89	63	84	920.13
89	64	77	854.04
89	64	78	794.22
89	64	79	788.92
89	64	80	813.07
89	64	81	903.54
89	64	82	933.24
89	64	83	885.66
89	64	84	837.38
89	65	77	850.48
89	65	78	774.99
89	65	79	753.68
89	65	80	770.91
89	65	81	872.22
89	65	82	911.08
89	65	83	874.31
89	65	84	829.15
89	66	75	894.42
89	66	76	876.08
89	66	77	851.77
89	66	78	779.66
89	66	79	751.2
89	66	80	755.16
89	66	81	844.77
89	66	82	883.98
89	66	83	853.51
89	66	84	807.98
89	67	75	911.98
89	67	76	858.21
89	67	77	798.18
89	67	78	760.09
89	67	79	735.59
89	67	80	727.94
89	67	81	783.8
89	67	82	806.2
89	67	83	780.26
89	67	84	754.8
89	68	75	870.7
89	68	76	810.49
89	68	77	758.03
89	68	78	757.15
89	68	79	749.77
89	68	80	745.06
89	68	81	768.62
89	68	82	777.65
89	68	83	762.9
89	68	84	754.41
89	69	74	858.77
89	69	75	790.2
89	69	76	750.67
89	69	77	735.14
89	69	78	758.71
89	69	79	766.59
89	69	80	762.72
89	69	81	763.33
89	69	82	763.39
89	69	83	757.1
89	69	84	760.4
89	70	74	840.1
89	70	75	782.46
89	70	76	748.51
89	70	77	735.83
89	70	78	740.44
89	70	79	739.07
89	70	80	738.17
89	70	81	742.12
89	70	82	747.06
89	70	83	753.55
89	70	84	760.19
89	71	74	803.52
89	71	75	771.01
89	71	76	752.32
89	71	77	742.26
89	71	78	740.32
89	71	79	741.06
89	71	80	748.13
89	71	81	755.47
89	71	82	761.51
89	71	83	753.62
89	71	84	748.94
89	72	74	756.5
89	72	75	759.49
89	72	76	757.21
89	72	77	748.53
89	72	78	749.24
89	72	79	755.4
89	72	80	762.71
89	72	81	768.06
89	72	82	772.57
89	72	83	768.85
89	72	84	759.12
89	73	74	767.83
89	73	75	762.28
89	73	76	746.34
89	73	77	720.19
89	73	78	733.32
89	73	79	749.05
89	73	80	764.91
89	73	81	777.31
89	73	82	800.12
89	73	83	840.9
89	73	84	828.71
89	74	81	839.69
89	74	82	879.75
89	74	83	908.43
89	74	84	908.69
89	75	81	919.15
89	75	82	969.1
89	75	83	959.85
89	75	84	967.12
89	76	81	935.57
89	76	82	997.64
89	76	83	959.8
89	76	84	976.37
90	46	81	953.01
90	46	82	955.51
90	46	83	935.58
90	46	84	916.89
90	47	81	917.58
90	47	82	910.39
90	47	83	869.35
90	47	84	840.72
90	48	81	801.8
90	48	82	800.9
90	48	83	789.94
90	48	84	785.18
90	49	74	744.63
90	49	75	742.84
90	49	76	746.73
90	49	81	749.09
90	49	82	764.04
90	49	83	770.22
90	49	84	776.03
90	50	74	730.22
90	50	75	745.47
90	50	76	750.63
90	50	77	746.47
90	50	78	756.43
90	50	79	757.46
90	50	80	749.15
90	50	81	758.71
90	50	82	771.65
90	50	83	770.54
90	50	84	769.75
90	51	74	742.22
90	51	75	779.32
90	51	76	794.47
90	51	77	793.44
90	51	78	796.94
90	51	79	794.14
90	51	80	772.51
90	51	81	762.96
90	51	82	756.16
90	51	83	747.49
90	51	84	739.79
90	52	74	808.99
90	52	75	855.77
90	52	76	875.71
90	52	77	875.04
90	52	78	872.09
90	52	79	863.75
90	52	80	839.18
90	52	81	820.91
90	52	82	803.34
90	52	83	776.87
90	52	84	749.44
90	53	74	804.96
90	53	75	855.05
90	53	76	877.53
90	53	77	860.45
90	53	78	905.89
90	53	79	951.1
90	53	80	937.96
90	53	81	915.25
90	53	82	889.14
90	53	83	845.53
90	53	84	797.27
90	54	74	797.41
90	54	75	860.8
90	54	76	897.12
90	54	77	888.89
90	54	78	913.61
90	54	79	931.63
90	54	80	920.67
90	54	81	913.82
90	54	82	925.65
90	54	83	908.48
90	54	84	886.51
90	55	74	799.28
90	55	75	863.38
90	55	76	916.79
90	55	77	930.53
90	55	78	924.41
90	55	79	908.25
90	55	80	910.36
90	55	81	918.03
90	55	82	925.35
90	55	83	922.89
90	55	84	921.38
90	56	74	800.88
90	56	75	814.15
90	56	76	847.96
90	56	77	906.2
90	56	78	927.51
90	56	79	924.52
90	56	80	930.83
90	56	81	933.88
90	56	82	912.63
90	56	83	907.33
90	56	84	912.27
90	57	74	869.08
90	57	75	851.81
90	57	76	840.26
90	57	77	883.16
90	57	78	893.39
90	57	79	874.49
90	57	80	879.63
90	57	81	898.7
90	57	82	888.07
90	57	83	883.61
90	57	84	888.26
90	58	74	950.61
90	58	75	922.58
90	58	76	881.69
90	58	77	890.42
90	58	78	897.76
90	58	79	882.12
90	58	80	906.8
90	58	81	964.16
90	58	82	963.23
90	58	83	962.59
90	58	84	976.96
90	59	75	855.37
90	59	76	885.43
90	59	77	893.03
90	59	78	896.59
90	59	79	915.79
90	59	80	952.31
90	59	81	990.53
90	59	82	961.38
90	59	83	914.37
90	59	84	914.16
90	60	75	753.42
90	60	76	744.37
90	60	77	747.13
90	60	78	754.99
90	60	79	763.79
90	60	80	755.86
90	60	81	722.5
90	60	82	696.9
90	60	83	664.98
90	60	84	696.16
90	61	77	735.29
90	61	78	743.65
90	61	79	766.04
90	61	80	759.89
90	61	81	707.74
90	61	82	671.16
90	61	83	637.96
90	61	84	713.72
90	62	75	856.28
90	62	76	854.82
90	62	77	859.27
90	62	78	842.1
90	62	79	859.68
90	62	80	869.05
90	62	81	838.1
90	62	82	807.04
90	62	83	765.79
90	62	84	834.12
90	63	75	719.5
90	63	76	816.35
90	63	77	877.53
90	63	78	845.5
90	63	79	896.3
90	63	80	947.75
90	63	81	977.78
90	63	82	961.5
90	63	83	905.59
90	63	84	930.52
90	64	75	727.09
90	64	76	809.11
90	64	77	851.99
90	64	78	786.12
90	64	79	802.99
90	64	80	850.36
90	64	81	903.79
90	64	82	907.72
90	64	83	866.34
90	64	84	867.23
90	65	74	913.75
90	65	75	838.41
90	65	76	841.13
90	65	77	832.9
90	65	78	755.85
90	65	79	756.52
90	65	80	799.93
90	65	81	873.61
90	65	82	905.01
90	65	83	896.74
90	65	84	878.82
90	66	74	912.52
90	66	75	919.73
90	66	76	873.07
90	66	77	809.5
90	66	78	752.2
90	66	79	749.98
90	66	80	781.5
90	66	81	866.21
90	66	82	916.61
90	66	83	923.38
90	66	84	875.12
90	67	74	919.84
90	67	75	894.47
90	67	76	824.6
90	67	77	762.94
90	67	78	742.31
90	67	79	749.95
90	67	80	768.33
90	67	81	809.3
90	67	82	835.79
90	67	83	844.43
90	67	84	796.54
90	68	74	914.24
90	68	75	841.89
90	68	76	780.97
90	68	77	745.54
90	68	78	759
90	68	79	775.58
90	68	80	785.37
90	68	81	786.59
90	68	82	790.04
90	68	83	790.12
90	68	84	782.08
90	69	74	858.49
90	69	75	784.62
90	69	76	753.23
90	69	77	750.57
90	69	78	781.1
90	69	79	798.29
90	69	80	800.53
90	69	81	783.51
90	69	82	772.51
90	69	83	769.17
90	69	84	784.5
90	70	74	834.17
90	70	75	781.21
90	70	76	748.28
90	70	77	735.54
90	70	78	749.21
90	70	79	760.71
90	70	80	769.04
90	70	81	760.95
90	70	82	758.03
90	70	83	765.78
90	70	84	775.45
90	71	74	817.4
90	71	75	787.77
90	71	76	759.6
90	71	77	741.93
90	71	78	751.03
90	71	79	757.14
90	71	80	764.88
90	71	81	770.08
90	71	82	774.36
90	71	83	774.4
90	71	84	773.8
90	72	74	810.13
90	72	75	799
90	72	76	778.52
90	72	77	759.19
90	72	78	771.4
90	72	79	775.85
90	72	80	778.03
90	72	81	792.27
90	72	82	799.56
90	72	83	798.66
90	72	84	791.26
90	73	74	803.82
90	73	75	808.15
90	73	76	779.78
90	73	81	826.42
90	73	82	843.63
90	73	83	876.75
90	73	84	865.91
90	74	81	896.64
90	74	82	921.82
90	74	83	941.51
90	74	84	936.07
90	75	81	971.34
90	75	82	994.9
90	75	83	989.97
90	75	84	989.46
90	76	81	967.58
90	76	82	1010.6
90	76	83	1003.6
90	76	84	1003.8
91	47	81	908.52
91	47	82	901.67
91	47	83	884.25
91	47	84	870.9
91	48	81	813.5
91	48	82	808.84
91	48	83	812.87
91	48	84	815.79
91	49	74	782.63
91	49	75	790.96
91	49	76	782.71
91	49	81	762.3
91	49	82	769.93
91	49	83	786.13
91	49	84	800.91
91	50	74	757.52
91	50	75	774.9
91	50	76	764.77
91	50	81	769.92
91	50	82	778.93
91	50	83	785
91	50	84	796.11
91	51	74	758.79
91	51	75	793.62
91	51	76	794.17
91	51	81	767.09
91	51	82	764.65
91	51	83	760.23
91	51	84	770.79
91	52	74	832.24
91	52	75	882.36
91	52	76	884.38
91	52	81	811.87
91	52	82	795.07
91	52	83	775.78
91	52	84	758.19
91	53	74	850.25
91	53	75	891.92
91	53	76	908.87
91	53	81	911.22
91	53	82	871.83
91	53	83	828.82
91	53	84	779.09
91	54	74	848.03
91	54	75	900.21
91	54	76	924.81
91	54	81	938.12
91	54	82	944.16
91	54	83	905.21
91	54	84	848.51
91	55	74	830.17
91	55	75	902.51
91	55	76	944.62
91	55	81	952.8
91	55	82	951.36
91	55	83	932.07
91	55	84	910.83
91	56	74	824
91	56	75	858.45
91	56	76	896
91	56	81	966.75
91	56	82	937.99
91	56	83	928.81
91	56	84	927.74
91	57	74	853.71
91	57	75	858.42
91	57	76	874.44
91	57	77	918.13
91	57	78	947.35
91	57	79	955.07
91	57	80	952.46
91	57	81	948.51
91	57	82	931.05
91	57	83	916.32
91	57	84	907.55
91	58	74	926.01
91	58	75	904.09
91	58	76	889.16
91	58	77	913.9
91	58	78	942.87
91	58	79	965.94
91	58	80	979.91
91	58	81	1003
91	58	82	984.16
91	58	83	979.83
91	58	84	994.43
91	59	74	892.83
91	59	75	899.88
91	59	76	908.55
91	59	77	906.92
91	59	78	921.29
91	59	79	964.59
91	59	80	987.35
91	59	81	1012.6
91	59	82	976.16
91	59	83	948.34
91	59	84	931.1
91	60	74	806.15
91	60	75	765.88
91	60	76	715.41
91	60	77	720.52
91	60	78	737.44
91	60	79	732.25
91	60	80	741.32
91	60	81	777.2
91	60	82	779.27
91	60	83	756.05
91	60	84	705.9
91	61	74	773.05
91	61	75	671.11
91	61	76	667.99
91	61	77	704
91	61	78	749.87
91	61	79	736.39
91	61	80	735.71
91	61	81	726.58
91	61	82	697.49
91	61	83	662.01
91	61	84	644.38
91	62	74	925.84
91	62	75	698.6
91	62	76	814.37
91	62	77	871.37
91	62	78	882.49
91	62	79	869.45
91	62	80	863.2
91	62	81	843.97
91	62	82	812.01
91	62	83	770.14
91	62	84	806.43
91	63	74	902.76
91	63	75	658.72
91	63	76	816.35
91	63	77	889.93
91	63	78	857.6
91	63	79	920.74
91	63	80	969.7
91	63	81	985.24
91	63	82	958.37
91	63	83	886.4
91	63	84	950.75
91	64	74	863.19
91	64	75	775.41
91	64	76	847.65
91	64	77	860.27
91	64	78	797.35
91	64	79	820.37
91	64	80	861.97
91	64	81	902.61
91	64	82	893.64
91	64	83	827.2
91	64	84	880.7
91	65	74	889.1
91	65	75	932.43
91	65	76	881.5
91	65	77	828.24
91	65	78	764.88
91	65	79	768.68
91	65	80	804.07
91	65	81	869.32
91	65	82	900.2
91	65	83	891.98
91	65	84	909.35
91	66	74	893.92
91	66	75	940.88
91	66	76	876.16
91	66	77	802.41
91	66	78	750.66
91	66	79	756.74
91	66	80	791.59
91	66	81	869.13
91	66	82	931.33
91	66	83	968.15
91	66	84	929.22
91	67	74	918.82
91	67	75	890.52
91	67	76	819.2
91	67	81	826.13
91	67	82	856.62
91	67	83	900.73
91	67	84	842.5
91	68	74	927.37
91	68	75	850.85
91	68	76	784.07
91	68	81	807.08
91	68	82	805.44
91	68	83	815.49
91	68	84	796.08
91	69	74	855.83
91	69	75	801.18
91	69	76	766.13
91	69	81	804.41
91	69	82	787.93
91	69	83	771.08
91	69	84	781.28
91	70	74	821.2
91	70	75	784.29
91	70	76	756.82
91	70	81	780.2
91	70	82	778.23
91	70	83	783.56
91	70	84	785.79
91	71	74	820.5
91	71	75	797.67
91	71	76	769.15
91	71	81	786.65
91	71	82	799.15
91	71	83	800.98
91	71	84	783.72
91	72	74	843.25
91	72	75	816.14
91	72	76	782.31
91	72	81	817.49
91	72	82	839.32
91	72	83	828.56
91	72	84	804.67
91	73	74	823.73
91	73	75	816.94
91	73	76	789.05
91	73	81	877.12
91	73	82	886.91
91	73	83	875.93
91	73	84	877.39
91	74	74	812.35
91	74	75	816.17
91	74	76	786.52
91	74	81	953.05
91	74	82	955.78
91	74	83	949.78
91	74	84	957.5
91	75	81	1017.1
91	75	82	1014.5
91	75	83	1014.6
91	75	84	1022.1
91	76	81	990.22
91	76	82	1014.6
91	76	83	1030.5
91	76	84	1038.7
92	47	81	951.05
92	47	82	947.59
92	47	83	935.79
92	47	84	938.64
92	48	81	855.47
92	48	82	857.86
92	48	83	874.41
92	48	84	886.99
92	49	74	807.92
92	49	75	809.38
92	49	76	793.75
92	49	81	788.96
92	49	82	801.72
92	49	83	831.11
92	49	84	844.83
92	50	74	792.47
92	50	75	802.27
92	50	76	781.29
92	50	81	785.9
92	50	82	800.73
92	50	83	807.39
92	50	84	814.81
92	51	74	795.42
92	51	75	803.03
92	51	76	781.79
92	51	81	770.62
92	51	82	784.35
92	51	83	766.93
92	51	84	778.49
92	52	74	843.94
92	52	75	865.28
92	52	76	850.93
92	52	81	779.23
92	52	82	780.31
92	52	83	760.94
92	52	84	758.66
92	53	74	886.2
92	53	75	909.1
92	53	76	911.66
92	53	81	829.53
92	53	82	796.66
92	53	83	773.78
92	53	84	754.45
92	54	74	914.41
92	54	75	942.91
92	54	76	951.54
92	54	81	867.23
92	54	82	853.93
92	54	83	818.87
92	54	84	774.26
92	55	74	890.97
92	55	75	945.82
92	55	76	968.29
92	55	81	904.11
92	55	82	898.76
92	55	83	872.03
92	55	84	844.13
92	56	74	871.58
92	56	75	915.88
92	56	76	946.85
92	56	81	930.35
92	56	82	916.37
92	56	83	897.74
92	56	84	882.9
92	57	74	858.99
92	57	75	883.89
92	57	76	918.29
92	57	77	929.79
92	57	78	951.7
92	57	79	978.31
92	57	80	954.26
92	57	81	928.05
92	57	82	910.76
92	57	83	889.35
92	57	84	872.38
92	58	74	882.89
92	58	75	873.18
92	58	76	899.92
92	58	77	920.91
92	58	78	955.48
92	58	79	1012.7
92	58	80	1005.8
92	58	81	977.47
92	58	82	939.36
92	58	83	923.22
92	58	84	940.18
92	59	74	945.52
92	59	75	949.57
92	59	76	926
92	59	77	911.93
92	59	78	937.61
92	59	79	1024.4
92	59	80	1024.3
92	59	81	988.57
92	59	82	935.51
92	59	83	907.05
92	59	84	895
92	60	74	886.71
92	60	75	854.47
92	60	76	783.68
92	60	77	772.7
92	60	78	785.94
92	60	79	763.7
92	60	80	779.76
92	60	81	832.63
92	60	82	831.97
92	60	83	812.52
92	60	84	743.96
92	61	74	818.8
92	61	75	709.54
92	61	76	716.56
92	61	77	764.89
92	61	78	812.79
92	61	79	744.78
92	61	80	769.25
92	61	81	857.69
92	61	82	861.67
92	61	83	840.43
92	61	84	744.31
92	62	74	868.03
92	62	75	591.7
92	62	76	773.48
92	62	77	880.09
92	62	78	912.66
92	62	79	860.7
92	62	80	877.83
92	62	81	946.03
92	62	82	958.04
92	62	83	948.39
92	62	84	887.08
92	63	74	849.72
92	63	75	672.82
92	63	76	828.31
92	63	77	904.23
92	63	78	872.67
92	63	79	923.91
92	63	80	964.64
92	63	81	996.49
92	63	82	1010.1
92	63	83	1004.5
92	63	84	994.57
92	64	74	813.63
92	64	75	839.38
92	64	76	890.31
92	64	77	889.53
92	64	78	844.9
92	64	79	836.8
92	64	80	852.43
92	64	81	921.12
92	64	82	938.53
92	64	83	918.24
92	64	84	932.99
92	65	74	834.74
92	65	75	976.4
92	65	76	922.15
92	65	77	870.75
92	65	78	829.78
92	65	79	794.77
92	65	80	796.15
92	65	81	879.84
92	65	82	921.7
92	65	83	934.89
92	65	84	946.2
92	66	74	880.43
92	66	75	942.93
92	66	76	898.61
92	66	77	851.18
92	66	78	818.7
92	66	79	801.88
92	66	80	806.37
92	66	81	869.15
92	66	82	927.14
92	66	83	981.85
92	66	84	968.11
92	67	74	931.7
92	67	75	899.14
92	67	76	850.91
92	67	81	813.11
92	67	82	864.52
92	67	83	936.14
92	67	84	901.14
92	68	74	952.3
92	68	75	876.38
92	68	76	822.15
92	68	81	795.25
92	68	82	819.69
92	68	83	850.62
92	68	84	831.98
92	69	74	879.29
92	69	75	848.9
92	69	76	798.41
92	69	81	804.99
92	69	82	805.69
92	69	83	788.11
92	69	84	787.67
92	70	74	833.45
92	70	75	804.02
92	70	76	775.61
92	70	81	794.9
92	70	82	795.69
92	70	83	785.61
92	70	84	784.75
92	71	74	819.54
92	71	75	789.71
92	71	76	769.25
92	71	81	793.88
92	71	82	812.13
92	71	83	812.4
92	71	84	810.22
92	72	74	840.44
92	72	75	819.8
92	72	76	782.09
92	72	81	829.33
92	72	82	862.23
92	72	83	866.25
92	72	84	862.1
92	73	74	826.31
92	73	75	812.07
92	73	76	787.4
92	73	81	911.93
92	73	82	925.42
92	73	83	924.25
92	73	84	926.94
92	74	74	810.44
92	74	75	805.47
92	74	76	787.98
92	74	81	981.83
92	74	82	986.64
92	74	83	985.48
92	74	84	994.03
92	75	81	1000.9
92	75	82	1015.6
92	75	83	1027.4
92	75	84	1049.3
92	76	81	975.37
92	76	82	1002.7
92	76	83	1014.8
92	76	84	1051.5
93	49	74	824.93
93	49	75	816.72
93	49	76	788.93
93	50	74	819.71
93	50	75	813.69
93	50	76	786.79
93	50	81	808.97
93	50	82	812.78
93	50	83	807.68
93	50	84	817.16
93	51	74	821.49
93	51	75	803.7
93	51	76	776.01
93	51	81	791.65
93	51	82	796.75
93	51	83	789.22
93	51	84	812.13
93	52	74	829.62
93	52	75	812.25
93	52	76	787.23
93	52	81	783.35
93	52	82	790.33
93	52	83	783.51
93	52	84	800.86
93	53	74	879
93	53	75	869.3
93	53	76	848.2
93	53	81	772.27
93	53	82	769.27
93	53	83	761.12
93	53	84	766.81
93	54	71	740.35
93	54	72	781.82
93	54	73	850.73
93	54	74	942.6
93	54	75	937.92
93	54	76	915.07
93	54	81	781.24
93	54	82	766.25
93	54	83	749.62
93	54	84	729.68
93	55	71	799.22
93	55	72	804.36
93	55	73	851.44
93	55	74	952.62
93	55	75	973.2
93	55	76	968.51
93	55	81	813.38
93	55	82	800.71
93	55	83	788.15
93	55	84	770.85
93	56	71	849.1
93	56	72	837.68
93	56	73	852.54
93	56	74	936.17
93	56	75	956.55
93	56	76	961.28
93	56	81	848.38
93	56	82	837.88
93	56	83	824.72
93	56	84	808.98
93	57	71	914.3
93	57	72	885.27
93	57	73	856.07
93	57	74	892.34
93	57	75	916.17
93	57	76	938.67
93	57	77	927.68
93	57	78	931.64
93	57	79	942.08
93	57	80	912.94
93	58	71	925.41
93	58	72	946.25
93	58	73	919.4
93	58	74	866.01
93	58	75	870.6
93	58	76	907.67
93	58	77	913.13
93	58	78	933.27
93	58	79	972.22
93	58	80	959.23
93	59	71	893.37
93	59	72	955.01
93	59	73	993.01
93	59	74	957.52
93	59	75	933.58
93	59	76	877.11
93	59	77	882.46
93	59	78	917.56
93	59	79	989.16
93	59	80	978.53
93	60	71	851.66
93	60	72	911.59
93	60	73	886.12
93	60	74	893.38
93	60	75	887.95
93	60	76	842.77
93	60	77	814.88
93	60	78	788.98
93	60	79	749.79
93	60	80	775.65
93	61	74	769.58
93	61	75	797.02
93	61	76	806.78
93	61	77	807.79
93	61	78	802.84
93	61	79	736.75
93	61	80	770.59
93	62	71	856.02
93	62	72	920.03
93	62	73	950.27
93	62	74	892.91
93	62	75	760.02
93	62	76	827.6
93	62	77	872.32
93	62	78	890.13
93	62	79	853.04
93	62	80	880.47
93	63	71	846.79
93	63	72	941.61
93	63	73	958.17
93	63	74	915
93	63	75	868.37
93	63	76	883.64
93	63	77	891.31
93	63	78	882.35
93	63	79	928.64
93	63	80	955.99
93	64	71	854.6
93	64	72	935.11
93	64	73	900.38
93	64	74	900.16
93	64	75	941.31
93	64	76	925.43
93	64	77	906.48
93	64	78	880.01
93	64	79	865.76
93	64	80	861.94
93	65	71	873.17
93	65	72	968.9
93	65	73	896.45
93	65	74	896.91
93	65	75	959.54
93	65	76	939.89
93	65	77	920.98
93	65	78	889.22
93	65	79	829.02
93	65	80	803.15
93	66	71	846.54
93	66	72	937.15
93	66	73	942.63
93	66	74	949.15
93	66	75	936.98
93	66	76	928.52
93	67	71	829.5
93	67	72	923.32
93	67	73	972.08
93	67	74	984.56
93	67	75	921.68
93	67	76	919.36
93	67	81	795.71
93	67	82	844.23
93	67	83	913.31
93	67	84	920.95
93	68	71	822.33
93	68	72	942.23
93	68	73	989.02
93	68	74	986.09
93	68	75	914.67
93	68	76	905.72
93	68	81	779.84
93	68	82	814.43
93	68	83	860.97
93	68	84	854.31
93	69	71	743.56
93	69	72	890.62
93	69	73	923.56
93	69	74	920.6
93	69	75	905.47
93	69	76	864.97
93	69	81	797.28
93	69	82	807.45
93	69	83	820.09
93	69	84	800.07
93	70	74	859.2
93	70	75	836.92
93	70	76	816.66
93	70	81	788.43
93	70	82	798.78
93	70	83	792.59
93	70	84	791.3
93	71	74	819.05
93	71	75	798.19
93	71	76	789.88
93	71	81	791.07
93	71	82	813.19
93	71	83	817.93
93	71	84	827.74
93	72	74	823.38
93	72	75	830.13
93	72	76	805.12
93	72	81	848.99
93	72	82	882.88
93	72	83	907.82
93	72	84	912.42
93	73	74	830.25
93	73	75	822.78
93	73	76	797.49
93	73	81	945.52
93	73	82	959.75
93	73	83	962.97
93	73	84	966.94
93	74	74	837.66
93	74	75	810.23
93	74	76	792.37
94	49	74	837.66
94	49	75	824.43
94	49	76	803.31
94	50	71	890.86
94	50	72	865.41
94	50	73	846.11
94	50	74	828.8
94	50	75	807.92
94	50	76	787.79
94	51	71	857.66
94	51	72	860.71
94	51	73	853.74
94	51	74	828.11
94	51	75	788.65
94	51	76	768.33
94	52	71	842.04
94	52	72	840.83
94	52	73	834.01
94	52	74	817.52
94	52	75	791.72
94	52	76	779.66
94	53	69	620.42
94	53	70	718.06
94	53	71	842.31
94	53	72	839.37
94	53	73	848.82
94	53	74	858.9
94	53	75	833.41
94	53	76	815.73
94	54	69	611.39
94	54	70	691.53
94	54	71	817.52
94	54	72	837.03
94	54	73	875.27
94	54	74	922.93
94	54	75	900.83
94	54	76	875.55
94	54	78	859.21
94	54	79	846.75
94	54	80	803.06
94	55	69	602.39
94	55	70	682.77
94	55	71	831.78
94	55	72	823.8
94	55	73	866.47
94	55	74	968.36
94	55	75	980.25
94	55	76	959.73
94	55	78	909.33
94	55	79	885.23
94	55	80	830.1
94	56	69	641.65
94	56	70	706.43
94	56	71	861.96
94	56	72	855.52
94	56	73	876.17
94	56	74	959.46
94	56	75	963.49
94	56	76	950.79
94	56	78	946.68
94	56	79	982.92
94	56	80	895.3
94	57	71	901.14
94	57	72	900.75
94	57	73	890.84
94	57	74	917.32
94	57	75	935.08
94	57	76	947.3
94	57	77	932.99
94	57	78	953.12
94	57	79	976.98
94	57	80	914.58
94	58	71	908.14
94	58	72	937.71
94	58	73	934.37
94	58	74	890.48
94	58	75	911.89
94	58	76	952.19
94	58	77	954.31
94	58	78	970.47
94	58	79	1002.5
94	58	80	954.68
94	59	71	930.95
94	59	72	984.69
94	59	73	1008.9
94	59	74	980.03
94	59	75	964.84
94	59	76	931.07
94	59	77	922.79
94	59	78	941.84
94	59	79	1013.7
94	59	80	976.35
94	60	71	852.99
94	60	72	880.94
94	60	73	845.24
94	60	74	844.82
94	60	75	858.3
94	60	76	897.65
94	60	77	844.8
94	60	78	801.14
94	60	79	762.85
94	60	80	794.88
94	61	71	651.2
94	61	72	643.66
94	61	73	593.1
94	61	74	671.42
94	61	75	760.54
94	61	76	868.07
94	61	77	864.61
94	61	78	823.58
94	61	79	717.76
94	61	80	759.04
94	62	71	744.51
94	62	72	750.5
94	62	73	810.71
94	62	74	868.74
94	62	75	875.12
94	62	76	916.9
94	62	77	935.87
94	62	78	928.11
94	62	79	836.87
94	62	80	858.63
94	63	71	853.14
94	63	72	906.12
94	63	73	953.65
94	63	74	989.87
94	63	75	1011.8
94	63	76	970.8
94	63	77	931.54
94	63	78	897.98
94	63	79	934.45
94	63	80	959.14
94	64	71	890.92
94	64	72	970.53
94	64	73	988.27
94	64	74	1007.5
94	64	75	1026.7
94	64	76	981.14
94	64	77	944
94	64	78	916.12
94	64	79	903.66
94	64	80	893.63
94	65	71	890.28
94	65	72	952.38
94	65	73	961.52
94	65	74	966.37
94	65	75	981.92
94	65	76	972.84
94	65	77	961.52
94	65	78	947.78
94	65	79	894.4
94	65	80	852.51
94	66	71	858.87
94	66	72	944.27
94	66	73	964.54
94	66	74	990.5
94	66	75	1017.2
94	66	76	979.9
94	66	78	961.68
94	66	79	919.43
94	66	80	872.02
94	67	69	764.79
94	67	70	770.57
94	67	71	811.32
94	67	72	918.72
94	67	73	956.54
94	67	74	982.79
94	67	75	968.34
94	67	76	961.04
94	67	78	972.87
94	67	79	906.12
94	67	80	836.04
94	68	69	665.34
94	68	70	695.63
94	68	71	772.91
94	68	72	911.73
94	68	73	948.97
94	68	74	955.39
94	68	75	910.26
94	68	76	929.57
94	68	78	962.36
94	68	79	890.07
94	68	80	814.05
94	69	69	657.39
94	69	70	666.99
94	69	71	719.63
94	69	72	853.09
94	69	73	896
94	69	74	912.04
94	69	75	889.35
94	69	76	870.69
94	69	78	894.84
94	69	79	862.21
94	69	80	820.03
94	70	69	664.91
94	70	70	660.91
94	70	71	692.03
94	70	72	807.07
94	70	73	845.16
94	70	74	857.16
94	70	75	832.48
94	70	76	821.39
94	71	71	703.91
94	71	72	795.07
94	71	73	821.73
94	71	74	824.08
94	71	75	798.94
94	71	76	794.97
94	72	71	669.65
94	72	72	773.45
94	72	73	822.33
94	72	74	844.14
94	72	75	839.4
94	72	76	819.31
94	73	71	651.06
94	73	72	782.69
94	73	73	837.71
94	73	74	848.54
94	73	75	843.39
94	73	76	835.29
94	74	74	849.01
94	74	75	828.85
94	74	76	837.39
95	50	71	890.05
95	50	72	859.31
95	50	73	851.82
95	51	71	881.15
95	51	72	893.46
95	51	73	887.98
95	52	71	854.16
95	52	72	889.3
95	52	73	897.87
95	53	69	625.89
95	53	70	718.31
95	53	71	835.02
95	53	72	870.63
95	53	73	888.15
95	53	77	888.38
95	53	78	894.86
95	53	79	875.51
95	53	80	829.7
95	54	69	643.82
95	54	70	721.09
95	54	71	821.44
95	54	72	825.21
95	54	73	842.64
95	54	77	931.35
95	54	78	938.14
95	54	79	911.29
95	54	80	837.06
95	55	69	640.88
95	55	70	708.88
95	55	71	837.75
95	55	72	847.26
95	55	73	863.38
95	55	77	988.1
95	55	78	976.92
95	55	79	944.76
95	55	80	865.06
95	56	69	666.55
95	56	70	717.39
95	56	71	861.5
95	56	72	872.75
95	56	73	889.03
95	56	77	931.86
95	56	78	969.86
95	56	79	1006
95	56	80	928.12
95	57	69	775.96
95	57	70	770.38
95	57	71	881.64
95	57	72	899.5
[truncated: 7,412 more rows]
