# Supplementary material for: From mathematics to medicine: A practical primer on topological data analysis (TDA) and the development of related analytic tools for the functional discovery of latent structure in fMRI data
Source: PLoS One. 2021 Aug 12;16(8):e0255859. doi: 10.1371/journal.pone.0255859 (PMC8360597; doi:10.1371/journal.pone.0255859)
Supplement: S1 Data — The included archive of .csv files has one .csv file for each time index. Each .csv file contains a single matrix, which has one column for each of the spatial coordinates x, y, z and one column for the fMRI signal amplitude at voxel (x, y, z) at that time index. This is normalized scan data for a single patient from our study, described in the paper, with an ACC (anterior cingulate cortex) mask applied. This is the data we used, together with our software implementation of our workflow (available at https://github.com/regalski/Wayne-State-TDA), to produce the persistence diagrams, vineyards, and loop locations pictured in the figures and described in the Workflow section of our paper. (ZIP) [file pone.0255859.s004.zip › lea2002_145_121_121_time_260_rdACC.csv]

86	49	77	702.23
86	49	78	695.51
86	49	79	699.17
86	49	80	703.08
86	50	77	701.74
86	50	78	692.03
86	50	79	682.74
86	50	80	681.9
86	51	77	697.93
86	51	78	691.58
86	51	79	691.84
86	51	80	686.34
86	52	77	705.14
86	52	78	695.76
86	52	79	705.96
86	52	80	702.45
86	53	77	778.89
86	53	78	735.73
86	53	79	715.64
86	53	80	703.8
86	54	77	825.47
86	54	78	787.1
86	54	79	776.32
86	54	80	763.09
86	55	77	820.66
86	55	78	809.62
86	55	79	827.45
86	55	80	830.35
86	56	77	818.67
86	56	78	800.19
86	56	79	831.58
86	56	80	860.69
86	57	77	807.03
86	57	78	823.81
86	57	79	842.02
86	57	80	852.76
86	57	81	844.78
86	57	82	827.65
86	58	77	793.71
86	58	78	827.43
86	58	79	845.56
86	58	80	851.92
86	58	81	865.67
86	58	82	867.95
86	59	81	863.58
86	59	82	875.13
86	60	81	747.41
86	60	82	762.88
86	61	81	762.37
86	61	82	780.54
86	62	81	815.6
86	62	82	839.77
86	63	77	850.39
86	63	78	832.15
86	63	79	810.23
86	63	80	783.18
86	63	81	795.6
86	63	82	836.98
86	64	77	856.09
86	64	78	828.22
86	64	79	805.38
86	64	80	750.6
86	64	81	734.7
86	64	82	751.26
86	65	77	856.57
86	65	78	835.91
86	65	79	810.35
86	65	80	749.44
86	65	81	727.62
86	65	82	735.37
86	66	77	841.7
86	66	78	858.2
86	66	79	817.91
86	66	80	762.65
86	66	81	745.72
86	66	82	751.97
86	67	77	798.82
86	67	78	837.41
86	67	79	827.74
86	67	80	798.13
86	68	77	821.36
86	68	78	838.45
86	68	79	820.18
86	68	80	797.9
86	69	77	858.78
86	69	78	825.05
86	69	79	781.42
86	69	80	763.85
86	70	77	773.84
86	70	78	754.88
86	70	79	726.98
86	70	80	715.54
86	71	77	730.39
86	71	78	726.39
86	71	79	715.7
86	71	80	700.18
86	72	77	730.37
86	72	78	723.82
86	72	79	714.13
86	72	80	693.28
86	73	77	717.41
86	73	78	712.98
86	73	79	699.27
86	73	80	687.27
87	46	81	915.1
87	46	82	920.59
87	46	83	915.06
87	46	84	908.83
87	47	81	806.93
87	47	82	814.51
87	47	83	812.21
87	47	84	811.78
87	48	81	739.38
87	48	82	748.88
87	48	83	751.6
87	48	84	749.43
87	49	77	712.33
87	49	78	697.71
87	49	79	702.8
87	49	80	713.5
87	49	81	723.26
87	49	82	723.5
87	49	83	721.52
87	49	84	718.2
87	50	77	696
87	50	78	678.49
87	50	79	691.63
87	50	80	705.66
87	50	81	714.15
87	50	82	704.59
87	50	83	700.73
87	50	84	703.91
87	51	77	693.49
87	51	78	671.92
87	51	79	687.63
87	51	80	694.09
87	52	77	716.81
87	52	78	694.11
87	52	79	702.82
87	52	80	701.78
87	53	77	790.41
87	53	78	737.75
87	53	79	714.92
87	53	80	707.74
87	54	77	836.93
87	54	78	797.73
87	54	79	768.23
87	54	80	748.43
87	55	77	833.64
87	55	78	846.17
87	55	79	830.96
87	55	80	810.8
87	55	81	765.1
87	55	82	744.58
87	55	83	739.04
87	55	84	736.99
87	56	77	836.87
87	56	78	844.69
87	56	79	859.64
87	56	80	856.65
87	56	81	812.24
87	56	82	785.7
87	56	83	765.03
87	56	84	754.79
87	57	77	845.47
87	57	78	868.71
87	57	79	884.09
87	57	80	887.89
87	57	81	846.3
87	57	82	811.15
87	57	83	769.88
87	57	84	747.09
87	58	77	854.23
87	58	78	875.7
87	58	79	888.04
87	58	80	897.14
87	58	81	877.89
87	58	82	865.03
87	58	83	837.15
87	58	84	813.03
87	59	77	853.79
87	59	78	825.97
87	59	79	826.38
87	59	80	843.73
87	59	81	869.17
87	59	82	878.98
87	59	83	867.41
87	59	84	853.21
87	60	77	763.77
87	60	78	759.26
87	60	79	762.53
87	60	80	758.26
87	60	81	745.48
87	60	82	745.71
87	60	83	790.88
87	60	84	817.33
87	61	77	704.38
87	61	78	725.71
87	61	79	747.55
87	61	80	769.64
87	61	81	759.86
87	61	82	751.68
87	61	83	792.55
87	61	84	821.36
87	62	77	810.47
87	62	78	785.68
87	62	79	774.82
87	62	80	809.96
87	62	81	822.74
87	62	82	827.99
87	62	83	830.11
87	62	84	828.63
87	63	77	888.04
87	63	78	842.82
87	63	79	804.82
87	63	80	803.61
87	63	81	826.3
87	63	82	866.14
87	63	83	826.7
87	63	84	789.11
87	64	77	869.97
87	64	78	826.99
87	64	79	784.53
87	64	80	753.17
87	64	81	771.61
87	64	82	821.73
87	64	83	776.88
87	64	84	741.92
87	65	77	831.46
87	65	78	815.04
87	65	79	776
87	65	80	730.67
87	65	81	738.11
87	65	82	775.94
87	65	83	740.36
87	65	84	713.54
87	66	77	817.55
87	66	78	810.64
87	66	79	767.42
87	66	80	735.72
87	66	81	729
87	66	82	743.25
87	66	83	708.89
87	66	84	691.25
87	67	77	830.89
87	67	78	809.52
87	67	79	762.31
87	67	80	729.25
87	67	81	716.13
87	67	82	717.82
87	67	83	714.53
87	67	84	713
87	68	77	840.57
87	68	78	806.44
87	68	79	755.61
87	68	80	731.71
87	68	81	723.81
87	68	82	726.91
87	68	83	727.7
87	68	84	721.42
87	69	77	801.81
87	69	78	770.53
87	69	79	727.81
87	69	80	720.4
87	70	77	729.46
87	70	78	727.57
87	70	79	720.1
87	70	80	705.6
87	71	77	712.53
87	71	78	723.7
87	71	79	722.82
87	71	80	704.07
87	72	77	729.31
87	72	78	727.13
87	72	79	714.03
87	72	80	708.4
87	73	77	723.91
87	73	78	716.81
87	73	79	705.3
87	73	80	700.89
87	73	81	713.37
87	73	82	731.2
87	73	83	754.15
87	73	84	768.55
87	74	81	741.14
87	74	82	790.03
87	74	83	815.29
87	74	84	831.99
87	75	81	769.68
87	75	82	847.21
87	75	83	856.54
87	75	84	871.17
87	76	81	769.12
87	76	82	860.94
87	76	83	893.75
87	76	84	914.63
88	46	81	947.76
88	46	82	951.27
88	46	83	935.12
88	46	84	917.74
88	47	81	844.04
88	47	82	845.34
88	47	83	828.71
88	47	84	812.78
88	48	81	755.73
88	48	82	754.86
88	48	83	751.45
88	48	84	752.59
88	49	77	731.01
88	49	78	721.87
88	49	79	723.37
88	49	80	724.64
88	49	81	726.76
88	49	82	723.55
88	49	83	721.95
88	49	84	726.04
88	50	77	704.77
88	50	78	699.59
88	50	79	717.97
88	50	80	722.24
88	50	81	726.03
88	50	82	716.91
88	50	83	710.44
88	50	84	711.96
88	51	77	711.87
88	51	78	695.71
88	51	79	705.63
88	51	80	705.9
88	52	77	774.22
88	52	78	739.02
88	52	79	726.4
88	52	80	713.9
88	53	77	845.55
88	53	78	812.67
88	53	79	777.29
88	53	80	757.77
88	54	77	876.12
88	54	78	849.54
88	54	79	809.92
88	54	80	786.31
88	55	77	868.55
88	55	78	845.94
88	55	79	829.23
88	55	80	814.24
88	55	81	797.74
88	55	82	794.31
88	55	83	795.63
88	55	84	797.7
88	56	77	863.9
88	56	78	834.09
88	56	79	839.8
88	56	80	833.11
88	56	81	807.32
88	56	82	804.82
88	56	83	806.24
88	56	84	817.65
88	57	77	854.05
88	57	78	849.84
88	57	79	860.19
88	57	80	859.8
88	57	81	832.86
88	57	82	819.22
88	57	83	812.73
88	57	84	827.67
88	58	77	839.08
88	58	78	864.68
88	58	79	877.67
88	58	80	880.42
88	58	81	872.52
88	58	82	869.12
88	58	83	864.33
88	58	84	864.11
88	59	77	876.07
88	59	78	854.58
88	59	79	849.8
88	59	80	853.09
88	59	81	870.31
88	59	82	876.89
88	59	83	863.23
88	59	84	855.78
88	60	77	841.12
88	60	78	813.32
88	60	79	787.2
88	60	80	764.39
88	60	81	733.76
88	60	82	717.73
88	60	83	764.54
88	60	84	791.73
88	61	77	812.63
88	61	78	793.75
88	61	79	782.26
88	61	80	792.35
88	61	81	766.41
88	61	82	747.67
88	61	83	799.81
88	61	84	827.47
88	62	77	895.16
88	62	78	833.99
88	62	79	804.44
88	62	80	852.87
88	62	81	855.51
88	62	82	848.61
88	62	83	863.99
88	62	84	864.14
88	63	77	920.94
88	63	78	848.02
88	63	79	799.35
88	63	80	835.89
88	63	81	867.39
88	63	82	895.13
88	63	83	872.6
88	63	84	837.29
88	64	77	893.78
88	64	78	816.75
88	64	79	752.21
88	64	80	784.15
88	64	81	836.56
88	64	82	893.72
88	64	83	846.08
88	64	84	795.13
88	65	77	861.88
88	65	78	792.95
88	65	79	721.24
88	65	80	741.75
88	65	81	798.67
88	65	82	868.57
88	65	83	812.31
88	65	84	756.96
88	66	77	858.7
88	66	78	795.7
88	66	79	725.72
88	66	80	736.73
88	66	81	772.13
88	66	82	813.11
88	66	83	754.79
88	66	84	707.97
88	67	77	841.03
88	67	78	776.13
88	67	79	713.23
88	67	80	711
88	67	81	721.94
88	67	82	735.35
88	67	83	730.8
88	67	84	728.46
88	68	77	805.44
88	68	78	760.83
88	68	79	718.04
88	68	80	705.68
88	68	81	711.15
88	68	82	724.56
88	68	83	742.39
88	68	84	749.29
88	69	77	757.76
88	69	78	746.11
88	69	79	728.97
88	69	80	709.92
88	70	77	718.4
88	70	78	713.7
88	70	79	707.74
88	70	80	707.5
88	71	77	709.09
88	71	78	706.23
88	71	79	705.31
88	71	80	716.66
88	72	77	717.8
88	72	78	710.95
88	72	79	706.49
88	72	80	726.55
88	73	77	733
88	73	78	724.16
88	73	79	716.42
88	73	80	724.81
88	73	81	735.32
88	73	82	747.94
88	73	83	773.25
88	73	84	787.44
88	74	81	773.78
88	74	82	819.84
88	74	83	847.95
88	74	84	861.24
88	75	81	835.19
88	75	82	913.45
88	75	83	891.17
88	75	84	886.25
88	76	81	837.27
88	76	82	928.55
88	76	83	897.42
88	76	84	899.15
89	46	81	954.42
89	46	82	958.79
89	46	83	930.42
89	46	84	896.25
89	47	81	871.37
89	47	82	866.9
89	47	83	834.87
89	47	84	795.58
89	48	81	781.67
89	48	82	772.28
89	48	83	756.16
89	48	84	744.26
89	49	77	731.61
89	49	78	719.26
89	49	79	712.91
89	49	80	736.86
89	49	81	743.24
89	49	82	738.25
89	49	83	733.27
89	49	84	732.39
89	50	74	712.98
89	50	75	733.65
89	50	76	755.14
89	50	77	723.67
89	50	78	716.95
89	50	79	729.83
89	50	80	740.55
89	50	81	743.46
89	50	82	735.77
89	50	83	728.24
89	50	84	723.87
89	51	74	686.58
89	51	75	743.46
89	51	76	797.68
89	51	77	761
89	51	78	744.39
89	51	79	740.47
89	51	80	732.55
89	51	81	725.35
89	51	82	724.76
89	51	83	725.49
89	51	84	726.38
89	52	74	737.64
89	52	75	808.13
89	52	76	882.33
89	52	77	854.38
89	52	78	820.36
89	52	79	779.77
89	52	80	758.13
89	52	81	742.93
89	52	82	745.86
89	52	83	745.11
89	52	84	736.84
89	53	74	778.48
89	53	75	843.91
89	53	76	907.82
89	53	77	897.41
89	53	78	880.55
89	53	79	846.13
89	53	80	832.74
89	53	81	823.93
89	53	82	799.68
89	53	83	778.09
89	53	84	751.08
89	54	74	792.57
89	54	75	850.92
89	54	76	900.07
89	54	77	903.64
89	54	78	890.29
89	54	79	858.49
89	54	80	847.59
89	54	81	850.41
89	54	82	833.1
89	54	83	821.55
89	54	84	829.11
89	55	75	838.86
89	55	76	894.11
89	55	77	886.73
89	55	78	860.75
89	55	79	846.53
89	55	80	844.47
89	55	81	850.92
89	55	82	850.54
89	55	83	855.74
89	55	84	867.23
89	56	75	797.71
89	56	76	855.99
89	56	77	857.95
89	56	78	828.2
89	56	79	839.13
89	56	80	841.24
89	56	81	830.37
89	56	82	847.17
89	56	83	879.14
89	56	84	867.06
89	57	75	795.47
89	57	76	834.02
89	57	77	844.89
89	57	78	833.15
89	57	79	826.58
89	57	80	823.3
89	57	81	834.83
89	57	82	860.11
89	57	83	892.24
89	57	84	899.88
89	58	77	846.43
89	58	78	860.45
89	58	79	845.7
89	58	80	842.41
89	58	81	881.94
89	58	82	907.61
89	58	83	923.2
89	58	84	930.78
89	59	77	861.5
89	59	78	854.81
89	59	79	859.7
89	59	80	869.78
89	59	81	895.43
89	59	82	901.62
89	59	83	874.98
89	59	84	866.81
89	60	77	820.53
89	60	78	790.46
89	60	79	778.52
89	60	80	764.93
89	60	81	721.29
89	60	82	690.9
89	60	83	702.84
89	60	84	741.85
89	61	77	805.72
89	61	78	772.77
89	61	79	763.81
89	61	80	775.76
89	61	81	734.45
89	61	82	712.61
89	61	83	755.56
89	61	84	803.77
89	62	77	909.33
89	62	78	838.99
89	62	79	818.18
89	62	80	876.02
89	62	81	858.55
89	62	82	854.76
89	62	83	894.58
89	62	84	902.71
89	63	77	915.56
89	63	78	832.22
89	63	79	800.4
89	63	80	876.26
89	63	81	896.92
89	63	82	914.1
89	63	83	926.46
89	63	84	899.78
89	64	77	884.96
89	64	78	796.94
89	64	79	746.27
89	64	80	822.08
89	64	81	866.54
89	64	82	905.92
89	64	83	888.57
89	64	84	839.89
89	65	77	865.6
89	65	78	780.11
89	65	79	717.35
89	65	80	783.14
89	65	81	839.84
89	65	82	898.93
89	65	83	862.45
89	65	84	804.61
89	66	75	848.61
89	66	76	857.18
89	66	77	853.02
89	66	78	780.27
89	66	79	718.85
89	66	80	759.05
89	66	81	812.67
89	66	82	871.52
89	66	83	824.66
89	66	84	768.97
89	67	75	869.42
89	67	76	845.3
89	67	77	813.93
89	67	78	755.16
89	67	79	704.79
89	67	80	722.6
89	67	81	751.73
89	67	82	782.26
89	67	83	767.01
89	67	84	742.29
89	68	75	859.28
89	68	76	806.38
89	68	77	781.02
89	68	78	746.81
89	68	79	716.17
89	68	80	715.99
89	68	81	726.36
89	68	82	741.29
89	68	83	749.94
89	68	84	746.31
89	69	74	842.27
89	69	75	795.91
89	69	76	750.46
89	69	77	753.07
89	69	78	755.23
89	69	79	753.24
89	69	80	730.21
89	69	81	727.64
89	69	82	737.53
89	69	83	756.71
89	69	84	760.32
89	70	74	784.61
89	70	75	755.41
89	70	76	726.51
89	70	77	731.31
89	70	78	726.63
89	70	79	721.84
89	70	80	728.64
89	70	81	738.64
89	70	82	749.59
89	70	83	762.03
89	70	84	763.37
89	71	74	736.95
89	71	75	725.74
89	71	76	718.54
89	71	77	723.5
89	71	78	714.39
89	71	79	707.54
89	71	80	734.38
89	71	81	748.15
89	71	82	758.22
89	71	83	749.11
89	71	84	736.8
89	72	74	726.98
89	72	75	720.24
89	72	76	723.6
89	72	77	724.19
89	72	78	720.62
89	72	79	718.47
89	72	80	740.93
89	72	81	757.54
89	72	82	775.01
89	72	83	738.39
89	72	84	711.09
89	73	74	734.92
89	73	75	730.53
89	73	76	736.62
89	73	77	738.87
89	73	78	732.75
89	73	79	727
89	73	80	746.14
89	73	81	768.76
89	73	82	798.04
89	73	83	812.15
89	73	84	816.48
89	74	81	816.85
89	74	82	860.79
89	74	83	887.09
89	74	84	895.95
89	75	81	888.81
89	75	82	944.65
89	75	83	928.49
89	75	84	917.28
89	76	81	895.86
89	76	82	965.69
89	76	83	929.65
89	76	84	915.2
90	46	81	938.84
90	46	82	935.46
90	46	83	906.35
90	46	84	873.91
90	47	81	883.75
90	47	82	871.03
90	47	83	828.07
90	47	84	773.57
90	48	81	802.54
90	48	82	791.54
90	48	83	768.36
90	48	84	733.88
90	49	74	751.1
90	49	75	746.6
90	49	76	743.75
90	49	81	769.51
90	49	82	767.71
90	49	83	757.44
90	49	84	732.52
90	50	74	730.45
90	50	75	741.26
90	50	76	755.3
90	50	77	742.56
90	50	78	732.59
90	50	79	736.36
90	50	80	761.46
90	50	81	772.98
90	50	82	771.23
90	50	83	755.29
90	50	84	723.94
90	51	74	699.09
90	51	75	749.05
90	51	76	806.96
90	51	77	793.84
90	51	78	782.56
90	51	79	771.82
90	51	80	768.62
90	51	81	762.24
90	51	82	750.15
90	51	83	734.68
90	51	84	717.15
90	52	74	750.81
90	52	75	810.02
90	52	76	884.18
90	52	77	901.86
90	52	78	883.86
90	52	79	833.99
90	52	80	811.28
90	52	81	799.54
90	52	82	776.43
90	52	83	751.02
90	52	84	730.39
90	53	74	783.84
90	53	75	834.85
90	53	76	888.54
90	53	77	913.22
90	53	78	922.11
90	53	79	909.51
90	53	80	906.19
90	53	81	910.67
90	53	82	862.32
90	53	83	814.85
90	53	84	765.6
90	54	74	783.36
90	54	75	838.04
90	54	76	879.64
90	54	77	901.56
90	54	78	906.82
90	54	79	895.95
90	54	80	902.11
90	54	81	928.02
90	54	82	899.28
90	54	83	875.49
90	54	84	863.47
90	55	74	783.79
90	55	75	828.74
90	55	76	880.45
90	55	77	895.55
90	55	78	893.16
90	55	79	879.51
90	55	80	882.46
90	55	81	896.22
90	55	82	897.27
90	55	83	902.8
90	55	84	911.14
90	56	74	798.92
90	56	75	803.81
90	56	76	843.94
90	56	77	869.21
90	56	78	874.57
90	56	79	889.31
90	56	80	888.32
90	56	81	863.67
90	56	82	879.95
90	56	83	912.13
90	56	84	907.09
90	57	74	838.12
90	57	75	813.63
90	57	76	827.71
90	57	77	844
90	57	78	852.78
90	57	79	844.43
90	57	80	837.3
90	57	81	865.59
90	57	82	897.33
90	57	83	924.57
90	57	84	921.7
90	58	74	882.27
90	58	75	888.7
90	58	76	867.74
90	58	77	862.95
90	58	78	877.28
90	58	79	840.09
90	58	80	831.09
90	58	81	920.05
90	58	82	969.08
90	58	83	973.59
90	58	84	971.99
90	59	75	837.65
90	59	76	835.74
90	59	77	840.37
90	59	78	842.19
90	59	79	856.6
90	59	80	890.7
90	59	81	963.89
90	59	82	994.98
90	59	83	935.59
90	59	84	913.59
90	60	75	732.9
90	60	76	734.2
90	60	77	726.48
90	60	78	710.36
90	60	79	724.1
90	60	80	746.74
90	60	81	718.72
90	60	82	685.85
90	60	83	651.08
90	60	84	686.71
90	61	77	722.38
90	61	78	700.89
90	61	79	708.47
90	61	80	735.91
90	61	81	663.95
90	61	82	611.31
90	61	83	616.25
90	61	84	689.07
90	62	75	844.04
90	62	76	858.42
90	62	77	892.75
90	62	78	849.1
90	62	79	833.4
90	62	80	860.85
90	62	81	779.96
90	62	82	733.07
90	62	83	768.61
90	62	84	820.99
90	63	75	807.33
90	63	76	833.97
90	63	77	894.55
90	63	78	833.38
90	63	79	819.42
90	63	80	890.79
90	63	81	873.61
90	63	82	866.98
90	63	83	915.95
90	63	84	917.81
90	64	75	801.82
90	64	76	818.1
90	64	77	846.81
90	64	78	785.88
90	64	79	772.06
90	64	80	853.66
90	64	81	853.14
90	64	82	852.02
90	64	83	872.18
90	64	84	854.68
90	65	74	818.74
90	65	75	853.22
90	65	76	864.68
90	65	77	830.3
90	65	78	782.39
90	65	79	762.6
90	65	80	829.02
90	65	81	845.97
90	65	82	863.24
90	65	83	863.4
90	65	84	833.62
90	66	74	867.81
90	66	75	871.31
90	66	76	847.24
90	66	77	810.17
90	66	78	756.71
90	66	79	726.97
90	66	80	773.18
90	66	81	835.7
90	66	82	903.62
90	66	83	882.99
90	66	84	831.09
90	67	74	895.7
90	67	75	856.15
90	67	76	810.18
90	67	77	780.31
90	67	78	737.1
90	67	79	709.4
90	67	80	747.84
90	67	81	786.01
90	67	82	820.5
90	67	83	800.69
90	67	84	765.59
90	68	74	890.02
90	68	75	837.06
90	68	76	780.93
90	68	77	771.64
90	68	78	745.15
90	68	79	724.45
90	68	80	755.49
90	68	81	760.24
90	68	82	758.76
90	68	83	756.69
90	68	84	751.58
90	69	74	840.54
90	69	75	797.56
90	69	76	757.94
90	69	77	766.56
90	69	78	764.85
90	69	79	763.48
90	69	80	768.09
90	69	81	749.42
90	69	82	732.61
90	69	83	756.04
90	69	84	767.48
90	70	74	783.69
90	70	75	766.7
90	70	76	747.68
90	70	77	749.59
90	70	78	745.05
90	70	79	743.43
90	70	80	752.82
90	70	81	754.9
90	70	82	756.77
90	70	83	760.01
90	70	84	760.12
90	71	74	738.12
90	71	75	741.92
90	71	76	741.18
90	71	77	738.92
90	71	78	734.88
90	71	79	733.67
90	71	80	749.82
90	71	81	763.67
90	71	82	775.5
90	71	83	762.57
90	71	84	753.99
90	72	74	740.18
90	72	75	740.41
90	72	76	743.11
90	72	77	737.62
90	72	78	743.52
90	72	79	754.04
90	72	80	764.72
90	72	81	774.54
90	72	82	787.37
90	72	83	783.22
90	72	84	771.4
90	73	74	758.62
90	73	75	753.26
90	73	76	749.86
90	73	81	820.65
90	73	82	849.5
90	73	83	856.39
90	73	84	853.23
90	74	81	888.05
90	74	82	924.02
90	74	83	929.46
90	74	84	929.88
90	75	81	946.23
90	75	82	976.7
90	75	83	976.73
90	75	84	968.21
90	76	81	938.9
90	76	82	975.73
90	76	83	981.87
90	76	84	972.83
91	47	81	894.51
91	47	82	884.57
91	47	83	864.36
91	47	84	840.94
91	48	81	815.73
91	48	82	790.5
91	48	83	785.42
91	48	84	784.39
91	49	74	778.95
91	49	75	758.49
91	49	76	746.82
91	49	81	770.56
91	49	82	753.87
91	49	83	757.62
91	49	84	762.84
91	50	74	763.96
91	50	75	748.49
91	50	76	743.97
91	50	81	768.73
91	50	82	764.82
91	50	83	761.8
91	50	84	753.65
91	51	74	739.5
91	51	75	756.27
91	51	76	777.89
91	51	81	760.06
91	51	82	753.53
91	51	83	744.88
91	51	84	737.15
91	52	74	785.72
91	52	75	812.06
91	52	76	846.04
91	52	81	795.62
91	52	82	776.54
91	52	83	755.01
91	52	84	736.72
91	53	74	823.51
91	53	75	850.43
91	53	76	872.38
91	53	81	905.45
91	53	82	849.06
91	53	83	802.07
91	53	84	763.66
91	54	74	817.62
91	54	75	862.16
91	54	76	871.43
91	54	81	943.78
91	54	82	913.6
91	54	83	884.45
91	54	84	839.12
91	55	74	811.59
91	55	75	858.16
91	55	76	876.26
91	55	81	936.79
91	55	82	939.36
91	55	83	937.49
91	55	84	901.27
91	56	74	817.9
91	56	75	850.07
91	56	76	865.25
91	56	81	912.89
91	56	82	921.66
91	56	83	936.78
91	56	84	919.65
91	57	74	852.83
91	57	75	856.1
91	57	76	851.19
91	57	77	884.12
91	57	78	925.37
91	57	79	918.63
91	57	80	912.11
91	57	81	920.82
91	57	82	921.25
91	57	83	918.84
91	57	84	916.28
91	58	74	907.09
91	58	75	909.11
91	58	76	887.89
91	58	77	892.49
91	58	78	928.63
91	58	79	901.76
91	58	80	898.29
91	58	81	966.05
91	58	82	980.75
91	58	83	964.06
91	58	84	967.35
91	59	74	854.91
91	59	75	886.81
91	59	76	861.28
91	59	77	851.43
91	59	78	864.68
91	59	79	875.64
91	59	80	901.16
91	59	81	966.1
91	59	82	990.34
91	59	83	948.13
91	59	84	919.6
91	60	74	738.16
91	60	75	733.82
91	60	76	721.51
91	60	77	715.8
91	60	78	709.28
91	60	79	706.26
91	60	80	705.85
91	60	81	757.85
91	60	82	760.39
91	60	83	702.01
91	60	84	683.75
91	61	74	708.51
91	61	75	623.8
91	61	76	661.37
91	61	77	698.81
91	61	78	709.78
91	61	79	702.43
91	61	80	680.67
91	61	81	708.84
91	61	82	693.43
91	61	83	634.24
91	61	84	640.74
91	62	74	871.05
91	62	75	738.09
91	62	76	793.65
91	62	77	877.4
91	62	78	900.13
91	62	79	880.12
91	62	80	831.31
91	62	81	819.62
91	62	82	796.29
91	62	83	767.72
91	62	84	788.9
91	63	74	855.88
91	63	75	794.97
91	63	76	837.52
91	63	77	881.77
91	63	78	859.09
91	63	79	859.85
91	63	80	894.89
91	63	81	910.42
91	63	82	909.6
91	63	83	895.98
91	63	84	905.18
91	64	74	789.13
91	64	75	843.72
91	64	76	847.58
91	64	77	827.19
91	64	78	790.37
91	64	79	794.6
91	64	80	840.18
91	64	81	863.72
91	64	82	875.69
91	64	83	852.76
91	64	84	854.33
91	65	74	827.8
91	65	75	870.74
91	65	76	862.23
91	65	77	798.47
91	65	78	780.27
91	65	79	776.45
91	65	80	799.79
91	65	81	840.3
91	65	82	876.11
91	65	83	858.92
91	65	84	848.82
91	66	74	870.53
91	66	75	877.46
91	66	76	848.2
91	66	77	799.06
91	66	78	764.03
91	66	79	754
91	66	80	792.79
91	66	81	850.28
91	66	82	907.49
91	66	83	910.01
91	66	84	875.94
91	67	74	884.47
91	67	75	858.96
91	67	76	818.46
91	67	81	809.78
91	67	82	840.36
91	67	83	851.21
91	67	84	819.47
91	68	74	861.65
91	68	75	830.09
91	68	76	791.74
91	68	81	786.42
91	68	82	782.13
91	68	83	792.39
91	68	84	783.63
91	69	74	817.81
91	69	75	793.53
91	69	76	769.68
91	69	81	784.21
91	69	82	767.07
91	69	83	770.17
91	69	84	770.83
91	70	74	781.56
91	70	75	780.48
91	70	76	772.07
91	70	81	762.76
91	70	82	758.83
91	70	83	758.56
91	70	84	755.2
91	71	74	761.52
91	71	75	783.41
91	71	76	788.86
91	71	81	759.18
91	71	82	769.76
91	71	83	769.02
91	71	84	764.16
91	72	74	754.82
91	72	75	765.57
91	72	76	773.26
91	72	81	796.58
91	72	82	813.8
91	72	83	817.56
91	72	84	815.36
91	73	74	759.46
91	73	75	757.81
91	73	76	758.5
91	73	81	854.73
91	73	82	876.84
91	73	83	885.07
91	73	84	888.62
91	74	74	771.97
91	74	75	758.93
91	74	76	746.41
91	74	81	915.7
91	74	82	935.96
91	74	83	953.16
91	74	84	963.37
91	75	81	965.15
91	75	82	978.95
91	75	83	1001
91	75	84	1009.4
91	76	81	949.24
91	76	82	980.75
91	76	83	1006.9
91	76	84	1014.8
92	47	81	944.41
92	47	82	945.24
92	47	83	922.34
92	47	84	915.49
92	48	81	858.7
92	48	82	851.63
92	48	83	850.96
92	48	84	859.06
92	49	74	804.62
92	49	75	785.29
92	49	76	763.13
92	49	81	789.94
92	49	82	786.27
92	49	83	798.8
92	49	84	812.96
92	50	74	797.85
92	50	75	763.19
92	50	76	741.47
92	50	81	762.79
92	50	82	760.96
92	50	83	769.33
92	50	84	779.88
92	51	74	783.96
92	51	75	765.78
92	51	76	753.06
92	51	81	748.41
92	51	82	752.71
92	51	83	757.07
92	51	84	760.23
92	52	74	827.31
92	52	75	815.43
92	52	76	802.67
92	52	81	765.49
92	52	82	769.65
92	52	83	763.05
92	52	84	746.33
92	53	74	874.86
92	53	75	876.45
92	53	76	861.72
92	53	81	810.9
92	53	82	795.08
92	53	83	773.06
92	53	84	747.47
92	54	74	879.81
92	54	75	906.94
92	54	76	900.09
92	54	81	855.39
92	54	82	846.86
92	54	83	828.07
92	54	84	777.75
92	55	74	868.78
92	55	75	918.82
92	55	76	923.47
92	55	81	890.39
92	55	82	894.73
92	55	83	890.38
92	55	84	837.23
92	56	74	852.05
92	56	75	914.46
92	56	76	911.35
92	56	81	900.92
92	56	82	897.9
92	56	83	896.7
92	56	84	878.84
92	57	74	847.71
92	57	75	895.8
92	57	76	882.33
92	57	77	903.86
92	57	78	930.14
92	57	79	929.7
92	57	80	920.86
92	57	81	915.1
92	57	82	899.43
92	57	83	883.77
92	57	84	883.49
92	58	74	886.05
92	58	75	897.43
92	58	76	894.68
92	58	77	920.93
92	58	78	962.35
92	58	79	949.58
92	58	80	944.27
92	58	81	953.85
92	58	82	939.06
92	58	83	919.15
92	58	84	924.13
92	59	74	910.66
92	59	75	933.71
92	59	76	904.25
92	59	77	897.42
92	59	78	918.77
92	59	79	930.41
92	59	80	941.82
92	59	81	948.66
92	59	82	943.76
92	59	83	917.45
92	59	84	893.95
92	60	74	828.77
92	60	75	822.75
92	60	76	802.6
92	60	77	799.73
92	60	78	811.55
92	60	79	764.88
92	60	80	722.92
92	60	81	797.7
92	60	82	823.83
92	60	83	788.2
92	60	84	721.54
92	61	74	735.24
92	61	75	634.39
92	61	76	701.03
92	61	77	785.81
92	61	78	806.25
92	61	79	744.31
92	61	80	693.17
92	61	81	809.5
92	61	82	853.46
92	61	83	803.34
92	61	84	719.3
92	62	74	804.32
92	62	75	571.59
92	62	76	702.65
92	62	77	888.76
92	62	78	901.47
92	62	79	884.68
92	62	80	856.66
92	62	81	918.92
92	62	82	938.41
92	62	83	891.93
92	62	84	847.13
92	63	74	797.52
92	63	75	714.33
92	63	76	802.96
92	63	77	889.58
92	63	78	861.36
92	63	79	870.84
92	63	80	900.95
92	63	81	942.09
92	63	82	962.41
92	63	83	929.13
92	63	84	926.81
92	64	74	733.16
92	64	75	846.44
92	64	76	872.91
92	64	77	857.95
92	64	78	811.9
92	64	79	803.29
92	64	80	827.64
92	64	81	878.69
92	64	82	913.95
92	64	83	883.07
92	64	84	884.66
92	65	74	737.71
92	65	75	859.22
92	65	76	893.56
92	65	77	866.09
92	65	78	806.36
92	65	79	774.27
92	65	80	767.51
92	65	81	833.55
92	65	82	895.24
92	65	83	885.71
92	65	84	885.71
92	66	74	804
92	66	75	860.31
92	66	76	862.82
92	66	77	835.38
92	66	78	800.13
92	66	79	773.06
92	66	80	770.25
92	66	81	838.11
92	66	82	905.07
92	66	83	931.75
92	66	84	924.74
92	67	74	856.14
92	67	75	853.12
92	67	76	837.58
92	67	81	799.64
92	67	82	851.06
92	67	83	892.42
92	67	84	881.47
92	68	74	850.21
92	68	75	832.34
92	68	76	817.71
92	68	81	770.32
92	68	82	796.85
92	68	83	826.11
92	68	84	820.72
92	69	74	831.18
92	69	75	809.7
92	69	76	786.36
92	69	81	775.81
92	69	82	786.3
92	69	83	783.9
92	69	84	777.27
92	70	74	806.48
92	70	75	794.73
92	70	76	774.22
92	70	81	756.25
92	70	82	765.39
92	70	83	762.47
92	70	84	756.34
92	71	74	790.68
92	71	75	794.98
92	71	76	782.51
92	71	81	750.76
92	71	82	763.47
92	71	83	777.27
92	71	84	778.44
92	72	74	796.68
92	72	75	782.84
92	72	76	769.47
92	72	81	816.63
92	72	82	838.63
92	72	83	847.61
92	72	84	852.81
92	73	74	786.86
92	73	75	769.74
92	73	76	760.22
92	73	81	879.77
92	73	82	905.26
92	73	83	911.51
92	73	84	916.96
92	74	74	764.68
92	74	75	760.4
92	74	76	762.77
92	74	81	933.06
92	74	82	958.24
92	74	83	972.35
92	74	84	981.68
92	75	81	957.46
92	75	82	986.8
92	75	83	1009.9
92	75	84	1028.9
92	76	81	940.25
92	76	82	981.85
92	76	83	1001.9
92	76	84	1024.1
93	49	74	791.92
93	49	75	808.41
93	49	76	798.16
93	50	74	773.87
93	50	75	777.2
93	50	76	769.2
93	50	81	775.97
93	50	82	769.35
93	50	83	781.11
93	50	84	798.45
93	51	74	779.89
93	51	75	771.44
93	51	76	760.24
93	51	81	765.98
93	51	82	755.99
93	51	83	766.49
93	51	84	778.53
93	52	74	805.36
93	52	75	788.46
93	52	76	773.54
93	52	81	771.47
93	52	82	767.73
93	52	83	774.46
93	52	84	773.78
93	53	74	859.7
93	53	75	849.06
93	53	76	830.17
93	53	81	752.7
93	53	82	754.6
93	53	83	758.48
93	53	84	751.58
93	54	71	742.27
93	54	72	769.82
93	54	73	788.06
93	54	74	902.63
93	54	75	917.88
93	54	76	896.43
93	54	81	767.72
93	54	82	772.71
93	54	83	764.41
93	54	84	733.4
93	55	71	737.74
93	55	72	771.8
93	55	73	777.58
93	55	74	930.31
93	55	75	970.46
93	55	76	949.21
93	55	81	804.69
93	55	82	806.22
93	55	83	795.56
93	55	84	765.59
93	56	71	767.65
93	56	72	800.25
93	56	73	765.24
93	56	74	900.44
93	56	75	954.78
93	56	76	937.18
93	56	81	839.49
93	56	82	823.81
93	56	83	806.91
93	56	84	802.67
93	57	71	822.57
93	57	72	842.4
93	57	73	752.39
93	57	74	832.48
93	57	75	894.54
93	57	76	900.11
93	57	77	914.45
93	57	78	925.84
93	57	79	906.82
93	57	80	886.9
93	58	71	850.66
93	58	72	929.01
93	58	73	842.02
93	58	74	857.14
93	58	75	887.08
93	58	76	911.27
93	58	77	938.37
93	58	78	962.29
93	58	79	943.89
93	58	80	929.68
93	59	71	826.8
93	59	72	940.94
93	59	73	901.9
93	59	74	900.36
93	59	75	907.85
93	59	76	897.4
93	59	77	901.97
93	59	78	916.92
93	59	79	927.95
93	59	80	934.99
93	60	71	774.12
93	60	72	843.19
93	60	73	807.04
93	60	74	798.79
93	60	75	846.55
93	60	76	830.72
93	60	77	816.22
93	60	78	818.51
93	60	79	762.1
93	60	80	724.23
93	61	74	595.41
93	61	75	694.54
93	61	76	750.77
93	61	77	801.21
93	61	78	810.75
93	61	79	739.84
93	61	80	691.89
93	62	71	757.38
93	62	72	870.28
93	62	73	801.7
93	62	74	718.03
93	62	75	656.08
93	62	76	766.18
93	62	77	889.75
93	62	78	882.62
93	62	79	874.81
93	62	80	877.2
93	63	71	761.8
93	63	72	904.82
93	63	73	874.64
93	63	74	818.5
93	63	75	787.81
93	63	76	837.75
93	63	77	889.26
93	63	78	864.32
93	63	79	877.39
93	63	80	896.77
93	64	71	773.73
93	64	72	861.45
93	64	73	857.49
93	64	74	821.35
93	64	75	883.45
93	64	76	898.14
93	64	77	883.04
93	64	78	841.89
93	64	79	824.43
93	64	80	822.26
93	65	71	755.54
93	65	72	886.24
93	65	73	866.97
93	65	74	791.43
93	65	75	888.18
93	65	76	921.61
93	65	77	910.77
93	65	78	856.84
93	65	79	806.99
93	65	80	762.71
93	66	71	746.23
93	66	72	888.86
93	66	73	904.01
93	66	74	861.21
93	66	75	896.47
93	66	76	904.96
93	67	71	744.38
93	67	72	868.19
93	67	73	916.23
93	67	74	901.92
93	67	75	891.81
93	67	76	890.01
93	67	81	772.48
93	67	82	833.58
93	67	83	893.4
93	67	84	904.7
93	68	71	712.44
93	68	72	876.93
93	68	73	928.83
93	68	74	877.56
93	68	75	870.81
93	68	76	871.96
93	68	81	749.06
93	68	82	798.24
93	68	83	826.68
93	68	84	826.41
93	69	71	664.32
93	69	72	821.06
93	69	73	886.72
93	69	74	853.78
93	69	75	840.81
93	69	76	822.48
93	69	81	766.63
93	69	82	796.32
93	69	83	781.61
93	69	84	770.64
93	70	74	818.51
93	70	75	807.83
93	70	76	791.12
93	70	81	754.79
93	70	82	773.31
93	70	83	763.39
93	70	84	759.66
93	71	74	782.9
93	71	75	793.57
93	71	76	790.01
93	71	81	745.48
93	71	82	760.32
93	71	83	782.52
93	71	84	792.85
93	72	74	806.29
93	72	75	814.28
93	72	76	799.49
93	72	81	826.06
93	72	82	855.06
93	72	83	867.97
93	72	84	879.55
93	73	74	812.71
93	73	75	810.01
93	73	76	796.33
93	73	81	901.21
93	73	82	932.99
93	73	83	932.88
93	73	84	938.05
93	74	74	806.52
93	74	75	796.58
93	74	76	792.5
94	49	74	802.53
94	49	75	810.89
94	49	76	806.71
94	50	71	850.04
94	50	72	828.51
94	50	73	798.79
94	50	74	763.24
94	50	75	774.42
94	50	76	776.44
94	51	71	851.87
94	51	72	825.93
94	51	73	801.94
94	51	74	778.74
94	51	75	765.53
94	51	76	756.73
94	52	71	841.66
94	52	72	824.16
94	52	73	808.14
94	52	74	796.81
94	52	75	783.76
94	52	76	773.92
94	53	69	567.65
94	53	70	645.05
94	53	71	844.91
94	53	72	845.65
94	53	73	830.07
94	53	74	834.19
94	53	75	821.06
94	53	76	810.8
94	54	69	543.38
94	54	70	582.05
94	54	71	768.76
94	54	72	804.07
94	54	73	817.05
94	54	74	872.86
94	54	75	876.26
94	54	76	865.57
94	54	78	820.85
94	54	79	803.34
94	54	80	779.74
94	55	69	541.24
94	55	70	567.02
94	55	71	738.31
94	55	72	777.44
94	55	73	791.5
94	55	74	912.31
94	55	75	951.17
94	55	76	938.96
94	55	78	899.18
94	55	79	868.78
94	55	80	811.55
94	56	69	602.23
94	56	70	631.64
94	56	71	776.34
94	56	72	812.55
94	56	73	795.39
94	56	74	914.91
94	56	75	956.74
94	56	76	948.55
94	56	78	938.61
94	56	79	922.38
94	56	80	861.22
94	57	71	808.62
94	57	72	851.94
94	57	73	801.66
94	57	74	862.29
94	57	75	908.38
94	57	76	934.87
94	57	77	938.16
94	57	78	938.54
94	57	79	920.42
94	57	80	882.7
94	58	71	840.26
94	58	72	903.17
94	58	73	844.54
94	58	74	860.99
94	58	75	898.96
94	58	76	953.57
94	58	77	970.61
94	58	78	974.51
94	58	79	945.18
94	58	80	918.96
94	59	71	856.65
94	59	72	935.44
94	59	73	914.41
94	59	74	914.33
94	59	75	916
94	59	76	916.14
94	59	77	913.26
94	59	78	908.16
94	59	79	918.92
94	59	80	915.97
94	60	71	753.66
94	60	72	789.4
94	60	73	781.02
94	60	74	782.42
94	60	75	815.32
94	60	76	824.58
94	60	77	808.63
94	60	78	778.66
94	60	79	738.69
94	60	80	727.41
94	61	71	602.4
94	61	72	578.37
94	61	73	542.6
94	61	74	561.85
94	61	75	682.39
94	61	76	765.34
94	61	77	803.77
94	61	78	786.8
94	61	79	714.58
94	61	80	688.11
94	62	71	675.96
94	62	72	726.37
94	62	73	705.82
94	62	74	723.74
94	62	75	799.23
94	62	76	870
94	62	77	910.18
94	62	78	900.54
94	62	79	872.17
94	62	80	870.1
94	63	71	786.62
94	63	72	892.38
94	63	73	885.38
94	63	74	888.13
94	63	75	915.8
94	63	76	921.4
94	63	77	915.14
94	63	78	896.57
94	63	79	894.62
94	63	80	895.67
94	64	71	808.58
94	64	72	908.55
94	64	73	921.4
94	64	74	912.32
94	64	75	936.61
94	64	76	931.27
94	64	77	916.45
94	64	78	890.59
94	64	79	864.57
94	64	80	841.75
94	65	71	781.93
94	65	72	909.54
94	65	73	915.1
94	65	74	878.2
94	65	75	925.48
94	65	76	940.6
94	65	77	943.21
94	65	78	925.31
94	65	79	881.67
94	65	80	819.42
94	66	71	766.88
94	66	72	899.29
94	66	73	921.59
94	66	74	904.33
94	66	75	933.71
94	66	76	943.25
94	66	78	948
94	66	79	899.39
94	66	80	815.83
94	67	69	648.5
94	67	70	702.66
94	67	71	734.05
94	67	72	866.32
94	67	73	910.44
94	67	74	901.5
94	67	75	914.98
94	67	76	929.26
94	67	78	949.73
94	67	79	891.84
94	67	80	789.11
94	68	69	587.93
94	68	70	642.4
94	68	71	700.03
94	68	72	847.11
94	68	73	892.58
94	68	74	864.13
94	68	75	881.05
94	68	76	900.16
94	68	78	928.86
94	68	79	870.98
94	68	80	765.76
94	69	69	579.23
94	69	70	602.71
94	69	71	635.45
94	69	72	787.72
94	69	73	850.3
94	69	74	838.12
94	69	75	847.82
94	69	76	844.89
94	69	78	842.11
94	69	79	822.65
94	69	80	779.78
94	70	69	571.98
94	70	70	561.78
94	70	71	567.63
94	70	72	730.34
94	70	73	808.1
94	70	74	805.35
94	70	75	813.15
94	70	76	805.39
94	71	71	555.89
94	71	72	714.88
94	71	73	795.15
94	71	74	777.88
94	71	75	790.86
94	71	76	792.98
94	72	71	553.79
94	72	72	716.13
94	72	73	817.24
94	72	74	801.62
94	72	75	817.32
94	72	76	812.51
94	73	71	554.3
94	73	72	712.79
94	73	73	830.88
94	73	74	811.54
94	73	75	817.78
94	73	76	818.73
94	74	74	803.19
94	74	75	795.09
94	74	76	803.48
95	50	71	859.65
95	50	72	831.41
95	50	73	802.02
95	51	71	867.61
95	51	72	845.42
95	51	73	828.02
95	52	71	862.6
95	52	72	862.56
95	52	73	858.03
95	53	69	574.95
95	53	70	655.56
95	53	71	855.13
95	53	72	874.75
95	53	73	869.35
95	53	77	874.44
95	53	78	860.98
95	53	79	843.37
95	53	80	814.04
95	54	69	561.92
95	54	70	602.67
95	54	71	781.63
95	54	72	818.05
95	54	73	822.69
95	54	77	894.07
95	54	78	889.76
95	54	79	881.88
95	54	80	814.74
95	55	69	564.87
95	55	70	581.07
95	55	71	765.33
95	55	72	810.01
95	55	73	811.18
95	55	77	963.51
95	55	78	952.22
95	55	79	935.53
95	55	80	863.94
95	56	69	609.48
95	56	70	632.98
95	56	71	800.87
95	56	72	842.49
95	56	73	822.07
95	56	77	958.09
95	56	78	959.03
95	56	79	980.42
95	56	80	908.49
95	57	69	687.94
95	57	70	681.69
95	57	71	807.24
95	57	72	860.13
[truncated: 7,412 more rows]
