# Supplementary material for: From mathematics to medicine: A practical primer on topological data analysis (TDA) and the development of related analytic tools for the functional discovery of latent structure in fMRI data
Source: PLoS One. 2021 Aug 12;16(8):e0255859. doi: 10.1371/journal.pone.0255859 (PMC8360597; doi:10.1371/journal.pone.0255859)
Supplement: S1 Data — The included archive of .csv files has one .csv file for each time index. Each .csv file contains a single matrix, which has one column for each of the spatial coordinates x, y, z and one column for the fMRI signal amplitude at voxel (x, y, z) at that time index. This is normalized scan data for a single patient from our study, described in the paper, with an ACC (anterior cingulate cortex) mask applied. This is the data we used, together with our software implementation of our workflow (available at https://github.com/regalski/Wayne-State-TDA), to produce the persistence diagrams, vineyards, and loop locations pictured in the figures and described in the Workflow section of our paper. (ZIP) [file pone.0255859.s004.zip › lea2002_145_121_121_time_261_rdACC.csv]

86	49	77	724.31
86	49	78	714.58
86	49	79	708.24
86	49	80	703.14
86	50	77	703.76
86	50	78	692.08
86	50	79	678.83
86	50	80	675.02
86	51	77	690.92
86	51	78	681.63
86	51	79	680.92
86	51	80	675.43
86	52	77	706.2
86	52	78	679.85
86	52	79	691.03
86	52	80	689.55
86	53	77	778.87
86	53	78	713.72
86	53	79	710.71
86	53	80	704.93
86	54	77	825.45
86	54	78	778.15
86	54	79	765.37
86	54	80	745.17
86	55	77	818.68
86	55	78	822.64
86	55	79	808.44
86	55	80	793.39
86	56	77	815.67
86	56	78	790.21
86	56	79	808.62
86	56	80	832.71
86	57	77	815.04
86	57	78	821.9
86	57	79	833.07
86	57	80	840.74
86	57	81	842.75
86	57	82	833.65
86	58	77	817.79
86	58	78	844.49
86	58	79	852.63
86	58	80	843.01
86	58	81	866.76
86	58	82	877.08
86	59	81	840.64
86	59	82	853.18
86	60	81	740.49
86	60	82	745.01
86	61	81	761.49
86	61	82	783.64
86	62	81	804.6
86	62	82	843.8
86	63	77	858.52
86	63	78	851.3
86	63	79	841.35
86	63	80	791.3
86	63	81	781.68
86	63	82	802.04
86	64	77	856.06
86	64	78	838.2
86	64	79	833.37
86	64	80	761.58
86	64	81	734.65
86	64	82	744.22
86	65	77	845.61
86	65	78	837.97
86	65	79	836.38
86	65	80	768.47
86	65	81	739.67
86	65	82	737.44
86	66	77	836.76
86	66	78	853.19
86	66	79	842.87
86	66	80	792.67
86	66	81	763.76
86	66	82	742
86	67	77	797.75
86	67	78	827.34
86	67	79	840.68
86	67	80	824.14
86	68	77	814.41
86	68	78	817.47
86	68	79	814.22
86	68	80	807.99
86	69	77	825.67
86	69	78	789
86	69	79	762.43
86	69	80	760.91
86	70	77	758.87
86	70	78	742.95
86	70	79	726.07
86	70	80	712.63
86	71	77	724.41
86	71	78	727.42
86	71	79	728.74
86	71	80	706.23
86	72	77	722.34
86	72	78	728.76
86	72	79	734.08
86	72	80	704.28
86	73	77	732.41
86	73	78	723.96
86	73	79	708.23
86	73	80	690.25
87	46	81	903.13
87	46	82	900.67
87	46	83	896.13
87	46	84	892.91
87	47	81	818.06
87	47	82	822.62
87	47	83	817.29
87	47	84	808.87
87	48	81	731.33
87	48	82	726.86
87	48	83	731.6
87	48	84	745.45
87	49	77	712.4
87	49	78	711.76
87	49	79	717.83
87	49	80	707.5
87	49	81	699.28
87	49	82	688.55
87	49	83	692.57
87	49	84	708.25
87	50	77	698.03
87	50	78	688.56
87	50	79	687.73
87	50	80	686.76
87	50	81	686.23
87	50	82	681.65
87	50	83	682.78
87	50	84	688.96
87	51	77	698.48
87	51	78	680.95
87	51	79	686.68
87	51	80	686.16
87	52	77	730.87
87	52	78	702.19
87	52	79	708.88
87	52	80	703.9
87	53	77	789.44
87	53	78	718.8
87	53	79	706.03
87	53	80	705.89
87	54	77	824.93
87	54	78	772.79
87	54	79	752.31
87	54	80	735.48
87	55	77	818.71
87	55	78	838.22
87	55	79	816.01
87	55	80	786.85
87	55	81	738.17
87	55	82	722.62
87	55	83	723.04
87	55	84	717.98
87	56	77	832.87
87	56	78	864.68
87	56	79	858.7
87	56	80	834.7
87	56	81	778.27
87	56	82	746.73
87	56	83	726.03
87	56	84	732.73
87	57	77	837.46
87	57	78	871.76
87	57	79	880.11
87	57	80	874.85
87	57	81	824.3
87	57	82	791.15
87	57	83	762.87
87	57	84	759.06
87	58	77	839.27
87	58	78	856.74
87	58	79	873.06
87	58	80	879.17
87	58	81	863.98
87	58	82	859.16
87	58	83	843.3
87	58	84	829.12
87	59	77	842.75
87	59	78	832.93
87	59	79	824.45
87	59	80	797.86
87	59	81	849.2
87	59	82	873.96
87	59	83	864.38
87	59	84	855.2
87	60	77	746.82
87	60	78	751.33
87	60	79	757.6
87	60	80	753.27
87	60	81	738.5
87	60	82	733.78
87	60	83	773.94
87	60	84	801.43
87	61	77	694.52
87	61	78	720.8
87	61	79	751.64
87	61	80	780.72
87	61	81	760.96
87	61	82	746.76
87	61	83	786.53
87	61	84	815.34
87	62	77	806.47
87	62	78	806.68
87	62	79	807.82
87	62	80	816.9
87	62	81	817.75
87	62	82	821.04
87	62	83	825.14
87	62	84	824.65
87	63	77	900.14
87	63	78	852.9
87	63	79	814.88
87	63	80	804.66
87	63	81	812.38
87	63	82	829.21
87	63	83	793.78
87	63	84	763.16
87	64	77	870.94
87	64	78	821.94
87	64	79	784.5
87	64	80	756.13
87	64	81	759.55
87	64	82	783.68
87	64	83	742.85
87	64	84	710.9
87	65	77	813.52
87	65	78	802.11
87	65	79	777.06
87	65	80	735.67
87	65	81	730.04
87	65	82	744.85
87	65	83	713.32
87	65	84	692.55
87	66	77	823.6
87	66	78	812.67
87	66	79	767.44
87	66	80	735.7
87	66	81	721.93
87	66	82	721.16
87	66	83	693.84
87	66	84	685.26
87	67	77	832.86
87	67	78	804.52
87	67	79	762.32
87	67	80	731.18
87	67	81	714.04
87	67	82	700.73
87	67	83	699.48
87	67	84	700.99
87	68	77	827.56
87	68	78	792.52
87	68	79	757.7
87	68	80	734.76
87	68	81	719.85
87	68	82	708.95
87	68	83	706.73
87	68	84	701.42
87	69	77	771.84
87	69	78	749.56
87	69	79	732.84
87	69	80	723.46
87	70	77	718.42
87	70	78	714.52
87	70	79	711.09
87	70	80	705.65
87	71	77	716.57
87	71	78	721.73
87	71	79	716.85
87	71	80	699.11
87	72	77	739.28
87	72	78	732.08
87	72	79	719.99
87	72	80	696.43
87	73	77	728.88
87	73	78	721.75
87	73	79	711.26
87	73	80	694.9
87	73	81	705.43
87	73	82	721.26
87	73	83	737.16
87	73	84	748.55
87	74	81	737.21
87	74	82	793.1
87	74	83	816.39
87	74	84	833.09
87	75	81	770.69
87	75	82	869.21
87	75	83	883.61
87	75	84	895.22
87	76	81	772.17
87	76	82	864.03
87	76	83	897.87
87	76	84	916.71
88	46	81	929.81
88	46	82	936.34
88	46	83	924.19
88	46	84	910.82
88	47	81	857.17
88	47	82	845.46
88	47	83	829.79
88	47	84	818.87
88	48	81	755.7
88	48	82	747.85
88	48	83	744.44
88	48	84	751.59
88	49	77	702.06
88	49	78	701.9
88	49	79	728.37
88	49	80	715.66
88	49	81	709.81
88	49	82	713.61
88	49	83	713
88	49	84	717.08
88	50	77	706.79
88	50	78	707.66
88	50	79	715.07
88	50	80	708.32
88	50	81	708.1
88	50	82	715.97
88	50	83	709.48
88	50	84	695.99
88	51	77	730.89
88	51	78	716.72
88	51	79	702.65
88	51	80	700.94
88	52	77	784.22
88	52	78	751.04
88	52	79	724.44
88	52	80	717.99
88	53	77	853.57
88	53	78	815.71
88	53	79	770.36
88	53	80	751.83
88	54	77	874.11
88	54	78	843.55
88	54	79	801.93
88	54	80	777.32
88	55	77	850.57
88	55	78	836.98
88	55	79	824.25
88	55	80	805.25
88	55	81	776.77
88	55	82	781.38
88	55	83	794.71
88	55	84	779.75
88	56	77	842.9
88	56	78	835.12
88	56	79	840.86
88	56	80	828.14
88	56	81	791.32
88	56	82	783.86
88	56	83	787.28
88	56	84	804.63
88	57	77	837.04
88	57	78	857.86
88	57	79	864.23
88	57	80	853.79
88	57	81	818.79
88	57	82	798.14
88	57	83	789.67
88	57	84	815.63
88	58	77	833.09
88	58	78	874.66
88	58	79	869.7
88	58	80	854.45
88	58	81	852.56
88	58	82	854.19
88	58	83	848.42
88	58	84	862.18
88	59	77	858.03
88	59	78	855.59
88	59	79	819.87
88	59	80	771.15
88	59	81	832.27
88	59	82	867.79
88	59	83	855.13
88	59	84	858.7
88	60	77	808.1
88	60	78	795.35
88	60	79	768.23
88	60	80	738.39
88	60	81	721.77
88	60	82	710.8
88	60	83	749.66
88	60	84	781.86
88	61	77	777.72
88	61	78	775.85
88	61	79	779.39
88	61	80	797.51
88	61	81	763.65
88	61	82	738.93
88	61	83	787.03
88	61	84	814.56
88	62	77	864.21
88	62	78	837.05
88	62	79	827.47
88	62	80	850.85
88	62	81	840.61
88	62	82	828.79
88	62	83	847.16
88	62	84	847.22
88	63	77	908.04
88	63	78	861.12
88	63	79	826.43
88	63	80	838.92
88	63	81	860.47
88	63	82	880.25
88	63	83	846.72
88	63	84	809.35
88	64	77	888.76
88	64	78	825.73
88	64	79	771.19
88	64	80	793.14
88	64	81	830.59
88	64	82	861.73
88	64	83	816.07
88	64	84	772.09
88	65	77	860.89
88	65	78	788.97
88	65	79	724.24
88	65	80	747.72
88	65	81	788.66
88	65	82	828.58
88	65	83	783.34
88	65	84	739.99
88	66	77	862.69
88	66	78	785.68
88	66	79	705.67
88	66	80	719.64
88	66	81	753.09
88	66	82	789.11
88	66	83	736.82
88	66	84	700
88	67	77	831.08
88	67	78	761.09
88	67	79	702.14
88	67	80	702.92
88	67	81	712.89
88	67	82	721.32
88	67	83	713.79
88	67	84	711.47
88	68	77	781.46
88	68	78	741.82
88	68	79	711.02
88	68	80	705.68
88	68	81	707.18
88	68	82	710.61
88	68	83	720.44
88	68	84	724.33
88	69	77	726.76
88	69	78	717.09
88	69	79	711.94
88	69	80	711.92
88	70	77	710.35
88	70	78	703.65
88	70	79	696.71
88	70	80	701.51
88	71	77	718.11
88	71	78	710.25
88	71	79	700.34
88	71	80	703.73
88	72	77	728.82
88	72	78	716.95
88	72	79	707.5
88	72	80	706.62
88	73	77	734.02
88	73	78	723.16
88	73	79	713.44
88	73	80	713.88
88	73	81	725.36
88	73	82	743.93
88	73	83	767.24
88	73	84	775.4
88	74	81	768.85
88	74	82	821.92
88	74	83	849.08
88	74	84	856.35
88	75	81	826.19
88	75	82	919.47
88	75	83	904.25
88	75	84	905.31
88	76	81	829.38
88	76	82	926.69
88	76	83	896.5
88	76	84	901.21
89	46	81	930.5
89	46	82	951.86
89	46	83	933.44
89	46	84	907.27
89	47	81	867.49
89	47	82	859.01
89	47	83	831.95
89	47	84	804.65
89	48	81	771.65
89	48	82	772.25
89	48	83	761.12
89	48	84	751.25
89	49	77	718.66
89	49	78	710.28
89	49	79	718.93
89	49	80	717.93
89	49	81	722.32
89	49	82	743.32
89	49	83	745.35
89	49	84	734.47
89	50	74	712.05
89	50	75	724.67
89	50	76	744.09
89	50	77	732.62
89	50	78	730.95
89	50	79	731.88
89	50	80	720.6
89	50	81	721.51
89	50	82	744.81
89	50	83	743.28
89	50	84	715.91
89	51	74	692.7
89	51	75	740.54
89	51	76	789.7
89	51	77	780.04
89	51	78	763.41
89	51	79	736.45
89	51	80	721.52
89	51	81	720.35
89	51	82	730.76
89	51	83	727.5
89	51	84	713.42
89	52	74	748.7
89	52	75	810.15
89	52	76	862.28
89	52	77	837.37
89	52	78	804.35
89	52	79	765.79
89	52	80	755.21
89	52	81	755.04
89	52	82	751.95
89	52	83	744.18
89	52	84	730.9
89	53	74	788.59
89	53	75	844.01
89	53	76	898.87
89	53	77	875.5
89	53	78	856.67
89	53	79	832.23
89	53	80	821.82
89	53	81	812.97
89	53	82	800.71
89	53	83	787.12
89	53	84	766.12
89	54	74	800.67
89	54	75	848.03
89	54	76	898.15
89	54	77	881.75
89	54	78	862.38
89	54	79	844.54
89	54	80	835.62
89	54	81	831.45
89	54	82	831.14
89	54	83	831.57
89	54	84	818.11
89	55	75	840.93
89	55	76	875.13
89	55	77	856.77
89	55	78	832.8
89	55	79	835.62
89	55	80	839.57
89	55	81	837
89	55	82	845.61
89	55	83	859.79
89	55	84	854.27
89	56	75	806.76
89	56	76	845.03
89	56	77	838.98
89	56	78	816.21
89	56	79	839.18
89	56	80	846.3
89	56	81	830.41
89	56	82	840.21
89	56	83	861.16
89	56	84	863.07
89	57	75	811.56
89	57	76	836.06
89	57	77	843.89
89	57	78	844.13
89	57	79	831.54
89	57	80	822.25
89	57	81	833.75
89	57	82	844.03
89	57	83	849.17
89	57	84	858.8
89	58	77	861.42
89	58	78	884.43
89	58	79	843.74
89	58	80	816.49
89	58	81	864.03
89	58	82	885.72
89	58	83	878.32
89	58	84	890.89
89	59	77	846.55
89	59	78	846.86
89	59	79	813.73
89	59	80	777.76
89	59	81	838.33
89	59	82	868.49
89	59	83	839.88
89	59	84	843.76
89	60	77	791.61
89	60	78	770.51
89	60	79	750.6
89	60	80	724.01
89	60	81	698.35
89	60	82	679.03
89	60	83	676.07
89	60	84	717.11
89	61	77	779.9
89	61	78	757.9
89	61	79	756.94
89	61	80	767.92
89	61	81	723.65
89	61	82	698.85
89	61	83	730.81
89	61	84	774.87
89	62	77	885.33
89	62	78	835.96
89	62	79	822.16
89	62	80	855.01
89	62	81	830.64
89	62	82	824.94
89	62	83	859.75
89	62	84	868.76
89	63	77	901.62
89	63	78	850.3
89	63	79	829.51
89	63	80	863.38
89	63	81	890.05
89	63	82	916.2
89	63	83	897.49
89	63	84	865.79
89	64	77	886.96
89	64	78	812.91
89	64	79	770.24
89	64	80	821.05
89	64	81	868.52
89	64	82	910.89
89	64	83	880.53
89	64	84	825.84
89	65	77	875.58
89	65	78	780.1
89	65	79	718.34
89	65	80	786.13
89	65	81	844.83
89	65	82	899.92
89	65	83	865.49
89	65	84	806.65
89	66	75	856.77
89	66	76	861.3
89	66	77	864.05
89	66	78	775.28
89	66	79	704.84
89	66	80	742.01
89	66	81	801.6
89	66	82	866.44
89	66	83	828.63
89	66	84	778.98
89	67	75	881.52
89	67	76	847.38
89	67	77	809.91
89	67	78	754.12
89	67	79	707.73
89	67	80	715.51
89	67	81	744.64
89	67	82	778.18
89	67	83	762.96
89	67	84	744.28
89	68	75	864.29
89	68	76	802.4
89	68	77	762.01
89	68	78	742.81
89	68	79	725.18
89	68	80	717.99
89	68	81	726.36
89	68	82	738.3
89	68	83	741.97
89	68	84	739.36
89	69	74	847.26
89	69	75	790.89
89	69	76	734.44
89	69	77	735.03
89	69	78	735.24
89	69	79	733.27
89	69	80	734.22
89	69	81	732.65
89	69	82	730.55
89	69	83	743.74
89	69	84	744.36
89	70	74	786.66
89	70	75	759.43
89	70	76	731.51
89	70	77	735.28
89	70	78	727.62
89	70	79	718.85
89	70	80	721.67
89	70	81	725.68
89	70	82	731.65
89	70	83	750.1
89	70	84	749.45
89	71	74	738.04
89	71	75	741.78
89	71	76	742.57
89	71	77	743.54
89	71	78	729.44
89	71	79	713.61
89	71	80	717.46
89	71	81	723.22
89	71	82	733.27
89	71	83	736.15
89	71	84	726.85
89	72	74	727.07
89	72	75	732.28
89	72	76	742.63
89	72	77	736.24
89	72	78	720.64
89	72	79	708.49
89	72	80	716.99
89	72	81	729.61
89	72	82	745.08
89	72	83	725.52
89	72	84	711.22
89	73	74	721.96
89	73	75	727.56
89	73	76	735.63
89	73	77	728.86
89	73	78	718.74
89	73	79	712.99
89	73	80	730.13
89	73	81	755.74
89	73	82	788.01
89	73	83	813.14
89	73	84	817.45
89	74	81	811.93
89	74	82	857.87
89	74	83	886.17
89	74	84	890.01
89	75	81	879.82
89	75	82	931.69
89	75	83	909.6
89	75	84	896.38
89	76	81	881.95
89	76	82	943.8
89	76	83	913.74
89	76	84	907.27
90	46	81	911.86
90	46	82	940.47
90	46	83	923.36
90	46	84	888.94
90	47	81	858.86
90	47	82	867.13
90	47	83	830.17
90	47	84	771.69
90	48	81	772.48
90	48	82	787.47
90	48	83	776.31
90	48	84	743.87
90	49	74	756.15
90	49	75	752.7
90	49	76	744.84
90	49	81	731.58
90	49	82	761.75
90	49	83	767.5
90	49	84	744.6
90	50	74	741.5
90	50	75	746.3
90	50	76	758.31
90	50	77	747.55
90	50	78	738.58
90	50	79	733.39
90	50	80	733.52
90	50	81	733.03
90	50	82	753.25
90	50	83	751.32
90	50	84	723.99
90	51	74	701.21
90	51	75	759.16
90	51	76	820.05
90	51	77	809.96
90	51	78	789.64
90	51	79	763.82
90	51	80	744.6
90	51	81	731.21
90	51	82	735.1
90	51	83	730.65
90	51	84	709.16
90	52	74	751.84
90	52	75	819.06
90	52	76	887.2
90	52	77	879.88
90	52	78	854.87
90	52	79	821.04
90	52	80	795.37
90	52	81	779.63
90	52	82	772.47
90	52	83	759.04
90	52	84	727.42
90	53	74	777.88
90	53	75	835.86
90	53	76	890.53
90	53	77	877.27
90	53	78	877.27
90	53	79	894.74
90	53	80	886.33
90	53	81	878.68
90	53	82	861.24
90	53	83	838.79
90	53	84	780.62
90	54	74	778.4
90	54	75	833.06
90	54	76	885.68
90	54	77	867.65
90	54	78	859.91
90	54	79	876.02
90	54	80	886.15
90	54	81	902.05
90	54	82	890.29
90	54	83	877.5
90	54	84	856.47
90	55	74	797.78
90	55	75	839.72
90	55	76	881.41
90	55	77	868.53
90	55	78	853.23
90	55	79	859.72
90	55	80	873.66
90	55	81	889.35
90	55	82	888.34
90	55	83	889.86
90	55	84	895.22
90	56	74	803.95
90	56	75	809.81
90	56	76	845.96
90	56	77	858.31
90	56	78	856.73
90	56	79	882.51
90	56	80	887.46
90	56	81	865.74
90	56	82	874.02
90	56	83	894.22
90	56	84	896.2
90	57	74	832.26
90	57	75	815.72
90	57	76	834.71
90	57	77	851.97
90	57	78	857.75
90	57	79	842.45
90	57	80	830.31
90	57	81	863.54
90	57	82	888.27
90	57	83	901.54
90	57	84	888.71
90	58	74	901.29
90	58	75	891.65
90	58	76	882.67
90	58	77	880.89
90	58	78	893.27
90	58	79	835.22
90	58	80	810.28
90	58	81	899.18
90	58	82	942.2
90	58	83	935.73
90	58	84	936.17
90	59	75	858.82
90	59	76	838.88
90	59	77	826.47
90	59	78	826.23
90	59	79	817.53
90	59	80	828.53
90	59	81	901.65
90	59	82	927.76
90	59	83	873.43
90	59	84	877.47
90	60	75	756.84
90	60	76	735.1
90	60	77	709.38
90	60	78	694.3
90	60	79	701.11
90	60	80	711.8
90	60	81	675.85
90	60	82	640.06
90	60	83	610.4
90	60	84	663.06
90	61	77	723.6
90	61	78	699.14
90	61	79	707.72
90	61	80	723.11
90	61	81	645.17
90	61	82	591.56
90	61	83	587.55
90	61	84	667.27
90	62	75	853.32
90	62	76	863.55
90	62	77	894.74
90	62	78	843.07
90	62	79	823.39
90	62	80	834.86
90	62	81	763.12
90	62	82	725.39
90	62	83	742.04
90	62	84	796.31
90	63	75	810.36
90	63	76	840.09
90	63	77	899.7
90	63	78	849.57
90	63	79	824.63
90	63	80	841.04
90	63	81	841.88
90	63	82	856.24
90	63	83	892.19
90	63	84	896.92
90	64	75	806
90	64	76	830.23
90	64	77	860.84
90	64	78	796.88
90	64	79	769.05
90	64	80	809.65
90	64	81	832.15
90	64	82	859.06
90	64	83	883.26
90	64	84	865.69
90	65	74	830.83
90	65	75	863.28
90	65	76	869.71
90	65	77	843.26
90	65	78	768.35
90	65	79	736.58
90	65	80	805.03
90	65	81	847.04
90	65	82	886.37
90	65	83	892.54
90	65	84	856.72
90	66	74	874.92
90	66	75	883.47
90	66	76	862.35
90	66	77	832.23
90	66	78	763.72
90	66	79	726.98
90	66	80	776.23
90	66	81	846.72
90	66	82	918.58
90	66	83	893.93
90	66	84	837.05
90	67	74	899.78
90	67	75	865.21
90	67	76	823.21
90	67	77	792.27
90	67	78	755.03
90	67	79	737.34
90	67	80	752.81
90	67	81	782.96
90	67	82	813.45
90	67	83	795.67
90	67	84	765.57
90	68	74	899.97
90	68	75	838.06
90	68	76	782.95
90	68	77	766.61
90	68	78	766.12
90	68	79	767.44
90	68	80	758.52
90	68	81	750.27
90	68	82	745.8
90	68	83	748.72
90	68	84	750.64
90	69	74	844.53
90	69	75	791.53
90	69	76	749.91
90	69	77	759.54
90	69	78	765.86
90	69	79	771.52
90	69	80	775.16
90	69	81	754.43
90	69	82	729.59
90	69	83	752
90	69	84	768.48
90	70	74	783.71
90	70	75	771.71
90	70	76	758.69
90	70	77	755.56
90	70	78	755.01
90	70	79	756.41
90	70	80	756.84
90	70	81	745.92
90	70	82	731.81
90	70	83	762.05
90	70	84	771.19
90	71	74	739.2
90	71	75	761.98
90	71	76	774.22
90	71	77	757.94
90	71	78	752.89
90	71	79	749.7
90	71	80	744.87
90	71	81	740.71
90	71	82	738.53
90	71	83	764.58
90	71	84	765.03
90	72	74	749.29
90	72	75	754.5
90	72	76	755.17
90	72	77	744.65
90	72	78	734.54
90	72	79	728.06
90	72	80	733.77
90	72	81	744.57
90	72	82	765.38
90	72	83	780.24
90	72	84	772.46
90	73	74	756.72
90	73	75	753.36
90	73	76	747.92
90	73	81	798.64
90	73	82	834.48
90	73	83	849.36
90	73	84	846.21
90	74	81	876.1
90	74	82	913.05
90	74	83	915.47
90	74	84	910.89
90	75	81	945.3
90	75	82	969.76
90	75	83	952.78
90	75	84	934.27
90	76	81	932.99
90	76	82	963.84
90	76	83	960.96
90	76	84	949.89
91	47	81	867.67
91	47	82	880.7
91	47	83	867.43
91	47	84	845.97
91	48	81	788.69
91	48	82	788.44
91	48	83	793.37
91	48	84	795.36
91	49	74	780.02
91	49	75	772.58
91	49	76	757.9
91	49	81	744.58
91	49	82	751.9
91	49	83	763.66
91	49	84	769.88
91	50	74	773.04
91	50	75	766.59
91	50	76	758.02
91	50	81	757.79
91	50	82	757.86
91	50	83	752.83
91	50	84	740.69
91	51	74	741.62
91	51	75	774.45
91	51	76	803.05
91	51	81	745.04
91	51	82	731.5
91	51	83	724.86
91	51	84	725.16
91	52	74	781.72
91	52	75	835.16
91	52	76	880.14
91	52	81	768.71
91	52	82	748.6
91	52	83	735.04
91	52	84	726.73
91	53	74	817.55
91	53	75	866.54
91	53	76	898.51
91	53	81	877.5
91	53	82	833.08
91	53	83	797.09
91	53	84	757.7
91	54	74	823.68
91	54	75	871.26
91	54	76	890.56
91	54	81	913.8
91	54	82	896.64
91	54	83	874.51
91	54	84	830.18
91	55	74	826.63
91	55	75	877.22
91	55	76	906.28
91	55	81	915.86
91	55	82	920.4
91	55	83	918.56
91	55	84	887.42
91	56	74	816.92
91	56	75	849.15
91	56	76	871.38
91	56	81	909.95
91	56	82	911.72
91	56	83	915.85
91	56	84	902.75
91	57	74	830.91
91	57	75	833.18
91	57	76	844.25
91	57	77	874.08
91	57	78	908.25
91	57	79	909.51
91	57	80	904.02
91	57	81	908.76
91	57	82	911.2
91	57	83	911.81
91	57	84	895.31
91	58	74	907.08
91	58	75	897.07
91	58	76	888.89
91	58	77	891.42
91	58	78	920.54
91	58	79	898.81
91	58	80	892.42
91	58	81	944.21
91	58	82	963.93
91	58	83	958.25
91	58	84	948.55
91	59	74	850.12
91	59	75	877.03
91	59	76	843.47
91	59	77	829.54
91	59	78	847.68
91	59	79	853.6
91	59	80	872.08
91	59	81	935.99
91	59	82	957.26
91	59	83	923.05
91	59	84	896.48
91	60	74	732.28
91	60	75	737.87
91	60	76	710.52
91	60	77	688.75
91	60	78	672.16
91	60	79	678.17
91	60	80	689.82
91	60	81	713.84
91	60	82	707.45
91	60	83	668.17
91	60	84	654.97
91	61	74	706.75
91	61	75	652.15
91	61	76	680.81
91	61	77	695.17
91	61	78	673
91	61	79	686.63
91	61	80	696.78
91	61	81	689.77
91	61	82	657.28
91	61	83	602.03
91	61	84	611.55
91	62	74	857.24
91	62	75	739.3
91	62	76	809.81
91	62	77	893.43
91	62	78	869.03
91	62	79	869.03
91	62	80	861.23
91	62	81	827.52
91	62	82	788.24
91	62	83	738.74
91	62	84	763.01
91	63	74	834.77
91	63	75	793.02
91	63	76	846.71
91	63	77	890.99
91	63	78	857.31
91	63	79	854.08
91	63	80	875.12
91	63	81	900.64
91	63	82	907.77
91	63	83	874.08
91	63	84	893.19
91	64	74	784.24
91	64	75	850.86
91	64	76	857.71
91	64	77	834.28
91	64	78	790.42
91	64	79	784.61
91	64	80	819.15
91	64	81	849.67
91	64	82	866.63
91	64	83	837.77
91	64	84	855.33
91	65	74	824.82
91	65	75	885.71
91	65	76	877.28
91	65	77	806.52
91	65	78	753.24
91	65	79	745.43
91	65	80	796.81
91	65	81	835.36
91	65	82	870.23
91	65	83	853.1
91	65	84	856.95
91	66	74	845.62
91	66	75	881.57
91	66	76	862.3
91	66	77	803.15
91	66	78	735.08
91	66	79	717.04
91	66	80	771.9
91	66	81	850.38
91	66	82	923.52
91	66	83	902.98
91	66	84	871.92
91	67	74	866.59
91	67	75	860.04
91	67	76	828.52
91	67	81	803.79
91	67	82	841.36
91	67	83	834.22
91	67	84	805.48
91	68	74	885.65
91	68	75	837.1
91	68	76	793.77
91	68	81	773.5
91	68	82	771.2
91	68	83	776.41
91	68	84	772.68
91	69	74	837.87
91	69	75	796.58
91	69	76	761.71
91	69	81	758.27
91	69	82	757.07
91	69	83	768.13
91	69	84	773.81
91	70	74	791.6
91	70	75	780.52
91	70	76	764.09
91	70	81	741.76
91	70	82	740.82
91	70	83	766.54
91	70	84	772.2
91	71	74	758.52
91	71	75	778.4
91	71	76	781.86
91	71	81	749.21
91	71	82	745.78
91	71	83	779.02
91	71	84	785.18
91	72	74	772.8
91	72	75	776.62
91	72	76	771.33
91	72	81	783.57
91	72	82	790.78
91	72	83	814.54
91	72	84	817.36
91	73	74	778.43
91	73	75	770.85
91	73	76	760.57
91	73	81	846.76
91	73	82	864.88
91	73	83	877.07
91	73	84	877.62
91	74	74	774.92
91	74	75	758.92
91	74	76	747.42
91	74	81	915.74
91	74	82	936
91	74	83	941.17
91	74	84	941.39
91	75	81	964.27
91	75	82	967.04
91	75	83	982.08
91	75	84	982.51
91	76	81	946.33
91	76	82	963.85
91	76	83	985.02
91	76	84	988.9
92	47	81	932.5
92	47	82	935.26
92	47	83	922.32
92	47	84	919.47
92	48	81	843.67
92	48	82	849.55
92	48	83	855.9
92	48	84	865.05
92	49	74	794.7
92	49	75	793.34
92	49	76	780.15
92	49	81	776.95
92	49	82	793.27
92	49	83	806.81
92	49	84	816
92	50	74	786.97
92	50	75	776.28
92	50	76	756.51
92	50	81	771.85
92	50	82	778.01
92	50	83	777.38
92	50	84	769.93
92	51	74	784.06
92	51	75	763.98
92	51	76	744.25
92	51	81	756.41
92	51	82	751.7
92	51	83	747.07
92	51	84	749.28
92	52	74	818.27
92	52	75	827.48
92	52	76	826.74
92	52	81	757.53
92	52	82	742.66
92	52	83	734.05
92	52	84	731.33
92	53	74	878.85
92	53	75	899.53
92	53	76	891.82
92	53	81	801.99
92	53	82	775.12
92	53	83	751.09
92	53	84	727.49
92	54	74	927.77
92	54	75	944.96
92	54	76	919.15
92	54	81	851.45
92	54	82	829.9
92	54	83	807.08
92	54	84	769.75
92	55	74	878.82
92	55	75	932.88
92	55	76	935.51
92	55	81	894.48
92	55	82	880.81
92	55	83	869.48
92	55	84	829.34
92	56	74	842.11
92	56	75	902.57
92	56	76	897.48
92	56	81	892.04
92	56	82	891.02
92	56	83	886.79
92	56	84	858.89
92	57	74	838.76
92	57	75	867.85
92	57	76	858.39
92	57	77	887.92
92	57	78	916.17
92	57	79	920.7
92	57	80	909.84
92	57	81	891.07
92	57	82	881.39
92	57	83	875.75
92	57	84	864.51
92	58	74	880.06
92	58	75	873.5
92	58	76	886.75
92	58	77	912.96
92	58	78	946.37
92	58	79	944.71
92	58	80	934.43
92	58	81	923.96
92	58	82	917.15
92	58	83	914.25
92	58	84	911.24
92	59	74	918.79
92	59	75	936.83
92	59	76	904.38
92	59	77	893.53
92	59	78	913.87
92	59	79	907.44
92	59	80	906.8
92	59	81	919.62
92	59	82	921.72
92	59	83	907.37
92	59	84	877.79
92	60	74	832.69
92	60	75	830.71
92	60	76	807.55
92	60	77	794.66
92	60	78	784.47
92	60	79	739.79
92	60	80	709.81
92	60	81	771.64
92	60	82	785.86
92	60	83	753.25
92	60	84	687.63
92	61	74	717.23
92	61	75	636.57
92	61	76	718.26
92	61	77	797.03
92	61	78	779.41
92	61	79	736.46
92	61	80	715.26
92	61	81	803.63
92	61	82	825.61
92	61	83	771.38
92	61	84	683.2
92	62	74	765.43
92	62	75	565.88
92	62	76	729.79
92	62	77	924.79
92	62	78	909.45
92	62	79	897.62
92	62	80	886.57
92	62	81	925.93
92	62	82	926.51
92	62	83	870.05
92	62	84	819.26
92	63	74	766.64
92	63	75	732.64
92	63	76	834.25
92	63	77	913.78
92	63	78	867.53
92	63	79	868.05
92	63	80	889.19
92	63	81	935.33
92	63	82	957.66
92	63	83	916.35
92	63	84	922.92
92	64	74	738.53
92	64	75	882.64
92	64	76	902.04
92	64	77	869.03
92	64	78	812.93
92	64	79	796.28
92	64	80	814.63
92	64	81	866.72
92	64	82	898.04
92	64	83	859.19
92	64	84	876.72
92	65	74	739.97
92	65	75	897.28
92	65	76	918.61
92	65	77	862.12
92	65	78	795.33
92	65	79	763.27
92	65	80	769.56
92	65	81	824.66
92	65	82	871.41
92	65	83	854.95
92	65	84	874.9
92	66	74	797.26
92	66	75	881.44
92	66	76	887.91
92	66	77	855.45
92	66	78	785.16
92	66	79	737.07
92	66	80	733.32
92	66	81	816.24
92	66	82	893.21
92	66	83	901.82
92	66	84	910.77
92	67	74	843.34
92	67	75	867.24
92	67	76	860.67
92	67	81	782.68
92	67	82	838.13
92	67	83	858.49
92	67	84	857.53
92	68	74	844.29
92	68	75	852.38
92	68	76	836.73
92	68	81	764.39
92	68	82	780.92
92	68	83	801.15
92	68	84	799.77
92	69	74	857.27
92	69	75	844.77
92	69	76	806.4
92	69	81	751.85
92	69	82	767.3
92	69	83	783.9
92	69	84	781.28
92	70	74	837.49
92	70	75	820.77
92	70	76	784.24
92	70	81	733.22
92	70	82	753.38
92	70	83	774.46
92	70	84	773.32
92	71	74	797.65
92	71	75	789.03
92	71	76	769.55
92	71	81	741.82
92	71	82	761.54
92	71	83	791.33
92	71	84	798.5
92	72	74	805.66
92	72	75	781.9
92	72	76	756.54
92	72	81	815.64
92	72	82	816.66
92	72	83	848.64
92	72	84	858.82
92	73	74	798.83
92	73	75	770.77
92	73	76	749.28
92	73	81	880.82
92	73	82	883.31
92	73	83	907.55
92	73	84	910.97
92	74	74	779.66
92	74	75	758.42
92	74	76	749.81
92	74	81	930.08
92	74	82	955.26
92	74	83	968.37
92	74	84	966.73
92	75	81	947.56
92	75	82	965.9
92	75	83	998.06
92	75	84	1014
92	76	81	929.31
92	76	82	948.93
92	76	83	982.97
92	76	84	1006.1
93	49	74	778.95
93	49	75	798.39
93	49	76	795.15
93	50	74	759.94
93	50	75	781.22
93	50	76	780.21
93	50	81	775.98
93	50	82	792.33
93	50	83	801.15
93	50	84	805.51
93	51	74	774.99
93	51	75	775.58
93	51	76	762.36
93	51	81	769.04
93	51	82	772.04
93	51	83	776.54
93	51	84	779.58
93	52	74	803.36
93	52	75	797.51
93	52	76	788.57
93	52	81	772.5
93	52	82	754.72
93	52	83	757.47
93	52	84	764.84
93	53	74	870.75
93	53	75	863.17
93	53	76	844.27
93	53	81	746.7
93	53	82	735.62
93	53	83	734.55
93	53	84	734.68
93	54	71	726.34
93	54	72	804.88
93	54	73	865.1
93	54	74	947.6
93	54	75	935.91
93	54	76	896.51
93	54	81	774.73
93	54	82	760.72
93	54	83	744.4
93	54	84	730.39
93	55	71	721.74
93	55	72	795.77
93	55	73	839.58
93	55	74	928.32
93	55	75	957.52
93	55	76	950.26
93	55	81	829.68
93	55	82	806.24
93	55	83	786.61
93	55	84	766.69
93	56	71	765.69
93	56	72	807.26
93	56	73	795.28
93	56	74	888.51
93	56	75	937.89
93	56	76	933.27
93	56	81	838.51
93	56	82	832.86
93	56	83	821.98
93	56	84	792.73
93	57	71	831.59
93	57	72	834.45
93	57	73	748.48
93	57	74	835.51
93	57	75	896.59
93	57	76	898.15
93	57	77	915.43
93	57	78	923.76
93	57	79	894.67
93	57	80	869.76
93	58	71	860.64
93	58	72	933.97
93	58	73	830.95
93	58	74	855.12
93	58	75	892.14
93	58	76	922.28
93	58	77	936.29
93	58	78	947.19
93	58	79	932.87
93	58	80	912.69
93	59	71	826.77
93	59	72	939.95
93	59	73	900.08
93	59	74	906.55
93	59	75	916.94
93	59	76	905.48
93	59	77	900.06
93	59	78	903.01
93	59	79	908.93
93	59	80	908.9
93	60	71	765.16
93	60	72	823.23
93	60	73	810.01
93	60	74	812.76
93	60	75	861.63
93	60	76	836.8
93	60	77	807.2
93	60	78	787.43
93	60	79	741.95
93	60	80	719.09
93	61	74	616.74
93	61	75	731.78
93	61	76	766.01
93	61	77	798.37
93	61	78	782.82
93	61	79	733.91
93	61	80	712.97
93	62	71	727.31
93	62	72	855.39
93	62	73	823.87
93	62	74	758.04
93	62	75	660.07
93	62	76	781.22
93	62	77	910.73
93	62	78	893.5
93	62	79	885.67
93	62	80	885.09
93	63	71	765.87
93	63	72	890.92
93	63	73	894.67
93	63	74	862.58
93	63	75	803.94
93	63	76	854.85
93	63	77	901.33
93	63	78	865.38
93	63	79	877.56
93	63	80	895.97
93	64	71	778.84
93	64	72	846.69
93	64	73	872.68
93	64	74	862.43
93	64	75	905.49
93	64	76	911.21
93	64	77	888.12
93	64	78	834.9
93	64	79	817.4
93	64	80	818.22
93	65	71	737.59
93	65	72	873.22
93	65	73	858.9
93	65	74	792.38
93	65	75	896.23
93	65	76	927.69
93	65	77	905.81
93	65	78	838.83
93	65	79	794.99
93	65	80	760.74
93	66	71	733.27
93	66	72	871.86
93	66	73	892.07
93	66	74	869.31
93	66	75	915.57
93	66	76	923.05
93	67	71	762.4
93	67	72	857.27
93	67	73	906.34
93	67	74	915.01
93	67	75	914.89
93	67	76	913.11
93	67	81	750.44
93	67	82	801.61
93	67	83	852.45
93	67	84	886.75
93	68	71	725.48
93	68	72	862.91
93	68	73	910.86
93	68	74	884.62
93	68	75	886.9
93	68	76	887.02
93	68	81	749.07
93	68	82	776.3
93	68	83	799.74
93	68	84	818.46
93	69	71	650.34
93	69	72	800.11
93	69	73	868.84
93	69	74	855.88
93	69	75	850.93
93	69	76	831.57
93	69	81	750.65
93	69	82	771.36
93	69	83	790.66
93	69	84	789.68
93	70	74	824.56
93	70	75	814.87
93	70	76	792.16
93	70	81	733.75
93	70	82	758.3
93	70	83	778.4
93	70	84	777.67
93	71	74	799.91
93	71	75	794.61
93	71	76	775.03
93	71	81	731.56
93	71	82	766.4
93	71	83	791.61
93	71	84	800.92
93	72	74	816.34
93	72	75	817.38
93	72	76	791.55
93	72	81	825.05
93	72	82	836.07
93	72	83	877
93	72	84	896.56
93	73	74	814.72
93	73	75	811.04
93	73	76	792.36
93	73	81	900.26
93	73	82	905.03
93	73	83	937.91
93	73	84	951.06
93	74	74	802.49
93	74	75	792.61
93	74	76	788.52
94	49	74	798.5
94	49	75	819.83
94	49	76	817.7
94	50	71	827.05
94	50	72	792.52
94	50	73	778.81
94	50	74	781.23
94	50	75	794.36
94	50	76	794.4
94	51	71	826.95
94	51	72	807.99
94	51	73	799
94	51	74	791.77
94	51	75	783.5
94	51	76	774.72
94	52	71	825.71
94	52	72	822.16
94	52	73	814.11
94	52	74	804.75
94	52	75	797.68
94	52	76	786.83
94	53	69	579.64
94	53	70	641.03
94	53	71	829.87
94	53	72	844.65
94	53	73	842.09
94	53	74	842.18
94	53	75	830.98
94	53	76	817.71
94	54	69	559.42
94	54	70	599.12
94	54	71	770.88
94	54	72	821.22
94	54	73	848.16
94	54	74	893.9
94	54	75	885.25
94	54	76	864.55
94	54	78	820.84
94	54	79	798.32
94	54	80	768.77
94	55	69	552.3
94	55	70	586.06
94	55	71	742.3
94	55	72	801.4
94	55	73	839.5
94	55	74	925.36
94	55	75	951.27
94	55	76	942.01
94	55	78	888.1
94	55	79	837.77
94	55	80	807.61
94	56	69	608.25
94	56	70	621.63
94	56	71	761.29
94	56	72	820.54
94	56	73	838.46
94	56	74	919.02
94	56	75	951.87
94	56	76	953.66
94	56	78	936.73
94	56	79	901.5
94	56	80	851.3
94	57	71	789.66
94	57	72	822.99
94	57	73	802.74
94	57	74	865.36
94	57	75	915.47
94	57	76	944.01
94	57	77	949.31
94	57	78	944.6
94	57	79	907.36
94	57	80	863.65
94	58	71	837.2
94	58	72	895.02
94	58	73	848.39
94	58	74	875.91
94	58	75	918.98
94	58	76	964.61
94	58	77	970.62
94	58	78	960.51
94	58	79	935.23
94	58	80	901.02
94	59	71	856.72
94	59	72	945.59
94	59	73	925.68
94	59	74	928.61
94	59	75	931.19
94	59	76	924.27
94	59	77	905.42
94	59	78	882.33
94	59	79	913.99
94	59	80	917.92
94	60	71	747.72
94	60	72	811.34
94	60	73	793.81
94	60	74	797.21
94	60	75	832.21
94	60	76	835.55
94	60	77	794.56
94	60	78	735.53
94	60	79	725.6
94	60	80	735.36
94	61	71	558.13
94	61	72	589.03
94	61	73	558.48
94	61	74	594.98
94	61	75	734.57
94	61	76	789.44
94	61	77	793.88
94	61	78	749.9
94	61	79	706.69
94	61	80	704.26
94	62	71	649.88
94	62	72	724.23
94	62	73	734.57
94	62	74	772.49
94	62	75	816.17
94	62	76	872.02
94	62	77	905.17
94	62	78	894.44
94	62	79	867
94	62	80	862.98
94	63	71	789.49
94	63	72	867.3
94	63	73	906.38
94	63	74	938.3
94	63	75	926.03
94	63	76	921.53
94	63	77	910.19
94	63	78	885.64
94	63	79	894.78
94	63	80	907.87
94	64	71	803.66
94	64	72	884.7
94	64	73	940.62
94	64	74	960.52
94	64	75	946.73
94	64	76	934.36
94	64	77	915.54
94	64	78	874.64
94	64	79	856.53
94	64	80	849.68
94	65	71	767.9
94	65	72	900.55
94	65	73	916.17
94	65	74	884.28
94	65	75	915.58
94	65	76	936.69
94	65	77	942.25
94	65	78	896.3
94	65	79	851.66
94	65	80	803.43
94	66	71	749.92
94	66	72	886.36
94	66	73	922.73
94	66	74	926.52
94	66	75	947.9
94	66	76	954.39
94	66	78	936.06
94	66	79	890.42
94	66	80	821.86
94	67	69	643.62
94	67	70	686.79
94	67	71	720.16
94	67	72	844.48
94	67	73	911.61
94	67	74	939.62
94	67	75	941.09
94	67	76	945.38
94	67	78	942.79
94	67	79	885.84
94	67	80	800.08
94	68	69	573.89
94	68	70	619.39
94	68	71	681.04
94	68	72	821.13
94	68	73	882.65
94	68	74	888.21
94	68	75	892.17
94	68	76	906.2
94	68	78	916.82
94	68	79	859.97
94	68	80	771.79
94	69	69	565.29
94	69	70	582.76
94	69	71	626.44
94	69	72	773.75
94	69	73	841.42
94	69	74	844.26
94	69	75	844.96
94	69	76	838.96
94	69	78	850.12
94	69	79	826.68
94	69	80	765.81
94	70	69	564
94	70	70	554.83
94	70	71	580.68
94	70	72	738.44
94	70	73	809.22
94	70	74	809.43
94	70	75	805.21
94	70	76	794.42
94	71	71	583.92
94	71	72	725.89
94	71	73	802.17
94	71	74	809.88
94	71	75	790.89
94	71	76	777.99
94	72	71	583.88
94	72	72	727.2
94	72	73	816.31
94	72	74	822.66
94	72	75	817.37
94	72	76	803.54
94	73	71	580.4
94	73	72	725.88
94	73	73	825.94
94	73	74	821.52
94	73	75	817.75
94	73	76	815.72
94	74	74	819.16
94	74	75	806.1
94	74	76	813.5
95	50	71	855.7
95	50	72	819.45
95	50	73	806.05
95	51	71	847.65
95	51	72	834.44
95	51	73	834.02
95	52	71	829.64
95	52	72	854.58
95	52	73	866.04
95	53	69	574.98
95	53	70	639.58
95	53	71	825.11
95	53	72	867.69
95	53	73	877.27
95	53	77	861.47
95	53	78	851.01
95	53	79	838.39
95	53	80	792.08
95	54	69	577.97
95	54	70	617.71
95	54	71	780.62
95	54	72	817.01
95	54	73	822.63
95	54	77	892.16
95	54	78	879.78
95	54	79	866.85
95	54	80	802.77
95	55	69	585.91
95	55	70	610.08
95	55	71	771.32
95	55	72	815.96
95	55	73	827.09
95	55	77	958.57
95	55	78	933.2
95	55	79	903.48
95	55	80	829.94
95	56	69	631.47
95	56	70	621.92
95	56	71	778.81
95	56	72	837.45
95	56	73	849.05
95	56	77	959.27
95	56	78	953.22
95	56	79	966.52
95	56	80	887.56
95	57	69	700.95
95	57	70	680.68
95	57	71	777.26
95	57	72	829.19
[truncated: 7,412 more rows]
