# Supplementary material for: From mathematics to medicine: A practical primer on topological data analysis (TDA) and the development of related analytic tools for the functional discovery of latent structure in fMRI data
Source: PLoS One. 2021 Aug 12;16(8):e0255859. doi: 10.1371/journal.pone.0255859 (PMC8360597; doi:10.1371/journal.pone.0255859)
Supplement: S1 Data — The included archive of .csv files has one .csv file for each time index. Each .csv file contains a single matrix, which has one column for each of the spatial coordinates x, y, z and one column for the fMRI signal amplitude at voxel (x, y, z) at that time index. This is normalized scan data for a single patient from our study, described in the paper, with an ACC (anterior cingulate cortex) mask applied. This is the data we used, together with our software implementation of our workflow (available at https://github.com/regalski/Wayne-State-TDA), to produce the persistence diagrams, vineyards, and loop locations pictured in the figures and described in the Workflow section of our paper. (ZIP) [file pone.0255859.s004.zip › lea2002_145_121_121_time_262_rdACC.csv]

86	49	77	714.38
86	49	78	704.66
86	49	79	707.31
86	49	80	693.2
86	50	77	702.79
86	50	78	682.12
86	50	79	674.92
86	50	80	674.13
86	51	77	703.91
86	51	78	677.68
86	51	79	676.01
86	51	80	669.51
86	52	77	727.26
86	52	78	686.93
86	52	79	692.1
86	52	80	684.65
86	53	77	800.85
86	53	78	733.72
86	53	79	721.78
86	53	80	709.06
86	54	77	854.43
86	54	78	799.19
86	54	79	778.43
86	54	80	758.24
86	55	77	857.7
86	55	78	844.66
86	55	79	829.44
86	55	80	816.43
86	56	77	844.68
86	56	78	834.23
86	56	79	853.66
86	56	80	869.72
86	57	77	823.05
86	57	78	842.98
86	57	79	853.12
86	57	80	852.72
86	57	81	847.71
86	57	82	836.66
86	58	77	806.86
86	58	78	841.54
86	58	79	850.71
86	58	80	836.11
86	58	81	858.85
86	58	82	867.2
86	59	81	836.69
86	59	82	833.22
86	60	81	739.57
86	60	82	743.14
86	61	81	756.61
86	61	82	756.73
86	62	81	819.61
86	62	82	814.82
86	63	77	880.66
86	63	78	840.45
86	63	79	797.48
86	63	80	786.41
86	63	81	788.76
86	63	82	807.1
86	64	77	876.04
86	64	78	847.18
86	64	79	822.36
86	64	80	763.56
86	64	81	741.6
86	64	82	753.19
86	65	77	885.66
86	65	78	867.03
86	65	79	850.4
86	65	80	770.5
86	65	81	738.72
86	65	82	741.51
86	66	77	884.83
86	66	78	890.17
86	66	79	854.83
86	66	80	777.68
86	66	81	744.8
86	66	82	742.04
86	67	77	838.69
86	67	78	857.28
86	67	79	856.63
86	67	80	791.15
86	68	77	847.45
86	68	78	839.49
86	68	79	830.25
86	68	80	784.08
86	69	77	870.56
86	69	78	810.95
86	69	79	765.44
86	69	80	748.98
86	70	77	793.89
86	70	78	758.02
86	70	79	711.17
86	70	80	703.73
86	71	77	741.43
86	71	78	718.45
86	71	79	687.78
86	71	80	692.29
86	72	77	723.31
86	72	78	697.71
86	72	79	680.03
86	72	80	691.28
86	73	77	741.42
86	73	78	712.93
86	73	79	679.19
86	73	80	681.24
87	46	81	900.17
87	46	82	903.74
87	46	83	898.2
87	46	84	888.98
87	47	81	807.19
87	47	82	830.73
87	47	83	832.37
87	47	84	821.95
87	48	81	723.28
87	48	82	742.85
87	48	83	755.59
87	48	84	765.47
87	49	77	700.46
87	49	78	693.81
87	49	79	709.85
87	49	80	702.51
87	49	81	696.3
87	49	82	704.6
87	49	83	715.62
87	49	84	728.31
87	50	77	697.07
87	50	78	681.62
87	50	79	688.83
87	50	80	689.85
87	50	81	693.31
87	50	82	699.72
87	50	83	702.83
87	50	84	705.01
87	51	77	710.48
87	51	78	681.97
87	51	79	683.72
87	51	80	684.22
87	52	77	754.94
87	52	78	712.27
87	52	79	704.93
87	52	80	700.01
87	53	77	819.47
87	53	78	757.85
87	53	79	724.14
87	53	80	708.04
87	54	77	856.93
87	54	78	809.85
87	54	79	773.39
87	54	80	749.54
87	55	77	845.77
87	55	78	845.27
87	55	79	833.07
87	55	80	812.9
87	55	81	769.24
87	55	82	746.67
87	55	83	736.05
87	55	84	739.97
87	56	77	842.87
87	56	78	848.68
87	56	79	861.77
87	56	80	855.75
87	56	81	804.31
87	56	82	772.75
87	56	83	754.03
87	56	84	753.68
87	57	77	831.45
87	57	78	856.81
87	57	79	876.13
87	57	80	881.82
87	57	81	839.31
87	57	82	806.15
87	57	83	771.85
87	57	84	763.03
87	58	77	815.32
87	58	78	850.78
87	58	79	873.09
87	58	80	877.19
87	58	81	869.07
87	58	82	864.29
87	58	83	836.45
87	58	84	819.22
87	59	77	864.71
87	59	78	851.88
87	59	79	832.53
87	59	80	787.99
87	59	81	845.23
87	59	82	880.95
87	59	83	859.36
87	59	84	849.18
87	60	77	815.87
87	60	78	799.39
87	60	79	777.67
87	60	80	746.28
87	60	81	750.52
87	60	82	755.85
87	60	83	782
87	60	84	807.53
87	61	77	764.67
87	61	78	756.88
87	61	79	759.74
87	61	80	780.81
87	61	81	763.06
87	61	82	740.83
87	61	83	775.52
87	61	84	809.31
87	62	77	834.46
87	62	78	803.67
87	62	79	789.82
87	62	80	833.84
87	62	81	822.77
87	62	82	798.09
87	62	83	814.16
87	62	84	826.66
87	63	77	889.25
87	63	78	840.99
87	63	79	801.94
87	63	80	793.72
87	63	81	806.45
87	63	82	831.28
87	63	83	813.85
87	63	84	793.2
87	64	77	868.92
87	64	78	820.9
87	64	79	780.47
87	64	80	752.08
87	64	81	762.5
87	64	82	795.62
87	64	83	765.82
87	64	84	744.87
87	65	77	840.59
87	65	78	814.19
87	65	79	777.12
87	65	80	738.66
87	65	81	735.98
87	65	82	758.75
87	65	83	729.29
87	65	84	712.56
87	66	77	844.65
87	66	78	826.7
87	66	79	773.45
87	66	80	729.68
87	66	81	717.86
87	66	82	731.06
87	66	83	697.8
87	66	84	681.26
87	67	77	859.82
87	67	78	822.53
87	67	79	768.32
87	67	80	731.11
87	67	81	712.94
87	67	82	709.64
87	67	83	699.42
87	67	84	695.97
87	68	77	858.56
87	68	78	806.6
87	68	79	761.79
87	68	80	744.81
87	68	81	726.88
87	68	82	714.98
87	68	83	704.75
87	68	84	694.42
87	69	77	780.87
87	69	78	749.58
87	69	79	731.87
87	69	80	741.53
87	70	77	728.38
87	70	78	714.48
87	70	79	703.08
87	70	80	724.69
87	71	77	721.61
87	71	78	716.75
87	71	79	705.87
87	71	80	720.15
87	72	77	739.25
87	72	78	727.02
87	72	79	714.96
87	72	80	716.46
87	73	77	747.84
87	73	78	722.7
87	73	79	694.22
87	73	80	695.92
87	73	81	709.48
87	73	82	722.31
87	73	83	739.17
87	73	84	756.55
87	74	81	732.27
87	74	82	774.17
87	74	83	809.49
87	74	84	833.18
87	75	81	770.7
87	75	82	841.22
87	75	83	872.69
87	75	84	889.28
87	76	81	770.23
87	76	82	859.12
87	76	83	901
87	76	84	921.79
88	46	81	910.87
88	46	82	923.41
88	46	83	914.26
88	46	84	899.89
88	47	81	826.3
88	47	82	830.57
88	47	83	822.88
88	47	84	810.95
88	48	81	738.67
88	48	82	746.84
88	48	83	751.42
88	48	84	758.6
88	49	77	709.12
88	49	78	706.92
88	49	79	723.37
88	49	80	708.68
88	49	81	699.86
88	49	82	714.68
88	49	83	724.06
88	49	84	732.12
88	50	77	699.82
88	50	78	698.72
88	50	79	718.16
88	50	80	696.4
88	50	81	679.17
88	50	82	708.03
88	50	83	720.52
88	50	84	713.03
88	51	77	722.9
88	51	78	706.74
88	51	79	712.66
88	51	80	698.97
88	52	77	796.21
88	52	78	760.07
88	52	79	743.49
88	52	80	729.07
88	53	77	854.59
88	53	78	822.74
88	53	79	787.42
88	53	80	764.89
88	54	77	876.1
88	54	78	854.56
88	54	79	821.95
88	54	80	795.32
88	55	77	868.58
88	55	78	845.01
88	55	79	844.27
88	55	80	828.26
88	55	81	790.8
88	55	82	792.45
88	55	83	805.8
88	55	84	800.79
88	56	77	849.9
88	56	78	807.15
88	56	79	835.92
88	56	80	840.16
88	56	81	810.32
88	56	82	807.91
88	56	83	817.33
88	56	84	825.61
88	57	77	848.02
88	57	78	838.87
88	57	79	860.27
88	57	80	864.78
88	57	81	830.72
88	57	82	810.06
88	57	83	799.6
88	57	84	826.59
88	58	77	851.1
88	58	78	885.64
88	58	79	884.72
88	58	80	871.48
88	58	81	859.6
88	58	82	857.26
88	58	83	844.51
88	58	84	857.24
88	59	77	864.98
88	59	78	854.59
88	59	79	823.94
88	59	80	779.21
88	59	81	833.23
88	59	82	880.68
88	59	83	861.03
88	59	84	854.62
88	60	77	837.08
88	60	78	825.38
88	60	79	796.26
88	60	80	754.38
88	60	81	747.78
88	60	82	743.86
88	60	83	758.78
88	60	84	778.99
88	61	77	813.8
88	61	78	815.95
88	61	79	813.51
88	61	80	823.67
88	61	81	784.89
88	61	82	748.19
88	61	83	780.25
88	61	84	805.65
88	62	77	884.26
88	62	78	847.11
88	62	79	838.5
88	62	80	891.83
88	62	81	858.71
88	62	82	819.97
88	62	83	844.33
88	62	84	857.3
88	63	77	889.14
88	63	78	839.23
88	63	79	807.51
88	63	80	825.95
88	63	81	845.55
88	63	82	868.36
88	63	83	866.84
88	63	84	848.41
88	64	77	862.74
88	64	78	806.71
88	64	79	759.17
88	64	80	774.13
88	64	81	816.62
88	64	82	860.75
88	64	83	831.06
88	64	84	795.05
88	65	77	850.9
88	65	78	795.99
88	65	79	735.24
88	65	80	739.7
88	65	81	783.65
88	65	82	836.58
88	65	83	798.37
88	65	84	757.01
88	66	77	844.69
88	66	78	800.66
88	66	79	745.61
88	66	80	722.56
88	66	81	753.05
88	66	82	798.1
88	66	83	752.84
88	66	84	716.04
88	67	77	830.12
88	67	78	779.05
88	67	79	730.06
88	67	80	717.85
88	67	81	725.84
88	67	82	736.29
88	67	83	721.78
88	67	84	713.49
88	68	77	796.48
88	68	78	754.81
88	68	79	723.01
88	68	80	723.67
88	68	81	722.21
88	68	82	715.66
88	68	83	717.48
88	68	84	717.36
88	69	77	735.75
88	69	78	718.06
88	69	79	711.91
88	69	80	722.93
88	70	77	715.3
88	70	78	698.61
88	70	79	691.69
88	70	80	727.52
88	71	77	720.13
88	71	78	705.26
88	71	79	699.37
88	71	80	734.79
88	72	77	728.84
88	72	78	723.95
88	72	79	722.5
88	72	80	729.69
88	73	77	730.04
88	73	78	720.16
88	73	79	711.45
88	73	80	725.95
88	73	81	735.4
88	73	82	745.93
88	73	83	764.22
88	73	84	772.37
88	74	81	771.93
88	74	82	819.01
88	74	83	847.21
88	74	84	857.45
88	75	81	830.19
88	75	82	919.49
88	75	83	912.33
88	75	84	909.38
88	76	81	837.48
88	76	82	939.84
88	76	83	913.57
88	76	84	917.27
89	46	81	911.57
89	46	82	929.92
89	46	83	919.46
89	46	84	902.29
89	47	81	840.62
89	47	82	833.12
89	47	83	814.03
89	47	84	793.73
89	48	81	755.64
89	48	82	753.21
89	48	83	746.08
89	48	84	739.23
89	49	77	719.71
89	49	78	721.31
89	49	79	734.96
89	49	80	721
89	49	81	711.4
89	49	82	728.39
89	49	83	735.42
89	49	84	732.55
89	50	74	731.12
89	50	75	728.68
89	50	76	734.04
89	50	77	725.58
89	50	78	727.96
89	50	79	735.93
89	50	80	707.65
89	50	81	688.56
89	50	82	719.85
89	50	83	737.32
89	50	84	732.96
89	51	74	728.82
89	51	75	752.61
89	51	76	781.71
89	51	77	770.07
89	51	78	756.43
89	51	79	744.43
89	51	80	716.5
89	51	81	693.36
89	51	82	705.77
89	51	83	711.51
89	51	84	715.46
89	52	74	764.77
89	52	75	812.18
89	52	76	871.23
89	52	77	845.36
89	52	78	817.35
89	52	79	792.8
89	52	80	768.29
89	52	81	745.15
89	52	82	731.05
89	52	83	720.25
89	52	84	724.96
89	53	74	798.71
89	53	75	851.11
89	53	76	901.92
89	53	77	874.6
89	53	78	856.78
89	53	79	849.32
89	53	80	836.91
89	53	81	822.02
89	53	82	798.73
89	53	83	780.14
89	53	84	772.17
89	54	74	809.77
89	54	75	864.13
89	54	76	899.22
89	54	77	884.86
89	54	78	868.47
89	54	79	861.58
89	54	80	851.66
89	54	81	834.49
89	54	82	833.17
89	54	83	836.58
89	54	84	829.11
89	55	75	849
89	55	76	898.15
89	55	77	892.8
89	55	78	870.85
89	55	79	856.71
89	55	80	847.67
89	55	81	829.09
89	55	82	848.67
89	55	83	875.84
89	55	84	866.32
89	56	75	813.81
89	56	76	855.07
89	56	77	852
89	56	78	819.22
89	56	79	839.24
89	56	80	849.35
89	56	81	838.44
89	56	82	858.25
89	56	83	889.17
89	56	84	868.08
89	57	75	823.65
89	57	76	842.09
89	57	77	847.9
89	57	78	840.11
89	57	79	835.5
89	57	80	831.2
89	57	81	837.66
89	57	82	851.94
89	57	83	870.11
89	57	84	898.72
89	58	77	883.42
89	58	78	905.41
89	58	79	864.78
89	58	80	834.57
89	58	81	864.12
89	58	82	881.83
89	58	83	890.45
89	58	84	925
89	59	77	852.6
89	59	78	844.91
89	59	79	819.76
89	59	80	793.73
89	59	81	833.23
89	59	82	863.37
89	59	83	859.77
89	59	84	860.7
89	60	77	809.69
89	60	78	792.57
89	60	79	780.67
89	60	80	760.09
89	60	81	729.4
89	60	82	705.15
89	60	83	699.31
89	60	84	718.38
89	61	77	801.07
89	61	78	793.03
89	61	79	797.07
89	61	80	808.07
89	61	81	754.86
89	61	82	714.09
89	61	83	733.06
89	61	84	763.98
89	62	77	886.34
89	62	78	851.94
89	62	79	852.13
89	62	80	907.01
89	62	81	865.74
89	62	82	834.11
89	62	83	869.93
89	62	84	880.81
89	63	77	879.69
89	63	78	826.38
89	63	79	810.62
89	63	80	866.49
89	63	81	880.19
89	63	82	893.29
89	63	83	912.52
89	63	84	900.81
89	64	77	855.96
89	64	78	788.89
89	64	79	752.21
89	64	80	801.03
89	64	81	844.51
89	64	82	887.87
89	64	83	880.49
89	64	84	843.8
89	65	77	862.57
89	65	78	789.08
89	65	79	734.34
89	65	80	765.12
89	65	81	818.82
89	65	82	880.92
89	65	83	857.53
89	65	84	809.69
89	66	75	883.93
89	66	76	863.43
89	66	77	837.09
89	66	78	784.29
89	66	79	741.83
89	66	80	741.98
89	66	81	788.52
89	66	82	852.35
89	66	83	825.6
89	66	84	780.99
89	67	75	894.62
89	67	76	853.46
89	67	77	789.89
89	67	78	759.08
89	67	79	733.66
89	67	80	725.42
89	67	81	749.55
89	67	82	783.1
89	67	83	763.92
89	67	84	741.26
89	68	75	864.29
89	68	76	800.42
89	68	77	753.01
89	68	78	742.82
89	68	79	735.19
89	68	80	725.98
89	68	81	733.36
89	68	82	743.31
89	68	83	739
89	68	84	737.41
89	69	74	839.26
89	69	75	808.87
89	69	76	771.42
89	69	77	732
89	69	78	729.25
89	69	79	729.3
89	69	80	720.23
89	69	81	720.65
89	69	82	724.56
89	69	83	741.77
89	69	84	751.41
89	70	74	782.71
89	70	75	774.45
89	70	76	759.5
89	70	77	733.26
89	70	78	716.61
89	70	79	708.87
89	70	80	733.71
89	70	81	733.72
89	70	82	725.71
89	70	83	740.17
89	70	84	747.52
89	71	74	747.13
89	71	75	749.82
89	71	76	749.59
89	71	77	739.58
89	71	78	719.49
89	71	79	707.67
89	71	80	746.55
89	71	81	742.28
89	71	82	726.31
89	71	83	734.2
89	71	84	735.89
89	72	74	746.15
89	72	75	733.33
89	72	76	725.67
89	72	77	727.28
89	72	78	726.66
89	72	79	728.52
89	72	80	738.05
89	72	81	738.67
89	72	82	738.15
89	72	83	743.65
89	72	84	737.36
89	73	74	752
89	73	75	742.59
89	73	76	731.63
89	73	77	721.85
89	73	78	718.73
89	73	79	722.98
89	73	80	751.12
89	73	81	766.73
89	73	82	782.98
89	73	83	812.13
89	73	84	817.41
89	74	81	823
89	74	82	860.94
89	74	83	888.25
89	74	84	891.07
89	75	81	877.83
89	75	82	949.73
89	75	83	930.71
89	75	84	916.48
89	76	81	890.05
89	76	82	971.91
89	76	83	932.83
89	76	84	922.34
90	46	81	904.89
90	46	82	919.47
90	46	83	912.37
90	46	84	895.98
90	47	81	845.97
90	47	82	843.22
90	47	83	823.27
90	47	84	794.8
90	48	81	764.42
90	48	82	763.39
90	48	83	756.26
90	48	84	738.86
90	49	74	758.19
90	49	75	745.79
90	49	76	735.92
90	49	81	728.64
90	49	82	740.8
90	49	83	743.56
90	49	84	735.67
90	50	74	733.56
90	50	75	737.35
90	50	76	745.32
90	50	77	745.55
90	50	78	741.58
90	50	79	736.42
90	50	80	730.59
90	50	81	724.08
90	50	82	735.27
90	50	83	741.35
90	50	84	743.04
90	51	74	743.32
90	51	75	768.26
90	51	76	798.15
90	51	77	800.08
90	51	78	786.72
90	51	79	762.83
90	51	80	741.57
90	51	81	722.18
90	51	82	729.05
90	51	83	735.63
90	51	84	737.17
90	52	74	769.87
90	52	75	820.09
90	52	76	880.21
90	52	77	877.9
90	52	78	862.88
90	52	79	842.08
90	52	80	802.46
90	52	81	769.72
90	52	82	768.51
90	52	83	765.06
90	52	84	751.45
90	53	74	792.91
90	53	75	840.88
90	53	76	893.52
90	53	77	877.33
90	53	78	876.44
90	53	79	904.97
90	53	80	891.47
90	53	81	871.7
90	53	82	857.16
90	53	83	836.72
90	53	84	793.64
90	54	74	797.44
90	54	75	844.09
90	54	76	888.72
90	54	77	869.75
90	54	78	863.01
90	54	79	887.09
90	54	80	890.18
90	54	81	894.08
90	54	82	904.3
90	54	83	910.5
90	54	84	879.47
90	55	74	811.77
90	55	75	840.7
90	55	76	897.37
90	55	77	903.52
90	55	78	900.3
90	55	79	878.92
90	55	80	865.85
90	55	81	871.47
90	55	82	906.4
90	55	83	937.91
90	55	84	919.3
90	56	74	821.99
90	56	75	807.82
90	56	76	843.97
90	56	77	870.41
90	56	78	885.88
90	56	79	892.7
90	56	80	884.6
90	56	81	857.82
90	56	82	877.09
90	56	83	910.31
90	56	84	895.3
90	57	74	851.39
90	57	75	817.82
90	57	76	824.72
90	57	77	848.94
90	57	78	874.72
90	57	79	855.46
90	57	80	835.32
90	57	81	857.49
90	57	82	894.2
90	57	83	932.51
90	57	84	928.71
90	58	74	925.31
90	58	75	926.6
90	58	76	905.6
90	58	77	901.83
90	58	78	916.27
90	58	79	848.35
90	58	80	805.46
90	58	81	890.31
90	58	82	947.31
90	58	83	967.87
90	58	84	972.34
90	59	75	881.98
90	59	76	861.01
90	59	77	843.57
90	59	78	832.27
90	59	79	816.47
90	59	80	817.36
90	59	81	884.41
90	59	82	929.53
90	59	83	910.27
90	59	84	906.34
90	60	75	777.79
90	60	76	758.01
90	60	77	731.27
90	60	78	712.24
90	60	79	717.13
90	60	80	725.87
90	60	81	700.98
90	60	82	673.27
90	60	83	641.73
90	60	84	683.42
90	61	77	731.82
90	61	78	714.38
90	61	79	719.96
90	61	80	724.31
90	61	81	656.39
90	61	82	603.82
90	61	83	592.84
90	61	84	668.47
90	62	75	862.6
90	62	76	849.67
90	62	77	867.74
90	62	78	855.04
90	62	79	845.37
90	62	80	833.88
90	62	81	765.27
90	62	82	723.7
90	62	83	736.48
90	62	84	796.62
90	63	75	817.39
90	63	76	816.2
90	63	77	869.85
90	63	78	829.76
90	63	79	817.85
90	63	80	857.28
90	63	81	846.15
90	63	82	839.49
90	63	83	852.43
90	63	84	868.04
90	64	75	810.19
90	64	76	805.36
90	64	77	835.87
90	64	78	776.88
90	64	79	759.04
90	64	80	813.65
90	64	81	831.16
90	64	82	849.1
90	64	83	854.34
90	64	84	849.71
90	65	74	860.91
90	65	75	882.34
90	65	76	880.74
90	65	77	847.23
90	65	78	784.31
90	65	79	753.56
90	65	80	791.04
90	65	81	827.11
90	65	82	866.49
90	65	83	868.69
90	65	84	846.81
90	66	74	877.03
90	66	75	898.63
90	66	76	872.47
90	66	77	813.28
90	66	78	756.74
90	66	79	725.99
90	66	80	750.28
90	66	81	806.73
90	66	82	869.54
90	66	83	872.87
90	66	84	833.02
90	67	74	892.86
90	67	75	873.28
90	67	76	826.25
90	67	77	766.23
90	67	78	738.97
90	67	79	728.28
90	67	80	731.78
90	67	81	763.91
90	67	82	803.4
90	67	83	808.65
90	67	84	782.54
90	68	74	901.93
90	68	75	843.07
90	68	76	776.96
90	68	77	744.58
90	68	78	750.1
90	68	79	757.44
90	68	80	741.54
90	68	81	745.29
90	68	82	756.83
90	68	83	767.75
90	68	84	766.69
90	69	74	829.53
90	69	75	801.5
90	69	76	774.88
90	69	77	752.52
90	69	78	754.87
90	69	79	756.56
90	69	80	742.22
90	69	81	739.44
90	69	82	744.57
90	69	83	758.97
90	69	84	774.48
90	70	74	785.74
90	70	75	784.73
90	70	76	776.69
90	70	77	754.54
90	70	78	741.97
90	70	79	737.38
90	70	80	748.86
90	70	81	739.95
90	70	82	723.84
90	70	83	750.08
90	70	84	769.26
90	71	74	775.28
90	71	75	780.03
90	71	76	772.25
90	71	77	754.97
90	71	78	740.91
90	71	79	736.73
90	71	80	762.92
90	71	81	745.75
90	71	82	714.55
90	71	83	742.58
90	71	84	759.06
90	72	74	777.41
90	72	75	766.6
90	72	76	747.23
90	72	77	734.68
90	72	78	740.55
90	72	79	752.08
90	72	80	765.81
90	72	81	762.6
90	72	82	753.4
90	72	83	766.26
90	72	84	772.52
90	73	74	784.81
90	73	75	771.46
90	73	76	752.98
90	73	81	814.63
90	73	82	816.45
90	73	83	836.34
90	73	84	844.18
90	74	81	886.15
90	74	82	891.08
90	74	83	909.47
90	74	84	915.89
90	75	81	929.37
90	75	82	954.83
90	75	83	949.83
90	75	84	940.32
90	76	81	923.07
90	76	82	969.95
90	76	83	958.04
90	76	84	945.95
91	47	81	854.83
91	47	82	866.83
91	47	83	864.49
91	47	84	857
91	48	81	773.65
91	48	82	780.39
91	48	83	794.32
91	48	84	804.33
91	49	74	779.09
91	49	75	766.67
91	49	76	754.98
91	49	81	736.61
91	49	82	755.94
91	49	83	772.7
91	49	84	781.93
91	50	74	754.13
91	50	75	752.69
91	50	76	747.06
91	50	81	748.85
91	50	82	764.9
91	50	83	770.87
91	50	84	767.73
91	51	74	763.74
91	51	75	770.64
91	51	76	777.21
91	51	81	744.01
91	51	82	747.47
91	51	83	750.84
91	51	84	760.17
91	52	74	793.73
91	52	75	835.26
91	52	76	867.24
91	52	81	770.79
91	52	82	760.67
91	52	83	760.08
91	52	84	767.75
91	53	74	825.59
91	53	75	870.65
91	53	76	899.63
91	53	81	852.56
91	53	82	836.1
91	53	83	823.11
91	53	84	802.74
91	54	74	833.73
91	54	75	875.37
91	54	76	890.68
91	54	81	891.81
91	54	82	891.68
91	54	83	887.56
91	54	84	856.24
91	55	74	834.67
91	55	75	873.27
91	55	76	906.3
91	55	81	905.93
91	55	82	915.45
91	55	83	926.63
91	55	84	904.57
91	56	74	831.93
91	56	75	847.23
91	56	76	867.5
91	56	81	902.01
91	56	82	907.78
91	56	83	921.91
91	56	84	912.86
91	57	74	850.98
91	57	75	834.26
91	57	76	839.31
91	57	77	872.04
91	57	78	916.13
91	57	79	924.39
91	57	80	918.92
91	57	81	907.71
91	57	82	909.15
91	57	83	917.79
91	57	84	918.34
91	58	74	923.06
91	58	75	916.04
91	58	76	910.88
91	58	77	917.36
91	58	78	942.46
91	58	79	920.86
91	58	80	907.55
91	58	81	943.36
91	58	82	959.11
91	58	83	960.43
91	58	84	962.76
91	59	74	870.33
91	59	75	897.25
91	59	76	879.67
91	59	77	860.64
91	59	78	843.69
91	59	79	852.56
91	59	80	871.99
91	59	81	919.88
91	59	82	953.17
91	59	83	937.97
91	59	84	916.36
91	60	74	758.39
91	60	75	773.92
91	60	76	752.54
91	60	77	724.69
91	60	78	690.04
91	60	79	700.09
91	60	80	716.79
91	60	81	732.83
91	60	82	729.51
91	60	83	701.32
91	60	84	685.2
91	61	74	757.99
91	61	75	711.49
91	61	76	707.25
91	61	77	698.54
91	61	78	686.23
91	61	79	702.82
91	61	80	711.88
91	61	81	694.7
91	61	82	662.13
91	61	83	617.82
91	61	84	630.36
91	62	74	941.42
91	62	75	741.52
91	62	76	764.97
91	62	77	842.47
91	62	78	861.93
91	62	79	879.93
91	62	80	882.14
91	62	81	831.42
91	62	82	780.19
91	62	83	738.76
91	62	84	772.12
91	63	74	932.67
91	63	75	792.08
91	63	76	808.9
91	63	77	852.2
91	63	78	842.53
91	63	79	856.32
91	63	80	893.36
91	63	81	885.87
91	63	82	866.94
91	63	83	834.19
91	63	84	857.21
91	64	74	834.35
91	64	75	860.01
91	64	76	848.84
91	64	77	816.37
91	64	78	777.46
91	64	79	782.61
91	64	80	833.13
91	64	81	849.61
91	64	82	855.58
91	64	83	820.77
91	64	84	841.32
91	65	74	826.83
91	65	75	907.68
91	65	76	907.32
91	65	77	825.57
91	65	78	766.22
91	65	79	757.4
91	65	80	806.83
91	65	81	847.43
91	65	82	879.34
91	65	83	845.28
91	65	84	850.09
91	66	74	832.71
91	66	75	888.68
91	66	76	869.41
91	66	77	794.24
91	66	78	740.13
91	66	79	729.08
91	66	80	777
91	66	81	840.48
91	66	82	898.55
91	66	83	887.96
91	66	84	862.89
91	67	74	852.71
91	67	75	865.13
91	67	76	830.58
91	67	81	791.81
91	67	82	827.36
91	67	83	847.23
91	67	84	824.48
91	68	74	880.64
91	68	75	864.11
91	68	76	813.8
91	68	81	762.59
91	68	82	761.27
91	68	83	793.43
91	68	84	794.73
91	69	74	831.93
91	69	75	812.63
91	69	76	786.75
91	69	81	755.33
91	69	82	753.07
91	69	83	766.09
91	69	84	781.79
91	70	74	807.64
91	70	75	801.56
91	70	76	787.11
91	70	81	745.77
91	70	82	741.81
91	70	83	754.52
91	70	84	769.21
91	71	74	817.51
91	71	75	822.38
91	71	76	804.86
91	71	81	752.23
91	71	82	745.79
91	71	83	760.02
91	71	84	771.2
91	72	74	808.79
91	72	75	804.67
91	72	76	787.41
91	72	81	777.56
91	72	82	785.76
91	72	83	793.52
91	72	84	802.35
91	73	74	803.4
91	73	75	792.9
91	73	76	774.65
91	73	81	842.78
91	73	82	850.92
91	73	83	859.07
91	73	84	870.62
91	74	74	802.86
91	74	75	787.9
91	74	76	768.43
91	74	81	923.78
91	74	82	917.05
91	74	83	933.18
91	74	84	946.41
91	75	81	961.4
91	75	82	969.13
91	75	83	968.15
91	75	84	967.59
91	76	81	942.42
91	76	82	971.96
91	76	83	970.11
91	76	84	968.98
92	47	81	927.59
92	47	82	940.29
92	47	83	924.3
92	47	84	920.45
92	48	81	830.64
92	48	82	850.47
92	48	83	857.83
92	48	84	868.04
92	49	74	798.77
92	49	75	797.4
92	49	76	783.17
92	49	81	759.97
92	49	82	788.27
92	49	83	808.83
92	49	84	824.03
92	50	74	787.08
92	50	75	772.37
92	50	76	751.55
92	50	81	751.9
92	50	82	776.07
92	50	83	788.43
92	50	84	791.98
92	51	74	779.17
92	51	75	749.18
92	51	76	716.44
92	51	81	740.4
92	51	82	757.69
92	51	83	770.07
92	51	84	782.33
92	52	74	824.22
92	52	75	834.53
92	52	76	830.8
92	52	81	742.58
92	52	82	754.66
92	52	83	764.05
92	52	84	775.33
92	53	74	881.84
92	53	75	913.6
92	53	76	906.93
92	53	81	778.09
92	53	82	778.17
92	53	83	780.12
92	53	84	780.5
92	54	74	908.73
92	54	75	940.99
92	54	76	926.21
92	54	81	829.51
92	54	82	823.93
92	54	83	815.09
92	54	84	794.75
92	55	74	879.87
92	55	75	925.94
92	55	76	928.55
92	55	81	888.56
92	55	82	873.9
92	55	83	862.58
92	55	84	837.45
92	56	74	856.17
92	56	75	906.68
92	56	76	915.62
92	56	81	898.16
92	56	82	884.14
92	56	83	875.88
92	56	84	873.93
92	57	74	853.81
92	57	75	874.9
92	57	76	888.45
92	57	77	902.98
92	57	78	918.19
92	57	79	933.7
92	57	80	924.82
92	57	81	894.05
92	57	82	877.36
92	57	83	867.73
92	57	84	877.54
92	58	74	880.07
92	58	75	862.56
92	58	76	908.82
92	58	77	937.98
92	58	78	955.4
92	58	79	956.83
92	58	80	944.59
92	58	81	920.08
92	58	82	908.25
92	58	83	904.36
92	58	84	914.36
92	59	74	917.93
92	59	75	926.95
92	59	76	911.5
92	59	77	891.64
92	59	78	879.97
92	59	79	889.48
92	59	80	898.78
92	59	81	899.58
92	59	82	912.67
92	59	83	910.28
92	59	84	890.63
92	60	74	859.61
92	60	75	862.67
92	60	76	821.51
92	60	77	789.59
92	60	78	770.39
92	60	79	756.69
92	60	80	747.7
92	60	81	779.59
92	60	82	799.89
92	60	83	798.29
92	60	84	716.71
92	61	74	810.22
92	61	75	716.75
92	61	76	737.5
92	61	77	777.24
92	61	78	769.57
92	61	79	754.61
92	61	80	749.36
92	61	81	804.77
92	61	82	827.75
92	61	83	803.42
92	61	84	711.1
92	62	74	917.54
92	62	75	623.16
92	62	76	728.94
92	62	77	898.81
92	62	78	879.43
92	62	79	887.55
92	62	80	908.49
92	62	81	928.94
92	62	82	922.6
92	62	83	883.16
92	62	84	842.39
92	63	74	888.77
92	63	75	735.94
92	63	76	810.54
92	63	77	898.98
92	63	78	856.69
92	63	79	866.26
92	63	80	898.42
92	63	81	915.56
92	63	82	921.91
92	63	83	900.57
92	63	84	901.02
92	64	74	755.9
92	64	75	853.83
92	64	76	876.17
92	64	77	859.12
92	64	78	811.96
92	64	79	800.26
92	64	80	825.62
92	64	81	861.75
92	64	82	886.13
92	64	83	856.3
92	64	84	870.78
92	65	74	747.23
92	65	75	896.34
92	65	76	921.66
92	65	77	866.14
92	65	78	810.31
92	65	79	784.26
92	65	80	793.62
92	65	81	845.76
92	65	82	886.59
92	65	83	856.18
92	65	84	868.08
92	66	74	797.53
92	66	75	886.56
92	66	76	890.01
92	66	77	845.52
92	66	78	804.19
92	66	79	772.08
92	66	80	771.38
92	66	81	832.36
92	66	82	890.34
92	66	83	892.88
92	66	84	896.79
92	67	74	851.53
92	67	75	882.36
92	67	76	865.75
92	67	81	793.72
92	67	82	835.2
92	67	83	870.57
92	67	84	869.6
92	68	74	873.37
92	68	75	892.43
92	68	76	856.75
92	68	81	768.46
92	68	82	774
92	68	83	816.2
92	68	84	819.82
92	69	74	860.36
92	69	75	847.83
92	69	76	808.44
92	69	81	763.88
92	69	82	765.3
92	69	83	775.9
92	69	84	784.29
92	70	74	849.5
92	70	75	821.81
92	70	76	783.27
92	70	81	749.2
92	70	82	759.36
92	70	83	761.45
92	70	84	766.31
92	71	74	856.61
92	71	75	824.08
92	71	76	783.59
92	71	81	753.88
92	71	82	769.6
92	71	83	778.38
92	71	84	781.56
92	72	74	831.64
92	72	75	801.96
92	72	76	766.61
92	72	81	803.64
92	72	82	825.68
92	72	83	826.66
92	72	84	835.84
92	73	74	805.8
92	73	75	786.8
92	73	76	763.34
92	73	81	867.87
92	73	82	887.36
92	73	83	888.59
92	73	84	895.99
92	74	74	780.64
92	74	75	784.44
92	74	76	776.86
92	74	81	936.09
92	74	82	947.28
92	74	83	961.4
92	74	84	969.78
92	75	81	960.66
92	75	82	978.99
92	75	83	990.18
92	75	84	998.14
92	76	81	938.38
92	76	82	967.01
92	76	83	973.01
92	76	84	986.22
93	49	74	805.97
93	49	75	809.37
93	49	76	804.13
93	50	74	798.01
93	50	75	790.24
93	50	76	779.21
93	50	81	761.99
93	50	82	779.31
93	50	83	797.18
93	50	84	810.58
93	51	74	807.09
93	51	75	768.72
93	51	76	737.49
93	51	81	755.11
93	51	82	767.08
93	51	83	782.58
93	51	84	795.64
93	52	74	827.36
93	52	75	804.56
93	52	76	783.61
93	52	81	750.53
93	52	82	764.71
93	52	83	780.47
93	52	84	791.9
93	53	74	880.8
93	53	75	876.27
93	53	76	853.38
93	53	81	737.71
93	53	82	738.64
93	53	83	749.61
93	53	84	764.78
93	54	71	707.4
93	54	72	790.94
93	54	73	855.13
93	54	74	942.56
93	54	75	942.95
93	54	76	904.6
93	54	81	766.73
93	54	82	757.73
93	54	83	749.4
93	54	84	744.38
93	55	71	731.75
93	55	72	795.75
93	55	73	834.57
93	55	74	933.33
93	55	75	951.57
93	55	76	924.3
93	55	81	824.67
93	55	82	801.25
93	55	83	779.66
93	55	84	768.78
93	56	71	793.73
93	56	72	829.27
93	56	73	811.31
93	56	74	901.57
93	56	75	942
93	56	76	930.36
93	56	81	839.53
93	56	82	815.91
93	56	83	791.04
93	56	84	789.79
93	57	71	864.61
93	57	72	885.51
93	57	73	797.57
93	57	74	856.54
93	57	75	905.64
93	57	76	923.19
93	57	77	919.41
93	57	78	915.68
93	57	79	912.52
93	57	80	888.62
93	58	71	884.63
93	58	72	956.92
93	58	73	901.88
93	58	74	883.09
93	58	75	878.19
93	58	76	935.29
93	58	77	954.21
93	58	78	960.1
93	58	79	954.85
93	58	80	930.71
93	59	71	848.74
93	59	72	957.96
93	59	73	963.26
93	59	74	945.74
93	59	75	920.04
93	59	76	908.56
93	59	77	889.16
93	59	78	870.09
93	59	79	896.91
93	59	80	905.82
93	60	71	782.2
93	60	72	875.26
93	60	73	876.99
93	60	74	857.73
93	60	75	876.72
93	60	76	849.89
93	60	77	812.18
93	60	78	780.35
93	60	79	760.8
93	60	80	750.94
93	61	74	659.08
93	61	75	714.02
93	61	76	782.25
93	61	77	819.54
93	61	78	793.89
93	61	79	753.98
93	61	80	737.06
93	62	71	794.25
93	62	72	980.51
93	62	73	916.04
93	62	74	827.05
93	62	75	715.05
93	62	76	807.26
93	62	77	911.72
93	62	78	878.37
93	62	79	874.53
93	62	80	893.98
93	63	71	830.94
93	63	72	959.01
93	63	73	958.71
93	63	74	921.67
93	63	75	843.08
93	63	76	870.95
93	63	77	909.4
93	63	78	865.43
93	63	79	871.72
93	63	80	887.18
93	64	71	827.95
93	64	72	910.93
93	64	73	909.87
93	64	74	879.51
93	64	75	917.53
93	64	76	918.28
93	64	77	893.2
93	64	78	844.92
93	64	79	824.37
93	64	80	819.19
93	65	71	798.64
93	65	72	898.2
93	65	73	886.83
93	65	74	838.32
93	65	75	912.28
93	65	76	931.78
93	65	77	908.85
93	65	78	868.82
93	65	79	826.98
93	65	80	787.76
93	66	71	799.31
93	66	72	891.86
93	66	73	910.13
93	66	74	897.42
93	66	75	931.66
93	66	76	928.14
93	67	71	822.42
93	67	72	878.35
93	67	73	915.46
93	67	74	928.09
93	67	75	929.98
93	67	76	916.22
93	67	81	769.41
93	67	82	806.64
93	67	83	859.5
93	67	84	883.81
93	68	71	761.52
93	68	72	860.88
93	68	73	905.88
93	68	74	900.68
93	68	75	897.98
93	68	76	884.07
93	68	81	762.09
93	68	82	781.35
93	68	83	814.8
93	68	84	825.5
93	69	71	693.36
93	69	72	812.16
93	69	73	871.96
93	69	74	865.99
93	69	75	859.05
93	69	76	833.67
93	69	81	768.66
93	69	82	782.39
93	69	83	781.71
93	69	84	779.73
93	70	74	837.6
93	70	75	823.91
93	70	76	797.2
93	70	81	755.72
93	70	82	770.28
93	70	83	766.4
93	70	84	764.67
93	71	74	833.92
93	71	75	811.65
93	71	76	786.05
93	71	81	748.63
93	71	82	768.48
93	71	83	781.7
93	71	84	789.99
93	72	74	840.4
93	72	75	824.48
93	72	76	790.62
93	72	81	822.04
93	72	82	848.08
93	72	83	856.04
93	72	84	866.56
93	73	74	829.73
93	73	75	818.08
93	73	76	791.39
93	73	81	894.3
93	73	82	921.07
93	73	83	921.93
93	73	84	926.06
93	74	74	806.46
93	74	75	808.64
93	74	76	803.54
94	49	74	820.47
94	49	75	816.78
94	49	76	813.7
94	50	71	842.07
94	50	72	834.54
94	50	73	822.83
94	50	74	806.22
94	50	75	810.31
94	50	76	806.36
94	51	71	846.03
94	51	72	849.05
94	51	73	840.05
94	51	74	809.79
94	51	75	797.47
94	51	76	778.71
94	52	71	835.76
94	52	72	846.17
94	52	73	840.09
94	52	74	819.7
94	52	75	805.6
94	52	76	787.73
94	53	69	635.63
94	53	70	664.01
94	53	71	821.83
94	53	72	843.65
94	53	73	848.11
94	53	74	855.16
94	53	75	838.9
94	53	76	822.63
94	54	69	616.46
94	54	70	619.19
94	54	71	773
94	54	72	828.37
94	54	73	860.28
94	54	74	907.93
94	54	75	902.23
94	54	76	881.53
94	54	78	828.83
94	54	79	812.31
94	54	80	784.81
94	55	69	599.36
94	55	70	605.09
94	55	71	744.28
94	55	72	801.36
94	55	73	836.51
94	55	74	937.42
94	55	75	957.36
94	55	76	929.06
94	55	78	890.01
94	55	79	861.77
94	55	80	815.67
94	56	69	649.27
94	56	70	653.62
94	56	71	770.24
94	56	72	826.53
94	56	73	834.54
94	56	74	937.12
94	56	75	966
94	56	76	946.77
94	56	78	922.85
94	56	79	916.62
94	56	80	854.38
94	57	71	829.7
94	57	72	881.04
94	57	73	836.83
94	57	74	898.42
94	57	75	938.56
94	57	76	956.15
94	57	77	938.45
94	57	78	923.66
94	57	79	921.29
94	57	80	878.61
94	58	71	867.13
94	58	72	935.87
94	58	73	919.24
94	58	74	912.83
94	58	75	922.01
94	58	76	977.65
94	58	77	979.64
94	58	78	971.52
94	58	79	956.28
94	58	80	927.08
94	59	71	882.79
94	59	72	969.73
94	59	73	977.96
94	59	74	963.88
94	59	75	943.39
94	59	76	925.4
94	59	77	895.58
94	59	78	862.49
94	59	79	914.06
94	59	80	925.86
94	60	71	765.78
94	60	72	844.29
94	60	73	821.6
94	60	74	820.01
94	60	75	846.11
94	60	76	844.51
94	60	77	811.49
94	60	78	753.39
94	60	79	739.51
94	60	80	738.31
94	61	71	588.87
94	61	72	671.69
94	61	73	600.36
94	61	74	591.1
94	61	75	691.75
94	61	76	803.54
94	61	77	842.98
94	61	78	796
94	61	79	714.8
94	61	80	677.4
94	62	71	684.8
94	62	72	779.08
94	62	73	769.31
94	62	74	790.24
94	62	75	838.11
94	62	76	901.03
94	62	77	928.16
94	62	78	904.33
94	62	79	861.82
94	62	80	843.86
94	63	71	847.36
94	63	72	915.22
94	63	73	947.37
94	63	74	968.46
94	63	75	964.27
94	63	76	955.67
94	63	77	933.25
94	63	78	894.72
94	63	79	888.93
94	63	80	888.07
94	64	71	858.74
94	64	72	953.86
94	64	73	980.84
94	64	74	977.72
94	64	75	975.85
94	64	76	959.46
94	64	77	931.63
94	64	78	885.69
94	64	79	862.49
94	64	80	847.62
94	65	71	822.86
94	65	72	931.57
94	65	73	944.23
94	65	74	922.35
94	65	75	943.68
94	65	76	947.79
94	65	77	944.3
94	65	78	928.28
94	65	79	890.65
94	65	80	836.45
94	66	71	805.96
94	66	72	906.44
94	66	73	938.88
94	66	74	950.72
94	66	75	966.09
94	66	76	957.53
94	66	78	933.11
94	66	79	893.45
94	66	80	827.88
94	67	69	713.74
94	67	70	749.91
94	67	71	775.26
94	67	72	867.64
94	67	73	926.78
94	67	74	956.74
94	67	75	954.2
94	67	76	945.49
94	67	78	934.86
94	67	79	884.85
94	67	80	797.06
94	68	69	640.84
94	68	70	679.39
94	68	71	731.05
94	68	72	850.16
94	68	73	907.73
94	68	74	916.29
94	68	75	903.28
94	68	76	901.25
94	68	78	927.78
94	68	79	873.96
94	68	80	765.82
94	69	69	637.36
94	69	70	651.81
94	69	71	673.43
94	69	72	798.78
94	69	73	859.53
94	69	74	869.4
94	69	75	864.09
94	69	76	846.03
94	69	78	831.13
94	69	79	812.7
94	69	80	768.84
94	70	69	651.02
94	70	70	636.88
94	70	71	622.74
94	70	72	750.54
94	70	73	814.35
94	70	74	825.51
94	70	75	825.27
94	70	76	805.46
94	71	71	615.95
94	71	72	736.9
94	71	73	808.19
94	71	74	825.89
94	71	75	809.93
94	71	76	791
94	72	71	604.98
94	72	72	733.27
94	72	73	822.38
94	72	74	842.7
94	72	75	830.42
94	72	76	808.57
94	73	71	593.51
94	73	72	726.96
94	73	73	829.01
94	73	74	839.51
94	73	75	831.73
94	73	76	819.72
94	74	74	821.13
94	74	75	822.11
94	74	76	828.53
95	50	71	871.75
95	50	72	857.5
95	50	73	844.08
95	51	71	856.69
95	51	72	858.46
95	51	73	854.02
95	52	71	830.68
95	52	72	860.61
95	52	73	869.06
95	53	69	626.01
95	53	70	667.6
95	53	71	831.08
95	53	72	865.63
95	53	73	873.18
95	53	77	878.5
95	53	78	871.03
95	53	79	858.41
95	53	80	822.13
95	54	69	619.01
95	54	70	626.75
95	54	71	783.61
95	54	72	825.96
95	54	73	841.58
95	54	77	911.26
95	54	78	901.79
95	54	79	895.82
95	54	80	823.81
95	55	69	615.95
95	55	70	607.09
95	55	71	770.3
95	55	72	822.92
95	55	73	838.99
95	55	77	952.64
95	55	78	940.17
95	55	79	948.43
95	55	80	846.94
95	56	69	658.47
95	56	70	646.85
95	56	71	786.75
95	56	72	848.41
95	56	73	858.03
95	56	77	943.44
95	56	78	934.4
95	56	79	970.62
95	56	80	886.62
95	57	69	725.97
95	57	70	704.67
95	57	71	819.28
95	57	72	885.25
[truncated: 7,412 more rows]
