# Supplementary material for: From mathematics to medicine: A practical primer on topological data analysis (TDA) and the development of related analytic tools for the functional discovery of latent structure in fMRI data
Source: PLoS One. 2021 Aug 12;16(8):e0255859. doi: 10.1371/journal.pone.0255859 (PMC8360597; doi:10.1371/journal.pone.0255859)
Supplement: S1 Data — The included archive of .csv files has one .csv file for each time index. Each .csv file contains a single matrix, which has one column for each of the spatial coordinates x, y, z and one column for the fMRI signal amplitude at voxel (x, y, z) at that time index. This is normalized scan data for a single patient from our study, described in the paper, with an ACC (anterior cingulate cortex) mask applied. This is the data we used, together with our software implementation of our workflow (available at https://github.com/regalski/Wayne-State-TDA), to produce the persistence diagrams, vineyards, and loop locations pictured in the figures and described in the Workflow section of our paper. (ZIP) [file pone.0255859.s004.zip › lea2002_145_121_121_time_263_rdACC.csv]

86	49	77	724.45
86	49	78	710.73
86	49	79	713.38
86	49	80	714.26
86	50	77	717.81
86	50	78	703.17
86	50	79	693.02
86	50	80	692.24
86	51	77	713.91
86	51	78	703.73
86	51	79	701.1
86	51	80	692.59
86	52	77	726.32
86	52	78	705.02
86	52	79	722.17
86	52	80	714.75
86	53	77	807.84
86	53	78	764.72
86	53	79	748.85
86	53	80	737.19
86	54	77	867.41
86	54	78	829.24
86	54	79	805.48
86	54	80	786.31
86	55	77	862.73
86	55	78	859.69
86	55	79	859.43
86	55	80	850.47
86	56	77	854.69
86	56	78	853.25
86	56	79	871.7
86	56	80	881.74
86	57	77	840.06
86	57	78	861.07
86	57	79	881.17
86	57	80	893.7
86	57	81	879.67
86	57	82	858.66
86	58	77	826.94
86	58	78	858.6
86	58	79	884.78
86	58	80	904.2
86	58	81	897.95
86	58	82	891.32
86	59	81	884.75
86	59	82	899.27
86	60	81	792.65
86	60	82	816.27
86	61	81	798.72
86	61	82	830.82
86	62	81	865.61
86	62	82	894.85
86	63	77	887.79
86	63	78	860.6
86	63	79	837.6
86	63	80	818.53
86	63	81	817.85
86	63	82	828.16
86	64	77	880.01
86	64	78	859.15
86	64	79	838.34
86	64	80	785.53
86	64	81	759.56
86	64	82	757.16
86	65	77	887.71
86	65	78	867.09
86	65	79	843.43
86	65	80	787.53
86	65	81	755.77
86	65	82	738.59
86	66	77	861.9
86	66	78	880.15
86	66	79	872.8
86	66	80	817.69
86	66	81	774.84
86	66	82	740.07
86	67	77	836.63
86	67	78	858.21
86	67	79	857.57
86	67	80	814.16
86	68	77	859.5
86	68	78	851.52
86	68	79	839.29
86	68	80	803.16
86	69	77	871.46
86	69	78	833.9
86	69	79	803.45
86	69	80	771.05
86	70	77	787.92
86	70	78	763.09
86	70	79	737.26
86	70	80	713.82
86	71	77	728.45
86	71	78	720.48
86	71	79	712.83
86	71	80	691.34
86	72	77	717.28
86	72	78	712.66
86	72	79	714.97
86	72	80	688.28
86	73	77	724.42
86	73	78	717.9
86	73	79	712.15
86	73	80	691.22
87	46	81	958.21
87	46	82	936.82
87	46	83	928.27
87	46	84	926.06
87	47	81	829.32
87	47	82	831.84
87	47	83	831.45
87	47	84	833.04
87	48	81	753.23
87	48	82	765.83
87	48	83	772.59
87	48	84	777.49
87	49	77	724.53
87	49	78	720.86
87	49	79	736.88
87	49	80	738.51
87	49	81	736.31
87	49	82	738.65
87	49	83	740.67
87	49	84	743.36
87	50	77	719.1
87	50	78	711.69
87	50	79	709.93
87	50	80	705.94
87	50	81	704.39
87	50	82	705.79
87	50	83	709.88
87	50	84	718.06
87	51	77	716.47
87	51	78	703
87	51	79	704.76
87	51	80	701.28
87	52	77	734.01
87	52	78	711.35
87	52	79	732.99
87	52	80	729.12
87	53	77	818.5
87	53	78	769.9
87	53	79	746.26
87	53	80	733.18
87	54	77	877.93
87	54	78	829.91
87	54	79	787.47
87	54	80	767.6
87	55	77	850.84
87	55	78	860.31
87	55	79	847.12
87	55	80	830.95
87	55	81	800.31
87	55	82	775.72
87	55	83	752.06
87	55	84	751.96
87	56	77	859.87
87	56	78	878.68
87	56	79	887.84
87	56	80	877.8
87	56	81	840.35
87	56	82	805.77
87	56	83	761.03
87	56	84	767.63
87	57	77	857.43
87	57	78	887.86
87	57	79	908.15
87	57	80	916.78
87	57	81	880.31
87	57	82	842.16
87	57	83	797.83
87	57	84	794.99
87	58	77	830.36
87	58	78	869.82
87	58	79	911.12
87	58	80	938.22
87	58	81	915.15
87	58	82	895.43
87	58	83	867.6
87	58	84	855.31
87	59	77	869.68
87	59	78	871.84
87	59	79	874.6
87	59	80	861.12
87	59	81	890.26
87	59	82	910.93
87	59	83	894.34
87	59	84	886.17
87	60	77	797.92
87	60	78	808.45
87	60	79	808.73
87	60	80	787.29
87	60	81	798.54
87	60	82	810.91
87	60	83	818.06
87	60	84	834.63
87	61	77	713.81
87	61	78	753.97
87	61	79	783.83
87	61	80	798.89
87	61	81	803.17
87	61	82	805.91
87	61	83	810.51
87	61	84	826.29
87	62	77	853.46
87	62	78	844.67
87	62	79	841.82
87	62	80	862.78
87	62	81	873.78
87	62	82	879.15
87	62	83	856.19
87	62	84	846.68
87	63	77	904.35
87	63	78	865.07
87	63	79	837
87	63	80	833.78
87	63	81	851.52
87	63	82	871.36
87	63	83	834.93
87	63	84	807.25
87	64	77	873.89
87	64	78	833.85
87	64	79	803.44
87	64	80	774.04
87	64	81	791.44
87	64	82	821.57
87	64	83	772.79
87	64	84	741.84
87	65	77	836.65
87	65	78	822.27
87	65	79	792.19
87	65	80	744.66
87	65	81	754.91
87	65	82	783.65
87	65	83	738.26
87	65	84	714.58
87	66	77	846.7
87	66	78	836.74
87	66	79	795.46
87	66	80	747.66
87	66	81	747.79
87	66	82	766.97
87	66	83	727.75
87	66	84	709.26
87	67	77	861.79
87	67	78	831.53
87	67	79	783.32
87	67	80	746.04
87	67	81	742.85
87	67	82	755.55
87	67	83	726.36
87	67	84	713.95
87	68	77	865.56
87	68	78	817.69
87	68	79	771.89
87	68	80	754.86
87	68	81	748.91
87	68	82	750.01
87	68	83	728.77
87	68	84	712.43
87	69	77	792.91
87	69	78	764.6
87	69	79	744.91
87	69	80	749.59
87	70	77	729.35
87	70	78	724.43
87	70	79	726.08
87	70	80	723.74
87	71	77	713.65
87	71	78	717.77
87	71	79	721.9
87	71	80	713.2
87	72	77	735.21
87	72	78	720.97
87	72	79	712.92
87	72	80	710.49
87	73	77	738.81
87	73	78	723.64
87	73	79	711.18
87	73	80	712.94
87	73	81	738.54
87	73	82	768.37
87	73	83	768.18
87	73	84	769.54
87	74	81	761.33
87	74	82	817.24
87	74	83	839.59
87	74	84	853.28
87	75	81	784.7
87	75	82	881.22
87	75	83	907.76
87	75	84	922.33
87	76	81	793.28
87	76	82	899.21
87	76	83	941.13
87	76	84	961.86
88	46	81	962.93
88	46	82	967.48
88	46	83	955.33
88	46	84	944.97
88	47	81	865.44
88	47	82	855.69
88	47	83	845.96
88	47	84	842.04
88	48	81	776.64
88	48	82	774.83
88	48	83	777.41
88	48	84	785.6
88	49	77	729.17
88	49	78	717.95
88	49	79	718.38
88	49	80	731.71
88	49	81	741.91
88	49	82	744.74
88	49	83	748.11
88	49	84	757.17
88	50	77	726.84
88	50	78	722.79
88	50	79	724.26
88	50	80	721.48
88	50	81	720.24
88	50	82	721.09
88	50	83	724.56
88	50	84	733.06
88	51	77	741.92
88	51	78	728.75
88	51	79	722.68
88	51	80	726
88	52	77	797.2
88	52	78	760.09
88	52	79	752.54
88	52	80	757.16
88	53	77	864.62
88	53	78	830.77
88	53	79	806.49
88	53	80	786.95
88	54	77	901.09
88	54	78	875.58
88	54	79	841.97
88	54	80	814.32
88	55	77	891.6
88	55	78	872.04
88	55	79	860.29
88	55	80	845.27
88	55	81	825.84
88	55	82	824.52
88	55	83	820.88
88	55	84	819.83
88	56	77	878.9
88	56	78	858.17
88	56	79	870.98
88	56	80	869.19
88	56	81	852.33
88	56	82	840.95
88	56	83	816.37
88	56	84	850.59
88	57	77	870
88	57	78	881.89
88	57	79	893.3
88	57	80	893.77
88	57	81	878.65
88	57	82	860.99
88	57	83	834.54
88	57	84	861.56
88	58	77	854.11
88	58	78	918.62
88	58	79	919.74
88	58	80	913.51
88	58	81	911.64
88	58	82	906.33
88	58	83	888.6
88	58	84	896.3
88	59	77	882.94
88	59	78	894.6
88	59	79	883.01
88	59	80	862.28
88	59	81	882.19
88	59	82	899.58
88	59	83	893.93
88	59	84	896.54
88	60	77	865.07
88	60	78	859.41
88	60	79	839.29
88	60	80	809.38
88	60	81	796.78
88	60	82	790.93
88	60	83	798.9
88	60	84	820.12
88	61	77	828.89
88	61	78	836.06
88	61	79	838.64
88	61	80	839.83
88	61	81	820.13
88	61	82	806.45
88	61	83	819.46
88	61	84	833.74
88	62	77	878.32
88	62	78	864.18
88	62	79	864.53
88	62	80	895.81
88	62	81	900.81
88	62	82	901.15
88	62	83	894.49
88	62	84	885.38
88	63	77	890.23
88	63	78	847.33
88	63	79	824.6
88	63	80	844.99
88	63	81	883.64
88	63	82	914.48
88	63	83	886.95
88	63	84	853.48
88	64	77	867.72
88	64	78	808.69
88	64	79	771.14
88	64	80	789.13
88	64	81	850.65
88	64	82	903.76
88	64	83	856.06
88	64	84	806.01
88	65	77	856.9
88	65	78	797
88	65	79	747.25
88	65	80	744.67
88	65	81	812.64
88	65	82	883.59
88	65	83	832.39
88	65	84	778.04
88	66	77	877.69
88	66	78	811.64
88	66	79	746.56
88	66	80	723.48
88	66	81	782.01
88	66	82	849.09
88	66	83	793.87
88	66	84	743.07
88	67	77	854.16
88	67	78	785
88	67	79	726.97
88	67	80	709.77
88	67	81	740.78
88	67	82	774.26
88	67	83	741.77
88	67	84	720.5
88	68	77	799.5
88	68	78	751.8
88	68	79	717.99
88	68	80	712.67
88	68	81	728.24
88	68	82	741.71
88	68	83	729.53
88	68	84	723.4
88	69	77	735.75
88	69	78	717.04
88	69	79	709.89
88	69	80	724.94
88	70	77	716.25
88	70	78	706.56
88	70	79	704.66
88	70	80	719.54
88	71	77	727.15
88	71	78	716.28
88	71	79	715.4
88	71	80	727.86
88	72	77	741.87
88	72	78	732.95
88	72	79	730.5
88	72	80	745.77
88	73	77	738.06
88	73	78	734.16
88	73	79	733.46
88	73	80	740.02
88	73	81	755.43
88	73	82	774.92
88	73	83	792.21
88	73	84	790.34
88	74	81	792.01
88	74	82	847.1
88	74	83	878.34
88	74	84	883.56
88	75	81	852.19
88	75	82	935.51
88	75	83	935.41
88	75	84	941.44
88	76	81	861.59
88	76	82	966.98
88	76	83	944.64
88	76	84	954.34
89	46	81	961.64
89	46	82	980.99
89	46	83	959.48
89	46	84	932.31
89	47	81	883.75
89	47	82	867.24
89	47	83	844.1
89	47	84	827.8
89	48	81	795.63
89	48	82	780.18
89	48	83	773.04
89	48	84	777.22
89	49	77	735.76
89	49	78	725.34
89	49	79	712.98
89	49	80	737.06
89	49	81	751.48
89	49	82	752.47
89	49	83	757.49
89	49	84	767.63
89	50	74	740.19
89	50	75	748.7
89	50	76	752.99
89	50	77	740.53
89	50	78	734.97
89	50	79	732.98
89	50	80	742.7
89	50	81	746.61
89	50	82	742.89
89	50	83	743.35
89	50	84	750
89	51	74	750.94
89	51	75	784.68
89	51	76	809.73
89	51	77	785.11
89	51	78	769.45
89	51	79	757.41
89	51	80	757.48
89	51	81	757.36
89	51	82	743.77
89	51	83	735.53
89	51	84	740.5
89	52	74	779.84
89	52	75	844.21
89	52	76	904.18
89	52	77	873.34
89	52	78	844.34
89	52	79	818.82
89	52	80	807.37
89	52	81	801.27
89	52	82	771.14
89	52	83	751.32
89	52	84	751.02
89	53	74	808.83
89	53	75	876.22
89	53	76	933.97
89	53	77	906.7
89	53	78	885.9
89	53	79	872.42
89	53	80	863.99
89	53	81	848.06
89	53	82	809.75
89	53	83	786.17
89	53	84	785.21
89	54	74	816.87
89	54	75	879.24
89	54	76	920.3
89	54	77	911.97
89	54	78	899.56
89	54	79	887.63
89	54	80	880.69
89	54	81	870.52
89	54	82	858.21
89	54	83	850.59
89	54	84	843.11
89	55	75	869.07
89	55	76	931.16
89	55	77	927.83
89	55	78	906.9
89	55	79	883.8
89	55	80	877.77
89	55	81	880.18
89	55	82	887.74
89	55	83	896.89
89	55	84	894.36
89	56	75	828.86
89	56	76	886.12
89	56	77	892.03
89	56	78	874.23
89	56	79	882.29
89	56	80	889.4
89	56	81	892.48
89	56	82	892.28
89	56	83	888.19
89	56	84	908.09
89	57	75	818.75
89	57	76	854.13
89	57	77	873.91
89	57	78	880.08
89	57	79	874.46
89	57	80	873.15
89	57	81	892.57
89	57	82	904.85
89	57	83	906.04
89	57	84	922.64
89	58	77	897.41
89	58	78	928.38
89	58	79	894.82
89	58	80	878.65
89	58	81	924.2
89	58	82	945.94
89	58	83	943.57
89	58	84	952.11
89	59	77	873.64
89	59	78	878.96
89	59	79	881.8
89	59	80	884.7
89	59	81	910.12
89	59	82	918.24
89	59	83	908.67
89	59	84	904.65
89	60	77	842.77
89	60	78	831.63
89	60	79	833.74
89	60	80	827.16
89	60	81	789.46
89	60	82	763.27
89	60	83	757.54
89	60	84	782.64
89	61	77	832.24
89	61	78	823.15
89	61	79	825.2
89	61	80	830.23
89	61	81	785.06
89	61	82	762.33
89	61	83	775.31
89	61	84	807.08
89	62	77	894.34
89	62	78	864.91
89	62	79	867.11
89	62	80	911
89	62	81	905.83
89	62	82	909.28
89	62	83	918.1
89	62	84	922.86
89	63	77	887.76
89	63	78	839.46
89	63	79	827.73
89	63	80	869.61
89	63	81	903.32
89	63	82	933.39
89	63	83	926.55
89	63	84	906.83
89	64	77	858.96
89	64	78	790.86
89	64	79	764.17
89	64	80	812
89	64	81	877.5
89	64	82	939.84
89	64	83	923.45
89	64	84	877.76
89	65	77	864.56
89	65	78	782.06
89	65	79	741.33
89	65	80	785.11
89	65	81	864.81
89	65	82	946.92
89	65	83	918.57
89	65	84	856.73
89	66	75	883.1
89	66	76	870.55
89	66	77	847.12
89	66	78	781.3
89	66	79	732.82
89	66	80	740.95
89	66	81	816.45
89	66	82	903.27
89	66	83	863.57
89	66	84	811
89	67	75	891.72
89	67	76	864.54
89	67	77	800.87
89	67	78	757.03
89	67	79	718.6
89	67	80	708.33
89	67	81	753.46
89	67	82	808.03
89	67	83	779.87
89	67	84	749.25
89	68	75	880.29
89	68	76	838.45
89	68	77	760
89	68	78	738.83
89	68	79	721.2
89	68	80	705.97
89	68	81	725.37
89	68	82	752.32
89	68	83	745.02
89	68	84	739.45
89	69	74	831.25
89	69	75	811.85
89	69	76	781.4
89	69	77	729.97
89	69	78	728.26
89	69	79	728.33
89	69	80	724.24
89	69	81	738.66
89	69	82	757.57
89	69	83	770.81
89	69	84	778.46
89	70	74	780.76
89	70	75	774.47
89	70	76	759.5
89	70	77	732.24
89	70	78	728.6
89	70	79	726.88
89	70	80	729.74
89	70	81	738.76
89	70	82	749.77
89	70	83	776.24
89	70	84	785.59
89	71	74	748.21
89	71	75	754.86
89	71	76	757.61
89	71	77	751.62
89	71	78	744.53
89	71	79	735.74
89	71	80	740.63
89	71	81	742.34
89	71	82	743.36
89	71	83	766.24
89	71	84	767.93
89	72	74	748.24
89	72	75	760.38
89	72	76	770.7
89	72	77	773.33
89	72	78	759.69
89	72	79	748.54
89	72	80	757.11
89	72	81	760.74
89	72	82	760.22
89	72	83	761.77
89	72	84	741.49
89	73	74	755.04
89	73	75	772.62
89	73	76	776.64
89	73	77	754.84
89	73	78	744.72
89	73	79	745.97
89	73	80	759.11
89	73	81	778.72
89	73	82	801.96
89	73	83	832.13
89	73	84	830.38
89	74	81	829.08
89	74	82	878.02
89	74	83	920.33
89	74	84	927.13
89	75	81	909.83
89	75	82	965.77
89	75	83	966.82
89	75	84	968.58
89	76	81	923.14
89	76	82	995.02
89	76	83	970.92
89	76	84	971.42
90	46	81	954.91
90	46	82	975.48
90	46	83	946.38
90	46	84	904.01
90	47	81	888.08
90	47	82	873.32
90	47	83	839.36
90	47	84	797.92
90	48	81	801.37
90	48	82	783.32
90	48	83	770.21
90	48	84	757.85
90	49	74	766.24
90	49	75	759.88
90	49	76	752.01
90	49	81	763.71
90	49	82	762.84
90	49	83	762.61
90	49	84	761.75
90	50	74	749.62
90	50	75	755.39
90	50	76	761.34
90	50	77	756.55
90	50	78	744.58
90	50	79	737.45
90	50	80	763.65
90	50	81	775.13
90	50	82	766.29
90	50	83	755.38
90	50	84	741.1
90	51	74	746.44
90	51	75	789.37
90	51	76	831.24
90	51	77	810.2
90	51	78	789.81
90	51	79	776.84
90	51	80	783.55
90	51	81	779.14
90	51	82	760
90	51	83	747.6
90	51	84	741.18
90	52	74	779.9
90	52	75	850.13
90	52	76	920.23
90	52	77	917.91
90	52	78	902.89
90	52	79	881.12
90	52	80	848.55
90	52	81	817.82
90	52	82	790.55
90	52	83	773.08
90	52	84	766.48
90	53	74	804.94
90	53	75	868.9
90	53	76	927.5
90	53	77	927.38
90	53	78	929.61
90	53	79	939.2
90	53	80	930.61
90	53	81	925.71
90	53	82	891.09
90	53	83	865.66
90	53	84	828.67
90	54	74	806.48
90	54	75	856.12
90	54	76	904.76
90	54	77	905.84
90	54	78	910.1
90	54	79	921.16
90	54	80	937.22
90	54	81	966.1
90	54	82	950.31
90	54	83	938.51
90	54	84	901.48
90	55	74	813.76
90	55	75	857.68
90	55	76	931.33
90	55	77	942.51
90	55	78	941.37
90	55	79	921.13
90	55	80	920.05
90	55	81	947.59
90	55	82	957.46
90	55	83	962.96
90	55	84	947.38
90	56	74	821.02
90	56	75	831.83
90	56	76	889.99
90	56	77	919.5
90	56	78	932.03
90	56	79	934.9
90	56	80	936.74
90	56	81	940.89
90	56	82	934.16
90	56	83	924.4
90	56	84	935.41
90	57	74	841.52
90	57	75	828.91
90	57	76	855.72
90	57	77	882.92
90	57	78	902.7
90	57	79	899.47
90	57	80	898.34
90	57	81	926.45
90	57	82	943.13
90	57	83	953.48
90	57	84	952.72
90	58	74	929.33
90	58	75	916.56
90	58	76	909.53
90	58	77	917.77
90	58	78	929.26
90	58	79	887.48
90	58	80	877.64
90	58	81	956.45
90	58	82	1000.4
90	58	83	1001
90	58	84	996.52
90	59	75	892.14
90	59	76	876.15
90	59	77	866.67
90	59	78	856.3
90	59	79	878.4
90	59	80	921.19
90	59	81	989.18
90	59	82	1014.3
90	59	83	967.11
90	59	84	954.22
90	60	75	792.74
90	60	76	779.91
90	60	77	766.17
90	60	78	761.18
90	60	79	788.15
90	60	80	811.94
90	60	81	777.11
90	60	82	738.48
90	60	83	714.05
90	60	84	746.77
90	61	77	766.04
90	61	78	761.62
90	61	79	770.21
90	61	80	773.51
90	61	81	698.61
90	61	82	652.07
90	61	83	646.14
90	61	84	714.67
90	62	75	877.88
90	62	76	884.8
90	62	77	910.74
90	62	78	877
90	62	79	876.36
90	62	80	905.9
90	62	81	870.43
90	62	82	839.02
90	62	83	796.91
90	62	84	840.94
90	63	75	854.42
90	63	76	867.31
90	63	77	906.01
90	63	78	863.94
90	63	79	858.06
90	63	80	896.52
90	63	81	906.42
90	63	82	912.74
90	63	83	889.68
90	63	84	885.15
90	64	75	851.37
90	64	76	842.49
90	64	77	846.91
90	64	78	791.88
90	64	79	785.03
90	64	80	847.65
90	64	81	883.17
90	64	82	915.15
90	64	83	912.42
90	64	84	891.72
90	65	74	893
90	65	75	902.41
90	65	76	888.78
90	65	77	848.2
90	65	78	776.27
90	65	79	759.54
90	65	80	841.05
90	65	81	885.18
90	65	82	925.62
90	65	83	929.83
90	65	84	895.9
90	66	74	908.14
90	66	75	904.79
90	66	76	860.59
90	66	77	798.34
90	66	78	744.75
90	66	79	731
90	66	80	782.34
90	66	81	846.74
90	66	82	908.5
90	66	83	899.8
90	66	84	854.98
90	67	74	906.93
90	67	75	870.34
90	67	76	817.29
90	67	77	751.19
90	67	78	725.9
90	67	79	723.23
90	67	80	749.75
90	67	81	792.86
90	67	82	834.35
90	67	83	834.63
90	67	84	798.52
90	68	74	882.89
90	68	75	840.08
90	68	76	792.98
90	68	77	743.55
90	68	78	745.07
90	68	79	751.43
90	68	80	756.56
90	68	81	764.32
90	68	82	774.86
90	68	83	785.78
90	68	84	775.75
90	69	74	826.52
90	69	75	807.47
90	69	76	783.85
90	69	77	747.5
90	69	78	753.88
90	69	79	762.6
90	69	80	756.28
90	69	81	757.45
90	69	82	765.55
90	69	83	774.93
90	69	84	788.49
90	70	74	784.76
90	70	75	786.74
90	70	76	776.7
90	70	77	748.52
90	70	78	754.92
90	70	79	762.36
90	70	80	753.89
90	70	81	760.97
90	70	82	771.87
90	70	83	780.12
90	70	84	787.33
90	71	74	770.36
90	71	75	771.08
90	71	76	766.29
90	71	77	756
90	71	78	767.92
90	71	79	774.76
90	71	80	760.97
90	71	81	765.8
90	71	82	773.57
90	71	83	778.59
90	71	84	777.1
90	72	74	764.53
90	72	75	775.7
90	72	76	783.29
90	72	77	779.71
90	72	78	775.56
90	72	79	769.1
90	72	80	758.85
90	72	81	767.63
90	72	82	783.41
90	72	83	796.28
90	72	84	788.57
90	73	74	775.9
90	73	75	793.56
90	73	76	797.04
90	73	81	816.61
90	73	82	841.43
90	73	83	864.32
90	73	84	860.16
90	74	81	899.21
90	74	82	928.1
90	74	83	949.48
90	74	84	948.9
90	75	81	971.45
90	75	82	1007.9
90	75	83	1008.9
90	75	84	995.38
90	76	81	973.16
90	76	82	1013.1
90	76	83	1015.1
90	76	84	1005
91	47	81	889
91	47	82	895.95
91	47	83	886.56
91	47	84	875.02
91	48	81	807.62
91	48	82	804.33
91	48	83	807.27
91	48	84	806.3
91	49	74	783.16
91	49	75	782.76
91	49	76	775.06
91	49	81	782.63
91	49	82	783.97
91	49	83	778.74
91	49	84	769.97
91	50	74	757.22
91	50	75	768.8
91	50	76	769.1
91	50	81	773.91
91	50	82	774.95
91	50	83	770.9
91	50	84	763.77
91	51	74	764.86
91	51	75	791.83
91	51	76	807.36
91	51	81	767.99
91	51	82	757.44
91	51	83	751.83
91	51	84	754.18
91	52	74	805.74
91	52	75	860.35
91	52	76	902.33
91	52	81	807.88
91	52	82	776.73
91	52	83	761.11
91	52	84	761.76
91	53	74	847.63
91	53	75	900.75
91	53	76	935.76
91	53	81	905.62
91	53	82	867.12
91	53	83	839.12
91	53	84	813.78
91	54	74	860.79
91	54	75	892.47
91	54	76	912.81
91	54	81	963.83
91	54	82	939.72
91	54	83	913.62
91	54	84	876.31
91	55	74	853.71
91	55	75	892.32
91	55	76	940.32
91	55	81	987
91	55	82	971.5
91	55	83	959.71
91	55	84	932.72
91	56	74	846.95
91	56	75	876.31
91	56	76	918.62
91	56	81	964.07
91	56	82	954.84
91	56	83	946.98
91	56	84	943.96
91	57	74	857.06
91	57	75	864.34
91	57	76	881.37
91	57	77	909
91	57	78	941.01
91	57	79	958.28
91	57	80	960.83
91	57	81	960.66
91	57	82	959.1
91	57	83	958.76
91	57	84	950.37
91	58	74	938.04
91	58	75	925.01
91	58	76	916.87
91	58	77	929.29
91	58	78	962.38
91	58	79	956.91
91	58	80	959.69
91	58	81	999.52
91	58	82	1009.3
91	58	83	999.62
91	58	84	991.96
91	59	74	912.54
91	59	75	922.46
91	59	76	897.86
91	59	77	885.75
91	59	78	890.69
91	59	79	902.52
91	59	80	925.9
91	59	81	978.76
91	59	82	997.09
91	59	83	966.9
91	59	84	957.25
91	60	74	798.51
91	60	75	791.97
91	60	76	775.55
91	60	77	764.64
91	60	78	752.92
91	60	79	758
91	60	80	768.77
91	60	81	802.82
91	60	82	799.56
91	60	83	761.48
91	60	84	743.42
91	61	74	795.23
91	61	75	678.84
91	61	76	711.69
91	61	77	732.91
91	61	78	728.45
91	61	79	730.02
91	61	80	726.98
91	61	81	753.63
91	61	82	741.97
91	61	83	688.61
91	61	84	682.18
91	62	74	928.61
91	62	75	767.74
91	62	76	836.14
91	62	77	914.51
91	62	78	890.82
91	62	79	887.84
91	62	80	892.06
91	62	81	925.33
91	62	82	914.14
91	62	83	836.79
91	62	84	835.24
91	63	74	949.56
91	63	75	848.13
91	63	76	883.09
91	63	77	916.42
91	63	78	881.75
91	63	79	885.55
91	63	80	913.59
91	63	81	951.09
91	63	82	955.11
91	63	83	891.29
91	63	84	892.22
91	64	74	910.47
91	64	75	925.15
91	64	76	889.97
91	64	77	840.46
91	64	78	799.51
91	64	79	810.62
91	64	80	865.1
91	64	81	906.56
91	64	82	927.52
91	64	83	882.78
91	64	84	890.32
91	65	74	910.85
91	65	75	933.66
91	65	76	906.37
91	65	77	835.62
91	65	78	777.2
91	65	79	784.38
91	65	80	855.86
91	65	81	904.49
91	65	82	938.45
91	65	83	905.47
91	65	84	900.23
91	66	74	918.8
91	66	75	919.79
91	66	76	869.51
91	66	77	788.32
91	66	78	729.19
91	66	79	732.13
91	66	80	800.1
91	66	81	875.57
91	66	82	936.58
91	66	83	934.93
91	66	84	899.86
91	67	74	916.83
91	67	75	879.22
91	67	76	818.63
91	67	81	820.82
91	67	82	871.37
91	67	83	888.24
91	67	84	849.49
91	68	74	894.64
91	68	75	839.12
91	68	76	781.83
91	68	81	788.67
91	68	82	801.34
91	68	83	819.45
91	68	84	803.78
91	69	74	833.99
91	69	75	814.68
91	69	76	788.78
91	69	81	778.4
91	69	82	782.07
91	69	83	789.05
91	69	84	792.78
91	70	74	792.68
91	70	75	796.6
91	70	76	786.13
91	70	81	764.78
91	70	82	772.8
91	70	83	781.5
91	70	84	785.21
91	71	74	795.51
91	71	75	788.37
91	71	76	773.86
91	71	81	767.26
91	71	82	779.81
91	71	83	790.02
91	71	84	789.22
91	72	74	778.78
91	72	75	784.72
91	72	76	777.48
91	72	81	804.54
91	72	82	825.74
91	72	83	830.5
91	72	84	828.35
91	73	74	780.37
91	73	75	791.94
91	73	76	786.72
91	73	81	873.81
91	73	82	894.97
91	73	83	899.07
91	73	84	898.61
91	74	74	808.81
91	74	75	817.88
91	74	76	803.44
91	74	81	964.83
91	74	82	970.09
91	74	83	982.19
91	74	84	985.43
91	75	81	1014.5
91	75	82	1024.2
91	75	83	1033.2
91	75	84	1030.7
91	76	81	1000.5
91	76	82	1025.1
91	76	83	1042.2
91	76	84	1042.1
92	47	81	952.68
92	47	82	957.32
92	47	83	945.27
92	47	84	946.43
92	48	81	852.61
92	48	82	863.39
92	48	83	870.77
92	48	84	877.03
92	49	74	791.85
92	49	75	816.45
92	49	76	812.19
92	49	81	802.99
92	49	82	824.28
92	49	83	817.85
92	49	84	804.07
92	50	74	758.19
92	50	75	790.46
92	50	76	790.59
92	50	81	775.95
92	50	82	796.12
92	50	83	799.47
92	50	84	794.03
92	51	74	791.27
92	51	75	782.38
92	51	76	761.63
92	51	81	762.4
92	51	82	771.68
92	51	83	775.07
92	51	84	779.37
92	52	74	832.18
92	52	75	848.58
92	52	76	854.87
92	52	81	787.63
92	52	82	772.67
92	52	83	764.06
92	52	84	763.34
92	53	74	893.83
92	53	75	924.67
92	53	76	930.03
92	53	81	820.18
92	53	82	803.21
92	53	83	789.14
92	53	84	775.51
92	54	74	942.7
92	54	75	960.01
92	54	76	940.27
92	54	81	865.58
92	54	82	849.96
92	54	83	831.1
92	54	84	806.75
92	55	74	922.91
92	55	75	953
92	55	76	969.59
92	55	81	922.64
92	55	82	903.98
92	55	83	887.68
92	55	84	859.55
92	56	74	904.23
92	56	75	934.79
92	56	76	946.75
92	56	81	915.28
92	56	82	911.26
92	56	83	904.98
92	56	84	887.97
92	57	74	906.86
92	57	75	908.95
92	57	76	896.52
92	57	77	910.03
92	57	78	934.22
92	57	79	967.69
92	57	80	960.8
92	57	81	924.02
92	57	82	917.33
92	57	83	917.71
92	57	84	908.56
92	58	74	931.08
92	58	75	898.63
92	58	76	916.88
92	58	77	954.01
92	58	78	1000.4
92	58	79	1016
92	58	80	1003.7
92	58	81	966.19
92	58	82	953.35
92	58	83	947.46
92	58	84	943.47
92	59	74	976.07
92	59	75	944.07
92	59	76	921.62
92	59	77	920.75
92	59	78	944.08
92	59	79	943.52
92	59	80	939.77
92	59	81	933.54
92	59	82	930.62
92	59	83	918.2
92	59	84	918.48
92	60	74	915.53
92	60	75	857.64
92	60	76	837.46
92	60	77	834.51
92	60	78	837.3
92	60	79	808.59
92	60	80	790.58
92	60	81	847.53
92	60	82	863.93
92	60	83	835.34
92	60	84	764.79
92	61	74	824.22
92	61	75	636.93
92	61	76	738.74
92	61	77	823.46
92	61	78	813.73
92	61	79	778.76
92	61	80	768.46
92	61	81	874.9
92	61	82	911.89
92	61	83	867.45
92	61	84	764.99
92	62	74	872.65
92	62	75	631.45
92	62	76	777.08
92	62	77	926.83
92	62	78	889.4
92	62	79	900.49
92	62	80	932.41
92	62	81	1018.9
92	62	82	1041.7
92	62	83	990.27
92	62	84	918.53
92	63	74	896.9
92	63	75	793.25
92	63	76	868.83
92	63	77	924.17
92	63	78	876.85
92	63	79	894.47
92	63	80	930.66
92	63	81	973.8
92	63	82	996.16
92	63	83	965.79
92	63	84	949.12
92	64	74	880.27
92	64	75	961.03
92	64	76	928.3
92	64	77	869.21
92	64	78	822
92	64	79	820.25
92	64	80	853.6
92	64	81	908.78
92	64	82	946.21
92	64	83	922.41
92	64	84	925.83
92	65	74	877.48
92	65	75	941.41
92	65	76	929.71
92	65	77	880.17
92	65	78	807.29
92	65	79	787.25
92	65	80	812.68
92	65	81	895.86
92	65	82	950.77
92	65	83	926.41
92	65	84	924.26
92	66	74	906.79
92	66	75	925.69
92	66	76	906.1
92	66	77	867.6
92	66	78	809.22
92	66	79	776.09
92	66	80	782.44
92	66	81	859.48
92	66	82	928.47
92	66	83	950.95
92	66	84	944.82
92	67	74	927.72
92	67	75	903.49
92	67	76	873.83
92	67	81	811.76
92	67	82	871.27
92	67	83	916.64
92	67	84	901.66
92	68	74	911.45
92	68	75	876.48
92	68	76	841.78
92	68	81	782.54
92	68	82	810.08
92	68	83	841.24
92	68	84	828.87
92	69	74	857.45
92	69	75	845.9
92	69	76	815.47
92	69	81	770.91
92	69	82	782.31
92	69	83	798.9
92	69	84	796.3
92	70	74	814.51
92	70	75	814.85
92	70	76	793.3
92	70	81	757.17
92	70	82	774.35
92	70	83	784.43
92	70	84	785.29
92	71	74	810.57
92	71	75	798.14
92	71	76	780.63
92	71	81	760.94
92	71	82	790.67
92	71	83	804.43
92	71	84	808.61
92	72	74	816.62
92	72	75	802.02
92	72	76	780.69
92	72	81	829.65
92	72	82	856.7
92	72	83	864.68
92	72	84	869.85
92	73	74	815.77
92	73	75	801.84
92	73	76	782.41
92	73	81	903.92
92	73	82	924.42
92	73	83	933.63
92	73	84	936.01
92	74	74	807.62
92	74	75	801.46
92	74	76	790.9
92	74	81	975.11
92	74	82	990.3
92	74	83	1012.4
92	74	84	1017.8
92	75	81	997.76
92	75	82	1022.1
92	75	83	1054.3
92	75	84	1067.3
92	76	81	975.44
92	76	82	1011.1
92	76	83	1045.1
92	76	84	1066.3
93	49	74	807
93	49	75	830.34
93	49	76	820.12
93	50	74	784.08
93	50	75	809.26
93	50	76	801.21
93	50	81	797
93	50	82	815.28
93	50	83	820.22
93	50	84	821.65
93	51	74	805.2
93	51	75	781.87
93	51	76	754.61
93	51	81	790.17
93	51	82	793.12
93	51	83	798.63
93	51	84	805.7
93	52	74	828.37
93	52	75	801.61
93	52	76	783.65
93	52	81	789.56
93	52	82	777.7
93	52	83	789.47
93	52	84	803.96
93	53	74	883.85
93	53	75	870.38
93	53	76	851.49
93	53	81	769.71
93	53	82	759.66
93	53	83	763.68
93	53	84	768.89
93	54	71	737.46
93	54	72	826
93	54	73	893.17
93	54	74	962.52
93	54	75	944.98
93	54	76	905.68
93	54	81	785.74
93	54	82	775.73
93	54	83	764.39
93	54	84	754.36
93	55	71	734.76
93	55	72	823.72
93	55	73	899.57
93	55	74	977.34
93	55	75	986.63
93	55	76	968.35
93	55	81	841.65
93	55	82	819.26
93	55	83	801.71
93	55	84	783.87
93	56	71	778.77
93	56	72	845.29
93	56	73	891.35
93	56	74	958.64
93	56	75	986.11
93	56	76	976.45
93	56	81	827.55
93	56	82	829.97
93	56	83	824.1
93	56	84	800.84
93	57	71	874.63
93	57	72	887.57
93	57	73	854.66
93	57	74	909.57
93	57	75	944.69
93	57	76	935.22
93	57	77	932.39
93	57	78	939.6
93	57	79	953.37
93	57	80	916.48
93	58	71	906.62
93	58	72	950.88
93	58	73	904.81
93	58	74	905.07
93	58	75	911.24
93	58	76	930.3
93	58	77	966.12
93	58	78	1010
93	58	79	1010.8
93	58	80	977.72
93	59	71	876.72
93	59	72	958.97
93	59	73	960.44
93	59	74	957.92
93	59	75	943.13
93	59	76	918.65
93	59	77	922.25
93	59	78	939.18
93	59	79	939.9
93	59	80	925.73
93	60	71	842.23
93	60	72	853.3
93	60	73	886.96
93	60	74	898.7
93	60	75	916.8
93	60	76	875.97
93	60	77	845.17
93	60	78	830.27
93	60	79	797.66
93	60	80	786.79
93	61	74	736.41
93	61	75	766.26
93	61	76	812.5
93	61	77	837.71
93	61	78	809.95
93	61	79	766.05
93	61	80	764.15
93	62	71	806.18
93	62	72	890.62
93	62	73	878.22
93	62	74	847.06
93	62	75	765.03
93	62	76	850.29
93	62	77	921.71
93	62	78	882.25
93	62	79	899.38
93	62	80	941.87
93	63	71	826.01
93	63	72	916.1
93	63	73	957.74
93	63	74	958.75
93	63	75	892.22
93	63	76	907.05
93	63	77	916.47
93	63	78	880.49
93	63	79	903.88
93	63	80	932.39
93	64	71	861.06
93	64	72	944.17
93	64	73	960.06
93	64	74	951.59
93	64	75	979.57
93	64	76	945.35
93	64	77	893.28
93	64	78	851.94
93	64	79	841.34
93	64	80	846.16
93	65	71	852.69
93	65	72	946.17
93	65	73	943.76
93	65	74	917.26
93	65	75	951.32
93	65	76	953.86
93	65	77	930.89
93	65	78	868.81
93	65	79	824.98
93	65	80	793.78
93	66	71	840.35
93	66	72	939.85
93	66	73	965.19
93	66	74	962.53
93	66	75	960.75
93	66	76	952.22
93	67	71	824.44
93	67	72	910.43
93	67	73	965.57
93	67	74	986.18
93	67	75	961.07
93	67	76	943.32
93	67	81	781.38
93	67	82	828.67
93	67	83	895.55
93	67	84	917.87
93	68	71	805.56
93	68	72	909.85
93	68	73	957.91
93	68	74	959.73
93	68	75	932.07
93	68	76	914.12
93	68	81	768.11
93	68	82	800.41
93	68	83	844.86
93	68	84	844.55
93	69	71	742.38
93	69	72	857.22
93	69	73	902.08
93	69	74	885.09
93	69	75	869.17
93	69	76	845.76
93	69	81	765.68
93	69	82	781.43
93	69	83	800.76
93	69	84	794.78
93	70	74	819.65
93	70	75	815.95
93	70	76	797.23
93	70	81	758.68
93	70	82	775.27
93	70	83	786.4
93	70	84	783.68
93	71	74	819.93
93	71	75	813.69
93	71	76	796.07
93	71	81	769.71
93	71	82	803.57
93	71	83	816.79
93	71	84	823.06
93	72	74	852.45
93	72	75	839.58
93	72	76	803.68
93	72	81	845.03
93	72	82	876.09
93	72	83	896.07
93	72	84	906.57
93	73	74	865.73
93	73	75	843.11
93	73	76	804.42
93	73	81	925.35
93	73	82	948.12
93	73	83	968.96
93	73	84	978.06
93	74	74	856.43
93	74	75	830.67
93	74	76	811.56
94	49	74	841.43
94	49	75	832.73
94	49	76	820.7
94	50	71	847.09
94	50	72	828.55
94	50	73	822.84
94	50	74	823.22
94	50	75	809.25
94	50	76	800.32
94	51	71	864.11
94	51	72	854.11
94	51	73	841.1
94	51	74	811.81
94	51	75	793.44
94	51	76	779.7
94	52	71	852.81
94	52	72	863.17
94	52	73	856.06
94	52	74	831.65
94	52	75	805.52
94	52	76	785.63
94	53	69	650.62
94	53	70	676.99
94	53	71	825.8
94	53	72	869.64
94	53	73	886.13
94	53	74	888.15
94	53	75	843.83
94	53	76	816.54
94	54	69	631.5
94	54	70	640.26
94	54	71	777.12
94	54	72	844.52
94	54	73	890.39
94	54	74	941.97
94	54	75	904.21
94	54	76	869.51
94	54	78	857.82
94	54	79	831.29
94	54	80	799.84
94	55	69	602.42
94	55	70	623.13
94	55	71	750.27
94	55	72	816.32
94	55	73	869.51
94	55	74	964.47
94	55	75	974.46
94	55	76	951.12
94	55	78	909.93
94	55	79	889.77
94	55	80	847.72
94	56	69	667.29
94	56	70	664.61
94	56	71	790.19
94	56	72	845.51
94	56	73	871.61
94	56	74	965.23
94	56	75	995.13
94	56	76	984.88
94	56	78	949.97
94	56	79	956.73
94	56	80	873.46
94	57	71	842.74
94	57	72	874.09
94	57	73	856.91
94	57	74	923.48
94	57	75	966.65
94	57	76	977.28
94	57	77	959.59
94	57	78	953.71
94	57	79	970.22
94	57	80	898.56
94	58	71	893.06
94	58	72	929.73
94	58	73	897.09
94	58	74	926.75
94	58	75	955.03
94	58	76	972.69
94	58	77	995.65
94	58	78	1021.5
94	58	79	1011.3
94	58	80	957.14
94	59	71	924.85
94	59	72	972.87
94	59	73	966.23
94	59	74	973.15
94	59	75	968.58
94	59	76	944.53
94	59	77	936.74
94	59	78	932.66
94	59	79	947.13
94	59	80	925.81
94	60	71	810.84
94	60	72	807.23
94	60	73	837.39
94	60	74	860.8
94	60	75	890.01
94	60	76	881.47
94	60	77	845.41
94	60	78	797.26
94	60	79	777.42
94	60	80	785.27
94	61	71	633.6
94	61	72	624.36
94	61	73	648.25
94	61	74	696.22
94	61	75	777.92
94	61	76	849.64
94	61	77	855.08
94	61	78	797.11
94	61	79	729.91
94	61	80	731.54
94	62	71	706.73
94	62	72	744.94
94	62	73	779.06
94	62	74	836
94	62	75	893.05
94	62	76	936.05
94	62	77	940.15
94	62	78	906.22
94	62	79	889.65
94	62	80	906.74
94	63	71	877.24
94	63	72	924.13
94	63	73	970.37
94	63	74	1011.6
94	63	75	1010.5
94	63	76	979.8
94	63	77	942.3
94	63	78	915.79
94	63	79	921.09
94	63	80	930.26
94	64	71	882.83
94	64	72	965.01
94	64	73	1008.1
94	64	74	1020.9
94	64	75	1016
94	64	76	974.56
94	64	77	932.73
94	64	78	901.74
94	64	79	881.45
94	64	80	866.56
94	65	71	852.83
94	65	72	946.58
94	65	73	964.29
94	65	74	960.42
94	65	75	981.78
94	65	76	978.88
94	65	77	968.34
94	65	78	943.27
94	65	79	897.64
94	65	80	842.46
94	66	71	832
94	66	72	929.51
94	66	73	958.02
94	66	74	974.91
94	66	75	1001.3
94	66	76	992.67
94	66	78	968.16
94	66	79	918.48
94	66	80	843.91
94	67	69	775.86
94	67	70	787.04
94	67	71	774.37
94	67	72	894.8
94	67	73	949.95
94	67	74	977.85
94	67	75	994.32
94	67	76	984.61
94	67	78	970.93
94	67	79	911.86
94	67	80	823.03
94	68	69	683.8
94	68	70	720.38
94	68	71	754.06
94	68	72	882.19
94	68	73	934.8
94	68	74	945.37
94	68	75	941.39
94	68	76	942.29
94	68	78	943.75
94	68	79	884.95
94	68	80	795.85
94	69	69	658.42
94	69	70	685.86
94	69	71	706.41
94	69	72	825.81
94	69	73	875.65
94	69	74	878.54
94	69	75	862.23
94	69	76	850.1
94	69	78	842.13
94	69	79	821.72
94	69	80	784.87
94	70	69	663.03
94	70	70	655.93
94	70	71	645.8
94	70	72	763.64
94	70	73	812.47
94	70	74	810.6
94	70	75	798.33
94	70	76	784.5
94	71	71	651.99
94	71	72	776.9
94	71	73	826.21
94	71	74	814.9
94	71	75	805.96
94	71	76	793.01
94	72	71	654.07
94	72	72	780.34
94	72	73	840.46
94	72	74	834.74
94	72	75	828.46
94	72	76	809.6
94	73	71	647.62
94	73	72	769.05
94	73	73	842.08
94	73	74	842.5
94	73	75	832.7
94	73	76	818.72
94	74	74	849.09
94	74	75	824.12
94	74	76	825.55
95	50	71	879.8
95	50	72	847.55
95	50	73	842.1
95	51	71	884.73
95	51	72	868.48
95	51	73	864.02
95	52	71	864.72
95	52	72	891.63
95	52	73	899.08
95	53	69	643.03
95	53	70	681.63
95	53	71	845.06
95	53	72	890.56
95	53	73	918.1
95	53	77	908.53
95	53	78	890.06
95	53	79	861.43
95	53	80	828.17
95	54	69	647.05
95	54	70	664.79
95	54	71	815.59
95	54	72	855.92
95	54	73	878.52
95	54	77	936.36
95	54	78	915.81
95	54	79	881.79
95	54	80	818.84
95	55	69	642
95	55	70	657.1
95	55	71	803.29
95	55	72	846.87
95	55	73	863.9
95	55	77	978.71
95	55	78	963.15
95	55	79	947.38
95	55	80	861.94
95	56	69	668.46
95	56	70	667.79
95	56	71	809.68
95	56	72	867.37
95	56	73	876.02
95	56	77	976.62
95	56	78	971.58
95	56	79	994.72
95	56	80	906.69
95	57	69	755.99
95	57	70	732.65
95	57	71	839.3
95	57	72	883.32
[truncated: 7,412 more rows]
