# Supplementary material for: From mathematics to medicine: A practical primer on topological data analysis (TDA) and the development of related analytic tools for the functional discovery of latent structure in fMRI data
Source: PLoS One. 2021 Aug 12;16(8):e0255859. doi: 10.1371/journal.pone.0255859 (PMC8360597; doi:10.1371/journal.pone.0255859)
Supplement: S1 Data — The included archive of .csv files has one .csv file for each time index. Each .csv file contains a single matrix, which has one column for each of the spatial coordinates x, y, z and one column for the fMRI signal amplitude at voxel (x, y, z) at that time index. This is normalized scan data for a single patient from our study, described in the paper, with an ACC (anterior cingulate cortex) mask applied. This is the data we used, together with our software implementation of our workflow (available at https://github.com/regalski/Wayne-State-TDA), to produce the persistence diagrams, vineyards, and loop locations pictured in the figures and described in the Workflow section of our paper. (ZIP) [file pone.0255859.s004.zip › lea2002_145_121_121_time_264_rdACC.csv]

86	49	77	722.52
86	49	78	695.81
86	49	79	683.46
86	49	80	685.32
86	50	77	720.84
86	50	78	693.21
86	50	79	671.11
86	50	80	664.35
86	51	77	714.9
86	51	78	688.77
86	51	79	678.18
86	51	80	666.67
86	52	77	715.39
86	52	78	680.1
86	52	79	690.24
86	52	80	688.85
86	53	77	800.82
86	53	78	740.72
86	53	79	728.91
86	53	80	717.32
86	54	77	866.38
86	54	78	816.28
86	54	79	798.54
86	54	80	780.38
86	55	77	874.75
86	55	78	864.71
86	55	79	860.43
86	55	80	849.5
86	56	77	868.69
86	56	78	860.27
86	56	79	870.74
86	56	80	873.75
86	57	77	858.07
86	57	78	874.15
86	57	79	881.23
86	57	80	879.68
86	57	81	880.63
86	57	82	866.67
86	58	77	851.02
86	58	78	874.66
86	58	79	886.85
86	58	80	887.3
86	58	81	895.04
86	58	82	891.44
86	59	81	871.81
86	59	82	878.31
86	60	81	780.74
86	60	82	788.4
86	61	81	784.84
86	61	82	800.91
86	62	81	832.62
86	62	82	856.87
86	63	77	879.93
86	63	78	851.75
86	63	79	823.73
86	63	80	796.64
86	63	81	801.93
86	63	82	828.22
86	64	77	884.99
86	64	78	857.13
86	64	79	834.33
86	64	80	775.51
86	64	81	754.51
86	64	82	762.12
86	65	77	897.76
86	65	78	876.15
86	65	79	851.46
86	65	80	788.56
86	65	81	761.82
86	65	82	758.66
86	66	77	902.96
86	66	78	898.14
86	66	79	859.76
86	66	80	811.71
86	66	81	791.88
86	66	82	787.11
86	67	77	846.57
86	67	78	862.14
86	67	79	858.52
86	67	80	819.17
86	68	77	848.55
86	68	78	846.54
86	68	79	836.33
86	68	80	798.25
86	69	77	879.35
86	69	78	827.85
86	69	79	781.47
86	69	80	744.12
86	70	77	792.94
86	70	78	757.15
86	70	79	721.36
86	70	80	694.91
86	71	77	751.47
86	71	78	732.51
86	71	79	708.87
86	71	80	682.39
86	72	77	768.25
86	72	78	744.6
86	72	79	716.92
86	72	80	683.29
86	73	77	760.42
86	73	78	727.88
86	73	79	691.11
86	73	80	682.21
87	46	81	945.24
87	46	82	943.89
87	46	83	944.34
87	46	84	946.14
87	47	81	826.45
87	47	82	840.95
87	47	83	842.53
87	47	84	842.13
87	48	81	749.18
87	48	82	771.81
87	48	83	783.59
87	48	84	789.51
87	49	77	720.59
87	49	78	702.91
87	49	79	703.9
87	49	80	713.51
87	49	81	724.33
87	49	82	738.7
87	49	83	748.71
87	49	84	755.41
87	50	77	724.14
87	50	78	706.76
87	50	79	696.03
87	50	80	688.03
87	50	81	684.47
87	50	82	700.85
87	50	83	714.93
87	50	84	726.12
87	51	77	732.47
87	51	78	712.02
87	51	79	697.8
87	51	80	683.34
87	52	77	757.08
87	52	78	729.43
87	52	79	722.05
87	52	80	705.23
87	53	77	831.53
87	53	78	772.95
87	53	79	743.37
87	53	80	726.33
87	54	77	883.93
87	54	78	825.97
87	54	79	791.55
87	54	80	767.65
87	55	77	873.91
87	55	78	868.36
87	55	79	852.17
87	55	80	831
87	55	81	792.38
87	55	82	772.77
87	55	83	756.07
87	55	84	765.95
87	56	77	867.87
87	56	78	879.68
87	56	79	894.9
87	56	80	883.85
87	56	81	836.38
87	56	82	801.8
87	56	83	766.03
87	56	84	775.57
87	57	77	866.42
87	57	78	890.91
87	57	79	911.17
87	57	80	912.75
87	57	81	871.31
87	57	82	837.16
87	57	83	798.81
87	57	84	787.96
87	58	77	869.41
87	58	78	887.86
87	58	79	905.14
87	58	80	911.25
87	58	81	900.24
87	58	82	890.56
87	58	83	866.74
87	58	84	850.41
87	59	77	902.64
87	59	78	877.8
87	59	79	850.67
87	59	80	810.24
87	59	81	871.28
87	59	82	906.91
87	59	83	888.32
87	59	84	884.15
87	60	77	829.97
87	60	78	824.52
87	60	79	806.8
87	60	80	771.3
87	60	81	780.56
87	60	82	792.98
87	60	83	819.12
87	60	84	834.73
87	61	77	751.95
87	61	78	781.05
87	61	79	797.92
87	61	80	797.97
87	61	81	786.27
87	61	82	785.98
87	61	83	827.5
87	61	84	849.27
87	62	77	848.45
87	62	78	839.67
87	62	79	831.82
87	62	80	830.72
87	62	81	838.8
87	62	82	853.2
87	62	83	874.22
87	62	84	875.69
87	63	77	902.46
87	63	78	850.16
87	63	79	812.06
87	63	80	804.84
87	63	81	834.59
87	63	82	867.43
87	63	83	833
87	63	84	805.29
87	64	77	889.86
87	64	78	828.81
87	64	79	786.41
87	64	80	767
87	64	81	785.39
87	64	82	810.51
87	64	83	769.77
87	64	84	748.82
87	65	77	876.72
87	65	78	836.35
87	65	79	790.25
87	65	80	753.66
87	65	81	750.84
87	65	82	761.56
87	65	83	742.23
87	65	84	735.59
87	66	77	874.74
87	66	78	839.77
87	66	79	781.47
87	66	80	737.64
87	66	81	728.72
87	66	82	739.88
87	66	83	737.71
87	66	84	739.26
87	67	77	868.75
87	67	78	825.54
87	67	79	772.33
87	67	80	735.98
87	67	81	724.75
87	67	82	724.47
87	67	83	726.31
87	67	84	729.93
87	68	77	863.55
87	68	78	816.77
87	68	79	769.98
87	68	80	739.91
87	68	81	724.95
87	68	82	718.05
87	68	83	720.8
87	68	84	719.43
87	69	77	820.94
87	69	78	788.62
87	69	79	751.94
87	69	80	720.66
87	70	77	750.31
87	70	78	736.38
87	70	79	723.07
87	70	80	711.79
87	71	77	734.69
87	71	78	727.8
87	71	79	712.92
87	71	80	704.24
87	72	77	765.18
87	72	78	734.92
87	72	79	699.89
87	72	80	692.52
87	73	77	762.77
87	73	78	736.59
87	73	79	708.14
87	73	80	706.95
87	73	81	735.6
87	73	82	763.42
87	73	83	775.19
87	73	84	781.54
87	74	81	762.39
87	74	82	818.31
87	74	83	848.68
87	74	84	867.38
87	75	81	790.71
87	75	82	891.22
87	75	83	914.84
87	75	84	933.38
87	76	81	792.33
87	76	82	894.29
87	76	83	936.26
87	76	84	961.94
88	46	81	952.99
88	46	82	971.56
88	46	83	964.4
88	46	84	957.05
88	47	81	850.57
88	47	82	857.8
88	47	83	851.05
88	47	84	845.12
88	48	81	770.61
88	48	82	779.82
88	48	83	783.4
88	48	84	787.61
88	49	77	719.22
88	49	78	713.97
88	49	79	729.38
88	49	80	733.73
88	49	81	740.96
88	49	82	749.81
88	49	83	754.16
88	49	84	760.21
88	50	77	726.86
88	50	78	719.86
88	50	79	716.36
88	50	80	704.56
88	50	81	700.31
88	50	82	718.15
88	50	83	729.6
88	50	84	738.09
88	51	77	752.94
88	51	78	728.77
88	51	79	710.69
88	51	80	702.04
88	52	77	796.2
88	52	78	758.12
88	52	79	743.58
88	52	80	734.25
88	53	77	870.64
88	53	78	828.8
88	53	79	796.55
88	53	80	774.01
88	54	77	910.09
88	54	78	867.59
88	54	79	828.98
88	54	80	801.32
88	55	77	904.61
88	55	78	858.08
88	55	79	845.31
88	55	80	829.28
88	55	81	808.87
88	55	82	817.6
88	55	83	825.96
88	55	84	831.87
88	56	77	880.9
88	56	78	848.2
88	56	79	862.04
88	56	80	860.22
88	56	81	840.33
88	56	82	833.99
88	56	83	818.42
88	56	84	844.57
88	57	77	871.99
88	57	78	876.9
88	57	79	891.34
88	57	80	891.76
88	57	81	867.58
88	57	82	847.91
88	57	83	827.48
88	57	84	853.52
88	58	77	880.11
88	58	78	918.6
88	58	79	916.77
88	58	80	906.54
88	58	81	899.68
88	58	82	895.4
88	58	83	881.69
88	58	84	894.36
88	59	77	910.9
88	59	78	894.6
88	59	79	864.08
88	59	80	830.34
88	59	81	871.15
88	59	82	903.47
88	59	83	891.82
88	59	84	898.45
88	60	77	882.05
88	60	78	861.44
88	60	79	829.32
88	60	80	788.37
88	60	81	782.79
88	60	82	784
88	60	83	811.01
88	60	84	825.25
88	61	77	834.97
88	61	78	840.16
88	61	79	839.76
88	61	80	833.99
88	61	81	810.37
88	61	82	798.71
88	61	83	836.68
88	61	84	845.84
88	62	77	867.37
88	62	78	862.24
88	62	79	865.56
88	62	80	880.8
88	62	81	879.91
88	62	82	881.33
88	62	83	900.66
88	62	84	889.46
88	63	77	899.33
88	63	78	857.44
88	63	79	830.68
88	63	80	838.02
88	63	81	872.72
88	63	82	905.59
88	63	83	888.07
88	63	84	852.54
88	64	77	893.7
88	64	78	827.67
88	64	79	781.12
88	64	80	794.12
88	64	81	846.68
88	64	82	889.78
88	64	83	852.05
88	64	84	811.96
88	65	77	882.91
88	65	78	813.02
88	65	79	755.25
88	65	80	753.64
88	65	81	806.63
88	65	82	854.59
88	65	83	822.42
88	65	84	789.06
88	66	77	884.69
88	66	78	812.62
88	66	79	740.5
88	66	80	708.4
88	66	81	749.96
88	66	82	798.08
88	66	83	776.89
88	66	84	756.11
88	67	77	862.21
88	67	78	783.96
88	67	79	717.89
88	67	80	702.69
88	67	81	722.73
88	67	82	743.23
88	67	83	741.75
88	67	84	740.51
88	68	77	819.52
88	68	78	761.79
88	68	79	715.97
88	68	80	711.67
88	68	81	718.26
88	68	82	726.76
88	68	83	735.58
88	68	84	739.44
88	69	77	775.75
88	69	78	750.01
88	69	79	726.86
88	69	80	713.95
88	70	77	736.2
88	70	78	726.51
88	70	79	720.63
88	70	80	725.55
88	71	77	728.17
88	71	78	723.3
88	71	79	722.42
88	71	80	735.93
88	72	77	746.89
88	72	78	732.95
88	72	79	719.51
88	72	80	729.84
88	73	77	735.07
88	73	78	730.16
88	73	79	728.47
88	73	80	739.09
88	73	81	759.47
88	73	82	784.91
88	73	83	799.19
88	73	84	803.31
88	74	81	795.08
88	74	82	854.18
88	74	83	888.47
88	74	84	899.67
88	75	81	844.2
88	75	82	954.53
88	75	83	959.49
88	75	84	965.5
88	76	81	857.7
88	76	82	967.13
88	76	83	947.72
88	76	84	963.4
89	46	81	944.72
89	46	82	975.06
89	46	83	958.5
89	46	84	934.33
89	47	81	872.87
89	47	82	873.35
89	47	83	852.18
89	47	84	829.88
89	48	81	791.62
89	48	82	789.15
89	48	83	778.99
89	48	84	771.2
89	49	77	738.8
89	49	78	732.37
89	49	79	734.01
89	49	80	745.13
89	49	81	751.56
89	49	82	759.54
89	49	83	761.56
89	49	84	758.72
89	50	74	751.26
89	50	75	752.71
89	50	76	757.94
89	50	77	738.48
89	50	78	736.98
89	50	79	742.04
89	50	80	725.75
89	50	81	720.65
89	50	82	739.93
89	50	83	748.39
89	50	84	749.04
89	51	74	756.06
89	51	75	779.76
89	51	76	799.74
89	51	77	774.14
89	51	78	759.47
89	51	79	749.38
89	51	80	733.46
89	51	81	728.36
89	51	82	741.78
89	51	83	743.54
89	51	84	733.53
89	52	74	794.9
89	52	75	839.24
89	52	76	869.13
89	52	77	831.33
89	52	78	803.34
89	52	79	788.83
89	52	80	787.45
89	52	81	781.38
89	52	82	773.24
89	52	83	760.39
89	52	84	745.08
89	53	74	832.95
89	53	75	887.32
89	53	76	911.02
89	53	77	884.8
89	53	78	871.02
89	53	79	864.52
89	53	80	853.08
89	53	81	832.1
89	53	82	807.78
89	53	83	792.2
89	53	84	791.26
89	54	74	850.97
89	54	75	909.34
89	54	76	927.38
89	54	77	913.08
89	54	78	894.65
89	54	79	882.68
89	54	80	870.72
89	54	81	855.56
89	54	82	854.24
89	54	83	857.61
89	54	84	860.11
89	55	75	887.13
89	55	76	952.18
89	55	77	920.87
89	55	78	874.95
89	55	79	863.89
89	55	80	862.87
89	55	81	864.26
89	55	82	882.8
89	55	83	903.94
89	55	84	905.41
89	56	75	845.91
89	56	76	900.16
89	56	77	879.05
89	56	78	836.25
89	56	79	851.35
89	56	80	863.46
89	56	81	875.52
89	56	82	891.32
89	56	83	904.21
89	56	84	904.09
89	57	75	844.84
89	57	76	866.16
89	57	77	865.92
89	57	78	856.06
89	57	79	854.43
89	57	80	860.1
89	57	81	886.48
89	57	82	897.77
89	57	83	896.97
89	57	84	932.56
89	58	77	899.41
89	58	78	924.36
89	58	79	895.86
89	58	80	885.74
89	58	81	925.29
89	58	82	936.05
89	58	83	926.7
89	58	84	966.22
89	59	77	896.69
89	59	78	882.01
89	59	79	878.83
89	59	80	878.67
89	59	81	898.02
89	59	82	909.11
89	59	83	902.56
89	59	84	911.6
89	60	77	858.86
89	60	78	821.68
89	60	79	819.82
89	60	80	817.24
89	60	81	778.51
89	60	82	756.39
89	60	83	754.78
89	60	84	775.9
89	61	77	826.41
89	61	78	803.28
89	61	79	812.33
89	61	80	828.38
89	61	81	787.27
89	61	82	768.57
89	61	83	781.56
89	61	84	804.18
89	62	77	866.34
89	62	78	854.88
89	62	79	868.08
89	62	80	905.99
89	62	81	899.92
89	62	82	902.45
89	62	83	914.27
89	62	84	910.91
89	63	77	884.82
89	63	78	847.54
89	63	79	842.84
89	63	80	881.72
89	63	81	901.45
89	63	82	920.49
89	63	83	939.58
89	63	84	918.84
89	64	77	876.96
89	64	78	806.83
89	64	79	779.14
89	64	80	822.98
89	64	81	879.49
89	64	82	931.81
89	64	83	922.41
89	64	84	874.71
89	65	77	872.55
89	65	78	785.05
89	65	79	742.33
89	65	80	781.11
89	65	81	862.8
89	65	82	941.92
89	65	83	902.61
89	65	84	838.77
89	66	75	892.26
89	66	76	884.67
89	66	77	855.16
89	66	78	786.31
89	66	79	733.81
89	66	80	724.91
89	66	81	799.38
89	66	82	885.19
89	66	83	842.54
89	66	84	788.01
89	67	75	903.82
89	67	76	867.63
89	67	77	811.85
89	67	78	763.99
89	67	79	721.54
89	67	80	709.24
89	67	81	752.37
89	67	82	800.95
89	67	83	780.83
89	67	84	762.23
89	68	75	865.29
89	68	76	812.47
89	68	77	777.99
89	68	78	751.83
89	68	79	726.21
89	68	80	720.96
89	68	81	737.37
89	68	82	755.33
89	68	83	756.05
89	68	84	759.5
89	69	74	867.24
89	69	75	813.83
89	69	76	772.38
89	69	77	759.93
89	69	78	751.27
89	69	79	737.36
89	69	80	725.25
89	69	81	735.66
89	69	82	750.59
89	69	83	759.84
89	69	84	763.5
89	70	74	812.8
89	70	75	783.49
89	70	76	757.5
89	70	77	741.21
89	70	78	733.58
89	70	79	732.9
89	70	80	743.77
89	70	81	752.8
89	70	82	762.82
89	70	83	778.31
89	70	84	776.66
89	71	74	766.3
89	71	75	764.91
89	71	76	754.63
89	71	77	735.66
89	71	78	731.58
89	71	79	737.81
89	71	80	760.71
89	71	81	765.4
89	71	82	769.4
89	71	83	773.29
89	71	84	763.97
89	72	74	747.33
89	72	75	755.42
89	72	76	756.73
89	72	77	748.38
89	72	78	746.71
89	72	79	745.56
89	72	80	756.17
89	72	81	767.81
89	72	82	777.29
89	72	83	758.9
89	72	84	745.62
89	73	74	738.09
89	73	75	753.66
89	73	76	754.64
89	73	77	731.83
89	73	78	734.71
89	73	79	745.97
89	73	80	763.11
89	73	81	783.71
89	73	82	805.93
89	73	83	822.12
89	73	84	831.35
89	74	81	831.16
89	74	82	874.1
89	74	83	910.41
89	74	84	928.19
89	75	81	896.84
89	75	82	971.81
89	75	83	988.93
89	75	84	992.68
89	76	81	915.24
89	76	82	990.13
89	76	83	976.02
89	76	84	980.49
90	46	81	928.94
90	46	82	954.48
90	46	83	936.4
90	46	84	910.05
90	47	81	885.2
90	47	82	887.42
90	47	83	859.46
90	47	84	823.04
90	48	81	802.31
90	48	82	801.24
90	48	83	791.16
90	48	84	774.84
90	49	74	777.28
90	49	75	765.97
90	49	76	755.1
90	49	81	755.77
90	49	82	766.88
90	49	83	771.67
90	49	84	766.82
90	50	74	770.67
90	50	75	763.44
90	50	76	761.35
90	50	77	751.54
90	50	78	747.57
90	50	79	754.48
90	50	80	750.72
90	50	81	748.19
90	50	82	764.31
90	50	83	763.41
90	50	84	743.15
90	51	74	758.55
90	51	75	787.47
90	51	76	814.34
90	51	77	792.32
90	51	78	783.89
90	51	79	786.84
90	51	80	769.53
90	51	81	761.11
90	51	82	767.94
90	51	83	764.57
90	51	84	750.19
90	52	74	789.94
90	52	75	843.16
90	52	76	887.25
90	52	77	873.93
90	52	78	857.89
90	52	79	850.17
90	52	80	838.64
90	52	81	831.91
90	52	82	814.59
90	52	83	796.09
90	52	84	774.5
90	53	74	819.98
90	53	75	876.91
90	53	76	908.49
90	53	77	902.44
90	53	78	908.78
90	53	79	933.43
90	53	80	928.75
90	53	81	916.72
90	53	82	889.01
90	53	83	856.6
90	53	84	814.69
90	54	74	831.52
90	54	75	891.14
90	54	76	915.8
90	54	77	910.93
90	54	78	910.2
90	54	79	927.23
90	54	80	935.25
90	54	81	949.13
90	54	82	942.32
90	54	83	930.51
90	54	84	904.48
90	55	74	821.75
90	55	75	878.66
90	55	76	948.29
90	55	77	934.49
90	55	78	914.44
90	55	79	903.34
90	55	80	912.25
90	55	81	938.72
90	55	82	953.53
90	55	83	961.01
90	55	84	954.46
90	56	74	830.06
90	56	75	845.84
90	56	76	896.01
90	56	77	902.6
90	56	78	892.19
90	56	79	901.09
90	56	80	905.89
90	56	81	911.97
90	56	82	920.23
90	56	83	928.49
90	56	84	935.51
90	57	74	871.65
90	57	75	853
90	57	76	860.73
90	57	77	871.89
90	57	78	874.67
90	57	79	869.48
90	57	80	874.35
90	57	81	925.4
90	57	82	946.07
90	57	83	946.45
90	57	84	963.73
90	58	74	956.35
90	58	75	950.51
90	58	76	917.46
90	58	77	914.71
90	58	78	931.25
90	58	79	884.61
90	58	80	882.83
90	58	81	979.58
90	58	82	1012.5
90	58	83	1000.1
90	58	84	1016.7
90	59	75	901.3
90	59	76	890.29
90	59	77	885.77
90	59	78	869.34
90	59	79	890.34
90	59	80	930.02
90	59	81	978.94
90	59	82	1001.1
90	59	83	980.95
90	59	84	972.09
90	60	75	791.68
90	60	76	788.82
90	60	77	775.07
90	60	78	740.12
90	60	79	775.17
90	60	80	814.01
90	60	81	759.24
90	60	82	719.69
90	60	83	703.38
90	60	84	746.13
90	61	77	751.27
90	61	78	717.87
90	61	79	745.46
90	61	80	775.71
90	61	81	701.83
90	61	82	659.33
90	61	83	653.44
90	61	84	722.87
90	62	75	865.16
90	62	76	857.92
90	62	77	872.74
90	62	78	858.97
90	62	79	864.34
90	62	80	877.91
90	62	81	854.59
90	62	82	838.33
90	62	83	813.34
90	62	84	852.25
90	63	75	828.45
90	63	76	837.43
90	63	77	885.16
90	63	78	850.13
90	63	79	852.27
90	63	80	896.77
90	63	81	895.68
90	63	82	896
90	63	83	904.92
90	63	84	912.26
90	64	75	827.55
90	64	76	825.63
90	64	77	847.94
90	64	78	782.88
90	64	79	776.02
90	64	80	845.64
90	64	81	875.18
90	64	82	907.19
90	64	83	912.5
90	64	84	899.74
90	65	74	872.08
90	65	75	888.47
90	65	76	881.81
90	65	77	844.17
90	65	78	759.23
90	65	79	735.52
90	65	80	813.06
90	65	81	878.25
90	65	82	935.74
90	65	83	924.97
90	65	84	890.99
90	66	74	893.25
90	66	75	905.95
90	66	76	866.7
90	66	77	800.39
90	66	78	747.77
90	66	79	730
90	66	80	770.39
90	66	81	847.76
90	66	82	918.46
90	66	83	903.74
90	66	84	855.95
90	67	74	911.01
90	67	75	875.4
90	67	76	821.32
90	67	77	759.14
90	67	78	740.83
90	67	79	740.17
90	67	80	756.73
90	67	81	794.8
90	67	82	829.3
90	67	83	814.61
90	67	84	785.5
90	68	74	914.84
90	68	75	835.09
90	68	76	778
90	68	77	754.52
90	68	78	761.05
90	68	79	770.43
90	68	80	770.58
90	68	81	766.35
90	68	82	766.89
90	68	83	761.82
90	68	84	762.81
90	69	74	850.52
90	69	75	798.44
90	69	76	764.83
90	69	77	763.48
90	69	78	762.88
90	69	79	761.64
90	69	80	748.34
90	69	81	753.47
90	69	82	768.53
90	69	83	778.9
90	69	84	785.49
90	70	74	798.78
90	70	75	787.76
90	70	76	769.71
90	70	77	752.5
90	70	78	742.88
90	70	79	742.34
90	70	80	751.91
90	70	81	759
90	70	82	767.9
90	70	83	783.15
90	70	84	783.4
90	71	74	772.44
90	71	75	789.13
90	71	76	779.33
90	71	77	741.02
90	71	78	736.94
90	71	79	745.8
90	71	80	769.02
90	71	81	768.84
90	71	82	765.59
90	71	83	779.59
90	71	84	775.13
90	72	74	768.64
90	72	75	785.8
90	72	76	783.35
90	72	77	752.75
90	72	78	757.58
90	72	79	766.12
90	72	80	763.89
90	72	81	775.67
90	72	82	791.42
90	72	83	801.3
90	72	84	792.63
90	73	74	772.99
90	73	75	788.65
90	73	76	786.1
90	73	81	825.6
90	73	82	853.41
90	73	83	870.29
90	73	84	868.13
90	74	81	905.26
90	74	82	933.13
90	74	83	950.48
90	74	84	954.91
90	75	81	973.52
90	75	82	1001
90	75	83	1014.9
90	75	84	1007.4
90	76	81	972.24
90	76	82	1005.2
90	76	83	1013.2
90	76	84	1010.1
91	47	81	890.16
91	47	82	903.08
91	47	83	892.62
91	47	84	877.05
91	48	81	804.58
91	48	82	806.27
91	48	83	809.23
91	48	84	811.27
91	49	74	791.23
91	49	75	790.85
91	49	76	775.13
91	49	81	758.65
91	49	82	766
91	49	83	774.78
91	49	84	781.01
91	50	74	783.3
91	50	75	779.9
91	50	76	767.15
91	50	81	765.97
91	50	82	773.99
91	50	83	774.93
91	50	84	768.81
91	51	74	774.98
91	51	75	792.01
91	51	76	799.52
91	51	81	768.96
91	51	82	769.41
91	51	83	762.81
91	51	84	752.19
91	52	74	811.74
91	52	75	858.45
91	52	76	891.43
91	52	81	813.96
91	52	82	800.8
91	52	83	781.15
91	52	84	756.78
91	53	74	854.67
91	53	75	908.86
91	53	76	937.88
91	53	81	911.67
91	53	82	883.14
91	53	83	850.14
91	53	84	800.82
91	54	74	870.85
91	54	75	927.58
91	54	76	943.94
91	54	81	953.84
91	54	82	946.76
91	54	83	927.68
91	54	84	877.37
91	55	74	853.75
91	55	75	920.38
91	55	76	962.34
91	55	81	952.07
91	55	82	968.54
91	55	83	972.78
91	55	84	941.87
91	56	74	836.97
91	56	75	883.39
91	56	76	921.75
91	56	81	919.13
91	56	82	940.9
91	56	83	957.05
91	56	84	952.06
91	57	74	846.14
91	57	75	857.42
91	57	76	874.44
91	57	77	919.95
91	57	78	967.89
91	57	79	966.16
91	57	80	954.73
91	57	81	947.6
91	57	82	959.05
91	57	83	963.73
91	57	84	961.4
91	58	74	936.03
91	58	75	935.97
91	58	76	918.86
91	58	77	942.23
91	58	78	989.3
91	58	79	970.96
91	58	80	968.82
91	58	81	1012.7
91	58	82	1020.5
91	58	83	1008.8
91	58	84	1006.2
91	59	74	918.75
91	59	75	926.68
91	59	76	910.06
91	59	77	913.86
91	59	78	931.7
91	59	79	944.48
91	59	80	962.82
91	59	81	987.65
91	59	82	1000
91	59	83	983.82
91	59	84	964.13
91	60	74	814.62
91	60	75	792.02
91	60	76	781.56
91	60	77	772.58
91	60	78	756.8
91	60	79	773.92
91	60	80	794.74
91	60	81	804.81
91	60	82	787.62
91	60	83	752.64
91	60	84	740.65
91	61	74	778.47
91	61	75	687.19
91	61	76	709.13
91	61	77	718.27
91	61	78	708.68
91	61	79	730.22
91	61	80	748.08
91	61	81	758.56
91	61	82	737.82
91	61	83	686.41
91	61	84	688.99
91	62	74	919.79
91	62	75	741.96
91	62	76	810.3
91	62	77	889.55
91	62	78	882.72
91	62	79	885.74
91	62	80	887.97
91	62	81	905.23
91	62	82	895.09
91	62	83	840.81
91	62	84	845.35
91	63	74	926.46
91	63	75	824.18
91	63	76	861.28
91	63	77	890.64
91	63	78	860.96
91	63	79	885.79
91	63	80	941.83
91	63	81	949.31
91	63	82	939.28
91	63	83	908.39
91	63	84	920.23
91	64	74	871.58
91	64	75	912.3
91	64	76	883.09
91	64	77	834.55
91	64	78	784.56
91	64	79	804.62
91	64	80	872.08
91	64	81	887.5
91	64	82	899.47
91	64	83	891.79
91	64	84	907.31
91	65	74	886.87
91	65	75	922.63
91	65	76	903.41
91	65	77	843.66
91	65	78	774.17
91	65	79	761.36
91	65	80	803.88
91	65	81	857.56
91	65	82	906.57
91	65	83	908.65
91	65	84	910.37
91	66	74	891.9
91	66	75	911.9
91	66	76	862.62
91	66	77	774.41
91	66	78	736.24
91	66	79	735.17
91	66	80	777.2
91	66	81	858.67
91	66	82	927.61
91	66	83	936.91
91	66	84	908.84
91	67	74	895.94
91	67	75	876.3
91	67	76	816.69
91	67	81	821.84
91	67	82	863.37
91	67	83	869.25
91	67	84	835.49
91	68	74	903.64
91	68	75	841.13
91	68	76	787.87
91	68	81	799.75
91	68	82	795.41
91	68	83	796.47
91	68	84	783.83
91	69	74	835.05
91	69	75	809.73
91	69	76	780.81
91	69	81	779.46
91	69	82	779.07
91	69	83	788.01
91	69	84	792.76
91	70	74	788.72
91	70	75	799.64
91	70	76	788.15
91	70	81	763.78
91	70	82	770.79
91	70	83	783.48
91	70	84	785.21
91	71	74	782.51
91	71	75	811.36
91	71	76	803.86
91	71	81	766.29
91	71	82	777.82
91	71	83	790.02
91	71	84	788.24
91	72	74	780.77
91	72	75	796.76
91	72	76	792.55
91	72	81	784.53
91	72	82	813.72
91	72	83	829.48
91	72	84	831.34
91	73	74	788.33
91	73	75	798.98
91	73	76	796.8
91	73	81	859.83
91	73	82	886.01
91	73	83	896.07
91	73	84	900.61
91	74	74	808.76
91	74	75	820.86
91	74	76	818.45
91	74	81	970.87
91	74	82	969.13
91	74	83	973.2
91	74	84	981.45
91	75	81	1015.6
91	75	82	1011.3
91	75	83	1026.3
91	75	84	1036.7
91	76	81	997.6
91	76	82	1010.2
91	76	83	1031.3
91	76	84	1045.1
92	47	81	953.77
92	47	82	964.35
92	47	83	941.25
92	47	84	936.41
92	48	81	854.59
92	48	82	867.3
92	48	83	865.71
92	48	84	873.03
92	49	74	800.92
92	49	75	831.51
92	49	76	827.21
92	49	81	811
92	49	82	804.28
92	49	83	812.86
92	49	84	823.1
92	50	74	780.3
92	50	75	815.55
92	50	76	808.63
92	50	81	796
92	50	82	797.17
92	50	83	799.52
92	50	84	800.09
92	51	74	796.38
92	51	75	790.58
92	51	76	768.83
92	51	81	777.39
92	51	82	779.67
92	51	83	779.07
92	51	84	775.42
92	52	74	848.14
92	52	75	860.62
92	52	76	855.94
92	52	81	777.68
92	52	82	776.68
92	52	83	771.06
92	52	84	757.34
92	53	74	915.82
92	53	75	943.75
92	53	76	935.13
92	53	81	822.28
92	53	82	809.25
92	53	83	797.17
92	53	84	774.53
92	54	74	952.66
92	54	75	989.04
92	54	76	971.34
92	54	81	861.64
92	54	82	855
92	54	83	843.11
92	54	84	810.74
92	55	74	907.95
92	55	75	978.06
92	55	76	1000.6
92	55	81	892.72
92	55	82	900.07
92	55	83	902.78
92	55	84	870.66
92	56	74	863.29
92	56	75	938.9
92	56	76	973.89
92	56	81	889.4
92	56	82	904.38
92	56	83	917.07
92	56	84	912.01
92	57	74	852.91
92	57	75	887
92	57	76	914.58
92	57	77	941.09
92	57	78	965.25
92	57	79	966.69
92	57	80	945.78
92	57	81	919
92	57	82	921.3
92	57	83	926.69
92	57	84	921.58
92	58	74	899.09
92	58	75	899.69
92	58	76	927.95
92	58	77	973.03
92	58	78	1015.5
92	58	79	997.09
92	58	80	982.91
92	58	81	975.3
92	58	82	964.44
92	58	83	955.57
92	58	84	949.59
92	59	74	950.2
92	59	75	945.19
92	59	76	938.75
92	59	77	939.86
92	59	78	952.18
92	59	79	956.56
92	59	80	957.75
92	59	81	945.5
92	59	82	939.58
92	59	83	926.12
92	59	84	916.32
92	60	74	887.45
92	60	75	857.6
92	60	76	847.41
92	60	77	840.44
92	60	78	831.22
92	60	79	813.5
92	60	80	805.47
92	60	81	847.48
92	60	82	853.96
92	60	83	827.38
92	60	84	758.88
92	61	74	780.21
92	61	75	669.11
92	61	76	751.97
92	61	77	817.68
92	61	78	805.89
92	61	79	780.91
92	61	80	780.56
92	61	81	870.04
92	61	82	901.04
92	61	83	867.49
92	61	84	768.89
92	62	74	851.75
92	62	75	637.73
92	62	76	798.23
92	62	77	941.86
92	62	78	898.38
92	62	79	896.43
92	62	80	916.33
92	62	81	990.96
92	62	82	1017.8
92	62	83	990.38
92	62	84	923.66
92	63	74	872.02
92	63	75	796.56
92	63	76	888.12
92	63	77	938.37
92	63	78	866.01
92	63	79	889.67
92	63	80	944.89
92	63	81	975.03
92	63	82	990.4
92	63	83	977.01
92	63	84	968.23
92	64	74	835.63
92	64	75	952.23
92	64	76	935.43
92	64	77	883.29
92	64	78	813.03
92	64	79	816.23
92	64	80	860.59
92	64	81	898.82
92	64	82	929.3
92	64	83	929.53
92	64	84	938.89
92	65	74	821.74
92	65	75	931.47
92	65	76	929.76
92	65	77	881.2
92	65	78	818.26
92	65	79	781.25
92	65	80	776.73
92	65	81	848.96
92	65	82	909.94
92	65	83	927.65
92	65	84	934.44
92	66	74	884.05
92	66	75	932.81
92	66	76	907.2
92	66	77	851.67
92	66	78	797.24
92	66	79	764.1
92	66	80	762.51
92	66	81	842.61
92	66	82	915.6
92	66	83	953.02
92	66	84	951.84
92	67	74	932.92
92	67	75	919.61
92	67	76	878.92
92	67	81	815.8
92	67	82	870.34
92	67	83	908.71
92	67	84	893.73
92	68	74	900.53
92	68	75	884.52
92	68	76	851.8
92	68	81	800.61
92	68	82	813.16
92	68	83	832.29
92	68	84	817.92
92	69	74	857.53
92	69	75	863.97
92	69	76	826.51
92	69	81	782.95
92	69	82	781.31
92	69	83	793.9
92	69	84	795.31
92	70	74	814.53
92	70	75	830.89
92	70	76	803.33
92	70	81	762.15
92	70	82	771.34
92	70	83	782.42
92	70	84	786.28
92	71	74	786.53
92	71	75	791.19
92	71	76	780.67
92	71	81	762
92	71	82	787.73
92	71	83	802.49
92	71	84	808.67
92	72	74	800.6
92	72	75	797.08
92	72	76	784.76
92	72	81	812.65
92	72	82	842.72
92	72	83	857.7
92	72	84	872.87
92	73	74	809.75
92	73	75	800.87
92	73	76	790.47
92	73	81	888.97
92	73	82	916.47
92	73	83	921.67
92	73	84	935.02
92	74	74	818.6
92	74	75	808.48
92	74	76	802.94
92	74	81	983.13
92	74	82	1006.3
92	74	83	998.46
92	74	84	1003.9
92	75	81	1005.9
92	75	82	1022.2
92	75	83	1038.4
92	75	84	1065.4
92	76	81	979.5
92	76	82	1001.2
92	76	83	1027.1
92	76	84	1066.4
93	49	74	832.02
93	49	75	849.32
93	49	76	828.1
93	50	74	821.15
93	50	75	838.28
93	50	76	817.21
93	50	81	805.01
93	50	82	809.26
93	50	83	817.25
93	50	84	825.71
93	51	74	814.3
93	51	75	804.01
93	51	76	777.74
93	51	81	788.23
93	51	82	791.17
93	51	83	796.68
93	51	84	805.75
93	52	74	841.37
93	52	75	818.65
93	52	76	796.69
93	52	81	777.59
93	52	82	772.69
93	52	83	785.48
93	52	84	801.02
93	53	74	904.9
93	53	75	890.48
93	53	76	865.59
93	53	81	761.72
93	53	82	749.69
93	53	83	758.74
93	53	84	778.99
93	54	71	732.53
93	54	72	804.06
93	54	73	869.2
93	54	74	967.48
93	54	75	977.02
93	54	76	947.76
93	54	81	772.74
93	54	82	762.74
93	54	83	759.39
93	54	84	759.35
93	55	71	735.76
93	55	72	798.69
93	55	73	863.56
93	55	74	979.36
93	55	75	1012.7
93	55	76	1000.4
93	55	81	803.64
93	55	82	802.27
93	55	83	798.75
93	55	84	791.96
93	56	71	776.81
93	56	72	818.3
93	56	73	844.39
93	56	74	945.7
93	56	75	998.22
93	56	76	1007.5
93	56	81	832.58
93	56	82	833.02
93	56	83	831.16
93	56	84	831.9
93	57	71	882.65
93	57	72	880.62
93	57	73	811.75
93	57	74	880.6
93	57	75	937.73
93	57	76	968.26
93	57	77	951.36
93	57	78	944.52
93	57	79	933.22
93	57	80	903.34
93	58	71	923.61
93	58	72	936.84
93	58	73	866.74
93	58	74	890.04
93	58	75	919.3
93	58	76	939.31
93	58	77	968.04
93	58	78	997.91
93	58	79	977.82
93	58	80	952.74
93	59	71	902.69
93	59	72	952.98
93	59	73	939.63
93	59	74	947.11
93	59	75	947.23
93	59	76	936.73
93	59	77	930.35
93	59	78	926.27
93	59	79	937.88
93	59	80	935.64
93	60	71	848.27
93	60	72	893.34
93	60	73	881.94
93	60	74	878.68
93	60	75	910.89
93	60	76	889.06
93	60	77	852.15
93	60	78	819.18
93	60	79	796.51
93	60	80	793.65
93	61	74	696.75
93	61	75	786.5
93	61	76	819.74
93	61	77	836.88
93	61	78	809.02
93	61	79	770.12
93	61	80	772.23
93	62	71	806.11
93	62	72	905.74
93	62	73	867.39
93	62	74	827.07
93	62	75	759.02
93	62	76	852.33
93	62	77	924.7
93	62	78	881.12
93	62	79	891.24
93	62	80	925.75
93	63	71	824.08
93	63	72	914.2
93	63	73	941.77
93	63	74	937.83
93	63	75	881.36
93	63	76	910.16
93	63	77	923.55
93	63	78	866.54
93	63	79	893.04
93	63	80	932.6
93	64	71	866.17
93	64	72	896.41
93	64	73	916.24
93	64	74	926.67
93	64	75	968.61
93	64	76	950.43
93	64	77	906.36
93	64	78	839.95
93	64	79	833.3
93	64	80	847.13
93	65	71	856.74
93	65	72	938.15
93	65	73	920.69
93	65	74	887.2
93	65	75	955.37
93	65	76	960.94
93	65	77	928.93
93	65	78	861.8
93	65	79	812.98
93	65	80	775.81
93	66	71	856.38
93	66	72	951.85
93	66	73	955.25
93	66	74	940.63
93	66	75	967.84
93	66	76	964.31
93	67	71	876.46
93	67	72	928.51
93	67	73	960.69
93	67	74	969.27
93	67	75	968.15
93	67	76	960.43
93	67	81	784.35
93	67	82	835.71
93	67	83	897.59
93	67	84	912.93
93	68	71	826.6
93	68	72	938.83
93	68	73	960.93
93	68	74	930.79
93	68	75	945.16
93	68	76	939.17
93	68	81	786.13
93	68	82	817.46
93	68	83	845.92
93	68	84	842.6
93	69	71	739.4
93	69	72	876.27
93	69	73	911.2
93	69	74	877.19
93	69	75	887.29
93	69	76	868.85
93	69	81	778.69
93	69	82	785.47
93	69	83	788.81
93	69	84	785.83
93	70	74	830.7
93	70	75	835.99
93	70	76	817.27
93	70	81	763.64
93	70	82	769.25
93	70	83	773.41
93	70	84	777.68
93	71	74	819.94
93	71	75	822.73
93	71	76	803.08
93	71	81	759.78
93	71	82	787.65
93	71	83	807.88
93	71	84	823.12
93	72	74	825.51
93	72	75	830.68
93	72	76	806.75
93	72	81	838.02
93	72	82	864.1
93	72	83	880.11
93	72	84	909.57
93	73	74	824.74
93	73	75	820.15
93	73	76	801.45
93	73	81	921.39
93	73	82	948.16
93	73	83	950.98
93	73	84	975.06
93	74	74	835.4
93	74	75	805.7
93	74	76	799.59
94	49	74	843.4
94	49	75	848.67
94	49	76	827.7
94	50	71	856.11
94	50	72	829.56
94	50	73	829.86
94	50	74	842.21
94	50	75	829.19
94	50	76	806.28
94	51	71	860.18
94	51	72	826.17
94	51	73	827.15
94	51	74	838.84
94	51	75	816.41
94	51	76	788.69
94	52	71	844.86
94	52	72	830.17
94	52	73	839.04
94	52	74	855.59
94	52	75	835.44
94	52	76	808.54
94	53	69	650.6
94	53	70	693.98
94	53	71	834.76
94	53	72	863.64
94	53	73	881.15
94	53	74	901.13
94	53	75	877.75
94	53	76	852.45
94	54	69	632.54
94	54	70	661.33
94	54	71	774.24
94	54	72	829.67
94	54	73	875.5
94	54	74	937
94	54	75	936.2
94	54	76	920.49
94	54	78	848.81
94	54	79	834.28
94	54	80	793.87
94	55	69	609.49
94	55	70	643.16
94	55	71	751.25
94	55	72	814.28
94	55	73	871.52
94	55	74	973.53
94	55	75	1006.6
94	55	76	996.17
94	55	78	905.84
94	55	79	887.77
94	55	80	820.78
94	56	69	649.31
94	56	70	652.59
94	56	71	795.14
94	56	72	855.5
94	56	73	883.68
94	56	74	971.33
94	56	75	1010.3
94	56	76	1018
94	56	78	942.09
94	56	79	936.85
94	56	80	868.54
94	57	71	857.78
94	57	72	885.14
94	57	73	850.99
94	57	74	896.55
94	57	75	953.74
94	57	76	1005.4
94	57	77	965.73
94	57	78	941.77
94	57	79	939.16
94	57	80	897.51
94	58	71	909.99
94	58	72	938.58
94	58	73	885.93
94	58	74	913.67
94	58	75	951.06
94	58	76	978.73
94	58	77	987.66
94	58	78	998.52
94	58	79	977.39
94	58	80	948.2
94	59	71	943.92
94	59	72	992.02
94	59	73	968.51
94	59	74	967.43
94	59	75	963.77
94	59	76	957.67
94	59	77	935.9
94	59	78	912.83
94	59	79	946.2
94	59	80	947.76
94	60	71	848.89
94	60	72	881.17
94	60	73	857.18
94	60	74	853.59
94	60	75	880.91
94	60	76	894.43
94	60	77	847.34
94	60	78	780.12
94	60	79	771.33
94	60	80	784.22
94	61	71	647.33
94	61	72	650.02
94	61	73	634.13
94	61	74	679.34
94	61	75	789.1
94	61	76	859.74
94	61	77	852.19
94	61	78	790.21
94	61	79	727.02
94	61	80	729.68
94	62	71	712.65
94	62	72	760.79
94	62	73	776.8
94	62	74	827.75
94	62	75	890.99
94	62	76	928.07
94	62	77	926.15
94	62	78	895.11
94	62	79	881.48
94	62	80	904.61
94	63	71	867.11
94	63	72	915.05
94	63	73	955.36
94	63	74	994.8
94	63	75	994.74
94	63	76	968.93
94	63	77	934.35
94	63	78	900.87
94	63	79	910.24
94	63	80	925.46
94	64	71	892.91
94	64	72	924.16
94	64	73	973.29
94	64	74	1002.1
94	64	75	998.09
94	64	76	971.66
94	64	77	936.82
94	64	78	888.78
94	64	79	869.41
94	64	80	862.49
94	65	71	867.79
94	65	72	943.59
94	65	73	959.35
94	65	74	955.49
94	65	75	977.88
94	65	76	981.97
94	65	77	970.39
94	65	78	920.25
94	65	79	873.63
94	65	80	832.47
94	66	71	857.05
94	66	72	948.58
94	66	73	963.17
94	66	74	967.11
94	66	75	995.46
94	66	76	1000.8
94	66	78	949.21
94	66	79	893.51
94	66	80	831.93
94	67	69	731.98
94	67	70	786.17
94	67	71	831.47
94	67	72	920.96
94	67	73	949.12
94	67	74	956.97
94	67	75	986.43
94	67	76	999.72
94	67	78	958
94	67	79	887.86
94	67	80	804.01
94	68	69	656.75
94	68	70	703.38
94	68	71	762.07
94	68	72	902.22
94	68	73	935.88
94	68	74	925.45
94	68	75	954.51
94	68	76	971.34
94	68	78	940.71
94	68	79	865.95
94	68	80	769.89
94	69	69	644.48
94	69	70	666.91
94	69	71	703.4
94	69	72	839.85
94	69	73	883.76
94	69	74	877.68
94	69	75	882.37
94	69	76	882.17
94	69	78	861.14
94	69	79	824.75
94	69	80	771.91
94	70	69	645.05
94	70	70	649.98
94	70	71	669.86
94	70	72	777.73
94	70	73	825.59
94	70	74	828.68
94	70	75	824.4
94	70	76	819.54
94	71	71	654.02
94	71	72	762.91
94	71	73	814.23
94	71	74	820.91
94	71	75	825.99
94	71	76	817.02
94	72	71	642.16
94	72	72	769.41
94	72	73	831.53
94	72	74	832.78
94	72	75	838.51
94	72	76	824.63
94	73	71	637.73
94	73	72	771.13
94	73	73	844.15
94	73	74	835.49
94	73	75	832.67
94	73	76	826.72
94	74	74	841.06
94	74	75	820.13
94	74	76	827.57
95	50	71	874.85
95	50	72	845.59
95	50	73	836.13
95	51	71	878.77
95	51	72	846.5
95	51	73	847.02
95	52	71	869.76
95	52	72	863.65
95	52	73	878.1
95	53	69	652.06
95	53	70	709.65
95	53	71	866.03
95	53	72	897.5
95	53	73	912.01
95	53	77	907.56
95	53	78	886.08
95	53	79	862.45
95	53	80	826.21
95	54	69	652.09
95	54	70	679.83
95	54	71	810.58
95	54	72	848.88
95	54	73	871.47
95	54	77	949.45
95	54	78	924.83
95	54	79	894.77
95	54	80	827.87
95	55	69	646.04
95	55	70	659.11
95	55	71	791.27
95	55	72	841.83
95	55	73	868.8
95	55	77	998.77
95	55	78	968.13
95	55	79	939.34
95	55	80	859.94
95	56	69	668.46
95	56	70	659.73
95	56	71	812.62
95	56	72	874.33
95	56	73	892
95	56	77	986.79
95	56	78	966.77
95	56	79	977.82
95	56	80	895.75
95	57	69	762
95	57	70	732.64
95	57	71	849.32
95	57	72	893.38
[truncated: 7,412 more rows]
