# Supplementary material for: From mathematics to medicine: A practical primer on topological data analysis (TDA) and the development of related analytic tools for the functional discovery of latent structure in fMRI data
Source: PLoS One. 2021 Aug 12;16(8):e0255859. doi: 10.1371/journal.pone.0255859 (PMC8360597; doi:10.1371/journal.pone.0255859)
Supplement: S1 Data — The included archive of .csv files has one .csv file for each time index. Each .csv file contains a single matrix, which has one column for each of the spatial coordinates x, y, z and one column for the fMRI signal amplitude at voxel (x, y, z) at that time index. This is normalized scan data for a single patient from our study, described in the paper, with an ACC (anterior cingulate cortex) mask applied. This is the data we used, together with our software implementation of our workflow (available at https://github.com/regalski/Wayne-State-TDA), to produce the persistence diagrams, vineyards, and loop locations pictured in the figures and described in the Workflow section of our paper. (ZIP) [file pone.0255859.s004.zip › lea2002_145_121_121_time_265_rdACC.csv]

86	49	77	759.59
86	49	78	734.88
86	49	79	698.53
86	49	80	696.38
86	50	77	724.86
86	50	78	705.25
86	50	79	690.2
86	50	80	690.47
86	51	77	709.89
86	51	78	691.82
86	51	79	700.27
86	51	80	694.75
86	52	77	732.45
86	52	78	693.19
86	52	79	713.31
86	52	80	709.95
86	53	77	808.8
86	53	78	755.71
86	53	79	736.98
86	53	80	727.45
86	54	77	869.36
86	54	78	819.33
86	54	79	796.59
86	54	80	775.45
86	55	77	901.77
86	55	78	849.73
86	55	79	846.43
86	55	80	833.54
86	56	77	883.7
86	56	78	862.29
86	56	79	876.78
86	56	80	880.77
86	57	77	855.08
86	57	78	885.24
86	57	79	899.28
86	57	80	891.66
86	57	81	868.6
86	57	82	844.68
86	58	77	832.09
86	58	78	884.71
86	58	79	902.93
86	58	80	889.39
86	58	81	892.13
86	58	82	888.56
86	59	81	869.87
86	59	82	890.36
86	60	81	774.82
86	60	82	787.53
86	61	81	798.96
86	61	82	806
86	62	81	844.62
86	62	82	852.9
86	63	77	885.06
86	63	78	849.9
86	63	79	818.85
86	63	80	798.76
86	63	81	807.01
86	63	82	836.28
86	64	77	872.96
86	64	78	845.1
86	64	79	819.31
86	64	80	767.49
86	64	81	753.46
86	64	82	765.09
86	65	77	879.81
86	65	78	863.21
86	65	79	841.49
86	65	80	774.59
86	65	81	751.87
86	65	82	757.73
86	66	77	889.03
86	66	78	918.12
86	66	79	903.73
86	66	80	795.72
86	66	81	763.93
86	66	82	768.14
86	67	77	843.5
86	67	78	881.08
86	67	79	882.46
86	67	80	807.18
86	68	77	866.59
86	68	78	872.56
86	68	79	854.36
86	68	80	794.34
86	69	77	897.24
86	69	78	851.79
86	69	79	800.48
86	69	80	762.19
86	70	77	791.97
86	70	78	779.22
86	70	79	760.46
86	70	80	738
86	71	77	736.49
86	71	78	746.54
86	71	79	750.91
86	71	80	729.45
86	72	77	726.21
86	72	78	740.55
86	72	79	749.87
86	72	80	720.29
86	73	77	738.43
86	73	78	750.85
86	73	79	748.07
86	73	80	697.19
87	46	81	949.28
87	46	82	928.97
87	46	83	933.41
87	46	84	941.21
87	47	81	848.58
87	47	82	868.06
87	47	83	866.61
87	47	84	858.21
87	48	81	759.13
87	48	82	775.79
87	48	83	782.58
87	48	84	786.54
87	49	77	755.65
87	49	78	740.96
87	49	79	720.93
87	49	80	718.52
87	49	81	724.35
87	49	82	733.74
87	49	83	737.76
87	49	84	735.47
87	50	77	734.17
87	50	78	718.82
87	50	79	702.13
87	50	80	703.13
87	50	81	707.55
87	50	82	715.92
87	50	83	712.98
87	50	84	700.17
87	51	77	730.47
87	51	78	713.05
87	51	79	704.84
87	51	80	705.4
87	52	77	767.15
87	52	78	738.51
87	52	79	733.11
87	52	80	729.34
87	53	77	836.56
87	53	78	799
87	53	79	768.48
87	53	80	748.47
87	54	77	876.93
87	54	78	849.03
87	54	79	804.64
87	54	80	770.71
87	55	77	887.97
87	55	78	870.4
87	55	79	837.22
87	55	80	809.05
87	55	81	775.45
87	55	82	765.82
87	55	83	763.08
87	55	84	750.95
87	56	77	888.87
87	56	78	865.67
87	56	79	868.97
87	56	80	856.9
87	56	81	819.42
87	56	82	793.82
87	56	83	767.03
87	56	84	754.52
87	57	77	874.41
87	57	78	883.96
87	57	79	904.19
87	57	80	905.71
87	57	81	854.32
87	57	82	819.16
87	57	83	791.79
87	57	84	768.92
87	58	77	853.45
87	58	78	888.9
87	58	79	912.17
87	58	80	914.28
87	58	81	890.32
87	58	82	880.69
87	58	83	866.89
87	58	84	841.51
87	59	77	876.6
87	59	78	878.75
87	59	79	862.75
87	59	80	815.37
87	59	81	877.31
87	59	82	905.89
87	59	83	890.29
87	59	84	872.14
87	60	77	816.02
87	60	78	818.58
87	60	79	800.86
87	60	80	758.31
87	60	81	777.59
87	60	82	795.05
87	60	83	806.18
87	60	84	816.83
87	61	77	774.1
87	61	78	781.14
87	61	79	787.01
87	61	80	797.06
87	61	81	797.37
87	61	82	796.06
87	61	83	821.48
87	61	84	838.24
87	62	77	824.45
87	62	78	813.66
87	62	79	813.81
87	62	80	848.65
87	62	81	847.81
87	62	82	845.25
87	62	83	864.24
87	62	84	862.7
87	63	77	898.56
87	63	78	863.24
87	63	79	834.12
87	63	80	819.89
87	63	81	836.67
87	63	82	865.5
87	63	83	851.08
87	63	84	825.33
87	64	77	891.84
87	64	78	839.77
87	64	79	795.38
87	64	80	762.96
87	64	81	784.33
87	64	82	822.46
87	64	83	793.74
87	64	84	767.79
87	65	77	878.78
87	65	78	838.43
87	65	79	789.31
87	65	80	741.65
87	65	81	752.77
87	65	82	786.46
87	65	83	756.2
87	65	84	736.6
87	66	77	888.79
87	66	78	879.8
87	66	79	830.49
87	66	80	748.62
87	66	81	736.65
87	66	82	763.78
87	66	83	728.66
87	66	84	712.27
87	67	77	882.72
87	67	78	857.54
87	67	79	808.33
87	67	80	735.91
87	67	81	720.66
87	67	82	732.38
87	67	83	720.25
87	67	84	717.92
87	68	77	872.55
87	68	78	843.85
87	68	79	802.07
87	68	80	746.96
87	68	81	728.98
87	68	82	730.08
87	68	83	716.82
87	68	84	706.43
87	69	77	829.97
87	69	78	816.64
87	69	79	786.97
87	69	80	748.72
87	70	77	743.27
87	70	78	746.33
87	70	79	747.06
87	70	80	738.84
87	71	77	727.73
87	71	78	742.82
87	71	79	748.95
87	71	80	736.29
87	72	77	760.15
87	72	78	765.87
87	72	79	759.85
87	72	80	731.55
87	73	77	756.73
87	73	78	759.54
87	73	79	751.1
87	73	80	716.97
87	73	81	733.65
87	73	82	762.47
87	73	83	771.2
87	73	84	772.54
87	74	81	766.46
87	74	82	829.38
87	74	83	856.78
87	74	84	868.47
87	75	81	801.71
87	75	82	893.22
87	75	83	932.91
87	75	84	946.44
87	76	81	795.39
87	76	82	907.38
87	76	83	967.39
87	76	84	986.01
88	46	81	978.05
88	46	82	958.63
88	46	83	949.47
88	46	84	952.12
88	47	81	876.7
88	47	82	872.92
88	47	83	866.13
88	47	84	859.21
88	48	81	781.59
88	48	82	778.81
88	48	83	777.38
88	48	84	780.61
88	49	77	745.27
88	49	78	731
88	49	79	719.38
88	49	80	731.75
88	49	81	740.01
88	49	82	737.88
88	49	83	736.21
88	49	84	736.26
88	50	77	736.89
88	50	78	726.92
88	50	79	712.45
88	50	80	710.64
88	50	81	712.38
88	50	82	715.21
88	50	83	712.63
88	50	84	705.13
88	51	77	754.95
88	51	78	731.78
88	51	79	708.7
88	51	80	711.07
88	52	77	809.19
88	52	78	772.15
88	52	79	743.63
88	52	80	741.33
88	53	77	879.66
88	53	78	845.84
88	53	79	805.61
88	53	80	781.07
88	54	77	914.08
88	54	78	884.6
88	54	79	841
88	54	80	807.33
88	55	77	922.62
88	55	78	888.11
88	55	79	857.32
88	55	80	829.29
88	55	81	806.9
88	55	82	817.67
88	55	83	830.05
88	55	84	807.91
88	56	77	904.9
88	56	78	871.23
88	56	79	862.1
88	56	80	846.25
88	56	81	827.33
88	56	82	830.03
88	56	83	829.47
88	56	84	825.55
88	57	77	882.97
88	57	78	884.92
88	57	79	890.38
88	57	80	885.75
88	57	81	853.51
88	57	82	832.83
88	57	83	824.41
88	57	84	832.48
88	58	77	855.12
88	58	78	898.58
88	58	79	909.79
88	58	80	905.57
88	58	81	893.72
88	58	82	888.47
88	58	83	882.78
88	58	84	881.42
88	59	77	890.86
88	59	78	901.61
88	59	79	876.14
88	59	80	836.4
88	59	81	888.1
88	59	82	914.36
88	59	83	894.72
88	59	84	879.37
88	60	77	877.04
88	60	78	867.47
88	60	79	829.34
88	60	80	776.37
88	60	81	776.8
88	60	82	781.07
88	60	83	795.13
88	60	84	798.38
88	61	77	857.06
88	61	78	847.26
88	61	79	835.88
88	61	80	828.15
88	61	81	811.61
88	61	82	803.96
88	61	83	837.9
88	61	84	842.93
88	62	77	860.42
88	62	78	852.3
88	62	79	858.59
88	62	80	883.78
88	62	81	875.01
88	62	82	869.51
88	62	83	899.82
88	62	84	894.54
88	63	77	908.42
88	63	78	866.54
88	63	79	842.76
88	63	80	852.06
88	63	81	875.8
88	63	82	900.7
88	63	83	902.19
88	63	84	878.6
88	64	77	906.68
88	64	78	842.65
88	64	79	793.09
88	64	80	792.11
88	64	81	844.71
88	64	82	896.79
88	64	83	867.04
88	64	84	822.92
88	65	77	894.92
88	65	78	832.04
88	65	79	767.25
88	65	80	745.61
88	65	81	807.62
88	65	82	877.6
88	65	83	840.45
88	65	84	794.09
88	66	77	906.68
88	66	78	843.6
88	66	79	773.45
88	66	80	737.32
88	66	81	778.92
88	66	82	836.08
88	66	83	800.92
88	66	84	765.14
88	67	77	876.25
88	67	78	811.92
88	67	79	750.8
88	67	80	718.61
88	67	81	734.68
88	67	82	762.19
88	67	83	742.74
88	67	84	725.52
88	68	77	833.55
88	68	78	788.78
88	68	79	749.96
88	68	80	721.66
88	68	81	726.29
88	68	82	739.81
88	68	83	727.62
88	68	84	715.47
88	69	77	791.75
88	69	78	775.99
88	69	79	757.83
88	69	80	731.96
88	70	77	732.15
88	70	78	725.47
88	70	79	724.6
88	70	80	729.56
88	71	77	716.19
88	71	78	718.32
88	71	79	725.45
88	71	80	739.99
88	72	77	739.92
88	72	78	741.95
88	72	79	744.51
88	72	80	746.92
88	73	77	745.09
88	73	78	744.16
88	73	79	742.49
88	73	80	741.15
88	73	81	755.51
88	73	82	778.9
88	73	83	791.18
88	73	84	793.28
88	74	81	799.16
88	74	82	861.27
88	74	83	885.6
88	74	84	892.77
88	75	81	866.2
88	75	82	963.55
88	75	83	975.57
88	75	84	980.57
88	76	81	869.81
88	76	82	983.27
88	76	83	974.79
88	76	84	980.46
89	46	81	975.79
89	46	82	974.13
89	46	83	950.53
89	46	84	927.35
89	47	81	889
89	47	82	871.46
89	47	83	850.26
89	47	84	835.95
89	48	81	791.61
89	48	82	781.12
89	48	83	769.95
89	48	84	764.19
89	49	77	749.85
89	49	78	739.4
89	49	79	733.03
89	49	80	737.2
89	49	81	743.64
89	49	82	746.61
89	49	83	744.63
89	49	84	743.8
89	50	74	738.33
89	50	75	745.73
89	50	76	753.89
89	50	77	745.44
89	50	78	742.99
89	50	79	735.09
89	50	80	721.8
89	50	81	717.7
89	50	82	722.98
89	50	83	725.43
89	50	84	732.08
89	51	74	742.18
89	51	75	762.83
89	51	76	786.76
89	51	77	787.18
89	51	78	773.49
89	51	79	744.36
89	51	80	731.44
89	51	81	730.37
89	51	82	729.79
89	51	83	725.55
89	51	84	721.57
89	52	74	779.97
89	52	75	837.26
89	52	76	890.08
89	52	77	870.31
89	52	78	836.33
89	52	79	792.85
89	52	80	785.52
89	52	81	782.49
89	52	82	772.33
89	52	83	759.46
89	52	84	739.14
89	53	74	801.06
89	53	75	868.43
89	53	76	921.07
89	53	77	902.9
89	53	78	888.14
89	53	79	869.62
89	53	80	854.16
89	53	81	829.15
89	53	82	824.8
89	53	83	815.22
89	53	84	780.3
89	54	74	795.07
89	54	75	867.44
89	54	76	921.46
89	54	77	919.19
89	54	78	909.74
89	54	79	890.73
89	54	80	872.75
89	54	81	850.6
89	54	82	857.28
89	54	83	859.62
89	54	84	840.11
89	55	75	846.2
89	55	76	911.2
89	55	77	929.9
89	55	78	920
89	55	79	892.98
89	55	80	878.97
89	55	81	868.35
89	55	82	880.87
89	55	83	895.99
89	55	84	880.46
89	56	75	814.96
89	56	76	877.2
89	56	77	890.08
89	56	78	876.26
89	56	79	879.4
89	56	80	878.51
89	56	81	878.56
89	56	82	898.36
89	56	83	921.23
89	56	84	894.1
89	57	75	834.93
89	57	76	864.2
89	57	77	875.92
89	57	78	879.03
89	57	79	864.39
89	57	80	862.05
89	57	81	886.39
89	57	82	893.68
89	57	83	887.9
89	57	84	901.48
89	58	77	881.4
89	58	78	909.34
89	58	79	884.9
89	58	80	880.82
89	58	81	929.38
89	58	82	939.16
89	58	83	924.82
89	58	84	944.33
89	59	77	894.74
89	59	78	910.06
89	59	79	900.86
89	59	80	888.64
89	59	81	926.92
89	59	82	934.99
89	59	83	907.46
89	59	84	903.54
89	60	77	868.94
89	60	78	848.74
89	60	79	832.89
89	60	80	806.32
89	60	81	766.57
89	60	82	737.51
89	60	83	731.01
89	60	84	757.16
89	61	77	860.59
89	61	78	832.41
89	61	79	825.46
89	61	80	824.54
89	61	81	785.47
89	61	82	768.81
89	61	83	792.81
89	61	84	812.28
89	62	77	881.34
89	62	78	861.86
89	62	79	865.06
89	62	80	892.98
89	62	81	890.01
89	62	82	900.63
89	62	83	925.44
89	62	84	908.96
89	63	77	905.89
89	63	78	859.62
89	63	79	851.94
89	63	80	900.84
89	63	81	921.58
89	63	82	939.59
89	63	83	944.61
89	63	84	914.86
89	64	77	905.96
89	64	78	833.81
89	64	79	801.11
89	64	80	833.95
89	64	81	878.47
89	64	82	921.79
89	64	83	913.37
89	64	84	868.67
89	65	77	898.54
89	65	78	823.03
89	65	79	774.32
89	65	80	784.1
89	65	81	845.79
89	65	82	911.92
89	65	83	899.65
89	65	84	851.81
89	66	75	871.42
89	66	76	867.8
89	66	77	876.19
89	66	78	811.32
89	66	79	758.8
89	66	80	762.88
89	66	81	822.31
89	66	82	886.1
89	66	83	877.52
89	66	84	834.01
89	67	75	902.92
89	67	76	876.71
89	67	77	820.83
89	67	78	778.95
89	67	79	742.47
89	67	80	736.15
89	67	81	767.28
89	67	82	799.87
89	67	83	780.79
89	67	84	754.22
89	68	75	890.3
89	68	76	847.49
89	68	77	781.98
89	68	78	763.84
89	68	79	747.22
89	68	80	732.95
89	68	81	747.37
89	68	82	768.34
89	68	83	755.07
89	68	84	742.55
89	69	74	834.24
89	69	75	804.82
89	69	76	780.35
89	69	77	763.9
89	69	78	765.28
89	69	79	756.38
89	69	80	733.26
89	69	81	746.67
89	69	82	775.6
89	69	83	774.87
89	69	84	770.55
89	70	74	794.85
89	70	75	776.51
89	70	76	757.49
89	70	77	742.19
89	70	78	733.57
89	70	79	725.92
89	70	80	726.8
89	70	81	740.84
89	70	82	759.88
89	70	83	773.38
89	70	84	769.74
89	71	74	775.39
89	71	75	763.95
89	71	76	749.66
89	71	77	735.7
89	71	78	725.63
89	71	79	720.87
89	71	80	736.79
89	71	81	747.47
89	71	82	756.45
89	71	83	760.33
89	71	84	752.01
89	72	74	732.41
89	72	75	736.47
89	72	76	742.76
89	72	77	740.42
89	72	78	741.73
89	72	79	743.58
89	72	80	760.23
89	72	81	770.87
89	72	82	778.36
89	72	83	754.02
89	72	84	748.75
89	73	74	728.13
89	73	75	734.69
89	73	76	739.65
89	73	77	735.82
89	73	78	739.69
89	73	79	743.96
89	73	80	757.1
89	73	81	778.7
89	73	82	801.91
89	73	83	826.11
89	73	84	839.32
89	74	81	833.24
89	74	82	878.17
89	74	83	915.49
89	74	84	929.25
89	75	81	928.85
89	75	82	992.85
89	75	83	998.04
89	75	84	992.78
89	76	81	942.33
89	76	82	1017.2
89	76	83	1005.1
89	76	84	995.56
90	46	81	943.96
90	46	82	949.48
90	46	83	928.41
90	46	84	907.08
90	47	81	883.31
90	47	82	878.51
90	47	83	854.56
90	47	84	832.16
90	48	81	786.25
90	48	82	792.17
90	48	83	784.11
90	48	84	769.83
90	49	74	763.33
90	49	75	762.07
90	49	76	761.18
90	49	81	737.84
90	49	82	763.92
90	49	83	766.73
90	49	84	754.9
90	50	74	745.73
90	50	75	752.48
90	50	76	759.36
90	50	77	751.54
90	50	78	754.57
90	50	79	760.51
90	50	80	744.78
90	50	81	739.24
90	50	82	759.33
90	50	83	758.43
90	50	84	748.2
90	51	74	736.67
90	51	75	770.58
90	51	76	805.43
90	51	77	808.44
90	51	78	805.97
90	51	79	792.85
90	51	80	768.51
90	51	81	754.08
90	51	82	749.89
90	51	83	735.54
90	51	84	717.2
90	52	74	772.97
90	52	75	839.2
90	52	76	909.27
90	52	77	913.94
90	52	78	895.9
90	52	79	863.21
90	52	80	843.73
90	52	81	829
90	52	82	801.62
90	52	83	768.11
90	52	84	731.53
90	53	74	790.01
90	53	75	852.93
90	53	76	911.48
90	53	77	911.49
90	53	78	919.94
90	53	79	943.66
90	53	80	943.9
90	53	81	940.74
90	53	82	905.94
90	53	83	862.54
90	53	84	796.71
90	54	74	782.55
90	54	75	842.17
90	54	76	893.84
90	54	77	903.02
90	54	78	914.29
90	54	79	927.3
90	54	80	938.29
90	54	81	958.15
90	54	82	940.33
90	54	83	918.52
90	54	84	886.49
90	55	74	791.74
90	55	75	830.64
90	55	76	883.25
90	55	77	926.48
90	55	78	947.51
90	55	79	917.54
90	55	80	919.44
90	55	81	940.84
90	55	82	940.59
90	55	83	941.06
90	55	84	927.54
90	56	74	811.09
90	56	75	807.84
90	56	76	849.02
90	56	77	892.7
90	56	78	920.34
90	56	79	942.29
90	56	80	948.03
90	56	81	938.04
90	56	82	941.3
90	56	83	947.58
90	56	84	924.62
90	57	74	860.78
90	57	75	832.1
90	57	76	845.74
90	57	77	871.87
90	57	78	890.64
90	57	79	883.5
90	57	80	884.36
90	57	81	938.35
90	57	82	945
90	57	83	929.42
90	57	84	930.73
90	58	74	942.37
90	58	75	926.47
90	58	76	904.38
90	58	77	902.65
90	58	78	923.25
90	58	79	872.74
90	58	80	873.01
90	58	81	987.71
90	58	82	1008.7
90	58	83	972.27
90	58	84	982.87
90	59	75	905.47
90	59	76	885.43
90	59	77	885.87
90	59	78	905.38
90	59	79	924.27
90	59	80	962.86
90	59	81	1026.7
90	59	82	1024.8
90	59	83	943.79
90	59	84	926.96
90	60	75	817.63
90	60	76	789.72
90	60	77	767.97
90	60	78	756.07
90	60	79	772.19
90	60	80	791.07
90	60	81	758.37
90	60	82	724.9
90	60	83	694.7
90	60	84	718.48
90	61	77	766.49
90	61	78	745.11
90	61	79	751.71
90	61	80	764.91
90	61	81	713.04
90	61	82	681.59
90	61	83	681.74
90	61	84	731.08
90	62	75	872.44
90	62	76	872.05
90	62	77	897.74
90	62	78	887.93
90	62	79	875.33
90	62	80	870.93
90	62	81	837.74
90	62	82	823.65
90	62	83	826.78
90	62	84	855.56
90	63	75	785.47
90	63	76	814.54
90	63	77	916.31
90	63	78	879.32
90	63	79	883.49
90	63	80	941.01
90	63	81	928.95
90	63	82	922.25
90	63	83	919.17
90	63	84	920.37
90	64	75	764.73
90	64	76	793.76
90	64	77	889.97
90	64	78	824.88
90	64	79	818.01
90	64	80	882.64
90	64	81	891.19
90	64	82	903.23
90	64	83	900.58
90	64	84	886.75
90	65	74	853.17
90	65	75	843.53
90	65	76	856.84
90	65	77	871.14
90	65	78	797.19
90	65	79	773.5
90	65	80	821.07
90	65	81	867.32
90	65	82	913.86
90	65	83	915.12
90	65	84	889.09
90	66	74	891.37
90	66	75	900.11
90	66	76	868.82
90	66	77	805.44
90	66	78	766.78
90	66	79	752.01
90	66	80	769.45
90	66	81	855.77
90	66	82	936.42
90	66	83	935.68
90	66	84	892.92
90	67	74	923.08
90	67	75	895.46
90	67	76	842.36
90	67	77	764.1
90	67	78	747.76
90	67	79	748.11
90	67	80	760.7
90	67	81	807.75
90	67	82	850.25
90	67	83	839.59
90	67	84	799.48
90	68	74	923.8
90	68	75	862.1
90	68	76	804.01
90	68	77	758.49
90	68	78	760.02
90	68	79	769.42
90	68	80	778.6
90	68	81	784.38
90	68	82	792.93
90	68	83	791.85
90	68	84	778.87
90	69	74	843.52
90	69	75	802.41
90	69	76	770.8
90	69	77	755.46
90	69	78	769.89
90	69	79	785.68
90	69	80	780.4
90	69	81	769.48
90	69	82	768.51
90	69	83	792.86
90	69	84	802.5
90	70	74	792.81
90	70	75	782.77
90	70	76	768.71
90	70	77	754.48
90	70	78	755.84
90	70	79	756.32
90	70	80	745.94
90	70	81	742.02
90	70	82	747.94
90	70	83	781.19
90	70	84	788.47
90	71	74	772.52
90	71	75	776.18
90	71	76	771.36
90	71	77	759.05
90	71	78	757.96
90	71	79	752.83
90	71	80	739.07
90	71	81	739.88
90	71	82	747.61
90	71	83	770.6
90	71	84	772.17
90	72	74	759.76
90	72	75	755.9
90	72	76	756.42
90	72	77	753.78
90	72	78	771.59
90	72	79	789.13
90	72	80	785.93
90	72	81	788.7
90	72	82	791.43
90	72	83	782.32
90	72	84	774.68
90	73	74	770.09
90	73	75	763.75
90	73	76	757.16
90	73	81	839.59
90	73	82	865.39
90	73	83	866.27
90	73	84	860.11
90	74	81	911.31
90	74	82	950.16
90	74	83	954.48
90	74	84	947.92
90	75	81	999.59
90	75	82	1025
90	75	83	1022
90	75	84	1006.5
90	76	81	985.33
90	76	82	1023.3
90	76	83	1027.3
90	76	84	1014.1
91	47	81	883.32
91	47	82	891.21
91	47	83	874.69
91	47	84	857.07
91	48	81	806.54
91	48	82	810.22
91	48	83	804.18
91	48	84	796.24
91	49	74	783.3
91	49	75	777.94
91	49	76	765.21
91	49	81	766.67
91	49	82	778.04
91	49	83	778.82
91	49	84	769.05
91	50	74	761.39
91	50	75	768
91	50	76	760.19
91	50	81	775.02
91	50	82	788.03
91	50	83	778.96
91	50	84	757.85
91	51	74	753.09
91	51	75	784.2
91	51	76	803.68
91	51	81	771.93
91	51	82	771.38
91	51	83	754.79
91	51	84	732.2
91	52	74	786.75
91	52	75	847.55
91	52	76	898.53
91	52	81	810.04
91	52	82	792.86
91	52	83	766.18
91	52	84	734.79
91	53	74	818.71
91	53	75	877.97
91	53	76	925.01
91	53	81	890.73
91	53	82	859.16
91	53	83	827.16
91	53	84	784.87
91	54	74	823.91
91	54	75	879.69
91	54	76	909.06
91	54	81	935.86
91	54	82	921.8
91	54	83	899.73
91	54	84	855.43
91	55	74	830.79
91	55	75	877.43
91	55	76	903.36
91	55	81	959.13
91	55	82	954.59
91	55	83	943.86
91	55	84	911.02
91	56	74	827.98
91	56	75	854.47
91	56	76	881.87
91	56	81	955.19
91	56	82	952.95
91	56	83	949.12
91	56	84	925.16
91	57	74	853.22
91	57	75	841.5
91	57	76	858.5
91	57	77	914.91
91	57	78	968.77
91	57	79	980.04
91	57	80	972.64
91	57	81	961.55
91	57	82	952
91	57	83	936.7
91	57	84	918.43
91	58	74	936.01
91	58	75	897.94
91	58	76	885.85
91	58	77	916.16
91	58	78	974.22
91	58	79	975.01
91	58	80	977.95
91	58	81	1010.8
91	58	82	1009.7
91	58	83	981.98
91	58	84	976.37
91	59	74	902.96
91	59	75	900.9
91	59	76	874.25
91	59	77	893.97
91	59	78	953.7
91	59	79	962.45
91	59	80	980.73
91	59	81	1021.5
91	59	82	1013.9
91	59	83	952.74
91	59	84	933.01
91	60	74	805.74
91	60	75	796.07
91	60	76	749.58
91	60	77	743.53
91	60	78	778.68
91	60	79	767.83
91	60	80	762.71
91	60	81	801.8
91	60	82	795.67
91	60	83	749.8
91	60	84	717.87
91	61	74	789.71
91	61	75	733.54
91	61	76	717.57
91	61	77	727.64
91	61	78	768.9
91	61	79	762.41
91	61	80	748.18
91	61	81	776.49
91	61	82	760.67
91	61	83	708.2
91	61	84	691.81
91	62	74	954.97
91	62	75	754.18
91	62	76	816.46
91	62	77	910.59
91	62	78	945.61
91	62	79	940.65
91	62	80	912.89
91	62	81	912.13
91	62	82	891.04
91	62	83	843.83
91	62	84	842.46
91	63	74	931.35
91	63	75	773.23
91	63	76	838.46
91	63	77	929.85
91	63	78	907.18
91	63	79	927.02
91	63	80	976.06
91	63	81	979.53
91	63	82	965.45
91	63	83	933.5
91	63	84	939.24
91	64	74	869.7
91	64	75	829.45
91	64	76	852.22
91	64	77	883.64
91	64	78	827.6
91	64	79	836.63
91	64	80	892.05
91	64	81	911.45
91	64	82	920.41
91	64	83	898.79
91	64	84	906.31
91	65	74	884.88
91	65	75	913.6
91	65	76	901.46
91	65	77	847.71
91	65	78	784.15
91	65	79	774.34
91	65	80	812.91
91	65	81	873.62
91	65	82	922.68
91	65	83	918.83
91	65	84	913.51
91	66	74	894.99
91	66	75	903.01
91	66	76	873.73
91	66	77	826.5
91	66	78	767.29
91	66	79	753.22
91	66	80	787.31
91	66	81	868.77
91	66	82	942.64
91	66	83	962.88
91	66	84	930.81
91	67	74	911.06
91	67	75	882.39
91	67	76	840.75
91	67	81	827.86
91	67	82	871.37
91	67	83	888.26
91	67	84	853.49
91	68	74	919.64
91	68	75	870.14
91	68	76	819.9
91	68	81	807.83
91	68	82	813.48
91	68	83	824.49
91	68	84	811.88
91	69	74	843.11
91	69	75	819.78
91	69	76	797.84
91	69	81	789.52
91	69	82	790.07
91	69	83	806.96
91	69	84	810.74
91	70	74	796.76
91	70	75	800.67
91	70	76	790.16
91	70	81	762.79
91	70	82	771.78
91	70	83	784.46
91	70	84	785.21
91	71	74	784.5
91	71	75	797.34
91	71	76	785.85
91	71	81	763.32
91	71	82	778.84
91	71	83	782.02
91	71	84	781.26
91	72	74	785.76
91	72	75	768.81
91	72	76	749.62
91	72	81	806.52
91	72	82	827.7
91	72	83	815.46
91	72	84	813.33
91	73	74	788.3
91	73	75	771.02
91	73	76	754.87
91	73	81	877.85
91	73	82	911.05
91	73	83	902.07
91	73	84	894.61
91	74	74	787.71
91	74	75	789.84
91	74	76	783.47
91	74	81	955.91
91	74	82	994.18
91	74	83	996.21
91	74	84	986.47
91	75	81	1013.8
91	75	82	1035.4
91	75	83	1041.4
91	75	84	1037.8
91	76	81	992.69
91	76	82	1024.3
91	76	83	1037.4
91	76	84	1039.2
92	47	81	958.86
92	47	82	968.38
92	47	83	934.23
92	47	84	924.38
92	48	81	866.56
92	48	82	881.22
92	48	83	866.65
92	48	84	862.02
92	49	74	796
92	49	75	823.56
92	49	76	815.23
92	49	81	805.02
92	49	82	820.28
92	49	83	818.88
92	49	84	813.14
92	50	74	780.42
92	50	75	813.64
92	50	76	801.67
92	50	81	794.05
92	50	82	795.22
92	50	83	789.57
92	50	84	776.14
92	51	74	800.48
92	51	75	795.77
92	51	76	789.02
92	51	81	781.39
92	51	82	779.66
92	51	83	771.07
92	51	84	756.46
92	52	74	836.1
92	52	75	864.67
92	52	76	870.01
92	52	81	788.73
92	52	82	781.68
92	52	83	768.06
92	52	84	747.34
92	53	74	887.81
92	53	75	933.82
92	53	76	943.23
92	53	81	807.37
92	53	82	787.3
92	53	83	771.2
92	53	84	758.54
92	54	74	918.62
92	54	75	974.06
92	54	76	980.4
92	54	81	858.71
92	54	82	846.03
92	54	83	824.12
92	54	84	781.74
92	55	74	900.99
92	55	75	967.12
92	55	76	973.67
92	55	81	916.8
92	55	82	906.15
92	55	83	887.88
92	55	84	837.77
92	56	74	865.36
92	56	75	939.01
92	56	76	973.02
92	56	81	919.53
92	56	82	913.5
92	56	83	904.16
92	56	84	881.05
92	57	74	848.96
92	57	75	888.05
92	57	76	932.65
92	57	77	933.15
92	57	78	945.27
92	57	79	969.69
92	57	80	959.76
92	57	81	929.97
92	57	82	917.27
92	57	83	905.67
92	57	84	875.6
92	58	74	890.1
92	58	75	885.76
92	58	76	896.02
92	58	77	921.06
92	58	78	961.49
92	58	79	989.22
92	58	80	993.07
92	58	81	976.41
92	58	82	961.54
92	58	83	946.68
92	58	84	926.7
92	59	74	932.34
92	59	75	942.31
92	59	76	916.87
92	59	77	922.97
92	59	78	964.28
92	59	79	971.6
92	59	80	976.73
92	59	81	983.47
92	59	82	968.53
92	59	83	937.03
92	59	84	908.16
92	60	74	871.37
92	60	75	869.56
92	60	76	824.36
92	60	77	815.37
92	60	78	856.14
92	60	79	803.4
92	60	80	771.35
92	60	81	846.42
92	60	82	869.99
92	60	83	847.43
92	60	84	759.96
92	61	74	805.2
92	61	75	740.28
92	61	76	758.21
92	61	77	800.89
92	61	78	846.05
92	61	79	794.07
92	61	80	767.66
92	61	81	879.17
92	61	82	923.18
92	61	83	893.53
92	61	84	782.79
92	62	74	902.86
92	62	75	659.01
92	62	76	793.37
92	62	77	931.88
92	62	78	940.36
92	62	79	934.36
92	62	80	928.25
92	62	81	989.96
92	62	82	1014.9
92	62	83	990.5
92	62	84	921.79
92	63	74	886.15
92	63	75	760.87
92	63	76	867.4
92	63	77	956.57
92	63	78	915.17
92	63	79	930.88
92	63	80	970.13
92	63	81	998.27
92	63	82	1015.7
92	63	83	1008.2
92	63	84	997.33
92	64	74	818
92	64	75	856.42
92	64	76	899.56
92	64	77	919.38
92	64	78	857.07
92	64	79	849.22
92	64	80	879.58
92	64	81	920.85
92	64	82	951.39
92	64	83	943.64
92	64	84	948.95
92	65	74	831
92	65	75	908.53
92	65	76	914.8
92	65	77	878.23
92	65	78	818.24
92	65	79	791.24
92	65	80	795.79
92	65	81	866.06
92	65	82	924.12
92	65	83	935.88
92	65	84	943.62
92	66	74	869.31
92	66	75	891.94
92	66	76	892.29
92	66	77	878.74
92	66	78	821.27
92	66	79	787.11
92	66	80	788.57
92	66	81	854.73
92	66	82	922.73
92	66	83	971.09
92	66	84	969.86
92	67	74	898.11
92	67	75	887.73
92	67	76	876
92	67	81	821.85
92	67	82	870.41
92	67	83	916.79
92	67	84	909.79
92	68	74	902.61
92	68	75	897.57
92	68	76	865.82
92	68	81	804.68
92	68	82	822.23
92	68	83	846.33
92	68	84	842.97
92	69	74	858.62
92	69	75	839.03
92	69	76	812.55
92	69	81	790.98
92	69	82	802.31
92	69	83	810.9
92	69	84	809.32
92	70	74	827.54
92	70	75	806.94
92	70	76	781.36
92	70	81	769.13
92	70	82	789.32
92	70	83	786.41
92	70	84	779.26
92	71	74	819.5
92	71	75	804.24
92	71	76	774.71
92	71	81	773.06
92	71	82	802.8
92	71	83	792.54
92	71	84	788.73
92	72	74	817.58
92	72	75	811.14
92	72	76	782.84
92	72	81	831.66
92	72	82	864.75
92	72	83	850.73
92	72	84	854.89
92	73	74	795.72
92	73	75	800.9
92	73	76	786.53
92	73	81	905.02
92	73	82	942.53
92	73	83	933.71
92	73	84	932.04
92	74	74	757.58
92	74	75	777.5
92	74	76	786.98
92	74	81	982.15
92	74	82	1024.3
92	74	83	1031.5
92	74	84	1022.9
92	75	81	1009
92	75	82	1033.3
92	75	83	1055.5
92	75	84	1070.6
92	76	81	982.57
92	76	82	1005.2
92	76	83	1031.1
92	76	84	1056.4
93	49	74	807.05
93	49	75	837.3
93	49	76	832.08
93	50	74	797.22
93	50	75	818.29
93	50	76	810.21
93	50	81	800.02
93	50	82	796.24
93	50	83	799.29
93	50	84	806.78
93	51	74	807.41
93	51	75	787.15
93	51	76	769.86
93	51	81	790.29
93	51	82	781.21
93	51	83	783.73
93	51	84	789.81
93	52	74	836.37
93	52	75	823.7
93	52	76	814.73
93	52	81	787.62
93	52	82	780.68
93	52	83	782.48
93	52	84	783.08
93	53	74	902.95
93	53	75	904.59
93	53	76	889.7
93	53	81	750.73
93	53	82	736.71
93	53	83	741.81
93	53	84	756.09
93	54	71	729.59
93	54	72	782.12
93	54	73	839.24
93	54	74	972.44
93	54	75	984.05
93	54	76	959.84
93	54	81	777.75
93	54	82	765.74
93	54	83	751.38
93	54	84	729.33
93	55	71	741.77
93	55	72	772.66
93	55	73	811.56
93	55	74	961.37
93	55	75	1002.7
93	55	76	995.44
93	55	81	837.63
93	55	82	818.28
93	55	83	793.8
93	55	84	759.06
93	56	71	784.86
93	56	72	799.31
93	56	73	794.42
93	56	74	921.77
93	56	75	989.34
93	56	76	1007.6
93	56	81	839.6
93	56	82	829.07
93	56	83	813.22
93	56	84	794.96
93	57	71	876.68
93	57	72	867.68
93	57	73	789.84
93	57	74	871.63
93	57	75	937.78
93	57	76	984.29
93	57	77	948.34
93	57	78	929.44
93	57	79	932.07
93	57	80	905.2
93	58	71	922.6
93	58	72	943.79
93	58	73	881.67
93	58	74	886.02
93	58	75	901.35
93	58	76	929.32
93	58	77	940.95
93	58	78	954.82
93	58	79	964.8
93	58	80	955.75
93	59	71	917.66
93	59	72	971.99
93	59	73	948.81
93	59	74	950.3
93	59	75	953.32
93	59	76	937.81
93	59	77	932.44
93	59	78	938.35
93	59	79	954.86
93	59	80	955.55
93	60	71	882.3
93	60	72	940.37
93	60	73	869.91
93	60	74	854.65
93	60	75	891.97
93	60	76	885.14
93	60	77	865.14
93	60	78	860.1
93	60	79	799.36
93	60	80	772.5
93	61	74	668.08
93	61	75	734.74
93	61	76	822.98
93	61	77	864.05
93	61	78	866.09
93	61	79	787.18
93	61	80	762.32
93	62	71	861.05
93	62	72	967.86
93	62	73	911.56
93	62	74	853.08
93	62	75	763
93	62	76	861.37
93	62	77	936.69
93	62	78	912
93	62	79	898.1
93	62	80	904.64
93	63	71	847.14
93	63	72	966.29
93	63	73	959.8
93	63	74	930.91
93	63	75	886.5
93	63	76	919.26
93	63	77	948.62
93	63	78	914.6
93	63	79	928.2
93	63	80	946.81
93	64	71	853.29
93	64	72	937.65
93	64	73	921.43
93	64	74	890.76
93	64	75	940.65
93	64	76	947.5
93	64	77	939.44
93	64	78	895.97
93	64	79	874.27
93	64	80	865.09
93	65	71	847.78
93	65	72	945.12
93	65	73	911.62
93	65	74	869.15
93	65	75	935.41
93	65	76	945.03
93	65	77	924.98
93	65	78	889.79
93	65	79	836.98
93	65	80	790.83
93	66	71	847.42
93	66	72	952.85
93	66	73	948.31
93	66	74	915.74
93	66	75	933.93
93	66	76	939.4
93	67	71	838.48
93	67	72	954.6
93	67	73	969.81
93	67	74	938.35
93	67	75	931.24
93	67	76	936.53
93	67	81	796.32
93	67	82	835.74
93	67	83	901.64
93	67	84	924.99
93	68	71	798.64
93	68	72	951.8
93	68	73	979.96
93	68	74	942.85
93	68	75	934.24
93	68	76	929.22
93	68	81	787.14
93	68	82	816.52
93	68	83	838.98
93	68	84	843.65
93	69	71	729.42
93	69	72	884.32
93	69	73	924.32
93	69	74	885.29
93	69	75	873.41
93	69	76	853.94
93	69	81	789.7
93	69	82	804.51
93	69	83	793.86
93	69	84	791.88
93	70	74	835.75
93	70	75	826.04
93	70	76	804.31
93	70	81	772.61
93	70	82	790.24
93	70	83	774.41
93	70	84	775.69
93	71	74	814.94
93	71	75	809.77
93	71	76	786.1
93	71	81	769.85
93	71	82	800.73
93	71	83	793.98
93	71	84	803.19
93	72	74	825.56
93	72	75	833.78
93	72	76	809.81
93	72	81	845.01
93	72	82	878.11
93	72	83	886.14
93	72	84	891.58
93	73	74	812.75
93	73	75	821.18
93	73	76	810.48
93	73	81	926.44
93	73	82	961.21
93	73	83	968.01
93	73	84	966.06
93	74	74	783.37
93	74	75	788.74
93	74	76	798.61
94	49	74	825.37
94	49	75	848.62
94	49	76	844.69
94	50	71	871.12
94	50	72	833.58
94	50	73	813.87
94	50	74	809.2
94	50	75	833.13
94	50	76	828.25
94	51	71	864.26
94	51	72	831.23
94	51	73	820.2
94	51	74	818.86
94	51	75	811.38
94	51	76	795.68
94	52	71	842.91
94	52	72	822.17
94	52	73	824.01
94	52	74	835.54
94	52	75	831.36
94	52	76	820.44
94	53	69	640.59
94	53	70	688.96
94	53	71	821.73
94	53	72	824.64
94	53	73	841.16
94	53	74	879.11
94	53	75	874.67
94	53	76	863.36
94	54	69	611.58
94	54	70	644.4
94	54	71	789.36
94	54	72	810.82
94	54	73	842.62
94	54	74	932.03
94	54	75	938.18
94	54	76	922.47
94	54	78	862.8
94	54	79	850.26
94	54	80	803.9
94	55	69	600.55
94	55	70	632.2
94	55	71	772.24
94	55	72	792.24
94	55	73	824.52
94	55	74	957.58
94	55	75	1005.7
94	55	76	1008.2
94	55	78	936.75
94	55	79	870.77
94	55	80	829.84
94	56	69	676.33
94	56	70	676.58
94	56	71	797.09
94	56	72	820.49
94	56	73	827.76
94	56	74	950.43
94	56	75	1006.4
94	56	76	1022.1
94	56	78	967.2
94	56	79	950.97
94	56	80	872.62
94	57	71	862.82
94	57	72	868.19
94	57	73	819.08
94	57	74	903.61
94	57	75	965.83
94	57	76	1009.6
94	57	77	976.87
94	57	78	955.83
94	57	79	953.09
94	57	80	900.47
94	58	71	917.93
94	58	72	944.43
94	58	73	892.78
94	58	74	914.59
94	58	75	944.09
94	58	76	980.77
94	58	77	983.68
94	58	78	981.53
94	58	79	971.44
94	58	80	950.26
94	59	71	950.99
94	59	72	999.16
94	59	73	969.78
94	59	74	972.7
94	59	75	973.96
94	59	76	961.8
94	59	77	941.06
94	59	78	922.99
94	59	79	964.27
94	59	80	967.7
94	60	71	879.95
94	60	72	895.11
94	60	73	831.97
94	60	74	825.39
94	60	75	857.81
94	60	76	897.39
94	60	77	872.27
94	60	78	812.99
94	60	79	772.24
94	60	80	771.17
94	61	71	694.06
94	61	72	657.68
94	61	73	610.01
94	61	74	607.46
94	61	75	701.28
94	61	76	859.84
94	61	77	900.29
94	61	78	850.31
94	61	79	749.13
94	61	80	727.82
94	62	71	770.57
94	62	72	816.65
94	62	73	805.55
94	62	74	830.5
94	62	75	882.93
94	62	76	953.09
94	62	77	968.14
94	62	78	945
94	62	79	885.3
94	62	80	872.49
94	63	71	868.99
94	63	72	961.96
94	63	73	962.36
94	63	74	981.97
94	63	75	1012
94	63	76	995.07
94	63	77	966.41
94	63	78	946.94
94	63	79	947.39
94	63	80	948.66
94	64	71	868
94	64	72	957.32
94	64	73	964.51
94	64	74	970.34
94	64	75	1012.2
94	64	76	990.76
94	64	77	966.91
94	64	78	951.83
94	64	79	924.37
94	64	80	892.43
94	65	71	857.76
94	65	72	976.61
94	65	73	960.41
94	65	74	935.56
94	65	75	972.98
94	65	76	978.06
94	65	77	980.43
94	65	78	989.24
94	65	79	922.61
94	65	80	838.48
94	66	71	856.09
94	66	72	981.65
94	66	73	971.31
94	66	74	947.3
94	66	75	979.65
94	66	76	981.96
94	66	78	1003.3
94	66	79	956.54
94	66	80	884.96
94	67	69	754.09
94	67	70	796.3
94	67	71	825.58
94	67	72	963.12
94	67	73	968.29
94	67	74	938.09
94	67	75	960.54
94	67	76	973.84
94	67	78	1000.1
94	67	79	940.87
94	67	80	850.98
94	68	69	671.71
94	68	70	706.37
94	68	71	750.08
94	68	72	928.24
94	68	73	958.95
94	68	74	930.53
94	68	75	933.62
94	68	76	953.38
94	68	78	972.68
94	68	79	897.94
94	68	80	788.92
94	69	69	657.55
94	69	70	663.96
94	69	71	687.39
94	69	72	848.88
94	69	73	894.88
94	69	74	879.82
94	69	75	872.51
94	69	76	870.24
94	69	78	861.15
94	69	79	834.77
94	69	80	794.94
94	70	69	658.07
94	70	70	638.03
94	70	71	652.92
94	70	72	793.83
94	70	73	841.72
94	70	74	827.76
94	70	75	820.46
94	70	76	814.58
94	71	71	648.06
94	71	72	800.92
94	71	73	842.25
94	71	74	803.92
94	71	75	800.03
94	71	76	792.03
94	72	71	641.26
94	72	72	778.48
94	72	73	833.6
94	72	74	818.82
94	72	75	827.56
94	72	76	819.66
94	73	71	642.83
94	73	72	756.22
94	73	73	821.22
94	73	74	818.47
94	73	75	822.64
94	73	76	828.71
94	74	74	809.03
94	74	75	796.14
94	74	76	816.59
95	50	71	887.9
95	50	72	849.64
95	50	73	826.16
95	51	71	887.81
95	51	72	863.52
95	51	73	853.02
95	52	71	880.8
95	52	72	868.67
95	52	73	871.11
95	53	69	641.08
95	53	70	705.67
95	53	71	868.01
95	53	72	856.44
95	53	73	862.93
95	53	77	926.59
95	53	78	900.11
95	53	79	872.47
95	53	80	823.26
95	54	69	638.14
95	54	70	680.87
95	54	71	827.57
95	54	72	832.83
95	54	73	837.41
95	54	77	937.55
95	54	78	938.84
95	54	79	923.74
95	54	80	827.9
95	55	69	639.08
95	55	70	665.11
95	55	71	822.26
95	55	72	835.79
95	55	73	836.71
95	55	77	1020.8
95	55	78	991.1
95	55	79	951.29
95	55	80	856.94
95	56	69	671.45
95	56	70	667.67
95	56	71	834.56
95	56	72	859.29
95	56	73	847.98
95	56	77	999.97
95	56	78	983.95
95	56	79	995.92
95	56	80	900.82
95	57	69	764.02
95	57	70	745.63
95	57	71	853.34
95	57	72	874.44
[truncated: 7,412 more rows]
