# Supplementary material for: From mathematics to medicine: A practical primer on topological data analysis (TDA) and the development of related analytic tools for the functional discovery of latent structure in fMRI data
Source: PLoS One. 2021 Aug 12;16(8):e0255859. doi: 10.1371/journal.pone.0255859 (PMC8360597; doi:10.1371/journal.pone.0255859)
Supplement: S1 Data — The included archive of .csv files has one .csv file for each time index. Each .csv file contains a single matrix, which has one column for each of the spatial coordinates x, y, z and one column for the fMRI signal amplitude at voxel (x, y, z) at that time index. This is normalized scan data for a single patient from our study, described in the paper, with an ACC (anterior cingulate cortex) mask applied. This is the data we used, together with our software implementation of our workflow (available at https://github.com/regalski/Wayne-State-TDA), to produce the persistence diagrams, vineyards, and loop locations pictured in the figures and described in the Workflow section of our paper. (ZIP) [file pone.0255859.s004.zip › lea2002_145_121_121_time_266_rdACC.csv]

86	49	77	725.66
86	49	78	706.96
86	49	79	702.6
86	49	80	700.45
86	50	77	710.88
86	50	78	691.3
86	50	79	685.3
86	50	80	683.58
86	51	77	702.88
86	51	78	688.87
86	51	79	700.35
86	51	80	694.83
86	52	77	720.51
86	52	78	695.27
86	52	79	721.38
86	52	80	720.05
86	53	77	791.78
86	53	78	734.71
86	53	79	734.05
86	53	80	733.57
86	54	77	847.34
86	54	78	790.37
86	54	79	793.65
86	54	80	789.52
86	55	77	870.8
86	55	78	824.76
86	55	79	844.42
86	55	80	850.58
86	56	77	868.7
86	56	78	839.31
86	56	79	857.82
86	56	80	873.78
86	57	77	859.09
86	57	78	869.33
86	57	79	870.33
86	57	80	861.64
86	57	81	873.56
86	57	82	863.68
86	58	77	853.17
86	58	78	875.77
86	58	79	879
86	58	80	870.49
86	58	81	882.23
86	58	82	881.68
86	59	81	869.92
86	59	82	856.4
86	60	81	788.9
86	60	82	797.66
86	61	81	807.07
86	61	82	828.1
86	62	81	842.63
86	62	82	864.92
86	63	77	878.2
86	63	78	839.05
86	63	79	804.97
86	63	80	802.87
86	63	81	807.1
86	63	82	820.34
86	64	77	875.93
86	64	78	848.08
86	64	79	826.3
86	64	80	777.47
86	64	81	754.42
86	64	82	753.06
86	65	77	877.86
86	65	78	872.27
86	65	79	856.52
86	65	80	783.62
86	65	81	753.91
86	65	82	752.81
86	66	77	892.1
86	66	78	908.11
86	66	79	878.69
86	66	80	794.74
86	66	81	766.97
86	66	82	772.18
86	67	77	843.44
86	67	78	863.01
86	67	79	849.41
86	67	80	796.19
86	68	77	855.64
86	68	78	856.58
86	68	79	842.4
86	68	80	789.42
86	69	77	872.14
86	69	78	844.74
86	69	79	818.49
86	69	80	759.26
86	70	77	780.99
86	70	78	759.29
86	70	79	730.55
86	70	80	705.09
86	71	77	740.52
86	71	78	735.57
86	71	79	722.95
86	71	80	697.5
86	72	77	746.18
86	72	78	743.49
86	72	79	733.82
86	72	80	697.29
86	73	77	729.43
86	73	78	725.82
86	73	79	714.03
86	73	80	686.18
87	46	81	957.31
87	46	82	940.04
87	46	83	931.48
87	46	84	926.29
87	47	81	839.71
87	47	82	848.17
87	47	83	841.69
87	47	84	836.3
87	48	81	752.08
87	48	82	761.77
87	48	83	765.58
87	48	84	766.56
87	49	77	721.72
87	49	78	708.01
87	49	79	720.95
87	49	80	718.52
87	49	81	718.37
87	49	82	725.79
87	49	83	728.81
87	49	84	729.52
87	50	77	713.21
87	50	78	701.89
87	50	79	707.23
87	50	80	697.22
87	50	81	689.63
87	50	82	707.99
87	50	83	714.03
87	50	84	713.22
87	51	77	717.46
87	51	78	701.07
87	51	79	693.88
87	51	80	688.47
87	52	77	751.21
87	52	78	723.59
87	52	79	703.17
87	52	80	702.45
87	53	77	821.59
87	53	78	773.05
87	53	79	732.59
87	53	80	723.62
87	54	77	859.93
87	54	78	819.08
87	54	79	780.72
87	54	80	760.76
87	55	77	856.04
87	55	78	842.45
87	55	79	832.27
87	55	80	818.1
87	55	81	784.52
87	55	82	767.87
87	55	83	755.09
87	55	84	760.94
87	56	77	861.86
87	56	78	858.67
87	56	79	881.04
87	56	80	878.95
87	56	81	834.46
87	56	82	802.85
87	56	83	765.03
87	56	84	768.46
87	57	77	867.39
87	57	78	886.01
87	57	79	908.2
87	57	80	912.67
87	57	81	869.32
87	57	82	834.16
87	57	83	794.77
87	57	84	773.89
87	58	77	872.5
87	58	78	894.94
87	58	79	913.2
87	58	80	919.3
87	58	81	896.41
87	58	82	879.82
87	58	83	855.04
87	58	84	836.6
87	59	77	873.57
87	59	78	871.71
87	59	79	874.82
87	59	80	866.5
87	59	81	877.34
87	59	82	872.88
87	59	83	859.27
87	59	84	862.12
87	60	77	807.07
87	60	78	800.64
87	60	79	797.93
87	60	80	798.32
87	60	81	783.61
87	60	82	782.12
87	60	83	813.24
87	60	84	834.92
87	61	77	763.24
87	61	78	760.22
87	61	79	773.1
87	61	80	806.14
87	61	81	796.48
87	61	82	791.14
87	61	83	827.47
87	61	84	851.22
87	62	77	813.45
87	62	78	806.66
87	62	79	805.81
87	62	80	828.59
87	62	81	837.83
87	62	82	842.3
87	62	83	855.27
87	62	84	859.72
87	63	77	920.67
87	63	78	867.33
87	63	79	822.18
87	63	80	813.95
87	63	81	827.74
87	63	82	847.57
87	63	83	818.16
87	63	84	799.38
87	64	77	906.81
87	64	78	849.72
87	64	79	799.35
87	64	80	764.92
87	64	81	776.28
87	64	82	805.4
87	64	83	773.71
87	64	84	749.76
87	65	77	860.85
87	65	78	836.51
87	65	79	796.37
87	65	80	743.65
87	65	81	742.7
87	65	82	768.36
87	65	83	747.16
87	65	84	731.62
87	66	77	857.84
87	66	78	842.83
87	66	79	795.5
87	66	80	738.6
87	66	81	724.58
87	66	82	739.69
87	66	83	725.62
87	66	84	716.27
87	67	77	875.68
87	67	78	831.55
87	67	79	765.33
87	67	80	725.84
87	67	81	718.56
87	67	82	728.29
87	67	83	719.19
87	67	84	710.9
87	68	77	871.55
87	68	78	822.93
87	68	79	767.16
87	68	80	740.01
87	68	81	729.01
87	68	82	730.12
87	68	83	723.84
87	68	84	714.44
87	69	77	797.01
87	69	78	787.67
87	69	79	775.01
87	69	80	745.79
87	70	77	728.23
87	70	78	729.29
87	70	79	730.05
87	70	80	721.89
87	71	77	730.77
87	71	78	736.84
87	71	79	733.97
87	71	80	721.33
87	72	77	779.12
87	72	78	768.82
87	72	79	745.82
87	72	80	725.58
87	73	77	758.7
87	73	78	746.48
87	73	79	724.05
87	73	80	700.99
87	73	81	724.71
87	73	82	759.53
87	73	83	763.21
87	73	84	767.53
87	74	81	752.52
87	74	82	826.45
87	74	83	844.88
87	74	84	855.57
87	75	81	789.72
87	75	82	897.22
87	75	83	915.99
87	75	84	924.49
87	76	81	786.44
87	76	82	896.47
87	76	83	938.52
87	76	84	958.09
88	46	81	985.11
88	46	82	973.7
88	46	83	950.54
88	46	84	932.2
88	47	81	880.83
88	47	82	881.04
88	47	83	861.22
88	47	84	838.29
88	48	81	777.56
88	48	82	780.8
88	48	83	774.37
88	48	84	769.62
88	49	77	732.33
88	49	78	725.02
88	49	79	731.39
88	49	80	729.78
88	49	81	732.06
88	49	82	738.94
88	49	83	738.26
88	49	84	737.3
88	50	77	711.91
88	50	78	709.99
88	50	79	722.55
88	50	80	718.72
88	50	81	716.45
88	50	82	723.27
88	50	83	724.67
88	50	84	721.16
88	51	77	732.97
88	51	78	718.8
88	51	79	705.72
88	51	80	707.11
88	52	77	818.18
88	52	78	778.17
88	52	79	725.68
88	52	80	721.42
88	53	77	884.68
88	53	78	852.87
88	53	79	787.68
88	53	80	767.13
88	54	77	908.07
88	54	78	887.62
88	54	79	827.02
88	54	80	797.33
88	55	77	901.64
88	55	78	881.15
88	55	79	850.34
88	55	80	828.3
88	55	81	808.93
88	55	82	810.74
88	55	83	820.13
88	55	84	826.95
88	56	77	887.9
88	56	78	865.25
88	56	79	874.16
88	56	80	863.27
88	56	81	820.33
88	56	82	813.07
88	56	83	817.51
88	56	84	847.53
88	57	77	878.95
88	57	78	888.94
88	57	79	897.41
88	57	80	888.74
88	57	81	849.44
88	57	82	828.76
88	57	83	821.35
88	57	84	844.44
88	58	77	870.13
88	58	78	914.56
88	58	79	912.81
88	58	80	900.6
88	58	81	890.76
88	58	82	884.54
88	58	83	871.87
88	58	84	883.49
88	59	77	889.81
88	59	78	900.61
88	59	79	885.21
88	59	80	858.46
88	59	81	887.06
88	59	82	896.26
88	59	83	870.62
88	59	84	878.29
88	60	77	867.02
88	60	78	844.5
88	60	79	812.37
88	60	80	785.36
88	60	81	768.8
88	60	82	762.13
88	60	83	800.25
88	60	84	824.51
88	61	77	841.14
88	61	78	819.36
88	61	79	812.01
88	61	80	826.31
88	61	81	801.85
88	61	82	787.22
88	61	83	836.12
88	61	84	858.02
88	62	77	840.48
88	62	78	845.36
88	62	79	860.62
88	62	80	883.76
88	62	81	872.11
88	62	82	862.69
88	62	83	885.99
88	62	84	886.62
88	63	77	904.52
88	63	78	867.65
88	63	79	835.84
88	63	80	834.09
88	63	81	868.88
88	63	82	902.82
88	63	83	876.31
88	63	84	842.67
88	64	77	914.66
88	64	78	846.63
88	64	79	786.07
88	64	80	778.11
88	64	81	835.75
88	64	82	894.81
88	64	83	860.03
88	64	84	816.88
88	65	77	903.93
88	65	78	829.06
88	65	79	756.25
88	65	80	738.58
88	65	81	797.6
88	65	82	864.6
88	65	83	835.48
88	65	84	796.11
88	66	77	883.68
88	66	78	813.58
88	66	79	742.39
88	66	80	729.24
88	66	81	766.88
88	66	82	813.07
88	66	83	784.94
88	66	84	759.18
88	67	77	857.3
88	67	78	787.88
88	67	79	723.72
88	67	80	714.53
88	67	81	728.62
88	67	82	747.16
88	67	83	743.73
88	67	84	735.54
88	68	77	820.57
88	68	78	771.77
88	68	79	727.94
88	68	80	721.66
88	68	81	724.32
88	68	82	727.86
88	68	83	734.67
88	68	84	735.51
88	69	77	772.75
88	69	78	753.96
88	69	79	740.81
88	69	80	736.96
88	70	77	723.11
88	70	78	717.42
88	70	79	719.57
88	70	80	727.57
88	71	77	718.2
88	71	78	720.34
88	71	79	728.48
88	71	80	737.06
88	72	77	752.94
88	72	78	751.95
88	72	79	750.52
88	72	80	752.99
88	73	77	744.11
88	73	78	734.16
88	73	79	726.5
88	73	80	734.22
88	73	81	752.55
88	73	82	781.89
88	73	83	796.16
88	73	84	793.25
88	74	81	791.24
88	74	82	864.35
88	74	83	883.73
88	74	84	884.88
88	75	81	860.2
88	75	82	977.57
88	75	83	966.65
88	75	84	958.63
88	76	81	862.91
88	76	82	980.42
88	76	83	955.86
88	76	84	958.52
89	46	81	975.86
89	46	82	987.2
89	46	83	954.55
89	46	84	912.37
89	47	81	901.12
89	47	82	900.57
89	47	83	868.34
89	47	84	828.02
89	48	81	797.6
89	48	82	794.08
89	48	83	779.91
89	48	84	766.17
89	49	77	749.9
89	49	78	738.43
89	49	79	729.06
89	49	80	739.27
89	49	81	743.72
89	49	82	748.68
89	49	83	749.71
89	49	84	747.88
89	50	74	735.4
89	50	75	740.74
89	50	76	748.84
89	50	77	736.39
89	50	78	736
89	50	79	742.14
89	50	80	738.84
89	50	81	737.75
89	50	82	738.02
89	50	83	734.46
89	50	84	731.13
89	51	74	725.29
89	51	75	753.91
89	51	76	778.77
89	51	77	770.21
89	51	78	763.51
89	51	79	752.34
89	51	80	740.42
89	51	81	736.37
89	51	82	731.79
89	51	83	723.57
89	51	84	717.61
89	52	74	780.04
89	52	75	834.29
89	52	76	875.03
89	52	77	858.3
89	52	78	834.32
89	52	79	796.87
89	52	80	779.6
89	52	81	775.6
89	52	82	762.43
89	52	83	748.53
89	52	84	738.2
89	53	74	812.18
89	53	75	876.53
89	53	76	910.12
89	53	77	899
89	53	78	888.26
89	53	79	863.71
89	53	80	851.25
89	53	81	844.19
89	53	82	820.82
89	53	83	804.25
89	53	84	790.35
89	54	74	809.17
89	54	75	881.55
89	54	76	913.54
89	54	77	918.3
89	54	78	911.83
89	54	79	882.78
89	54	80	865.78
89	54	81	860.64
89	54	82	856.31
89	54	83	852.63
89	54	84	855.11
89	55	75	852.27
89	55	76	907.22
89	55	77	924.93
89	55	78	920.05
89	55	79	885.08
89	55	80	868.07
89	55	81	862.44
89	55	82	870.94
89	55	83	883.04
89	55	84	895.5
89	56	75	799.01
89	56	76	873.25
89	56	77	887.1
89	56	78	869.27
89	56	79	875.45
89	56	80	875.57
89	56	81	857.6
89	56	82	864.39
89	56	83	892.25
89	56	84	904.11
89	57	75	806.02
89	57	76	861.23
89	57	77	876.93
89	57	78	870.01
89	57	79	863.35
89	57	80	858
89	57	81	861.3
89	57	82	868.6
89	57	83	883.83
89	57	84	919.4
89	58	77	888.4
89	58	78	906.32
89	58	79	884.94
89	58	80	872.9
89	58	81	910.46
89	58	82	927.27
89	58	83	932.94
89	58	84	960.45
89	59	77	886.79
89	59	78	911.11
89	59	79	902.89
89	59	80	888.62
89	59	81	929.82
89	59	82	945.86
89	59	83	921.35
89	59	84	914.49
89	60	77	844.02
89	60	78	824.8
89	60	79	804.97
89	60	80	780.4
89	60	81	755.62
89	60	82	740.63
89	60	83	742.25
89	60	84	771.42
89	61	77	825.76
89	61	78	796.54
89	61	79	795.59
89	61	80	807.69
89	61	81	774.67
89	61	82	758.06
89	61	83	782.06
89	61	84	811.39
89	62	77	844.35
89	62	78	852.83
89	62	79	882.03
89	62	80	922.97
89	62	81	899.1
89	62	82	891.8
89	62	83	907.61
89	62	84	899.01
89	63	77	873.95
89	63	78	850.7
89	63	79	848.05
89	63	80	876.96
89	63	81	916.71
89	63	82	960.68
89	63	83	952.64
89	63	84	910.87
89	64	77	886.96
89	64	78	820.78
89	64	79	782.08
89	64	80	807.93
89	64	81	874.46
89	64	82	949.76
89	64	83	944.34
89	64	84	894.62
89	65	77	892.52
89	65	78	804.01
89	65	79	744.31
89	65	80	771.09
89	65	81	848.78
89	65	82	938.92
89	65	83	930.69
89	65	84	876.85
89	66	75	876.58
89	66	76	868.92
89	66	77	858.23
89	66	78	785.34
89	66	79	729.79
89	66	80	754.84
89	66	81	831.23
89	66	82	914.02
89	66	83	878.49
89	66	84	830.02
89	67	75	893.02
89	67	76	858.79
89	67	77	805.82
89	67	78	761.91
89	67	79	727.41
89	67	80	732.06
89	67	81	766.2
89	67	82	802.8
89	67	83	789.74
89	67	84	769.2
89	68	75	881.3
89	68	76	822.51
89	68	77	773.97
89	68	78	757.85
89	68	79	743.23
89	68	80	732.94
89	68	81	740.38
89	68	82	749.35
89	68	83	755.1
89	68	84	754.59
89	69	74	882.23
89	69	75	829.8
89	69	76	784.33
89	69	77	771.86
89	69	78	763.29
89	69	79	751.41
89	69	80	742.27
89	69	81	741.67
89	69	82	741.61
89	69	83	754.9
89	69	84	760.6
89	70	74	834.9
89	70	75	799.54
89	70	76	765.49
89	70	77	751.17
89	70	78	735.56
89	70	79	727.93
89	70	80	735.83
89	70	81	743.88
89	70	82	751.94
89	70	83	755.45
89	70	84	756.81
89	71	74	792.48
89	71	75	776.99
89	71	76	759.68
89	71	77	741.73
89	71	78	729.68
89	71	79	728.94
89	71	80	743.87
89	71	81	751.53
89	71	82	759.49
89	71	83	756.37
89	71	84	752.06
89	72	74	757.5
89	72	75	766.51
89	72	76	770.79
89	72	77	750.47
89	72	78	752.76
89	72	79	759.6
89	72	80	762.29
89	72	81	768.94
89	72	82	776.43
89	72	83	779.15
89	72	84	770.88
89	73	74	744.17
89	73	75	756.72
89	73	76	759.66
89	73	77	732.81
89	73	78	732.68
89	73	79	739.95
89	73	80	760.09
89	73	81	783.69
89	73	82	808.88
89	73	83	833.1
89	73	84	836.29
89	74	81	841.31
89	74	82	891.25
89	74	83	911.57
89	74	84	913.31
89	75	81	930.85
89	75	82	1009.9
89	75	83	993.15
89	75	84	970.88
89	76	81	935.43
89	76	82	1013.4
89	76	83	989.2
89	76	84	980.63
90	46	81	940.99
90	46	82	968.49
90	46	83	947.42
90	46	84	912.11
90	47	81	894.42
90	47	82	899.61
90	47	83	863.65
90	47	84	813.28
90	48	81	802.2
90	48	82	798.1
90	48	83	785.06
90	48	84	769.82
90	49	74	778.37
90	49	75	766.16
90	49	76	760.27
90	49	81	753.91
90	49	82	755.96
90	49	83	759.78
90	49	84	760.97
90	50	74	753.78
90	50	75	747.53
90	50	76	751.37
90	50	77	751.53
90	50	78	750.57
90	50	79	754.54
90	50	80	757.85
90	50	81	757.29
90	50	82	761.35
90	50	83	755.46
90	50	84	740.25
90	51	74	739.78
90	51	75	761.68
90	51	76	789.53
90	51	77	794.56
90	51	78	794.06
90	51	79	793.86
90	51	80	773.49
90	51	81	755.04
90	51	82	753.84
90	51	83	744.51
90	51	84	727.21
90	52	74	784
90	52	75	831.23
90	52	76	878.29
90	52	77	887.96
90	52	78	880.91
90	52	79	871.25
90	52	80	834.82
90	52	81	807.09
90	52	82	794.66
90	52	83	772.13
90	52	84	745.56
90	53	74	807.04
90	53	75	859.95
90	53	76	895.47
90	53	77	897.55
90	53	78	909.11
90	53	79	939.9
90	53	80	932.04
90	53	81	919.75
90	53	82	883.86
90	53	83	841.47
90	53	84	797.73
90	54	74	801.59
90	54	75	864.2
90	54	76	903.88
90	54	77	902.11
90	54	78	907.39
90	54	79	922.37
90	54	80	924.33
90	54	81	929.18
90	54	82	935.35
90	54	83	934.52
90	54	84	905.49
90	55	74	796.72
90	55	75	851.62
90	55	76	911.21
90	55	77	932.47
90	55	78	942.59
90	55	79	917.75
90	55	80	904.64
90	55	81	908.97
90	55	82	943.65
90	55	83	963.11
90	55	84	949.62
90	56	74	795.12
90	56	75	800.85
90	56	76	874.04
90	56	77	904.8
90	56	78	912.49
90	56	79	919.48
90	56	80	925.17
90	56	81	939.12
90	56	82	930.37
90	56	83	917.66
90	56	84	927.73
90	57	74	834.92
90	57	75	802.19
90	57	76	858.74
90	57	77	879.84
90	57	78	873.61
90	57	79	872.51
90	57	80	882.37
90	57	81	937.3
90	57	82	936.93
90	57	83	913.39
90	57	84	929.74
90	58	74	930.39
90	58	75	915.42
90	58	76	912.31
90	58	77	901.58
90	58	78	893.24
90	58	79	880.88
90	58	80	894.2
90	58	81	988.84
90	58	82	1009.8
90	58	83	978.41
90	58	84	990.04
90	59	75	907.63
90	59	76	882.56
90	59	77	875.97
90	59	78	907.41
90	59	79	931.21
90	59	80	963.69
90	59	81	1037.5
90	59	82	1049.6
90	59	83	968.63
90	59	84	945.84
90	60	75	801.58
90	60	76	769.63
90	60	77	746.87
90	60	78	751.01
90	60	79	770.21
90	60	80	788.14
90	60	81	763.49
90	60	82	732.1
90	60	83	695.02
90	60	84	716.84
90	61	77	732.71
90	61	78	726.35
90	61	79	745.96
90	61	80	769.11
90	61	81	710.26
90	61	82	668.84
90	61	83	661.04
90	61	84	716.28
90	62	75	860.72
90	62	76	840.18
90	62	77	850.73
90	62	78	867.9
90	62	79	889.32
90	62	80	901.94
90	62	81	838.9
90	62	82	804.96
90	62	83	804.21
90	62	84	843.88
90	63	75	827.5
90	63	76	828.65
90	63	77	868.47
90	63	78	856.5
90	63	79	872.7
90	63	80	924.25
90	63	81	920.22
90	63	82	923.5
90	63	83	921.41
90	63	84	929.48
90	64	75	831.91
90	64	76	829.89
90	64	77	843.01
90	64	78	793.88
90	64	79	795.01
90	64	80	865.64
90	64	81	881.2
90	64	82	899.28
90	64	83	899.66
90	64	84	894.77
90	65	74	856.25
90	65	75	876.59
90	65	76	868.87
90	65	77	831.1
90	65	78	762.15
90	65	79	744.48
90	65	80	820.07
90	65	81	864.39
90	65	82	909.99
90	65	83	912.26
90	65	84	891.18
90	66	74	881.48
90	66	75	898.27
90	66	76	862.93
90	66	77	794.5
90	66	78	740.79
90	66	79	722.02
90	66	80	770.5
90	66	81	865.79
90	66	82	958.39
90	66	83	938.62
90	66	84	886.88
90	67	74	911.16
90	67	75	879.53
90	67	76	825.4
90	67	77	761.06
90	67	78	736.69
90	67	79	731.05
90	67	80	754.67
90	67	81	805.7
90	67	82	852.21
90	67	83	831.57
90	67	84	794.46
90	68	74	928.76
90	68	75	855.11
90	68	76	787.03
90	68	77	759.46
90	68	78	763
90	68	79	766.42
90	68	80	763.62
90	68	81	771.41
90	68	82	781.96
90	68	83	777.88
90	68	84	769.92
90	69	74	878.51
90	69	75	820.38
90	69	76	776.77
90	69	77	777.43
90	69	78	782.9
90	69	79	781.71
90	69	80	756.47
90	69	81	760.49
90	69	82	773.49
90	69	83	783.83
90	69	84	788.5
90	70	74	829.83
90	70	75	800.79
90	70	76	774.72
90	70	77	772.46
90	70	78	759.79
90	70	79	747.29
90	70	80	743.96
90	70	81	752.05
90	70	82	764.97
90	70	83	775.22
90	70	84	778.54
90	71	74	795.6
90	71	75	788.23
90	71	76	774.4
90	71	77	766.07
90	71	78	749.97
90	71	79	739.86
90	71	80	749.12
90	71	81	753.92
90	71	82	758.64
90	71	83	764.6
90	71	84	767.2
90	72	74	778.87
90	72	75	781
90	72	76	774.48
90	72	77	751.81
90	72	78	766.6
90	72	79	782.15
90	72	80	771.97
90	72	81	771.73
90	72	82	775.44
90	72	83	778.34
90	72	84	780.74
90	73	74	783.18
90	73	75	786.85
90	73	76	775.22
90	73	81	828.58
90	73	82	851.37
90	73	83	863.25
90	73	84	864.09
90	74	81	909.36
90	74	82	943.18
90	74	83	951.49
90	74	84	946.92
90	75	81	987.66
90	75	82	1015.1
90	75	83	1007
90	75	84	991.54
90	76	81	979.42
90	76	82	1011.4
90	76	83	1009.4
90	76	84	1001.2
91	47	81	894.48
91	47	82	892.33
91	47	83	877.75
91	47	84	857.1
91	48	81	812.5
91	48	82	804.16
91	48	83	805.13
91	48	84	806.21
91	49	74	802.37
91	49	75	786.04
91	49	76	770.29
91	49	81	763.7
91	49	82	774.07
91	49	83	783.86
91	49	84	788.09
91	50	74	781.48
91	50	75	760.1
91	50	76	745.23
91	50	81	777.08
91	50	82	785.07
91	50	83	780
91	50	84	764.89
91	51	74	782.21
91	51	75	772.38
91	51	76	770.83
91	51	81	766.91
91	51	82	772.35
91	51	83	764.77
91	51	84	749.21
91	52	74	815.76
91	52	75	840.64
91	52	76	864.62
91	52	81	790.13
91	52	82	793.93
91	52	83	779.22
91	52	84	752.81
91	53	74	843.75
91	53	75	881.08
91	53	76	902.13
91	53	81	886.78
91	53	82	859.17
91	53	83	825.18
91	53	84	782.91
91	54	74	842.97
91	54	75	892.79
91	54	76	909.19
91	54	81	919.88
91	54	82	919.84
91	54	83	911.79
91	54	84	870.49
91	55	74	839.83
91	55	75	900.48
91	55	76	936.38
91	55	81	926.2
91	55	82	954.64
91	55	83	967.93
91	55	84	937.17
91	56	74	817
91	56	75	863.55
91	56	76	920
91	56	81	955.25
91	56	82	966.01
91	56	83	967.18
91	56	84	949.26
91	57	74	824.29
91	57	75	833.58
91	57	76	888.56
91	57	77	923.87
91	57	78	952.65
91	57	79	962.92
91	57	80	960.54
91	57	81	955.49
91	57	82	947.95
91	57	83	935.68
91	57	84	931.45
91	58	74	916.99
91	58	75	899.91
91	58	76	907.84
91	58	77	926.1
91	58	78	963.13
91	58	79	975.06
91	58	80	985.09
91	58	81	998.99
91	58	82	996.84
91	58	83	975.17
91	58	84	983.57
91	59	74	891.17
91	59	75	907.11
91	59	76	890.45
91	59	77	893.08
91	59	78	925.71
91	59	79	979.41
91	59	80	1019.6
91	59	81	1016.4
91	59	82	1005.8
91	59	83	958.66
91	59	84	940.9
91	60	74	791.85
91	60	75	754.12
91	60	76	731.59
91	60	77	730.48
91	60	78	753.56
91	60	79	774.74
91	60	80	787.68
91	60	81	809.79
91	60	82	798.73
91	60	83	749.95
91	60	84	715.1
91	61	74	777.95
91	61	75	622.89
91	61	76	648.01
91	61	77	696
91	61	78	736.13
91	61	79	744.61
91	61	80	740.29
91	61	81	768.42
91	61	82	755.51
91	61	83	704.99
91	61	84	680.62
91	62	74	961.16
91	62	75	702.4
91	62	76	766.63
91	62	77	873.63
91	62	78	896.51
91	62	79	898.55
91	62	80	878.8
91	62	81	882.03
91	62	82	868.99
91	62	83	839.86
91	62	84	835.57
91	63	74	924.24
91	63	75	785.28
91	63	76	834.65
91	63	77	895.07
91	63	78	872.4
91	63	79	895.25
91	63	80	947.3
91	63	81	945.75
91	63	82	937.63
91	63	83	926.6
91	63	84	943.25
91	64	74	820.81
91	64	75	867.59
91	64	76	874.35
91	64	77	853.73
91	64	78	802.65
91	64	79	814.63
91	64	80	875.03
91	64	81	889.39
91	64	82	899.36
91	64	83	888.8
91	64	84	904.3
91	65	74	839.9
91	65	75	913.57
91	65	76	905.5
91	65	77	827.76
91	65	78	769.12
91	65	79	762.32
91	65	80	808.93
91	65	81	865.68
91	65	82	913.8
91	65	83	906.02
91	65	84	905.65
91	66	74	867.08
91	66	75	908.12
91	66	76	876.83
91	66	77	793.59
91	66	78	746.34
91	66	79	737.26
91	66	80	780.41
91	66	81	863.87
91	66	82	942.67
91	66	83	952.85
91	66	84	921.78
91	67	74	893.18
91	67	75	887.48
91	67	76	839.8
91	67	81	816.87
91	67	82	863.38
91	67	83	881.27
91	67	84	847.5
91	68	74	905.63
91	68	75	866.15
91	68	76	811.93
91	68	81	792.91
91	68	82	802.56
91	68	83	815.51
91	68	84	803.92
91	69	74	845.17
91	69	75	813.82
91	69	76	777.87
91	69	81	787.59
91	69	82	796.07
91	69	83	793.92
91	69	84	796.72
91	70	74	815.8
91	70	75	802.71
91	70	76	781.18
91	70	81	770.8
91	70	82	773.77
91	70	83	780.44
91	70	84	783.21
91	71	74	818.5
91	71	75	814.33
91	71	76	797.85
91	71	81	772.35
91	71	82	772.85
91	71	83	784.02
91	71	84	786.28
91	72	74	802.75
91	72	75	791.86
91	72	76	767.69
91	72	81	799.51
91	72	82	819.68
91	72	83	818.44
91	72	84	815.33
91	73	74	800.27
91	73	75	791.06
91	73	76	767.95
91	73	81	874.88
91	73	82	896.09
91	73	83	896.07
91	73	84	896.61
91	74	74	804.65
91	74	75	801.83
91	74	76	785.48
91	74	81	965.95
91	74	82	970.22
91	74	83	981.22
91	74	84	986.5
91	75	81	999.89
91	75	82	1012.5
91	75	83	1023.4
91	75	84	1029.9
91	76	81	977.78
91	76	82	1009.4
91	76	83	1025.5
91	76	84	1033.3
92	47	81	953.95
92	47	82	959.41
92	47	83	943.2
92	47	84	938.36
92	48	81	856.53
92	48	82	864.14
92	48	83	871.59
92	48	84	882.01
92	49	74	811.08
92	49	75	813.62
92	49	76	800.24
92	49	81	790.04
92	49	82	806.28
92	49	83	825.89
92	49	84	838.17
92	50	74	803.53
92	50	75	786.73
92	50	76	764.71
92	50	81	788.1
92	50	82	790.27
92	50	83	792.61
92	50	84	789.19
92	51	74	828.58
92	51	75	778.97
92	51	76	742.21
92	51	81	770.38
92	51	82	777.65
92	51	83	777.07
92	51	84	767.51
92	52	74	857.06
92	52	75	854.72
92	52	76	848.07
92	52	81	759.77
92	52	82	779.69
92	52	83	776.06
92	52	84	753.34
92	53	74	901.8
92	53	75	918.89
92	53	76	911.34
92	53	81	794.47
92	53	82	789.34
92	53	83	776.22
92	53	84	752.55
92	54	74	923.59
92	54	75	943.09
92	54	76	923.46
92	54	81	837.77
92	54	82	833.07
92	54	83	822.13
92	54	84	792.74
92	55	74	906.03
92	55	75	952.18
92	55	76	942.71
92	55	81	883.89
92	55	82	889.24
92	55	83	892.97
92	55	84	859.87
92	56	74	873.42
92	56	75	943.12
92	56	76	958.15
92	56	81	916.65
92	56	82	932.62
92	56	83	941.26
92	56	84	912.1
92	57	74	851.01
92	57	75	903.11
92	57	76	932.71
92	57	77	942.21
92	57	78	953.3
92	57	79	957.69
92	57	80	940.74
92	57	81	908.95
92	57	82	912.24
92	57	83	916.65
92	57	84	902.62
92	58	74	879.11
92	58	75	875.82
92	58	76	907.08
92	58	77	947.09
92	58	78	986.52
92	58	79	986.34
92	58	80	976.23
92	58	81	940.53
92	58	82	935.64
92	58	83	937.78
92	58	84	937.82
92	59	74	918.48
92	59	75	925.43
92	59	76	928
92	59	77	931.07
92	59	78	944.39
92	59	79	985.64
92	59	80	1003.7
92	59	81	955.43
92	59	82	937.49
92	59	83	921.95
92	59	84	904
92	60	74	864.29
92	60	75	849.52
92	60	76	823.32
92	60	77	810.3
92	60	78	825.06
92	60	79	810.3
92	60	80	796.24
92	60	81	839.37
92	60	82	856.03
92	60	83	832.48
92	60	84	754.04
92	61	74	821.2
92	61	75	712.46
92	61	76	732.44
92	61	77	781.11
92	61	78	813.21
92	61	79	784.22
92	61	80	768.75
92	61	81	863.31
92	61	82	905.33
92	61	83	883.57
92	61	84	771.69
92	62	74	906.97
92	62	75	589.3
92	62	76	737.52
92	62	77	912.91
92	62	78	906.34
92	62	79	905.3
92	62	80	904.17
92	62	81	954.97
92	62	82	983.96
92	62	83	982.61
92	62	84	909.92
92	63	74	880.28
92	63	75	731.18
92	63	76	830.69
92	63	77	920.76
92	63	78	881.33
92	63	79	904.09
92	63	80	950.36
92	63	81	959.51
92	63	82	974.9
92	63	83	993.45
92	63	84	980.43
92	64	74	782.37
92	64	75	868.62
92	64	76	893.69
92	64	77	885.47
92	64	78	831.1
92	64	79	831.2
92	64	80	868.57
92	64	81	898.88
92	64	82	928.47
92	64	83	934.76
92	64	84	940.01
92	65	74	769.26
92	65	75	906.6
92	65	76	924.85
92	65	77	878.25
92	65	78	810.22
92	65	79	784.23
92	65	80	792.85
92	65	81	861.16
92	65	82	920.3
92	65	83	929.11
92	65	84	937.8
92	66	74	862.57
92	66	75	901.06
92	66	76	885.39
92	66	77	845.82
92	66	78	806.3
92	66	79	774.12
92	66	80	767.63
92	66	81	837.85
92	66	82	909.86
92	66	83	953.15
92	66	84	958.89
92	67	74	924.3
92	67	75	898.86
92	67	76	868.09
92	67	81	801.89
92	67	82	859.48
92	67	83	916.86
92	67	84	911.86
92	68	74	888.69
92	68	75	895.62
92	68	76	868.85
92	68	81	788.75
92	68	82	817.31
92	68	83	854.38
92	68	84	848.02
92	69	74	835.71
92	69	75	837.1
92	69	76	813.59
92	69	81	789.01
92	69	82	800.31
92	69	83	797.89
92	69	84	797.33
92	70	74	820.55
92	70	75	804.98
92	70	76	781.39
92	70	81	777.1
92	70	82	784.31
92	70	83	778.39
92	70	84	779.25
92	71	74	853.46
92	71	75	805.29
92	71	76	768.75
92	71	81	785.12
92	71	82	793.86
92	71	83	798.6
92	71	84	802.78
92	72	74	860.56
92	72	75	820.2
92	72	76	777.91
92	72	81	827.66
92	72	82	858.77
92	72	83	860.75
92	72	84	860.9
92	73	74	839.69
92	73	75	814.93
92	73	76	781.6
92	73	81	899.07
92	73	82	925.58
92	73	83	928.75
92	73	84	929.06
92	74	74	795.56
92	74	75	793.53
92	74	76	783.02
92	74	81	988.17
92	74	82	987.36
92	74	83	999.52
92	74	84	1009
92	75	81	1004.1
92	75	82	1012.4
92	75	83	1042.6
92	75	84	1065.7
92	76	81	973.63
92	76	82	996.32
92	76	83	1029.2
92	76	84	1058.5
93	49	74	823.07
93	49	75	829.28
93	49	76	816.07
93	50	74	809.29
93	50	75	804.31
93	50	76	790.21
93	50	81	794.03
93	50	82	794.21
93	50	83	802.32
93	50	84	813.84
93	51	74	804.51
93	51	75	774.3
93	51	76	749.99
93	51	81	787.35
93	51	82	787.25
93	51	83	786.78
93	51	84	782.87
93	52	74	828.37
93	52	75	806.75
93	52	76	792.77
93	52	81	768.65
93	52	82	783.67
93	52	83	786.49
93	52	84	774.14
93	53	74	893
93	53	75	879.7
93	53	76	855.8
93	53	81	744.73
93	53	82	743.73
93	53	83	746.88
93	53	84	749.19
93	54	71	728.65
93	54	72	790.18
93	54	73	854.27
93	54	74	966.4
93	54	75	951.08
93	54	76	905.93
93	54	81	764.76
93	54	82	753.75
93	54	83	742.38
93	54	84	734.32
93	55	71	736.78
93	55	72	789.63
93	55	73	840.56
93	55	74	972.38
93	55	75	985.8
93	55	76	952.49
93	55	81	811.62
93	55	82	796.29
93	55	83	784.85
93	55	84	770.15
93	56	71	788.9
93	56	72	818.32
93	56	73	821.46
93	56	74	937.83
93	56	75	982.45
93	56	76	970.72
93	56	81	849.62
93	56	82	850.12
93	56	83	842.28
93	56	84	813.02
93	57	71	881.7
93	57	72	875.73
93	57	73	803.93
93	57	74	882.66
93	57	75	937.83
93	57	76	960.33
93	57	77	954.32
93	57	78	947.36
93	57	79	926.92
93	57	80	895.06
93	58	71	924.59
93	58	72	964.75
93	58	73	899.6
93	58	74	890.99
93	58	75	898.4
93	58	76	939.33
93	58	77	968.87
93	58	78	989.72
93	58	79	972.78
93	58	80	940.77
93	59	71	907.63
93	59	72	986.99
93	59	73	970.99
93	59	74	951.48
93	59	75	933.42
93	59	76	932.89
93	59	77	937.54
93	59	78	942.44
93	59	79	959.84
93	59	80	957.47
93	60	71	861.34
93	60	72	916.41
93	60	73	881.88
93	60	74	865.62
93	60	75	898.05
93	60	76	874.23
93	60	77	846.12
93	60	78	837.02
93	60	79	799.21
93	60	80	782.35
93	61	74	692.42
93	61	75	796.98
93	61	76	815.22
93	61	77	831.21
93	61	78	832.16
93	61	79	785.25
93	61	80	772.41
93	62	71	798.98
93	62	72	906.97
93	62	73	896.73
93	62	74	861.09
93	62	75	739.98
93	62	76	831.4
93	62	77	924.68
93	62	78	903.87
93	62	79	909.96
93	62	80	927.53
93	63	71	833.21
93	63	72	929.39
93	63	73	953.83
93	63	74	937
93	63	75	865.63
93	63	76	888.36
93	63	77	914.69
93	63	78	883.65
93	63	79	918.36
93	63	80	957.01
93	64	71	870.4
93	64	72	917.89
93	64	73	913.62
93	64	74	893.84
93	64	75	944.69
93	64	76	933.57
93	64	77	903.51
93	64	78	857.99
93	64	79	856.24
93	64	80	870.06
93	65	71	851.83
93	65	72	943.1
93	65	73	917.55
93	65	74	871.09
93	65	75	948.46
93	65	76	959.11
93	65	77	928.02
93	65	78	862.78
93	65	79	819.98
93	65	80	790.85
93	66	71	840.46
93	66	72	945.85
93	66	73	955.37
93	66	74	934.85
93	66	75	952.02
93	66	76	939.48
93	67	71	834.5
93	67	72	930.68
93	67	73	967.92
93	67	74	965.44
93	67	75	943.32
93	67	76	930.64
93	67	81	779.29
93	67	82	829.77
93	67	83	905.69
93	67	84	932.05
93	68	71	816.67
93	68	72	917.77
93	68	73	958.98
93	68	74	951.91
93	68	75	923.33
93	68	76	921.28
93	68	81	779.16
93	68	82	821.57
93	68	83	861.03
93	68	84	862.69
93	69	71	736.44
93	69	72	868.38
93	69	73	915.44
93	69	74	887.4
93	69	75	861.53
93	69	76	851.03
93	69	81	782.72
93	69	82	798.55
93	69	83	788.91
93	69	84	777.93
93	70	74	838.8
93	70	75	815.08
93	70	76	800.34
93	70	81	774.57
93	70	82	786.22
93	70	83	765.41
93	70	84	762.7
93	71	74	829.95
93	71	75	802.81
93	71	76	775.12
93	71	81	781.93
93	71	82	802.81
93	71	83	793.07
93	71	84	801.26
93	72	74	849.62
93	72	75	823.87
93	72	76	791.88
93	72	81	840.01
93	72	82	870.12
93	72	83	879.18
93	72	84	889.58
93	73	74	840.75
93	73	75	817.22
93	73	76	792.51
93	73	81	915.48
93	73	82	941.25
93	73	83	947.03
93	73	84	953.06
93	74	74	812.34
93	74	75	799.77
93	74	76	791.63
94	49	74	845.34
94	49	75	845.57
94	49	76	832.69
94	50	71	874.14
94	50	72	831.59
94	50	73	815.89
94	50	74	819.2
94	50	75	819.08
94	50	76	811.21
94	51	71	857.34
94	51	72	830.29
94	51	73	816.26
94	51	74	802.89
94	51	75	792.35
94	51	76	779.67
94	52	71	827.96
94	52	72	824.17
94	52	73	820.99
94	52	74	816.48
94	52	75	810.28
94	52	76	799.34
94	53	69	625.58
94	53	70	659.94
94	53	71	808.69
94	53	72	830.63
94	53	73	841.18
94	53	74	858.1
94	53	75	849.59
94	53	76	838.27
94	54	69	614.61
94	54	70	642.47
94	54	71	785.48
94	54	72	816.97
94	54	73	839.73
94	54	74	896.07
94	54	75	905.17
94	54	76	893.45
94	54	78	842.78
94	54	79	842.25
94	54	80	801.94
94	55	69	619.61
94	55	70	648.23
94	55	71	771.22
94	55	72	808.2
94	55	73	846.52
94	55	74	954.64
94	55	75	979.75
94	55	76	961.27
94	55	78	923.67
94	55	79	883.77
94	55	80	829.9
94	56	69	677.35
94	56	70	690.57
94	56	71	796.04
94	56	72	838.48
94	56	73	861.83
94	56	74	969.54
94	56	75	995.51
94	56	76	980.21
94	56	78	958.32
94	56	79	934.08
94	56	80	876.7
94	57	71	849.86
94	57	72	863.25
94	57	73	839.16
94	57	74	920.67
94	57	75	966.92
94	57	76	983.7
94	57	77	969.01
94	57	78	957.88
94	57	79	942.02
94	57	80	905.42
94	58	71	907.86
94	58	72	942.28
94	58	73	910.63
94	58	74	921.52
94	58	75	943.11
94	58	76	984.81
94	58	77	995.69
94	58	78	997.53
94	58	79	984.5
94	58	80	956.32
94	59	71	943.05
94	59	72	1007.3
94	59	73	992.06
94	59	74	976.97
94	59	75	960.16
94	59	76	948.93
94	59	77	939.21
94	59	78	935.16
94	59	79	958.34
94	59	80	952.65
94	60	71	860.01
94	60	72	899.05
94	60	73	857.76
94	60	74	847.18
94	60	75	870.7
94	60	76	881.35
94	60	77	850.2
94	60	78	803.86
94	60	79	772.15
94	60	80	772.12
94	61	71	634.8
94	61	72	620.34
94	61	73	624.89
94	61	74	664.58
94	61	75	781.46
94	61	76	859.93
94	61	77	867.39
94	61	78	823.42
94	61	79	757.24
94	61	80	749.96
94	62	71	717.49
94	62	72	753.5
94	62	73	790.29
94	62	74	842.26
94	62	75	889.87
94	62	76	941.1
94	62	77	956.13
94	62	78	942.89
94	62	79	920.13
94	62	80	925.37
94	63	71	855.86
94	63	72	914.88
94	63	73	951.35
94	63	74	989.13
94	63	75	1006.2
94	63	76	982.2
94	63	77	944.46
94	63	78	915.02
94	63	79	948.55
94	63	80	985.86
94	64	71	885.08
94	64	72	964.47
94	64	73	980.73
94	64	74	989.54
94	64	75	1018.3
94	64	76	985.86
94	64	77	943
94	64	78	899.88
94	64	79	901.34
94	64	80	911.37
94	65	71	859.72
94	65	72	973.62
94	65	73	978.48
94	65	74	962.63
94	65	75	988.08
94	65	76	988.16
94	65	77	974.48
94	65	78	935.22
94	65	79	884.6
94	65	80	832.49
94	66	71	842.13
94	66	72	950.73
94	66	73	970.46
94	66	74	974.5
94	66	75	995.84
94	66	76	987.1
94	66	78	967.32
94	66	79	922.57
94	66	80	857.98
94	67	69	759.21
94	67	70	797.43
94	67	71	802.68
94	67	72	901.28
94	67	73	943.46
94	67	74	957.21
94	67	75	969.66
94	67	76	970.96
94	67	78	975.13
94	67	79	918.88
94	67	80	835.96
94	68	69	676.66
94	68	70	714.37
94	68	71	759.09
94	68	72	890.27
94	68	73	937.03
94	68	74	937.61
94	68	75	922.74
94	68	76	939.43
94	68	78	956.64
94	68	79	892.93
94	68	80	803.95
94	69	69	671.61
94	69	70	683.01
94	69	71	705.37
94	69	72	833.91
94	69	73	882
94	69	74	877.96
94	69	75	864.65
94	69	76	863.31
94	69	78	855.16
94	69	79	824.79
94	69	80	784.97
94	70	69	682.09
94	70	70	669.09
94	70	71	663.97
94	70	72	784.93
94	70	73	830.84
94	70	74	822.84
94	70	75	817.52
94	70	76	812.61
94	71	71	652.09
94	71	72	765.93
94	71	73	815.27
94	71	74	811.92
94	71	75	805.06
94	71	76	793.03
94	72	71	644.35
94	72	72	759.55
94	72	73	824.67
94	72	74	831.86
94	72	75	825.6
94	72	76	811.69
94	73	71	638.94
94	73	72	757.31
94	73	73	833.29
94	73	74	832.46
94	73	75	819.61
94	73	76	815.71
94	74	74	818.99
94	74	75	801.15
94	74	76	807.61
95	50	71	880.95
95	50	72	842.69
95	50	73	829.18
95	51	71	878.85
95	51	72	853.54
95	51	73	847.02
95	52	71	858.84
95	52	72	870.7
95	52	73	882.13
95	53	69	640.11
95	53	70	680.69
95	53	71	834.98
95	53	72	882.37
95	53	73	902.85
95	53	77	907.62
95	53	78	893.14
95	53	79	873.49
95	53	80	821.3
95	54	69	639.18
95	54	70	660.91
95	54	71	801.56
95	54	72	835.79
95	54	73	840.36
95	54	77	939.65
95	54	78	935.86
95	54	79	921.71
95	54	80	829.94
95	55	69	640.12
95	55	70	658.12
95	55	71	805.24
95	55	72	839.74
95	55	73	849.62
95	55	77	1001.9
95	55	78	983.08
95	55	79	949.24
95	55	80	872.94
95	56	69	677.45
95	56	70	678.61
95	56	71	826.5
95	56	72	870.25
95	56	73	876.97
95	56	77	983.14
95	56	78	977.13
95	56	79	995.02
95	56	80	910.88
95	57	69	771.04
95	57	70	750.62
95	57	71	848.36
95	57	72	878.5
[truncated: 7,412 more rows]
