# Supplementary material for: From mathematics to medicine: A practical primer on topological data analysis (TDA) and the development of related analytic tools for the functional discovery of latent structure in fMRI data
Source: PLoS One. 2021 Aug 12;16(8):e0255859. doi: 10.1371/journal.pone.0255859 (PMC8360597; doi:10.1371/journal.pone.0255859)
Supplement: S1 Data — The included archive of .csv files has one .csv file for each time index. Each .csv file contains a single matrix, which has one column for each of the spatial coordinates x, y, z and one column for the fMRI signal amplitude at voxel (x, y, z) at that time index. This is normalized scan data for a single patient from our study, described in the paper, with an ACC (anterior cingulate cortex) mask applied. This is the data we used, together with our software implementation of our workflow (available at https://github.com/regalski/Wayne-State-TDA), to produce the persistence diagrams, vineyards, and loop locations pictured in the figures and described in the Workflow section of our paper. (ZIP) [file pone.0255859.s004.zip › lea2002_145_121_121_time_267_rdACC.csv]

86	49	77	717.74
86	49	78	700.03
86	49	79	707.67
86	49	80	710.51
86	50	77	709.91
86	50	78	697.34
86	50	79	696.39
86	50	80	696.69
86	51	77	703.87
86	51	78	689.92
86	51	79	700.44
86	51	80	692.92
86	52	77	717.57
86	52	78	679.36
86	52	79	708.44
86	52	80	706.15
86	53	77	798.76
86	53	78	744.71
86	53	79	743.11
86	53	80	734.7
86	54	77	859.32
86	54	78	812.42
86	54	79	801.7
86	54	80	783.59
86	55	77	876.82
86	55	78	848.78
86	55	79	849.42
86	55	80	839.62
86	56	77	851.71
86	56	78	851.33
86	56	79	868.86
86	56	80	871.8
86	57	77	829.09
86	57	78	863.41
86	57	79	883.38
86	57	80	887.62
86	57	81	850.52
86	57	82	821.69
86	58	77	822.24
86	58	78	859.83
86	58	79	886.08
86	58	80	897.58
86	58	81	883.32
86	58	82	870.81
86	59	81	863.98
86	59	82	862.45
86	60	81	785.98
86	60	82	782.79
86	61	81	807.19
86	61	82	809.19
86	62	81	855.63
86	62	82	870.94
86	63	77	861.33
86	63	78	824.2
86	63	79	799.1
86	63	80	791.99
86	63	81	809.18
86	63	82	844.41
86	64	77	850.91
86	64	78	822.06
86	64	79	807.29
86	64	80	768.45
86	64	81	759.37
86	64	82	776.03
86	65	77	846.91
86	65	78	834.33
86	65	79	824.55
86	65	80	782.65
86	65	81	766.96
86	65	82	774.88
86	66	77	857.17
86	66	78	883.09
86	66	79	869.66
86	66	80	809.75
86	66	81	792.01
86	66	82	800.21
86	67	77	835.38
86	67	78	867.94
86	67	79	867.35
86	67	80	810.2
86	68	77	855.69
86	68	78	860.6
86	68	79	852.43
86	68	80	794.51
86	69	77	866.03
86	69	78	831.69
86	69	79	806.5
86	69	80	756.32
86	70	77	783.02
86	70	78	759.36
86	70	79	731.65
86	70	80	717.19
86	71	77	734.54
86	71	78	726.6
86	71	79	717.99
86	71	80	705.56
86	72	77	728.15
86	72	78	725.44
86	72	79	726.77
86	72	80	703.29
86	73	77	728.43
86	73	78	717.8
86	73	79	703.99
86	73	80	690.16
87	46	81	965.35
87	46	82	951.12
87	46	83	935.55
87	46	84	924.37
87	47	81	847.84
87	47	82	846.28
87	47	83	840.77
87	47	84	842.38
87	48	81	760.03
87	48	82	763.75
87	48	83	764.58
87	48	84	766.58
87	49	77	719.78
87	49	78	710.06
87	49	79	722.98
87	49	80	726.53
87	49	81	730.39
87	49	82	728.84
87	49	83	727.86
87	49	84	729.58
87	50	77	713.24
87	50	78	701.95
87	50	79	696.34
87	50	80	702.31
87	50	81	713.71
87	50	82	710.05
87	50	83	711.08
87	50	84	722.27
87	51	77	719.46
87	51	78	706.1
87	51	79	701.92
87	51	80	695.53
87	52	77	759.28
87	52	78	734.67
87	52	79	738.23
87	52	80	717.57
87	53	77	822.62
87	53	78	771.1
87	53	79	751.71
87	53	80	735.77
87	54	77	862.93
87	54	78	818.14
87	54	79	789.8
87	54	80	766.82
87	55	77	858.11
87	55	78	856.49
87	55	79	839.33
87	55	80	819.15
87	55	81	774.59
87	55	82	740.92
87	55	83	713.1
87	55	84	734.93
87	56	77	860.86
87	56	78	866.67
87	56	79	882.1
87	56	80	876
87	56	81	822.5
87	56	82	772.87
87	56	83	718.03
87	56	84	742.41
87	57	77	860.38
87	57	78	884.06
87	57	79	907.22
87	57	80	916.64
87	57	81	861.32
87	57	82	813.16
87	57	83	769.75
87	57	84	766.85
87	58	77	857.54
87	58	78	885.99
87	58	79	912.22
87	58	80	929.33
87	58	81	895.5
87	58	82	873.95
87	58	83	847.19
87	58	84	831.7
87	59	77	887.53
87	59	78	878.66
87	59	79	872.89
87	59	80	850.63
87	59	81	878.37
87	59	82	892.86
87	59	83	863.25
87	59	84	858.1
87	60	77	813.12
87	60	78	800.71
87	60	79	794
87	60	80	794.33
87	60	81	789.63
87	60	82	784.18
87	60	83	794.3
87	60	84	813.02
87	61	77	748.38
87	61	78	747.31
87	61	79	763.2
87	61	80	812.23
87	61	81	802.58
87	61	82	785.21
87	61	83	805.46
87	61	84	825.2
87	62	77	834.44
87	62	78	814.66
87	62	79	808.81
87	62	80	850.53
87	62	81	855.84
87	62	82	851.35
87	62	83	853.3
87	62	84	848.73
87	63	77	889.77
87	63	78	833.42
87	63	79	792.24
87	63	80	800.01
87	63	81	830.81
87	63	82	870.64
87	63	83	833.23
87	63	84	797.42
87	64	77	855.78
87	64	78	802.68
87	64	79	765.32
87	64	80	759.87
87	64	81	788.22
87	64	82	830.35
87	64	83	779.69
87	64	84	742.74
87	65	77	808.91
87	65	78	798.59
87	65	79	775.43
87	65	80	754.65
87	65	81	766.63
87	65	82	795.27
87	65	83	750.13
87	65	84	719.63
87	66	77	835.89
87	66	78	831.86
87	66	79	800.51
87	66	80	753.58
87	66	81	749.51
87	66	82	775.59
87	66	83	732.57
87	66	84	705.27
87	67	77	852.64
87	67	78	830.55
87	67	79	792.33
87	67	80	749.77
87	67	81	740.47
87	67	82	754.2
87	67	83	727.14
87	67	84	702.88
87	68	77	854.54
87	68	78	819.01
87	68	79	781.26
87	68	80	752.06
87	68	81	742.05
87	68	82	749.15
87	68	83	724.87
87	68	84	695.44
87	69	77	797.04
87	69	78	773.69
87	69	79	748.04
87	69	80	734.85
87	70	77	735.19
87	70	78	721.24
87	70	79	712.04
87	70	80	725.94
87	71	77	717.81
87	71	78	713.87
87	71	79	712.99
87	71	80	725.38
87	72	77	723.08
87	72	78	721.77
87	72	79	724.78
87	72	80	723.61
87	73	77	733.66
87	73	78	726.43
87	73	79	720.01
87	73	80	717
87	73	81	723.76
87	73	82	732.58
87	73	83	739.22
87	73	84	750.53
87	74	81	743.58
87	74	82	790.52
87	74	83	810.98
87	74	84	833.66
87	75	81	768.73
87	75	82	864.23
87	75	83	876.06
87	75	84	894.54
87	76	81	771.49
87	76	82	869.55
87	76	83	889.65
87	76	84	910.16
88	46	81	990.17
88	46	82	974.77
88	46	83	954.62
88	46	84	936.28
88	47	81	869.96
88	47	82	862.15
88	47	83	850.3
88	47	84	841.38
88	48	81	772.53
88	48	82	778.79
88	48	83	774.35
88	48	84	768.62
88	49	77	716.38
88	49	78	719.05
88	49	79	750.39
88	49	80	737.8
88	49	81	735.11
88	49	82	747.01
88	49	83	745.32
88	49	84	737.34
88	50	77	711.94
88	50	78	708.06
88	50	79	717.64
88	50	80	712.8
88	50	81	717.52
88	50	82	730.33
88	50	83	732.71
88	50	84	732.2
88	51	77	732.99
88	51	78	710.81
88	51	79	705.73
88	51	80	700.14
88	52	77	795.18
88	52	78	754.2
88	52	79	745.73
88	52	80	725.51
88	53	77	873.71
88	53	78	835.9
88	53	79	799.74
88	53	80	774.19
88	54	77	910.06
88	54	78	876.63
88	54	79	834.03
88	54	80	805.33
88	55	77	903.65
88	55	78	867.18
88	55	79	853.36
88	55	80	835.31
88	55	81	809.97
88	55	82	801.81
88	55	83	795.22
88	55	84	799.99
88	56	77	879.9
88	56	78	849.28
88	56	79	868.21
88	56	80	865.3
88	56	81	827.34
88	56	82	811.12
88	56	83	792.56
88	56	84	821.51
88	57	77	864.94
88	57	78	867.95
88	57	79	883.45
88	57	80	882.73
88	57	81	845.37
88	57	82	821.68
88	57	83	806.29
88	57	84	830.41
88	58	77	860.14
88	58	78	895.54
88	58	79	899.84
88	58	80	894.63
88	58	81	881.8
88	58	82	875.62
88	58	83	864.96
88	58	84	873.55
88	59	77	888.77
88	59	78	901.62
88	59	79	890.28
88	59	80	861.52
88	59	81	884.02
88	59	82	904.15
88	59	83	878.51
88	59	84	877.21
88	60	77	869
88	60	78	860.52
88	60	79	832.4
88	60	80	800.36
88	60	81	784.81
88	60	82	774.2
88	60	83	785.37
88	60	84	801.64
88	61	77	835.22
88	61	78	826.47
88	61	79	823.13
88	61	80	839.47
88	61	81	818.09
88	61	82	798.48
88	61	83	823.33
88	61	84	836.11
88	62	77	829.53
88	62	78	830.42
88	62	79	848.65
88	62	80	897.74
88	62	81	896.21
88	62	82	884.87
88	62	83	896.16
88	62	84	889.7
88	63	77	884.61
88	63	78	835.75
88	63	79	803.92
88	63	80	831.12
88	63	81	875.97
88	63	82	916.93
88	63	83	891.43
88	63	84	855.73
88	64	77	886.64
88	64	78	819.61
88	64	79	766.04
88	64	80	788.1
88	64	81	850.78
88	64	82	908.82
88	64	83	858.02
88	64	84	805.84
88	65	77	869.93
88	65	78	817.07
88	65	79	761.25
88	65	80	763.55
88	65	81	821.59
88	65	82	886.6
88	65	83	828.51
88	65	84	772.14
88	66	77	870.68
88	66	78	809.56
88	66	79	747.34
88	66	80	736.16
88	66	81	786.84
88	66	82	849.06
88	66	83	782.96
88	66	84	733.21
88	67	77	853.34
88	67	78	787.83
88	67	79	732.63
88	67	80	729.45
88	67	81	745.57
88	67	82	764.13
88	67	83	744.72
88	67	84	730.55
88	68	77	814.59
88	68	78	766.76
88	68	79	730.92
88	68	80	732.66
88	68	81	734.35
88	68	82	733.9
88	68	83	736.72
88	68	84	736.55
88	69	77	753.74
88	69	78	734.94
88	69	79	721.78
88	69	80	729.97
88	70	77	726.06
88	70	78	712.37
88	70	79	705.54
88	70	80	727.59
88	71	77	724.22
88	71	78	714.36
88	71	79	712.51
88	71	80	735.13
88	72	77	731.97
88	72	78	729.95
88	72	79	730.52
88	72	80	740.07
88	73	77	726.13
88	73	78	721.17
88	73	79	721.51
88	73	80	738.29
88	73	81	745.58
88	73	82	749.88
88	73	83	760.14
88	73	84	769.22
88	74	81	783.31
88	74	82	828.44
88	74	83	842.86
88	74	84	858.99
88	75	81	833.2
88	75	82	928.59
88	75	83	910.73
88	75	84	926.69
88	76	81	840.02
88	76	82	949.56
88	76	83	899.94
88	76	84	910.59
89	46	81	979.94
89	46	82	973.26
89	46	83	950.57
89	46	84	925.39
89	47	81	888.25
89	47	82	869.69
89	47	83	842.41
89	47	84	817.1
89	48	81	785.58
89	48	82	786.05
89	48	83	777.87
89	48	84	764.16
89	49	77	725.95
89	49	78	729.46
89	49	79	757.08
89	49	80	740.34
89	49	81	735.8
89	49	82	759.75
89	49	83	764.78
89	49	84	753.96
89	50	74	748.47
89	50	75	749.76
89	50	76	754.78
89	50	77	727.34
89	50	78	729
89	50	79	749.19
89	50	80	737.89
89	50	81	734.8
89	50	82	750.06
89	50	83	752.5
89	50	84	742.17
89	51	74	746.41
89	51	75	767.98
89	51	76	795.78
89	51	77	768.25
89	51	78	754.53
89	51	79	752.32
89	51	80	738.4
89	51	81	725.37
89	51	82	732.8
89	51	83	732.58
89	51	84	721.65
89	52	74	781.1
89	52	75	834.32
89	52	76	889.98
89	52	77	849.29
89	52	78	817.32
89	52	79	802.88
89	52	80	777.68
89	52	81	750.72
89	52	82	750.52
89	52	83	745.6
89	52	84	733.26
89	53	74	807.3
89	53	75	870.63
89	53	76	935.18
89	53	77	894.1
89	53	78	869.38
89	53	79	860.81
89	53	80	847.33
89	53	81	832.23
89	53	82	815.85
89	53	83	799.28
89	53	84	782.39
89	54	74	810.27
89	54	75	877.65
89	54	76	934.62
89	54	77	914.41
89	54	78	891.92
89	54	79	875.82
89	54	80	865.81
89	54	81	861.68
89	54	82	856.35
89	54	83	853.65
89	54	84	847.12
89	55	75	868.34
89	55	76	917.24
89	55	77	916.96
89	55	78	898.1
89	55	79	873.17
89	55	80	866.17
89	55	81	866.52
89	55	82	874
89	55	83	889.09
89	55	84	887.55
89	56	75	827.06
89	56	76	879.29
89	56	77	884.13
89	56	78	860.28
89	56	79	863.51
89	56	80	866.62
89	56	81	856.63
89	56	82	865.43
89	56	83	891.27
89	56	84	888.12
89	57	75	824.11
89	57	76	857.27
89	57	77	870.94
89	57	78	872.98
89	57	79	852.31
89	57	80	839.95
89	57	81	849.21
89	57	82	865.51
89	57	83	891.77
89	57	84	915.32
89	58	77	879.39
89	58	78	917.29
89	58	79	876.98
89	58	80	849.98
89	58	81	888.55
89	58	82	910.39
89	58	83	923.07
89	58	84	947.56
89	59	77	880.84
89	59	78	900.16
89	59	79	900.92
89	59	80	893.59
89	59	81	910.72
89	59	82	915.74
89	59	83	890.25
89	59	84	890.43
89	60	77	850.11
89	60	78	835.85
89	60	79	827.04
89	60	80	807.48
89	60	81	775.68
89	60	82	746.76
89	60	83	722.48
89	60	84	747.68
89	61	77	828.93
89	61	78	806.67
89	61	79	807.72
89	61	80	819.85
89	61	81	796.88
89	61	82	780.3
89	61	83	775.31
89	61	84	797.49
89	62	77	828.35
89	62	78	821.8
89	62	79	853.01
89	62	80	924.96
89	62	81	928.2
89	62	82	935.97
89	62	83	928.78
89	62	84	910.06
89	63	77	863.02
89	63	78	826.78
89	63	79	824.16
89	63	80	880.07
89	63	81	921.84
89	63	82	958.78
89	63	83	931.67
89	63	84	892.89
89	64	77	877.96
89	64	78	811.75
89	64	79	779.04
89	64	80	825.9
89	64	81	889.45
89	64	82	952.73
89	64	83	918.3
89	64	84	859.58
89	65	77	881.51
89	65	78	812
89	65	79	767.31
89	65	80	800.08
89	65	81	873.77
89	65	82	956.92
89	65	83	907.73
89	65	84	835.89
89	66	75	882.75
89	66	76	869.05
89	66	77	849.26
89	66	78	786.35
89	66	79	735.78
89	66	80	757.81
89	66	81	843.16
89	66	82	944.94
89	66	83	868.46
89	66	84	789.03
89	67	75	898.12
89	67	76	861.87
89	67	77	799.8
89	67	78	756.87
89	67	79	722.35
89	67	80	736.97
89	67	81	780.11
89	67	82	824.72
89	67	83	786.7
89	67	84	752.19
89	68	75	875.3
89	68	76	823.53
89	68	77	767.96
89	68	78	747.86
89	68	79	733.24
89	68	80	741.93
89	68	81	751.38
89	68	82	759.36
89	68	83	753.12
89	68	84	745.64
89	69	74	856.22
89	69	75	817.78
89	69	76	779.31
89	69	77	747.83
89	69	78	742.3
89	69	79	740.44
89	69	80	745.29
89	69	81	750.68
89	69	82	757.63
89	69	83	756.94
89	69	84	753.64
89	70	74	807.95
89	70	75	784.56
89	70	76	760.48
89	70	77	735.14
89	70	78	725.55
89	70	79	722.95
89	70	80	736.86
89	70	81	744.92
89	70	82	751
89	70	83	749.52
89	70	84	747.88
89	71	74	773.56
89	71	75	764.03
89	71	76	750.7
89	71	77	733.77
89	71	78	725.72
89	71	79	723
89	71	80	738.96
89	71	81	741.59
89	71	82	740.54
89	71	83	732.42
89	71	84	729.1
89	72	74	776.59
89	72	75	763.56
89	72	76	747.82
89	72	77	739.51
89	72	78	737.78
89	72	79	739.62
89	72	80	748.35
89	72	81	746
89	72	82	738.5
89	72	83	728.27
89	72	84	716.02
89	73	74	770.22
89	73	75	763.75
89	73	76	746.66
89	73	77	727.8
89	73	78	723.67
89	73	79	727.94
89	73	80	753.08
89	73	81	771.68
89	73	82	789.85
89	73	83	799.1
89	73	84	806.26
89	74	81	831.39
89	74	82	872.33
89	74	83	878.65
89	74	84	890.37
89	75	81	905.86
89	75	82	958.94
89	75	83	926.26
89	75	84	923.97
89	76	81	911.52
89	76	82	981.47
89	76	83	935.3
89	76	84	933.7
90	46	81	949.01
90	46	82	951.49
90	46	83	936.43
90	46	84	915.15
90	47	81	897.53
90	47	82	876.71
90	47	83	840.75
90	47	84	800.4
90	48	81	796.14
90	48	82	789.02
90	48	83	778.02
90	48	84	760.81
90	49	74	770.41
90	49	75	766.25
90	49	76	760.35
90	49	81	735.97
90	49	82	760
90	49	83	765.84
90	49	84	754.05
90	50	74	751.84
90	50	75	756.58
90	50	76	764.38
90	50	77	755.53
90	50	78	752.56
90	50	79	766.57
90	50	80	769.91
90	50	81	768.34
90	50	82	766.37
90	50	83	749.49
90	50	84	720.3
90	51	74	741.89
90	51	75	769.79
90	51	76	806.62
90	51	77	806.68
90	51	78	800.14
90	51	79	801.87
90	51	80	792.47
90	51	81	779.01
90	51	82	766.79
90	51	83	750.48
90	51	84	722.22
90	52	74	785.04
90	52	75	843.27
90	52	76	900.31
90	52	77	896.98
90	52	78	884.92
90	52	79	879.3
90	52	80	846.91
90	52	81	820.18
90	52	82	807.7
90	52	83	786.15
90	52	84	748.59
90	53	74	807.08
90	53	75	866.96
90	53	76	916.45
90	53	77	899.6
90	53	78	898.28
90	53	79	931.13
90	53	80	925.18
90	53	81	914.77
90	53	82	889.78
90	53	83	855.41
90	53	84	802.76
90	54	74	800.63
90	54	75	859.22
90	54	76	910.92
90	54	77	890.21
90	54	78	882.48
90	54	79	904.44
90	54	80	917.36
90	54	81	937.21
90	54	82	927.36
90	54	83	913.52
90	54	84	885.49
90	55	74	808.71
90	55	75	848.6
90	55	76	898.17
90	55	77	911.46
90	55	78	918.66
90	55	79	893.95
90	55	80	890.84
90	55	81	922.09
90	55	82	929.72
90	55	83	935.16
90	55	84	929.7
90	56	74	824.16
90	56	75	817.86
90	56	76	869.06
90	56	77	901.9
90	56	78	912.65
90	56	79	898.68
90	56	80	893.31
90	56	81	917.2
90	56	82	923.44
90	56	83	927.75
90	56	84	921.83
90	57	74	866.05
90	57	75	820.28
90	57	76	853.75
90	57	77	883.81
90	57	78	907.58
90	57	79	870.52
90	57	80	851.38
90	57	81	909.26
90	57	82	932.86
90	57	83	938.36
90	57	84	940.75
90	58	74	924.41
90	58	75	903.37
90	58	76	891.24
90	58	77	905.52
90	58	78	954.23
90	58	79	890.01
90	58	80	860.38
90	58	81	955.97
90	58	82	991.88
90	58	83	973.55
90	58	84	986.22
90	59	75	890.79
90	59	76	877.7
90	59	77	877.07
90	59	78	886.45
90	59	79	905.14
90	59	80	940.52
90	59	81	996.23
90	59	82	1004.4
90	59	83	928.47
90	59	84	929.71
90	60	75	801.52
90	60	76	785.53
90	60	77	765.77
90	60	78	745.95
90	60	79	767.22
90	60	80	796.21
90	60	81	774.62
90	60	82	744.31
90	60	83	698.35
90	60	84	731.19
90	61	77	750.93
90	61	78	722.6
90	61	79	738.21
90	61	80	772.31
90	61	81	730.48
90	61	82	699.1
90	61	83	679.34
90	61	84	728.48
90	62	75	871
90	62	76	844.3
90	62	77	848.73
90	62	78	838.86
90	62	79	862.3
90	62	80	915.96
90	62	81	877.06
90	62	82	853.28
90	62	83	833.64
90	62	84	855.19
90	63	75	829.53
90	63	76	822.77
90	63	77	861.62
90	63	78	843.69
90	63	79	855.91
90	63	80	906.49
90	63	81	911.48
90	63	82	915.76
90	63	83	901.65
90	63	84	897.59
90	64	75	823.1
90	64	76	818.02
90	64	77	836.04
90	64	78	792.88
90	64	79	792
90	64	80	857.63
90	64	81	888.21
90	64	82	917.32
90	64	83	902.74
90	64	84	880.78
90	65	74	847.34
90	65	75	869.66
90	65	76	867.9
90	65	77	837.07
90	65	78	773.11
90	65	79	757.46
90	65	80	838.08
90	65	81	894.46
90	65	82	945.11
90	65	83	916.4
90	65	84	875.27
90	66	74	876.59
90	66	75	894.43
90	66	76	857.05
90	66	77	785.55
90	66	78	743.81
90	66	79	732.03
90	66	80	777.55
90	66	81	868.8
90	66	82	957.35
90	66	83	900.56
90	66	84	841.85
90	67	74	903.24
90	67	75	875.59
90	67	76	819.43
90	67	77	746.02
90	67	78	727.62
90	67	79	731
90	67	80	763.64
90	67	81	814.65
90	67	82	860.16
90	67	83	807.55
90	67	84	767.44
90	68	74	916.71
90	68	75	846.12
90	68	76	784.05
90	68	77	745.44
90	68	78	744.97
90	68	79	756.41
90	68	80	781.65
90	68	81	783.43
90	68	82	781.99
90	68	83	752.91
90	68	84	743.98
90	69	74	863.51
90	69	75	814.35
90	69	76	777.75
90	69	77	763.41
90	69	78	763.91
90	69	79	766.75
90	69	80	767.53
90	69	81	757.5
90	69	82	750.47
90	69	83	752.79
90	69	84	760.51
90	70	74	810.85
90	70	75	793.8
90	70	76	770.72
90	70	77	749.44
90	70	78	743.75
90	70	79	745.27
90	70	80	751.99
90	70	81	748.08
90	70	82	745
90	70	83	746.26
90	70	84	755.62
90	71	74	774.68
90	71	75	776.29
90	71	76	760.44
90	71	77	732.1
90	71	78	732.99
90	71	79	740.89
90	71	80	754.17
90	71	81	753.96
90	71	82	750.66
90	71	83	740.61
90	71	84	746.24
90	72	74	777.99
90	72	75	771.1
90	72	76	757.54
90	72	77	736.84
90	72	78	742.62
90	72	79	756.17
90	72	80	772.01
90	72	81	784.76
90	72	82	792.46
90	72	83	771.36
90	72	84	761.8
90	73	74	791.27
90	73	75	781.95
90	73	76	764.28
90	73	81	835.57
90	73	82	857.35
90	73	83	846.23
90	73	84	843.06
90	74	81	906.42
90	74	82	932.21
90	74	83	924.49
90	74	84	924.93
90	75	81	974.73
90	75	82	993.17
90	75	83	971.08
90	75	84	957.59
90	76	81	970.5
90	76	82	996.5
90	76	83	975.48
90	76	84	964.25
91	47	81	907.64
91	47	82	898.46
91	47	83	882.81
91	47	84	864.12
91	48	81	819.47
91	48	82	807.1
91	48	83	804.08
91	48	84	799.17
91	49	74	785.44
91	49	75	784.13
91	49	76	779.36
91	49	81	756.72
91	49	82	771.11
91	49	83	773.91
91	49	84	767.14
91	50	74	761.56
91	50	75	769.2
91	50	76	768.28
91	50	81	782.14
91	50	82	779.11
91	50	83	766.03
91	50	84	743.93
91	51	74	757.33
91	51	75	768.57
91	51	76	788.99
91	51	81	777.88
91	51	82	762.32
91	51	83	745.75
91	51	84	731.22
91	52	74	816.76
91	52	75	855.74
91	52	76	884.72
91	52	81	799.21
91	52	82	780
91	52	83	761.25
91	52	84	740.82
91	53	74	857.79
91	53	75	900.19
91	53	76	914.26
91	53	81	911.84
91	53	82	870.19
91	53	83	832.2
91	53	84	786.95
91	54	74	848.02
91	54	75	897.9
91	54	76	899.31
91	54	81	955.89
91	54	82	925.88
91	54	83	898.85
91	54	84	863.56
91	55	74	840.87
91	55	75	887.54
91	55	76	909.4
91	55	81	960.27
91	55	82	947.69
91	55	83	940.01
91	55	84	923.32
91	56	74	831.02
91	56	75	861.63
91	56	76	899.12
91	56	81	960.31
91	56	82	955.07
91	56	83	950.25
91	56	84	933.37
91	57	74	848.37
91	57	75	843.66
91	57	76	880.62
91	57	77	916.83
91	57	78	953.54
91	57	79	951.81
91	57	80	947.45
91	57	81	959.44
91	57	82	948.9
91	57	83	933.65
91	57	84	931.48
91	58	74	916.98
91	58	75	900.87
91	58	76	912.83
91	58	77	946.03
91	58	78	997.05
91	58	79	979.11
91	58	80	970.22
91	58	81	994.15
91	58	82	991.02
91	58	83	968.35
91	58	84	978.78
91	59	74	908.38
91	59	75	919.33
91	59	76	902.64
91	59	77	903.19
91	59	78	923.72
91	59	79	948.37
91	59	80	970.56
91	59	81	971.31
91	59	82	977.75
91	59	83	943.59
91	59	84	937.78
91	60	74	815.97
91	60	75	786.17
91	60	76	772.6
91	60	77	769.42
91	60	78	768.44
91	60	79	788.66
91	60	80	807.66
91	60	81	819.78
91	60	82	804.78
91	60	83	755.11
91	60	84	732.32
91	61	74	777.19
91	61	75	660.23
91	61	76	702.45
91	61	77	748.37
91	61	78	752.35
91	61	79	770.8
91	61	80	785.39
91	61	81	797.34
91	61	82	775.36
91	61	83	714.78
91	61	84	694.44
91	62	74	948.34
91	62	75	736.62
91	62	76	792.79
91	62	77	885.66
91	62	78	893.41
91	62	79	915.46
91	62	80	935.72
91	62	81	929.93
91	62	82	908.94
91	62	83	855.88
91	62	84	844.69
91	63	74	915.14
91	63	75	808.34
91	63	76	841.84
91	63	77	881.29
91	63	78	861.62
91	63	79	884.49
91	63	80	934.53
91	63	81	947.98
91	63	82	941.8
91	63	83	898.71
91	63	84	907.26
91	64	74	806.93
91	64	75	877.74
91	64	76	870.48
91	64	77	830.81
91	64	78	792.7
91	64	79	805.64
91	64	80	862
91	64	81	893.34
91	64	82	912.3
91	64	83	878.81
91	64	84	890.29
91	65	74	843.91
91	65	75	907.54
91	65	76	900.55
91	65	77	830.81
91	65	78	782.1
91	65	79	778.29
91	65	80	825.96
91	65	81	884.75
91	65	82	933.91
91	65	83	900.2
91	65	84	893.78
91	66	74	847.17
91	66	75	906.23
91	66	76	881.94
91	66	77	794.68
91	66	78	753.4
91	66	79	745.3
91	66	80	780.51
91	66	81	868.97
91	66	82	947.71
91	66	83	913.83
91	66	84	886.76
91	67	74	871.3
91	67	75	881.56
91	67	76	842.86
91	67	81	816.89
91	67	82	866.38
91	67	83	842.28
91	67	84	815.5
91	68	74	928.63
91	68	75	858.16
91	68	76	802.96
91	68	81	787
91	68	82	787.63
91	68	83	771.53
91	68	84	770.97
91	69	74	863.22
91	69	75	819.87
91	69	76	786.91
91	69	81	769.65
91	69	82	755.07
91	69	83	752.88
91	69	84	771.7
91	70	74	811.84
91	70	75	801.75
91	70	76	783.2
91	70	81	755.8
91	70	82	749.76
91	70	83	744.42
91	70	84	756.21
91	71	74	785.49
91	71	75	798.32
91	71	76	785.85
91	71	81	767.37
91	71	82	772.87
91	71	83	755.02
91	71	84	756.3
91	72	74	773.74
91	72	75	765.91
91	72	76	749.77
91	72	81	812.49
91	72	82	825.66
91	72	83	806.41
91	72	84	800.32
91	73	74	782.24
91	73	75	763.11
91	73	76	744.02
91	73	81	878.9
91	73	82	899.13
91	73	83	888.07
91	73	84	883.6
91	74	74	808.6
91	74	75	789.81
91	74	76	765.49
91	74	81	950.99
91	74	82	968.26
91	74	83	976.23
91	74	84	974.52
91	75	81	1010
91	75	82	1015.6
91	75	83	1009.5
91	75	84	1006
91	76	81	995.87
91	76	82	1013.5
91	76	83	1001.5
91	76	84	1001.4
92	47	81	965.04
92	47	82	952.43
92	47	83	940.18
92	47	84	940.34
92	48	81	861.5
92	48	82	865.06
92	48	83	867.53
92	48	84	873
92	49	74	801.15
92	49	75	809.67
92	49	76	803.26
92	49	81	788.05
92	49	82	809.29
92	49	83	814.91
92	49	84	811.21
92	50	74	772.64
92	50	75	791.82
92	50	76	784.75
92	50	81	781.15
92	50	82	785.33
92	50	83	783.66
92	50	84	774.24
92	51	74	785.69
92	51	75	775.17
92	51	76	757.4
92	51	81	766.38
92	51	82	758.63
92	51	83	757.07
92	51	84	759.55
92	52	74	855.02
92	52	75	855.77
92	52	76	843.14
92	52	81	760.82
92	52	82	753.69
92	52	83	752.06
92	52	84	749.35
92	53	74	919.79
92	53	75	929.97
92	53	76	907.44
92	53	81	820.56
92	53	82	804.39
92	53	83	787.25
92	53	84	760.56
92	54	74	922.55
92	54	75	952.12
92	54	76	925.52
92	54	81	873.84
92	54	82	855.1
92	54	83	833.14
92	54	84	802.74
92	55	74	909.07
92	55	75	958.24
92	55	76	943.75
92	55	81	916.97
92	55	82	898.32
92	55	83	884.07
92	55	84	858.98
92	56	74	883.48
92	56	75	939.23
92	56	76	943.29
92	56	81	914.77
92	56	82	903.75
92	56	83	896.35
92	56	84	884.14
92	57	74	869.06
92	57	75	894.16
92	57	76	913.77
92	57	77	929.27
92	57	78	944.33
92	57	79	950.68
92	57	80	938.73
92	57	81	918.92
92	57	82	900.21
92	57	83	885.63
92	57	84	888.64
92	58	74	903.12
92	58	75	888.89
92	58	76	912.15
92	58	77	944.11
92	58	78	980.55
92	58	79	985.47
92	58	80	978.39
92	58	81	954.64
92	58	82	933.73
92	58	83	918.89
92	58	84	926.93
92	59	74	940.61
92	59	75	947.55
92	59	76	921.12
92	59	77	910.18
92	59	78	925.49
92	59	79	952.67
92	59	80	965.69
92	59	81	934.39
92	59	82	926.44
92	59	83	919.87
92	59	84	905.85
92	60	74	881.21
92	60	75	864.49
92	60	76	833.27
92	60	77	820.22
92	60	78	823.97
92	60	79	824.2
92	60	80	824.12
92	60	81	863.31
92	60	82	871.06
92	60	83	836.52
92	60	84	754.13
92	61	74	837.19
92	61	75	693.64
92	61	76	750.68
92	61	77	817.33
92	61	78	822.37
92	61	79	813.37
92	61	80	815.85
92	61	81	902.44
92	61	82	928.47
92	61	83	881.61
92	61	84	771.58
92	62	74	918.08
92	62	75	626.58
92	62	76	755.66
92	62	77	914.93
92	62	78	900.32
92	62	79	912.24
92	62	80	940.08
92	62	81	1002
92	62	82	1021.1
92	62	83	982.72
92	62	84	916.06
92	63	74	881.4
92	63	75	769.49
92	63	76	847.98
92	63	77	911.96
92	63	78	865.49
92	63	79	887.3
92	63	80	936.6
92	63	81	970.74
92	63	82	986.15
92	63	83	959.67
92	63	84	954.54
92	64	74	770.74
92	64	75	899.81
92	64	76	913.82
92	64	77	884.55
92	64	78	823.13
92	64	79	817.19
92	64	80	851.56
92	64	81	900.91
92	64	82	932.56
92	64	83	905.87
92	64	84	919.07
92	65	74	800.52
92	65	75	914.66
92	65	76	943.9
92	65	77	920.28
92	65	78	836.19
92	65	79	797.23
92	65	80	798.9
92	65	81	870.26
92	65	82	923.47
92	65	83	902.35
92	65	84	914.98
92	66	74	853.84
92	66	75	909.19
92	66	76	905.48
92	66	77	865.89
92	66	78	823.33
92	66	79	787.13
92	66	80	773.7
92	66	81	841.98
92	66	82	908
92	66	83	917.22
92	66	84	929.91
92	67	74	897.5
92	67	75	898.98
92	67	76	875.17
92	67	81	800.93
92	67	82	849.55
92	67	83	869.94
92	67	84	876.92
92	68	74	911.78
92	68	75	887.66
92	68	76	857.87
92	68	81	780.83
92	68	82	792.39
92	68	83	799.42
92	68	84	811.07
92	69	74	873.8
92	69	75	836.17
92	69	76	803.63
92	69	81	772.05
92	69	82	770.32
92	69	83	760.89
92	69	84	787.34
92	70	74	842.57
92	70	75	807.02
92	70	76	775.41
92	70	81	759.08
92	70	82	767.29
92	70	83	749.38
92	70	84	763.23
92	71	74	836.42
92	71	75	808.35
92	71	76	774.79
92	71	81	769.18
92	71	82	791.93
92	71	83	772.65
92	71	84	771.84
92	72	74	819.54
92	72	75	801.26
92	72	76	772.98
92	72	81	837.67
92	72	82	853.79
92	72	83	838.77
92	72	84	839.92
92	73	74	809.67
92	73	75	794.97
92	73	76	773.66
92	73	81	908.12
92	73	82	923.64
92	73	83	916.79
92	73	84	916.07
92	74	74	811.54
92	74	75	795.55
92	74	76	780.06
92	74	81	971.18
92	74	82	993.38
92	74	83	1006.5
92	74	84	1007
92	75	81	1012.2
92	75	82	1026.5
92	75	83	1033.7
92	75	84	1046.8
92	76	81	993.69
92	76	82	1012.4
92	76	83	1009.2
92	76	84	1029.6
93	49	74	820.1
93	49	75	824.25
93	49	76	812.05
93	50	74	809.36
93	50	75	806.33
93	50	76	791.22
93	50	81	790.03
93	50	82	796.19
93	50	83	801.36
93	50	84	807.91
93	51	74	797.61
93	51	75	776.44
93	51	76	753.11
93	51	81	775.41
93	51	82	771.3
93	51	83	776.82
93	51	84	790.92
93	52	74	828.38
93	52	75	799.8
93	52	76	777.81
93	52	81	767.68
93	52	82	757.66
93	52	83	771.49
93	52	84	794.2
93	53	74	894.05
93	53	75	874.8
93	53	76	846.91
93	53	81	752.74
93	53	82	750.75
93	53	83	759.94
93	53	84	768.29
93	54	71	710.72
93	54	72	799.24
93	54	73	871.31
93	54	74	947.37
93	54	75	954.12
93	54	76	923.01
93	54	81	781.76
93	54	82	775.76
93	54	83	766.37
93	54	84	755.31
93	55	71	721.78
93	55	72	788.61
93	55	73	842.55
93	55	74	952.39
93	55	75	988.86
93	55	76	973.53
93	55	81	837.61
93	55	82	812.3
93	55	83	791.9
93	55	84	779.24
93	56	71	779.94
93	56	72	816.33
93	56	73	821.5
93	56	74	933.9
93	56	75	987.56
93	56	76	980.81
93	56	81	832.64
93	56	82	807.17
93	56	83	786.34
93	56	84	786.08
93	57	71	883.72
93	57	72	882.79
93	57	73	822.02
93	57	74	900.69
93	57	75	949.88
93	57	76	952.36
93	57	77	938.3
93	57	78	931.28
93	57	79	925.77
93	57	80	894.92
93	58	71	932.57
93	58	72	967.71
93	58	73	911.53
93	58	74	909.97
93	58	75	915.45
93	58	76	938.35
93	58	77	957.79
93	58	78	974.63
93	58	79	971.76
93	58	80	947.78
93	59	71	914.6
93	59	72	978
93	59	73	970.17
93	59	74	959.67
93	59	75	946.51
93	59	76	926.98
93	59	77	919.64
93	59	78	922.53
93	59	79	937.82
93	59	80	943.38
93	60	71	857.38
93	60	72	888.44
93	60	73	876.86
93	60	74	868.59
93	60	75	898.14
93	60	76	875.31
93	60	77	849.11
93	60	78	835.93
93	60	79	809.07
93	60	80	806.21
93	61	74	693.75
93	61	75	755.22
93	61	76	814.47
93	61	77	851.38
93	61	78	841.22
93	61	79	801.32
93	61	80	797.49
93	62	71	800.91
93	62	72	943.09
93	62	73	918.9
93	62	74	869.1
93	62	75	753.97
93	62	76	840.44
93	62	77	927.67
93	62	78	901.74
93	62	79	903.82
93	62	80	930.42
93	63	71	825.28
93	63	72	938.48
93	63	73	968.86
93	63	74	961.08
93	63	75	887.77
93	63	76	900.46
93	63	77	913.76
93	63	78	872.71
93	63	79	893.52
93	63	80	925.22
93	64	71	872.51
93	64	72	894.13
93	64	73	911.81
93	64	74	917.92
93	64	75	958.73
93	64	76	941.64
93	64	77	903.59
93	64	78	849
93	64	79	836.21
93	64	80	843.03
93	65	71	862.88
93	65	72	938.08
93	65	73	924.48
93	65	74	883.03
93	65	75	931.5
93	65	76	952.2
93	65	77	947.06
93	65	78	881.77
93	65	79	828.98
93	65	80	787.88
93	66	71	860.49
93	66	72	957.85
93	66	73	968.43
93	66	74	946.95
93	66	75	953.11
93	66	76	945.57
93	67	71	866.53
93	67	72	950.76
93	67	73	984.04
93	67	74	975.53
93	67	75	950.41
93	67	76	931.74
93	67	81	772.26
93	67	82	800.8
93	67	83	860.73
93	67	84	896.11
93	68	71	823.71
93	68	72	948.75
93	68	73	979.01
93	68	74	941.96
93	68	75	909.41
93	68	76	896.33
93	68	81	776.18
93	68	82	793.63
93	68	83	808.09
93	68	84	824.74
93	69	71	749.46
93	69	72	880.43
93	69	73	918.56
93	69	74	883.5
93	69	75	854.65
93	69	76	830.12
93	69	81	778.73
93	69	82	793.58
93	69	83	769.96
93	69	84	779.98
93	70	74	834.85
93	70	75	813.12
93	70	76	790.38
93	70	81	766.53
93	70	82	786.21
93	70	83	759.42
93	70	84	765.7
93	71	74	820.96
93	71	75	809.85
93	71	76	791.14
93	71	81	764
93	71	82	793.89
93	71	83	788.16
93	71	84	793.33
93	72	74	823.67
93	72	75	829.97
93	72	76	806.94
93	72	81	846
93	72	82	864.13
93	72	83	867.21
93	72	84	877.58
93	73	74	821.76
93	73	75	826.25
93	73	76	808.54
93	73	81	925.53
93	73	82	938.29
93	73	83	934.06
93	73	84	943.06
93	74	74	835.31
93	74	75	821.8
93	74	76	809.65
94	49	74	831.31
94	49	75	833.51
94	49	76	822.69
94	50	71	874.16
94	50	72	823.6
94	50	73	810.9
94	50	74	825.19
94	50	75	813.02
94	50	76	803.17
94	51	71	855.42
94	51	72	837.35
94	51	73	831.31
94	51	74	817.91
94	51	75	790.32
94	51	76	772.65
94	52	71	828.01
94	52	72	836.17
94	52	73	836.96
94	52	74	829.43
94	52	75	809.2
94	52	76	791.25
94	53	69	651.57
94	53	70	688.93
94	53	71	823.66
94	53	72	841.63
94	53	73	854.2
94	53	74	866.08
94	53	75	853.51
94	53	76	837.18
94	54	69	625.65
94	54	70	641.54
94	54	71	781.6
94	54	72	837.12
94	54	73	870.85
94	54	74	903.1
94	54	75	915.15
94	54	76	912.43
94	54	78	841.77
94	54	79	847.23
94	54	80	801.97
94	55	69	607.68
94	55	70	626.27
94	55	71	763.21
94	55	72	818.16
94	55	73	856.53
94	55	74	942.69
94	55	75	983.85
94	55	76	983.32
94	55	78	902.58
94	55	79	887.76
94	55	80	842.95
94	56	69	668.37
94	56	70	675.56
94	56	71	796.99
94	56	72	842.46
94	56	73	855.9
94	56	74	952.64
94	56	75	998.64
94	56	76	1006.3
94	56	78	935.44
94	56	79	936.2
94	56	80	877.78
94	57	71	846.9
94	57	72	870.3
94	57	73	844.25
94	57	74	915.74
94	57	75	974.01
94	57	76	1005.8
94	57	77	965.15
94	57	78	938.94
94	57	79	942.96
94	57	80	899.38
94	58	71	909.79
94	58	72	936.14
94	58	73	901.48
94	58	74	926.44
94	58	75	963.14
94	58	76	1008.9
94	58	77	1000.7
94	58	78	992.54
94	58	79	986.55
94	58	80	952.38
94	59	71	952.12
94	59	72	990.45
94	59	73	982.33
94	59	74	977.25
94	59	75	967.35
94	59	76	957.06
94	59	77	941.37
94	59	78	929.33
94	59	79	951.41
94	59	80	954.6
94	60	71	861.07
94	60	72	871
94	60	73	850.55
94	60	74	841.98
94	60	75	863.6
94	60	76	876.31
94	60	77	856.12
94	60	78	818.72
94	60	79	782.06
94	60	80	784.07
94	61	71	637.53
94	61	72	657.01
94	61	73	624.78
94	61	74	643.7
94	61	75	748.64
94	61	76	844.03
94	61	77	874.49
94	61	78	846.52
94	61	79	765.35
94	61	80	746.1
94	62	71	717.41
94	62	72	790.36
94	62	73	801.04
94	62	74	843.01
94	62	75	892.82
94	62	76	941.12
94	62	77	959.13
94	62	78	953.78
94	62	79	920.96
94	62	80	920.25
94	63	71	870.74
94	63	72	939.8
94	63	73	977.35
94	63	74	1014.3
94	63	75	1013.4
94	63	76	981.34
94	63	77	942.51
94	63	78	918.09
94	63	79	921.7
94	63	80	930.06
94	64	71	898.16
94	64	72	960.62
94	64	73	998.95
94	64	74	1016.7
94	64	75	1012.4
94	64	76	972.95
94	64	77	930.09
94	64	78	893.93
94	64	79	876.3
94	64	80	866.3
94	65	71	872.68
94	65	72	970.63
94	65	73	975.54
94	65	74	954.71
94	65	75	966.18
94	65	76	962.25
94	65	77	956.53
94	65	78	937.21
94	65	79	895.59
94	65	80	846.51
94	66	71	861.17
94	66	72	962.8
94	66	73	977.6
94	66	74	977.69
94	66	75	991.03
94	66	76	982.24
94	66	78	975.37
94	66	79	930.6
94	66	80	859.01
94	67	69	728.33
94	67	70	785.55
94	67	71	832.79
94	67	72	927.44
94	67	73	964.63
94	67	74	973.32
94	67	75	975.77
94	67	76	971.07
94	67	78	972.2
94	67	79	922.89
94	67	80	843.93
94	68	69	653.62
94	68	70	710.36
94	68	71	781.09
94	68	72	898.3
94	68	73	936.1
94	68	74	923.69
94	68	75	911.85
94	68	76	915.47
94	68	78	925.6
94	68	79	885.92
94	68	80	822.98
94	69	69	652.67
94	69	70	678.06
94	69	71	713.36
94	69	72	835.94
94	69	73	880.11
94	69	74	872.1
94	69	75	857.79
94	69	76	843.38
94	69	78	850.17
94	69	79	834.82
94	69	80	793.01
94	70	69	665.1
94	70	70	660.14
94	70	71	657.03
94	70	72	782.03
94	70	73	830.96
94	70	74	825.92
94	70	75	811.58
94	70	76	798.65
94	71	71	650.12
94	71	72	762.93
94	71	73	815.28
94	71	74	814.93
94	71	75	800.1
94	71	76	795.04
94	72	71	638.45
94	72	72	756.62
94	72	73	820.74
94	72	74	822.9
94	72	75	826.65
94	72	76	819.72
94	73	71	629.05
94	73	72	753.39
94	73	73	829.36
94	73	74	823.45
94	73	75	832.58
94	73	76	833.71
94	74	74	836.96
94	74	75	830.16
94	74	76	835.63
95	50	71	892
95	50	72	834.74
95	50	73	817.21
95	51	71	892.89
95	51	72	860.56
95	51	73	855.02
95	52	71	866.88
95	52	72	881.72
95	52	73	892.15
95	53	69	653.14
95	53	70	699.71
95	53	71	848.96
95	53	72	885.31
95	53	73	900.76
95	53	77	912.65
95	53	78	888.16
95	53	79	864.51
95	53	80	849.35
95	54	69	645.22
95	54	70	662.95
95	54	71	816.55
95	54	72	849.75
95	54	73	853.3
95	54	77	963.74
95	54	78	941.87
95	54	79	915.68
95	54	80	859.97
95	55	69	636.17
95	55	70	643.13
95	55	71	813.23
95	55	72	850.7
95	55	73	852.52
95	55	77	997.97
95	55	78	983.05
95	55	79	980.19
95	55	80	894.94
95	56	69	677.44
95	56	70	676.55
95	56	71	831.44
95	56	72	875.21
95	56	73	869.95
95	56	77	981.32
95	56	78	966.32
95	56	79	998.12
95	56	80	926.95
95	57	69	748.05
95	57	70	749.61
95	57	71	849.38
95	57	72	881.57
[truncated: 7,412 more rows]
