# Supplementary material for: From mathematics to medicine: A practical primer on topological data analysis (TDA) and the development of related analytic tools for the functional discovery of latent structure in fMRI data
Source: PLoS One. 2021 Aug 12;16(8):e0255859. doi: 10.1371/journal.pone.0255859 (PMC8360597; doi:10.1371/journal.pone.0255859)
Supplement: S1 Data — The included archive of .csv files has one .csv file for each time index. Each .csv file contains a single matrix, which has one column for each of the spatial coordinates x, y, z and one column for the fMRI signal amplitude at voxel (x, y, z) at that time index. This is normalized scan data for a single patient from our study, described in the paper, with an ACC (anterior cingulate cortex) mask applied. This is the data we used, together with our software implementation of our workflow (available at https://github.com/regalski/Wayne-State-TDA), to produce the persistence diagrams, vineyards, and loop locations pictured in the figures and described in the Workflow section of our paper. (ZIP) [file pone.0255859.s004.zip › lea2002_145_121_121_time_268_rdACC.csv]

86	49	77	731.81
86	49	78	710.11
86	49	79	694.74
86	49	80	700.57
86	50	77	712.93
86	50	78	696.38
86	50	79	680.49
86	50	80	681.8
86	51	77	703.86
86	51	78	686.97
86	51	79	689.53
86	51	80	691
86	52	77	723.64
86	52	78	683.44
86	52	79	704.51
86	52	80	713.25
86	53	77	816.74
86	53	78	749.71
86	53	79	736.18
86	53	80	725.83
86	54	77	875.3
86	54	78	831.46
86	54	79	802.76
86	54	80	776.66
86	55	77	874.84
86	55	78	877.8
86	55	79	860.41
86	55	80	842.66
86	56	77	876.71
86	56	78	885.35
86	56	79	900.9
86	56	80	908.81
86	57	77	860.1
86	57	78	889.5
86	57	79	897.44
86	57	80	889.6
86	57	81	867.49
86	57	82	847.69
86	58	77	841.32
86	58	78	869.88
86	58	79	886.15
86	58	80	887.68
86	58	81	886.41
86	58	82	883.93
86	59	81	893.04
86	59	82	876.49
86	60	81	804.06
86	60	82	792.92
86	61	81	818.31
86	61	82	815.28
86	62	81	854.64
86	62	82	867.97
86	63	77	870.47
86	63	78	853.35
86	63	79	837.22
86	63	80	810.1
86	63	81	813.27
86	63	82	854.47
86	64	77	880.88
86	64	78	863.03
86	64	79	854.27
86	64	80	784.43
86	64	81	760.32
86	64	82	785.99
86	65	77	894.95
86	65	78	887.39
86	65	79	879.58
86	65	80	792.68
86	65	81	760.01
86	65	82	773.95
86	66	77	875.23
86	66	78	907.08
86	66	79	889.62
86	66	80	803.77
86	66	81	773.05
86	66	82	780.24
86	67	77	836.32
86	67	78	874.88
86	67	79	870.3
86	67	80	805.21
86	68	77	856.74
86	68	78	861.62
86	68	79	848.47
86	68	80	787.6
86	69	77	875.92
86	69	78	831.64
86	69	79	796.52
86	69	80	749.39
86	70	77	782.04
86	70	78	759.43
86	70	79	727.74
86	70	80	724.28
86	71	77	733.56
86	71	78	730.63
86	71	79	724.03
86	71	80	724.61
86	72	77	729.12
86	72	78	729.39
86	72	79	736.72
86	72	80	726.3
86	73	77	729.44
86	73	78	723.77
86	73	79	718.94
86	73	80	704.15
87	46	81	959.38
87	46	82	926.19
87	46	83	913.62
87	46	84	914.45
87	47	81	837.97
87	47	82	843.38
87	47	83	839.85
87	47	84	829.47
87	48	81	761.98
87	48	82	762.73
87	48	83	762.57
87	48	84	764.6
87	49	77	723.85
87	49	78	712.11
87	49	79	716
87	49	80	725.53
87	49	81	738.41
87	49	82	728.89
87	49	83	725.91
87	49	84	729.63
87	50	77	720.28
87	50	78	707.02
87	50	79	692.44
87	50	80	695.41
87	50	81	711.79
87	50	82	710.12
87	50	83	712.13
87	50	84	715.32
87	51	77	728.45
87	51	78	707.12
87	51	79	689.96
87	51	80	690.59
87	52	77	767.35
87	52	78	725.75
87	52	79	716.29
87	52	80	713.68
87	53	77	845.65
87	53	78	788.15
87	53	79	758.82
87	53	80	737.91
87	54	77	883.93
87	54	78	853.2
87	54	79	812.88
87	54	80	775.88
87	55	77	862.17
87	55	78	893.54
87	55	79	866.38
87	55	80	833.2
87	55	81	777.66
87	55	82	749.96
87	55	83	744.11
87	55	84	757.92
87	56	77	873.86
87	56	78	893.67
87	56	79	904.17
87	56	80	896.05
87	56	81	842.53
87	56	82	798.89
87	56	83	754.03
87	56	84	753.35
87	57	77	876.37
87	57	78	901.11
87	57	79	912.24
87	57	80	914.6
87	57	81	868.32
87	57	82	827.16
87	57	83	783.74
87	57	84	769.82
87	58	77	875.59
87	58	78	895.03
87	58	79	908.25
87	58	80	913.36
87	58	81	891.58
87	58	82	877.08
87	58	83	861.34
87	58	84	845.8
87	59	77	898.49
87	59	78	892.62
87	59	79	889.97
87	59	80	875.76
87	59	81	880.4
87	59	82	883.84
87	59	83	890.23
87	59	84	888.09
87	60	77	824.17
87	60	78	820.77
87	60	79	818.06
87	60	80	807.34
87	60	81	798.65
87	60	82	791.25
87	60	83	823.36
87	60	84	850.12
87	61	77	766.52
87	61	78	773.39
87	61	79	791.29
87	61	80	822.31
87	61	81	819.69
87	61	82	801.29
87	61	83	822.44
87	61	84	841.17
87	62	77	823.44
87	62	78	816.66
87	62	79	820.81
87	62	80	857.47
87	62	81	870.86
87	62	82	869.41
87	62	83	857.33
87	62	84	843.75
87	63	77	910.88
87	63	78	861.5
87	63	79	816.3
87	63	80	830.07
87	63	81	861.88
87	63	82	912.71
87	63	83	858.31
87	63	84	802.47
87	64	77	897.76
87	64	78	847.64
87	64	79	799.28
87	64	80	793.83
87	64	81	815.16
87	64	82	862.29
87	64	83	800.66
87	64	84	743.71
87	65	77	863.98
87	65	78	849.67
87	65	79	809.49
87	65	80	778.64
87	65	81	777.56
87	65	82	807.17
87	65	83	761.1
87	65	84	719.64
87	66	77	860.94
87	66	78	856.89
87	66	79	803.52
87	66	80	758.56
87	66	81	743.44
87	66	82	762.5
87	66	83	731.53
87	66	84	706.27
87	67	77	861.61
87	67	78	835.55
87	67	79	784.34
87	67	80	746.71
87	67	81	731.37
87	67	82	741.11
87	67	83	727.08
87	67	84	711.86
87	68	77	856.54
87	68	78	817.1
87	68	79	774.35
87	68	80	751.11
87	68	81	735.08
87	68	82	732.19
87	68	83	719.89
87	68	84	704.44
87	69	77	806.07
87	69	78	776.71
87	69	79	750.07
87	69	80	740.91
87	70	77	746.15
87	70	78	729.19
87	70	79	715.04
87	70	80	720.99
87	71	77	732.85
87	71	78	730.89
87	71	79	729.02
87	71	80	725.42
87	72	77	738.05
87	72	78	744.72
87	72	79	751.75
87	72	80	737.64
87	73	77	729.63
87	73	78	727.37
87	73	79	727.97
87	73	80	718.02
87	73	81	740.82
87	73	82	777.64
87	73	83	783.23
87	73	84	781.52
87	74	81	768.64
87	74	82	836.59
87	74	83	858.08
87	74	84	867.76
87	75	81	805.73
87	75	82	903.23
87	75	83	919.14
87	75	84	931.6
87	76	81	797.55
87	76	82	917.64
87	76	83	945.78
87	76	84	963.24
88	46	81	965.23
88	46	82	954.85
88	46	83	937.69
88	46	84	926.35
88	47	81	857.09
88	47	82	861.27
88	47	83	852.39
88	47	84	834.46
88	48	81	769.5
88	48	82	776.78
88	48	83	775.34
88	48	84	773.63
88	49	77	725.43
88	49	78	730.07
88	49	79	745.39
88	49	80	739.82
88	49	81	739.17
88	49	82	742.07
88	49	83	741.37
88	49	84	746.39
88	50	77	725.96
88	50	78	723.12
88	50	79	720.74
88	50	80	713.88
88	50	81	716.59
88	50	82	718.39
88	50	83	720.75
88	50	84	732.23
88	51	77	752
88	51	78	729.83
88	51	79	715.75
88	51	80	710.18
88	52	77	809.17
88	52	78	773.23
88	52	79	757.77
88	52	80	741.59
88	53	77	896.73
88	53	78	862.93
88	53	79	812.8
88	53	80	777.24
88	54	77	928.05
88	54	78	905.64
88	54	79	852.05
88	54	80	812.33
88	55	77	902.66
88	55	78	893.22
88	55	79	875.38
88	55	80	851.32
88	55	81	815
88	55	82	806.89
88	55	83	814.3
88	55	84	827.03
88	56	77	877.9
88	56	78	866.31
88	56	79	883.27
88	56	80	881.33
88	56	81	841.34
88	56	82	822.16
88	56	83	809.6
88	56	84	836.49
88	57	77	878.92
88	57	78	885.97
88	57	79	896.49
88	57	80	893.72
88	57	81	866.3
88	57	82	841.6
88	57	83	816.22
88	57	84	838.37
88	58	77	899.15
88	58	78	916.52
88	58	79	911.86
88	58	80	898.66
88	58	81	898.84
88	58	82	892.69
88	58	83	875.05
88	58	84	881.61
88	59	77	913.73
88	59	78	910.62
88	59	79	900.35
88	59	80	876.59
88	59	81	887.98
88	59	82	896.05
88	59	83	887.41
88	59	84	888.13
88	60	77	876.99
88	60	78	866.55
88	60	79	848.43
88	60	80	824.35
88	60	81	799.82
88	60	82	784.27
88	60	83	811.49
88	60	84	835.76
88	61	77	842.31
88	61	78	841.57
88	61	79	844.26
88	61	80	857.63
88	61	81	839.33
88	61	82	814.74
88	61	83	837.55
88	61	84	849.2
88	62	77	870.59
88	62	78	862.48
88	62	79	864.68
88	62	80	894.72
88	62	81	901.31
88	62	82	893.05
88	62	83	888.32
88	62	84	873.78
88	63	77	906.71
88	63	78	862.86
88	63	79	823
88	63	80	859.16
88	63	81	902.05
88	63	82	947.05
88	63	83	909.55
88	63	84	855.79
88	64	77	891.62
88	64	78	834.59
88	64	79	776.02
88	64	80	825.09
88	64	81	886.81
88	64	82	948.84
88	64	83	893.02
88	64	84	825.79
88	65	77	866.94
88	65	78	821.09
88	65	79	759.26
88	65	80	793.53
88	65	81	850.58
88	65	82	917.61
88	65	83	858.54
88	65	84	793.17
88	66	77	863.68
88	66	78	818.54
88	66	79	755.28
88	66	80	750.08
88	66	81	785.79
88	66	82	839.05
88	66	83	786.99
88	66	84	738.25
88	67	77	853.38
88	67	78	790.79
88	67	79	727.54
88	67	80	730.38
88	67	81	745.52
88	67	82	761.1
88	67	83	740.71
88	67	84	721.56
88	68	77	821.61
88	68	78	769.75
88	68	79	725.9
88	68	80	731.66
88	68	81	736.37
88	68	82	735.95
88	68	83	733.77
88	68	84	728.59
88	69	77	760.74
88	69	78	748.91
88	69	79	742.75
88	69	80	735.98
88	70	77	723.01
88	70	78	716.33
88	70	79	716.52
88	70	80	727.6
88	71	77	717.24
88	71	78	717.38
88	71	79	726.54
88	71	80	733.19
88	72	77	728.99
88	72	78	742.95
88	72	79	759.53
88	72	80	742.14
88	73	77	726.14
88	73	78	729.17
88	73	79	735.52
88	73	80	738.36
88	73	81	760.62
88	73	82	797.87
88	73	83	802.13
88	73	84	794.19
88	74	81	805.39
88	74	82	878.53
88	74	83	890.99
88	74	84	888.1
88	75	81	867.2
88	75	82	975.62
88	75	83	960.81
88	75	84	952.76
88	76	81	867.13
88	76	82	996.71
88	76	83	959.01
88	76	84	949.65
89	46	81	970.01
89	46	82	974.33
89	46	83	953.59
89	46	84	924.41
89	47	81	876.37
89	47	82	870.8
89	47	83	851.49
89	47	84	829.17
89	48	81	779.57
89	48	82	785.02
89	48	83	780.83
89	48	84	772.14
89	49	77	735
89	49	78	740.48
89	49	79	754.11
89	49	80	743.41
89	49	81	735.88
89	49	82	752.83
89	49	83	761.85
89	49	84	764.04
89	50	74	750.54
89	50	75	741.77
89	50	76	744.73
89	50	77	737.3
89	50	78	739.01
89	50	79	744.24
89	50	80	730.94
89	50	81	722.85
89	50	82	729.1
89	50	83	740.54
89	50	84	764.21
89	51	74	745.53
89	51	75	767.05
89	51	76	798.8
89	51	77	784.28
89	51	78	772.55
89	51	79	760.3
89	51	80	743.37
89	51	81	726.38
89	51	82	716.81
89	51	83	714.59
89	51	84	733.69
89	52	74	783.17
89	52	75	825.35
89	52	76	868.93
89	52	77	864.27
89	52	78	851.31
89	52	79	831.9
89	52	80	802.76
89	52	81	767.83
89	52	82	744.61
89	52	83	730.67
89	52	84	735.32
89	53	74	807.42
89	53	75	868.74
89	53	76	916.23
89	53	77	914.2
89	53	78	906.49
89	53	79	888.91
89	53	80	860.42
89	53	81	824.28
89	53	82	802.87
89	53	83	787.3
89	53	84	767.44
89	54	74	807.38
89	54	75	882.76
89	54	76	933.7
89	54	77	935.52
89	54	78	925.01
89	54	79	902.87
89	54	80	880.84
89	54	81	858.72
89	54	82	852.39
89	54	83	851.66
89	54	84	863.12
89	55	75	853.41
89	55	76	912.26
89	55	77	925
89	55	78	915.15
89	55	79	902.26
89	55	80	894.27
89	55	81	879.61
89	55	82	878.07
89	55	83	889.14
89	55	84	910.59
89	56	75	822.11
89	56	76	865.33
89	56	77	879.16
89	56	78	868.29
89	56	79	890.56
89	56	80	901.68
89	56	81	874.67
89	56	82	873.47
89	56	83	890.29
89	56	84	905.13
89	57	75	834.2
89	57	76	854.3
89	57	77	872.95
89	57	78	882.96
89	57	79	877.27
89	57	80	867.9
89	57	81	886.12
89	57	82	902.42
89	57	83	901.7
89	57	84	929.24
89	58	77	907.39
89	58	78	930.27
89	58	79	902.03
89	58	80	875.07
89	58	81	931.64
89	58	82	957.5
89	58	83	940.19
89	58	84	961.67
89	59	77	906.88
89	59	78	906.21
89	59	79	915.96
89	59	80	926.56
89	59	81	935.62
89	59	82	934.61
89	59	83	900.14
89	59	84	907.38
89	60	77	867.19
89	60	78	848.91
89	60	79	855.12
89	60	80	862.55
89	60	81	808.73
89	60	82	763.88
89	60	83	757.71
89	60	84	781.94
89	61	77	851.1
89	61	78	837.8
89	61	79	846.85
89	61	80	864
89	61	81	826.08
89	61	82	795.54
89	61	83	798.56
89	61	84	811.59
89	62	77	898.35
89	62	78	881.78
89	62	79	881.98
89	62	80	906.95
89	62	81	915.29
89	62	82	926.14
89	62	83	914.95
89	62	84	894.11
89	63	77	902.09
89	63	78	859.86
89	63	79	839.27
89	63	80	887.19
89	63	81	918.97
89	63	82	943.88
89	63	83	945.7
89	63	84	916.9
89	64	77	880.96
89	64	78	817.73
89	64	79	775.01
89	64	80	845.88
89	64	81	904.44
89	64	82	956.71
89	64	83	934.26
89	64	84	879.53
89	65	77	869.5
89	65	78	799.98
89	65	79	749.3
89	65	80	823.08
89	65	81	891.76
89	65	82	962.92
89	65	83	914.76
89	65	84	848.93
89	66	75	876.91
89	66	76	876.17
89	66	77	840.3
89	66	78	793.36
89	66	79	753.77
89	66	80	773.77
89	66	81	830.09
89	66	82	907.86
89	66	83	855.43
89	66	84	795.04
89	67	75	888.22
89	67	76	861.95
89	67	77	805.78
89	67	78	769.82
89	67	79	735.28
89	67	80	744.87
89	67	81	774.02
89	67	82	808.64
89	67	83	784.66
89	67	84	754.17
89	68	75	876.3
89	68	76	823.55
89	68	77	785.95
89	68	78	762.86
89	68	79	740.25
89	68	80	741.92
89	68	81	750.38
89	68	82	762.38
89	68	83	761.15
89	68	84	752.69
89	69	74	858.22
89	69	75	814.76
89	69	76	769.29
89	69	77	756.79
89	69	78	766.31
89	69	79	772.47
89	69	80	738.3
89	69	81	736.68
89	69	82	750.64
89	69	83	765.97
89	69	84	768.69
89	70	74	808
89	70	75	781.58
89	70	76	752.48
89	70	77	728.12
89	70	78	731.54
89	70	79	742.96
89	70	80	741.9
89	70	81	754.96
89	70	82	776.05
89	70	83	788.59
89	70	84	783.96
89	71	74	767.65
89	71	75	761.07
89	71	76	749.72
89	71	77	719.81
89	71	78	722.77
89	71	79	737.07
89	71	80	748.04
89	71	81	759.65
89	71	82	773.59
89	71	83	775.46
89	71	84	766.14
89	72	74	749.68
89	72	75	749.6
89	72	76	748.85
89	72	77	737.56
89	72	78	748.8
89	72	79	764.65
89	72	80	742.41
89	72	81	740.07
89	72	82	751.57
89	72	83	743.4
89	72	84	742.15
89	73	74	746.26
89	73	75	749.78
89	73	76	744.67
89	73	77	729.79
89	73	78	736.66
89	73	79	747.93
89	73	80	754.08
89	73	81	781.67
89	73	82	824.83
89	73	83	830.09
89	73	84	830.23
89	74	81	850.47
89	74	82	918.4
89	74	83	920.73
89	74	84	917.43
89	75	81	920.87
89	75	82	993.98
89	75	83	982.36
89	75	84	973.07
89	76	81	931.62
89	76	82	1016.6
89	76	83	984.39
89	76	84	969.77
90	46	81	977.04
90	46	82	969.5
90	46	83	944.44
90	46	84	911.18
90	47	81	894.64
90	47	82	877.8
90	47	83	844.85
90	47	84	804.52
90	48	81	789.08
90	48	82	784.95
90	48	83	777.97
90	48	84	766.8
90	49	74	761.46
90	49	75	759.34
90	49	76	756.44
90	49	81	738.04
90	49	82	754.04
90	49	83	765.89
90	49	84	769.12
90	50	74	748.9
90	50	75	749.62
90	50	76	758.39
90	50	77	756.53
90	50	78	756.56
90	50	79	761.6
90	50	80	750.98
90	50	81	741.39
90	50	82	746.39
90	50	83	752.52
90	50	84	763.36
90	51	74	752.01
90	51	75	779.89
90	51	76	811.72
90	51	77	813.8
90	51	78	809.22
90	51	79	803.87
90	51	80	782.45
90	51	81	760.98
90	51	82	746.74
90	51	83	734.45
90	51	84	736.23
90	52	74	793.07
90	52	75	846.3
90	52	76	894.33
90	52	77	908.99
90	52	78	912.92
90	52	79	905.34
90	52	80	871
90	52	81	834.28
90	52	82	798.74
90	52	83	764.16
90	52	84	745.62
90	53	74	810.11
90	53	75	869.98
90	53	76	912.44
90	53	77	917.65
90	53	78	930.44
90	53	79	966.36
90	53	80	954.32
90	53	81	927.78
90	53	82	884.71
90	53	83	846.35
90	53	84	799.78
90	54	74	798.67
90	54	75	865.25
90	54	76	915.96
90	54	77	917.3
90	54	78	916.57
90	54	79	940.51
90	54	80	945.4
90	54	81	948.23
90	54	82	934.37
90	54	83	922.53
90	54	84	904.5
90	55	74	791.7
90	55	75	842.58
90	55	76	913.13
90	55	77	936.44
90	55	78	944.73
90	55	79	930.16
90	55	80	925.03
90	55	81	937.21
90	55	82	942.78
90	55	83	949.21
90	55	84	956.78
90	56	74	808.19
90	56	75	814.86
90	56	76	866.07
90	56	77	904.99
90	56	78	933.8
90	56	79	950.87
90	56	80	954.46
90	56	81	931.27
90	56	82	923.51
90	56	83	927.84
90	56	84	947.94
90	57	74	861.18
90	57	75	835.37
90	57	76	848.75
90	57	77	878.79
90	57	78	917.55
90	57	79	909.53
90	57	80	898.39
90	57	81	930.21
90	57	82	951.8
90	57	83	957.33
90	57	84	962.75
90	58	74	942.43
90	58	75	914.33
90	58	76	900.17
90	58	77	905.46
90	58	78	942.23
90	58	79	912.14
90	58	80	895.57
90	58	81	986.1
90	58	82	1029
90	58	83	1015.7
90	58	84	1014.4
90	59	75	902.96
90	59	76	890.84
90	59	77	886.17
90	59	78	895.49
90	59	79	942.08
90	59	80	1009.4
90	59	81	1041
90	59	82	1048.2
90	59	83	981.31
90	59	84	959.59
90	60	75	819.47
90	60	76	800.44
90	60	77	773.67
90	60	78	759.89
90	60	79	804.24
90	60	80	875.28
90	60	81	818.75
90	60	82	771.52
90	60	83	747.67
90	60	84	764.55
90	61	77	775.15
90	61	78	756.84
90	61	79	782.46
90	61	80	833.51
90	61	81	769.7
90	61	82	721.35
90	61	83	709.64
90	61	84	744.68
90	62	75	894.28
90	62	76	890.43
90	62	77	925.73
90	62	78	904.83
90	62	79	898.29
90	62	80	895.98
90	62	81	869.21
90	62	82	853.59
90	62	83	839.08
90	62	84	853.51
90	63	75	833.56
90	63	76	848.88
90	63	77	918.77
90	63	78	884.88
90	63	79	864.13
90	63	80	887.74
90	63	81	905.75
90	63	82	925.01
90	63	83	944.9
90	63	84	936.71
90	64	75	827.28
90	64	76	836.15
90	64	77	869.07
90	64	78	814.88
90	64	79	787.99
90	64	80	848.63
90	64	81	889.22
90	64	82	929.37
90	64	83	926.82
90	64	84	899.8
90	65	74	882.42
90	65	75	900.72
90	65	76	900.94
90	65	77	853.04
90	65	78	783.07
90	65	79	753.44
90	65	80	841.09
90	65	81	900.53
90	65	82	955.24
90	65	83	926.55
90	65	84	884.36
90	66	74	892.7
90	66	75	887.59
90	66	76	853.16
90	66	77	794.61
90	66	78	759.82
90	66	79	755.04
90	66	80	791.61
90	66	81	860.82
90	66	82	943.31
90	66	83	909.5
90	66	84	858.81
90	67	74	899.31
90	67	75	858.65
90	67	76	810.47
90	67	77	761.98
90	67	78	753.55
90	67	79	764.94
90	67	80	779.62
90	67	81	802.59
90	67	82	831.11
90	67	83	816.53
90	67	84	788.42
90	68	74	905.67
90	68	75	847.13
90	68	76	791.06
90	68	77	770.41
90	68	78	779.95
90	68	79	795.41
90	68	80	789.67
90	68	81	774.46
90	68	82	764.03
90	68	83	767.94
90	68	84	769.04
90	69	74	850.5
90	69	75	806.32
90	69	76	769.72
90	69	77	777.39
90	69	78	797.91
90	69	79	811.79
90	69	80	769.59
90	69	81	755.51
90	69	82	760.45
90	69	83	769.76
90	69	84	778.51
90	70	74	800.88
90	70	75	783.82
90	70	76	759.73
90	70	77	750.42
90	70	78	761.71
90	70	79	778.25
90	70	80	761.01
90	70	81	758.1
90	70	82	768.04
90	70	83	787.29
90	70	84	794.69
90	71	74	770.76
90	71	75	771.34
90	71	76	756.47
90	71	77	730.12
90	71	78	743.01
90	71	79	765.93
90	71	80	767.22
90	71	81	767
90	71	82	770.68
90	71	83	788.61
90	71	84	789.27
90	72	74	771.1
90	72	75	771.2
90	72	76	771.6
90	72	77	751.87
90	72	78	767.63
90	72	79	791.19
90	72	80	777.05
90	72	81	775.79
90	72	82	783.47
90	72	83	786.38
90	72	84	780.85
90	73	74	781.37
90	73	75	783.05
90	73	76	779.34
90	73	81	841.56
90	73	82	864.32
90	73	83	867.2
90	73	84	863.04
90	74	81	928.47
90	74	82	958.24
90	74	83	956.5
90	74	84	949.94
90	75	81	984.81
90	75	82	1020.2
90	75	83	1016.1
90	75	84	1001.6
90	76	81	971.59
90	76	82	1019.6
90	76	83	1014.6
90	76	84	1002.3
91	47	81	899.81
91	47	82	889.59
91	47	83	868.88
91	47	84	839.15
91	48	81	805.43
91	48	82	800.04
91	48	83	801.03
91	48	84	800.14
91	49	74	766.51
91	49	75	776.22
91	49	76	779.44
91	49	81	756.74
91	49	82	771.14
91	49	83	783.95
91	49	84	792.18
91	50	74	752.65
91	50	75	763.3
91	50	76	766.32
91	50	81	744.2
91	50	82	767.16
91	50	83	776.06
91	50	84	773.97
91	51	74	768.45
91	51	75	780.75
91	51	76	793.14
91	51	81	745.86
91	51	82	753.29
91	51	83	752.73
91	51	84	752.23
91	52	74	817.77
91	52	75	869.84
91	52	76	902.82
91	52	81	803.3
91	52	82	783.06
91	52	83	763.29
91	52	84	753.84
91	53	74	853.83
91	53	75	913.3
91	53	76	938.38
91	53	81	894.9
91	53	82	855.21
91	53	83	823.21
91	53	84	793.99
91	54	74	853.08
91	54	75	910.01
91	54	76	929.44
91	54	81	934.91
91	54	82	912.92
91	54	83	894.9
91	54	84	869.62
91	55	74	825.91
91	55	75	885.59
91	55	76	943.42
91	55	81	947.34
91	55	82	940.73
91	55	83	939.08
91	55	84	931.47
91	56	74	813.03
91	56	75	851.71
91	56	76	913.25
91	56	81	954.37
91	56	82	942.13
91	56	83	939.32
91	56	84	946.47
91	57	74	836.45
91	57	75	842.74
91	57	76	879.69
91	57	77	925.78
91	57	78	979.42
91	57	79	982.69
91	57	80	975.35
91	57	81	955.39
91	57	82	952.85
91	57	83	955.62
91	57	84	948.51
91	58	74	922.96
91	58	75	911.84
91	58	76	904.82
91	58	77	927.96
91	58	78	996.97
91	58	79	1002.2
91	58	80	999.35
91	58	81	1004.3
91	58	82	1018.2
91	58	83	1015.5
91	58	84	1005
91	59	74	912.59
91	59	75	914.55
91	59	76	891.84
91	59	77	897.3
91	59	78	940.72
91	59	79	976.33
91	59	80	1013.5
91	59	81	1024.2
91	59	82	1030.7
91	59	83	993.51
91	59	84	963.66
91	60	74	820.08
91	60	75	788.22
91	60	76	764.62
91	60	77	762.37
91	60	78	779.32
91	60	79	795.57
91	60	80	808.63
91	60	81	830.77
91	60	82	822.84
91	60	83	777.27
91	60	84	753.55
91	61	74	773.43
91	61	75	704.58
91	61	76	720.89
91	61	77	756.73
91	61	78	770.58
91	61	79	780
91	61	80	779.49
91	61	81	805.27
91	61	82	791.21
91	61	83	722.58
91	61	84	709.25
91	62	74	917.53
91	62	75	753.84
91	62	76	812.95
91	62	77	934.7
91	62	78	921.3
91	62	79	927.36
91	62	80	924.63
91	62	81	936.83
91	62	82	926.89
91	62	83	861.91
91	62	84	852.8
91	63	74	901.03
91	63	75	828.39
91	63	76	868.03
91	63	77	922.5
91	63	78	898.84
91	63	79	909.72
91	63	80	950.77
91	63	81	973.2
91	63	82	979.97
91	63	83	962.81
91	63	84	954.27
91	64	74	856.04
91	64	75	905.88
91	64	76	896.6
91	64	77	862.9
91	64	78	827.74
91	64	79	829.64
91	64	80	880.98
91	64	81	914.28
91	64	82	942.25
91	64	83	930.81
91	64	84	923.29
91	65	74	887.93
91	65	75	914.51
91	65	76	901.6
91	65	77	849.86
91	65	78	795.08
91	65	79	783.27
91	65	80	838.98
91	65	81	896.81
91	65	82	953.03
91	65	83	936.38
91	65	84	917.92
91	66	74	887.26
91	66	75	879.34
91	66	76	850.05
91	66	77	811.76
91	66	78	751.45
91	66	79	740.35
91	66	80	805.62
91	66	81	885.07
91	66	82	963.74
91	66	83	945.8
91	66	84	910.73
91	67	74	889.41
91	67	75	854.65
91	67	76	815.91
91	67	81	829.9
91	67	82	863.38
91	67	83	864.29
91	67	84	838.51
91	68	74	903.63
91	68	75	856.17
91	68	76	809
91	68	81	800.08
91	68	82	785.7
91	68	83	796.55
91	68	84	796.02
91	69	74	840.28
91	69	75	809.92
91	69	76	781.94
91	69	81	795.71
91	69	82	787.07
91	69	83	787.84
91	69	84	790.68
91	70	74	796.88
91	70	75	793.79
91	70	76	781.22
91	70	81	779.81
91	70	82	784.75
91	70	83	789.39
91	70	84	789.22
91	71	74	780.49
91	71	75	795.3
91	71	76	789.85
91	71	81	783.4
91	71	82	796.88
91	71	83	800.02
91	71	84	796.32
91	72	74	787.73
91	72	75	776.96
91	72	76	761.84
91	72	81	818.48
91	72	82	837.64
91	72	83	828.39
91	72	84	817.32
91	73	74	799.21
91	73	75	783.15
91	73	76	764.09
91	73	81	886.92
91	73	82	908.18
91	73	83	908.08
91	73	84	902.6
91	74	74	809.55
91	74	75	803.79
91	74	76	784.5
91	74	81	965.03
91	74	82	978.31
91	74	83	999.24
91	74	84	1002.5
91	75	81	1013.1
91	75	82	1033.6
91	75	83	1042.6
91	75	84	1044
91	76	81	990.96
91	76	82	1028.6
91	76	83	1035.6
91	76	84	1038.4
92	47	81	964.13
92	47	82	969.46
92	47	83	940.16
92	47	84	922.32
92	48	81	863.47
92	48	82	878.98
92	48	83	875.46
92	48	84	873.99
92	49	74	780.23
92	49	75	795.73
92	49	76	802.28
92	49	81	793.07
92	49	82	819.29
92	49	83	832.92
92	49	84	838.24
92	50	74	766.75
92	50	75	783.9
92	50	76	784.78
92	50	81	766.2
92	50	82	781.38
92	50	83	790.71
92	50	84	790.29
92	51	74	775.79
92	51	75	756.37
92	51	76	743.6
92	51	81	755.37
92	51	82	762.62
92	51	83	769.07
92	51	84	775.6
92	52	74	834.98
92	52	75	850.81
92	52	76	847.21
92	52	81	780.87
92	52	82	771.7
92	52	83	766.06
92	52	84	765.35
92	53	74	903.78
92	53	75	936.04
92	53	76	925.54
92	53	81	807.66
92	53	82	787.43
92	53	83	771.28
92	53	84	763.58
92	54	74	941.51
92	54	75	973.14
92	54	76	954.58
92	54	81	850.9
92	54	82	834.13
92	54	83	816.15
92	54	84	791.73
92	55	74	888.12
92	55	75	942.3
92	55	76	958.79
92	55	81	900.05
92	55	82	887.41
92	55	83	876.17
92	55	84	849.09
92	56	74	856.54
92	56	75	919.33
92	56	76	947.42
92	56	81	923.89
92	56	82	908.87
92	56	83	896.44
92	56	84	892.18
92	57	74	858.11
92	57	75	892.21
92	57	76	916.84
92	57	77	931.33
92	57	78	951.36
92	57	79	960.68
92	57	80	952.71
92	57	81	927.9
92	57	82	915.18
92	57	83	912.61
92	57	84	904.67
92	58	74	894.13
92	58	75	891.95
92	58	76	914.22
92	58	77	951.14
92	58	78	1005.6
92	58	79	1000.6
92	58	80	991.55
92	58	81	969.75
92	58	82	958.83
92	58	83	955.99
92	58	84	947.05
92	59	74	951.75
92	59	75	952.67
92	59	76	936.25
92	59	77	931.29
92	59	78	956.59
92	59	79	970.71
92	59	80	986.67
92	59	81	982.35
92	59	82	969.4
92	59	83	942.78
92	59	84	915.69
92	60	74	897.13
92	60	75	876.45
92	60	76	846.22
92	60	77	829.15
92	60	78	843.89
92	60	79	819.11
92	60	80	792.01
92	60	81	857.26
92	60	82	881.1
92	60	83	839.57
92	60	84	762.21
92	61	74	804.18
92	61	75	744.82
92	61	76	769.92
92	61	77	821.54
92	61	78	838.53
92	61	79	811.52
92	61	80	786.95
92	61	81	893.58
92	61	82	941.61
92	61	83	890.64
92	61	84	791.48
92	62	74	883.19
92	62	75	672.87
92	62	76	771.81
92	62	77	945.95
92	62	78	930.29
92	62	79	937.17
92	62	80	954
92	62	81	1015
92	62	82	1045.1
92	62	83	1004.8
92	62	84	943.19
92	63	74	885.53
92	63	75	809.8
92	63	76	871.27
92	63	77	934.16
92	63	78	894.65
92	63	79	911.51
92	63	80	957.84
92	63	81	998.98
92	63	82	1029.4
92	63	83	1021.9
92	63	84	1007.6
92	64	74	840.11
92	64	75	927.01
92	64	76	929.95
92	64	77	890.64
92	64	78	842.17
92	64	79	835.17
92	64	80	871.54
92	64	81	922.95
92	64	82	967.65
92	64	83	969.99
92	64	84	969.12
92	65	74	806.78
92	65	75	918.72
92	65	76	938.95
92	65	77	893.31
92	65	78	825.17
92	65	79	798.22
92	65	80	814.96
92	65	81	880.36
92	65	82	947.65
92	65	83	958.58
92	65	84	961.16
92	66	74	882.1
92	66	75	902.31
92	66	76	887.57
92	66	77	855.96
92	66	78	810.35
92	66	79	780.14
92	66	80	794.76
92	66	81	869.1
92	66	82	947.13
92	66	83	964.29
92	66	84	964.93
92	67	74	931.69
92	67	75	886.1
92	67	76	856.25
92	67	81	822.97
92	67	82	873.62
92	67	83	904.01
92	67	84	899.99
92	68	74	896.86
92	68	75	865.71
92	68	76	843.89
92	68	81	792.9
92	68	82	802.46
92	68	83	832.47
92	68	84	833.12
92	69	74	880.89
92	69	75	832.24
92	69	76	798.66
92	69	81	795.08
92	69	82	796.32
92	69	83	807.89
92	69	84	808.35
92	70	74	846.58
92	70	75	809.06
92	70	76	777.44
92	70	81	780.05
92	70	82	797.28
92	70	83	795.37
92	70	84	789.22
92	71	74	806.38
92	71	75	801.4
92	71	76	776.83
92	71	81	783.24
92	71	82	819
92	71	83	810.71
92	71	84	800.89
92	72	74	811.52
92	72	75	789.32
92	72	76	759.06
92	72	81	844.68
92	72	82	875.82
92	72	83	862.8
92	72	84	852.93
92	73	74	809.64
92	73	75	787
92	73	76	760.72
92	73	81	916.18
92	73	82	939.69
92	73	83	938.83
92	73	84	934.09
92	74	74	804.52
92	74	75	796.57
92	74	76	786.11
92	74	81	987.2
92	74	82	1004.4
92	74	83	1032.6
92	74	84	1042.1
92	75	81	1012.3
92	75	82	1037.6
92	75	83	1059.9
92	75	84	1081
92	76	81	986.76
92	76	82	1017.5
92	76	83	1035.3
92	76	84	1062.6
93	49	74	809.13
93	49	75	813.23
93	49	76	813.04
93	50	74	795.42
93	50	75	795.35
93	50	76	794.22
93	50	81	784.04
93	50	82	792.17
93	50	83	802.4
93	50	84	811.97
93	51	74	796.72
93	51	75	775.58
93	51	76	756.23
93	51	81	777.47
93	51	82	775.34
93	51	83	784.87
93	51	84	799.98
93	52	74	817.38
93	52	75	802.85
93	52	76	790.85
93	52	81	790.71
93	52	82	778.65
93	52	83	786.49
93	52	84	801.25
93	53	74	880.1
93	53	75	876.91
93	53	76	858.02
93	53	81	750.74
93	53	82	739.78
93	53	83	744.01
93	53	84	755.39
93	54	71	726.78
93	54	72	807.3
93	54	73	869.34
93	54	74	952.33
93	54	75	953.15
93	54	76	918.09
93	54	81	766.77
93	54	82	758.76
93	54	83	748.37
93	54	84	733.29
93	55	71	722.79
93	55	72	798.58
93	55	73	865.55
93	55	74	950.4
93	55	75	981.91
93	55	76	976.58
93	55	81	817.6
93	55	82	805.31
93	55	83	787.95
93	55	84	765.33
93	56	71	762.98
93	56	72	815.34
93	56	73	845.54
93	56	74	925.96
93	56	75	977.67
93	56	76	985.9
93	56	81	847.66
93	56	82	826.22
93	56	83	801.4
93	56	84	795.13
93	57	71	867.74
93	57	72	864.85
93	57	73	823.11
93	57	74	883.72
93	57	75	938.93
93	57	76	955.4
93	57	77	949.27
93	57	78	943.2
93	57	79	928.62
93	57	80	901.78
93	58	71	914.56
93	58	72	945.66
93	58	73	885.46
93	58	74	880.94
93	58	75	891.51
93	58	76	928.36
93	58	77	958.7
93	58	78	988.54
93	58	79	970.74
93	58	80	947.8
93	59	71	907.58
93	59	72	973.01
93	59	73	961.36
93	59	74	946.86
93	59	75	928.61
93	59	76	926.06
93	59	77	928.73
93	59	78	934.61
93	59	79	946.81
93	59	80	954.29
93	60	71	883.41
93	60	72	903.48
93	60	73	882.83
93	60	74	868.56
93	60	75	901.22
93	60	76	873.4
93	60	77	848.09
93	60	78	845.85
93	60	79	810.92
93	60	80	786.06
93	61	74	675.09
93	61	75	799.46
93	61	76	820.71
93	61	77	842.55
93	61	78	850.29
93	61	79	811.39
93	61	80	785.58
93	62	71	808.85
93	62	72	898.2
93	62	73	879.08
93	62	74	833.11
93	62	75	773.95
93	62	76	840.47
93	62	77	934.66
93	62	78	915.62
93	62	79	925.68
93	62	80	951.31
93	63	71	826.35
93	63	72	955.58
93	63	73	960.9
93	63	74	939.16
93	63	75	903.91
93	63	76	910.57
93	63	77	924.83
93	63	78	890.76
93	63	79	906.68
93	63	80	932.43
93	64	71	866.62
93	64	72	938.37
93	64	73	954.99
93	64	74	938
93	64	75	977.76
93	64	76	962.71
93	64	77	915.67
93	64	78	866.02
93	64	79	845.18
93	64	80	844
93	65	71	854.93
93	65	72	961.05
93	65	73	946.41
93	65	74	876.97
93	65	75	958.55
93	65	76	976.28
93	65	77	947.1
93	65	78	880.76
93	65	79	831.98
93	65	80	795.9
93	66	71	853.53
93	66	72	950.85
93	66	73	967.49
93	66	74	946.06
93	66	75	957.21
93	66	76	951.66
93	67	71	854.55
93	67	72	921.84
93	67	73	966.15
93	67	74	979.61
93	67	75	941.49
93	67	76	929.85
93	67	81	785.23
93	67	82	831.83
93	67	83	898.78
93	67	84	923.16
93	68	71	806.75
93	68	72	921.72
93	68	73	969.03
93	68	74	942.02
93	68	75	907.5
93	68	76	901.38
93	68	81	767.2
93	68	82	802.68
93	68	83	844.15
93	68	84	849.79
93	69	71	745.48
93	69	72	870.48
93	69	73	919.68
93	69	74	881.6
93	69	75	850.77
93	69	76	836.22
93	69	81	775.75
93	69	82	790.62
93	69	83	801.01
93	69	84	802.03
93	70	74	833.89
93	70	75	808.16
93	70	76	792.41
93	70	81	765.5
93	70	82	788.19
93	70	83	788.42
93	70	84	787.71
93	71	74	816.97
93	71	75	798.89
93	71	76	779.16
93	71	81	768.08
93	71	82	815.97
93	71	83	817.25
93	71	84	814.4
93	72	74	837.73
93	72	75	828.07
93	72	76	793.01
93	72	81	845.99
93	72	82	873.14
93	72	83	880.25
93	72	84	890.59
93	73	74	838.76
93	73	75	825.29
93	73	76	794.57
93	73	81	928.58
93	73	82	950.34
93	73	83	950.08
93	73	84	959.06
93	74	74	826.28
93	74	75	808.83
93	74	76	796.67
94	49	74	832.28
94	49	75	827.46
94	49	76	825.69
94	50	71	866.18
94	50	72	817.62
94	50	73	799.92
94	50	74	815.18
94	50	75	812.96
94	50	76	811.13
94	51	71	847.49
94	51	72	823.41
94	51	73	812.36
94	51	74	808.93
94	51	75	793.29
94	51	76	782.64
94	52	71	824.06
94	52	72	827.17
94	52	73	823.94
94	52	74	816.38
94	52	75	810.12
94	52	76	802.15
94	53	69	664.56
94	53	70	679.91
94	53	71	812.62
94	53	72	842.63
94	53	73	853.22
94	53	74	855.07
94	53	75	849.44
94	53	76	841.09
94	54	69	626.69
94	54	70	629.61
94	54	71	764.72
94	54	72	831.26
94	54	73	869.96
94	54	74	909.13
94	54	75	914.14
94	54	76	901.4
94	54	78	844.76
94	54	79	825.22
94	54	80	799
94	55	69	597.74
94	55	70	616.3
94	55	71	742.19
94	55	72	813.12
94	55	73	864.53
94	55	74	946.75
94	55	75	985.95
94	55	76	986.38
94	55	78	915.5
94	55	79	855.76
94	55	80	813.01
94	56	69	664.38
94	56	70	667.55
94	56	71	773.94
94	56	72	838.45
94	56	73	870.98
94	56	74	955.75
94	56	75	1002.8
94	56	76	1015.4
94	56	78	973.56
94	56	79	947.32
94	56	80	881.86
94	57	71	854.94
94	57	72	878.35
94	57	73	848.33
94	57	74	917.8
94	57	75	973.1
94	57	76	1008
94	57	77	998.29
94	57	78	984
94	57	79	963.89
94	57	80	914.33
94	58	71	909.72
94	58	72	935.99
94	58	73	895.32
94	58	74	896.36
94	58	75	918.16
94	58	76	976.89
94	58	77	995.72
94	58	78	1000.5
94	58	79	986.61
94	58	80	959.44
94	59	71	941.19
94	59	72	993.59
94	59	73	982.6
94	59	74	961.52
94	59	75	936.54
94	59	76	941.19
94	59	77	933.53
94	59	78	919.5
94	59	79	962.48
94	59	80	974.55
94	60	71	869.13
94	60	72	892.94
94	60	73	859.34
94	60	74	840.77
94	60	75	860.5
94	60	76	868.28
94	60	77	842.05
94	60	78	803.59
94	60	79	789.97
94	60	80	792.02
94	61	71	660.26
94	61	72	614.67
94	61	73	606.66
94	61	74	643.82
94	61	75	788.81
94	61	76	844.13
94	61	77	857.6
94	61	78	834.62
94	61	79	777.46
94	61	80	755.24
94	62	71	741.33
94	62	72	781.21
94	62	73	789.78
94	62	74	825.76
94	62	75	897.76
94	62	76	938.14
94	62	77	951.12
94	62	78	945.67
94	62	79	915.78
94	62	80	913.13
94	63	71	863.61
94	63	72	954.71
94	63	73	969.34
94	63	74	991.47
94	63	75	1010.7
94	63	76	984.47
94	63	77	945.57
94	63	78	924.17
94	63	79	927.86
94	63	80	935.25
94	64	71	891.25
94	64	72	977.78
94	64	73	1002.2
94	64	74	1006.9
94	64	75	1019.6
94	64	76	991.05
94	64	77	950.18
94	64	78	916.98
94	64	79	892.26
94	64	80	870.24
94	65	71	864.65
94	65	72	976.65
94	65	73	983.6
94	65	74	952.78
94	65	75	986.28
94	65	76	995.34
94	65	77	992.57
94	65	78	966.19
94	65	79	912.58
94	65	80	840.52
94	66	71	845.22
94	66	72	954.87
94	66	73	982.75
94	66	74	979.89
94	66	75	993.22
94	66	76	995.38
94	66	78	1001.4
94	66	79	955.63
94	66	80	871.03
94	67	69	736.45
94	67	70	784.68
94	67	71	801.89
94	67	72	912.6
94	67	73	964.8
94	67	74	980.44
94	67	75	970.88
94	67	76	976.19
94	67	78	1001.3
94	67	79	942.89
94	67	80	839.91
94	68	69	655.58
94	68	70	707.36
94	68	71	759.1
94	68	72	892.32
94	68	73	949.18
94	68	74	944.77
94	68	75	928.96
94	68	76	935.52
94	68	78	961.57
94	68	79	897.91
94	68	80	788.02
94	69	69	653.73
94	69	70	679.11
94	69	71	704.35
94	69	72	825.98
94	69	73	887.23
94	69	74	892.25
94	69	75	862.92
94	69	76	856.45
94	69	78	866.18
94	69	79	836.84
94	69	80	791.04
94	70	69	668.12
94	70	70	664.19
94	70	71	661.09
94	70	72	770.13
94	70	73	831.09
94	70	74	839
94	70	75	807.65
94	70	76	800.69
94	71	71	649.16
94	71	72	755.94
94	71	73	813.3
94	71	74	809.94
94	71	75	787.13
94	71	76	776.05
94	72	71	626.54
94	72	72	745.7
94	72	73	825.82
94	72	74	838.94
94	72	75	832.7
94	72	76	814.75
94	73	71	618.16
94	73	72	739.48
94	73	73	834.43
94	73	74	844.43
94	73	75	841.56
94	73	76	831.71
94	74	74	826.93
94	74	75	817.17
94	74	76	819.66
95	50	71	874.05
95	50	72	824.78
95	50	73	804.23
95	51	71	871.93
95	51	72	848.58
95	51	73	836.02
95	52	71	859.92
95	52	72	872.74
95	52	73	874.17
95	53	69	655.16
95	53	70	679.74
95	53	71	841.93
95	53	72	881.25
95	53	73	893.68
95	53	77	926.68
95	53	78	909.19
95	53	79	888.53
95	53	80	849.39
95	54	69	647.27
95	54	70	645
95	54	71	792.53
95	54	72	849.7
95	54	73	869.25
95	54	77	955.84
95	54	78	942.89
95	54	79	928.66
95	54	80	854
95	55	69	638.21
95	55	70	637.14
95	55	71	785.22
95	55	72	845.66
95	55	73	864.43
95	55	77	1005
95	55	78	983.03
95	55	79	956.15
95	55	80	860.94
95	56	69	678.44
95	56	70	675.49
95	56	71	807.37
95	56	72	867.17
95	56	73	873.93
95	56	77	1008.5
95	56	78	987.5
95	56	79	983.22
95	56	80	908.02
95	57	69	772.07
95	57	70	762.6
95	57	71	855.4
95	57	72	903.63
[truncated: 7,412 more rows]
