# Supplementary material for: From mathematics to medicine: A practical primer on topological data analysis (TDA) and the development of related analytic tools for the functional discovery of latent structure in fMRI data
Source: PLoS One. 2021 Aug 12;16(8):e0255859. doi: 10.1371/journal.pone.0255859 (PMC8360597; doi:10.1371/journal.pone.0255859)
Supplement: S1 Data — The included archive of .csv files has one .csv file for each time index. Each .csv file contains a single matrix, which has one column for each of the spatial coordinates x, y, z and one column for the fMRI signal amplitude at voxel (x, y, z) at that time index. This is normalized scan data for a single patient from our study, described in the paper, with an ACC (anterior cingulate cortex) mask applied. This is the data we used, together with our software implementation of our workflow (available at https://github.com/regalski/Wayne-State-TDA), to produce the persistence diagrams, vineyards, and loop locations pictured in the figures and described in the Workflow section of our paper. (ZIP) [file pone.0255859.s004.zip › lea2002_145_121_121_time_269_rdACC.csv]

86	49	77	737.88
86	49	78	711.18
86	49	79	705.81
86	49	80	715.63
86	50	77	718.96
86	50	78	694.43
86	50	79	700.58
86	50	80	701.92
86	51	77	709.85
86	51	78	692.02
86	51	79	701.61
86	51	80	695.08
86	52	77	718.7
86	52	78	703.53
86	52	79	706.58
86	52	80	703.35
86	53	77	806.72
86	53	78	748.71
86	53	79	734.25
86	53	80	725.96
86	54	77	876.27
86	54	78	817.51
86	54	79	795.81
86	54	80	778.73
86	55	77	897.87
86	55	78	865.82
86	55	79	851.41
86	55	80	843.69
86	56	77	893.72
86	56	78	863.37
86	56	79	877.94
86	56	80	898.83
86	57	77	869.11
86	57	78	871.58
86	57	79	880.49
86	57	80	891.58
86	57	81	872.45
86	57	82	851.7
86	58	77	837.4
86	58	78	859.94
86	58	79	876.23
86	58	80	885.78
86	58	81	890.51
86	58	82	889.05
86	59	81	880.1
86	59	82	879.54
86	60	81	808.15
86	60	82	798.05
86	61	81	816.42
86	61	82	804.37
86	62	81	846.64
86	62	82	849.99
86	63	77	868.6
86	63	78	851.49
86	63	79	843.35
86	63	80	819.22
86	63	81	820.35
86	63	82	850.53
86	64	77	873.86
86	64	78	856.01
86	64	79	845.26
86	64	80	779.41
86	64	81	757.28
86	64	82	775.96
86	65	77	877
86	65	78	864.45
86	65	79	847.61
86	65	80	776.71
86	65	81	752.06
86	65	82	764.03
86	66	77	866.3
86	66	78	887.06
86	66	79	868.58
86	66	80	799.78
86	66	81	774.09
86	66	82	779.28
86	67	77	824.25
86	67	78	859.81
86	67	79	871.24
86	67	80	809.22
86	68	77	842.78
86	68	78	849.64
86	68	79	849.51
86	68	80	803.68
86	69	77	871.82
86	69	78	824.59
86	69	79	792.53
86	69	80	768.46
86	70	77	781.06
86	70	78	754.5
86	70	79	728.84
86	70	80	706.37
86	71	77	729.58
86	71	78	717.66
86	71	79	707.07
86	71	80	700.66
86	72	77	723.09
86	72	78	710.33
86	72	79	705.67
86	72	80	712.3
86	73	77	715.44
86	73	78	701.74
86	73	79	695.9
86	73	80	710.13
87	46	81	954.42
87	46	82	942.27
87	46	83	942.69
87	46	84	950.52
87	47	81	846.1
87	47	82	841.49
87	47	83	841.93
87	47	84	848.55
87	48	81	766.93
87	48	82	768.72
87	48	83	769.57
87	48	84	769.62
87	49	77	734.91
87	49	78	709.16
87	49	79	702.02
87	49	80	718.54
87	49	81	737.43
87	49	82	736.94
87	49	83	734.96
87	49	84	731.69
87	50	77	723.31
87	50	78	697.08
87	50	79	696.54
87	50	80	698.5
87	50	81	696.87
87	50	82	708.19
87	50	83	718.18
87	50	84	721.37
87	51	77	718.45
87	51	78	693.15
87	51	79	703
87	51	80	700.65
87	52	77	737.42
87	52	78	715.83
87	52	79	731.35
87	52	80	726.79
87	53	77	834.68
87	53	78	778.2
87	53	79	753.93
87	53	80	736.06
87	54	77	891.92
87	54	78	837.26
87	54	79	795.96
87	54	80	766.93
87	55	77	872.24
87	55	78	869.58
87	55	79	844.43
87	55	80	819.25
87	55	81	782.73
87	55	82	759.01
87	55	83	744.12
87	55	84	757.91
87	56	77	863.86
87	56	78	872.66
87	56	79	876.24
87	56	80	865.1
87	56	81	822.57
87	56	82	789.92
87	56	83	760.03
87	56	84	770.3
87	57	77	856.35
87	57	78	891.16
87	57	79	907.26
87	57	80	912.57
87	57	81	866.33
87	57	82	827.16
87	57	83	789.72
87	57	84	775.79
87	58	77	852.64
87	58	78	894.07
87	58	79	918.28
87	58	80	929.39
87	58	81	898.67
87	58	82	880.21
87	58	83	853.49
87	58	84	835.89
87	59	77	885.46
87	59	78	875.58
87	59	79	870.04
87	59	80	852.89
87	59	81	869.42
87	59	82	882.82
87	59	83	867.2
87	59	84	869.07
87	60	77	815.22
87	60	78	815.83
87	60	79	815.13
87	60	80	807.35
87	60	81	802.67
87	60	82	798.32
87	60	83	823.42
87	60	84	847.22
87	61	77	749.67
87	61	78	768.48
87	61	79	792.38
87	61	80	827.39
87	61	81	814.79
87	61	82	789.36
87	61	83	827.43
87	61	84	860.15
87	62	77	823.43
87	62	78	804.65
87	62	79	801.81
87	62	80	853.41
87	62	81	853.87
87	62	82	835.46
87	62	83	859.35
87	62	84	868.76
87	63	77	911.98
87	63	78	856.59
87	63	79	813.35
87	63	80	829.13
87	63	81	854.96
87	63	82	893.78
87	63	83	842.38
87	63	84	794.51
87	64	77	890.73
87	64	78	834.59
87	64	79	783.25
87	64	80	774.79
87	64	81	797.11
87	64	82	841.24
87	64	83	783.63
87	64	84	740.68
87	65	77	842.04
87	65	78	819.75
87	65	79	779.55
87	65	80	746.64
87	65	81	752.49
87	65	82	788.08
87	65	83	747.07
87	65	84	716.66
87	66	77	840.99
87	66	78	840.93
87	66	79	800.54
87	66	80	736.54
87	66	81	725.37
87	66	82	756.41
87	66	83	723.48
87	66	84	699.27
87	67	77	849.57
87	67	78	828.56
87	67	79	783.34
87	67	80	737.64
87	67	81	720.28
87	67	82	721.02
87	67	83	711.02
87	67	84	704.85
87	68	77	846.53
87	68	78	812.18
87	68	79	775.44
87	68	80	751.16
87	68	81	734.11
87	68	82	726.22
87	68	83	717.92
87	68	84	708.45
87	69	77	785.11
87	69	78	766.73
87	69	79	758.11
87	69	80	747.98
87	70	77	722.11
87	70	78	713.14
87	70	79	717.03
87	70	80	722.04
87	71	77	708.89
87	71	78	710.92
87	71	79	719.04
87	71	80	716.46
87	72	77	723.02
87	72	78	730.67
87	72	79	736.71
87	72	80	718.66
87	73	77	726.59
87	73	78	723.32
87	73	79	720.93
87	73	80	715.04
87	73	81	736.87
87	73	82	765.69
87	73	83	772.24
87	73	84	772.52
87	74	81	768.71
87	74	82	822.66
87	74	83	848.18
87	74	84	859.86
87	75	81	806.74
87	75	82	892.23
87	75	83	912.21
87	75	84	927.65
87	76	81	794.6
87	76	82	894.73
87	76	83	930.9
87	76	84	956.31
88	46	81	977.29
88	46	82	960.92
88	46	83	954.76
88	46	84	960.43
88	47	81	876.22
88	47	82	860.39
88	47	83	850.47
88	47	84	853.55
88	48	81	778.47
88	48	82	776.77
88	48	83	773.33
88	48	84	771.63
88	49	77	728.48
88	49	78	713.1
88	49	79	713.4
88	49	80	722.84
88	49	81	735.22
88	49	82	743.14
88	49	83	742.42
88	49	84	737.43
88	50	77	733.99
88	50	78	723.19
88	50	79	722.83
88	50	80	712.96
88	50	81	706.66
88	50	82	719.45
88	50	83	727.79
88	50	84	733.27
88	51	77	758.02
88	51	78	733.84
88	51	79	727.76
88	51	80	718.21
88	52	77	813.16
88	52	78	767.25
88	52	79	761.82
88	52	80	751.68
88	53	77	884.75
88	53	78	839.96
88	53	79	811.87
88	53	80	789.3
88	54	77	916.05
88	54	78	879.66
88	54	79	844.07
88	54	80	812.34
88	55	77	895.68
88	55	78	876.25
88	55	79	860.4
88	55	80	835.34
88	55	81	800.03
88	55	82	801.96
88	55	83	815.39
88	55	84	826.07
88	56	77	876.9
88	56	78	865.34
88	56	79	863.33
88	56	80	849.35
88	56	81	822.34
88	56	82	818.2
88	56	83	818.65
88	56	84	850.47
88	57	77	869.9
88	57	78	887.98
88	57	79	893.52
88	57	80	887.71
88	57	81	861.22
88	57	82	839.53
88	57	83	826.16
88	57	84	846.33
88	58	77	874.16
88	58	78	915.5
88	58	79	922.88
88	58	80	914.69
88	58	81	899.88
88	58	82	887.76
88	58	83	872.14
88	58	84	876.67
88	59	77	892.68
88	59	78	900.63
88	59	79	884.42
88	59	80	849.65
88	59	81	863.94
88	59	82	879.94
88	59	83	865.31
88	59	84	869.05
88	60	77	862.97
88	60	78	857.58
88	60	79	833.46
88	60	80	796.35
88	60	81	785.82
88	60	82	781.34
88	60	83	800.6
88	60	84	821.89
88	61	77	831.39
88	61	78	832.67
88	61	79	831.38
88	61	80	838.79
88	61	81	819.57
88	61	82	796
88	61	83	832.77
88	61	84	854.29
88	62	77	870.64
88	62	78	855.54
88	62	79	854.71
88	62	80	891.7
88	62	81	879.41
88	62	82	855.23
88	62	83	885.49
88	62	84	891.86
88	63	77	903.8
88	63	78	856.96
88	63	79	820.09
88	63	80	855.19
88	63	81	889.13
88	63	82	919.16
88	63	83	884.67
88	63	84	840.86
88	64	77	893.6
88	64	78	829.57
88	64	79	769
88	64	80	803.08
88	64	81	859.84
88	64	82	917.85
88	64	83	854.01
88	64	84	794.75
88	65	77	879.95
88	65	78	818.11
88	65	79	747.26
88	65	80	758.5
88	65	81	815.57
88	65	82	888.61
88	65	83	828.57
88	65	84	771.19
88	66	77	865.67
88	66	78	821.52
88	66	79	758.23
88	66	80	730
88	66	81	767.75
88	66	82	836.05
88	66	83	789.01
88	66	84	745.28
88	67	77	839.43
88	67	78	787.75
88	67	79	735.46
88	67	80	719.3
88	67	81	732.47
88	67	82	753.07
88	67	83	736.7
88	67	84	720.57
88	68	77	800.63
88	68	78	759.74
88	68	79	730.89
88	68	80	727.65
88	68	81	729.4
88	68	82	730
88	68	83	726.81
88	68	84	719.62
88	69	77	752.74
88	69	78	742.89
88	69	79	739.73
88	69	80	739.99
88	70	77	712.96
88	70	78	708.28
88	70	79	714.49
88	70	80	726.61
88	71	77	703.26
88	71	78	706.4
88	71	79	721.57
88	71	80	729.26
88	72	77	715.02
88	72	78	730.95
88	72	79	754.53
88	72	80	739.22
88	73	77	721.16
88	73	78	727.17
88	73	79	737.54
88	73	80	735.43
88	73	81	749.66
88	73	82	777.86
88	73	83	796.11
88	73	84	798.16
88	74	81	797.47
88	74	82	860.61
88	74	83	885.12
88	74	84	887.2
88	75	81	872.2
88	75	82	966.64
88	75	83	949.89
88	75	84	945.82
88	76	81	865.23
88	76	82	971.85
88	76	83	948.08
88	76	84	957.71
89	46	81	973.09
89	46	82	971.4
89	46	83	951.61
89	46	84	933.42
89	47	81	889.5
89	47	82	873.91
89	47	83	851.57
89	47	84	834.25
89	48	81	789.56
89	48	82	784.99
89	48	83	775.78
89	48	84	769.13
89	49	77	742.05
89	49	78	731.51
89	49	79	722.13
89	49	80	732.48
89	49	81	738.96
89	49	82	751.9
89	49	83	756.92
89	49	84	755.13
89	50	74	749.61
89	50	75	750.78
89	50	76	758.68
89	50	77	743.25
89	50	78	741.02
89	50	79	747.29
89	50	80	734.99
89	50	81	725.89
89	50	82	738.14
89	50	83	746.57
89	50	84	751.25
89	51	74	752.65
89	51	75	777.13
89	51	76	804.81
89	51	77	787.32
89	51	78	776.58
89	51	79	772.27
89	51	80	748.35
89	51	81	728.38
89	51	82	731.81
89	51	83	731.61
89	51	84	725.73
89	52	74	784.24
89	52	75	841.37
89	52	76	898.88
89	52	77	873.26
89	52	78	847.31
89	52	79	829.91
89	52	80	800.84
89	52	81	773.94
89	52	82	763.71
89	52	83	750.75
89	52	84	739.38
89	53	74	805.54
89	53	75	870.84
89	53	76	932.28
89	53	77	913.3
89	53	78	894.61
89	53	79	882
89	53	80	866.5
89	53	81	848.32
89	53	82	823.9
89	53	83	806.33
89	53	84	798.48
89	54	74	801.48
89	54	75	868.86
89	54	76	927.78
89	54	77	926.63
89	54	78	911.1
89	54	79	892.92
89	54	80	875.88
89	54	81	853.76
89	54	82	853.42
89	54	83	860.68
89	54	84	853.12
89	55	75	841.48
89	55	76	913.28
89	55	77	926.03
89	55	78	915.2
89	55	79	889.35
89	55	80	870.37
89	55	81	846.69
89	55	82	866.13
89	55	83	900.19
89	55	84	895.64
89	56	75	811.16
89	56	76	876.38
89	56	77	890.18
89	56	78	872.3
89	56	79	873.61
89	56	80	870.73
89	56	81	860.71
89	56	82	880.5
89	56	83	913.31
89	56	84	911.14
89	57	75	825.3
89	57	76	861.34
89	57	77	878.96
89	57	78	879.93
89	57	79	871.23
89	57	80	864.85
89	57	81	880.04
89	57	82	895.34
89	57	83	900.63
89	57	84	914.16
89	58	77	894.38
89	58	78	919.25
89	58	79	904.07
89	58	80	890.15
89	58	81	922.72
89	58	82	937.61
89	58	83	932.32
89	58	84	941.78
89	59	77	886.93
89	59	78	893.26
89	59	79	895.99
89	59	80	888.53
89	59	81	894.52
89	59	82	899.49
89	59	83	899.04
89	59	84	894.33
89	60	77	852.27
89	60	78	840.96
89	60	79	829.19
89	60	80	800.63
89	60	81	768.79
89	60	82	745
89	60	83	737.95
89	60	84	764.2
89	61	77	838.28
89	61	78	827.93
89	61	79	821.97
89	61	80	812.16
89	61	81	782.29
89	61	82	761.78
89	61	83	774.81
89	61	84	801.7
89	62	77	881.36
89	62	78	865.75
89	62	79	872.96
89	62	80	910.95
89	62	81	889.38
89	62	82	879.32
89	62	83	905.12
89	62	84	901.16
89	63	77	896.15
89	63	78	853.94
89	63	79	839.38
89	63	80	892.3
89	63	81	914.1
89	63	82	928.97
89	63	83	920.73
89	63	84	896.92
89	64	77	884.96
89	64	78	819.7
89	64	79	779.98
89	64	80	833.85
89	64	81	886.42
89	64	82	937.68
89	64	83	912.22
89	64	84	864.49
89	65	77	884.49
89	65	78	811.96
89	65	79	754.3
89	65	80	797.07
89	65	81	864.75
89	65	82	944.92
89	65	83	908.8
89	65	84	846.97
89	66	75	870.07
89	66	76	854.29
89	66	77	853.34
89	66	78	802.37
89	66	79	754.76
89	66	80	764.74
89	66	81	828.02
89	66	82	914.77
89	66	83	876.4
89	66	84	817.05
89	67	75	882.32
89	67	76	845.03
89	67	77	800.76
89	67	78	766.78
89	67	79	738.22
89	67	80	736.78
89	67	81	770.93
89	67	82	816.57
89	67	83	800.61
89	67	84	770.16
89	68	75	870.31
89	68	76	819.57
89	68	77	763.95
89	68	78	748.87
89	68	79	741.26
89	68	80	737.92
89	68	81	749.39
89	68	82	764.39
89	68	83	764.18
89	68	84	754.73
89	69	74	844.21
89	69	75	801.74
89	69	76	760.26
89	69	77	750.76
89	69	78	758.32
89	69	79	762.5
89	69	80	753.31
89	69	81	752.69
89	69	82	752.65
89	69	83	758
89	69	84	752.74
89	70	74	813.05
89	70	75	786.6
89	70	76	752.47
89	70	77	728.09
89	70	78	728.53
89	70	79	734.98
89	70	80	734.93
89	70	81	749
89	70	82	770.11
89	70	83	773.66
89	70	84	766.03
89	71	74	799.74
89	71	75	785.11
89	71	76	758.74
89	71	77	717.85
89	71	78	717.82
89	71	79	731.14
89	71	80	733.12
89	71	81	747.72
89	71	82	766.63
89	71	83	764.51
89	71	84	755.18
89	72	74	756.76
89	72	75	754.65
89	72	76	747.89
89	72	77	722.6
89	72	78	739.82
89	72	79	765.67
89	72	80	759.47
89	72	81	753.14
89	72	82	747.64
89	72	83	749.53
89	72	84	741.28
89	73	74	735.3
89	73	75	746.81
89	73	76	750.67
89	73	77	722.78
89	73	78	735.65
89	73	79	755.92
89	73	80	761.07
89	73	81	777.66
89	73	82	802.8
89	73	83	826.08
89	73	84	829.2
89	74	81	838.55
89	74	82	891.48
89	74	83	909.81
89	74	84	910.49
89	75	81	920.88
89	75	82	984.02
89	75	83	954.47
89	75	84	942.17
89	76	81	925.71
89	76	82	995.69
89	76	83	966.48
89	76	84	963.85
90	46	81	948.06
90	46	82	967.5
90	46	83	949.46
90	46	84	917.22
90	47	81	887.75
90	47	82	885.9
90	47	83	854.94
90	47	84	811.63
90	48	81	795.03
90	48	82	791.87
90	48	83	778.92
90	48	84	760.79
90	49	74	779.5
90	49	75	764.44
90	49	76	753.52
90	49	81	751.1
90	49	82	758.08
90	49	83	759.95
90	49	84	753.19
90	50	74	764.95
90	50	75	759.67
90	50	76	761.4
90	50	77	752.52
90	50	78	751.56
90	50	79	764.63
90	50	80	761.04
90	50	81	754.45
90	50	82	757.41
90	50	83	753.55
90	50	84	740.41
90	51	74	752.12
90	51	75	779
90	51	76	813.82
90	51	77	804.93
90	51	78	802.31
90	51	79	809.88
90	51	80	781.43
90	51	81	752.95
90	51	82	747.69
90	51	83	741.42
90	51	84	730.24
90	52	74	785.1
90	52	75	840.34
90	52	76	900.35
90	52	77	908.01
90	52	78	903.93
90	52	79	896.38
90	52	80	847.09
90	52	81	801.37
90	52	82	787.78
90	52	83	769.18
90	52	84	748.65
90	53	74	808.14
90	53	75	862.99
90	53	76	909.43
90	53	77	921.71
90	53	78	933.61
90	53	79	946.59
90	53	80	935.46
90	53	81	923.8
90	53	82	890.63
90	53	83	852.29
90	53	84	806.8
90	54	74	807.71
90	54	75	861.28
90	54	76	901
90	54	77	919.39
90	54	78	923.67
90	54	79	921.58
90	54	80	923.43
90	54	81	937.26
90	54	82	934.38
90	54	83	928.53
90	54	84	895.5
90	55	74	795.69
90	55	75	835.56
90	55	76	914.09
90	55	77	943.43
90	55	78	951.8
90	55	79	914.36
90	55	80	895.23
90	55	81	903.34
90	55	82	936.84
90	55	83	968.26
90	55	84	949.86
90	56	74	808.23
90	56	75	802.87
90	56	76	883.09
90	56	77	921.09
90	56	78	927.95
90	56	79	928.07
90	56	80	921.6
90	56	81	910.35
90	56	82	939.58
90	56	83	978.93
90	56	84	960.04
90	57	74	858.31
90	57	75	817.47
90	57	76	863.76
90	57	77	889.76
90	57	78	896.53
90	57	79	897.55
90	57	80	895.4
90	57	81	922.16
90	57	82	948.73
90	57	83	965.3
90	57	84	958.76
90	58	74	928.45
90	58	75	907.28
90	58	76	899.1
90	58	77	901.4
90	58	78	919.22
90	58	79	906.27
90	58	80	906.75
90	58	81	978.23
90	58	82	1012.1
90	58	83	1006.8
90	58	84	1007.6
90	59	75	895.12
90	59	76	884.98
90	59	77	877.26
90	59	78	871.52
90	59	79	910.01
90	59	80	965.18
90	59	81	1003.8
90	59	82	1022.9
90	59	83	981.14
90	59	84	963.46
90	60	75	796.42
90	60	76	787.35
90	60	77	774.57
90	60	78	769.83
90	60	79	789.26
90	60	80	810.34
90	60	81	783.88
90	60	82	750.73
90	60	83	700
90	60	84	729.91
90	61	77	771.37
90	61	78	773.08
90	61	79	775.71
90	61	80	781.71
90	61	81	723.91
90	61	82	674.61
90	61	83	657.94
90	61	84	714.88
90	62	75	873.56
90	62	76	861.55
90	62	77	886.73
90	62	78	871.8
90	62	79	884.27
90	62	80	919.99
90	62	81	843.37
90	62	82	794.91
90	62	83	809.51
90	62	84	846.82
90	63	75	842.59
90	63	76	854.99
90	63	77	909.93
90	63	78	873.06
90	63	79	868.34
90	63	80	911.98
90	63	81	913.02
90	63	82	918.26
90	63	83	923.14
90	63	84	919.82
90	64	75	841.46
90	64	76	851.28
90	64	77	871.11
90	64	78	816.88
90	64	79	800.98
90	64	80	850.63
90	64	81	883.23
90	64	82	916.41
90	64	83	917.9
90	64	84	898.81
90	65	74	861.51
90	65	75	884.78
90	65	76	881.97
90	65	77	842.01
90	65	78	790.03
90	65	79	769.42
90	65	80	821.1
90	65	81	872.6
90	65	82	927.36
90	65	83	925.69
90	65	84	894.46
90	66	74	890.81
90	66	75	890.75
90	66	76	856.28
90	66	77	804.66
90	66	78	764.84
90	66	79	749.05
90	66	80	778.66
90	66	81	854.83
90	66	82	942.27
90	66	83	927.44
90	66	84	878.78
90	67	74	906.39
90	67	75	863.71
90	67	76	813.51
90	67	77	767.94
90	67	78	746.48
90	67	79	742.88
90	67	80	765.59
90	67	81	806.54
90	67	82	851.06
90	67	83	833.51
90	67	84	800.4
90	68	74	900.62
90	68	75	837.14
90	68	76	780.08
90	68	77	761.38
90	68	78	759.92
90	68	79	767.4
90	68	80	781.69
90	68	81	781.49
90	68	82	783.06
90	68	83	779.98
90	68	84	776.1
90	69	74	850.5
90	69	75	802.29
90	69	76	763.69
90	69	77	763.37
90	69	78	780.92
90	69	79	798.83
90	69	80	781.65
90	69	81	769.53
90	69	82	765.43
90	69	83	787.73
90	69	84	792.51
90	70	74	808.9
90	70	75	789.83
90	70	76	762.74
90	70	77	747.4
90	70	78	752.67
90	70	79	764.23
90	70	80	753.04
90	70	81	761.13
90	70	82	782.07
90	70	83	790.33
90	70	84	783.76
90	71	74	787.84
90	71	75	785.39
90	71	76	764.51
90	71	77	733.15
90	71	78	734.02
90	71	79	744.96
90	71	80	746.27
90	71	81	764.04
90	71	82	787.7
90	71	83	782.62
90	71	84	773.3
90	72	74	780.22
90	72	75	774.3
90	72	76	762.66
90	72	77	735.9
90	72	78	753.64
90	72	79	784.2
90	72	80	790.1
90	72	81	786.82
90	72	82	780.48
90	72	83	792.39
90	72	84	788.91
90	73	74	777.46
90	73	75	775.15
90	73	76	768.4
90	73	81	843.54
90	73	82	860.3
90	73	83	866.18
90	73	84	861.01
90	74	81	918.52
90	74	82	958.26
90	74	83	950.5
90	74	84	940.95
90	75	81	973.88
90	75	82	1009.3
90	75	83	1006.2
90	75	84	991.7
90	76	81	964.68
90	76	82	1009.7
90	76	83	1009.6
90	76	84	1000.4
91	47	81	893.97
91	47	82	895.72
91	47	83	887.94
91	47	84	872.18
91	48	81	816.39
91	48	82	805.99
91	48	83	805.98
91	48	84	803.11
91	49	74	801.58
91	49	75	783.31
91	49	76	762.52
91	49	81	771.76
91	49	82	770.17
91	49	83	770.99
91	49	84	767.22
91	50	74	783.74
91	50	75	773.4
91	50	76	757.36
91	50	81	757.26
91	50	82	764.2
91	50	83	759.1
91	50	84	743.01
91	51	74	770.56
91	51	75	779.94
91	51	76	793.3
91	51	81	746.83
91	51	82	749.26
91	51	83	746.71
91	51	84	742.24
91	52	74	812.78
91	52	75	852.93
91	52	76	883.91
91	52	81	790.38
91	52	82	778.13
91	52	83	765.32
91	52	84	754.85
91	53	74	855.87
91	53	75	898.41
91	53	76	914.51
91	53	81	908.95
91	53	82	863.23
91	53	83	824.23
91	53	84	785.03
91	54	74	867.14
91	54	75	910.11
91	54	76	904.57
91	54	81	944.92
91	54	82	922.96
91	54	83	903.96
91	54	84	861.68
91	55	74	839.95
91	55	75	889.65
91	55	76	929.44
91	55	81	932.41
91	55	82	946.78
91	55	83	962.15
91	55	84	932.62
91	56	74	819.05
91	56	75	853.78
91	56	76	918.37
91	56	81	932.43
91	56	82	953.19
91	56	83	982.39
91	56	84	962.57
91	57	74	832.52
91	57	75	830.82
91	57	76	886.75
91	57	77	928.74
91	57	78	964.3
91	57	79	975.57
91	57	80	968.26
91	57	81	941.33
91	57	82	951.8
91	57	83	969.59
91	57	84	955.54
91	58	74	922.94
91	58	75	894.8
91	58	76	895.81
91	58	77	915.9
91	58	78	967.89
91	58	79	976.21
91	58	80	982.49
91	58	81	995.47
91	58	82	1009.4
91	58	83	1010.7
91	58	84	1007.2
91	59	74	899.79
91	59	75	911.77
91	59	76	899.03
91	59	77	902.4
91	59	78	924.73
91	59	79	968.29
91	59	80	1010.4
91	59	81	1013.1
91	59	82	1021.6
91	59	83	992.43
91	59	84	971.54
91	60	74	797.2
91	60	75	784.27
91	60	76	773.63
91	60	77	775.31
91	60	78	785.2
91	60	79	785.49
91	60	80	776.6
91	60	81	813.76
91	60	82	814.9
91	60	83	756.43
91	60	84	740.77
91	61	74	783.67
91	61	75	681.93
91	61	76	707.33
91	61	77	748.1
91	61	78	766.8
91	61	79	750.2
91	61	80	719.59
91	61	81	762.2
91	61	82	755.05
91	61	83	693.37
91	61	84	691.06
91	62	74	967.71
91	62	75	769.06
91	62	76	809.11
91	62	77	899.74
91	62	78	881.2
91	62	79	887.27
91	62	80	902.55
91	62	81	893.73
91	62	82	870.84
91	62	83	838.93
91	62	84	845.91
91	63	74	941.93
91	63	75	821.44
91	63	76	857.22
91	63	77	920.72
91	63	78	876.06
91	63	79	886.96
91	63	80	941
91	63	81	959.42
91	63	82	960.14
91	63	83	932.92
91	63	84	938.28
91	64	74	834.16
91	64	75	876.03
91	64	76	882.73
91	64	77	869.99
91	64	78	811.79
91	64	79	812.65
91	64	80	868.95
91	64	81	897.23
91	64	82	919.19
91	64	83	909.82
91	64	84	914.28
91	65	74	865.95
91	65	75	927.49
91	65	76	918.64
91	65	77	834.9
91	65	78	782.05
91	65	79	772.25
91	65	80	814
91	65	81	863.87
91	65	82	915.14
91	65	83	921.56
91	65	84	915.06
91	66	74	873.36
91	66	75	899.44
91	66	76	872.15
91	66	77	805.85
91	66	78	754.5
91	66	79	744.39
91	66	80	789.72
91	66	81	862.16
91	66	82	936.77
91	66	83	946.78
91	66	84	919.7
91	67	74	879.53
91	67	75	860.74
91	67	76	822.97
91	67	81	820.92
91	67	82	856.39
91	67	83	872.3
91	67	84	848.51
91	68	74	890.62
91	68	75	842.18
91	68	76	796.03
91	68	81	800.16
91	68	82	788.77
91	68	83	803.58
91	68	84	802.07
91	69	74	839.34
91	69	75	806.97
91	69	76	776.97
91	69	81	795.77
91	69	82	791.07
91	69	83	801.79
91	69	84	801.66
91	70	74	798.92
91	70	75	790.83
91	70	76	777.24
91	70	81	774.82
91	70	82	788.74
91	70	83	790.37
91	70	84	783.22
91	71	74	781.48
91	71	75	791.29
91	71	76	788.85
91	71	81	768.43
91	71	82	791.9
91	71	83	788.02
91	71	84	781.34
91	72	74	795.72
91	72	75	784.01
91	72	76	766.91
91	72	81	790.47
91	72	82	813.62
91	72	83	821.37
91	72	84	823.31
91	73	74	804.18
91	73	75	783.19
91	73	76	761.17
91	73	81	859.95
91	73	82	882.22
91	73	83	892.08
91	73	84	896.6
91	74	74	802.5
91	74	75	785.77
91	74	76	768.52
91	74	81	951.07
91	74	82	963.35
91	74	83	975.25
91	74	84	979.56
91	75	81	1010.3
91	75	82	1023.7
91	75	83	1033.6
91	75	84	1037.1
91	76	81	993.05
91	76	82	1024.7
91	76	83	1038.7
91	76	84	1043.5
92	47	81	962.23
92	47	82	971.49
92	47	83	953.14
92	47	84	947.3
92	48	81	870.44
92	48	82	878.89
92	48	83	876.4
92	48	84	877.98
92	49	74	805.3
92	49	75	814.78
92	49	76	798.3
92	49	81	807.09
92	49	82	808.29
92	49	83	811.94
92	49	84	811.28
92	50	74	791.87
92	50	75	791.99
92	50	76	769.82
92	50	81	766.25
92	50	82	772.43
92	50	83	775.75
92	50	84	768.34
92	51	74	795.9
92	51	75	775.57
92	51	76	747.79
92	51	81	744.37
92	51	82	753.61
92	51	83	761.07
92	51	84	767.65
92	52	74	845.94
92	52	75	854.86
92	52	76	849.27
92	52	81	765.92
92	52	82	767.7
92	52	83	768.06
92	52	84	766.35
92	53	74	910.77
92	53	75	933.12
92	53	76	915.64
92	53	81	821.75
92	53	82	808.48
92	53	83	788.3
92	53	84	758.59
92	54	74	938.48
92	54	75	966.17
92	54	76	928.65
92	54	81	855.97
92	54	82	842.17
92	54	83	824.15
92	54	84	790.73
92	55	74	890.16
92	55	75	947.36
92	55	76	947.83
92	55	81	880.13
92	55	82	878.49
92	55	83	879.27
92	55	84	851.19
92	56	74	856.6
92	56	75	923.44
92	56	76	935.56
92	56	81	908.01
92	56	82	909.99
92	56	83	917.54
92	56	84	899.22
92	57	74	860.16
92	57	75	891.26
92	57	76	901.9
92	57	77	929.39
92	57	78	958.38
92	57	79	966.68
92	57	80	951.69
92	57	81	910.87
92	57	82	907.14
92	57	83	916.59
92	57	84	906.69
92	58	74	900.14
92	58	75	885.02
92	58	76	907.29
92	58	77	946.16
92	58	78	995.61
92	58	79	996.72
92	58	80	986.7
92	58	81	949.86
92	58	82	943.93
92	58	83	952.1
92	58	84	949.16
92	59	74	942.89
92	59	75	943.79
92	59	76	919.37
92	59	77	923.4
92	59	78	964.69
92	59	79	986.75
92	59	80	998.65
92	59	81	961.31
92	59	82	953.35
92	59	83	943.7
92	59	84	927.53
92	60	74	886.05
92	60	75	865.41
92	60	76	833.18
92	60	77	826.08
92	60	78	849.81
92	60	79	817.01
92	60	80	780.9
92	60	81	839.2
92	60	82	866.13
92	60	83	834.61
92	60	84	774.29
92	61	74	840.18
92	61	75	710
92	61	76	750.15
92	61	77	812.76
92	61	78	821.69
92	61	79	774.67
92	61	80	735.05
92	61	81	854.71
92	61	82	908.76
92	61	83	871.68
92	61	84	786.38
92	62	74	939.29
92	62	75	653.15
92	62	76	753.96
92	62	77	913.98
92	62	78	878.27
92	62	79	879.11
92	62	80	903.92
92	62	81	967
92	62	82	1000.2
92	62	83	981.95
92	62	84	931.32
92	63	74	911.66
92	63	75	783.1
92	63	76	846.56
92	63	77	917.36
92	63	78	866.81
92	63	79	883.72
92	63	80	935.07
92	63	81	974.22
92	63	82	1002.6
92	63	83	996.11
92	63	84	991.74
92	64	74	792.48
92	64	75	899.21
92	64	76	910.08
92	64	77	879.73
92	64	78	826.2
92	64	79	818.16
92	64	80	854.53
92	64	81	904.98
92	64	82	946.73
92	64	83	946.1
92	64	84	950.18
92	65	74	786.04
92	65	75	914.79
92	65	76	935
92	65	77	884.33
92	65	78	816.15
92	65	79	783.21
92	65	80	788.02
92	65	81	856.46
92	65	82	920.83
92	65	83	937.81
92	65	84	941.34
92	66	74	825.36
92	66	75	890.44
92	66	76	891.67
92	66	77	856.04
92	66	78	806.38
92	66	79	774.14
92	66	80	778.82
92	66	81	842.22
92	66	82	911.26
92	66	83	955.36
92	66	84	961.96
92	67	74	865.88
92	67	75	875.23
92	67	76	863.34
92	67	81	808.01
92	67	82	850.69
92	67	83	901.08
92	67	84	904.05
92	68	74	881.94
92	68	75	874.76
92	68	76	857.92
92	68	81	790.97
92	68	82	794.54
92	68	83	827.51
92	68	84	832.17
92	69	74	858.98
92	69	75	832.3
92	69	76	806.7
92	69	81	793.11
92	69	82	797.32
92	69	83	804.89
92	69	84	801.36
92	70	74	832.59
92	70	75	800.1
92	70	76	775.47
92	70	81	772.03
92	70	82	790.27
92	70	83	788.35
92	70	84	781.21
92	71	74	820.34
92	71	75	790.45
92	71	76	765.87
92	71	81	763.3
92	71	82	793.06
92	71	83	795.76
92	71	84	795.95
92	72	74	814.5
92	72	75	801.38
92	72	76	780.13
92	72	81	807.68
92	72	82	839.84
92	72	83	848.82
92	72	84	856.95
92	73	74	811.61
92	73	75	799.03
92	73	76	780.79
92	73	81	877.23
92	73	82	904.75
92	73	83	914.87
92	73	84	925.11
92	74	74	813.5
92	74	75	786.59
92	74	76	768.15
92	74	81	963.22
92	74	82	979.42
92	74	83	992.61
92	74	84	1006.1
92	75	81	1011.4
92	75	82	1027.7
92	75	83	1045
92	75	84	1066.1
92	76	81	992.82
92	76	82	1015.5
92	76	83	1036.3
92	76	84	1064.7
93	49	74	810.15
93	49	75	828.21
93	49	76	822.02
93	50	74	798.49
93	50	75	806.37
93	50	76	797.22
93	50	81	781.05
93	50	82	784.15
93	50	83	796.43
93	50	84	809.04
93	51	74	784.82
93	51	75	785.73
93	51	76	769.36
93	51	81	763.53
93	51	82	769.38
93	51	83	781.92
93	51	84	797.04
93	52	74	809.38
93	52	75	804.89
93	52	76	797.89
93	52	81	765.74
93	52	82	772.63
93	52	83	787.5
93	52	84	799.31
93	53	74	873.15
93	53	75	876.01
93	53	76	864.12
93	53	81	762.75
93	53	82	765.8
93	53	83	773.07
93	53	84	765.49
93	54	71	723.84
93	54	72	800.36
93	54	73	860.38
93	54	74	932.29
93	54	75	954.18
93	54	76	932.17
93	54	81	773.78
93	54	82	764.77
93	54	83	754.36
93	54	84	741.28
93	55	71	724.8
93	55	72	797.55
93	55	73	854.55
93	55	74	957.41
93	55	75	991.97
93	55	76	976.62
93	55	81	796.59
93	55	82	781.32
93	55	83	768
93	55	84	761.43
93	56	71	790.02
93	56	72	832.35
93	56	73	839.57
93	56	74	938.03
93	56	75	985.78
93	56	76	981.99
93	56	81	843.69
93	56	82	828.27
93	56	83	807.46
93	56	84	784.19
93	57	71	891.77
93	57	72	893.9
93	57	73	830.21
93	57	74	886.75
93	57	75	936.98
93	57	76	953.44
93	57	77	950.25
93	57	78	949.12
93	57	79	934.47
93	57	80	903.64
93	58	71	926.55
93	58	72	972.62
93	58	73	903.39
93	58	74	891.92
93	58	75	898.56
93	58	76	941.37
93	58	77	966.62
93	58	78	989.44
93	58	79	979.72
93	58	80	951.81
93	59	71	901.55
93	59	72	988.02
93	59	73	976.54
93	59	74	957.04
93	59	75	931.7
93	59	76	932.14
93	59	77	935.83
93	59	78	950.7
93	59	79	960.79
93	59	80	956.2
93	60	71	856.45
93	60	72	904.52
93	60	73	899.81
93	60	74	881.54
93	60	75	900.3
93	60	76	881.48
93	60	77	860.08
93	60	78	857.77
93	60	79	808.77
93	60	80	774.91
93	61	74	695.43
93	61	75	781.7
93	61	76	821.95
93	61	77	850.72
93	61	78	844.36
93	61	79	779.46
93	61	80	740.66
93	62	71	856.78
93	62	72	956.32
93	62	73	924.25
93	62	74	867.12
93	62	75	761.93
93	62	76	830.51
93	62	77	916.65
93	62	78	884.49
93	62	79	879.54
93	62	80	901.2
93	63	71	842.42
93	63	72	975.67
93	63	73	989.93
93	63	74	963.25
93	63	75	876.05
93	63	76	889.67
93	63	77	914.91
93	63	78	877.82
93	63	79	891.84
93	63	80	915.64
93	64	71	860.73
93	64	72	923.61
93	64	73	936.18
93	64	74	918.08
93	64	75	942.8
93	64	76	936.78
93	64	77	904.75
93	64	78	858.04
93	64	79	838.15
93	64	80	835.96
93	65	71	830.98
93	65	72	952.03
93	65	73	939.34
93	65	74	874.92
93	65	75	946.59
93	65	76	958.36
93	65	77	926.14
93	65	78	871.75
93	65	79	820.98
93	65	80	776.92
93	66	71	827.57
93	66	72	963.85
93	66	73	964.56
93	66	74	906.17
93	66	75	947.3
93	66	76	948.75
93	67	71	853.57
93	67	72	951.92
93	67	73	965.27
93	67	74	924.7
93	67	75	934.58
93	67	76	935.95
93	67	81	775.2
93	67	82	811.86
93	67	83	889.83
93	67	84	923.22
93	68	71	829.79
93	68	72	943.69
93	68	73	977.05
93	68	74	944.08
93	68	75	913.58
93	68	76	912.43
93	68	81	775.22
93	68	82	798.73
93	68	83	823.21
93	68	84	836.83
93	69	71	749.5
93	69	72	864.53
93	69	73	911.8
93	69	74	889.71
93	69	75	872.89
93	69	76	853.31
93	69	81	781.76
93	69	82	796.66
93	69	83	793.05
93	69	84	792.08
93	70	74	838.94
93	70	75	828.21
93	70	76	806.45
93	70	81	766.46
93	70	82	784.18
93	70	83	782.42
93	70	84	784.71
93	71	74	827.98
93	71	75	805.93
93	71	76	784.17
93	71	81	755.15
93	71	82	788.05
93	71	83	806.34
93	71	84	820.47
93	72	74	841.78
93	72	75	835.17
93	72	76	808.07
93	72	81	824.98
93	72	82	850.15
93	72	83	875.28
93	72	84	890.59
93	73	74	842.77
93	73	75	835.32
93	73	76	811.59
93	73	81	903.62
93	73	82	929.38
93	73	83	941.11
93	73	84	951.06
93	74	74	843.25
93	74	75	820.86
93	74	76	802.7
94	49	74	826.25
94	49	75	839.41
94	49	76	839.68
94	50	71	866.2
94	50	72	830.63
94	50	73	813.93
94	50	74	817.18
94	50	75	818.9
94	50	76	815.09
94	51	71	842.57
94	51	72	835.47
94	51	73	830.41
94	51	74	811.96
94	51	75	796.26
94	51	76	781.63
94	52	71	823.11
94	52	72	836.18
94	52	73	835.91
94	52	74	829.32
94	52	75	813.04
94	52	76	799.05
94	53	69	647.55
94	53	70	696.89
94	53	71	846.58
94	53	72	852.62
94	53	73	852.24
94	53	74	871.05
94	53	75	858.36
94	53	76	848
94	54	69	610.73
94	54	70	633.68
94	54	71	785.84
94	54	72	828.41
94	54	73	854.07
94	54	74	904.17
94	54	75	928.12
94	54	76	932.38
94	54	78	845.75
94	54	79	837.21
94	54	80	808.03
94	55	69	583.8
94	55	70	615.34
94	55	71	757.18
94	55	72	813.08
94	55	73	854.54
94	55	74	960.8
94	55	75	1003
94	55	76	994.43
94	55	78	912.41
94	55	79	874.76
94	55	80	820.07
94	56	69	655.4
94	56	70	693.54
94	56	71	797.89
94	56	72	846.44
94	56	73	867.05
94	56	74	974.85
94	56	75	1015.9
94	56	76	1009.5
94	56	78	961.68
94	56	79	940.43
94	56	80	874.94
94	57	71	857.98
94	57	72	869.4
94	57	73	830.42
94	57	74	916.87
94	57	75	973.19
94	57	76	1000.1
94	57	77	983.44
94	57	78	963.06
94	57	79	947.83
94	57	80	904.28
94	58	71	905.66
94	58	72	937.84
94	58	73	901.17
94	58	74	909.28
94	58	75	932.19
94	58	76	990.93
94	58	77	992.74
94	58	78	987.55
94	58	79	976.66
94	58	80	950.51
94	59	71	926.25
94	59	72	994.74
94	59	73	988.88
94	59	74	973.79
94	59	75	955.73
94	59	76	960.33
94	59	77	946.69
94	59	78	926.66
94	59	79	953.55
94	59	80	949.49
94	60	71	824.19
94	60	72	868.88
94	60	73	857.13
94	60	74	855.57
94	60	75	880.4
94	60	76	893.24
94	60	77	868.98
94	60	78	824.45
94	60	79	786.88
94	60	80	772.97
94	61	71	677
94	61	72	626.33
94	61	73	614.54
94	61	74	651.94
94	61	75	783.99
94	61	76	863.23
94	61	77	884.7
94	61	78	854.72
94	61	79	766.57
94	61	80	725.38
94	62	71	763.25
94	62	72	783.07
94	62	73	790.53
94	62	74	830.52
94	62	75	892.7
94	62	76	934.16
94	62	77	949.11
94	62	78	947.57
94	62	79	906.61
94	62	80	891.01
94	63	71	872.48
94	63	72	955.63
94	63	73	978.34
94	63	74	1000.6
94	63	75	990.91
94	63	76	973.61
94	63	77	951.62
94	63	78	935.24
94	63	79	928.01
94	63	80	922.45
94	64	71	879.33
94	64	72	958.93
94	64	73	996.4
94	64	74	1006.2
94	64	75	986.68
94	64	76	971.15
94	64	77	949.27
94	64	78	917.03
94	64	79	888.22
94	64	80	862.18
94	65	71	859.61
94	65	72	976.66
94	65	73	985.66
94	65	74	953.85
94	65	75	972.38
94	65	76	972.43
94	65	77	960.62
94	65	78	943.18
94	65	79	897.57
94	65	80	833.53
94	66	71	849.26
94	66	72	967.94
94	66	73	979.89
94	66	74	958.08
94	66	75	990.41
94	66	76	990.52
94	66	78	971.47
94	66	79	926.66
94	66	80	853.06
94	67	69	758.57
94	67	70	805.81
94	67	71	814
94	67	72	925.76
94	67	73	957.97
94	67	74	947.56
94	67	75	972
94	67	76	982.3
94	67	78	983.33
94	67	79	925.9
94	67	80	833.88
94	68	69	668.53
94	68	70	719.35
94	68	71	777.11
94	68	72	914.35
94	68	73	958.25
94	68	74	940.84
94	68	75	925.08
94	68	76	938.56
94	68	78	972.53
94	68	79	909.9
94	68	80	806.05
94	69	69	657.8
94	69	70	680.16
94	69	71	712.33
94	69	72	841.01
94	69	73	892.35
94	69	74	886.39
94	69	75	884.06
94	69	76	876.51
94	69	78	854.19
94	69	79	824.86
94	69	80	775.07
94	70	69	672.14
94	70	70	659.24
94	70	71	649.15
94	70	72	766.23
94	70	73	822.21
94	70	74	828.09
94	70	75	837.71
94	70	76	826.73
94	71	71	641.19
94	71	72	751.95
94	71	73	810.32
94	71	74	814.95
94	71	75	805.16
94	71	76	796.06
94	72	71	637.64
94	72	72	748.77
94	72	73	824.89
94	72	74	841.99
94	72	75	834.74
94	72	76	817.78
94	73	71	634.26
94	73	72	748.56
94	73	73	837.49
94	73	74	853.42
94	73	75	843.53
94	73	76	830.7
94	74	74	849.89
94	74	75	834.18
94	74	76	829.68
95	50	71	872.1
95	50	72	849.83
95	50	73	836.26
95	51	71	873.97
95	51	72	865.61
95	51	73	861.02
95	52	71	864.96
95	52	72	880.76
95	52	73	888.19
95	53	69	650.19
95	53	70	699.76
95	53	71	865.91
95	53	72	887.18
95	53	73	893.59
95	53	77	916.71
95	53	78	887.21
95	53	79	854.55
95	53	80	825.43
95	54	69	633.31
95	54	70	657.04
95	54	71	812.52
95	54	72	844.66
95	54	73	849.19
95	54	77	953.94
95	54	78	927.9
95	54	79	900.63
95	54	80	830.03
95	55	69	623.25
95	55	70	642.15
95	55	71	801.2
95	55	72	844.61
95	55	73	853.33
95	55	77	1013.1
95	55	78	980
95	55	79	939.1
95	55	80	866.94
95	56	69	677.44
95	56	70	700.42
95	56	71	830.31
95	56	72	874.13
95	56	73	872.92
95	56	77	1004.7
95	56	78	986.69
95	56	79	984.32
95	56	80	908.08
95	57	69	772.09
95	57	70	787.59
95	57	71	860.42
95	57	72	879.69
[truncated: 7,412 more rows]
