# Supplementary material for: From mathematics to medicine: A practical primer on topological data analysis (TDA) and the development of related analytic tools for the functional discovery of latent structure in fMRI data
Source: PLoS One. 2021 Aug 12;16(8):e0255859. doi: 10.1371/journal.pone.0255859 (PMC8360597; doi:10.1371/journal.pone.0255859)
Supplement: S1 Data — The included archive of .csv files has one .csv file for each time index. Each .csv file contains a single matrix, which has one column for each of the spatial coordinates x, y, z and one column for the fMRI signal amplitude at voxel (x, y, z) at that time index. This is normalized scan data for a single patient from our study, described in the paper, with an ACC (anterior cingulate cortex) mask applied. This is the data we used, together with our software implementation of our workflow (available at https://github.com/regalski/Wayne-State-TDA), to produce the persistence diagrams, vineyards, and loop locations pictured in the figures and described in the Workflow section of our paper. (ZIP) [file pone.0255859.s004.zip › lea2002_145_121_121_time_26_rdACC.csv]

86	49	77	725.41
86	49	78	710.12
86	49	79	703.47
86	49	80	712.62
86	50	77	712.14
86	50	78	699.75
86	50	79	689.8
86	50	80	694.53
86	51	77	683.11
86	51	78	677.18
86	51	79	687.73
86	51	80	690.25
86	52	77	705.55
86	52	78	691.81
86	52	79	696.69
86	52	80	704.05
86	53	77	800.2
86	53	78	753.28
86	53	79	720.02
86	53	80	726.55
86	54	77	850.64
86	54	78	805.67
86	54	79	791.41
86	54	80	776.55
86	55	77	871.23
86	55	78	838.27
86	55	79	854.57
86	55	80	838.46
86	56	77	876.3
86	56	78	848.71
86	56	79	885.22
86	56	80	885.23
86	57	77	839.92
86	57	78	857.76
86	57	79	886.72
86	57	80	888.34
86	57	81	865.4
86	57	82	844.32
86	58	77	828.91
86	58	78	862.29
86	58	79	888.07
86	58	80	896.61
86	58	81	881.87
86	58	82	870.44
86	59	81	853.13
86	59	82	849.64
86	60	81	768.18
86	60	82	778.47
86	61	81	811.04
86	61	82	826
86	62	81	855.38
86	62	82	862.1
86	63	77	910.94
86	63	78	860.1
86	63	79	840.15
86	63	80	830.24
86	63	81	834.99
86	63	82	830.72
86	64	77	883.04
86	64	78	869.9
86	64	79	842.69
86	64	80	790.51
86	64	81	762.54
86	64	82	737.91
86	65	77	877.19
86	65	78	881.79
86	65	79	858.51
86	65	80	790.41
86	65	81	766.13
86	65	82	752.27
86	66	77	874.97
86	66	78	893.88
86	66	79	873.27
86	66	80	802.28
86	66	81	775.07
86	66	82	759.86
86	67	77	821.5
86	67	78	853.92
86	67	79	858.54
86	67	80	809.82
86	68	77	844.4
86	68	78	860.44
86	68	79	852.64
86	68	80	802.66
86	69	77	867.76
86	69	78	843.21
86	69	79	811.52
86	69	80	759.81
86	70	77	821.03
86	70	78	775.78
86	70	79	737.54
86	70	80	703
86	71	77	772.51
86	71	78	749.46
86	71	79	724.09
86	71	80	688.55
86	72	77	753.79
86	72	78	745.45
86	72	79	728.13
86	72	80	693.71
86	73	77	738.57
86	73	78	737.15
86	73	79	727.93
86	73	80	700.81
87	46	81	943.72
87	46	82	929.03
87	46	83	923.59
87	46	84	920.79
87	47	81	855.42
87	47	82	854.94
87	47	83	852.39
87	47	84	849.79
87	48	81	757.87
87	48	82	763.21
87	48	83	773.42
87	48	84	785.46
87	49	77	736.34
87	49	78	724.04
87	49	79	718.07
87	49	80	724.48
87	49	81	730.65
87	49	82	732.26
87	49	83	738.24
87	49	84	745.53
87	50	77	730.83
87	50	78	722.18
87	50	79	712.87
87	50	80	712.87
87	50	81	714.45
87	50	82	717.08
87	50	83	721.02
87	50	84	724.83
87	51	77	716.53
87	51	78	702.95
87	51	79	698.16
87	51	80	700.6
87	52	77	747.85
87	52	78	727.49
87	52	79	715.89
87	52	80	718.66
87	53	77	839.44
87	53	78	796
87	53	79	750.52
87	53	80	745.53
87	54	77	867.07
87	54	78	825.97
87	54	79	798.36
87	54	80	770.29
87	55	77	866.03
87	55	78	847.6
87	55	79	858.78
87	55	80	826.95
87	55	81	779.55
87	55	82	759.18
87	55	83	739.92
87	55	84	745.05
87	56	77	872.13
87	56	78	861.33
87	56	79	912.03
87	56	80	890.1
87	56	81	832.58
87	56	82	794.18
87	56	83	762.97
87	56	84	768.48
87	57	77	854.59
87	57	78	886.04
87	57	79	931.81
87	57	80	924.29
87	57	81	866.68
87	57	82	831.84
87	57	83	803.21
87	57	84	793.08
87	58	77	846.55
87	58	78	887.1
87	58	79	914.83
87	58	80	920.72
87	58	81	902.68
87	58	82	886.31
87	58	83	873.11
87	58	84	855.49
87	59	77	871.4
87	59	78	870.25
87	59	79	866.25
87	59	80	864.63
87	59	81	869.69
87	59	82	872.11
87	59	83	881.71
87	59	84	868.86
87	60	77	820.98
87	60	78	792.42
87	60	79	785.14
87	60	80	784.69
87	60	81	761.41
87	60	82	773.95
87	60	83	814.82
87	60	84	827.17
87	61	77	784.9
87	61	78	756.86
87	61	79	772.99
87	61	80	813.94
87	61	81	795.63
87	61	82	793.94
87	61	83	809.52
87	61	84	827.76
87	62	77	826.55
87	62	78	798.34
87	62	79	809.19
87	62	80	850.35
87	62	81	851.19
87	62	82	846.75
87	62	83	834.76
87	62	84	833.29
87	63	77	908.44
87	63	78	874.76
87	63	79	849.88
87	63	80	819.11
87	63	81	851.33
87	63	82	857.5
87	63	83	823.92
87	63	84	806.67
87	64	77	892.16
87	64	78	857.23
87	64	79	811.62
87	64	80	748.04
87	64	81	774.67
87	64	82	783.54
87	64	83	761.26
87	64	84	751.21
87	65	77	873.22
87	65	78	847.57
87	65	79	807.69
87	65	80	741.35
87	65	81	754.23
87	65	82	751.54
87	65	83	734.8
87	65	84	727.4
87	66	77	881.21
87	66	78	858.2
87	66	79	814.51
87	66	80	733.38
87	66	81	729.35
87	66	82	722.22
87	66	83	708.34
87	66	84	708.73
87	67	77	887.28
87	67	78	836.46
87	67	79	780.67
87	67	80	703.09
87	67	81	701.34
87	67	82	699.62
87	67	83	692.75
87	67	84	699.08
87	68	77	871.45
87	68	78	828.15
87	68	79	792.93
87	68	80	752.04
87	68	81	730.02
87	68	82	710.92
87	68	83	698.18
87	68	84	704.57
87	69	77	824.03
87	69	78	802.36
87	69	79	780.02
87	69	80	758.28
87	70	77	767.73
87	70	78	750.67
87	70	79	740.94
87	70	80	738.16
87	71	77	754.27
87	71	78	749.18
87	71	79	741.05
87	71	80	728.71
87	72	77	755.85
87	72	78	756.13
87	72	79	746.15
87	72	80	723.45
87	73	77	745.26
87	73	78	747.46
87	73	79	741.9
87	73	80	721.03
87	73	81	734.35
87	73	82	753.52
87	73	83	766.8
87	73	84	769.46
87	74	81	772.54
87	74	82	820.62
87	74	83	849.22
87	74	84	862.53
87	75	81	799.29
87	75	82	872.78
87	75	83	904.09
87	75	84	914.56
87	76	81	801.61
87	76	82	890.62
87	76	83	929.61
87	76	84	937.99
88	46	81	974.95
88	46	82	962.37
88	46	83	957.53
88	46	84	946.88
88	47	81	884.3
88	47	82	882.08
88	47	83	874.87
88	47	84	864.79
88	48	81	764.41
88	48	82	782.19
88	48	83	775.62
88	48	84	778.39
88	49	77	743.73
88	49	78	734
88	49	79	728.62
88	49	80	725.25
88	49	81	735.99
88	49	82	752.12
88	49	83	744.79
88	49	84	743.74
88	50	77	739.11
88	50	78	736.08
88	50	79	730.55
88	50	80	729.36
88	50	81	732.62
88	50	82	738.79
88	50	83	733.37
88	50	84	728.87
88	51	77	758.05
88	51	78	735.22
88	51	79	716.3
88	51	80	720.93
88	52	77	812.81
88	52	78	777.85
88	52	79	748.37
88	52	80	751.67
88	53	77	891.34
88	53	78	857.16
88	53	79	813.39
88	53	80	801.93
88	54	77	901.92
88	54	78	878.4
88	54	79	858
88	54	80	824.67
88	55	77	887.38
88	55	78	876.89
88	55	79	887.67
88	55	80	851.71
88	55	81	803.1
88	55	82	821.33
88	55	83	826.95
88	55	84	825.09
88	56	77	866.1
88	56	78	866.77
88	56	79	903.9
88	56	80	878.75
88	56	81	825.67
88	56	82	831.97
88	56	83	829.53
88	56	84	840.45
88	57	77	871.03
88	57	78	903.08
88	57	79	916.62
88	57	80	891.25
88	57	81	833.49
88	57	82	812.17
88	57	83	805.59
88	57	84	830.52
88	58	77	872.88
88	58	78	914.42
88	58	79	918.21
88	58	80	909.43
88	58	81	891.28
88	58	82	876.53
88	58	83	863.22
88	58	84	875.58
88	59	77	897.14
88	59	78	896.39
88	59	79	881.86
88	59	80	874.6
88	59	81	875.9
88	59	82	871.64
88	59	83	866.28
88	59	84	861.63
88	60	77	877.96
88	60	78	869.53
88	60	79	823.66
88	60	80	775.63
88	60	81	749.2
88	60	82	760.93
88	60	83	793.87
88	60	84	800.62
88	61	77	852.94
88	61	78	876.74
88	61	79	856.11
88	61	80	825.85
88	61	81	824.39
88	61	82	838.04
88	61	83	862.1
88	61	84	845.07
88	62	77	854.58
88	62	78	884.7
88	62	79	886.41
88	62	80	876.22
88	62	81	884.99
88	62	82	889.49
88	62	83	894.18
88	62	84	873.46
88	63	77	880.58
88	63	78	868.46
88	63	79	860.24
88	63	80	853.94
88	63	81	882.2
88	63	82	894.29
88	63	83	885.81
88	63	84	860.4
88	64	77	897.32
88	64	78	848.35
88	64	79	809.91
88	64	80	768.89
88	64	81	821.29
88	64	82	849.21
88	64	83	838.96
88	64	84	809.08
88	65	77	900.08
88	65	78	828.96
88	65	79	773.75
88	65	80	726.39
88	65	81	809.38
88	65	82	846.4
88	65	83	825.55
88	65	84	785.91
88	66	77	904.32
88	66	78	821.4
88	66	79	756.55
88	66	80	711.68
88	66	81	783.08
88	66	82	812.92
88	66	83	790.08
88	66	84	756.86
88	67	77	881.75
88	67	78	793.08
88	67	79	729.2
88	67	80	701.39
88	67	81	728.32
88	67	82	741.81
88	67	83	735.26
88	67	84	725.48
88	68	77	826.45
88	68	78	776.22
88	68	79	744.04
88	68	80	735.34
88	68	81	729.71
88	68	82	723.19
88	68	83	722.38
88	68	84	723.52
88	69	77	772.25
88	69	78	758.01
88	69	79	745.17
88	69	80	743.04
88	70	77	745.84
88	70	78	728.53
88	70	79	717.4
88	70	80	720.44
88	71	77	736.81
88	71	78	737.68
88	71	79	744.55
88	71	80	753.01
88	72	77	736.08
88	72	78	748.05
88	72	79	759.49
88	72	80	763.08
88	73	77	732.91
88	73	78	737.84
88	73	79	744.51
88	73	80	747.85
88	73	81	759.49
88	73	82	780.1
88	73	83	807.82
88	73	84	801.72
88	74	81	817.84
88	74	82	850.73
88	74	83	883.4
88	74	84	892.22
88	75	81	870.8
88	75	82	925.45
88	75	83	931.43
88	75	84	948.43
88	76	81	870.19
88	76	82	952.73
88	76	83	925.21
88	76	84	953.54
89	46	81	967.21
89	46	82	969.87
89	46	83	947.47
89	46	84	927.65
89	47	81	911
89	47	82	898.54
89	47	83	864.74
89	47	84	837.05
89	48	81	800.39
89	48	82	803.88
89	48	83	766.05
89	48	84	745.81
89	49	77	747.15
89	49	78	735.6
89	49	79	736.97
89	49	80	746.8
89	49	81	756.36
89	49	82	767.39
89	49	83	756.37
89	49	84	751.2
89	50	74	731.67
89	50	75	733.27
89	50	76	738.11
89	50	77	740.56
89	50	78	744.01
89	50	79	749.91
89	50	80	750.2
89	50	81	750.3
89	50	82	751.02
89	50	83	750.57
89	50	84	748.92
89	51	74	740.82
89	51	75	768.17
89	51	76	791.24
89	51	77	798.82
89	51	78	775.51
89	51	79	749.64
89	51	80	745.56
89	51	81	736.63
89	51	82	728.21
89	51	83	723.45
89	51	84	719.43
89	52	74	772.03
89	52	75	845.74
89	52	76	887.92
89	52	77	878.69
89	52	78	833.67
89	52	79	788.15
89	52	80	797.48
89	52	81	786.51
89	52	82	764.67
89	52	83	749.54
89	52	84	732.86
89	53	74	798.94
89	53	75	881.57
89	53	76	933.93
89	53	77	908.1
89	53	78	880.86
89	53	79	853.38
89	53	80	872.84
89	53	81	859.85
89	53	82	823.2
89	53	83	800.78
89	53	84	782.7
89	54	74	804.93
89	54	75	880.56
89	54	76	936.54
89	54	77	914.81
89	54	78	898.26
89	54	79	884.27
89	54	80	888.25
89	54	81	873.4
89	54	82	857.72
89	54	83	854.38
89	54	84	850.89
89	55	75	857.8
89	55	76	922.8
89	55	77	909.1
89	55	78	898
89	55	79	888.01
89	55	80	881.03
89	55	81	870.65
89	55	82	877.13
89	55	83	889.01
89	55	84	896.54
89	56	75	812.04
89	56	76	871.8
89	56	77	871.92
89	56	78	879.74
89	56	79	881.6
89	56	80	876.49
89	56	81	866.44
89	56	82	877.64
89	56	83	887.77
89	56	84	896.9
89	57	75	846.07
89	57	76	875.8
89	57	77	893.08
89	57	78	893.97
89	57	79	854.61
89	57	80	849.95
89	57	81	859.61
89	57	82	854.32
89	57	83	857.1
89	57	84	878.52
89	58	77	911.6
89	58	78	918.66
89	58	79	881.1
89	58	80	889.18
89	58	81	923.62
89	58	82	926.83
89	58	83	925.18
89	58	84	938.67
89	59	77	913.26
89	59	78	906.94
89	59	79	899.14
89	59	80	907.36
89	59	81	916.08
89	59	82	906.01
89	59	83	888.54
89	59	84	884.46
89	60	77	852.06
89	60	78	845.26
89	60	79	831.11
89	60	80	792.68
89	60	81	728.43
89	60	82	716.49
89	60	83	728.99
89	60	84	760.84
89	61	77	833.41
89	61	78	833.59
89	61	79	834.54
89	61	80	818.46
89	61	81	783.53
89	61	82	777.19
89	61	83	787.19
89	61	84	813.72
89	62	77	863.66
89	62	78	861.14
89	62	79	873.94
89	62	80	888.02
89	62	81	890.99
89	62	82	885.37
89	62	83	874.56
89	62	84	888.04
89	63	77	871.11
89	63	78	856.38
89	63	79	871.05
89	63	80	899.16
89	63	81	940.42
89	63	82	946.41
89	63	83	925.39
89	63	84	906.14
89	64	77	868.04
89	64	78	812.19
89	64	79	797.89
89	64	80	809.05
89	64	81	863.53
89	64	82	893.21
89	64	83	890.62
89	64	84	852.33
89	65	77	875.46
89	65	78	807.97
89	65	79	773.68
89	65	80	765.9
89	65	81	852.21
89	65	82	904.08
89	65	83	896.35
89	65	84	845.19
89	66	75	863.58
89	66	76	862.2
89	66	77	878.8
89	66	78	818.68
89	66	79	773.19
89	66	80	743.12
89	66	81	838.69
89	66	82	890.9
89	66	83	875.48
89	66	84	821.98
89	67	75	875.08
89	67	76	847.29
89	67	77	854.16
89	67	78	798.05
89	67	79	750.53
89	67	80	718.85
89	67	81	772.71
89	67	82	803.13
89	67	83	798.21
89	67	84	772.78
89	68	75	856.7
89	68	76	815.51
89	68	77	816.02
89	68	78	794.16
89	68	79	764.78
89	68	80	733.05
89	68	81	750.63
89	68	82	761.66
89	68	83	764.93
89	68	84	757.45
89	69	74	882.76
89	69	75	810.18
89	69	76	778.65
89	69	77	783.1
89	69	78	790.72
89	69	79	776.62
89	69	80	748.74
89	69	81	747.33
89	69	82	748.4
89	69	83	759.13
89	69	84	764.45
89	70	74	808.15
89	70	75	773.49
89	70	76	761.51
89	70	77	767.81
89	70	78	762.43
89	70	79	751.08
89	70	80	742.2
89	70	81	742.16
89	70	82	747.12
89	70	83	763.62
89	70	84	772.26
89	71	74	765.61
89	71	75	756.05
89	71	76	752.34
89	71	77	754.3
89	71	78	760.37
89	71	79	760.13
89	71	80	759.21
89	71	81	754.53
89	71	82	752.55
89	71	83	752.67
89	71	84	751.99
89	72	74	744.59
89	72	75	745.53
89	72	76	746.24
89	72	77	746.58
89	72	78	761.27
89	72	79	770.42
89	72	80	770.77
89	72	81	767.13
89	72	82	766.64
89	72	83	767.98
89	72	84	764.25
89	73	74	730.87
89	73	75	736.31
89	73	76	742.35
89	73	77	741.18
89	73	78	741.3
89	73	79	747.04
89	73	80	760.9
89	73	81	782.3
89	73	82	809.09
89	73	83	841.89
89	73	84	839.68
89	74	81	850.76
89	74	82	885.83
89	74	83	909.51
89	74	84	914.75
89	75	81	922.15
89	75	82	960.15
89	75	83	955.96
89	75	84	965.22
89	76	81	920.67
89	76	82	974.75
89	76	83	952.89
89	76	84	975.44
90	46	81	945.04
90	46	82	952.52
90	46	83	935.59
90	46	84	916.92
90	47	81	899.69
90	47	82	897.49
90	47	83	854.44
90	47	84	825.84
90	48	81	793.75
90	48	82	790.83
90	48	83	770.89
90	48	84	755.17
90	49	74	762.67
90	49	75	772.93
90	49	76	756.82
90	49	81	757.16
90	49	82	771.08
90	49	83	761.27
90	49	84	757.1
90	50	74	740.27
90	50	75	750.51
90	50	76	751.64
90	50	77	747.46
90	50	78	748.43
90	50	79	752.49
90	50	80	758.22
90	50	81	768.76
90	50	82	776.67
90	50	83	761.57
90	50	84	756.8
90	51	74	740.33
90	51	75	788.42
90	51	76	814.57
90	51	77	815.56
90	51	78	795.03
90	51	79	779.15
90	51	80	771.49
90	51	81	759.92
90	51	82	746.11
90	51	83	734.46
90	51	84	727.8
90	52	74	784.03
90	52	75	873.8
90	52	76	912.73
90	52	77	904.06
90	52	78	873.1
90	52	79	847.79
90	52	80	839.27
90	52	81	818
90	52	82	782.37
90	52	83	762.89
90	52	84	743.47
90	53	74	796.99
90	53	75	885.07
90	53	76	926.52
90	53	77	891.51
90	53	78	906.06
90	53	79	933.34
90	53	80	932.1
90	53	81	909.26
90	53	82	862.06
90	53	83	832.46
90	53	84	803.29
90	54	74	794.45
90	54	75	875.83
90	54	76	929.16
90	54	77	913.98
90	54	78	913.71
90	54	79	909.7
90	54	80	922.71
90	54	81	923.85
90	54	82	914.67
90	54	83	905.48
90	54	84	897.51
90	55	74	798.26
90	55	75	860.36
90	55	76	931.75
90	55	77	948.52
90	55	78	933.49
90	55	79	903.46
90	55	80	911.56
90	55	81	922.16
90	55	82	925.41
90	55	83	930.94
90	55	84	941.46
90	56	74	806.91
90	56	75	829.16
90	56	76	891.98
90	56	77	935.3
90	56	78	944.66
90	56	79	929.71
90	56	80	923.97
90	56	81	923.96
90	56	82	916.7
90	56	83	919.42
90	56	84	927.38
90	57	74	861.22
90	57	75	846.9
90	57	76	868.26
90	57	77	901.13
90	57	78	907.36
90	57	79	875.5
90	57	80	877.64
90	57	81	906.65
90	57	82	899
90	57	83	900.58
90	57	84	905.27
90	58	74	930.63
90	58	75	905.53
90	58	76	892.62
90	58	77	905.35
90	58	78	911.75
90	58	79	888.26
90	58	80	911.99
90	58	81	977.29
90	58	82	987.35
90	58	83	989.73
90	58	84	997.13
90	59	75	898.53
90	59	76	899.57
90	59	77	894.13
90	59	78	893.62
90	59	79	913.73
90	59	80	946.14
90	59	81	979.3
90	59	82	965.15
90	59	83	933.21
90	59	84	933.04
90	60	75	766.37
90	60	76	748.28
90	60	77	746.03
90	60	78	752.93
90	60	79	773.81
90	60	80	763.93
90	60	81	719.63
90	60	82	704.1
90	60	83	697.3
90	60	84	733.52
90	61	77	749.51
90	61	78	771.89
90	61	79	781.29
90	61	80	769.09
90	61	81	711.96
90	61	82	682.41
90	61	83	668.26
90	61	84	732.92
90	62	75	857.56
90	62	76	853.95
90	62	77	871.26
90	62	78	874.07
90	62	79	871.67
90	62	80	871.07
90	62	81	848.26
90	62	82	824.35
90	62	83	786.22
90	62	84	848.44
90	63	75	723.53
90	63	76	815.46
90	63	77	902.69
90	63	78	870.68
90	63	79	890.51
90	63	80	928.99
90	63	81	962.05
90	63	82	954.75
90	63	83	901.83
90	63	84	928.63
90	64	75	731.27
90	64	76	806.24
90	64	77	870.03
90	64	78	798.12
90	64	79	803.99
90	64	80	846.36
90	64	81	883.8
90	64	82	893.76
90	64	83	875.42
90	64	84	877.25
90	65	74	925.83
90	65	75	829.47
90	65	76	839.16
90	65	77	856.86
90	65	78	781.81
90	65	79	776.5
90	65	80	811.93
90	65	81	874.68
90	65	82	911.13
90	65	83	911.88
90	65	84	892.91
90	66	74	932.63
90	66	75	897.89
90	66	76	870.18
90	66	77	840.56
90	66	78	791.22
90	66	79	779.99
90	66	80	792.55
90	66	81	873.22
90	66	82	924.58
90	66	83	926.32
90	66	84	883.08
90	67	74	962.92
90	67	75	884.54
90	67	76	830.64
90	67	77	803.9
90	67	78	776.24
90	67	79	765.89
90	67	80	766.3
90	67	81	807.25
90	67	82	834.75
90	67	83	835.41
90	67	84	806.52
90	68	74	950.2
90	68	75	845.9
90	68	76	793.99
90	68	77	783.51
90	68	78	787.98
90	68	79	786.58
90	68	80	770.4
90	68	81	778.62
90	68	82	790.07
90	68	83	798.15
90	68	84	791.13
90	69	74	863.48
90	69	75	798.59
90	69	76	772.2
90	69	77	775.54
90	69	78	802.11
90	69	79	804.32
90	69	80	778.6
90	69	81	771.52
90	69	82	771.49
90	69	83	783.14
90	69	84	792.5
90	70	74	797.19
90	70	75	776.23
90	70	76	766.29
90	70	77	768.52
90	70	78	784.16
90	70	79	786.68
90	70	80	778.06
90	70	81	760.98
90	70	82	754.06
90	70	83	766.81
90	70	84	778.53
90	71	74	774.48
90	71	75	767.82
90	71	76	762.64
90	71	77	761.95
90	71	78	774.04
90	71	79	780.17
90	71	80	778.93
90	71	81	765.12
90	71	82	758.39
90	71	83	771.4
90	71	84	773.83
90	72	74	783.24
90	72	75	767.1
90	72	76	760.58
90	72	77	761.22
90	72	78	776.41
90	72	79	784.87
90	72	80	786.07
90	72	81	782.3
90	72	82	783.57
90	72	83	796.68
90	72	84	793.32
90	73	74	782.91
90	73	75	782.25
90	73	76	775.84
90	73	81	823.41
90	73	82	850.61
90	73	83	871.73
90	73	84	871.89
90	74	81	901.69
90	74	82	931.84
90	74	83	939.52
90	74	84	937.08
90	75	81	972.41
90	75	82	994.97
90	75	83	988.02
90	75	84	984.52
90	76	81	959.67
90	76	82	990.72
90	76	83	993.7
90	76	84	1002.9
91	47	81	904.68
91	47	82	904.79
91	47	83	873.31
91	47	84	861.93
91	48	81	806.46
91	48	82	798.78
91	48	83	800.82
91	48	84	807.76
91	49	74	773.7
91	49	75	803.06
91	49	76	792.79
91	49	81	768.33
91	49	82	778.96
91	49	83	776.18
91	49	84	778.95
91	50	74	765.61
91	50	75	780
91	50	76	766.81
91	50	81	780.98
91	50	82	798.97
91	50	83	773.03
91	50	84	765.15
91	51	74	770.91
91	51	75	797.8
91	51	76	798.32
91	51	81	772.07
91	51	82	764.62
91	51	83	752.21
91	51	84	752.8
91	52	74	802.25
91	52	75	874.45
91	52	76	889.47
91	52	81	810.96
91	52	82	777.14
91	52	83	762.82
91	52	84	750.21
91	53	74	821.29
91	53	75	912.03
91	53	76	944.99
91	53	81	893.27
91	53	82	838.84
91	53	83	813.84
91	53	84	792.13
91	54	74	837.09
91	54	75	921.31
91	54	76	958.94
91	54	81	923.14
91	54	82	917.2
91	54	83	901.27
91	54	84	876.57
91	55	74	852.21
91	55	75	918.57
91	55	76	966.64
91	55	81	945.87
91	55	82	944.41
91	55	83	941.14
91	55	84	942.98
91	56	74	839.02
91	56	75	878.53
91	56	76	935.13
91	56	81	960.81
91	56	82	941.05
91	56	83	937.88
91	56	84	947.84
91	57	74	855.78
91	57	75	860.5
91	57	76	893.5
91	57	77	935.09
91	57	78	956.23
91	57	79	943.96
91	57	80	939.36
91	57	81	941.45
91	57	82	922
91	57	83	918.3
91	57	84	921.57
91	58	74	912.99
91	58	75	896.06
91	58	76	899.15
91	58	77	931.84
91	58	78	954.78
91	58	79	956.99
91	58	80	973.05
91	58	81	1013.2
91	58	82	1001.3
91	58	83	997.02
91	58	84	1010.6
91	59	74	896.04
91	59	75	926.1
91	59	76	922.75
91	59	77	918.03
91	59	78	925.3
91	59	79	948.55
91	59	80	970.27
91	59	81	1001.5
91	59	82	977.08
91	59	83	954.26
91	59	84	943.99
91	60	74	809.26
91	60	75	784.93
91	60	76	737.42
91	60	77	743.47
91	60	78	766.32
91	60	79	751.17
91	60	80	745.29
91	60	81	766.19
91	60	82	767.33
91	60	83	758.2
91	60	84	736.13
91	61	74	801.29
91	61	75	706.46
91	61	76	694.43
91	61	77	729.36
91	61	78	791.1
91	61	79	757.59
91	61	80	741.82
91	61	81	729.51
91	61	82	696.33
91	61	83	664.8
91	61	84	677.19
91	62	74	960.03
91	62	75	732.82
91	62	76	817.54
91	62	77	878.41
91	62	78	908.38
91	62	79	880.35
91	62	80	867.11
91	62	81	860.87
91	62	82	836.96
91	62	83	802.17
91	62	84	845.54
91	63	74	929.65
91	63	75	669.77
91	63	76	825.54
91	63	77	929.15
91	63	78	885.82
91	63	79	915.98
91	63	80	955.94
91	63	81	979.47
91	63	82	968.55
91	63	83	910.5
91	63	84	967.76
91	64	74	890.3
91	64	75	783.55
91	64	76	856.78
91	64	77	883.36
91	64	78	808.4
91	64	79	824.37
91	64	80	869.95
91	64	81	904.55
91	64	82	899.59
91	64	83	832.21
91	64	84	899.69
91	65	74	909.12
91	65	75	917.4
91	65	76	887.54
91	65	77	852.29
91	65	78	782.85
91	65	79	786.66
91	65	80	829.09
91	65	81	891.38
91	65	82	916.32
91	65	83	876.17
91	65	84	913.49
91	66	74	913.01
91	66	75	902.99
91	66	76	874.27
91	66	77	835.5
91	66	78	777.71
91	66	79	780.78
91	66	80	815.69
91	66	81	892.23
91	66	82	936.36
91	66	83	920.12
91	66	84	913.19
91	67	74	948.94
91	67	75	894.61
91	67	76	840.25
91	67	81	827.14
91	67	82	839.63
91	67	83	839.74
91	67	84	824.51
91	68	74	947.36
91	68	75	869.86
91	68	76	807.1
91	68	81	804.17
91	68	82	800.52
91	68	83	804.51
91	68	84	814.12
91	69	74	860.89
91	69	75	811.22
91	69	76	776.16
91	69	81	799.48
91	69	82	789.93
91	69	83	790.04
91	69	84	809.26
91	70	74	795.24
91	70	75	786.33
91	70	76	769.84
91	70	81	778.21
91	70	82	765.22
91	70	83	776.54
91	70	84	780.79
91	71	74	781.5
91	71	75	785.66
91	71	76	774.15
91	71	81	779.68
91	71	82	774.16
91	71	83	787.98
91	71	84	787.74
91	72	74	803.24
91	72	75	785.19
91	72	76	772.38
91	72	81	805.48
91	72	82	812.3
91	72	83	822.54
91	72	84	823.66
91	73	74	811.7
91	73	75	794.98
91	73	76	779.13
91	73	81	866.15
91	73	82	891.95
91	73	83	896.93
91	73	84	906.39
91	74	74	809.29
91	74	75	803.16
91	74	76	783.53
91	74	81	947.09
91	74	82	964.82
91	74	83	970.79
91	74	84	976.53
91	75	81	1011.2
91	75	82	1011.6
91	75	83	1021.6
91	75	84	1022.2
91	76	81	986.31
91	76	82	1006.7
91	76	83	1029.6
91	76	84	1034.8
92	47	81	970.14
92	47	82	966.62
92	47	83	934.77
92	47	84	927.61
92	48	81	864.44
92	48	82	871.78
92	48	83	866.35
92	48	84	875.98
92	49	74	799
92	49	75	831.44
92	49	76	821.77
92	49	81	797.98
92	49	82	817.72
92	49	83	820.12
92	49	84	826.86
92	50	74	798.58
92	50	75	812.36
92	50	76	786.33
92	50	81	790.95
92	50	82	813.78
92	50	83	797.43
92	50	84	797.86
92	51	74	809.52
92	51	75	808.23
92	51	76	778.98
92	51	81	778.61
92	51	82	796.34
92	51	83	781.93
92	51	84	787.54
92	52	74	838.9
92	52	75	867.33
92	52	76	848.99
92	52	81	786.27
92	52	82	786.32
92	52	83	772.94
92	52	84	765.66
92	53	74	882.19
92	53	75	936.18
92	53	76	938.77
92	53	81	823.63
92	53	82	798.7
92	53	83	780.8
92	53	84	764.46
92	54	74	920.38
92	54	75	971.93
92	54	76	981.6
92	54	81	859.29
92	54	82	848.97
92	54	83	829.88
92	54	84	804.26
92	55	74	920.01
92	55	75	968.88
92	55	76	989.33
92	55	81	903.2
92	55	82	897.85
92	55	83	881.12
92	55	84	866.23
92	56	74	885.64
92	56	75	934.99
92	56	76	971.98
92	56	81	933.47
92	56	82	914.5
92	56	83	895.84
92	56	84	888.95
92	57	74	862.04
92	57	75	891.95
92	57	76	934.35
92	57	77	952.85
92	57	78	966.72
92	57	79	964.31
92	57	80	945.24
92	57	81	928.03
92	57	82	899.73
92	57	83	881.33
92	57	84	875.4
92	58	74	881.9
92	58	75	882.24
92	58	76	913.98
92	58	77	955.94
92	58	78	985.51
92	58	79	1007.8
92	58	80	1001.9
92	58	81	979.59
92	58	82	947.46
92	58	83	932.32
92	58	84	949.3
92	59	74	940.66
92	59	75	963.69
92	59	76	943.13
92	59	77	950.03
92	59	78	972.72
92	59	79	1012.4
92	59	80	1006.3
92	59	81	979.53
92	59	82	941.47
92	59	83	917.97
92	59	84	905.84
92	60	74	879.63
92	60	75	867.44
92	60	76	815.64
92	60	77	824.63
92	60	78	859.86
92	60	79	793.6
92	60	80	779.65
92	60	81	846.58
92	60	82	847.01
92	60	83	832.57
92	60	84	771.04
92	61	74	838.8
92	61	75	743.72
92	61	76	755.79
92	61	77	805.11
92	61	78	861.95
92	61	79	764.93
92	61	80	764.34
92	61	81	867.83
92	61	82	874.82
92	61	83	853.47
92	61	84	769.21
92	62	74	908.14
92	62	75	652.98
92	62	76	799.63
92	62	77	895.12
92	62	78	918.64
92	62	79	868.64
92	62	80	880.75
92	62	81	964.04
92	62	82	978.13
92	62	83	966.5
92	62	84	915.21
92	63	74	879.85
92	63	75	664.13
92	63	76	835.6
92	63	77	937.43
92	63	78	894.83
92	63	79	932.12
92	63	80	974.87
92	63	81	1010.7
92	63	82	1024.3
92	63	83	1018.8
92	63	84	1014.7
92	64	74	838
92	64	75	830.58
92	64	76	899.44
92	64	77	913.62
92	64	78	854.93
92	64	79	844.78
92	64	80	857.42
92	64	81	919.15
92	64	82	950.61
92	64	83	953.36
92	64	84	978.05
92	65	74	846
92	65	75	946.47
92	65	76	929.2
92	65	77	893.77
92	65	78	836.76
92	65	79	799.76
92	65	80	792.21
92	65	81	879.94
92	65	82	931.88
92	65	83	942.12
92	65	84	964.38
92	66	74	875.69
92	66	75	906.06
92	66	76	897.71
92	66	77	877.26
92	66	78	826.73
92	66	79	792.89
92	66	80	784.43
92	66	81	870.27
92	66	82	928.27
92	66	83	950.91
92	66	84	960.14
92	67	74	926.89
92	67	75	911.27
92	67	76	884
92	67	81	825.15
92	67	82	862.59
92	67	83	890.21
92	67	84	889.21
92	68	74	939.39
92	68	75	901.43
92	68	76	859.18
92	68	81	806.32
92	68	82	824.77
92	68	83	838.67
92	68	84	842.03
92	69	74	871.38
92	69	75	847.97
92	69	76	809.45
92	69	81	805.02
92	69	82	808.69
92	69	83	805.1
92	69	84	811.68
92	70	74	810.46
92	70	75	804.06
92	70	76	780.64
92	70	81	777.87
92	70	82	779.68
92	70	83	786.59
92	70	84	788.74
92	71	74	791.5
92	71	75	790.76
92	71	76	776.29
92	71	81	779.94
92	71	82	791.2
92	71	83	809.46
92	71	84	815.27
92	72	74	814.42
92	72	75	808.86
92	72	76	788.16
92	72	81	827.34
92	72	82	845.25
92	72	83	866.27
92	72	84	872.11
92	73	74	823.28
92	73	75	804.1
92	73	76	779.47
92	73	81	893.98
92	73	82	924.47
92	73	83	946.29
92	73	84	945.96
92	74	74	817.42
92	74	75	799.5
92	74	76	777.02
92	74	81	958.85
92	74	82	983.66
92	74	83	1006.5
92	74	84	1012.1
92	75	81	995.04
92	75	82	997.73
92	75	83	1028.5
92	75	84	1056.4
92	76	81	964.43
92	76	82	987.76
92	76	83	1021.9
92	76	84	1053.6
93	49	74	820.95
93	49	75	847.7
93	49	76	823.92
93	50	74	817.78
93	50	75	831.71
93	50	76	800.79
93	50	81	799.98
93	50	82	798.76
93	50	83	815.71
93	50	84	829.22
93	51	74	823.59
93	51	75	811.85
93	51	76	776.14
93	51	81	786.71
93	51	82	816.79
93	51	83	812.27
93	51	84	823.19
93	52	74	847.63
93	52	75	841.3
93	52	76	805.27
93	52	81	779.38
93	52	82	804.32
93	52	83	802.52
93	52	84	811.92
93	53	74	902.05
93	53	75	915.41
93	53	76	884.3
93	53	81	777.27
93	53	82	767.29
93	53	83	771.19
93	53	84	778.91
93	54	71	759.41
93	54	72	744.88
93	54	73	812.76
93	54	74	960.56
93	54	75	975.95
93	54	76	949.16
93	54	81	785.25
93	54	82	774.25
93	54	83	766.62
93	54	84	753.67
93	55	71	792.23
93	55	72	769.34
93	55	73	811.44
93	55	74	966.63
93	55	75	991.26
93	55	76	983.56
93	55	81	813.37
93	55	82	810.72
93	55	83	807.2
93	55	84	798.94
93	56	71	842.14
93	56	72	813.69
93	56	73	813.58
93	56	74	941.23
93	56	75	976.67
93	56	76	981.37
93	56	81	839.4
93	56	82	836.93
93	56	83	830.78
93	56	84	822.04
93	57	71	918.32
93	57	72	870.32
93	57	73	806.16
93	57	74	883.37
93	57	75	928.22
93	57	76	961.71
93	57	77	957.66
93	57	78	952.56
93	57	79	940.93
93	57	80	896.8
93	58	71	939.4
93	58	72	939.21
93	58	73	859.33
93	58	74	862.98
93	58	75	887.65
93	58	76	932.68
93	58	77	964.05
93	58	78	981.18
93	58	79	985.2
93	58	80	957.25
93	59	71	921.34
93	59	72	978.01
93	59	73	954.19
93	59	74	956.7
93	59	75	954.68
93	59	76	900.19
93	59	77	934.56
93	59	78	969.65
93	59	79	992.14
93	59	80	969.45
93	60	71	879.7
93	60	72	934.63
93	60	73	855.09
93	60	74	865.35
93	60	75	887.03
93	60	76	854.86
93	60	77	844.86
93	60	78	829.9
93	60	79	772.64
93	60	80	771.5
93	61	74	745.92
93	61	75	789.26
93	61	76	826.02
93	61	77	843.95
93	61	78	840.91
93	61	79	760.82
93	61	80	765.68
93	62	71	870.95
93	62	72	953.14
93	62	73	914.44
93	62	74	857.92
93	62	75	768
93	62	76	858.63
93	62	77	905.31
93	62	78	913
93	62	79	870.9
93	62	80	879.36
93	63	71	835.86
93	63	72	922.71
93	63	73	938.2
93	63	74	921.08
93	63	75	885.5
93	63	76	898.74
93	63	77	908.38
93	63	78	903.4
93	63	79	934.8
93	63	80	955.19
93	64	71	819.71
93	64	72	879.35
93	64	73	885.57
93	64	74	896.24
93	64	75	930.35
93	64	76	938.5
93	64	77	925.56
93	64	78	875.03
93	64	79	856.73
93	64	80	849.91
93	65	71	843.21
93	65	72	933.88
93	65	73	886.38
93	65	74	875.85
93	65	75	937.59
93	65	76	951.97
93	65	77	942.02
93	65	78	890.21
93	65	79	839.02
93	65	80	810.17
93	66	71	848.58
93	66	72	971.15
93	66	73	944.69
93	66	74	926.26
93	66	75	963.07
93	66	76	948.6
93	67	71	853.52
93	67	72	975.4
93	67	73	965.19
93	67	74	947.65
93	67	75	962.76
93	67	76	962.47
93	67	81	803.68
93	67	82	844.26
93	67	83	898.36
93	67	84	920.01
93	68	71	845.36
93	68	72	979.2
93	68	73	971.04
93	68	74	939.15
93	68	75	937.76
93	68	76	944.77
93	68	81	792.85
93	68	82	819.48
93	68	83	841.02
93	68	84	852.35
93	69	71	740.58
93	69	72	900.68
93	69	73	912.68
93	69	74	882.7
93	69	75	878.59
93	69	76	875.06
93	69	81	799.3
93	69	82	809.49
93	69	83	802.14
93	69	84	805.12
93	70	74	825.25
93	70	75	821.96
93	70	76	818.69
93	70	81	778.39
93	70	82	783.76
93	70	83	783.59
93	70	84	795.31
93	71	74	800.06
93	71	75	805.23
93	71	76	796.9
93	71	81	784.15
93	71	82	797.27
93	71	83	812.02
93	71	84	830.81
93	72	74	823.44
93	72	75	849.22
93	72	76	819.19
93	72	81	851.99
93	72	82	871.89
93	72	83	894.86
93	72	84	908.42
93	73	74	835.25
93	73	75	837.81
93	73	76	814.52
93	73	81	931.56
93	73	82	956.79
93	73	83	973.99
93	73	84	973.94
93	74	74	840.63
93	74	75	821.26
93	74	76	808.39
94	49	74	832.63
94	49	75	852.38
94	49	76	820.31
94	50	71	888.87
94	50	72	822.42
94	50	73	811.13
94	50	74	815.8
94	50	75	830.87
94	50	76	812.75
94	51	71	851.74
94	51	72	847.77
94	51	73	826.8
94	51	74	810.14
94	51	75	806.62
94	51	76	795.32
94	52	71	839.09
94	52	72	829.83
94	52	73	833.99
94	52	74	842.46
94	52	75	830.64
94	52	76	809.56
94	53	69	627.41
94	53	70	713.04
94	53	71	839.27
94	53	72	824.36
94	53	73	843.84
94	53	74	879.89
94	53	75	873.33
94	53	76	862.64
94	54	69	588.42
94	54	70	660.6
94	54	71	809.64
94	54	72	804.18
94	54	73	842.38
94	54	74	919.97
94	54	75	931.82
94	54	76	923.53
94	54	78	870.2
94	54	79	840.74
94	54	80	794.1
94	55	69	588.45
94	55	70	662.8
94	55	71	808.76
94	55	72	778.76
94	55	73	812.48
94	55	74	946.42
94	55	75	987.34
94	55	76	989.78
94	55	78	930.25
94	55	79	896.23
94	55	80	830.16
94	56	69	638.67
94	56	70	702.42
94	56	71	836.91
94	56	72	814.51
94	56	73	826.24
94	56	74	959.57
94	56	75	998.62
94	56	76	1002.9
94	56	78	970.79
94	56	79	992.03
94	56	80	889.38
94	57	71	888.18
94	57	72	868.81
94	57	73	832.92
94	57	74	900.39
94	57	75	952.17
94	57	76	991.44
94	57	77	971.13
94	57	78	972.17
94	57	79	972.91
94	57	80	897.53
94	58	71	937.07
94	58	72	938.57
94	58	73	875.22
94	58	74	861.41
94	58	75	908.91
94	58	76	983.23
94	58	77	988.32
94	58	78	994.47
94	58	79	998.55
94	58	80	952.74
94	59	71	971.01
94	59	72	1018.8
94	59	73	977.22
94	59	74	961.3
94	59	75	965.04
94	59	76	960.2
94	59	77	959.94
94	59	78	966.01
94	59	79	992.73
94	59	80	965.3
94	60	71	860.05
94	60	72	883.89
94	60	73	826.03
94	60	74	812.61
94	60	75	829.19
94	60	76	893.61
94	60	77	864.73
94	60	78	824.01
94	60	79	775.76
94	60	80	778.83
94	61	71	665.94
94	61	72	639.32
94	61	73	620.99
94	61	74	656.54
94	61	75	723.72
94	61	76	860.16
94	61	77	886.71
94	61	78	861.69
94	61	79	746.87
94	61	80	756.18
94	62	71	756.43
94	62	72	752.35
94	62	73	783.45
94	62	74	813.5
94	62	75	826.07
94	62	76	918.91
94	62	77	961.86
94	62	78	963
94	62	79	867.7
94	62	80	862.51
94	63	71	862.01
94	63	72	912.04
94	63	73	928.64
94	63	74	963.03
94	63	75	1012
94	63	76	1011.9
94	63	77	988.59
94	63	78	946.06
94	63	79	951.6
94	63	80	951.34
94	64	71	887
94	64	72	977.68
94	64	73	962.49
94	64	74	970.66
94	64	75	1001.8
94	64	76	1000.2
94	64	77	984.09
94	64	78	946.17
94	64	79	914.62
94	64	80	886.57
94	65	71	866.24
94	65	72	984.39
94	65	73	953.59
94	65	74	933.44
94	65	75	953.02
94	65	76	977.94
94	65	77	984.57
94	65	78	965.76
94	65	79	914.39
94	65	80	866.52
94	66	71	865.91
94	66	72	955.35
94	66	73	942.69
94	66	74	947.7
94	66	75	999.35
94	66	76	985.04
94	66	78	977.73
94	66	79	946.46
94	66	80	900.04
94	67	69	740.91
94	67	70	778.7
94	67	71	829.42
94	67	72	929.88
94	67	73	920.71
94	67	74	922.91
94	67	75	967.45
94	67	76	979.16
94	67	78	985.94
94	67	79	935.13
94	67	80	867.02
94	68	69	629.29
94	68	70	687.63
94	68	71	781.92
94	68	72	927.76
94	68	73	910.05
94	68	74	888.47
94	68	75	914.38
94	68	76	949.62
94	68	78	957.32
94	68	79	896.06
94	68	80	823.08
94	69	69	633.45
94	69	70	656.04
94	69	71	713.61
94	69	72	863.12
94	69	73	872.12
94	69	74	855.18
94	69	75	857.49
94	69	76	878.76
94	69	78	870.85
94	69	79	833.23
94	69	80	792.06
94	70	69	643.93
94	70	70	639.97
94	70	71	666.08
94	70	72	810.17
94	70	73	834.28
94	70	74	820.24
94	70	75	810.54
94	70	76	826.42
94	71	71	654.94
94	71	72	794.08
94	71	73	821.75
94	71	74	803.08
94	71	75	794.97
94	71	76	806.97
94	72	71	641.74
94	72	72	787.52
94	72	73	823.4
94	72	74	805.18
94	72	75	832.44
94	72	76	835.34
94	73	71	645.17
94	73	72	791.78
94	73	73	837.78
94	73	74	817.53
94	73	75	838.36
94	73	76	841.29
94	74	74	827.97
94	74	75	827.86
94	74	76	839.41
95	50	71	884.1
95	50	72	845.36
95	50	73	830.84
95	51	71	870.19
95	51	72	853.48
95	51	73	845.98
95	52	71	847.2
95	52	72	851.33
95	52	73	865.88
95	53	69	630.92
95	53	70	717.33
95	53	71	837.99
95	53	72	845.56
95	53	73	863.07
95	53	77	925.41
95	53	78	902.89
95	53	79	872.53
95	53	80	819.74
95	54	69	623.86
95	54	70	701.13
95	54	71	834.43
95	54	72	819.17
95	54	73	829.59
95	54	77	968.45
95	54	78	951.16
95	54	79	912.26
95	54	80	826.1
95	55	69	618.92
95	55	70	684.89
95	55	71	846.74
95	55	72	826.21
95	55	73	831.29
95	55	77	1021.2
95	55	78	1000.9
95	55	79	960.71
95	55	80	866.06
95	56	69	656.55
95	56	70	711.33
95	56	71	857.44
95	56	72	848.71
95	56	73	848.02
95	56	77	983.03
95	56	78	1006
95	56	79	1037.1
95	56	80	940.18
95	57	69	753.98
95	57	70	789.37
95	57	71	886.66
95	57	72	884.56
[truncated: 7,412 more rows]
