# Supplementary material for: From mathematics to medicine: A practical primer on topological data analysis (TDA) and the development of related analytic tools for the functional discovery of latent structure in fMRI data
Source: PLoS One. 2021 Aug 12;16(8):e0255859. doi: 10.1371/journal.pone.0255859 (PMC8360597; doi:10.1371/journal.pone.0255859)
Supplement: S1 Data — The included archive of .csv files has one .csv file for each time index. Each .csv file contains a single matrix, which has one column for each of the spatial coordinates x, y, z and one column for the fMRI signal amplitude at voxel (x, y, z) at that time index. This is normalized scan data for a single patient from our study, described in the paper, with an ACC (anterior cingulate cortex) mask applied. This is the data we used, together with our software implementation of our workflow (available at https://github.com/regalski/Wayne-State-TDA), to produce the persistence diagrams, vineyards, and loop locations pictured in the figures and described in the Workflow section of our paper. (ZIP) [file pone.0255859.s004.zip › lea2002_145_121_121_time_270_rdACC.csv]

86	49	77	730.95
86	49	78	713.25
86	49	79	707.88
86	49	80	710.69
86	50	77	717.98
86	50	78	693.47
86	50	79	687.67
86	50	80	686.03
86	51	77	720.84
86	51	78	693.07
86	51	79	689.7
86	51	80	681.16
86	52	77	748.76
86	52	78	706.61
86	52	79	702.65
86	52	80	694.45
86	53	77	810.71
86	53	78	749.7
86	53	79	737.31
86	53	80	728.09
86	54	77	854.25
86	54	78	816.55
86	54	79	799.87
86	54	80	783.8
86	55	77	853.89
86	55	78	857.85
86	55	79	852.4
86	55	80	846.73
86	56	77	847.73
86	56	78	843.38
86	56	79	860.98
86	56	80	883.84
86	57	77	829.12
86	57	78	848.67
86	57	79	867.54
86	57	80	887.56
86	57	81	872.41
86	57	82	858.7
86	58	77	810.47
86	58	78	841.99
86	58	79	871.3
86	58	80	889.87
86	58	81	897.6
86	58	82	899.17
86	59	81	876.15
86	59	82	887.58
86	60	81	779.23
86	60	82	790.18
86	61	81	787.54
86	61	82	790.46
86	62	81	834.65
86	62	82	836.02
86	63	77	844.73
86	63	78	840.64
86	63	79	846.47
86	63	80	803.33
86	63	81	798.43
86	63	82	839.59
86	64	77	855.83
86	64	78	848.98
86	64	79	857.24
86	64	80	776.39
86	64	81	749.23
86	64	82	779.93
86	65	77	863.05
86	65	78	855.51
86	65	79	850.64
86	65	80	781.74
86	65	81	757.11
86	65	82	776.1
86	66	77	839.37
86	66	78	866.04
86	66	79	841.55
86	66	80	797.8
86	66	81	784.13
86	66	82	791.31
86	67	77	809.19
86	67	78	854.74
86	67	79	846.19
86	67	80	801.23
86	68	77	844.83
86	68	78	861.67
86	68	79	841.54
86	68	80	798.77
86	69	77	889.71
86	69	78	849.53
86	69	79	803.54
86	69	80	772.53
86	70	77	796.09
86	70	78	765.57
86	70	79	718.94
86	70	80	709.46
86	71	77	738.6
86	71	78	720.69
86	71	79	693.11
86	71	80	696.72
86	72	77	726.06
86	72	78	707.28
86	72	79	695.62
86	72	80	702.3
86	73	77	719.44
86	73	78	705.72
86	73	79	697.86
86	73	80	707.12
87	46	81	946.46
87	46	82	934.34
87	46	83	930.76
87	46	84	932.6
87	47	81	826.23
87	47	82	835.6
87	47	83	836.01
87	47	84	832.64
87	48	81	748.88
87	48	82	758.7
87	48	83	767.57
87	48	84	781.64
87	49	77	741.98
87	49	78	729.21
87	49	79	729.05
87	49	80	724.54
87	49	81	725.45
87	49	82	723.98
87	49	83	729
87	49	84	745.74
87	50	77	721.35
87	50	78	705.15
87	50	79	697.64
87	50	80	691.59
87	50	81	689.95
87	50	82	691.25
87	50	83	697.23
87	50	84	714.43
87	51	77	724.44
87	51	78	708.18
87	51	79	701.04
87	51	80	695.71
87	52	77	777.49
87	52	78	751.9
87	52	79	738.41
87	52	80	725.9
87	53	77	841.71
87	53	78	795.25
87	53	79	755.05
87	53	80	728.21
87	54	77	874.92
87	54	78	847.32
87	54	79	801.04
87	54	80	765.99
87	55	77	851.31
87	55	78	876.63
87	55	79	856.48
87	55	80	831.3
87	55	81	779.8
87	55	82	748.06
87	55	83	743.13
87	55	84	745.9
87	56	77	845.86
87	56	78	875.66
87	56	79	889.3
87	56	80	886.15
87	56	81	833.61
87	56	82	794.94
87	56	83	767.03
87	56	84	768.25
87	57	77	843.34
87	57	78	878.21
87	57	79	903.28
87	57	80	925.53
87	57	81	882.33
87	57	82	842.17
87	57	83	795.7
87	57	84	778.75
87	58	77	847.68
87	58	78	870.11
87	58	79	900.3
87	58	80	927.41
87	58	81	909.76
87	58	82	896.34
87	58	83	861.64
87	58	84	838.99
87	59	77	866.42
87	59	78	871.53
87	59	79	871.11
87	59	80	838.02
87	59	81	860.45
87	59	82	889.81
87	59	83	873.18
87	59	84	867.06
87	60	77	792.27
87	60	78	800.9
87	60	79	801.19
87	60	80	778.37
87	60	81	775.69
87	60	82	777.39
87	60	83	798.48
87	60	84	823.32
87	61	77	732.81
87	61	78	748.56
87	61	79	772.47
87	61	80	793.48
87	61	81	788.89
87	61	82	772.44
87	61	83	800.42
87	61	84	831.13
87	62	77	803.43
87	62	78	800.65
87	62	79	806.81
87	62	80	828.35
87	62	81	838.89
87	62	82	834.51
87	62	83	848.38
87	62	84	857.78
87	63	77	897.09
87	63	78	857.67
87	63	79	817.41
87	63	80	810.18
87	63	81	825.03
87	63	82	866.85
87	63	83	852.46
87	63	84	826.56
87	64	77	888.71
87	64	78	839.55
87	64	79	783.22
87	64	80	766.75
87	64	81	780.05
87	64	82	826.18
87	64	83	794.6
87	64	84	758.66
87	65	77	850.11
87	65	78	827.82
87	65	79	774.61
87	65	80	750.64
87	65	81	752.42
87	65	82	782.98
87	65	83	757.04
87	65	84	727.67
87	66	77	854.03
87	66	78	849.96
87	66	79	787.55
87	66	80	748.52
87	66	81	732.3
87	66	82	746.31
87	66	83	731.44
87	66	84	712.28
87	67	77	849.54
87	67	78	827.56
87	67	79	762.34
87	67	80	740.57
87	67	81	734.18
87	67	82	745.93
87	67	83	728.97
87	67	84	705.83
87	68	77	842.53
87	68	78	811.26
87	68	79	756.54
87	68	80	747.21
87	68	81	740.15
87	68	82	743.25
87	68	83	724.94
87	68	84	698.45
87	69	77	797.14
87	69	78	780.75
87	69	79	753.14
87	69	80	738.04
87	70	77	749.07
87	70	78	733.1
87	70	79	711.02
87	70	80	715.09
87	71	77	736.93
87	71	78	731.94
87	71	79	719.07
87	71	80	714.51
87	72	77	733.99
87	72	78	742.61
87	72	79	742.68
87	72	80	722.69
87	73	77	729.56
87	73	78	729.27
87	73	79	730.89
87	73	80	732.05
87	73	81	743.93
87	73	82	756.75
87	73	83	766.25
87	73	84	771.52
87	74	81	771.77
87	74	82	819.73
87	74	83	840.28
87	74	84	852.95
87	75	81	793.74
87	75	82	889.23
87	75	83	900.29
87	75	84	911.71
87	76	81	788.66
87	76	82	896.81
87	76	83	932.03
87	76	84	954.39
88	46	81	962.35
88	46	82	958.99
88	46	83	947.83
88	46	84	942.51
88	47	81	862.36
88	47	82	852.5
88	47	83	844.56
88	47	84	838.63
88	48	81	768.44
88	48	82	763.76
88	48	83	764.31
88	48	84	775.64
88	49	77	758.54
88	49	78	746.12
88	49	79	739.4
88	49	80	733.87
88	49	81	729.27
88	49	82	729.2
88	49	83	731.47
88	49	84	745.48
88	50	77	731.01
88	50	78	727.25
88	50	79	733.93
88	50	80	719.05
88	50	81	702.73
88	50	82	711.51
88	50	83	716.83
88	50	84	725.3
88	51	77	737.04
88	51	78	724.86
88	51	79	721.78
88	51	80	714.24
88	52	77	805.16
88	52	78	776.28
88	52	79	747.87
88	52	80	736.76
88	53	77	874.77
88	53	78	842
88	53	79	802.93
88	53	80	775.36
88	54	77	909.04
88	54	78	878.67
88	54	79	833.08
88	54	80	797.34
88	55	77	907.69
88	55	78	882.28
88	55	79	849.42
88	55	80	823.35
88	55	81	802.06
88	55	82	798.03
88	55	83	803.47
88	55	84	803.12
88	56	77	880.9
88	56	78	860.36
88	56	79	871.39
88	56	80	870.38
88	56	81	835.34
88	56	82	822.24
88	56	83	822.69
88	56	84	838.45
88	57	77	859.89
88	57	78	877
88	57	79	895.56
88	57	80	900.7
88	57	81	870.15
88	57	82	844.45
88	57	83	823.1
88	57	84	841.29
88	58	77	844.17
88	58	78	903.48
88	58	79	913.91
88	58	80	907.72
88	58	81	900.92
88	58	82	894.83
88	58	83	874.23
88	58	84	878.73
88	59	77	885.64
88	59	78	899.63
88	59	79	884.48
88	59	80	835.71
88	59	81	857.9
88	59	82	886.83
88	59	83	877.21
88	59	84	877.97
88	60	77	879.95
88	60	78	861.61
88	60	79	829.48
88	60	80	785.34
88	60	81	765.83
88	60	82	752.4
88	60	83	777.72
88	60	84	805.02
88	61	77	857.48
88	61	78	836.78
88	61	79	824.51
88	61	80	824.95
88	61	81	800.81
88	61	82	769.26
88	61	83	800.98
88	61	84	822.39
88	62	77	862.69
88	62	78	852.6
88	62	79	853.74
88	62	80	874.68
88	62	81	869.51
88	62	82	851.41
88	62	83	867.65
88	62	84	870.94
88	63	77	901.9
88	63	78	858.07
88	63	79	813.17
88	63	80	840.22
88	63	81	869.21
88	63	82	897.28
88	63	83	897.79
88	63	84	878.92
88	64	77	886.58
88	64	78	833.55
88	64	79	765.97
88	64	80	801.08
88	64	81	848.87
88	64	82	899.87
88	64	83	867
88	64	84	821.71
88	65	77	856.96
88	65	78	821.12
88	65	79	751.26
88	65	80	768.47
88	65	81	814.56
88	65	82	872.62
88	65	83	830.6
88	65	84	780.22
88	66	77	871.67
88	66	78	829.5
88	66	79	750.17
88	66	80	744.92
88	66	81	767.71
88	66	82	802.04
88	66	83	771.04
88	66	84	736.32
88	67	77	852.47
88	67	78	791.71
88	67	79	713.37
88	67	80	724.22
88	67	81	739.41
88	67	82	754.04
88	67	83	740.69
88	67	84	725.59
88	68	77	814.65
88	68	78	761.73
88	68	79	704.87
88	68	80	720.65
88	68	81	734.43
88	68	82	741.05
88	68	83	738.86
88	68	84	731.66
88	69	77	773.74
88	69	78	751.86
88	69	79	722.7
88	69	80	725
88	70	77	742.91
88	70	78	727.24
88	70	79	708.46
88	70	80	721.63
88	71	77	733.28
88	71	78	726.42
88	71	79	720.6
88	71	80	729.33
88	72	77	726.04
88	72	78	734.95
88	72	79	747.53
88	72	80	738.29
88	73	77	721.18
88	73	78	729.17
88	73	79	744.55
88	73	80	750.49
88	73	81	760.7
88	73	82	776.85
88	73	83	788.1
88	73	84	792.12
88	74	81	807.54
88	74	82	860.7
88	74	83	880.25
88	74	84	886.31
88	75	81	861.21
88	75	82	967.66
88	75	83	953.97
88	75	84	946.88
88	76	81	854.34
88	76	82	978
88	76	83	953.16
88	76	84	951.77
89	46	81	958.16
89	46	82	969.47
89	46	83	950.63
89	46	84	922.44
89	47	81	878.62
89	47	82	861.03
89	47	83	841.65
89	47	84	835.32
89	48	81	784.55
89	48	82	768.95
89	48	83	761.74
89	48	84	767.11
89	49	77	753.1
89	49	78	747.54
89	49	79	739.16
89	49	80	740.54
89	49	81	736.04
89	49	82	739.97
89	49	83	745
89	49	84	751.21
89	50	74	741.68
89	50	75	743.8
89	50	76	755.63
89	50	77	739.2
89	50	78	740.03
89	50	79	761.34
89	50	80	742.04
89	50	81	722.94
89	50	82	739.18
89	50	83	750.61
89	50	84	751.3
89	51	74	742.77
89	51	75	763.2
89	51	76	794.83
89	51	77	770.35
89	51	78	760.6
89	51	79	764.25
89	51	80	743.33
89	51	81	726.38
89	51	82	729.82
89	51	83	726.62
89	51	84	723.76
89	52	74	771.3
89	52	75	819.4
89	52	76	878.83
89	52	77	858.24
89	52	78	831.3
89	52	79	787.93
89	52	80	772.92
89	52	81	772.06
89	52	82	753.8
89	52	83	737.82
89	52	84	729.44
89	53	74	799.65
89	53	75	864.95
89	53	76	915.33
89	53	77	900.4
89	53	78	879.73
89	53	79	862.1
89	53	80	848.59
89	53	81	830.36
89	53	82	810.92
89	53	83	793.36
89	53	84	774.52
89	54	74	807.58
89	54	75	885.96
89	54	76	925.86
89	54	77	916.74
89	54	78	894.19
89	54	79	877.97
89	54	80	860.91
89	54	81	847.79
89	54	82	843.46
89	54	83	842.69
89	54	84	834.12
89	55	75	870.55
89	55	76	923.29
89	55	77	923.06
89	55	78	895.25
89	55	79	866.44
89	55	80	850.47
89	55	81	851.78
89	55	82	862.2
89	55	83	884.24
89	55	84	882.68
89	56	75	821.21
89	56	76	876.42
89	56	77	885.21
89	56	78	853.31
89	56	79	868.67
89	56	80	878.79
89	56	81	869.75
89	56	82	879.54
89	56	83	911.32
89	56	84	906.15
89	57	75	812.39
89	57	76	847.37
89	57	77	865.96
89	57	78	868.91
89	57	79	865.19
89	57	80	858.8
89	57	81	872.95
89	57	82	885.25
89	57	83	888.56
89	57	84	913.08
89	58	77	869.38
89	58	78	916.23
89	58	79	895.11
89	58	80	860.23
89	58	81	905.81
89	58	82	925.72
89	58	83	913.44
89	58	84	933.89
89	59	77	880.98
89	59	78	902.31
89	59	79	896.02
89	59	80	871.5
89	59	81	889.42
89	59	82	901.36
89	59	83	882.93
89	59	84	878.27
89	60	77	861.36
89	60	78	850.02
89	60	79	831.27
89	60	80	797.71
89	60	81	758.84
89	60	82	726.12
89	60	83	721.18
89	60	84	746.46
89	61	77	857.45
89	61	78	833.06
89	61	79	820.1
89	61	80	815.31
89	61	81	773.49
89	61	82	732.02
89	61	83	749.05
89	61	84	776.8
89	62	77	890.36
89	62	78	862.73
89	62	79	863.94
89	62	80	912.94
89	62	81	887.47
89	62	82	856.49
89	62	83	882.29
89	62	84	883.21
89	63	77	895.22
89	63	78	849.02
89	63	79	824.49
89	63	80	889.42
89	63	81	909.23
89	63	82	920.07
89	63	83	943.76
89	63	84	929.93
89	64	77	869.96
89	64	78	816.67
89	64	79	774.95
89	64	80	841.82
89	64	81	891.41
89	64	82	939.65
89	64	83	926.18
89	64	84	876.44
89	65	77	852.47
89	65	78	810.95
89	65	79	768.29
89	65	80	819.06
89	65	81	878.74
89	65	82	946.92
89	65	83	906.84
89	65	84	840.01
89	66	75	857.23
89	66	76	841.42
89	66	77	843.37
89	66	78	800.38
89	66	79	749.75
89	66	80	780.7
89	66	81	832.94
89	66	82	897.69
89	66	83	863.37
89	66	84	805.06
89	67	75	875.42
89	67	76	843.11
89	67	77	805.74
89	67	78	765.74
89	67	79	722.16
89	67	80	736.69
89	67	81	766.84
89	67	82	801.49
89	67	83	790.57
89	67	84	770.14
89	68	75	865.31
89	68	76	820.59
89	68	77	779.94
89	68	78	750.88
89	68	79	720.27
89	68	80	726.91
89	68	81	740.39
89	68	82	752.4
89	68	83	761.2
89	68	84	764.78
89	69	74	840.2
89	69	75	795.73
89	69	76	755.24
89	69	77	773.73
89	69	78	767.33
89	69	79	744.53
89	69	80	744.32
89	69	81	745.7
89	69	82	745.67
89	69	83	762.03
89	69	84	771.78
89	70	74	807.1
89	70	75	778.62
89	70	76	746.47
89	70	77	749.07
89	70	78	742.51
89	70	79	731
89	70	80	737.96
89	70	81	747.04
89	70	82	756.17
89	70	83	772.73
89	70	84	777.1
89	71	74	786.82
89	71	75	778.15
89	71	76	752.77
89	71	77	732.89
89	71	78	729.86
89	71	79	730.2
89	71	80	740.2
89	71	81	748.78
89	71	82	759.68
89	71	83	765.55
89	71	84	760.22
89	72	74	758.85
89	72	75	753.7
89	72	76	740.92
89	72	77	727.65
89	72	78	730.85
89	72	79	743.69
89	72	80	748.53
89	72	81	754.2
89	72	82	765.71
89	72	83	760.65
89	72	84	741.41
89	73	74	753.34
89	73	75	753.84
89	73	76	743.68
89	73	77	726.77
89	73	78	732.64
89	73	79	748.91
89	73	80	758.06
89	73	81	779.65
89	73	82	812.78
89	73	83	827.07
89	73	84	827.17
89	74	81	838.62
89	74	82	894.56
89	74	83	909.89
89	74	84	913.56
89	75	81	912.88
89	75	82	988.06
89	75	83	970.58
89	75	84	959.27
89	76	81	915.81
89	76	82	1007.8
89	76	83	975.58
89	76	84	960.92
90	46	81	938.09
90	46	82	949.5
90	46	83	931.47
90	46	84	899.25
90	47	81	874.86
90	47	82	866.99
90	47	83	847.04
90	47	84	828.75
90	48	81	787.97
90	48	82	778.8
90	48	83	772.87
90	48	84	772.78
90	49	74	764.55
90	49	75	760.53
90	49	76	754.61
90	49	81	751.17
90	49	82	755.13
90	49	83	761.01
90	49	84	762.27
90	50	74	748.01
90	50	75	750.71
90	50	76	758.42
90	50	77	749.52
90	50	78	750.55
90	50	79	775.66
90	50	80	766.11
90	50	81	750.5
90	50	82	768.43
90	50	83	775.58
90	50	84	760.46
90	51	74	737.24
90	51	75	766.11
90	51	76	807.91
90	51	77	796.05
90	51	78	792.39
90	51	79	805.89
90	51	80	779.41
90	51	81	754.91
90	51	82	761.64
90	51	83	759.39
90	51	84	740.25
90	52	74	776.14
90	52	75	831.37
90	52	76	891.37
90	52	77	903.03
90	52	78	891.94
90	52	79	852.43
90	52	80	825.18
90	52	81	812.46
90	52	82	799.82
90	52	83	779.2
90	52	84	748.68
90	53	74	801.18
90	53	75	861.01
90	53	76	907.41
90	53	77	914.76
90	53	78	914.78
90	53	79	922.82
90	53	80	917.6
90	53	81	911.81
90	53	82	891.56
90	53	83	865.22
90	53	84	799.82
90	54	74	801.74
90	54	75	864.3
90	54	76	908.04
90	54	77	906.48
90	54	78	895.76
90	54	79	909.65
90	54	80	917.47
90	54	81	929.29
90	54	82	932.39
90	54	83	931.54
90	54	84	889.51
90	55	74	808.68
90	55	75	856.54
90	55	76	924.05
90	55	77	927.42
90	55	78	915.87
90	55	79	903.57
90	55	80	897.42
90	55	81	913.46
90	55	82	932.91
90	55	83	950.31
90	55	84	939.94
90	56	74	824.26
90	56	75	821.88
90	56	76	881.11
90	56	77	907.19
90	56	78	908.11
90	56	79	918.26
90	56	80	923.74
90	56	81	928.42
90	56	82	928.65
90	56	83	927.02
90	56	84	935.15
90	57	74	865.44
90	57	75	821.56
90	57	76	851.77
90	57	77	875.73
90	57	78	886.5
90	57	79	876.56
90	57	80	865.42
90	57	81	916.12
90	57	82	938.66
90	57	83	933.27
90	57	84	932.76
90	58	74	936.47
90	58	75	890.23
90	58	76	888.02
90	58	77	893.34
90	58	78	912.21
90	58	79	876.4
90	58	80	846.93
90	58	81	950.37
90	58	82	999.23
90	58	83	982.95
90	58	84	980.74
90	59	75	869.28
90	59	76	866.11
90	59	77	869.36
90	59	78	890.56
90	59	79	910.95
90	59	80	941.01
90	59	81	984.52
90	59	82	1008.7
90	59	83	958.98
90	59	84	938.33
90	60	75	768.36
90	60	76	759.25
90	60	77	745.47
90	60	78	763.77
90	60	79	779.28
90	60	80	791.41
90	60	81	772.01
90	60	82	746.94
90	60	83	711.32
90	60	84	725.26
90	61	77	729.6
90	61	78	742.33
90	61	79	749.95
90	61	80	764.91
90	61	81	721.13
90	61	82	676.87
90	61	83	669.24
90	61	84	708.08
90	62	75	878.84
90	62	76	862.68
90	62	77	901.72
90	62	78	867.76
90	62	79	865.26
90	62	80	915.01
90	62	81	853.53
90	62	82	797.22
90	62	83	806.94
90	62	84	835.14
90	63	75	836.62
90	63	76	845.11
90	63	77	905.08
90	63	78	865.25
90	63	79	854.55
90	63	80	916.22
90	63	81	898.29
90	63	82	877.51
90	63	83	905.39
90	63	84	918.93
90	64	75	815.64
90	64	76	828.42
90	64	77	852.14
90	64	78	805.87
90	64	79	789.97
90	64	80	854.62
90	64	81	877.24
90	64	82	899.45
90	64	83	908.98
90	64	84	892.83
90	65	74	869.59
90	65	75	873.85
90	65	76	867
90	65	77	832.97
90	65	78	782.99
90	65	79	763.39
90	65	80	823.11
90	65	81	878.67
90	65	82	938.49
90	65	83	926.83
90	65	84	889.55
90	66	74	893.92
90	66	75	883.91
90	66	76	842.39
90	66	77	787.71
90	66	78	752.85
90	66	79	744.05
90	66	80	783.72
90	66	81	848.85
90	66	82	927.23
90	66	83	923.38
90	66	84	885.74
90	67	74	894.46
90	67	75	862.78
90	67	76	811.54
90	67	77	753.9
90	67	78	737.41
90	67	79	740.82
90	67	80	761.56
90	67	81	795.49
90	67	82	836.01
90	67	83	835.49
90	67	84	811.38
90	68	74	878.58
90	68	75	844.15
90	68	76	798.1
90	68	77	760.35
90	68	78	760.9
90	68	79	767.4
90	68	80	772.71
90	68	81	772.52
90	68	82	775.09
90	68	83	781.01
90	68	84	782.15
90	69	74	836.5
90	69	75	795.26
90	69	76	762.67
90	69	77	781.35
90	69	78	791.93
90	69	79	795.87
90	69	80	786.71
90	69	81	772.54
90	69	82	763.4
90	69	83	775.69
90	69	84	786.52
90	70	74	792.92
90	70	75	777.85
90	70	76	757.74
90	70	77	757.37
90	70	78	763.62
90	70	79	772.2
90	70	80	761.06
90	70	81	758.15
90	70	82	764.1
90	70	83	774.36
90	70	84	781.83
90	71	74	760.92
90	71	75	773.44
90	71	76	764.54
90	71	77	727.17
90	71	78	737.04
90	71	79	756.99
90	71	80	748.32
90	71	81	752.08
90	71	82	762.72
90	71	83	769.62
90	71	84	773.34
90	72	74	761.33
90	72	75	765.4
90	72	76	760.73
90	72	77	730.94
90	72	78	739.66
90	72	79	763.22
90	72	80	775.14
90	72	81	778.85
90	72	82	780.49
90	72	83	793.41
90	72	84	788.96
90	73	74	776.55
90	73	75	775.24
90	73	76	767.46
90	73	81	824.53
90	73	82	848.28
90	73	83	860.16
90	73	84	860.99
90	74	81	890.57
90	74	82	931.29
90	74	83	934.5
90	74	84	939.96
90	75	81	953.95
90	75	82	985.37
90	75	83	987.23
90	75	84	984.76
90	76	81	956.76
90	76	82	989.84
90	76	83	994.73
90	76	84	992.43
91	47	81	882.13
91	47	82	885.84
91	47	83	882.01
91	47	84	875.2
91	48	81	810.35
91	48	82	807.93
91	48	83	812.93
91	48	84	817.08
91	49	74	774.65
91	49	75	772.4
91	49	76	764.59
91	49	81	782.79
91	49	82	783.21
91	49	83	786.03
91	49	84	786.26
91	50	74	764.83
91	50	75	760.5
91	50	76	752.41
91	50	81	766.32
91	50	82	779.24
91	50	83	782.13
91	50	84	770.05
91	51	74	752.68
91	51	75	758.13
91	51	76	772.46
91	51	81	761.81
91	51	82	767.23
91	51	83	763.7
91	51	84	751.25
91	52	74	803.78
91	52	75	844.03
91	52	76	866.01
91	52	81	810.46
91	52	82	795.19
91	52	83	776.36
91	52	84	750.87
91	53	74	844.91
91	53	75	894.51
91	53	76	907.64
91	53	81	897.01
91	53	82	867.25
91	53	83	837.25
91	53	84	788.07
91	54	74	847.2
91	54	75	900.22
91	54	76	917.69
91	54	81	939.94
91	54	82	922
91	54	83	906.02
91	54	84	869.74
91	55	74	841.99
91	55	75	904.7
91	55	76	958.46
91	55	81	954.47
91	55	82	947.83
91	55	83	949.23
91	55	84	934.77
91	56	74	838.06
91	56	75	877.86
91	56	76	929.5
91	56	81	956.49
91	56	82	952.25
91	56	83	954.46
91	56	84	945.67
91	57	74	860.6
91	57	75	852.9
91	57	76	883.81
91	57	77	923.7
91	57	78	966.18
91	57	79	966.46
91	57	80	958.16
91	57	81	948.28
91	57	82	946.75
91	57	83	941.57
91	57	84	927.57
91	58	74	929.93
91	58	75	880.77
91	58	76	894.8
91	58	77	917.83
91	58	78	963.81
91	58	79	962.26
91	58	80	956.62
91	58	81	984.62
91	58	82	1002.6
91	58	83	994.9
91	58	84	984.39
91	59	74	897
91	59	75	882.98
91	59	76	885.22
91	59	77	901.51
91	59	78	941.73
91	59	79	967.25
91	59	80	991.3
91	59	81	1002
91	59	82	1018.5
91	59	83	993.35
91	59	84	962.43
91	60	74	789.31
91	60	75	754.33
91	60	76	741.64
91	60	77	748.26
91	60	78	781.08
91	60	79	777.4
91	60	80	751.57
91	60	81	789.75
91	60	82	802.95
91	60	83	759.58
91	60	84	736
91	61	74	786.91
91	61	75	662.28
91	61	76	661.77
91	61	77	697.46
91	61	78	742.03
91	61	79	732.39
91	61	80	693.69
91	61	81	743.13
91	61	82	752.9
91	61	83	689.16
91	61	84	678.88
91	62	74	976.89
91	62	75	774.28
91	62	76	787.28
91	62	77	885.78
91	62	78	878.1
91	62	79	876.17
91	62	80	874.47
91	62	81	896.63
91	62	82	888.79
91	62	83	824.95
91	62	84	826.02
91	63	74	924.82
91	63	75	824.49
91	63	76	857.4
91	63	77	919.94
91	63	78	878.28
91	63	79	880.19
91	63	80	932.24
91	63	81	946.64
91	63	82	934.31
91	63	83	902.02
91	63	84	916.29
91	64	74	780.27
91	64	75	868.18
91	64	76	893.86
91	64	77	879.08
91	64	78	810.84
91	64	79	801.65
91	64	80	868.93
91	64	81	890.17
91	64	82	902.14
91	64	83	881.83
91	64	84	891.28
91	65	74	889.96
91	65	75	925.46
91	65	76	924.69
91	65	77	868.95
91	65	78	778.03
91	65	79	752.23
91	65	80	816.03
91	65	81	865.94
91	65	82	917.26
91	65	83	904.75
91	65	84	899.2
91	66	74	885.45
91	66	75	905.55
91	66	76	889.26
91	66	77	829.94
91	66	78	757.55
91	66	79	732.43
91	66	80	785.82
91	66	81	852.26
91	66	82	923.8
91	66	83	939.75
91	66	84	926.68
91	67	74	871.65
91	67	75	873.82
91	67	76	847.03
91	67	81	814.93
91	67	82	857.39
91	67	83	878.31
91	67	84	857.51
91	68	74	884.62
91	68	75	864.19
91	68	76	820.06
91	68	81	801.24
91	68	82	798.84
91	68	83	810.6
91	68	84	804.12
91	69	74	833.4
91	69	75	817.02
91	69	76	792
91	69	81	792.84
91	69	82	780.07
91	69	83	781.75
91	69	84	784.64
91	70	74	788.96
91	70	75	794.87
91	70	76	789.25
91	70	81	772.82
91	70	82	773.73
91	70	83	772.35
91	70	84	773.22
91	71	74	765.48
91	71	75	793.27
91	71	76	800.85
91	71	81	769.46
91	71	82	783.91
91	71	83	781.02
91	71	84	781.35
91	72	74	772.71
91	72	75	776.06
91	72	76	769.98
91	72	81	798.46
91	72	82	813.6
91	72	83	819.35
91	72	84	821.31
91	73	74	785.15
91	73	75	775.23
91	73	76	763.24
91	73	81	862.97
91	73	82	880.26
91	73	83	889.08
91	73	84	895.59
91	74	74	800.44
91	74	75	789.75
91	74	76	777.53
91	74	81	945.11
91	74	82	951.39
91	74	83	967.26
91	74	84	979.58
91	75	81	997.39
91	75	82	998.82
91	75	83	1016.7
91	75	84	1026.2
91	76	81	982.14
91	76	82	993.78
91	76	83	1017.8
91	76	84	1029.6
92	47	81	956.32
92	47	82	959.52
92	47	83	947.11
92	47	84	948.28
92	48	81	873.41
92	48	82	878.81
92	48	83	882.34
92	48	84	888.98
92	49	74	772.38
92	49	75	787.84
92	49	76	786.32
92	49	81	809.1
92	49	82	822.29
92	49	83	828.96
92	49	84	827.31
92	50	74	781.98
92	50	75	772.08
92	50	76	754.86
92	50	81	782.3
92	50	82	789.48
92	50	83	792.8
92	50	84	789.39
92	51	74	784
92	51	75	749.77
92	51	76	716.98
92	51	81	763.36
92	51	82	767.6
92	51	83	771.07
92	51	84	771.69
92	52	74	834.9
92	52	75	845.91
92	52	76	834.34
92	52	81	772.96
92	52	82	771.71
92	52	83	767.06
92	52	84	757.36
92	53	74	897.76
92	53	75	930.19
92	53	76	914.75
92	53	81	805.85
92	53	82	790.52
92	53	83	774.33
92	53	84	754.6
92	54	74	923.44
92	54	75	959.19
92	54	76	934.71
92	54	81	852.03
92	54	82	833.2
92	54	83	815.16
92	54	84	797.73
92	55	74	897.2
92	55	75	954.42
92	55	76	948.86
92	55	81	903.21
92	55	82	886.58
92	55	83	878.37
92	55	84	863.3
92	56	74	868.66
92	56	75	938.55
92	56	76	938.69
92	56	81	911.13
92	56	82	910.11
92	56	83	918.63
92	56	84	904.27
92	57	74	864.21
92	57	75	904.31
92	57	76	902.97
92	57	77	915.45
92	57	78	937.41
92	57	79	954.68
92	57	80	947.67
92	57	81	913.85
92	57	82	905.11
92	57	83	905.57
92	57	84	894.71
92	58	74	919.15
92	58	75	895.08
92	58	76	903.35
92	58	77	924.19
92	58	78	961.64
92	58	79	977.85
92	58	80	979.86
92	58	81	956.97
92	58	82	947.02
92	58	83	946.21
92	58	84	939.27
92	59	74	952.02
92	59	75	942.91
92	59	76	933.5
92	59	77	930.51
92	59	78	947.8
92	59	79	977.79
92	59	80	999.63
92	59	81	972.28
92	59	82	968.3
92	59	83	960.62
92	59	84	934.37
92	60	74	892.97
92	60	75	849.38
92	60	76	833.13
92	60	77	827.01
92	60	78	839.72
92	60	79	807.91
92	60	80	759.78
92	60	81	815.15
92	60	82	850.16
92	60	83	830.66
92	60	84	771.38
92	61	74	882.17
92	61	75	696.17
92	61	76	721.39
92	61	77	792.98
92	61	78	822.85
92	61	79	771.82
92	61	80	703.14
92	61	81	828.85
92	61	82	899.9
92	61	83	853.72
92	61	84	770.28
92	62	74	961.4
92	62	75	668.44
92	62	76	735.1
92	62	77	916
92	62	78	925.25
92	62	79	908.04
92	62	80	887.84
92	62	81	975
92	62	82	1020.3
92	62	83	959.06
92	62	84	906.45
92	63	74	903.78
92	63	75	785.41
92	63	76	842.84
92	63	77	929.55
92	63	78	880.97
92	63	79	889.92
92	63	80	939.31
92	63	81	975.45
92	63	82	995.89
92	63	83	964.33
92	63	84	961.85
92	64	74	762.84
92	64	75	883.4
92	64	76	916.21
92	64	77	897.81
92	64	78	821.24
92	64	79	808.14
92	64	80	861.52
92	64	81	899.01
92	64	82	925.82
92	64	83	904.21
92	64	84	914.24
92	65	74	810.3
92	65	75	907.85
92	65	76	934.05
92	65	77	900.36
92	65	78	813.12
92	65	79	770.21
92	65	80	788.08
92	65	81	844.56
92	65	82	900
92	65	83	895.05
92	65	84	907.52
92	66	74	858.62
92	66	75	902.56
92	66	76	901.76
92	66	77	863.11
92	66	78	808.41
92	66	79	771.15
92	66	80	776.89
92	66	81	832.35
92	66	82	895.39
92	66	83	929.43
92	66	84	946.98
92	67	74	891.08
92	67	75	894.35
92	67	76	875.42
92	67	81	802.05
92	67	82	847.76
92	67	83	899.16
92	67	84	903.12
92	68	74	901.02
92	68	75	888.8
92	68	76	859.94
92	68	81	789.04
92	68	82	800.62
92	68	83	836.55
92	68	84	832.22
92	69	74	854.07
92	69	75	843.37
92	69	76	821.74
92	69	81	789.15
92	69	82	785.32
92	69	83	786.89
92	69	84	784.38
92	70	74	818.6
92	70	75	811.14
92	70	76	794.5
92	70	81	776.01
92	70	82	781.25
92	70	83	773.34
92	70	84	769.19
92	71	74	817.31
92	71	75	802.5
92	71	76	780.91
92	71	81	778.36
92	71	82	798.13
92	71	83	796.82
92	71	84	795.01
92	72	74	807.48
92	72	75	791.44
92	72	76	768.21
92	72	81	824.69
92	72	82	843.86
92	72	83	847.84
92	72	84	852.97
92	73	74	803.58
92	73	75	785.06
92	73	76	763.85
92	73	81	893.28
92	73	82	904.8
92	73	83	914.91
92	73	84	923.13
92	74	74	813.48
92	74	75	792.61
92	74	76	772.19
92	74	81	973.24
92	74	82	975.44
92	74	83	995.64
92	74	84	1010.2
92	75	81	1005.5
92	75	82	1014.7
92	75	83	1043.1
92	75	84	1063.3
92	76	81	978.88
92	76	82	998.63
92	76	83	1029.4
92	76	84	1056.8
93	49	74	798.18
93	49	75	817.19
93	49	76	816
93	50	74	802.56
93	50	75	799.39
93	50	76	788.22
93	50	81	791.06
93	50	82	798.12
93	50	83	806.47
93	50	84	815.1
93	51	74	786.92
93	51	75	771.87
93	51	76	754.48
93	51	81	778.59
93	51	82	775.43
93	51	83	783.97
93	51	84	798.1
93	52	74	807.39
93	52	75	800.94
93	52	76	789.93
93	52	81	768.77
93	52	82	768.62
93	52	83	779.5
93	52	84	793.37
93	53	74	874.2
93	53	75	876.12
93	53	76	856.23
93	53	81	739.76
93	53	82	730.82
93	53	83	735.14
93	53	84	748.59
93	54	71	696.91
93	54	72	794.42
93	54	73	881.42
93	54	74	950.25
93	54	75	951.22
93	54	76	911.26
93	54	81	757.78
93	54	82	743.78
93	54	83	731.36
93	54	84	732.26
93	55	71	697.8
93	55	72	785.52
93	55	73	874.54
93	55	74	956.42
93	55	75	982.03
93	55	76	958.67
93	55	81	811.57
93	55	82	790.33
93	55	83	773.05
93	55	84	771.52
93	56	71	761.06
93	56	72	816.36
93	56	73	851.61
93	56	74	933.09
93	56	75	977.89
93	56	76	963.07
93	56	81	827.71
93	56	82	818.32
93	56	83	812.52
93	56	84	809.25
93	57	71	878.79
93	57	72	891.96
93	57	73	833.3
93	57	74	886.78
93	57	75	938.03
93	57	76	936.47
93	57	77	929.23
93	57	78	926.04
93	57	79	925.32
93	57	80	899.5
93	58	71	911.54
93	58	72	958.57
93	58	73	916.32
93	58	74	902.89
93	58	75	895.61
93	58	76	927.38
93	58	77	946.53
93	58	78	966.35
93	58	79	956.71
93	58	80	943.83
93	59	71	878.52
93	59	72	959.03
93	59	73	969.72
93	59	74	963.23
93	59	75	945.8
93	59	76	941.22
93	59	77	932.92
93	59	78	922.79
93	59	79	949.77
93	59	80	970.12
93	60	71	823.48
93	60	72	863.55
93	60	73	876.78
93	60	74	885.51
93	60	75	915.39
93	60	76	890.57
93	60	77	857.06
93	60	78	835.69
93	60	79	797.62
93	60	80	760.77
93	61	74	732.76
93	61	75	777.94
93	61	76	810.19
93	61	77	840.88
93	61	78	840.43
93	61	79	777.53
93	61	80	714.75
93	62	71	855.71
93	62	72	902.43
93	62	73	917.42
93	62	74	895.12
93	62	75	766.92
93	62	76	821.55
93	62	77	928.64
93	62	78	927.37
93	62	79	916.39
93	62	80	908.08
93	63	71	844.49
93	63	72	938.77
93	63	73	973.96
93	63	74	968.33
93	63	75	881.19
93	63	76	889.77
93	63	77	920.98
93	63	78	882.87
93	63	79	902
93	63	80	940.84
93	64	71	843.84
93	64	72	908.85
93	64	73	919.37
93	64	74	899.16
93	64	75	941.84
93	64	76	939.85
93	64	77	904.83
93	64	78	845.05
93	64	79	832.12
93	64	80	850.93
93	65	71	832.03
93	65	72	919
93	65	73	928.27
93	65	74	891.86
93	65	75	939.64
93	65	76	948.45
93	65	77	923.18
93	65	78	867.74
93	65	79	813.98
93	65	80	767.95
93	66	71	832.6
93	66	72	925.85
93	66	73	959.62
93	66	74	946.27
93	66	75	946.39
93	66	76	934.83
93	67	71	838.59
93	67	72	920
93	67	73	964.38
93	67	74	963.79
93	67	75	938.66
93	67	76	923.06
93	67	81	770.17
93	67	82	798.89
93	67	83	867.88
93	67	84	900.28
93	68	71	806.83
93	68	72	923.67
93	68	73	974.08
93	68	74	941.14
93	68	75	914.67
93	68	76	902.49
93	68	81	756.23
93	68	82	777.79
93	68	83	826.27
93	68	84	836.88
93	69	71	738.52
93	69	72	865.59
93	69	73	917.92
93	69	74	870.81
93	69	75	856.01
93	69	76	843.4
93	69	81	781.78
93	69	82	784.7
93	69	83	781.1
93	69	84	783.13
93	70	74	818.99
93	70	75	813.25
93	70	76	802.49
93	70	81	777.42
93	70	82	782.16
93	70	83	771.43
93	70	84	772.72
93	71	74	824.98
93	71	75	815.97
93	71	76	794.19
93	71	81	771.22
93	71	82	794.14
93	71	83	806.44
93	71	84	812.54
93	72	74	830.84
93	72	75	824.27
93	72	76	797.14
93	72	81	835.97
93	72	82	850.16
93	72	83	875.31
93	72	84	889.6
93	73	74	826.78
93	73	75	816.36
93	73	76	795.62
93	73	81	913.67
93	73	82	925.42
93	73	83	941.13
93	73	84	951.06
93	74	74	828.22
93	74	75	819.89
93	74	76	806.72
94	49	74	820.22
94	49	75	838.35
94	49	76	837.68
94	50	71	829.21
94	50	72	820.64
94	50	73	811.95
94	50	74	809.17
94	50	75	814.85
94	50	76	813.05
94	51	71	822.65
94	51	72	820.53
94	51	73	814.46
94	51	74	808.98
94	51	75	807.23
94	51	76	799.62
94	52	71	808.16
94	52	72	819.18
94	52	73	821.89
94	52	74	820.27
94	52	75	811.96
94	52	76	799.96
94	53	69	638.53
94	53	70	655.88
94	53	71	794.55
94	53	72	836.62
94	53	73	853.26
94	53	74	857.04
94	53	75	841.28
94	53	76	827.91
94	54	69	605.77
94	54	70	615.75
94	54	71	741.96
94	54	72	818.56
94	54	73	868.19
94	54	74	896.2
94	54	75	904.11
94	54	76	897.36
94	54	78	842.74
94	54	79	827.19
94	54	80	791.07
94	55	69	580.87
94	55	70	608.37
94	55	71	716.16
94	55	72	795.04
94	55	73	862.54
94	55	74	941.86
94	55	75	977.14
94	55	76	967.48
94	55	78	910.33
94	55	79	858.76
94	55	80	817.13
94	56	69	646.42
94	56	70	671.52
94	56	71	755.84
94	56	72	827.43
94	56	73	875.12
94	56	74	956.95
94	56	75	991.03
94	56	76	980.65
94	56	78	956.8
94	56	79	951.55
94	56	80	891.03
94	57	71	843.02
94	57	72	886.45
94	57	73	869.5
94	57	74	916.93
94	57	75	954.28
94	57	76	969.25
94	57	77	962.58
94	57	78	954.11
94	57	79	955.76
94	57	80	910.24
94	58	71	893.59
94	58	72	936.7
94	58	73	906.02
94	58	74	906.2
94	58	75	922.21
94	58	76	979.97
94	58	77	990.75
94	58	78	990.55
94	58	79	960.71
94	58	80	931.57
94	59	71	920.32
94	59	72	980.88
94	59	73	977.15
94	59	74	972.07
94	59	75	962.92
94	59	76	960.46
94	59	77	941.85
94	59	78	911.83
94	59	79	945.62
94	59	80	957.44
94	60	71	839.24
94	60	72	854.82
94	60	73	838.92
94	60	74	849.36
94	60	75	895.3
94	60	76	891.2
94	60	77	853.9
94	60	78	795.32
94	60	79	768.79
94	60	80	754.92
94	61	71	691.73
94	61	72	604.99
94	61	73	591.43
94	61	74	635.06
94	61	75	772.17
94	61	76	846.33
94	61	77	864.8
94	61	78	820.83
94	61	79	743.68
94	61	80	696.52
94	62	71	765.17
94	62	72	746.92
94	62	73	776.27
94	62	74	840.27
94	62	75	890.64
94	62	76	928.17
94	62	77	944.1
94	62	78	933.46
94	62	79	906.44
94	62	80	901.89
94	63	71	865.36
94	63	72	913.54
94	63	73	967.33
94	63	74	1015.8
94	63	75	1000.1
94	63	76	972.74
94	63	77	940.67
94	63	78	920.32
94	63	79	932.16
94	63	80	957.65
94	64	71	882.41
94	64	72	934.08
94	64	73	978.62
94	64	74	1005.4
94	64	75	998.8
94	64	76	971.25
94	64	77	934.36
94	64	78	903.08
94	64	79	888.18
94	64	80	887.11
94	65	71	853.58
94	65	72	946.68
94	65	73	977.72
94	65	74	969.92
94	65	75	974.48
94	65	76	965.53
94	65	77	949.66
94	65	78	938.16
94	65	79	892.56
94	65	80	817.54
94	66	71	839.3
94	66	72	942.02
94	66	73	979.04
94	66	74	984.28
94	66	75	984.6
94	66	76	972.67
94	66	78	966.53
94	66	79	930.69
94	66	80	855.08
94	67	69	761.68
94	67	70	813.94
94	67	71	809.1
94	67	72	906.92
94	67	73	955.14
94	67	74	966.68
94	67	75	963.11
94	67	76	960.42
94	67	78	966.4
94	67	79	920.91
94	67	80	833.86
94	68	69	666.49
94	68	70	721.34
94	68	71	767.12
94	68	72	886.38
94	68	73	934.33
94	68	74	919.92
94	68	75	919.19
94	68	76	924.61
94	68	78	935.5
94	68	79	880.89
94	68	80	790.08
94	69	69	646.86
94	69	70	675.21
94	69	71	705.32
94	69	72	824.04
94	69	73	879.46
94	69	74	867.53
94	69	75	858.2
94	69	76	851.58
94	69	78	853.2
94	69	79	836.89
94	69	80	807.11
94	70	69	657.15
94	70	70	649.29
94	70	71	651.21
94	70	72	764.33
94	70	73	825.33
94	70	74	820.17
94	70	75	808.77
94	70	76	802.77
94	71	71	646.22
94	71	72	745.96
94	71	73	809.34
94	71	74	811.95
94	71	75	804.2
94	71	76	795.07
94	72	71	644.73
94	72	72	753.84
94	72	73	832.96
94	72	74	831.03
94	72	75	828.79
94	72	76	814.81
94	73	71	641.37
94	73	72	760.65
94	73	73	853.56
94	73	74	835.41
94	73	75	833.5
94	73	76	827.7
94	74	74	831.86
94	74	75	831.19
94	74	76	837.7
95	50	71	848.15
95	50	72	835.88
95	50	73	826.29
95	51	71	854.01
95	51	72	846.63
95	51	73	840.02
95	52	71	849
95	52	72	865.79
95	52	73	874.2
95	53	69	655.21
95	53	70	671.78
95	53	71	820.88
95	53	72	881.12
95	53	73	905.51
95	53	77	916.74
95	53	78	896.24
95	53	79	867.57
95	53	80	826.48
95	54	69	645.35
95	54	70	644.08
95	54	71	774.51
95	54	72	830.62
95	54	73	851.14
95	54	77	940.03
95	54	78	932.92
95	54	79	929.6
95	54	80	837.07
95	55	69	629.29
95	55	70	633.16
95	55	71	762.19
95	55	72	819.57
95	55	73	841.24
95	55	77	990.16
95	55	78	969.98
95	55	79	948.05
95	55	80	874.93
95	56	69	661.43
95	56	70	661.36
95	56	71	781.25
95	56	72	845.09
95	56	73	861.9
95	56	77	976.85
95	56	78	970.87
95	56	79	997.42
95	56	80	926.15
95	57	69	753.1
95	57	70	743.57
95	57	71	829.44
95	57	72	889.75
[truncated: 7,412 more rows]
