# Supplementary material for: From mathematics to medicine: A practical primer on topological data analysis (TDA) and the development of related analytic tools for the functional discovery of latent structure in fMRI data
Source: PLoS One. 2021 Aug 12;16(8):e0255859. doi: 10.1371/journal.pone.0255859 (PMC8360597; doi:10.1371/journal.pone.0255859)
Supplement: S1 Data — The included archive of .csv files has one .csv file for each time index. Each .csv file contains a single matrix, which has one column for each of the spatial coordinates x, y, z and one column for the fMRI signal amplitude at voxel (x, y, z) at that time index. This is normalized scan data for a single patient from our study, described in the paper, with an ACC (anterior cingulate cortex) mask applied. This is the data we used, together with our software implementation of our workflow (available at https://github.com/regalski/Wayne-State-TDA), to produce the persistence diagrams, vineyards, and loop locations pictured in the figures and described in the Workflow section of our paper. (ZIP) [file pone.0255859.s004.zip › lea2002_145_121_121_time_271_rdACC.csv]

86	49	77	740.02
86	49	78	712.33
86	49	79	717.95
86	49	80	710.75
86	50	77	724
86	50	78	695.52
86	50	79	691.77
86	50	80	686.14
86	51	77	721.83
86	51	78	694.12
86	51	79	695.78
86	51	80	694.24
86	52	77	744.82
86	52	78	707.7
86	52	79	711.72
86	52	80	717.55
86	53	77	828.69
86	53	78	765.7
86	53	79	742.38
86	53	80	722.22
86	54	77	880.23
86	54	78	837.59
86	54	79	803.92
86	54	80	780.87
86	55	77	865.91
86	55	78	873.87
86	55	79	856.4
86	55	80	847.77
86	56	77	889.73
86	56	78	872.4
86	56	79	863.02
86	56	80	873.86
86	57	77	872.13
86	57	78	875.75
86	57	79	864.59
86	57	80	851.55
86	57	81	837.38
86	57	82	834.71
86	58	77	836.55
86	58	78	858.05
86	58	79	869.38
86	58	80	843.97
86	58	81	851.69
86	58	82	885.29
86	59	81	856.21
86	59	82	892.63
86	60	81	789.31
86	60	82	804.31
86	61	81	806.66
86	61	82	817.56
86	62	81	842.65
86	62	82	860.04
86	63	77	866.87
86	63	78	830.79
86	63	79	838.6
86	63	80	813.45
86	63	81	786.52
86	63	82	819.65
86	64	77	880.81
86	64	78	838.96
86	64	79	831.23
86	64	80	785.37
86	64	81	739.19
86	64	82	763.9
86	65	77	899.1
86	65	78	865.57
86	65	79	843.67
86	65	80	790.77
86	65	81	743.16
86	65	82	758.17
86	66	77	897.43
86	66	78	908.03
86	66	79	856.51
86	66	80	802.81
86	66	81	759.17
86	66	82	761.35
86	67	77	850.13
86	67	78	878.68
86	67	79	868.14
86	67	80	837.24
86	68	77	867.88
86	68	78	872.69
86	68	79	852.58
86	68	80	832.86
86	69	77	902.6
86	69	78	860.48
86	69	79	800.55
86	69	80	789.6
86	70	77	829.11
86	70	78	803.64
86	70	79	762.03
86	70	80	735.55
86	71	77	773.62
86	71	78	761.72
86	71	79	745.15
86	71	80	724.77
86	72	77	750.02
86	72	78	739.22
86	72	79	739.56
86	72	80	727.3
86	73	77	762.45
86	73	78	747.69
86	73	79	738.82
86	73	80	719.1
87	46	81	956.49
87	46	82	952.42
87	46	83	946.83
87	46	84	940.68
87	47	81	834.36
87	47	82	840.71
87	47	83	842.09
87	47	84	826.72
87	48	81	745.84
87	48	82	762.68
87	48	83	776.56
87	48	84	777.66
87	49	77	743.04
87	49	78	723.26
87	49	79	749.07
87	49	80	743.54
87	49	81	717.47
87	49	82	728.03
87	49	83	739.05
87	49	84	741.79
87	50	77	731.38
87	50	78	698.21
87	50	79	699.74
87	50	80	694.69
87	50	81	696.03
87	50	82	700.32
87	50	83	704.28
87	50	84	708.48
87	51	77	732.44
87	51	78	692.2
87	51	79	691.08
87	51	80	693.78
87	52	77	760.56
87	52	78	723.98
87	52	79	725.47
87	52	80	729.01
87	53	77	838.74
87	53	78	780.3
87	53	79	754.16
87	53	80	725.35
87	54	77	885.92
87	54	78	842.38
87	54	79	798.12
87	54	80	753.05
87	55	77	861.37
87	55	78	879.67
87	55	79	850.53
87	55	80	805.35
87	55	81	776.87
87	55	82	747.11
87	55	83	739.13
87	55	84	751.89
87	56	77	882.86
87	56	78	898.66
87	56	79	886.37
87	56	80	850.2
87	56	81	811.64
87	56	82	773.96
87	56	83	760.03
87	56	84	766.19
87	57	77	887.33
87	57	78	916.26
87	57	79	914.3
87	57	80	889.5
87	57	81	852.33
87	57	82	810.17
87	57	83	789.68
87	57	84	785.72
87	58	77	870.73
87	58	78	907.15
87	58	79	921.33
87	58	80	901.44
87	58	81	878.84
87	58	82	871.48
87	58	83	861.79
87	58	84	853.08
87	59	77	890.38
87	59	78	882.49
87	59	79	874.18
87	59	80	831.15
87	59	81	834.48
87	59	82	881.79
87	59	83	884.16
87	59	84	888.04
87	60	77	809.32
87	60	78	796.96
87	60	79	804.26
87	60	80	781.38
87	60	81	769.72
87	60	82	758.45
87	60	83	789.54
87	60	84	835.42
87	61	77	742.95
87	61	78	740.64
87	61	79	783.56
87	61	80	804.56
87	61	81	800
87	61	82	769.51
87	61	83	797.41
87	61	84	844.1
87	62	77	835.42
87	62	78	823.65
87	62	79	836.81
87	62	80	845.29
87	62	81	857.9
87	62	82	848.56
87	62	83	855.41
87	62	84	864.79
87	63	77	906.19
87	63	78	853.76
87	63	79	781.47
87	63	80	813.24
87	63	81	841.1
87	63	82	852.92
87	63	83	841.54
87	63	84	807.6
87	64	77	886.68
87	64	78	829.5
87	64	79	755.19
87	64	80	771.7
87	64	81	792
87	64	82	816.13
87	64	83	793.58
87	64	84	745.63
87	65	77	850.17
87	65	78	823.9
87	65	79	773.68
87	65	80	757.64
87	65	81	751.36
87	65	82	773.88
87	65	83	761.01
87	65	84	728.68
87	66	77	857.08
87	66	78	847.99
87	66	79	773.56
87	66	80	734.5
87	66	81	711.23
87	66	82	725.22
87	66	83	729.4
87	66	84	726.28
87	67	77	883.5
87	67	78	860.57
87	67	79	794.34
87	67	80	749.5
87	67	81	722.09
87	67	82	710.84
87	67	83	706.91
87	67	84	707.81
87	68	77	898.53
87	68	78	863.34
87	68	79	805.63
87	68	80	770.26
87	68	81	745.18
87	68	82	724.29
87	68	83	708.96
87	68	84	697.46
87	69	77	841.17
87	69	78	818.78
87	69	79	779.17
87	69	80	764.11
87	70	77	776.03
87	70	78	777.05
87	70	79	751.01
87	70	80	735.13
87	71	77	758.97
87	71	78	771.96
87	71	79	756.09
87	71	80	730.55
87	72	77	766.96
87	72	78	773.56
87	72	79	767.65
87	72	80	739.72
87	73	77	772.52
87	73	78	764.21
87	73	79	752.85
87	73	80	730.07
87	73	81	720.99
87	73	82	731.8
87	73	83	748.26
87	73	84	771.51
87	74	81	742.83
87	74	82	792.8
87	74	83	833.37
87	74	84	861.05
87	75	81	768.75
87	75	82	868.23
87	75	83	913.36
87	75	84	926.76
87	76	81	764.71
87	76	82	879.9
87	76	83	934.16
87	76	84	957.46
88	46	81	974.4
88	46	82	977.06
88	46	83	969.9
88	46	84	957.58
88	47	81	865.49
88	47	82	857.62
88	47	83	847.64
88	47	84	835.72
88	48	81	772.41
88	48	82	774.75
88	48	83	777.3
88	48	84	780.64
88	49	77	740.59
88	49	78	712.15
88	49	79	743.4
88	49	80	747.89
88	49	81	733.32
88	49	82	740.27
88	49	83	745.52
88	49	84	751.52
88	50	77	736.03
88	50	78	708.32
88	50	79	716.03
88	50	80	707.13
88	50	81	698.8
88	50	82	705.57
88	50	83	711.87
88	50	84	723.34
88	51	77	758.05
88	51	78	716.87
88	51	79	706.79
88	51	80	700.28
88	52	77	828.15
88	52	78	765.31
88	52	79	748.91
88	52	80	736.85
88	53	77	893.79
88	53	78	841.03
88	53	79	809
88	53	80	775.42
88	54	77	924.03
88	54	78	892.68
88	54	79	845.1
88	54	80	795.34
88	55	77	912.7
88	55	78	907.32
88	55	79	863.44
88	55	80	814.36
88	55	81	807.1
88	55	82	805.1
88	55	83	820.55
88	55	84	826.16
88	56	77	905.89
88	56	78	884.39
88	56	79	873.45
88	56	80	857.41
88	56	81	830.35
88	56	82	816.29
88	56	83	830.74
88	56	84	850.42
88	57	77	914.87
88	57	78	898.02
88	57	79	897.6
88	57	80	891.69
88	57	81	856.08
88	57	82	822.37
88	57	83	835.03
88	57	84	862.25
88	58	77	928.18
88	58	78	921.46
88	58	79	918.93
88	58	80	901.75
88	58	81	879.96
88	58	82	867.9
88	58	83	883.32
88	58	84	899.8
88	59	77	927.6
88	59	78	903.64
88	59	79	872.55
88	59	80	820.77
88	59	81	825.86
88	59	82	873.73
88	59	83	881.1
88	59	84	895.89
88	60	77	896.94
88	60	78	866.64
88	60	79	825.51
88	60	80	768.34
88	60	81	746.84
88	60	82	732.47
88	60	83	768.84
88	60	84	822.15
88	61	77	863.56
88	61	78	846.88
88	61	79	833.63
88	61	80	823.11
88	61	81	804.05
88	61	82	758.52
88	61	83	794.2
88	61	84	845.48
88	62	77	892.75
88	62	78	876.66
88	62	79	872.77
88	62	80	904.67
88	62	81	902.61
88	62	82	855.59
88	62	83	869.82
88	62	84	890.02
88	63	77	912
88	63	78	883.17
88	63	79	816.25
88	63	80	858.26
88	63	81	893.29
88	63	82	899.39
88	63	83	889.9
88	63	84	858.99
88	64	77	891.56
88	64	78	852.53
88	64	79	765.95
88	64	80	816.07
88	64	81	866.9
88	64	82	890.88
88	64	83	859.99
88	64	84	794.67
88	65	77	877.96
88	65	78	828.14
88	65	79	745.26
88	65	80	781.44
88	65	81	824.55
88	65	82	859.62
88	65	83	829.63
88	65	84	763.24
88	66	77	884.67
88	66	78	827.48
88	66	79	734.12
88	66	80	744.83
88	66	81	770.67
88	66	82	798.03
88	66	83	780.06
88	66	84	740.35
88	67	77	874.52
88	67	78	806.66
88	67	79	734.29
88	67	80	728.14
88	67	81	732.36
88	67	82	739
88	67	83	734.68
88	67	84	729.6
88	68	77	839.67
88	68	78	789.72
88	68	79	750.85
88	68	80	733.65
88	68	81	726.46
88	68	82	726.1
88	68	83	727.91
88	68	84	729.7
88	69	77	775.74
88	69	78	766.84
88	69	79	759.67
88	69	80	745
88	70	77	752.86
88	70	78	749.19
88	70	79	740.43
88	70	80	728.64
88	71	77	753.3
88	71	78	748.44
88	71	79	739.63
88	71	80	730.39
88	72	77	751.06
88	72	78	747.95
88	72	79	748.54
88	72	80	741.37
88	73	77	757.2
88	73	78	746.17
88	73	79	743.56
88	73	80	740.56
88	73	81	735.73
88	73	82	749.84
88	73	83	775.08
88	73	84	800.09
88	74	81	777.62
88	74	82	826.78
88	74	83	870.38
88	74	84	893.42
88	75	81	845.21
88	75	82	924.68
88	75	83	953.05
88	75	84	944.95
88	76	81	854.45
88	76	82	939.14
88	76	83	950.23
88	76	84	944.84
89	46	81	971.23
89	46	82	979.54
89	46	83	970.65
89	46	84	945.46
89	47	81	886.75
89	47	82	868.14
89	47	83	844.72
89	47	84	827.4
89	48	81	791.54
89	48	82	781.92
89	48	83	777.7
89	48	84	777.1
89	49	77	749.15
89	49	78	731.57
89	49	79	734.18
89	49	80	743.61
89	49	81	739.12
89	49	82	751.04
89	49	83	761.07
89	49	84	767.29
89	50	74	751.75
89	50	75	755.81
89	50	76	771.58
89	50	77	749.16
89	50	78	729.04
89	50	79	735.39
89	50	80	724.09
89	50	81	707.99
89	50	82	716.23
89	50	83	729.65
89	50	84	748.34
89	51	74	754.89
89	51	75	783.28
89	51	76	820.84
89	51	77	795.39
89	51	78	760.62
89	51	79	749.23
89	51	80	732.31
89	51	81	715.39
89	51	82	717.83
89	51	83	722.63
89	51	84	738.8
89	52	74	804.37
89	52	75	851.43
89	52	76	900.78
89	52	77	883.23
89	52	78	842.3
89	52	79	815.94
89	52	80	791
89	52	81	770.17
89	52	82	757.9
89	52	83	747.89
89	52	84	751.5
89	53	74	829.77
89	53	75	886.05
89	53	76	924.38
89	53	77	919.5
89	53	78	890.85
89	53	79	875.2
89	53	80	857.67
89	53	81	836.4
89	53	82	817.94
89	53	83	802.39
89	53	84	788.57
89	54	74	815.68
89	54	75	886.07
89	54	76	922.94
89	54	77	930.85
89	54	78	906.28
89	54	79	890.02
89	54	80	870.94
89	54	81	859.83
89	54	82	854.49
89	54	83	855.7
89	54	84	848.12
89	55	75	877.61
89	55	76	933.31
89	55	77	946.09
89	55	78	908.3
89	55	79	887.54
89	55	80	865.57
89	55	81	865.87
89	55	82	872.27
89	55	83	896.29
89	55	84	900.73
89	56	75	849.26
89	56	76	893.46
89	56	77	912.23
89	56	78	878.32
89	56	79	884.72
89	56	80	897.84
89	56	81	879.79
89	56	82	877.58
89	56	83	912.34
89	56	84	927.16
89	57	75	851.48
89	57	76	873.41
89	57	77	899.97
89	57	78	877.88
89	57	79	879.16
89	57	80	889.75
89	57	81	874.86
89	57	82	870.16
89	57	83	907.5
89	57	84	935
89	58	77	931.37
89	58	78	908.21
89	58	79	904.15
89	58	80	900.31
89	58	81	899.9
89	58	82	907.83
89	58	83	936.56
89	58	84	961
89	59	77	908.03
89	59	78	911.36
89	59	79	903.05
89	59	80	875.48
89	59	81	874.32
89	59	82	905.24
89	59	83	902.83
89	59	84	907.22
89	60	77	868.44
89	60	78	851.08
89	60	79	825.34
89	60	80	778.79
89	60	81	745.9
89	60	82	733.24
89	60	83	745.42
89	60	84	777.72
89	61	77	852.62
89	61	78	826.19
89	61	79	808.23
89	61	80	796.47
89	61	81	770.7
89	61	82	725.26
89	61	83	759.3
89	61	84	813.9
89	62	77	896.36
89	62	78	874.7
89	62	79	868.91
89	62	80	931.93
89	62	81	917.57
89	62	82	841.66
89	62	83	876.46
89	62	84	922.26
89	63	77	898.28
89	63	78	876.1
89	63	79	844.59
89	63	80	904.53
89	63	81	929.36
89	63	82	927.17
89	63	83	927.79
89	63	84	913.95
89	64	77	876.96
89	64	78	842.65
89	64	79	780.91
89	64	80	850.8
89	64	81	900.4
89	64	82	925.62
89	64	83	913.14
89	64	84	865.4
89	65	77	877.46
89	65	78	825.93
89	65	79	749.29
89	65	80	823.05
89	65	81	879.73
89	65	82	913.92
89	65	83	897.88
89	65	84	834.05
89	66	75	872.4
89	66	76	914.54
89	66	77	856.41
89	66	78	804.39
89	66	79	735.74
89	66	80	785.67
89	66	81	834.87
89	66	82	877.61
89	66	83	860.34
89	66	84	796.07
89	67	75	904.52
89	67	76	889.19
89	67	77	826.73
89	67	78	780.7
89	67	79	728.1
89	67	80	743.6
89	67	81	764.75
89	67	82	785.42
89	67	83	782.53
89	67	84	761.13
89	68	75	901.31
89	68	76	853.61
89	68	77	810.93
89	68	78	776.88
89	68	79	742.28
89	68	80	732.9
89	68	81	732.39
89	68	82	739.41
89	68	83	750.23
89	68	84	764.83
89	69	74	843.2
89	69	75	823.71
89	69	76	781.22
89	69	77	780.69
89	69	78	777.34
89	69	79	764.55
89	69	80	749.33
89	69	81	738.7
89	69	82	738.68
89	69	83	759.07
89	69	84	788.83
89	70	74	797.15
89	70	75	784.64
89	70	76	760.47
89	70	77	763.05
89	70	78	760.5
89	70	79	753.01
89	70	80	740.99
89	70	81	735.08
89	70	82	743.23
89	70	83	762.8
89	70	84	781.18
89	71	74	762.91
89	71	75	766.2
89	71	76	760.79
89	71	77	758.93
89	71	78	754.91
89	71	79	750.27
89	71	80	741.28
89	71	81	734.84
89	71	82	740.72
89	71	83	752.6
89	71	84	759.27
89	72	74	762.94
89	72	75	764.74
89	72	76	763.95
89	72	77	760.69
89	72	78	753.87
89	72	79	752.71
89	72	80	748.59
89	72	81	743.27
89	72	82	741.78
89	72	83	750.78
89	72	84	749.54
89	73	74	765.39
89	73	75	765.87
89	73	76	771.68
89	73	77	756.76
89	73	78	749.63
89	73	79	748.9
89	73	80	755.05
89	73	81	763.64
89	73	82	786.75
89	73	83	814.07
89	73	84	835.14
89	74	81	821.7
89	74	82	863.63
89	74	83	895.96
89	74	84	918.62
89	75	81	906.89
89	75	82	944.1
89	75	83	960.69
89	75	84	954.37
89	76	81	924.9
89	76	82	966.91
89	76	83	969.67
89	76	84	956.99
90	46	81	956.11
90	46	82	956.51
90	46	83	942.48
90	46	84	909.28
90	47	81	897.97
90	47	82	875.09
90	47	83	841.14
90	47	84	795.87
90	48	81	799.92
90	48	82	787.73
90	48	83	781.82
90	48	84	768.77
90	49	74	771.59
90	49	75	778.62
90	49	76	789.69
90	49	81	742.23
90	49	82	756.17
90	49	83	774.06
90	49	84	780.34
90	50	74	767.07
90	50	75	767.76
90	50	76	783.43
90	50	77	770.51
90	50	78	754.55
90	50	79	752.68
90	50	80	748.18
90	50	81	732.55
90	50	82	736.45
90	50	83	746.61
90	50	84	764.51
90	51	74	750.35
90	51	75	774.21
90	51	76	824.01
90	51	77	818.17
90	51	78	797.47
90	51	79	789.89
90	51	80	772.39
90	51	81	744.88
90	51	82	740.59
90	51	83	744.36
90	51	84	753.26
90	52	74	805.17
90	52	75	859.41
90	52	76	899.39
90	52	77	913.04
90	52	78	908.95
90	52	79	885.47
90	52	80	852.27
90	52	81	814.55
90	52	82	797.86
90	52	83	785.22
90	52	84	768.71
90	53	74	833.21
90	53	75	891.03
90	53	76	912.4
90	53	77	929.82
90	53	78	937.94
90	53	79	943.05
90	53	80	929.74
90	53	81	907.83
90	53	82	884.48
90	53	83	862.16
90	53	84	815.85
90	54	74	819.78
90	54	75	878.33
90	54	76	909.09
90	54	77	924.58
90	54	78	911.86
90	54	79	924.72
90	54	80	932.51
90	54	81	932.31
90	54	82	927.4
90	54	83	924.54
90	54	84	894.51
90	55	74	828.67
90	55	75	867.52
90	55	76	935.01
90	55	77	948.41
90	55	78	909.94
90	55	79	919.77
90	55	80	924.62
90	55	81	924.59
90	55	82	930.97
90	55	83	945.36
90	55	84	943.01
90	56	74	850.3
90	56	75	846.88
90	56	76	895.12
90	56	77	926.29
90	56	78	918.26
90	56	79	938.45
90	56	80	957.88
90	56	81	934.5
90	56	82	923.72
90	56	83	926.11
90	56	84	943.25
90	57	74	894.58
90	57	75	857.65
90	57	76	869.77
90	57	77	894.71
90	57	78	899.47
90	57	79	911.57
90	57	80	923.43
90	57	81	914.07
90	57	82	917.6
90	57	83	944.24
90	57	84	961.77
90	58	74	954.49
90	58	75	910.19
90	58	76	913.95
90	58	77	932.28
90	58	78	919.21
90	58	79	921.53
90	58	80	926.12
90	58	81	946.5
90	58	82	976.34
90	58	83	999.09
90	58	84	1014.9
90	59	75	887.44
90	59	76	887.25
90	59	77	880.46
90	59	78	922.6
90	59	79	953.88
90	59	80	979.84
90	59	81	997.28
90	59	82	1015.5
90	59	83	980.82
90	59	84	964.21
90	60	75	785.31
90	60	76	787.16
90	60	77	772.37
90	60	78	787.72
90	60	79	797.3
90	60	80	800.48
90	60	81	776.14
90	60	82	739.15
90	60	83	693.64
90	60	84	709.62
90	61	77	772.82
90	61	78	750.57
90	61	79	735.2
90	61	80	745.11
90	61	81	713.35
90	61	82	655.12
90	61	83	650.54
90	61	84	696.29
90	62	75	914.12
90	62	76	887.8
90	62	77	895.72
90	62	78	875.73
90	62	79	857.25
90	62	80	901.03
90	62	81	868.68
90	62	82	791.54
90	62	83	821.38
90	62	84	860.45
90	63	75	871.65
90	63	76	903.22
90	63	77	903.23
90	63	78	877.44
90	63	79	851.77
90	63	80	912.46
90	63	81	918.55
90	63	82	893.77
90	63	83	944.63
90	63	84	972.04
90	64	75	829.82
90	64	76	904.55
90	64	77	865.17
90	64	78	825.87
90	64	79	791.96
90	64	80	860.62
90	64	81	886.25
90	64	82	888.5
90	64	83	932.06
90	64	84	945.84
90	65	74	849.68
90	65	75	872.91
90	65	76	922.03
90	65	77	868.94
90	65	78	819.95
90	65	79	775.37
90	65	80	837.12
90	65	81	875.74
90	65	82	895.61
90	65	83	923.98
90	65	84	920.64
90	66	74	892.04
90	66	75	895.07
90	66	76	881.51
90	66	77	821.77
90	66	78	780.87
90	66	79	756.06
90	66	80	808.77
90	66	81	849.86
90	66	82	899.19
90	66	83	906.31
90	66	84	880.71
90	67	74	904.54
90	67	75	885.84
90	67	76	836.58
90	67	77	789.86
90	67	78	763.34
90	67	79	747.77
90	67	80	774.53
90	67	81	794.44
90	67	82	812.97
90	67	83	815.47
90	67	84	800.36
90	68	74	897.54
90	68	75	877.16
90	68	76	815.12
90	68	77	800.32
90	68	78	787.87
90	68	79	764.39
90	68	80	769.73
90	68	81	768.55
90	68	82	755.12
90	68	83	761.04
90	68	84	777.21
90	69	74	843.49
90	69	75	823.23
90	69	76	788.64
90	69	77	801.33
90	69	78	799.94
90	69	79	774.91
90	69	80	779.78
90	69	81	773.55
90	69	82	758.38
90	69	83	773.66
90	69	84	804.52
90	70	74	798.95
90	70	75	792.86
90	70	76	777.75
90	70	77	780.35
90	70	78	776.58
90	70	79	767.18
90	70	80	767.09
90	70	81	762.18
90	70	82	749.13
90	70	83	765.4
90	70	84	792.9
90	71	74	777
90	71	75	776.49
90	71	76	772.58
90	71	77	761.2
90	71	78	762.06
90	71	79	774.02
90	71	80	765.37
90	71	81	755.12
90	71	82	738.74
90	71	83	754.63
90	71	84	782.37
90	72	74	788.45
90	72	75	785.5
90	72	76	780.79
90	72	77	770.97
90	72	78	770.67
90	72	79	779.24
90	72	80	779.18
90	72	81	771.88
90	72	82	759.5
90	72	83	783.43
90	72	84	814.02
90	73	74	800.64
90	73	75	794.34
90	73	76	790.52
90	73	81	821.52
90	73	82	831.26
90	73	83	854.13
90	73	84	875.96
90	74	81	894.63
90	74	82	920.31
90	74	83	932.51
90	74	84	944.96
90	75	81	968.02
90	75	82	983.44
90	75	83	989.28
90	75	84	991.81
90	76	81	964.85
90	76	82	985.95
90	76	83	1001.8
90	76	84	1010.5
91	47	81	905.29
91	47	82	894.97
91	47	83	877.07
91	47	84	856.23
91	48	81	817.32
91	48	82	803.87
91	48	83	801.88
91	48	84	807.05
91	49	74	796.72
91	49	75	801.49
91	49	76	805.67
91	49	81	761.81
91	49	82	769.24
91	49	83	779.07
91	49	84	794.31
91	50	74	790.91
91	50	75	789.6
91	50	76	788.45
91	50	81	769.38
91	50	82	766.28
91	50	83	770.16
91	50	84	794.09
91	51	74	774.8
91	51	75	773.31
91	51	76	785.61
91	51	81	763.78
91	51	82	758.2
91	51	83	759.68
91	51	84	788.26
91	52	74	828.79
91	52	75	872.13
91	52	76	873.11
91	52	81	801.55
91	52	82	789.26
91	52	83	779.39
91	52	84	787.88
91	53	74	871.94
91	53	75	931.62
91	53	76	926.76
91	53	81	888.07
91	53	82	860.26
91	53	83	834.27
91	53	84	803.11
91	54	74	870.25
91	54	75	925.32
91	54	76	938.82
91	54	81	937.95
91	54	82	927.04
91	54	83	916.07
91	54	84	876.8
91	55	74	861.03
91	55	75	907.75
91	55	76	947.48
91	55	81	967.54
91	55	82	960.87
91	55	83	960.3
91	55	84	939.93
91	56	74	860.08
91	56	75	890.94
91	56	76	924.62
91	56	81	974.55
91	56	82	949.3
91	56	83	935.52
91	56	84	945.77
91	57	74	885.68
91	57	75	883.98
91	57	76	898.88
91	57	77	925.65
91	57	78	971.06
91	57	79	980.34
91	57	80	971.07
91	57	81	963.22
91	57	82	953.7
91	57	83	945.54
91	57	84	952.6
91	58	74	955.91
91	58	75	917.74
91	58	76	939.79
91	58	77	974.77
91	58	78	1015.7
91	58	79	1006.3
91	58	80	966.76
91	58	81	992.78
91	58	82	1010.7
91	58	83	1006.1
91	58	84	1009.6
91	59	74	907.21
91	59	75	912.2
91	59	76	909.42
91	59	77	898.62
91	59	78	956.74
91	59	79	988.22
91	59	80	1001.2
91	59	81	1005.9
91	59	82	1014.4
91	59	83	1002.3
91	59	84	977.31
91	60	74	791.43
91	60	75	773.38
91	60	76	762.66
91	60	77	768.21
91	60	78	776.96
91	60	79	784.32
91	60	80	772.55
91	60	81	783.74
91	60	82	801.01
91	60	83	750.74
91	60	84	732.22
91	61	74	840.15
91	61	75	680.62
91	61	76	676.21
91	61	77	762.83
91	61	78	738.25
91	61	79	722.59
91	61	80	696.79
91	61	81	716.06
91	61	82	741.75
91	61	83	678.95
91	61	84	675.69
91	62	74	962.08
91	62	75	839.5
91	62	76	820.44
91	62	77	916.82
91	62	78	911.99
91	62	79	895.08
91	62	80	864.38
91	62	81	867.53
91	62	82	875.74
91	62	83	840.98
91	62	84	849.14
91	63	74	882.71
91	63	75	869.55
91	63	76	905.59
91	63	77	929.15
91	63	78	902.5
91	63	79	886.43
91	63	80	932.47
91	63	81	951.86
91	63	82	939.48
91	63	83	953.13
91	63	84	969.3
91	64	74	770.39
91	64	75	869.32
91	64	76	939.98
91	64	77	882.17
91	64	78	832.88
91	64	79	810.66
91	64	80	879.9
91	64	81	904.12
91	64	82	902.08
91	64	83	921.83
91	64	84	933.27
91	65	74	873.98
91	65	75	907.43
91	65	76	934.73
91	65	77	884
91	65	78	825.01
91	65	79	789.2
91	65	80	837.05
91	65	81	873
91	65	82	904.37
91	65	83	917.93
91	65	84	916.34
91	66	74	892.54
91	66	75	898.66
91	66	76	888.37
91	66	77	840.03
91	66	78	791.61
91	66	79	760.48
91	66	80	807.93
91	66	81	859.36
91	66	82	922.83
91	66	83	935.72
91	66	84	919.65
91	67	74	893.77
91	67	75	876.91
91	67	76	839.08
91	67	81	813.95
91	67	82	861.39
91	67	83	867.32
91	67	84	846.52
91	68	74	907.62
91	68	75	881.2
91	68	76	814.1
91	68	81	790.33
91	68	82	800.91
91	68	83	793.62
91	68	84	794.17
91	69	74	854.46
91	69	75	835.07
91	69	76	805.03
91	69	81	779.9
91	69	82	777.07
91	69	83	777.71
91	69	84	791.62
91	70	74	815
91	70	75	808.91
91	70	76	797.27
91	70	81	748.83
91	70	82	753.72
91	70	83	773.33
91	70	84	797.22
91	71	74	807.48
91	71	75	806.26
91	71	76	792.85
91	71	81	738.48
91	71	82	749.93
91	71	83	781.02
91	71	84	814.37
91	72	74	807.7
91	72	75	808.1
91	72	76	800.06
91	72	81	798.45
91	72	82	794.59
91	72	83	816.33
91	72	84	845.3
91	73	74	812.12
91	73	75	810.27
91	73	76	803.32
91	73	81	877
91	73	82	870.3
91	73	83	884.08
91	73	84	909.59
91	74	74	820.39
91	74	75	814.74
91	74	76	803.54
91	74	81	960.15
91	74	82	949.44
91	74	83	964.27
91	74	84	987.6
91	75	81	999.51
91	75	82	996.91
91	75	83	1016.8
91	75	84	1041.2
91	76	81	982.22
91	76	82	1002.9
91	76	83	1028.9
91	76	84	1052.7
92	47	81	957.41
92	47	82	954.55
92	47	83	945.09
92	47	84	945.25
92	48	81	860.38
92	48	82	869.73
92	48	83	877.28
92	48	84	885.97
92	49	74	812.45
92	49	75	816.89
92	49	76	816.34
92	49	81	797.12
92	49	82	816.3
92	49	83	828.97
92	49	84	834.35
92	50	74	809.09
92	50	75	799.17
92	50	76	778.9
92	50	81	772.35
92	50	82	781.53
92	50	83	793.85
92	50	84	820.45
92	51	74	810.11
92	51	75	777.97
92	51	76	727.17
92	51	81	759.36
92	51	82	762.59
92	51	83	773.07
92	51	84	818.74
92	52	74	849.86
92	52	75	863.96
92	52	76	838.41
92	52	81	783.01
92	52	82	773.72
92	52	83	772.06
92	52	84	804.36
92	53	74	906.75
92	53	75	954.26
92	53	76	941.85
92	53	81	818.94
92	53	82	794.56
92	53	83	775.36
92	53	84	774.62
92	54	74	930.4
92	54	75	988.22
92	54	76	987.77
92	54	81	866.09
92	54	82	850.23
92	54	83	836.17
92	54	84	815.73
92	55	74	908.24
92	55	75	954.48
92	55	76	960.9
92	55	81	920.3
92	55	82	912.66
92	55	83	905.47
92	55	84	881.41
92	56	74	889.72
92	56	75	945.66
92	56	76	942.82
92	56	81	927.26
92	56	82	913.23
92	56	83	904.72
92	56	84	903.31
92	57	74	893.26
92	57	75	941.36
92	57	76	923.03
92	57	77	940.51
92	57	78	977.44
92	57	79	967.67
92	57	80	945.65
92	57	81	931.82
92	57	82	918.08
92	57	83	903.55
92	57	84	910.73
92	58	74	959.16
92	58	75	919.15
92	58	76	944.42
92	58	77	980.21
92	58	78	1007.7
92	58	79	1001
92	58	80	965.02
92	58	81	968.09
92	58	82	964.12
92	58	83	948.31
92	58	84	953.39
92	59	74	984.16
92	59	75	969.03
92	59	76	961.62
92	59	77	950.62
92	59	78	991.9
92	59	79	983.83
92	59	80	959.61
92	59	81	961.24
92	59	82	963.26
92	59	83	955.53
92	59	84	941.21
92	60	74	908.89
92	60	75	858.34
92	60	76	840.08
92	60	77	864.94
92	60	78	867.64
92	60	79	833.82
92	60	80	773.67
92	60	81	810.09
92	60	82	859.2
92	60	83	835.7
92	60	84	791.46
92	61	74	901.16
92	61	75	658.35
92	61	76	671.62
92	61	77	864.19
92	61	78	831.01
92	61	79	787.97
92	61	80	737.24
92	61	81	810.98
92	61	82	895.04
92	61	83	849.76
92	61	84	786.18
92	62	74	973.51
92	62	75	747.72
92	62	76	724.25
92	62	77	918.03
92	62	78	913.23
92	62	79	894.98
92	62	80	893.76
92	62	81	947.01
92	62	82	1005.4
92	62	83	959.18
92	62	84	924.58
92	63	74	879.91
92	63	75	831.72
92	63	76	865.13
92	63	77	937.75
92	63	78	914.13
92	63	79	903.13
92	63	80	937.54
92	63	81	967.69
92	63	82	991.14
92	63	83	995.55
92	63	84	991.95
92	64	74	729.21
92	64	75	864.6
92	64	76	960.34
92	64	77	925.9
92	64	78	871.27
92	64	79	836.13
92	64	80	870.51
92	64	81	909.04
92	64	82	945.91
92	64	83	953.33
92	64	84	950.3
92	65	74	821.56
92	65	75	900.91
92	65	76	968.1
92	65	77	929.39
92	65	78	855.1
92	65	79	799.2
92	65	80	817.13
92	65	81	865.66
92	65	82	939.18
92	65	83	941.28
92	65	84	931.7
92	66	74	883.88
92	66	75	915.69
92	66	76	933.86
92	66	77	900.18
92	66	78	845.43
92	66	79	795.16
92	66	80	794.95
92	66	81	843.47
92	66	82	927.52
92	66	83	950.49
92	66	84	954.01
92	67	74	910.27
92	67	75	914.47
92	67	76	896.5
92	67	81	802.09
92	67	82	874.83
92	67	83	901.23
92	67	84	900.18
92	68	74	922.1
92	68	75	898.85
92	68	76	864.97
92	68	81	778.12
92	68	82	818.7
92	68	83	825.6
92	68	84	823.27
92	69	74	893.16
92	69	75	869.44
92	69	76	838.78
92	69	81	777.18
92	69	82	787.33
92	69	83	786.89
92	69	84	787.39
92	70	74	857.62
92	70	75	843.18
92	70	76	811.53
92	70	81	746.98
92	70	82	762.24
92	70	83	778.33
92	70	84	793.18
92	71	74	835.27
92	71	75	834.55
92	71	76	783.95
92	71	81	721.41
92	71	82	759.19
92	71	83	802.87
92	71	84	835.06
92	72	74	825.46
92	72	75	820.5
92	72	76	791.28
92	72	81	807.69
92	72	82	828.89
92	72	83	855.86
92	72	84	877.98
92	73	74	817.56
92	73	75	807.1
92	73	76	792.91
92	73	81	896.33
92	73	82	905.86
92	73	83	920.95
92	73	84	937.14
92	74	74	818.46
92	74	75	805.63
92	74	76	788.23
92	74	81	977.26
92	74	82	985.46
92	74	83	999.67
92	74	84	1020.2
92	75	81	992.56
92	75	82	1014.8
92	75	83	1043.2
92	75	84	1075.4
92	76	81	962.95
92	76	82	999.7
92	76	83	1033.4
92	76	84	1072.9
93	49	74	817.2
93	49	75	821.16
93	49	76	821.99
93	50	74	827.63
93	50	75	808.41
93	50	76	792.22
93	50	81	774.07
93	50	82	795.1
93	50	83	816.5
93	50	84	841.17
93	51	74	813.03
93	51	75	793.01
93	51	76	780.61
93	51	81	769.65
93	51	82	773.47
93	51	83	792.02
93	51	84	841.15
93	52	74	826.39
93	52	75	821.99
93	52	76	809.97
93	52	81	785.8
93	52	82	779.61
93	52	83	789.51
93	52	84	846.43
93	53	74	882.25
93	53	75	903.22
93	53	76	884.34
93	53	81	764.76
93	53	82	749.84
93	53	83	745.2
93	53	84	785.69
93	54	71	687.97
93	54	72	811.48
93	54	73	889.45
93	54	74	954.21
93	54	75	989.25
93	54	76	963.34
93	54	81	784.79
93	54	82	772.78
93	54	83	759.35
93	54	84	770.25
93	55	71	677.81
93	55	72	815.5
93	55	73	908.54
93	55	74	968.44
93	55	75	1002.1
93	55	76	994.71
93	55	81	834.56
93	55	82	827.34
93	55	83	817.09
93	55	84	811.61
93	56	71	726.1
93	56	72	851.37
93	56	73	906.65
93	56	74	950.16
93	56	75	991
93	56	76	988.16
93	56	81	846.73
93	56	82	837.37
93	56	83	835.58
93	56	84	837.31
93	57	71	826.81
93	57	72	897.01
93	57	73	879.39
93	57	74	899.81
93	57	75	957.07
93	57	76	957.51
93	57	77	962.21
93	57	78	975.96
93	57	79	930.17
93	57	80	890.36
93	58	71	873.53
93	58	72	988.53
93	58	73	964.25
93	58	74	948.87
93	58	75	932.67
93	58	76	965.39
93	58	77	986.45
93	58	78	1001.3
93	58	79	973.69
93	58	80	932.84
93	59	71	857.49
93	59	72	984.03
93	59	73	1010.9
93	59	74	1003.4
93	59	75	976.89
93	59	76	965.3
93	59	77	954.02
93	59	78	956.87
93	59	79	938.75
93	59	80	918.03
93	60	71	809.52
93	60	72	862.59
93	60	73	899.76
93	60	74	905.48
93	60	75	932.47
93	60	76	910.65
93	60	77	875.04
93	60	78	847.6
93	60	79	815.48
93	60	80	774.62
93	61	74	699.1
93	61	75	779.18
93	61	76	817.44
93	61	77	864.05
93	61	78	822.49
93	61	79	794.6
93	61	80	767.84
93	62	71	810.65
93	62	72	926.55
93	62	73	950.59
93	62	74	888.13
93	62	75	825.9
93	62	76	828.58
93	62	77	933.63
93	62	78	898.24
93	62	79	895.25
93	62	80	924.97
93	63	71	769.55
93	63	72	925.86
93	63	73	987.99
93	63	74	970.41
93	63	75	915.32
93	63	76	904.87
93	63	77	933.05
93	63	78	912.93
93	63	79	918.16
93	63	80	936.05
93	64	71	782.95
93	64	72	886.09
93	64	73	918.56
93	64	74	867.25
93	64	75	929.88
93	64	76	966.92
93	64	77	930.91
93	64	78	894.07
93	64	79	865.09
93	64	80	861.9
93	65	71	770.08
93	65	72	887.98
93	65	73	951.2
93	65	74	884.8
93	65	75	940.68
93	65	76	980.53
93	65	77	962.23
93	65	78	896.73
93	65	79	839.98
93	65	80	814.97
93	66	71	758.64
93	66	72	877.84
93	66	73	969.68
93	66	74	966.38
93	66	75	968.48
93	66	76	969.92
93	67	71	747.61
93	67	72	843.08
93	67	73	946.5
93	67	74	997.87
93	67	75	975.75
93	67	76	958.16
93	67	81	771.14
93	67	82	832.92
93	67	83	892.92
93	67	84	928.34
93	68	71	732.87
93	68	72	864.64
93	68	73	992.1
93	68	74	965.19
93	68	75	948.76
93	68	76	939.54
93	68	81	759.25
93	68	82	808.84
93	68	83	839.33
93	68	84	851.93
93	69	71	681.54
93	69	72	819.64
93	69	73	946.04
93	69	74	901.91
93	69	75	890.13
93	69	76	881.49
93	69	81	769.79
93	69	82	787.73
93	69	83	792.15
93	69	84	792.18
93	70	74	845.04
93	70	75	841.29
93	70	76	833.52
93	70	81	753.39
93	70	82	767.15
93	70	83	774.43
93	70	84	780.72
93	71	74	832.99
93	71	75	839.01
93	71	76	817.21
93	71	81	729.3
93	71	82	763.22
93	71	83	797.53
93	71	84	822.6
93	72	74	851.89
93	72	75	850.37
93	72	76	818.2
93	72	81	815.96
93	72	82	849.17
93	72	83	883.35
93	72	84	905.6
93	73	74	857.78
93	73	75	844.4
93	73	76	808.65
93	73	81	911.71
93	73	82	940.47
93	73	83	959.16
93	73	84	973.06
93	74	74	861.19
93	74	75	837.92
93	74	76	801.74
94	49	74	834.19
94	49	75	822.3
94	49	76	816.68
94	50	71	808.23
94	50	72	840.66
94	50	73	826.97
94	50	74	830.16
94	50	75	808.79
94	50	76	793.01
94	51	71	790.73
94	51	72	839.59
94	51	73	844.51
94	51	74	833.01
94	51	75	811.2
94	51	76	800.61
94	52	71	777.21
94	52	72	843.18
94	52	73	854.86
94	52	74	840.21
94	52	75	827.88
94	52	76	817.86
94	53	69	581.52
94	53	70	607.86
94	53	71	801.51
94	53	72	884.62
94	53	73	880.27
94	53	74	876.02
94	53	75	868.2
94	53	76	858.82
94	54	69	570.81
94	54	70	569.82
94	54	71	733.08
94	54	72	838.71
94	54	73	877.3
94	54	74	921.24
94	54	75	940.09
94	54	76	929.34
94	54	78	857.73
94	54	79	826.18
94	54	80	795.1
94	55	69	558.93
94	55	70	544.41
94	55	71	690.15
94	55	72	817
94	55	73	878.55
94	55	74	965.91
94	55	75	1016.2
94	55	76	1001.5
94	55	78	942.24
94	55	79	875.76
94	55	80	822.18
94	56	69	575.44
94	56	70	588.51
94	56	71	721.79
94	56	72	862.41
94	56	73	907.2
94	56	74	976.06
94	56	75	1023.2
94	56	76	1015.8
94	56	78	997.92
94	56	79	930.67
94	56	80	865.11
94	57	71	795.06
94	57	72	888.51
94	57	73	889.59
94	57	74	915.99
94	57	75	968.37
94	57	76	994.39
94	57	77	1004.7
94	57	78	998.17
94	57	79	935.69
94	57	80	884.19
94	58	71	841.52
94	58	72	964.55
94	58	73	946.87
94	58	74	948.12
94	58	75	958.24
94	58	76	1005
94	58	77	1026.8
94	58	78	1029.6
94	58	79	980.77
94	58	80	926.63
94	59	71	876.39
94	59	72	1005
94	59	73	1012.4
94	59	74	1007.3
94	59	75	990.12
94	59	76	981.59
94	59	77	968.01
94	59	78	939
94	59	79	929.69
94	59	80	933.39
94	60	71	817.3
94	60	72	836.77
94	60	73	851.71
94	60	74	874.15
94	60	75	917.19
94	60	76	912.16
94	60	77	866.83
94	60	78	798.19
94	60	79	790.7
94	60	80	800.87
94	61	71	669.46
94	61	72	636.66
94	61	73	637.31
94	61	74	649.18
94	61	75	814.35
94	61	76	873.43
94	61	77	867.91
94	61	78	795.93
94	61	79	772.79
94	61	80	773.66
94	62	71	705.09
94	62	72	762.78
94	62	73	795.02
94	62	74	830.02
94	62	75	921.58
94	62	76	954.19
94	62	77	960.1
94	62	78	913.35
94	62	79	901.26
94	62	80	927.76
94	63	71	783.23
94	63	72	927.46
94	63	73	993.33
94	63	74	1016
94	63	75	1020.4
94	63	76	998.88
94	63	77	969.73
94	63	78	945.39
94	63	79	943.32
94	63	80	943.85
94	64	71	814.5
94	64	72	931.24
94	64	73	996.84
94	64	74	997.56
94	64	75	1002.9
94	64	76	998.35
94	64	77	967.46
94	64	78	938.13
94	64	79	906.14
94	64	80	879.05
94	65	71	805.54
94	65	72	918.69
94	65	73	983.79
94	65	74	955.99
94	65	75	985.58
94	65	76	999.62
94	65	77	996.71
94	65	78	948.15
94	65	79	905.54
94	65	80	860.56
94	66	71	804.34
94	66	72	901.09
94	66	73	972.18
94	66	74	984.47
94	66	75	1002.8
94	66	76	1005.8
94	66	78	987.58
94	66	79	943.72
94	66	80	845.11
94	67	69	696.8
94	67	70	767.07
94	67	71	777.21
94	67	72	859.08
94	67	73	938.31
94	67	74	980.8
94	67	75	991.22
94	67	76	996.54
94	67	78	996.47
94	67	79	940.92
94	67	80	824.83
94	68	69	616.44
94	68	70	673.34
94	68	71	711.13
94	68	72	840.41
94	68	73	946.4
94	68	74	938
94	68	75	955.31
94	68	76	969.65
94	68	78	969.46
94	68	79	902.88
94	68	80	816.12
94	69	69	601.92
94	69	70	622.26
94	69	71	646.31
94	69	72	779.07
94	69	73	895.58
94	69	74	888.67
94	69	75	893.34
94	69	76	895.65
94	69	78	886.21
94	69	79	853.91
94	69	80	798.14
94	70	69	611.17
94	70	70	592.34
94	70	71	595.26
94	70	72	712.43
94	70	73	831.45
94	70	74	838.25
94	70	75	838.83
94	70	76	836.81
94	71	71	575.26
94	71	72	694.96
94	71	73	833.36
94	71	74	832.96
94	71	75	830.23
94	71	76	823.08
94	72	71	570.82
94	72	72	689.91
94	72	73	855.03
94	72	74	849.07
94	72	75	841.84
94	72	76	827.85
94	73	71	573.48
94	73	72	681.73
94	73	73	870.63
94	73	74	854.4
94	73	75	842.47
94	73	76	828.7
94	74	74	859.83
94	74	75	844.2
94	74	76	829.72
95	50	71	839.2
95	50	72	871.93
95	50	73	852.31
95	51	71	831.05
95	51	72	879.65
95	51	73	872.02
95	52	71	821.04
95	52	72	893.81
95	52	73	901.22
95	53	69	594.24
95	53	70	612.8
95	53	71	823.86
95	53	72	914.06
95	53	73	921.42
95	53	77	910.77
95	53	78	875.27
95	53	79	830.6
95	53	80	811.52
95	54	69	592.4
95	54	70	577.12
95	54	71	754.5
95	54	72	851.57
95	54	73	870.08
95	54	77	959.13
95	54	78	927.93
95	54	79	879.57
95	54	80	834.1
95	55	69	583.34
95	55	70	561.17
95	55	71	725.17
95	55	72	841.53
95	55	73	871.14
95	55	77	1017.2
95	55	78	996.96
95	55	79	954
95	55	80	890.93
95	56	69	609.43
95	56	70	604.3
95	56	71	746.19
95	56	72	881.05
95	56	73	909.88
95	56	77	1032
95	56	78	1021.1
95	56	79	988.52
95	56	80	928.21
95	57	69	694.12
95	57	70	684.56
95	57	71	774.46
95	57	72	887.81
[truncated: 7,412 more rows]
