# Supplementary material for: From mathematics to medicine: A practical primer on topological data analysis (TDA) and the development of related analytic tools for the functional discovery of latent structure in fMRI data
Source: PLoS One. 2021 Aug 12;16(8):e0255859. doi: 10.1371/journal.pone.0255859 (PMC8360597; doi:10.1371/journal.pone.0255859)
Supplement: S1 Data — The included archive of .csv files has one .csv file for each time index. Each .csv file contains a single matrix, which has one column for each of the spatial coordinates x, y, z and one column for the fMRI signal amplitude at voxel (x, y, z) at that time index. This is normalized scan data for a single patient from our study, described in the paper, with an ACC (anterior cingulate cortex) mask applied. This is the data we used, together with our software implementation of our workflow (available at https://github.com/regalski/Wayne-State-TDA), to produce the persistence diagrams, vineyards, and loop locations pictured in the figures and described in the Workflow section of our paper. (ZIP) [file pone.0255859.s004.zip › lea2002_145_121_121_time_272_rdACC.csv]

86	49	77	710.1
86	49	78	703.4
86	49	79	696.03
86	49	80	691.82
86	50	77	705.03
86	50	78	679.56
86	50	79	658.86
86	50	80	667.26
86	51	77	698.82
86	51	78	688.16
86	51	79	679.87
86	51	80	664.32
86	52	77	724.89
86	52	78	711.79
86	52	79	700.79
86	52	80	679.65
86	53	77	790.67
86	53	78	749.7
86	53	79	717.45
86	53	80	708.35
86	54	77	836.21
86	54	78	813.64
86	54	79	809.98
86	54	80	771.94
86	55	77	861.94
86	55	78	842.89
86	55	79	862.39
86	55	80	829.81
86	56	77	856.74
86	56	78	838.42
86	56	79	881.06
86	56	80	878.87
86	57	77	835.14
86	57	78	839.84
86	57	79	874.65
86	57	80	878.53
86	57	81	875.34
86	57	82	849.72
86	58	77	830.63
86	58	78	835.11
86	58	79	861.45
86	58	80	875.06
86	58	81	870.79
86	58	82	874.42
86	59	81	812.27
86	59	82	832.67
86	60	81	720.39
86	60	82	748.44
86	61	81	803.77
86	61	82	814.65
86	62	81	841.66
86	62	82	842.07
86	63	77	902
86	63	78	840.94
86	63	79	815.72
86	63	80	801.56
86	63	81	804.6
86	63	82	803.71
86	64	77	879.78
86	64	78	844.93
86	64	79	822.22
86	64	80	791.35
86	64	81	743.14
86	64	82	723.86
86	65	77	872.15
86	65	78	868.63
86	65	79	839.7
86	65	80	785.8
86	65	81	754.21
86	65	82	744.24
86	66	77	882.5
86	66	78	874.01
86	66	79	838.48
86	66	80	770.82
86	66	81	769.21
86	66	82	764.38
86	67	77	820.06
86	67	78	839.61
86	67	79	837.08
86	67	80	806.25
86	68	77	844.92
86	68	78	838.71
86	68	79	822.62
86	68	80	786.94
86	69	77	837.5
86	69	78	803.43
86	69	79	775.57
86	69	80	743.67
86	70	77	774.14
86	70	78	735.7
86	70	79	711.13
86	70	80	697.65
86	71	77	738.64
86	71	78	725.75
86	71	79	713.2
86	71	80	697.83
86	72	77	719.99
86	72	78	723.17
86	72	79	713.51
86	72	80	693.31
86	73	77	724.45
86	73	78	732.67
86	73	79	717.78
86	73	80	685.09
87	46	81	907.53
87	46	82	915.49
87	46	83	913.9
87	46	84	910.75
87	47	81	825.49
87	47	82	837.82
87	47	83	835.17
87	47	84	837.81
87	48	81	752.79
87	48	82	758.66
87	48	83	759.56
87	48	84	763.68
87	49	77	711.1
87	49	78	707.31
87	49	79	705.1
87	49	80	719.55
87	49	81	727.49
87	49	82	739.08
87	49	83	735.1
87	49	84	734.85
87	50	77	707.42
87	50	78	691.28
87	50	79	677.84
87	50	80	688.78
87	50	81	705.11
87	50	82	728.38
87	50	83	723.33
87	50	84	722.53
87	51	77	714.43
87	51	78	706.23
87	51	79	698.12
87	51	80	680.84
87	52	77	752.62
87	52	78	741.06
87	52	79	727.53
87	52	80	696.12
87	53	77	804.77
87	53	78	761.35
87	53	79	722.27
87	53	80	714.5
87	54	77	839.92
87	54	78	812.44
87	54	79	796.2
87	54	80	761.1
87	55	77	865.44
87	55	78	849.72
87	55	79	863.59
87	55	80	816.41
87	55	81	765.95
87	55	82	761.16
87	55	83	749.14
87	55	84	746.88
87	56	77	858.86
87	56	78	850.65
87	56	79	909.44
87	56	80	875.25
87	56	81	818.68
87	56	82	791.99
87	56	83	769.03
87	56	84	756.14
87	57	77	846.31
87	57	78	855.31
87	57	79	905.31
87	57	80	885.46
87	57	81	849.33
87	57	82	822.17
87	57	83	792.66
87	57	84	760.68
87	58	77	843.77
87	58	78	853.19
87	58	79	873.36
87	58	80	873.47
87	58	81	874.93
87	58	82	878.61
87	58	83	881.94
87	58	84	851.18
87	59	77	855.34
87	59	78	855.44
87	59	79	823.26
87	59	80	822.27
87	59	81	840.51
87	59	82	852.77
87	59	83	879.14
87	59	84	863.03
87	60	77	764.37
87	60	78	758.02
87	60	79	744.32
87	60	80	727.39
87	60	81	707.74
87	60	82	738.52
87	60	83	788.6
87	60	84	813.52
87	61	77	753.1
87	61	78	729.73
87	61	79	758.66
87	61	80	794.65
87	61	81	771.1
87	61	82	789.59
87	61	83	821.39
87	61	84	838.08
87	62	77	813.42
87	62	78	761.64
87	62	79	793.8
87	62	80	836.22
87	62	81	827.92
87	62	82	838.62
87	62	83	846.43
87	62	84	846.8
87	63	77	897.3
87	63	78	841.85
87	63	79	809.53
87	63	80	785.3
87	63	81	828.17
87	63	82	840.99
87	63	83	833.61
87	63	84	822.65
87	64	77	866.65
87	64	78	806.46
87	64	79	778.16
87	64	80	757.66
87	64	81	778.94
87	64	82	783.08
87	64	83	784.55
87	64	84	767.6
87	65	77	848.24
87	65	78	813.98
87	65	79	786.74
87	65	80	746.63
87	65	81	753.29
87	65	82	749.79
87	65	83	750.97
87	65	84	749.7
87	66	77	854.13
87	66	78	839.02
87	66	79	794.57
87	66	80	725.48
87	66	81	732.16
87	66	82	729.12
87	66	83	723.35
87	66	84	733.28
87	67	77	867.46
87	67	78	798.57
87	67	79	755.35
87	67	80	715.44
87	67	81	706.99
87	67	82	704.75
87	67	83	712.85
87	67	84	723.79
87	68	77	853.52
87	68	78	796.43
87	68	79	761.72
87	68	80	729.31
87	68	81	721.21
87	68	82	717.32
87	68	83	716.99
87	68	84	714.46
87	69	77	797.21
87	69	78	774.8
87	69	79	751.21
87	69	80	725.17
87	70	77	711.99
87	70	78	706
87	70	79	702
87	70	80	699.18
87	71	77	725.01
87	71	78	719.99
87	71	79	711.12
87	71	80	701.6
87	72	77	750.92
87	72	78	735.51
87	72	79	717.61
87	72	80	707.75
87	73	77	743.49
87	73	78	733.16
87	73	79	719.81
87	73	80	708.09
87	73	81	720.04
87	73	82	731.85
87	73	83	749.27
87	73	84	770.51
87	74	81	757.89
87	74	82	800.87
87	74	83	835.47
87	74	84	857.14
87	75	81	782.76
87	75	82	842.23
87	75	83	887.43
87	75	84	905.81
87	76	81	777.76
87	76	82	845.99
87	76	83	908.29
87	76	84	930.54
88	46	81	934.46
88	46	82	942.13
88	46	83	931.97
88	46	84	924.66
88	47	81	856.62
88	47	82	866.74
88	47	83	844.73
88	47	84	838.81
88	48	81	757.39
88	48	82	764.74
88	48	83	761.29
88	48	84	763.65
88	49	77	743.64
88	49	78	730.17
88	49	79	719.41
88	49	80	714.91
88	49	81	726.37
88	49	82	740.34
88	49	83	739.58
88	49	84	740.56
88	50	77	720.06
88	50	78	719.39
88	50	79	715.12
88	50	80	706.21
88	50	81	716.87
88	50	82	735.63
88	50	83	727.91
88	50	84	726.37
88	51	77	728.07
88	51	78	719.89
88	51	79	709.8
88	51	80	696.31
88	52	77	767.14
88	52	78	753.33
88	52	79	737.96
88	52	80	716.94
88	53	77	854.82
88	53	78	817.06
88	53	79	779.06
88	53	80	752.48
88	54	77	877.02
88	54	78	849.7
88	54	79	825.12
88	54	80	787.35
88	55	77	872.72
88	55	78	859.35
88	55	79	857.46
88	55	80	821.37
88	55	81	792.13
88	55	82	815.18
88	55	83	823.64
88	55	84	825.2
88	56	77	852.89
88	56	78	837.42
88	56	79	861.51
88	56	80	846.44
88	56	81	821.35
88	56	82	826.33
88	56	83	828.79
88	56	84	840.4
88	57	77	858.85
88	57	78	864.03
88	57	79	872.63
88	57	80	858.67
88	57	81	834.01
88	57	82	824.3
88	57	83	818.97
88	57	84	833.22
88	58	77	866.19
88	58	78	878.44
88	58	79	865.95
88	58	80	860.78
88	58	81	862
88	58	82	868.97
88	58	83	879.41
88	58	84	890.86
88	59	77	872.55
88	59	78	852.64
88	59	79	835.62
88	59	80	830.83
88	59	81	831.82
88	59	82	833.62
88	59	83	847
88	59	84	860.81
88	60	77	837.92
88	60	78	834.67
88	60	79	788.54
88	60	80	738.33
88	60	81	692.84
88	60	82	701.54
88	60	83	734.96
88	60	84	772.28
88	61	77	822.64
88	61	78	828.98
88	61	79	815.76
88	61	80	806.27
88	61	81	783.29
88	61	82	795.78
88	61	83	825.42
88	61	84	843.57
88	62	77	826.8
88	62	78	824.72
88	62	79	834.8
88	62	80	846.65
88	62	81	857.71
88	62	82	873.77
88	62	83	884.99
88	62	84	877.1
88	63	77	883.09
88	63	78	826.28
88	63	79	816.33
88	63	80	820.29
88	63	81	873.38
88	63	82	897.51
88	63	83	893.02
88	63	84	864.05
88	64	77	864.54
88	64	78	793.51
88	64	79	773.92
88	64	80	784.06
88	64	81	850.93
88	64	82	866.9
88	64	83	852.98
88	64	84	805.62
88	65	77	856.97
88	65	78	792.16
88	65	79	763.27
88	65	80	753.41
88	65	81	812.54
88	65	82	827.63
88	65	83	812.65
88	65	84	777.27
88	66	77	888.67
88	66	78	811.46
88	66	79	760.06
88	66	80	722.75
88	66	81	768.62
88	66	82	780.02
88	66	83	766.09
88	66	84	749.39
88	67	77	852.56
88	67	78	765.62
88	67	79	718.2
88	67	80	700.06
88	67	81	720.31
88	67	82	726.97
88	67	83	729.67
88	67	84	728.61
88	68	77	803.69
88	68	78	746.71
88	68	79	719.84
88	68	80	711.64
88	68	81	720.49
88	68	82	724.15
88	68	83	723.95
88	68	84	723.74
88	69	77	752.73
88	69	78	734.81
88	69	79	726.65
88	69	80	723.01
88	70	77	716.81
88	70	78	716.14
88	70	79	712.4
88	70	80	708.65
88	71	77	721.31
88	71	78	720.46
88	71	79	716.66
88	71	80	717.46
88	72	77	734.09
88	72	78	719.95
88	72	79	717.54
88	72	80	727.44
88	73	77	718.21
88	73	78	724.17
88	73	79	726.57
88	73	80	731.63
88	73	81	746.77
88	73	82	759.83
88	73	83	784.07
88	73	84	792.06
88	74	81	797.7
88	74	82	842.87
88	74	83	869.51
88	74	84	883.52
88	75	81	850.21
88	75	82	915.7
88	75	83	921.13
88	75	84	939.01
88	76	81	854.56
88	76	82	919.28
88	76	83	909.31
88	76	84	936.9
89	46	81	936.31
89	46	82	947.6
89	46	83	928.67
89	46	84	917.48
89	47	81	863.88
89	47	82	865.25
89	47	83	836.8
89	47	84	829.47
89	48	81	760.53
89	48	82	767.89
89	48	83	760.66
89	48	84	761.08
89	49	77	730.2
89	49	78	730.6
89	49	79	723.21
89	49	80	711.68
89	49	81	731.21
89	49	82	749.11
89	49	83	748.14
89	49	84	753.37
89	50	74	717.82
89	50	75	735.83
89	50	76	722.53
89	50	77	706.11
89	50	78	723.05
89	50	79	732.44
89	50	80	727.14
89	50	81	738.04
89	50	82	752.27
89	50	83	739.69
89	50	84	738.38
89	51	74	735.01
89	51	75	770.35
89	51	76	763.86
89	51	77	746.42
89	51	78	746.64
89	51	79	736.21
89	51	80	723.29
89	51	81	727.39
89	51	82	738.83
89	51	83	729.64
89	51	84	723.84
89	52	74	777.44
89	52	75	840.45
89	52	76	843.73
89	52	77	815.21
89	52	78	791.29
89	52	79	773.96
89	52	80	765.08
89	52	81	765.28
89	52	82	775.99
89	52	83	759.96
89	52	84	742.55
89	53	74	824.89
89	53	75	878.15
89	53	76	885.43
89	53	77	865.6
89	53	78	862.97
89	53	79	853.3
89	53	80	830.76
89	53	81	814.45
89	53	82	821.97
89	53	83	802.41
89	53	84	783.61
89	54	74	832.78
89	54	75	881.17
89	54	76	902.02
89	54	77	892.96
89	54	78	877.37
89	54	79	852.06
89	54	80	830.97
89	54	81	822.87
89	54	82	854.53
89	54	83	856.72
89	54	84	852.12
89	55	75	847.68
89	55	76	892.33
89	55	77	893.13
89	55	78	869.35
89	55	79	844.63
89	55	80	840.67
89	55	81	839.95
89	55	82	870.33
89	55	83	885.34
89	55	84	894.78
89	56	75	828.31
89	56	76	879.51
89	56	77	861.26
89	56	78	839.33
89	56	79	832.77
89	56	80	846.9
89	56	81	861.83
89	56	82	874.61
89	56	83	890.36
89	56	84	912.17
89	57	75	846.57
89	57	76	863.44
89	57	77	868.98
89	57	78	857.86
89	57	79	821.12
89	57	80	839.7
89	57	81	863.77
89	57	82	863.08
89	57	83	877.43
89	57	84	914.92
89	58	77	876.37
89	58	78	879.18
89	58	79	844.19
89	58	80	866.39
89	58	81	894.99
89	58	82	897.94
89	58	83	909.69
89	58	84	945.11
89	59	77	874.08
89	59	78	851.42
89	59	79	854.09
89	59	80	857.45
89	59	81	849.22
89	59	82	835.11
89	59	83	828.72
89	59	84	853.16
89	60	77	812.52
89	60	78	787.13
89	60	79	787.41
89	60	80	744.87
89	60	81	666.95
89	60	82	655.36
89	60	83	664.65
89	60	84	710.98
89	61	77	806.79
89	61	78	801.32
89	61	79	812.36
89	61	80	794.62
89	61	81	759.9
89	61	82	758.5
89	61	83	763.55
89	61	84	821
89	62	77	840.36
89	62	78	828.67
89	62	79	840.89
89	62	80	851.92
89	62	81	870.66
89	62	82	878.83
89	62	83	877.64
89	62	84	893.31
89	63	77	858.35
89	63	78	808.18
89	63	79	827.7
89	63	80	864.65
89	63	81	911.49
89	63	82	931.26
89	63	83	933.82
89	63	84	895.97
89	64	77	843.96
89	64	78	773.62
89	64	79	777.88
89	64	80	813.77
89	64	81	883.38
89	64	82	906.6
89	64	83	888.1
89	64	84	831.35
89	65	77	832.45
89	65	78	766.92
89	65	79	759.28
89	65	80	781.05
89	65	81	860.72
89	65	82	889.92
89	65	83	872.92
89	65	84	809.09
89	66	75	871.56
89	66	76	862.66
89	66	77	842.44
89	66	78	780.4
89	66	79	749.73
89	66	80	747.63
89	66	81	815.8
89	66	82	842.52
89	66	83	835.31
89	66	84	782.07
89	67	75	876.62
89	67	76	847.28
89	67	77	801.71
89	67	78	749.65
89	67	79	722.03
89	67	80	715.51
89	67	81	749.66
89	67	82	764.34
89	67	83	762.48
89	67	84	750.11
89	68	75	843.31
89	68	76	813.63
89	68	77	775.92
89	68	78	743.89
89	68	79	728.29
89	68	80	723.89
89	68	81	735.4
89	68	82	740.42
89	68	83	736.25
89	68	84	737.87
89	69	74	827.19
89	69	75	796.69
89	69	76	770.2
89	69	77	753.66
89	69	78	751.36
89	69	79	746.58
89	69	80	740.34
89	69	81	733.71
89	69	82	730.69
89	69	83	724.1
89	69	84	730.88
89	70	74	783.2
89	70	75	766.66
89	70	76	743.46
89	70	77	726.02
89	70	78	737.49
89	70	79	737.03
89	70	80	732.02
89	70	81	744.12
89	70	82	753.28
89	70	83	747.87
89	70	84	754.25
89	71	74	750
89	71	75	748.24
89	71	76	731.81
89	71	77	719.97
89	71	78	736.96
89	71	79	738.33
89	71	80	735.37
89	71	81	755.9
89	71	82	760.77
89	71	83	740.64
89	71	84	741.31
89	72	74	733.02
89	72	75	742.79
89	72	76	730.98
89	72	77	721.74
89	72	78	730.89
89	72	79	727.73
89	72	80	736.65
89	72	81	767.33
89	72	82	774.85
89	72	83	758.9
89	72	84	758.67
89	73	74	732.43
89	73	75	761.9
89	73	76	737.69
89	73	77	701.75
89	73	78	713.62
89	73	79	726.9
89	73	80	741.05
89	73	81	772.62
89	73	82	800.72
89	73	83	833.06
89	73	84	824.11
89	74	81	833.78
89	74	82	877.71
89	74	83	905.04
89	74	84	902.68
89	75	81	907.9
89	75	82	964.14
89	75	83	955.8
89	75	84	968.47
89	76	81	901.99
89	76	82	956.02
89	76	83	940.76
89	76	84	967.06
90	46	81	921.14
90	46	82	929.51
90	46	83	918.49
90	46	84	903.32
90	47	81	858.09
90	47	82	848.19
90	47	83	824.23
90	47	84	820.99
90	48	81	761.86
90	48	82	767.65
90	48	83	764.77
90	48	84	767.76
90	49	74	740.64
90	49	75	754.71
90	49	76	750.78
90	49	81	741.3
90	49	82	760.21
90	49	83	758.12
90	49	84	763.42
90	50	74	730.12
90	50	75	748.81
90	50	76	742.44
90	50	77	729.51
90	50	78	733.54
90	50	79	744.71
90	50	80	756.24
90	50	81	766.6
90	50	82	774.47
90	50	83	754.64
90	50	84	754.56
90	51	74	737.47
90	51	75	777.32
90	51	76	789.1
90	51	77	786.29
90	51	78	781.56
90	51	79	770.9
90	51	80	760.37
90	51	81	753.85
90	51	82	746.54
90	51	83	743.34
90	51	84	748.27
90	52	74	779.2
90	52	75	844.44
90	52	76	875.4
90	52	77	878.06
90	52	78	849.95
90	52	79	828.52
90	52	80	813.36
90	52	81	807.65
90	52	82	801.9
90	52	83	785.23
90	52	84	762.74
90	53	74	812.25
90	53	75	856.04
90	53	76	870.39
90	53	77	865.87
90	53	78	900.11
90	53	79	930.28
90	53	80	913.88
90	53	81	898.84
90	53	82	898.4
90	53	83	850.1
90	53	84	794.87
90	54	74	823.82
90	54	75	857.36
90	54	76	881.13
90	54	77	884.67
90	54	78	893.95
90	54	79	887.79
90	54	80	877.54
90	54	81	884.34
90	54	82	912.41
90	54	83	903.55
90	54	84	880.51
90	55	74	797.66
90	55	75	843.5
90	55	76	886.97
90	55	77	908.39
90	55	78	889.01
90	55	79	858.98
90	55	80	869.82
90	55	81	883.71
90	55	82	911.03
90	55	83	913.41
90	55	84	909.09
90	56	74	802.33
90	56	75	822.89
90	56	76	869.14
90	56	77	895.38
90	56	78	891.41
90	56	79	870.65
90	56	80	886.03
90	56	81	906.57
90	56	82	906.79
90	56	83	909.2
90	56	84	914.36
90	57	74	854.71
90	57	75	846.75
90	57	76	853.78
90	57	77	879.68
90	57	78	872.44
90	57	79	829.58
90	57	80	868.44
90	57	81	929.02
90	57	82	919.53
90	57	83	918.21
90	57	84	927.78
90	58	74	923.51
90	58	75	883.14
90	58	76	844.88
90	58	77	876.22
90	58	78	881.2
90	58	79	851.67
90	58	80	906.3
90	58	81	986.63
90	58	82	981.45
90	58	83	982.23
90	58	84	999.09
90	59	75	899.61
90	59	76	884.39
90	59	77	875.56
90	59	78	858.63
90	59	79	866.82
90	59	80	891.68
90	59	81	919.05
90	59	82	906.26
90	59	83	888.66
90	59	84	896.08
90	60	75	781.26
90	60	76	745.06
90	60	77	719.27
90	60	78	697.66
90	60	79	736.32
90	60	80	714.55
90	60	81	628.27
90	60	82	624.35
90	60	83	651.97
90	60	84	687.97
90	61	77	738.04
90	61	78	731.82
90	61	79	783.45
90	61	80	763.31
90	61	81	688.57
90	61	82	660.38
90	61	83	647.84
90	61	84	722.49
90	62	75	854.4
90	62	76	869.93
90	62	77	855.72
90	62	78	828.69
90	62	79	848.23
90	62	80	851.04
90	62	81	834.84
90	62	82	800.85
90	62	83	757.81
90	62	84	836.77
90	63	75	743.68
90	63	76	834.33
90	63	77	860.38
90	63	78	819.62
90	63	79	848.98
90	63	80	885.71
90	63	81	917.82
90	63	82	907.02
90	63	83	874.87
90	63	84	918.15
90	64	75	771
90	64	76	831.68
90	64	77	828.21
90	64	78	766.87
90	64	79	788.96
90	64	80	832.62
90	64	81	870.26
90	64	82	873.54
90	64	83	854.14
90	64	84	869.86
90	65	74	901.76
90	65	75	865.97
90	65	76	841.06
90	65	77	801.91
90	65	78	741.9
90	65	79	757.35
90	65	80	803.13
90	65	81	864.81
90	65	82	896.74
90	65	83	902.12
90	65	84	872.74
90	66	74	930.15
90	66	75	914.23
90	66	76	846.63
90	66	77	783.82
90	66	78	741.88
90	66	79	738.07
90	66	80	773.82
90	66	81	859.88
90	66	82	905.16
90	66	83	925.25
90	66	84	848.68
90	67	74	924.62
90	67	75	876.9
90	67	76	810.62
90	67	77	755.82
90	67	78	728.28
90	67	79	729.71
90	67	80	747.5
90	67	81	776.38
90	67	82	793.92
90	67	83	802.45
90	67	84	756.33
90	68	74	888.49
90	68	75	827.17
90	68	76	782.13
90	68	77	752.29
90	68	78	744.85
90	68	79	748.39
90	68	80	752.76
90	68	81	752.58
90	68	82	756.16
90	68	83	761.07
90	68	84	747.27
90	69	74	838.49
90	69	75	795.2
90	69	76	770.61
90	69	77	760.31
90	69	78	774.94
90	69	79	777.95
90	69	80	768.84
90	69	81	749.56
90	69	82	742.36
90	69	83	747.62
90	69	84	753.53
90	70	74	801.97
90	70	75	781.88
90	70	76	751.75
90	70	77	733.33
90	70	78	754.54
90	70	79	758.16
90	70	80	754.11
90	70	81	747.2
90	70	82	756.17
90	70	83	779.43
90	70	84	765.97
90	71	74	781.08
90	71	75	777.54
90	71	76	741.62
90	71	77	721.22
90	71	78	751.07
90	71	79	755.05
90	71	80	748.43
90	71	81	759.16
90	71	82	770.77
90	71	83	780.63
90	71	84	761.41
90	72	74	770.56
90	72	75	783.6
90	72	76	750.85
90	72	77	722
90	72	78	747.68
90	72	79	747.26
90	72	80	739.22
90	72	81	778.91
90	72	82	794.52
90	72	83	781.45
90	72	84	769.08
90	73	74	784.74
90	73	75	799.44
90	73	76	760.58
90	73	81	812.51
90	73	82	849.24
90	73	83	873.11
90	73	84	856.94
90	74	81	877.68
90	74	82	919.34
90	74	83	949.51
90	74	84	926.97
90	75	81	956.09
90	75	82	993.5
90	75	83	1007.3
90	75	84	975.86
90	76	81	925.94
90	76	82	973.06
90	76	83	997.91
90	76	84	991.55
91	47	81	869.45
91	47	82	868.1
91	47	83	865.14
91	47	84	862.25
91	48	81	788.28
91	48	82	778.82
91	48	83	789.84
91	48	84	799.02
91	49	74	765.79
91	49	75	776.59
91	49	76	768.75
91	49	81	762.83
91	49	82	757.27
91	49	83	768.11
91	49	84	778.35
91	50	74	754
91	50	75	767.7
91	50	76	758.49
91	50	81	782.44
91	50	82	779.32
91	50	83	766.2
91	50	84	767.13
91	51	74	757.92
91	51	75	787.5
91	51	76	796.77
91	51	81	760.75
91	51	82	739.17
91	51	83	739.66
91	51	84	756.27
91	52	74	807.79
91	52	75	857.22
91	52	76	885.2
91	52	81	799.63
91	52	82	769.32
91	52	83	760.43
91	52	84	753.9
91	53	74	849.98
91	53	75	877.73
91	53	76	889.89
91	53	81	903.12
91	53	82	856.28
91	53	83	812.29
91	53	84	770.15
91	54	74	872.31
91	54	75	882.43
91	54	76	891.94
91	54	81	921.97
91	54	82	926.08
91	54	83	888.13
91	54	84	840.87
91	55	74	851.07
91	55	75	884.81
91	55	76	910.5
91	55	81	927.61
91	55	82	942.92
91	55	83	922.38
91	55	84	901.08
91	56	74	837.1
91	56	75	864.02
91	56	76	898.75
91	56	81	932.61
91	56	82	927.36
91	56	83	922.59
91	56	84	919.87
91	57	74	862.76
91	57	75	859.06
91	57	76	867.94
91	57	77	902.61
91	57	78	915.94
91	57	79	920.22
91	57	80	921.97
91	57	81	933.17
91	57	82	917.65
91	57	83	905.51
91	57	84	897.63
91	58	74	913.89
91	58	75	877.7
91	58	76	843.78
91	58	77	885.7
91	58	78	905.64
91	58	79	914.36
91	58	80	943.89
91	58	81	982.94
91	58	82	981.92
91	58	83	982.27
91	58	84	990.8
91	59	74	907.42
91	59	75	910.42
91	59	76	887.61
91	59	77	891.73
91	59	78	888.75
91	59	79	883.18
91	59	80	902.13
91	59	81	939.75
91	59	82	934.33
91	59	83	926.2
91	59	84	915.19
91	60	74	800.54
91	60	75	758.43
91	60	76	710.67
91	60	77	698.15
91	60	78	682.84
91	60	79	684.23
91	60	80	703.52
91	60	81	709.73
91	60	82	711.06
91	60	83	714.9
91	60	84	709.45
91	61	74	747.39
91	61	75	683.97
91	61	76	696.65
91	61	77	711.19
91	61	78	725.48
91	61	79	745.78
91	61	80	754.9
91	61	81	740.99
91	61	82	725.59
91	61	83	697.75
91	61	84	675.51
91	62	74	921.26
91	62	75	742.71
91	62	76	838.6
91	62	77	864.86
91	62	78	855.89
91	62	79	854.98
91	62	80	856.3
91	62	81	850.43
91	62	82	838.69
91	62	83	811
91	62	84	817.25
91	63	74	893.61
91	63	75	721.6
91	63	76	851.78
91	63	77	879.37
91	63	78	837.72
91	63	79	867.66
91	63	80	899.71
91	63	81	930.09
91	63	82	922.65
91	63	83	897.23
91	63	84	938.31
91	64	74	901.5
91	64	75	813.47
91	64	76	855.11
91	64	77	836.26
91	64	78	776.93
91	64	79	803.66
91	64	80	840.88
91	64	81	882.06
91	64	82	867.03
91	64	83	828.84
91	64	84	890.26
91	65	74	936.99
91	65	75	951.4
91	65	76	864.78
91	65	77	796.05
91	65	78	736.98
91	65	79	759.18
91	65	80	806.08
91	65	81	874.07
91	65	82	892.49
91	65	83	886.11
91	65	84	907.47
91	66	74	935.63
91	66	75	933.77
91	66	76	850.47
91	66	77	776.12
91	66	78	718.66
91	66	79	721.52
91	66	80	765.03
91	66	81	860.46
91	66	82	918.86
91	66	83	957.7
91	66	84	902.62
91	67	74	934.88
91	67	75	901
91	67	76	814.14
91	67	81	793.96
91	67	82	827.4
91	67	83	864.33
91	67	84	813.52
91	68	74	907.61
91	68	75	855.2
91	68	76	783.13
91	68	81	771.41
91	68	82	783.98
91	68	83	809.64
91	68	84	783.22
91	69	74	850.52
91	69	75	800.11
91	69	76	755.07
91	69	81	765.96
91	69	82	763.07
91	69	83	775.67
91	69	84	770.6
91	70	74	823.04
91	70	75	799.95
91	70	76	755.29
91	70	81	756.84
91	70	82	759.71
91	70	83	773.31
91	70	84	759.22
91	71	74	809.47
91	71	75	806.25
91	71	76	763.85
91	71	81	771.51
91	71	82	781.94
91	71	83	787.02
91	71	84	772.39
91	72	74	799.69
91	72	75	808.15
91	72	76	778.13
91	72	81	793.43
91	72	82	813.57
91	72	83	809.31
91	72	84	799.3
91	73	74	810.09
91	73	75	810.32
91	73	76	779.39
91	73	81	856.02
91	73	82	880.35
91	73	83	888.08
91	73	84	878.59
91	74	74	820.34
91	74	75	796.72
91	74	76	762.55
91	74	81	924.2
91	74	82	943.48
91	74	83	962.28
91	74	84	954.62
91	75	81	989.63
91	75	82	1003
91	75	83	1020.8
91	75	84	1013.3
91	76	81	948.31
91	76	82	977.98
91	76	83	1010
91	76	84	1013.8
92	47	81	942.5
92	47	82	957.57
92	47	83	949.07
92	47	84	944.23
92	48	81	847.35
92	48	82	860.65
92	48	83	870.22
92	48	84	872.96
92	49	74	800.53
92	49	75	813.95
92	49	76	789.36
92	49	81	784.14
92	49	82	796.3
92	49	83	813.99
92	49	84	819.38
92	50	74	781.2
92	50	75	789.26
92	50	76	768.94
92	50	81	787.4
92	50	82	789.59
92	50	83	778.89
92	50	84	781.5
92	51	74	782.21
92	51	75	788.17
92	51	76	786.37
92	51	81	763.35
92	51	82	759.58
92	51	83	747.07
92	51	84	771.78
92	52	74	828.82
92	52	75	857
92	52	76	853.47
92	52	81	761.06
92	52	82	750.72
92	52	83	738.06
92	52	84	746.36
92	53	74	888.74
92	53	75	905.34
92	53	76	904.95
92	53	81	808.04
92	53	82	779.61
92	53	83	755.38
92	53	84	737.63
92	54	74	929.37
92	54	75	925.24
92	54	76	927.83
92	54	81	859.16
92	54	82	847.27
92	54	83	814.18
92	54	84	772.73
92	55	74	917.28
92	55	75	937.53
92	55	76	949.94
92	55	81	895.38
92	55	82	889.75
92	55	83	868.57
92	55	84	842.51
92	56	74	893.79
92	56	75	918.77
92	56	76	931.96
92	56	81	905.38
92	56	82	893.35
92	56	83	885.82
92	56	84	876.35
92	57	74	879.31
92	57	75	883.41
92	57	76	895.09
92	57	77	925.57
92	57	78	940.47
92	57	79	945.67
92	57	80	911.63
92	57	81	890.79
92	57	82	882.05
92	57	83	867.53
92	57	84	848.75
92	58	74	880.17
92	58	75	868.21
92	58	76	874.49
92	58	77	918.24
92	58	78	942.7
92	58	79	964.11
92	58	80	947.18
92	58	81	928.2
92	58	82	925.22
92	58	83	925.42
92	58	84	931.5
92	59	74	938.3
92	59	75	930.15
92	59	76	915.74
92	59	77	913.73
92	59	78	930
92	59	79	959.87
92	59	80	936.59
92	59	81	918.2
92	59	82	907.21
92	59	83	900.45
92	59	84	889.06
92	60	74	874.8
92	60	75	829.3
92	60	76	789.03
92	60	77	785.86
92	60	78	781.56
92	60	79	740.72
92	60	80	736.55
92	60	81	771.04
92	60	82	782.23
92	60	83	775.75
92	60	84	743.54
92	61	74	823.16
92	61	75	724.53
92	61	76	756.86
92	61	77	804.41
92	61	78	818.17
92	61	79	772.12
92	61	80	790.34
92	61	81	855.12
92	61	82	877.19
92	61	83	850.8
92	61	84	754.07
92	62	74	821.62
92	62	75	635.01
92	62	76	824.39
92	62	77	901.05
92	62	78	905.2
92	62	79	867.92
92	62	80	882.68
92	62	81	937.02
92	62	82	953.51
92	62	83	937.29
92	62	84	873.72
92	63	74	834.04
92	63	75	749.03
92	63	76	888.42
92	63	77	904.95
92	63	78	856.29
92	63	79	875.34
92	63	80	905.78
92	63	81	941.93
92	63	82	961.39
92	63	83	965.77
92	63	84	969.05
92	64	74	873.58
92	64	75	879.79
92	64	76	896.47
92	64	77	869.99
92	64	78	811.3
92	64	79	805.11
92	64	80	833.5
92	64	81	898.07
92	64	82	907
92	64	83	888.44
92	64	84	921.36
92	65	74	910.82
92	65	75	991.97
92	65	76	896.14
92	65	77	839.41
92	65	78	798.08
92	65	79	769.2
92	65	80	796.19
92	65	81	876.77
92	65	82	904.36
92	65	83	908.51
92	65	84	936.89
92	66	74	899.15
92	66	75	930.81
92	66	76	879.95
92	66	77	838.26
92	66	78	791.46
92	66	79	755.17
92	66	80	766.01
92	66	81	838.59
92	66	82	904.65
92	66	83	955.56
92	66	84	946.03
92	67	74	909.47
92	67	75	894.6
92	67	76	857.59
92	67	81	785.13
92	67	82	839.9
92	67	83	894.3
92	67	84	876.25
92	68	74	926.18
92	68	75	866.9
92	68	76	823.99
92	68	81	766.19
92	68	82	797.77
92	68	83	836.64
92	68	84	819.32
92	69	74	863.25
92	69	75	838.5
92	69	76	778.82
92	69	81	768.21
92	69	82	777.33
92	69	83	792.89
92	69	84	779.4
92	70	74	833.63
92	70	75	816.22
92	70	76	762.55
92	70	81	758.96
92	70	82	768.22
92	70	83	769.31
92	70	84	760.16
92	71	74	827.23
92	71	75	802.61
92	71	76	759.99
92	71	81	783.47
92	71	82	794.26
92	71	83	789.93
92	71	84	792.12
92	72	74	830.44
92	72	75	795.56
92	72	76	765.35
92	72	81	822.7
92	72	82	841.91
92	72	83	844.89
92	72	84	853
92	73	74	824.53
92	73	75	784.13
92	73	76	764.97
92	73	81	880.38
92	73	82	900.91
92	73	83	911.99
92	73	84	911.16
92	74	74	819.44
92	74	75	779.65
92	74	76	761.27
92	74	81	931.27
92	74	82	951.48
92	74	83	977.7
92	74	84	975.27
92	75	81	964.66
92	75	82	988.93
92	75	83	1030.3
92	75	84	1039.5
92	76	81	931.01
92	76	82	958.78
92	76	83	1003.4
92	76	84	1024.9
93	49	74	826.23
93	49	75	850.14
93	49	76	796.97
93	50	74	799.7
93	50	75	811.43
93	50	76	771.22
93	50	81	783.08
93	50	82	783.08
93	50	83	784.54
93	50	84	795.23
93	51	74	788.13
93	51	75	767.16
93	51	76	756.73
93	51	81	775.72
93	51	82	772.51
93	51	83	764.06
93	51	84	790.21
93	52	74	802.39
93	52	75	801.04
93	52	76	783.01
93	52	81	761.83
93	52	82	753.6
93	52	83	745.51
93	52	84	772.49
93	53	74	873.3
93	53	75	869.33
93	53	76	844.44
93	53	81	754.77
93	53	82	738.87
93	53	83	732.27
93	53	84	745.8
93	54	71	742.03
93	54	72	801.54
93	54	73	883.49
93	54	74	952.18
93	54	75	929.29
93	54	76	904.42
93	54	81	789.8
93	54	82	774.79
93	54	83	753.35
93	54	84	732.24
93	55	71	736.82
93	55	72	782.47
93	55	73	874.54
93	55	74	982.45
93	55	75	988.14
93	55	76	975.76
93	55	81	824.55
93	55	82	807.35
93	55	83	792.14
93	55	84	776.7
93	56	71	768.14
93	56	72	802.38
93	56	73	873.68
93	56	74	963.22
93	56	75	975.12
93	56	76	965.25
93	56	81	837.75
93	56	82	825.42
93	56	83	818.64
93	56	84	808.37
93	57	71	850.83
93	57	72	852.07
93	57	73	878.48
93	57	74	913.84
93	57	75	928.12
93	57	76	931.54
93	57	77	931.19
93	57	78	928.88
93	57	79	921.02
93	57	80	867.21
93	58	71	900.51
93	58	72	910.49
93	58	73	896.18
93	58	74	861.84
93	58	75	877.72
93	58	76	901.4
93	58	77	924.37
93	58	78	933.16
93	58	79	946.67
93	58	80	912.86
93	59	71	886.46
93	59	72	923.04
93	59	73	961.09
93	59	74	939.6
93	59	75	916.99
93	59	76	898.39
93	59	77	916.11
93	59	78	941.96
93	59	79	975.73
93	59	80	932.94
93	60	71	859.56
93	60	72	896.63
93	60	73	857.73
93	60	74	850.45
93	60	75	853.55
93	60	76	834.73
93	60	77	809.03
93	60	78	773.52
93	60	79	704.33
93	60	80	730.47
93	61	74	768.43
93	61	75	782.42
93	61	76	821.68
93	61	77	826.22
93	61	78	795.56
93	61	79	724.66
93	61	80	778.92
93	62	71	830.58
93	62	72	936.67
93	62	73	915.76
93	62	74	817.14
93	62	75	740.88
93	62	76	863.62
93	62	77	910.61
93	62	78	894.12
93	62	79	849.11
93	62	80	879.86
93	63	71	832.62
93	63	72	903.95
93	63	73	942.02
93	63	74	908.5
93	63	75	868.46
93	63	76	888.98
93	63	77	887.12
93	63	78	867.98
93	63	79	887.32
93	63	80	912.26
93	64	71	847.06
93	64	72	872.33
93	64	73	931.75
93	64	74	942.33
93	64	75	938.92
93	64	76	908.99
93	64	77	885.99
93	64	78	851.08
93	64	79	825.05
93	64	80	833.86
93	65	71	854.12
93	65	72	901.96
93	65	73	884.13
93	65	74	901.75
93	65	75	958.73
93	65	76	930.61
93	65	77	894.27
93	65	78	858.72
93	65	79	798.98
93	65	80	795
93	66	71	864.68
93	66	72	916.84
93	66	73	940.74
93	66	74	963.49
93	66	75	966.57
93	66	76	918.01
93	67	71	866.63
93	67	72	933.16
93	67	73	971.61
93	67	74	966.96
93	67	75	936.84
93	67	76	917.27
93	67	81	755.11
93	67	82	811.96
93	67	83	873.97
93	67	84	892.4
93	68	71	844.91
93	68	72	947.61
93	68	73	959.13
93	68	74	938.25
93	68	75	886.84
93	68	76	898.59
93	68	81	744.27
93	68	82	786.9
93	68	83	826.38
93	68	84	829.98
93	69	71	758.56
93	69	72	888.69
93	69	73	915.16
93	69	74	900.02
93	69	75	864.25
93	69	76	829.58
93	69	81	766.8
93	69	82	783.77
93	69	83	787.2
93	69	84	772.23
93	70	74	853.09
93	70	75	825.33
93	70	76	789.56
93	70	81	759.35
93	70	82	770.13
93	70	83	763.43
93	70	84	765.73
93	71	74	809
93	71	75	799.05
93	71	76	770.23
93	71	81	782.37
93	71	82	794.3
93	71	83	790.62
93	71	84	810.67
93	72	74	839.95
93	72	75	829.47
93	72	76	784.27
93	72	81	843.96
93	72	82	864.18
93	72	83	880.38
93	72	84	908.61
93	73	74	841.79
93	73	75	818.43
93	73	76	788.68
93	73	81	907.76
93	73	82	924.51
93	73	83	939.18
93	73	84	955.06
93	74	74	838.16
93	74	75	802.95
93	74	76	795.76
94	49	74	821.16
94	49	75	834.25
94	49	76	802.68
94	50	71	826.25
94	50	72	809.67
94	50	73	805.98
94	50	74	807.16
94	50	75	814.73
94	50	76	778.97
94	51	71	827.8
94	51	72	861.65
94	51	73	834.57
94	51	74	804.03
94	51	75	782.17
94	51	76	757.6
94	52	71	821.26
94	52	72	851.18
94	52	73	830.84
94	52	74	812.16
94	52	75	796.8
94	52	76	786.76
94	53	69	639.51
94	53	70	724.84
94	53	71	809.48
94	53	72	830.62
94	53	73	843.29
94	53	74	848
94	53	75	832.12
94	53	76	824.73
94	54	69	610.84
94	54	70	689.89
94	54	71	802.2
94	54	72	842.86
94	54	73	872.42
94	54	74	900.27
94	54	75	892.08
94	54	76	882.32
94	54	78	842.72
94	54	79	812.16
94	54	80	792.13
94	55	69	610.99
94	55	70	682.44
94	55	71	797.13
94	55	72	797.96
94	55	73	861.55
94	55	74	959.97
94	55	75	982.34
94	55	76	968.58
94	55	78	898.15
94	55	79	862.75
94	55	80	817.24
94	56	69	649.46
94	56	70	703.5
94	56	71	826.75
94	56	72	807.4
94	56	73	867.27
94	56	74	966.16
94	56	75	989.28
94	56	76	973.87
94	56	78	944.04
94	56	79	937.78
94	56	80	853.19
94	57	71	866.1
94	57	72	851.56
94	57	73	871.67
94	57	74	922.06
94	57	75	955.46
94	57	76	963.53
94	57	77	939.86
94	57	78	941.23
94	57	79	924.63
94	57	80	864.14
94	58	71	898.45
94	58	72	890.4
94	58	73	882.71
94	58	74	878.04
94	58	75	908.27
94	58	76	933.05
94	58	77	942.78
94	58	78	941.56
94	58	79	942.82
94	58	80	909.69
94	59	71	915.45
94	59	72	943.17
94	59	73	966.7
94	59	74	962.62
94	59	75	941.31
94	59	76	912.72
94	59	77	922.17
94	59	78	948.17
94	59	79	981.76
94	59	80	934.34
94	60	71	833.36
94	60	72	846.71
94	60	73	803.51
94	60	74	806.95
94	60	75	825.09
94	60	76	843.12
94	60	77	806.76
94	60	78	744.05
94	60	79	655.61
94	60	80	729.83
94	61	71	572.19
94	61	72	582.32
94	61	73	544.19
94	61	74	677.31
94	61	75	769.53
94	61	76	845.53
94	61	77	834.01
94	61	78	776.03
94	61	79	667.9
94	61	80	753.8
94	62	71	710.02
94	62	72	767.63
94	62	73	782.77
94	62	74	811.78
94	62	75	852.52
94	62	76	920.21
94	62	77	938.09
94	62	78	901.24
94	62	79	823.09
94	62	80	855.64
94	63	71	838.11
94	63	72	888.38
94	63	73	942.32
94	63	74	974.13
94	63	75	973.61
94	63	76	932.01
94	63	77	907.78
94	63	78	905.47
94	63	79	911.47
94	63	80	928.05
94	64	71	896.58
94	64	72	948.39
94	64	73	1002.1
94	64	74	1015.8
94	64	75	994.04
94	64	76	940.45
94	64	77	919.55
94	64	78	904.18
94	64	79	866.1
94	64	80	852.99
94	65	71	878.51
94	65	72	937.7
94	65	73	946.85
94	65	74	950.06
94	65	75	961.68
94	65	76	958.71
94	65	77	944.75
94	65	78	918.13
94	65	79	848.53
94	65	80	819.57
94	66	71	861.39
94	66	72	924.16
94	66	73	952.33
94	66	74	984.67
94	66	75	995.98
94	66	76	959.95
94	66	78	945.63
94	66	79	903.75
94	66	80	857.13
94	67	69	757.92
94	67	70	779.2
94	67	71	832.31
94	67	72	915.24
94	67	73	952.48
94	67	74	968.91
94	67	75	967.34
94	67	76	955.65
94	67	78	949.54
94	67	79	871.92
94	67	80	801.8
94	68	69	651.4
94	68	70	718.33
94	68	71	806.14
94	68	72	906.43
94	68	73	936.48
94	68	74	934.08
94	68	75	910.42
94	68	76	935.7
94	68	78	924.42
94	68	79	823.87
94	68	80	754.15
94	69	69	659.99
94	69	70	694.31
94	69	71	746.29
94	69	72	843.11
94	69	73	896.69
94	69	74	904.81
94	69	75	864.48
94	69	76	848.72
94	69	78	856.22
94	69	79	798.93
94	69	80	761.17
94	70	69	683.19
94	70	70	673.39
94	70	71	702.32
94	70	72	807.53
94	70	73	859.58
94	70	74	861.33
94	70	75	822.9
94	70	76	801.84
94	71	71	672.29
94	71	72	790.97
94	71	73	818.38
94	71	74	816.97
94	71	75	798.26
94	71	76	780.09
94	72	71	656.92
94	72	72	801.98
94	72	73	836.1
94	72	74	846.11
94	72	75	852.88
94	72	76	813.88
94	73	71	654.59
94	73	72	807.82
94	73	73	845.7
94	73	74	847.38
94	73	75	843.44
94	73	76	822.7
94	74	74	844.79
94	74	75	815.2
94	74	76	823.74
95	50	71	837.25
95	50	72	817.97
95	50	73	826.34
95	51	71	848.09
95	51	72	872.67
95	51	73	860.02
95	52	71	848.08
95	52	72	882.83
95	52	73	890.24
95	53	69	636.26
95	53	70	735.83
95	53	71	831.83
95	53	72	849.99
95	53	73	879.34
95	53	77	897.8
95	53	78	883.29
95	53	79	850.62
95	53	80	809.57
95	54	69	625.44
95	54	70	713.16
95	54	71	817.49
95	54	72	823.53
95	54	73	828.03
95	54	77	932.23
95	54	78	926.95
95	54	79	883.55
95	54	80	823.13
95	55	69	636.38
95	55	70	712.18
95	55	71	836.16
95	55	72	823.48
95	55	73	843.05
95	55	77	970.3
95	55	78	945.93
95	55	79	900.95
95	55	80	835.93
95	56	69	675.42
95	56	70	732.24
95	56	71	861.12
95	56	72	836.02
95	56	73	860.87
95	56	77	932.2
95	56	78	970.24
95	56	79	970.62
95	56	80	886.28
95	57	69	777.14
95	57	70	788.55
95	57	71	866.48
95	57	72	858.88
[truncated: 7,412 more rows]
