# Supplementary material for: From mathematics to medicine: A practical primer on topological data analysis (TDA) and the development of related analytic tools for the functional discovery of latent structure in fMRI data
Source: PLoS One. 2021 Aug 12;16(8):e0255859. doi: 10.1371/journal.pone.0255859 (PMC8360597; doi:10.1371/journal.pone.0255859)
Supplement: S1 Data — The included archive of .csv files has one .csv file for each time index. Each .csv file contains a single matrix, which has one column for each of the spatial coordinates x, y, z and one column for the fMRI signal amplitude at voxel (x, y, z) at that time index. This is normalized scan data for a single patient from our study, described in the paper, with an ACC (anterior cingulate cortex) mask applied. This is the data we used, together with our software implementation of our workflow (available at https://github.com/regalski/Wayne-State-TDA), to produce the persistence diagrams, vineyards, and loop locations pictured in the figures and described in the Workflow section of our paper. (ZIP) [file pone.0255859.s004.zip › lea2002_145_121_121_time_273_rdACC.csv]

86	49	77	740.17
86	49	78	727.48
86	49	79	716.1
86	49	80	713.88
86	50	77	705.05
86	50	78	696.6
86	50	79	698.95
86	50	80	700.37
86	51	77	689.81
86	51	78	695.21
86	51	79	712.95
86	51	80	698.41
86	52	77	719.95
86	52	78	713.87
86	52	79	719.86
86	52	80	706.75
86	53	77	787.65
86	53	78	745.7
86	53	79	729.51
86	53	80	722.48
86	54	77	830.19
86	54	78	804.68
86	54	79	821.03
86	54	80	788.01
86	55	77	857.96
86	55	78	830.92
86	55	79	867.39
86	55	80	847.85
86	56	77	861.74
86	56	78	831.44
86	56	79	888.1
86	56	80	896.88
86	57	77	852.15
86	57	78	865.93
86	57	79	899.7
86	57	80	898.51
86	57	81	882.3
86	57	82	855.72
86	58	77	848.7
86	58	78	869.16
86	58	79	897.53
86	58	80	911.16
86	58	81	903.88
86	58	82	895.54
86	59	81	870.33
86	59	82	865.72
86	60	81	763.48
86	60	82	773.57
86	61	81	826.89
86	61	82	824.74
86	62	81	861.66
86	62	82	851.09
86	63	77	909.14
86	63	78	871.09
86	63	79	862.84
86	63	80	873.68
86	63	81	868.69
86	63	82	845.77
86	64	77	878.76
86	64	78	851.91
86	64	79	827.2
86	64	80	787.32
86	64	81	764.09
86	64	82	742.83
86	65	77	881.2
86	65	78	878.69
86	65	79	847.73
86	65	80	783.83
86	65	81	763.26
86	65	82	751.32
86	66	77	906.57
86	66	78	894
86	66	79	865.44
86	66	80	806.84
86	66	81	788.26
86	66	82	773.42
86	67	77	832
86	67	78	842.55
86	67	79	847.03
86	67	80	838.26
86	68	77	867.97
86	68	78	864.73
86	68	79	856.65
86	68	80	833.03
86	69	77	865.39
86	69	78	837.38
86	69	79	814.58
86	69	80	788.74
86	70	77	819.16
86	70	78	757.77
86	70	79	721.22
86	70	80	719.74
86	71	77	763.66
86	71	78	744.77
86	71	79	732.24
86	71	80	720.88
86	72	77	720.96
86	72	78	727.12
86	72	79	723.46
86	72	80	713.31
86	73	77	712.46
86	73	78	709.64
86	73	79	705.74
86	73	80	704.07
87	46	81	933.56
87	46	82	929.57
87	46	83	924.97
87	46	84	919.83
87	47	81	842.62
87	47	82	852.93
87	47	83	848.25
87	47	84	848.89
87	48	81	754.74
87	48	82	761.64
87	48	83	774.56
87	48	84	787.71
87	49	77	742.17
87	49	78	733.36
87	49	79	724.12
87	49	80	723.55
87	49	81	726.51
87	49	82	727.13
87	49	83	735.15
87	49	84	742.9
87	50	77	716.45
87	50	78	714.34
87	50	79	716.95
87	50	80	716.87
87	50	81	710.19
87	50	82	702.45
87	50	83	706.38
87	50	84	714.58
87	51	77	703.43
87	51	78	711.25
87	51	79	733.16
87	51	80	708.9
87	52	77	734.69
87	52	78	734.14
87	52	79	741.59
87	52	80	718.24
87	53	77	814.8
87	53	78	766.4
87	53	79	721.38
87	53	80	719.64
87	54	77	841.92
87	54	78	811.5
87	54	79	792.28
87	54	80	768.16
87	55	77	854.51
87	55	78	837.76
87	55	79	858.64
87	55	80	829.46
87	55	81	783.02
87	55	82	760.21
87	55	83	746.15
87	55	84	760.88
87	56	77	855.86
87	56	78	842.65
87	56	79	922.5
87	56	80	899.29
87	56	81	837.72
87	56	82	801.01
87	56	83	770.04
87	56	84	763.08
87	57	77	859.3
87	57	78	879.36
87	57	79	938.33
87	57	80	920.42
87	57	81	865.34
87	57	82	829.17
87	57	83	793.64
87	57	84	766.65
87	58	77	865.82
87	58	78	891.23
87	58	79	926.38
87	58	80	931.5
87	58	81	918.02
87	58	82	904.74
87	58	83	888.09
87	58	84	865.28
87	59	77	867.31
87	59	78	867.4
87	59	79	890.33
87	59	80	909.4
87	59	81	907.53
87	59	82	891.75
87	59	83	882.11
87	59	84	872.01
87	60	77	802.42
87	60	78	795.09
87	60	79	803.39
87	60	80	798.4
87	60	81	774.76
87	60	82	783.59
87	60	83	809.66
87	60	84	831.62
87	61	77	793.24
87	61	78	758.81
87	61	79	789.75
87	61	80	841.73
87	61	81	804.2
87	61	82	802.67
87	61	83	826.38
87	61	84	852.06
87	62	77	820.41
87	62	78	766.64
87	62	79	796.8
87	62	80	857.16
87	62	81	835.93
87	62	82	832.67
87	62	83	830.46
87	62	84	844.82
87	63	77	928.4
87	63	78	883.93
87	63	79	855.59
87	63	80	830.36
87	63	81	864.25
87	63	82	858.07
87	63	83	811.69
87	63	84	804.69
87	64	77	893.63
87	64	78	840.42
87	64	79	801.13
87	64	80	757.62
87	64	81	788.88
87	64	82	791.02
87	64	83	753.52
87	64	84	741.58
87	65	77	876.3
87	65	78	845.06
87	65	79	807.8
87	65	80	747.63
87	65	81	764.22
87	65	82	761.69
87	65	83	733.94
87	65	84	736.71
87	66	77	879.18
87	66	78	860.05
87	66	79	817.59
87	66	80	749.46
87	66	81	756.09
87	66	82	750.03
87	66	83	724.31
87	66	84	734.28
87	67	77	887.43
87	67	78	818.58
87	67	79	768.35
87	67	80	721.37
87	67	81	735.9
87	67	82	740.67
87	67	83	722.8
87	67	84	730.78
87	68	77	890.52
87	68	78	830.51
87	68	79	789.81
87	68	80	755.36
87	68	81	748.25
87	68	82	736.36
87	68	83	719.01
87	68	84	711.46
87	69	77	858.24
87	69	78	815.82
87	69	79	788.24
87	69	80	773.24
87	70	77	763.95
87	70	78	743.95
87	70	79	743
87	70	80	759.23
87	71	77	746.05
87	71	78	756.01
87	71	79	760.14
87	71	80	755.64
87	72	77	731.89
87	72	78	751.46
87	72	79	753.58
87	72	80	744.78
87	73	77	726.45
87	73	78	724.1
87	73	79	723.77
87	73	80	729.1
87	73	81	744.1
87	73	82	754.91
87	73	83	760.28
87	73	84	756.5
87	74	81	783.96
87	74	82	817.94
87	74	83	851.57
87	74	84	862.24
87	75	81	806.76
87	75	82	855.24
87	75	83	903.51
87	75	84	919.87
87	76	81	814.82
87	76	82	881.07
87	76	83	931.42
87	76	84	951.62
88	46	81	954.52
88	46	82	947.21
88	46	83	950.04
88	46	84	942.73
88	47	81	876.75
88	47	82	886.85
88	47	83	863.81
88	47	84	852.89
88	48	81	758.36
88	48	82	765.73
88	48	83	768.27
88	48	84	777.65
88	49	77	738.69
88	49	78	745.2
88	49	79	740.41
88	49	80	720.94
88	49	81	724.42
88	49	82	733.4
88	49	83	741.63
88	49	84	750.61
88	50	77	722.08
88	50	78	729.45
88	50	79	731.22
88	50	80	715.29
88	50	81	712.94
88	50	82	715.69
88	50	83	719.94
88	50	84	725.41
88	51	77	733.08
88	51	78	719.9
88	51	79	709.82
88	51	80	696.35
88	52	77	769.14
88	52	78	750.36
88	52	79	735.01
88	52	80	723.02
88	53	77	860.84
88	53	78	829.09
88	53	79	798.12
88	53	80	775.54
88	54	77	884.02
88	54	78	858.71
88	54	79	835.13
88	54	80	803.35
88	55	77	879.73
88	55	78	863.39
88	55	79	867.48
88	55	80	838.38
88	55	81	804.16
88	55	82	810.25
88	55	83	815.72
88	55	84	829.24
88	56	77	856.89
88	56	78	839.44
88	56	79	896.57
88	56	80	880.46
88	56	81	836.35
88	56	82	835.37
88	56	83	830.83
88	56	84	846.38
88	57	77	865.83
88	57	78	883.05
88	57	79	920.67
88	57	80	906.66
88	57	81	862.94
88	57	82	835.22
88	57	83	814.91
88	57	84	837.18
88	58	77	880.2
88	58	78	908.42
88	58	79	924.98
88	58	80	924.81
88	58	81	914.03
88	58	82	903.04
88	58	83	890.5
88	58	84	904.92
88	59	77	909.51
88	59	78	896.65
88	59	79	906.69
88	59	80	909.9
88	59	81	899.78
88	59	82	880.52
88	59	83	865.9
88	59	84	876.73
88	60	77	889.9
88	60	78	880.7
88	60	79	843.57
88	60	80	804.33
88	60	81	768.85
88	60	82	762.61
88	60	83	778.08
88	60	84	810.41
88	61	77	876.73
88	61	78	865.08
88	61	79	852.88
88	61	80	852.43
88	61	81	835.53
88	61	82	836.04
88	61	83	851.63
88	61	84	857.66
88	62	77	864.85
88	62	78	844.79
88	62	79	850.83
88	62	80	869.63
88	62	81	876.82
88	62	82	883.95
88	62	83	881.15
88	62	84	872.18
88	63	77	904.19
88	63	78	858.38
88	63	79	855.41
88	63	80	866.33
88	63	81	904.46
88	63	82	911.62
88	63	83	882.14
88	63	84	856.11
88	64	77	900.52
88	64	78	826.49
88	64	79	801.9
88	64	80	802.05
88	64	81	864.96
88	64	82	878.91
88	64	83	843.97
88	64	84	803.58
88	65	77	903.98
88	65	78	824.18
88	65	79	785.27
88	65	80	766.38
88	65	81	830.52
88	65	82	844.63
88	65	83	805.68
88	65	84	777.3
88	66	77	898.66
88	66	78	827.44
88	66	79	782.01
88	66	80	748.67
88	66	81	800.58
88	66	82	809.01
88	66	83	767.11
88	66	84	749.42
88	67	77	876.6
88	67	78	792.58
88	67	79	740.12
88	67	80	712.98
88	67	81	755.25
88	67	82	765.94
88	67	83	739.66
88	67	84	724.63
88	68	77	828.72
88	68	78	781.7
88	68	79	751.82
88	68	80	732.64
88	68	81	754.51
88	68	82	756.2
88	68	83	733
88	68	84	721.77
88	69	77	767.73
88	69	78	767.79
88	69	79	760.62
88	69	80	752.02
88	70	77	750.76
88	70	78	741.1
88	70	79	738.37
88	70	80	747.67
88	71	77	750.33
88	71	78	745.48
88	71	79	750.68
88	71	80	765.53
88	72	77	744.11
88	72	78	743.95
88	72	79	754.55
88	72	80	771.52
88	73	77	736.23
88	73	78	733.17
88	73	79	735.58
88	73	80	745.7
88	73	81	764.81
88	73	82	775.82
88	73	83	790.05
88	73	84	783.03
88	74	81	816.77
88	74	82	852.96
88	74	83	881.64
88	74	84	887.63
88	75	81	867.21
88	75	82	913.72
88	75	83	930.21
88	75	84	947.07
88	76	81	896.66
88	76	82	954.43
88	76	83	919.38
88	76	84	945.96
89	46	81	950.38
89	46	82	943.67
89	46	83	941.7
89	46	84	935.5
89	47	81	889
89	47	82	883.36
89	47	83	860.88
89	47	84	843.55
89	48	81	777.52
89	48	82	772.86
89	48	83	756.61
89	48	84	753.07
89	49	77	735.25
89	49	78	727.63
89	49	79	730.24
89	49	80	734.75
89	49	81	739.29
89	49	82	746.19
89	49	83	747.21
89	49	84	754.45
89	50	74	743.89
89	50	75	748.84
89	50	76	732.48
89	50	77	712.06
89	50	78	728.05
89	50	79	738.49
89	50	80	723.18
89	50	81	725.08
89	50	82	735.31
89	50	83	741.72
89	50	84	747.42
89	51	74	755.12
89	51	75	789.42
89	51	76	786.87
89	51	77	768.46
89	51	78	761.66
89	51	79	745.18
89	51	80	726.27
89	51	81	722.39
89	51	82	725.84
89	51	83	715.66
89	51	84	703.88
89	52	74	791.5
89	52	75	863.48
89	52	76	874.68
89	52	77	845.2
89	52	78	812.29
89	52	79	789.97
89	52	80	783.16
89	52	81	772.39
89	52	82	767.09
89	52	83	751.03
89	52	84	736.61
89	53	74	825.01
89	53	75	895.26
89	53	76	912.48
89	53	77	870.7
89	53	78	872.09
89	53	79	880.39
89	53	80	860.84
89	53	81	832.49
89	53	82	812.99
89	53	83	798.44
89	53	84	790.66
89	54	74	837.88
89	54	75	901.28
89	54	76	927.1
89	54	77	895.07
89	54	78	883.46
89	54	79	869.11
89	54	80	854
89	54	81	840.91
89	54	82	849.56
89	54	83	843.73
89	54	84	833.12
89	55	75	887.75
89	55	76	916.35
89	55	77	899.16
89	55	78	882.4
89	55	79	873.72
89	55	80	866.77
89	55	81	853.04
89	55	82	871.4
89	55	83	882.39
89	55	84	891.82
89	56	75	853.36
89	56	76	904.55
89	56	77	873.29
89	56	78	863.34
89	56	79	896.83
89	56	80	884.95
89	56	81	855.86
89	56	82	880.65
89	56	83	899.38
89	56	84	924.18
89	57	75	875.66
89	57	76	891.48
89	57	77	883.99
89	57	78	876.83
89	57	79	868.08
89	57	80	871.65
89	57	81	875.68
89	57	82	866.99
89	57	83	867.36
89	57	84	908.85
89	58	77	896.36
89	58	78	902.16
89	58	79	894.23
89	58	80	915.48
89	58	81	940.07
89	58	82	934.05
89	58	83	928.81
89	58	84	955.23
89	59	77	912.13
89	59	78	907.47
89	59	79	920.12
89	59	80	924.42
89	59	81	914.11
89	59	82	889.98
89	59	83	866.62
89	59	84	877.11
89	60	77	869.61
89	60	78	842.19
89	60	79	840.49
89	60	80	807.94
89	60	81	745.01
89	60	82	724.48
89	60	83	721.89
89	60	84	766.24
89	61	77	873.96
89	61	78	852.44
89	61	79	855.49
89	61	80	841.78
89	61	81	810.11
89	61	82	809.74
89	61	83	819.8
89	61	84	839.11
89	62	77	877.37
89	62	78	858.65
89	62	79	866.86
89	62	80	877.91
89	62	81	883.75
89	62	82	901.01
89	62	83	910.81
89	62	84	896.36
89	63	77	889.42
89	63	78	854.27
89	63	79	877.81
89	63	80	921.77
89	63	81	951.62
89	63	82	959.36
89	63	83	955.85
89	63	84	916.98
89	64	77	883.96
89	64	78	809.59
89	64	79	806.85
89	64	80	842.75
89	64	81	904.37
89	64	82	931.57
89	64	83	915.07
89	64	84	857.31
89	65	77	880.44
89	65	78	796.9
89	65	79	779.27
89	65	80	802.04
89	65	81	882.71
89	65	82	914.92
89	65	83	886.96
89	65	84	831.13
89	66	75	890.72
89	66	76	887.79
89	66	77	872.48
89	66	78	810.41
89	66	79	781.72
89	66	80	780.6
89	66	81	850.72
89	66	82	873.44
89	66	83	835.28
89	66	84	791.08
89	67	75	906.72
89	67	76	878.36
89	67	77	834.69
89	67	78	780.61
89	67	79	752.97
89	67	80	746.42
89	67	81	791.57
89	67	82	810.26
89	67	83	786.44
89	67	84	747.1
89	68	75	874.32
89	68	76	843.65
89	68	77	806.91
89	68	78	779.9
89	68	79	761.3
89	68	80	747.88
89	68	81	778.4
89	68	82	787.43
89	68	83	761.28
89	68	84	749.92
89	69	74	853.18
89	69	75	814.67
89	69	76	788.18
89	69	77	773.62
89	69	78	784.37
89	69	79	774.61
89	69	80	750.35
89	69	81	765.71
89	69	82	768.71
89	69	83	748.13
89	69	84	760.92
89	70	74	806.25
89	70	75	784.68
89	70	76	770.46
89	70	77	759
89	70	78	751.48
89	70	79	747.04
89	70	80	745.06
89	70	81	760.16
89	70	82	773.34
89	70	83	777.94
89	70	84	783.32
89	71	74	770.08
89	71	75	761.28
89	71	76	757.83
89	71	77	758.01
89	71	78	750
89	71	79	752.4
89	71	80	763.45
89	71	81	771.97
89	71	82	771.81
89	71	83	755.69
89	71	84	746.35
89	72	74	743.11
89	72	75	740.83
89	72	76	748.01
89	72	77	754.78
89	72	78	748.92
89	72	79	755.75
89	72	80	778.71
89	72	81	788.4
89	72	82	784.92
89	72	83	765.03
89	72	84	754.81
89	73	74	729.47
89	73	75	751.93
89	73	76	752.69
89	73	77	737.74
89	73	78	732.61
89	73	79	738.89
89	73	80	754.04
89	73	81	788.61
89	73	82	812.7
89	73	83	829.05
89	73	84	825.08
89	74	81	852.86
89	74	82	886.79
89	74	83	899.12
89	74	84	902.74
89	75	81	922.9
89	75	82	955.18
89	75	83	952.91
89	75	84	962.57
89	76	81	944.09
89	76	82	985.13
89	76	83	940.85
89	76	84	957.13
90	46	81	934.16
90	46	82	926.52
90	46	83	924.5
90	46	84	915.35
90	47	81	887.2
90	47	82	865.28
90	47	83	856.33
90	47	84	842.11
90	48	81	786.8
90	48	82	775.58
90	48	83	759.72
90	48	84	748.75
90	49	74	768.68
90	49	75	762.81
90	49	76	754.86
90	49	81	757.36
90	49	82	758.25
90	49	83	752.18
90	49	84	753.49
90	50	74	749.18
90	50	75	755.85
90	50	76	746.45
90	50	77	728.51
90	50	78	733.54
90	50	79	745.74
90	50	80	753.31
90	50	81	752.66
90	50	82	753.49
90	50	83	759.66
90	50	84	772.61
90	51	74	751.58
90	51	75	793.42
90	51	76	806.2
90	51	77	799.41
90	51	78	795.64
90	51	79	783.91
90	51	80	767.35
90	51	81	757.81
90	51	82	749.48
90	51	83	745.31
90	51	84	742.28
90	52	74	790.24
90	52	75	863.48
90	52	76	899.42
90	52	77	894.07
90	52	78	868.96
90	52	79	853.56
90	52	80	840.45
90	52	81	829.74
90	52	82	813.93
90	52	83	787.25
90	52	84	754.77
90	53	74	812.28
90	53	75	886.06
90	53	76	912.38
90	53	77	883.93
90	53	78	917.28
90	53	79	961.52
90	53	80	937.03
90	53	81	909.86
90	53	82	884.33
90	53	83	843.04
90	53	84	800.89
90	54	74	816.86
90	54	75	884.38
90	54	76	921.17
90	54	77	898.76
90	54	78	906.05
90	54	79	909.86
90	54	80	903.58
90	54	81	908.37
90	54	82	924.42
90	54	83	914.55
90	54	84	885.52
90	55	74	810.65
90	55	75	852.48
90	55	76	893.93
90	55	77	907.38
90	55	78	905.08
90	55	79	902.18
90	55	80	907.01
90	55	81	905.84
90	55	82	930.1
90	55	83	941.46
90	55	84	943.17
90	56	74	812.36
90	56	75	833.9
90	56	76	891.16
90	56	77	916.48
90	56	78	931.57
90	56	79	949.84
90	56	80	921.17
90	56	81	887.65
90	56	82	915.86
90	56	83	944.28
90	56	84	966.47
90	57	74	874.84
90	57	75	873.84
90	57	76	890.79
90	57	77	900.66
90	57	78	891.41
90	57	79	863.6
90	57	80	871.45
90	57	81	903.97
90	57	82	911.46
90	57	83	921.18
90	57	84	928.78
90	58	74	947.53
90	58	75	919.09
90	58	76	897.81
90	58	77	903.15
90	58	78	902.2
90	58	79	884.8
90	58	80	926.49
90	58	81	992.76
90	58	82	1000.6
90	58	83	1004.4
90	58	84	1010.3
90	59	75	925.77
90	59	76	932.53
90	59	77	935.66
90	59	78	929.67
90	59	79	928.76
90	59	80	945.51
90	59	81	962.81
90	59	82	940.03
90	59	83	910.5
90	59	84	905.96
90	60	75	823.2
90	60	76	802.97
90	60	77	779.17
90	60	78	750.6
90	60	79	795.33
90	60	80	787.61
90	60	81	710.4
90	60	82	682.56
90	60	83	683.29
90	60	84	725.33
90	61	77	809.26
90	61	78	792.06
90	61	79	833.7
90	61	80	813.51
90	61	81	728.79
90	61	82	680.63
90	61	83	659.13
90	61	84	754.69
90	62	75	899.68
90	62	76	895.06
90	62	77	880.72
90	62	78	859.66
90	62	79	868.22
90	62	80	864.06
90	62	81	828
90	62	82	799.17
90	62	83	779.24
90	62	84	863.08
90	63	75	753.71
90	63	76	849.45
90	63	77	906.54
90	63	78	880.81
90	63	79	914.19
90	63	80	955.95
90	63	81	978.09
90	63	82	961.27
90	63	83	915.12
90	63	84	937.27
90	64	75	781.19
90	64	76	852.81
90	64	77	876.24
90	64	78	806.87
90	64	79	818.95
90	64	80	860.62
90	64	81	899.27
90	64	82	917.59
90	64	83	915.22
90	64	84	888.87
90	65	74	902.85
90	65	75	864.04
90	65	76	867.1
90	65	77	848.88
90	65	78	770.86
90	65	79	771.33
90	65	80	815.14
90	65	81	892.88
90	65	82	938.86
90	65	83	944.26
90	65	84	877.83
90	66	74	918.26
90	66	75	930.39
90	66	76	888.74
90	66	77	834.87
90	66	78	789.9
90	66	79	782.08
90	66	80	810.88
90	66	81	899.89
90	66	82	933.12
90	66	83	918.19
90	66	84	832.64
90	67	74	929.69
90	67	75	900.96
90	67	76	846.65
90	67	77	793.78
90	67	78	763.21
90	67	79	765.65
90	67	80	788.48
90	67	81	817.33
90	67	82	828.87
90	67	83	819.43
90	67	84	756.31
90	68	74	908.45
90	68	75	852.18
90	68	76	813.15
90	68	77	785.26
90	68	78	775.82
90	68	79	777.38
90	68	80	780.78
90	68	81	791.6
90	68	82	796.19
90	68	83	785.1
90	68	84	763.33
90	69	74	847.48
90	69	75	802.17
90	69	76	792.59
90	69	77	797.29
90	69	78	810.95
90	69	79	798.99
90	69	80	766.9
90	69	81	774.58
90	69	82	776.34
90	69	83	758.59
90	69	84	770.53
90	70	74	804.99
90	70	75	789.89
90	70	76	774.76
90	70	77	762.31
90	70	78	760.49
90	70	79	758.14
90	70	80	759.14
90	70	81	762.23
90	70	82	764.2
90	70	83	760.47
90	70	84	773.04
90	71	74	783.16
90	71	75	779.6
90	71	76	763.65
90	71	77	752.25
90	71	78	751.09
90	71	79	755.09
90	71	80	764.48
90	71	81	769.2
90	71	82	769.79
90	71	83	762.64
90	71	84	766.44
90	72	74	779.68
90	72	75	769.7
90	72	76	757.91
90	72	77	757.03
90	72	78	758.7
90	72	79	762.28
90	72	80	771.26
90	72	81	786.94
90	72	82	792.53
90	72	83	781.47
90	72	84	778.13
90	73	74	784.83
90	73	75	786.54
90	73	76	771.64
90	73	81	826.5
90	73	82	857.21
90	73	83	866.09
90	73	84	848.92
90	74	81	898.73
90	74	82	930.37
90	74	83	936.52
90	74	84	915.98
90	75	81	980.16
90	75	82	1000.6
90	75	83	996.38
90	75	84	976.92
90	76	81	964.02
90	76	82	997.17
90	76	83	996.99
90	76	84	979.61
91	47	81	894.61
91	47	82	884.22
91	47	83	891.2
91	47	84	884.28
91	48	81	796.24
91	48	82	789.76
91	48	83	799.79
91	48	84	803.99
91	49	74	782.86
91	49	75	794.68
91	49	76	775.83
91	49	81	761.85
91	49	82	764.31
91	49	83	776.15
91	49	84	788.39
91	50	74	765.09
91	50	75	771.8
91	50	76	754.54
91	50	81	786.49
91	50	82	768.37
91	50	83	775.23
91	50	84	789.17
91	51	74	767.04
91	51	75	789.68
91	51	76	796.93
91	51	81	773.73
91	51	82	749.14
91	51	83	745.64
91	51	84	754.28
91	52	74	807.8
91	52	75	860.32
91	52	76	890.3
91	52	81	825.72
91	52	82	800.39
91	52	83	775.46
91	52	84	749.91
91	53	74	854.02
91	53	75	912.84
91	53	76	938.01
91	53	81	915.18
91	53	82	877.3
91	53	83	830.3
91	53	84	785.19
91	54	74	870.37
91	54	75	920.54
91	54	76	945.07
91	54	81	936.98
91	54	82	933.12
91	54	83	907.18
91	54	84	871.93
91	55	74	837.11
91	55	75	874.86
91	55	76	902.52
91	55	81	948.68
91	55	82	950.97
91	55	83	944.45
91	55	84	939.23
91	56	74	817.11
91	56	75	857.1
91	56	76	913.87
91	56	81	942.67
91	56	82	946.42
91	56	83	952.66
91	56	84	958.98
91	57	74	858.83
91	57	75	872.14
91	57	76	904
91	57	77	923.57
91	57	78	924.82
91	57	79	913.11
91	57	80	915.88
91	57	81	932.12
91	57	82	938.6
91	57	83	936.48
91	57	84	924.66
91	58	74	926.88
91	58	75	912.67
91	58	76	906.77
91	58	77	919.64
91	58	78	921.56
91	58	79	917.41
91	58	80	957.02
91	58	81	1024.1
91	58	82	1015.1
91	58	83	1006.5
91	58	84	1012
91	59	74	913.63
91	59	75	946.63
91	59	76	972.81
91	59	77	982.84
91	59	78	980.75
91	59	79	945.14
91	59	80	964.05
91	59	81	1014.6
91	59	82	963.25
91	59	83	922.12
91	59	84	909.08
91	60	74	823.66
91	60	75	807.48
91	60	76	781.68
91	60	77	750.1
91	60	78	709.72
91	60	79	729.15
91	60	80	758.49
91	60	81	763.72
91	60	82	737.12
91	60	83	718.05
91	60	84	715.67
91	61	74	808.63
91	61	75	764.32
91	61	76	777.09
91	61	77	765.56
91	61	78	745.71
91	61	79	769.98
91	61	80	780
91	61	81	764.92
91	61	82	721.44
91	61	83	671.54
91	61	84	678.32
91	62	74	946.44
91	62	75	773.93
91	62	76	864.77
91	62	77	879.9
91	62	78	856.79
91	62	79	837.89
91	62	80	838.21
91	62	81	846.33
91	62	82	822.64
91	62	83	786.02
91	62	84	833.36
91	63	74	893.5
91	63	75	741.65
91	63	76	881.97
91	63	77	928.58
91	63	78	887.94
91	63	79	921.9
91	63	80	958.94
91	63	81	988.31
91	63	82	971.82
91	63	83	909.34
91	63	84	957.32
91	64	74	901.62
91	64	75	844.61
91	64	76	896.24
91	64	77	887.35
91	64	78	812.98
91	64	79	835.67
91	64	80	872.86
91	64	81	903.01
91	64	82	886.97
91	64	83	842.85
91	64	84	890.26
91	65	74	913.01
91	65	75	951.37
91	65	76	905.82
91	65	77	842.09
91	65	78	759.96
91	65	79	780.16
91	65	80	829.1
91	65	81	899.13
91	65	82	922.6
91	65	83	908.29
91	65	84	906.61
91	66	74	914.72
91	66	75	939.88
91	66	76	879.58
91	66	77	818.2
91	66	78	767.71
91	66	79	774.56
91	66	80	821.13
91	66	81	926.56
91	66	82	967.89
91	66	83	954.67
91	66	84	891.6
91	67	74	927
91	67	75	911.09
91	67	76	839.2
91	67	81	838.98
91	67	82	858.4
91	67	83	862.34
91	67	84	811.53
91	68	74	904.61
91	68	75	863.21
91	68	76	806.16
91	68	81	805.49
91	68	82	807.05
91	68	83	813.66
91	68	84	794.27
91	69	74	843.58
91	69	75	801.16
91	69	76	779.1
91	69	81	789.03
91	69	82	774.07
91	69	83	781.63
91	69	84	784.59
91	70	74	810.08
91	70	75	793.99
91	70	76	768.31
91	70	81	769.84
91	70	82	764.7
91	70	83	764.29
91	70	84	768.23
91	71	74	794.47
91	71	75	790.23
91	71	76	764.85
91	71	81	779.54
91	71	82	781.96
91	71	83	779.02
91	71	84	780.41
91	72	74	799.68
91	72	75	797.2
91	72	76	778.2
91	72	81	794.42
91	72	82	804.55
91	72	83	807.29
91	72	84	804.29
91	73	74	803.06
91	73	75	804.36
91	73	76	790.47
91	73	81	865.04
91	73	82	877.39
91	73	83	881.08
91	73	84	876.58
91	74	74	797.29
91	74	75	796.7
91	74	76	782.57
91	74	81	942.24
91	74	82	948.52
91	74	83	948.29
91	74	84	946.64
91	75	81	1025.8
91	75	82	1023.1
91	75	83	1007.9
91	75	84	1006.4
91	76	81	988.4
91	76	82	1008.1
91	76	83	1011.1
91	76	84	1012.8
92	47	81	948.59
92	47	82	939.6
92	47	83	941.04
92	47	84	947.21
92	48	81	851.33
92	48	82	851.57
92	48	83	864.16
92	48	84	874.95
92	49	74	796.6
92	49	75	845
92	49	76	807.38
92	49	81	786.15
92	49	82	799.3
92	49	83	816
92	49	84	829.41
92	50	74	785.31
92	50	75	800.35
92	50	76	765.98
92	50	81	789.45
92	50	82	777.64
92	50	83	783.94
92	50	84	800.55
92	51	74	788.32
92	51	75	770.37
92	51	76	769.56
92	51	81	767.35
92	51	82	755.57
92	51	83	752.07
92	51	84	776.83
92	52	74	819.77
92	52	75	835.05
92	52	76	851.54
92	52	81	770.11
92	52	82	761.73
92	52	83	754.06
92	52	84	754.36
92	53	74	893.73
92	53	75	917.41
92	53	76	939.05
92	53	81	815.13
92	53	82	798.65
92	53	83	784.41
92	53	84	763.64
92	54	74	945.33
92	54	75	955.27
92	54	76	970.89
92	54	81	860.22
92	54	82	845.3
92	54	83	824.19
92	54	84	800.72
92	55	74	911.33
92	55	75	935.59
92	55	76	951.98
92	55	81	895.46
92	55	82	885.83
92	55	83	875.67
92	55	84	865.62
92	56	74	867.85
92	56	75	912.88
92	56	76	945.09
92	56	81	915.5
92	56	82	911.47
92	56	83	902.91
92	56	84	892.39
92	57	74	862.36
92	57	75	890.46
92	57	76	928.16
92	57	77	950.63
92	57	78	955.49
92	57	79	947.67
92	57	80	921.61
92	57	81	905.77
92	57	82	907.02
92	57	83	898.52
92	57	84	879.78
92	58	74	900.17
92	58	75	910.28
92	58	76	936.55
92	58	77	960.26
92	58	78	972.73
92	58	79	982.23
92	58	80	974.34
92	58	81	963.31
92	58	82	948.31
92	58	83	946.52
92	58	84	965.62
92	59	74	955.43
92	59	75	983.27
92	59	76	996.87
92	59	77	995.83
92	59	78	1004.1
92	59	79	1003.9
92	59	80	978.57
92	59	81	967.16
92	59	82	918.17
92	59	83	890.37
92	59	84	889.9
92	60	74	865.72
92	60	75	847.26
92	60	76	835.99
92	60	77	825.79
92	60	78	809.48
92	60	79	769.62
92	60	80	772.44
92	60	81	819.98
92	60	82	796.26
92	60	83	764.79
92	60	84	732.63
92	61	74	805.15
92	61	75	722.71
92	61	76	796.1
92	61	77	834.63
92	61	78	826.33
92	61	79	793.28
92	61	80	820.44
92	61	81	907.26
92	61	82	891.33
92	61	83	831.83
92	61	84	741.97
92	62	74	824.72
92	62	75	624.29
92	62	76	840.54
92	62	77	906.07
92	62	78	876.18
92	62	79	858.85
92	62	80	886.6
92	62	81	966.03
92	62	82	961.6
92	62	83	923.4
92	62	84	881.85
92	63	74	852.16
92	63	75	773.34
92	63	76	912.71
92	63	77	935.15
92	63	78	873.45
92	63	79	933.55
92	63	80	977.01
92	63	81	996.16
92	63	82	1005.6
92	63	83	995.99
92	63	84	998.15
92	64	74	883.95
92	64	75	903.99
92	64	76	932.6
92	64	77	911.07
92	64	78	834.34
92	64	79	843.1
92	64	80	872.49
92	64	81	924.11
92	64	82	928.08
92	64	83	890.56
92	64	84	919.41
92	65	74	870.08
92	65	75	989.04
92	65	76	937.19
92	65	77	882.44
92	65	78	815.06
92	65	79	796.19
92	65	80	822.25
92	65	81	898.87
92	65	82	929.53
92	65	83	921.75
92	65	84	940.07
92	66	74	908.41
92	66	75	950.94
92	66	76	900.05
92	66	77	857.33
92	66	78	825.49
92	66	79	806.18
92	66	80	822.08
92	66	81	894.72
92	66	82	951.79
92	66	83	975.63
92	66	84	951.05
92	67	74	916.66
92	67	75	921.72
92	67	76	874.67
92	67	81	832.17
92	67	82	868.98
92	67	83	892.38
92	67	84	875.31
92	68	74	898.26
92	68	75	883.94
92	68	76	842.01
92	68	81	802.26
92	68	82	816.85
92	68	83	834.69
92	68	84	824.37
92	69	74	855.34
92	69	75	852.57
92	69	76	802.85
92	69	81	787.25
92	69	82	779.33
92	69	83	800.89
92	69	84	792.41
92	70	74	829.64
92	70	75	816.27
92	70	76	777.58
92	70	81	766.93
92	70	82	771.21
92	70	83	779.3
92	70	84	774.15
92	71	74	817.19
92	71	75	796.66
92	71	76	766.03
92	71	81	783.53
92	71	82	797.32
92	71	83	799.98
92	71	84	803.18
92	72	74	819.42
92	72	75	804.62
92	72	76	780.43
92	72	81	812.7
92	72	82	832.93
92	72	83	837.91
92	72	84	845.01
92	73	74	804.5
92	73	75	798.16
92	73	76	781.04
92	73	81	891.43
92	73	82	904.97
92	73	83	906.03
92	73	84	904.18
92	74	74	791.42
92	74	75	791.67
92	74	76	776.32
92	74	81	963.29
92	74	82	971.5
92	74	83	968.73
92	74	84	970.32
92	75	81	1017.8
92	75	82	1030
92	75	83	1017.4
92	75	84	1032.7
92	76	81	983.07
92	76	82	1004.9
92	76	83	997.49
92	76	84	1024
93	49	74	809.25
93	49	75	869.12
93	49	76	815.96
93	50	74	803.77
93	50	75	828.45
93	50	76	787.23
93	50	81	789.09
93	50	82	782.05
93	50	83	786.58
93	50	84	798.3
93	51	74	818.24
93	51	75	777.3
93	51	76	768.86
93	51	81	782.78
93	51	82	778.56
93	51	83	775.11
93	51	84	804.27
93	52	74	830.4
93	52	75	800.08
93	52	76	791.05
93	52	81	769.86
93	52	82	761.59
93	52	83	760.51
93	52	84	791.55
93	53	74	903.35
93	53	75	874.43
93	53	76	859.55
93	53	81	760.77
93	53	82	740.89
93	53	83	755.33
93	53	84	778.9
93	54	71	727.1
93	54	72	772.6
93	54	73	866.52
93	54	74	978.14
93	54	75	936.32
93	54	76	915.5
93	54	81	787.8
93	54	82	768.79
93	54	83	757.34
93	54	84	742.22
93	55	71	757.82
93	55	72	766.44
93	55	73	851.53
93	55	74	1009.5
93	55	75	976.19
93	55	76	954.81
93	55	81	815.54
93	55	82	800.36
93	55	83	792.19
93	55	84	781.8
93	56	71	823.18
93	56	72	797.4
93	56	73	832.72
93	56	74	967.29
93	56	75	974.23
93	56	76	968.34
93	56	81	840.77
93	56	82	835.47
93	56	83	827.7
93	56	84	813.43
93	57	71	920.86
93	57	72	859.12
93	57	73	829.57
93	57	74	909.87
93	57	75	939.17
93	57	76	951.58
93	57	77	956.16
93	57	78	943.8
93	57	79	918.87
93	57	80	876.07
93	58	71	949.5
93	58	72	936.44
93	58	73	881.11
93	58	74	875.82
93	58	75	904.77
93	58	76	931.41
93	58	77	945.28
93	58	78	952.07
93	58	79	958.65
93	58	80	936.87
93	59	71	938.44
93	59	72	974.05
93	59	73	958.27
93	59	74	974.79
93	59	75	964.08
93	59	76	940.47
93	59	77	969.21
93	59	78	996.05
93	59	79	1010.7
93	59	80	961.85
93	60	71	911.59
93	60	72	947.66
93	60	73	837.7
93	60	74	859.42
93	60	75	888.64
93	60	76	871.82
93	60	77	836.01
93	60	78	798.44
93	60	79	742.18
93	60	80	763.33
93	61	74	777.77
93	61	75	813.66
93	61	76	866.92
93	61	77	858.39
93	61	78	817.63
93	61	79	770.73
93	61	80	819.01
93	62	71	845.51
93	62	72	965.78
93	62	73	928.94
93	62	74	832.15
93	62	75	746.87
93	62	76	900.66
93	62	77	931.6
93	62	78	882.99
93	62	79	856.97
93	62	80	894.75
93	63	71	872.69
93	63	72	981.05
93	63	73	964.06
93	63	74	923.58
93	63	75	889.6
93	63	76	936.08
93	63	77	928.19
93	63	78	883.04
93	63	79	931.48
93	63	80	968.47
93	64	71	917.17
93	64	72	988.57
93	64	73	967.93
93	64	74	943.41
93	64	75	947.96
93	64	76	954.07
93	64	77	929.07
93	64	78	867.1
93	64	79	855.02
93	64	80	863.83
93	65	71	880.17
93	65	72	960.93
93	65	73	892.06
93	65	74	888.69
93	65	75	962.77
93	65	76	964.7
93	65	77	929.31
93	65	78	868.71
93	65	79	820.98
93	65	80	813.02
93	66	71	880.72
93	66	72	970.84
93	66	73	968.8
93	66	74	977.59
93	66	75	987.66
93	66	76	961.09
93	67	71	875.65
93	67	72	989.24
93	67	73	996.73
93	67	74	985.05
93	67	75	974.92
93	67	76	960.37
93	67	81	798.08
93	67	82	839.99
93	67	83	881.02
93	67	84	893.46
93	68	71	848.95
93	68	72	985.59
93	68	73	968.15
93	68	74	948.31
93	68	75	936.93
93	68	76	930.64
93	68	81	790.29
93	68	82	810.95
93	68	83	831.44
93	68	84	833.02
93	69	71	748.58
93	69	72	912.75
93	69	73	916.28
93	69	74	885.12
93	69	75	865.37
93	69	76	845.67
93	69	81	783.82
93	69	82	790.81
93	69	83	808.25
93	69	84	788.28
93	70	74	840.13
93	70	75	817.37
93	70	76	806.59
93	70	81	764.31
93	70	82	773.12
93	70	83	786.44
93	70	84	782.74
93	71	74	813.01
93	71	75	802.09
93	71	76	792.24
93	71	81	784.45
93	71	82	800.38
93	71	83	809.71
93	71	84	819.74
93	72	74	835
93	72	75	851.56
93	72	76	817.34
93	72	81	832.95
93	72	82	854.18
93	72	83	862.42
93	72	84	884.61
93	73	74	831.8
93	73	75	836.47
93	73	76	811.71
93	73	81	917.8
93	73	82	933.55
93	73	83	932.21
93	73	84	935.06
93	74	74	829.13
93	74	75	818.99
93	74	76	805.78
94	49	74	816.13
94	49	75	844.19
94	49	76	818.67
94	50	71	847.27
94	50	72	819.68
94	50	73	808
94	50	74	810.15
94	50	75	818.67
94	50	76	792.93
94	51	71	866.88
94	51	72	825.71
94	51	73	830.62
94	51	74	826.05
94	51	75	791.14
94	51	76	769.59
94	52	71	857.3
94	52	72	839.18
94	52	73	834.81
94	52	74	824.11
94	52	75	801.71
94	52	76	777.67
94	53	69	677.5
94	53	70	745.82
94	53	71	822.44
94	53	72	838.61
94	53	73	856.31
94	53	74	869.99
94	53	75	834.04
94	53	76	810.65
94	54	69	614.88
94	54	70	692.97
94	54	71	794.32
94	54	72	816.01
94	54	73	878.53
94	54	74	947.3
94	54	75	894.06
94	54	76	869.3
94	54	78	856.71
94	54	79	833.15
94	54	80	799.17
94	55	69	597.06
94	55	70	677.48
94	55	71	788.12
94	55	72	787.92
94	55	73	864.56
94	55	74	999.02
94	55	75	980.44
94	55	76	953.64
94	55	78	892.07
94	55	79	862.75
94	55	80	815.3
94	56	69	623.48
94	56	70	703.49
94	56	71	807.7
94	56	72	810.39
94	56	73	866.34
94	56	74	983.27
94	56	75	995.41
94	56	76	983.98
94	56	78	963.16
94	56	79	956.9
94	56	80	858.27
94	57	71	865.14
94	57	72	860.61
94	57	73	871.75
94	57	74	932.12
94	57	75	971.56
94	57	76	988.67
94	57	77	970
94	57	78	961.28
94	57	79	934.56
94	57	80	867.1
94	58	71	940.39
94	58	72	926.26
94	58	73	892.56
94	58	74	897.96
94	58	75	932.29
94	58	76	957.09
94	58	77	956.79
94	58	78	958.56
94	58	79	962.88
94	58	80	927.75
94	59	71	959.52
94	59	72	993.31
94	59	73	995.98
94	59	74	1005.9
94	59	75	993.5
94	59	76	965.86
94	59	77	978.33
94	59	78	1004.3
94	59	79	1035.8
94	59	80	965.28
94	60	71	857.42
94	60	72	879.65
94	60	73	805.3
94	60	74	820.74
94	60	75	857.99
94	60	76	891.08
94	60	77	832.68
94	60	78	772.92
94	60	79	725.52
94	60	80	772.78
94	61	71	601.93
94	61	72	590.98
94	61	73	572.08
94	61	74	702.43
94	61	75	805.71
94	61	76	897.63
94	61	77	867.11
94	61	78	808.14
94	61	79	749.01
94	61	80	805.94
94	62	71	778.94
94	62	72	822.49
94	62	73	805.51
94	62	74	831.53
94	62	75	877.46
94	62	76	976.23
94	62	77	962.08
94	62	78	902.13
94	62	79	843.92
94	62	80	870.52
94	63	71	898.98
94	63	72	951.29
94	63	73	960.31
94	63	74	990.3
94	63	75	1004.8
94	63	76	994.15
94	63	77	951.84
94	63	78	919.54
94	63	79	942.63
94	63	80	960.24
94	64	71	959.67
94	64	72	1026.5
94	64	73	1024.3
94	64	74	1021
94	64	75	1014.2
94	64	76	989.54
94	64	77	961.64
94	64	78	922.22
94	64	79	888.07
94	64	80	869.92
94	65	71	922.47
94	65	72	988.72
94	65	73	959.91
94	65	74	949.14
94	65	75	976.78
94	65	76	983.8
94	65	77	968.8
94	65	78	933.12
94	65	79	870.52
94	65	80	832.58
94	66	71	901.43
94	66	72	982.23
94	66	73	994.47
94	66	74	1016.9
94	66	75	1030.2
94	66	76	1009.1
94	66	78	959.68
94	66	79	910.78
94	66	80	856.16
94	67	69	775.04
94	67	70	806.32
94	67	71	867.42
94	67	72	987.4
94	67	73	1002.6
94	67	74	1003
94	67	75	1001.5
94	67	76	1004.8
94	67	78	991.6
94	67	79	906.93
94	67	80	830.78
94	68	69	653.35
94	68	70	697.33
94	68	71	803.15
94	68	72	979.46
94	68	73	973.55
94	68	74	955.16
94	68	75	943.53
94	68	76	965.74
94	68	78	974.39
94	68	79	884.86
94	68	80	813.18
94	69	69	658.05
94	69	70	670.36
94	69	71	730.28
94	69	72	874.14
94	69	73	895.81
94	69	74	893.95
94	69	75	873.61
94	69	76	868.79
94	69	78	880.23
94	69	79	832.95
94	69	80	792.2
94	70	69	658.21
94	70	70	657.44
94	70	71	700.38
94	70	72	832.63
94	70	73	850.7
94	70	74	838.41
94	70	75	817.96
94	70	76	818.88
94	71	71	697.33
94	71	72	822.98
94	71	73	820.4
94	71	74	798.98
94	71	75	790.3
94	71	76	794.09
94	72	71	672.01
94	72	72	812.05
94	72	73	825.18
94	72	74	815.15
94	72	75	841.93
94	72	76	830.91
94	73	71	660.69
94	73	72	813.9
94	73	73	840.77
94	73	74	822.37
94	73	75	831.42
94	73	76	831.7
94	74	74	837.76
94	74	75	818.21
94	74	76	828.76
95	50	71	845.3
95	50	72	822.02
95	50	73	827.37
95	51	71	874.13
95	51	72	855.69
95	51	73	853.02
95	52	71	874.12
95	52	72	878.85
95	52	73	888.26
95	53	69	653.29
95	53	70	741.85
95	53	71	838.81
95	53	72	864.93
95	53	73	881.26
95	53	77	858.83
95	53	78	874.32
95	53	79	858.64
95	53	80	817.61
95	54	69	649.48
95	54	70	713.2
95	54	71	801.47
95	54	72	810.49
95	54	73	835.97
95	54	77	909.32
95	54	78	917.96
95	54	79	886.52
95	54	80	820.16
95	55	69	644.42
95	55	70	705.19
95	55	71	819.14
95	55	72	829.44
95	55	73	860.95
95	55	77	975.36
95	55	78	954.91
95	55	79	913.91
95	55	80	835.93
95	56	69	647.42
95	56	70	716.18
95	56	71	836.06
95	56	72	841.98
95	56	73	873.85
95	56	77	967.37
95	56	78	993.42
95	56	79	991.72
95	56	80	881.34
95	57	69	773.15
95	57	70	801.54
95	57	71	857.5
95	57	72	861.94
[truncated: 7,412 more rows]
