# Supplementary material for: From mathematics to medicine: A practical primer on topological data analysis (TDA) and the development of related analytic tools for the functional discovery of latent structure in fMRI data
Source: PLoS One. 2021 Aug 12;16(8):e0255859. doi: 10.1371/journal.pone.0255859 (PMC8360597; doi:10.1371/journal.pone.0255859)
Supplement: S1 Data — The included archive of .csv files has one .csv file for each time index. Each .csv file contains a single matrix, which has one column for each of the spatial coordinates x, y, z and one column for the fMRI signal amplitude at voxel (x, y, z) at that time index. This is normalized scan data for a single patient from our study, described in the paper, with an ACC (anterior cingulate cortex) mask applied. This is the data we used, together with our software implementation of our workflow (available at https://github.com/regalski/Wayne-State-TDA), to produce the persistence diagrams, vineyards, and loop locations pictured in the figures and described in the Workflow section of our paper. (ZIP) [file pone.0255859.s004.zip › lea2002_145_121_121_time_274_rdACC.csv]

86	49	77	711.24
86	49	78	719.55
86	49	79	718.17
86	49	80	694.94
86	50	77	715.07
86	50	78	700.65
86	50	79	688.05
86	50	80	678.48
86	51	77	704.8
86	51	78	699.26
86	51	79	697.04
86	51	80	662.49
86	52	77	710.01
86	52	78	712.96
86	52	79	718.93
86	52	80	671.85
86	53	77	788.63
86	53	78	759.69
86	53	79	746.58
86	53	80	711.61
86	54	77	844.16
86	54	78	815.73
86	54	79	806.09
86	54	80	756.08
86	55	77	872.98
86	55	78	844.94
86	55	79	851.38
86	55	80	805.88
86	56	77	879.75
86	56	78	863.46
86	56	79	885.14
86	56	80	861.9
86	57	77	866.16
86	57	78	888.01
86	57	79	894.75
86	57	80	869.49
86	57	81	842.27
86	57	82	811.73
86	58	77	854.78
86	58	78	892.22
86	58	79	897.6
86	58	80	890.25
86	58	81	868.97
86	58	82	853.66
86	59	81	860.38
86	59	82	855.76
86	60	81	757.56
86	60	82	770.7
86	61	81	795.01
86	61	82	805.83
86	62	81	851.67
86	62	82	861.11
86	63	77	896.27
86	63	78	838.24
86	63	79	821.97
86	63	80	822.79
86	63	81	872.77
86	63	82	871.83
86	64	77	885.73
86	64	78	855.89
86	64	79	825.19
86	64	80	781.3
86	64	81	787.05
86	64	82	767.8
86	65	77	872.25
86	65	78	876.76
86	65	79	845.76
86	65	80	785.86
86	65	81	758.31
86	65	82	736.39
86	66	77	872.64
86	66	78	896.98
86	66	79	868.41
86	66	80	797.85
86	66	81	756.3
86	66	82	733.45
86	67	77	841.94
86	67	78	887.48
86	67	79	873.97
86	67	80	809.27
86	68	77	875.02
86	68	78	888.75
86	68	79	870.69
86	68	80	823.11
86	69	77	885.28
86	69	78	852.33
86	69	79	829.59
86	69	80	803.8
86	70	77	782.19
86	70	78	754.84
86	70	79	741.32
86	70	80	737.83
86	71	77	731.68
86	71	78	733.8
86	71	79	729.28
86	71	80	711.93
86	72	77	719.93
86	72	78	739.06
86	72	79	727.41
86	72	80	702.31
86	73	77	724.46
86	73	78	726.61
86	73	79	717.7
86	73	80	711.06
87	46	81	930.6
87	46	82	911.64
87	46	83	930.04
87	46	84	934.91
87	47	81	844.75
87	47	82	837.04
87	47	83	836.33
87	47	84	838.98
87	48	81	747.69
87	48	82	745.62
87	48	83	761.55
87	48	84	776.73
87	49	77	712.23
87	49	78	718.41
87	49	79	719.15
87	49	80	717.56
87	49	81	711.53
87	49	82	712.18
87	49	83	727.2
87	49	84	740.96
87	50	77	714.49
87	50	78	710.41
87	50	79	705.05
87	50	80	699.97
87	50	81	697.27
87	50	82	703.52
87	50	83	709.43
87	50	84	719.63
87	51	77	712.43
87	51	78	710.28
87	51	79	709.2
87	51	80	678.96
87	52	77	733.76
87	52	78	732.22
87	52	79	734.65
87	52	80	685.35
87	53	77	815.83
87	53	78	775.45
87	53	79	741.5
87	53	80	712.79
87	54	77	865.92
87	54	78	827.55
87	54	79	793.36
87	54	80	760.21
87	55	77	884.57
87	55	78	862.81
87	55	79	859.69
87	55	80	819.51
87	55	81	775.09
87	55	82	752.26
87	55	83	748.16
87	55	84	773.87
87	56	77	874.86
87	56	78	876.65
87	56	79	924.57
87	56	80	884.34
87	56	81	824.75
87	56	82	789.03
87	56	83	770.04
87	56	84	787.03
87	57	77	864.29
87	57	78	899.41
87	57	79	939.35
87	57	80	904.39
87	57	81	852.34
87	57	82	808.17
87	57	83	775.62
87	57	84	783.62
87	58	77	861.86
87	58	78	913.27
87	58	79	928.41
87	58	80	912.52
87	58	81	892.1
87	58	82	867.87
87	58	83	849.24
87	58	84	850.37
87	59	77	911.27
87	59	78	919.36
87	59	79	890.4
87	59	80	888.53
87	59	81	900.56
87	59	82	882.73
87	59	83	873.09
87	59	84	869.99
87	60	77	824.47
87	60	78	825.15
87	60	79	816.46
87	60	80	803.41
87	60	81	778.78
87	60	82	786.66
87	60	83	808.72
87	60	84	823.72
87	61	77	765.38
87	61	78	762.9
87	61	79	797.84
87	61	80	827.82
87	61	81	792.31
87	61	82	801.74
87	61	83	827.37
87	61	84	838.04
87	62	77	802.41
87	62	78	776.64
87	62	79	819.8
87	62	80	858.1
87	62	81	839.95
87	62	82	852.72
87	62	83	862.49
87	62	84	853.83
87	63	77	898.51
87	63	78	867.02
87	63	79	840.65
87	63	80	819.41
87	63	81	866.32
87	63	82	878.14
87	63	83	852.76
87	63	84	824.74
87	64	77	893.6
87	64	78	841.37
87	64	79	802.1
87	64	80	766.58
87	64	81	819.83
87	64	82	822.97
87	64	83	786.49
87	64	84	755.55
87	65	77	877.37
87	65	78	834.14
87	65	79	796.86
87	65	80	748.63
87	65	81	771.15
87	65	82	764.59
87	65	83	747.91
87	65	84	738.72
87	66	77	872.23
87	66	78	868.08
87	66	79	821.6
87	66	80	738.44
87	66	81	723.02
87	66	82	712.94
87	66	83	721.26
87	66	84	731.29
87	67	77	878.39
87	67	78	844.58
87	67	79	798.35
87	67	80	730.3
87	67	81	725.8
87	67	82	720.58
87	67	83	711.74
87	67	84	713.76
87	68	77	879.52
87	68	78	833.59
87	68	79	798.91
87	68	80	758.41
87	68	81	741.28
87	68	82	729.39
87	68	83	718.03
87	68	84	705.47
87	69	77	845.27
87	69	78	805.84
87	69	79	787.27
87	69	80	777.3
87	70	77	742.91
87	70	78	738.91
87	70	79	739.99
87	70	80	743.28
87	71	77	729.09
87	71	78	742.03
87	71	79	743.17
87	71	80	736.69
87	72	77	756.86
87	72	78	756.41
87	72	79	747.54
87	72	80	737.81
87	73	77	733.41
87	73	78	727.05
87	73	79	726.73
87	73	80	732.12
87	73	81	737.15
87	73	82	750.96
87	73	83	778.29
87	73	84	787.5
87	74	81	772.02
87	74	82	808.01
87	74	83	846.67
87	74	84	864.34
87	75	81	811.77
87	75	82	862.24
87	75	83	895.58
87	75	84	909.92
87	76	81	824.87
87	76	82	887.16
87	76	83	923.55
87	76	84	936.69
88	46	81	945.58
88	46	82	933.28
88	46	83	949.11
88	46	84	947.81
88	47	81	867.88
88	47	82	864.97
88	47	83	846.9
88	47	84	837.98
88	48	81	766.33
88	48	82	758.72
88	48	83	762.26
88	48	84	771.66
88	49	77	722.75
88	49	78	730.22
88	49	79	731.41
88	49	80	727.96
88	49	81	724.47
88	49	82	720.47
88	49	83	732.68
88	49	84	745.65
88	50	77	728.11
88	50	78	730.52
88	50	79	726.31
88	50	80	710.37
88	50	81	709.01
88	50	82	715.75
88	50	83	722.98
88	50	84	731.44
88	51	77	753.1
88	51	78	732.92
88	51	79	713.83
88	51	80	699.38
88	52	77	802.13
88	52	78	764.38
88	52	79	735.06
88	52	80	721.11
88	53	77	888.86
88	53	78	837.12
88	53	79	789.19
88	53	80	770.6
88	54	77	921.01
88	54	78	878.72
88	54	79	833.15
88	54	80	802.35
88	55	77	914.75
88	55	78	891.42
88	55	79	874.5
88	55	80	834.39
88	55	81	803.2
88	55	82	806.32
88	55	83	820.81
88	55	84	851.28
88	56	77	872.89
88	56	78	872.47
88	56	79	901.63
88	56	80	866.49
88	56	81	822.36
88	56	82	819.41
88	56	83	829.88
88	56	84	878.36
88	57	77	856.82
88	57	78	883.07
88	57	79	909.71
88	57	80	886.65
88	57	81	846.87
88	57	82	821.14
88	57	83	813.84
88	57	84	867.14
88	58	77	866.21
88	58	78	906.4
88	58	79	909
88	58	80	900.84
88	58	81	890.07
88	58	82	877.11
88	58	83	870.59
88	58	84	895.98
88	59	77	919.47
88	59	78	919.65
88	59	79	893.76
88	59	80	887.96
88	59	81	896.74
88	59	82	886.41
88	59	83	876.79
88	59	84	873.65
88	60	77	884.89
88	60	78	884.73
88	60	79	841.6
88	60	80	805.32
88	60	81	780.86
88	60	82	775.67
88	60	83	778.2
88	60	84	796.54
88	61	77	848.81
88	61	78	870.19
88	61	79	857.01
88	61	80	844.59
88	61	81	821.77
88	61	82	817.3
88	61	83	821.85
88	61	84	838.75
88	62	77	851.91
88	62	78	887.85
88	62	79	892.86
88	62	80	889.61
88	62	81	883.92
88	62	82	883.13
88	62	83	881.32
88	62	84	878.26
88	63	77	895.28
88	63	78	871.49
88	63	79	869.49
88	63	80	871.36
88	63	81	917.54
88	63	82	925.74
88	63	83	907.26
88	63	84	869.18
88	64	77	898.51
88	64	78	830.47
88	64	79	813.87
88	64	80	822.05
88	64	81	892.99
88	64	82	900.93
88	64	83	869.97
88	64	84	807.54
88	65	77	898.99
88	65	78	814.19
88	65	79	783.27
88	65	80	775.36
88	65	81	846.51
88	65	82	860.64
88	65	83	840.71
88	65	84	786.32
88	66	77	891.66
88	66	78	817.42
88	66	79	772.96
88	66	80	740.59
88	66	81	790.54
88	66	82	803.01
88	66	83	798.14
88	66	84	766.45
88	67	77	864.65
88	67	78	807.54
88	67	79	768.03
88	67	80	736.9
88	67	81	747.2
88	67	82	747.91
88	67	83	743.65
88	67	84	726.64
88	68	77	821.74
88	68	78	795.69
88	68	79	772.8
88	68	80	750.64
88	68	81	739.54
88	68	82	735.24
88	68	83	738.05
88	68	84	728.81
88	69	77	772.73
88	69	78	766.76
88	69	79	760.59
88	69	80	758.03
88	70	77	727.71
88	70	78	728.05
88	70	79	730.35
88	70	80	735.68
88	71	77	727.35
88	71	78	729.5
88	71	79	732.71
88	71	80	737.6
88	72	77	757.14
88	72	78	751.95
88	72	79	745.55
88	72	80	744.59
88	73	77	728.25
88	73	78	735.17
88	73	79	738.6
88	73	80	745.77
88	73	81	743.85
88	73	82	752.81
88	73	83	786.04
88	73	84	796
88	74	81	793.85
88	74	82	831.04
88	74	83	871.78
88	74	84	884.74
88	75	81	863.21
88	75	82	914.74
88	75	83	932.29
88	75	84	939.14
88	76	81	885.77
88	76	82	944.57
88	76	83	926.45
88	76	84	950.02
89	46	81	952.45
89	46	82	949.74
89	46	83	949.72
89	46	84	937.52
89	47	81	888.13
89	47	82	882.48
89	47	83	846.96
89	47	84	822.62
89	48	81	783.5
89	48	82	780.82
89	48	83	765.57
89	48	84	764.05
89	49	77	746.29
89	49	78	750.65
89	49	79	741.26
89	49	80	722.82
89	49	81	734.37
89	49	82	742.26
89	49	83	747.28
89	49	84	757.54
89	50	74	734.96
89	50	75	772.86
89	50	76	758.43
89	50	77	739.02
89	50	78	753.06
89	50	79	751.54
89	50	80	724.23
89	50	81	727.13
89	50	82	736.35
89	50	83	742.76
89	50	84	755.47
89	51	74	738.24
89	51	75	795.5
89	51	76	792.89
89	51	77	779.49
89	51	78	774.68
89	51	79	754.16
89	51	80	728.25
89	51	81	726.39
89	51	82	729.85
89	51	83	728.67
89	51	84	732.92
89	52	74	770.57
89	52	75	863.51
89	52	76	876.63
89	52	77	853.19
89	52	78	816.28
89	52	79	782.99
89	52	80	773.24
89	52	81	767.51
89	52	82	763.18
89	52	83	755.1
89	52	84	752.67
89	53	74	798.12
89	53	75	895.36
89	53	76	922.53
89	53	77	900.8
89	53	78	894.2
89	53	79	878.49
89	53	80	851.93
89	53	81	829.53
89	53	82	817.01
89	53	83	807.47
89	53	84	806.7
89	54	74	807.98
89	54	75	894.38
89	54	76	936.18
89	54	77	924.18
89	54	78	912.55
89	54	79	888.16
89	54	80	863.03
89	54	81	846.95
89	54	82	854.6
89	54	83	862.74
89	54	84	877.12
89	55	75	864.82
89	55	76	918.37
89	55	77	922.19
89	55	78	897.45
89	55	79	871.81
89	55	80	864.87
89	55	81	855.13
89	55	82	871.46
89	55	83	889.44
89	55	84	912.87
89	56	75	831.41
89	56	76	869.6
89	56	77	881.31
89	56	78	878.35
89	56	79	881.88
89	56	80	877
89	56	81	861.9
89	56	82	867.68
89	56	83	883.4
89	56	84	916.19
89	57	75	846.75
89	57	76	847.51
89	57	77	870.99
89	57	78	873.81
89	57	79	857.04
89	57	80	862.6
89	57	81	864.59
89	57	82	858.9
89	57	83	879.29
89	57	84	940.77
89	58	77	885.36
89	58	78	892.14
89	58	79	870.27
89	58	80	891.56
89	58	81	914.16
89	58	82	912.16
89	58	83	922.94
89	58	84	952.34
89	59	77	904.17
89	59	78	905.52
89	59	79	912.15
89	59	80	920.39
89	59	81	924.01
89	59	82	908.86
89	59	83	894.51
89	59	84	869.05
89	60	77	856.69
89	60	78	844.25
89	60	79	842.56
89	60	80	819.02
89	60	81	778.06
89	60	82	751.61
89	60	83	732.12
89	60	84	763.5
89	61	77	832.14
89	61	78	844.57
89	61	79	849.62
89	61	80	829.94
89	61	81	802.31
89	61	82	776.98
89	61	83	746.05
89	61	84	833.21
89	62	77	857.37
89	62	78	895.62
89	62	79	901.84
89	62	80	894.9
89	62	81	894.84
89	62	82	879.18
89	62	83	840.98
89	62	84	905.41
89	63	77	890.48
89	63	78	861.35
89	63	79	890.92
89	63	80	932.88
89	63	81	978.75
89	63	82	970.46
89	63	83	933.88
89	63	84	886
89	64	77	892.96
89	64	78	813.56
89	64	79	825.82
89	64	80	867.72
89	64	81	932.36
89	64	82	940.54
89	64	83	914.03
89	64	84	848.26
89	65	77	886.43
89	65	78	793.88
89	65	79	784.27
89	65	80	814.03
89	65	81	895.7
89	65	82	923.92
89	65	83	910
89	65	84	836.17
89	66	75	851.88
89	66	76	870.91
89	66	77	861.51
89	66	78	789.42
89	66	79	765.71
89	66	80	780.57
89	66	81	876.65
89	66	82	908.36
89	66	83	890.25
89	66	84	813.09
89	67	75	886.82
89	67	76	856.44
89	67	77	818.67
89	67	78	784.57
89	67	79	770.91
89	67	80	769.33
89	67	81	796.48
89	67	82	799.19
89	67	83	787.4
89	67	84	759.08
89	68	75	852.32
89	68	76	816.67
89	68	77	789.9
89	68	78	790.91
89	68	79	786.31
89	68	80	774.87
89	68	81	764.4
89	68	82	757.44
89	68	83	757.3
89	68	84	755.96
89	69	74	822.18
89	69	75	782.65
89	69	76	773.15
89	69	77	772.59
89	69	78	782.38
89	69	79	777.64
89	69	80	764.36
89	69	81	755.72
89	69	82	754.72
89	69	83	762.16
89	69	84	769.97
89	70	74	778.29
89	70	75	764.7
89	70	76	756.45
89	70	77	747.98
89	70	78	746.47
89	70	79	748.06
89	70	80	749.09
89	70	81	754.2
89	70	82	761.4
89	70	83	768.01
89	70	84	770.4
89	71	74	755.17
89	71	75	759.32
89	71	76	751.86
89	71	77	744.05
89	71	78	741.05
89	71	79	743.46
89	71	80	747.53
89	71	81	748.03
89	71	82	749.86
89	71	83	751.73
89	71	84	744.39
89	72	74	732.2
89	72	75	751.88
89	72	76	758.04
89	72	77	761.83
89	72	78	761.94
89	72	79	753.78
89	72	80	748.77
89	72	81	736.46
89	72	82	731.99
89	72	83	745.15
89	72	84	733.94
89	73	74	729.52
89	73	75	746.96
89	73	76	743.7
89	73	77	737.73
89	73	78	745.6
89	73	79	753.88
89	73	80	758.03
89	73	81	764.6
89	73	82	778.67
89	73	83	809.04
89	73	84	807.05
89	74	81	829.93
89	74	82	858.86
89	74	83	889.2
89	74	84	890.8
89	75	81	905.91
89	75	82	944.22
89	75	83	960.02
89	75	84	960.66
89	76	81	926.18
89	76	82	967.24
89	76	83	960.95
89	76	84	975.2
90	46	81	944.19
90	46	82	945.52
90	46	83	947.51
90	46	84	924.39
90	47	81	902.31
90	47	82	896.38
90	47	83	853.43
90	47	84	824.23
90	48	81	796.75
90	48	82	803.5
90	48	83	784.67
90	48	84	779.74
90	49	74	766.73
90	49	75	773.9
90	49	76	773.95
90	49	81	742.43
90	49	82	766.29
90	49	83	767.23
90	49	84	775.57
90	50	74	752.23
90	50	75	766.9
90	50	76	765.46
90	50	77	757.5
90	50	78	765.54
90	50	79	763.77
90	50	80	744.37
90	50	81	752.71
90	50	82	761.51
90	50	83	753.69
90	50	84	766.67
90	51	74	752.69
90	51	75	793.53
90	51	76	806.29
90	51	77	803.53
90	51	78	803.72
90	51	79	786.92
90	51	80	756.32
90	51	81	751.78
90	51	82	750.43
90	51	83	744.28
90	51	84	748.29
90	52	74	783.27
90	52	75	870.51
90	52	76	904.44
90	52	77	901.09
90	52	78	867.97
90	52	79	835.6
90	52	80	809.54
90	52	81	801.83
90	52	82	794.97
90	52	83	779.27
90	52	84	765.8
90	53	74	806.31
90	53	75	891.07
90	53	76	918.36
90	53	77	902.98
90	53	78	936.44
90	53	79	962.75
90	53	80	916.17
90	53	81	885.87
90	53	82	875.25
90	53	83	844.97
90	53	84	811.91
90	54	74	817.9
90	54	75	886.41
90	54	76	921.21
90	54	77	909.85
90	54	78	935.14
90	54	79	941.93
90	54	80	912.61
90	54	81	907.39
90	54	82	923.43
90	54	83	924.55
90	54	84	919.52
90	55	74	807.64
90	55	75	862.47
90	55	76	909.89
90	55	77	936.37
90	55	78	916.16
90	55	79	887.39
90	55	80	903.21
90	55	81	915.96
90	55	82	938.16
90	55	83	945.51
90	55	84	946.25
90	56	74	801.4
90	56	75	824.91
90	56	76	865.18
90	56	77	915.58
90	56	78	928.72
90	56	79	920.04
90	56	80	925.31
90	56	81	932.73
90	56	82	928.92
90	56	83	919.37
90	56	84	914.57
90	57	74	837.97
90	57	75	836.93
90	57	76	846.79
90	57	77	891.63
90	57	78	896.39
90	57	79	865.61
90	57	80	885.46
90	57	81	915.93
90	57	82	917.4
90	57	83	932.15
90	57	84	958.79
90	58	74	931.55
90	58	75	903.05
90	58	76	881.74
90	58	77	906.09
90	58	78	900.19
90	58	79	870.93
90	58	80	913.67
90	58	81	971.89
90	58	82	979.68
90	58	83	987.5
90	58	84	1002.4
90	59	75	904.93
90	59	76	901.66
90	59	77	909.76
90	59	78	914.71
90	59	79	943.69
90	59	80	980.34
90	59	81	1025.6
90	59	82	989.8
90	59	83	942.34
90	59	84	912.83
90	60	75	814.15
90	60	76	785.87
90	60	77	775.07
90	60	78	772.54
90	60	79	815.35
90	60	80	815.68
90	60	81	785.52
90	60	82	756.77
90	60	83	732.61
90	60	84	731.68
90	61	77	758.48
90	61	78	768.3
90	61	79	812.95
90	61	80	791.71
90	61	81	723
90	61	82	680.89
90	61	83	655.43
90	61	84	760.89
90	62	75	863.96
90	62	76	863.18
90	62	77	861.72
90	62	78	875.63
90	62	79	888.2
90	62	80	861.07
90	62	81	799.15
90	62	82	761.48
90	62	83	726.68
90	62	84	872.39
90	63	75	734.74
90	63	76	859.56
90	63	77	902.69
90	63	78	863
90	63	79	907.41
90	63	80	947.19
90	63	81	974.36
90	63	82	941.53
90	63	83	879.36
90	63	84	929.38
90	64	75	701.37
90	64	76	855.94
90	64	77	884.27
90	64	78	803.87
90	64	79	831.94
90	64	80	875.61
90	64	81	916.28
90	64	82	910.63
90	64	83	881.3
90	64	84	891.89
90	65	74	905.93
90	65	75	812.1
90	65	76	864.13
90	65	77	855.84
90	65	78	772.82
90	65	79	778.31
90	65	80	818.15
90	65	81	885.95
90	65	82	915.98
90	65	83	914.4
90	65	84	884.92
90	66	74	923.37
90	66	75	898.55
90	66	76	867.86
90	66	77	821.93
90	66	78	767.91
90	66	79	768.09
90	66	80	818.93
90	66	81	923.91
90	66	82	954.08
90	66	83	942.13
90	66	84	857.61
90	67	74	934.77
90	67	75	885.03
90	67	76	832.69
90	67	77	785.74
90	67	78	763.14
90	67	79	772.59
90	67	80	799.45
90	67	81	837.28
90	67	82	842.82
90	67	83	831.41
90	67	84	790.29
90	68	74	930.41
90	68	75	827.18
90	68	76	795.17
90	68	77	778.23
90	68	78	781.8
90	68	79	793.38
90	68	80	799.8
90	68	81	792.63
90	68	82	786.22
90	68	83	782.14
90	68	84	776.38
90	69	74	828.48
90	69	75	775.14
90	69	76	774.56
90	69	77	786.26
90	69	78	800.96
90	69	79	801.03
90	69	80	792.96
90	69	81	791.59
90	69	82	783.32
90	69	83	773.55
90	69	84	778.53
90	70	74	780.02
90	70	75	773.91
90	70	76	766.77
90	70	77	764.29
90	70	78	769.45
90	70	79	775.11
90	70	80	781.16
90	70	81	776.25
90	70	82	774.23
90	70	83	773.5
90	70	84	779.11
90	71	74	771.24
90	71	75	785.65
90	71	76	764.69
90	71	77	752.28
90	71	78	758.11
90	71	79	770.12
90	71	80	780.53
90	71	81	771.24
90	71	82	767.81
90	71	83	772.64
90	71	84	770.48
90	72	74	769.79
90	72	75	778.8
90	72	76	770.97
90	72	77	767.06
90	72	78	776.71
90	72	79	778.29
90	72	80	778.3
90	72	81	777.98
90	72	82	781.54
90	72	83	791.49
90	72	84	774.19
90	73	74	774.92
90	73	75	776.64
90	73	76	765.7
90	73	81	831.48
90	73	82	848.19
90	73	83	858.07
90	73	84	846.89
90	74	81	903.79
90	74	82	922.39
90	74	83	926.52
90	74	84	917.99
90	75	81	962.24
90	75	82	977.64
90	75	83	981.43
90	75	84	967.97
90	76	81	960.11
90	76	82	985.28
90	76	83	994.08
90	76	84	987.67
91	47	81	913.78
91	47	82	917.35
91	47	83	900.26
91	47	84	880.3
91	48	81	821.2
91	48	82	815.7
91	48	83	817.74
91	48	84	821.95
91	49	74	789.93
91	49	75	778.77
91	49	76	780.9
91	49	81	754.87
91	49	82	755.34
91	49	83	779.19
91	49	84	799.43
91	50	74	775.17
91	50	75	765.9
91	50	76	764.58
91	50	81	768.55
91	50	82	775.41
91	50	83	770.26
91	50	84	784.22
91	51	74	766.15
91	51	75	785.87
91	51	76	790.08
91	51	81	758.7
91	51	82	759.11
91	51	83	745.62
91	51	84	757.29
91	52	74	803.81
91	52	75	872.42
91	52	76	904.39
91	52	81	789.8
91	52	82	781.46
91	52	83	764.5
91	52	84	757.93
91	53	74	852.06
91	53	75	916.95
91	53	76	940.14
91	53	81	875.23
91	53	82	845.32
91	53	83	822.32
91	53	84	800.23
91	54	74	890.43
91	54	75	925.64
91	54	76	939.2
91	54	81	921
91	54	82	910.16
91	54	83	893.24
91	54	84	875.99
91	55	74	863.15
91	55	75	908.92
91	55	76	940.54
91	55	81	950.75
91	55	82	946.01
91	55	83	935.52
91	55	84	931.38
91	56	74	826.13
91	56	75	869.18
91	56	76	911.99
91	56	81	962.73
91	56	82	950.48
91	56	83	942.73
91	56	84	939.08
91	57	74	827.91
91	57	75	847.22
91	57	76	882.06
91	57	77	925.53
91	57	78	953.7
91	57	79	967.99
91	57	80	957.78
91	57	81	953.06
91	57	82	937.55
91	57	83	936.45
91	57	84	946.68
91	58	74	907.86
91	58	75	889.63
91	58	76	889.76
91	58	77	940.57
91	58	78	961.48
91	58	79	963.46
91	58	80	980.16
91	58	81	996.25
91	58	82	986.29
91	58	83	988.64
91	58	84	1006.2
91	59	74	918.84
91	59	75	923.85
91	59	76	924
91	59	77	958.95
91	59	78	988.76
91	59	79	1013.1
91	59	80	1009
91	59	81	999.52
91	59	82	970.16
91	59	83	952.04
91	59	84	937.96
91	60	74	833.77
91	60	75	815.53
91	60	76	775.7
91	60	77	782.04
91	60	78	786.6
91	60	79	798.06
91	60	80	802.46
91	60	81	795.71
91	60	82	793.18
91	60	83	776.21
91	60	84	733.9
91	61	74	776.87
91	61	75	740.67
91	61	76	721.53
91	61	77	737.92
91	61	78	759.93
91	61	79	773.18
91	61	80	775.1
91	61	81	754.85
91	61	82	744.29
91	61	83	717.33
91	61	84	712.14
91	62	74	885.63
91	62	75	746.15
91	62	76	849.93
91	62	77	889.93
91	62	78	902.68
91	62	79	882.79
91	62	80	867.13
91	62	81	843.23
91	62	82	835.59
91	62	83	818.05
91	62	84	860.47
91	63	74	872.4
91	63	75	725.7
91	63	76	884.16
91	63	77	914.8
91	63	78	864.16
91	63	79	922.13
91	63	80	962.18
91	63	81	981.53
91	63	82	959.99
91	63	83	917.44
91	63	84	963.33
91	64	74	880.73
91	64	75	790.76
91	64	76	883.37
91	64	77	872.44
91	64	78	794.03
91	64	79	848.67
91	64	80	892.83
91	64	81	926.95
91	64	82	911.92
91	64	83	881.85
91	64	84	925.25
91	65	74	929.02
91	65	75	912.34
91	65	76	880.87
91	65	77	832.14
91	65	78	765.93
91	65	79	787.14
91	65	80	832.13
91	65	81	897.19
91	65	82	917.71
91	65	83	916.48
91	65	84	923.75
91	66	74	933.82
91	66	75	924.99
91	66	76	871.69
91	66	77	813.29
91	66	78	752.76
91	66	79	765.61
91	66	80	817.23
91	66	81	905.66
91	66	82	950.92
91	66	83	972.64
91	66	84	909.57
91	67	74	942.12
91	67	75	893.17
91	67	76	844.25
91	67	81	846
91	67	82	873.4
91	67	83	894.35
91	67	84	839.53
91	68	74	941.61
91	68	75	841.22
91	68	76	815.19
91	68	81	813.57
91	68	82	818.12
91	68	83	825.68
91	68	84	801.32
91	69	74	843.64
91	69	75	791.21
91	69	76	773.13
91	69	81	804.09
91	69	82	794.07
91	69	83	789.58
91	69	84	782.57
91	70	74	792.12
91	70	75	787.03
91	70	76	762.33
91	70	81	787.85
91	70	82	781.69
91	70	83	779.27
91	70	84	777.23
91	71	74	779.46
91	71	75	800.22
91	71	76	768.84
91	71	81	791.57
91	71	82	788.98
91	71	83	787.02
91	71	84	787.43
91	72	74	778.67
91	72	75	791.25
91	72	76	783.27
91	72	81	810.41
91	72	82	812.53
91	72	83	812.27
91	72	84	814.28
91	73	74	779.03
91	73	75	782.4
91	73	76	777.54
91	73	81	875.07
91	73	82	885.43
91	73	83	886.08
91	73	84	885.58
91	74	74	780.23
91	74	75	770.68
91	74	76	755.58
91	74	81	953.28
91	74	82	959.57
91	74	83	963.3
91	74	84	960.66
91	75	81	1010.9
91	75	82	1004.2
91	75	83	1007
91	75	84	1005.5
91	76	81	996.49
91	76	82	1003.2
91	76	83	1010.1
91	76	84	1012.9
92	47	81	962.68
92	47	82	972.63
92	47	83	964.02
92	47	84	959.19
92	48	81	868.3
92	48	82	876.49
92	48	83	884.1
92	48	84	890.94
92	49	74	807.68
92	49	75	809.06
92	49	76	791.39
92	49	81	783.17
92	49	82	790.3
92	49	83	816.02
92	49	84	834.45
92	50	74	798.43
92	50	75	791.44
92	50	76	775.02
92	50	81	785.5
92	50	82	792.69
92	50	83	780.99
92	50	84	798.6
92	51	74	778.42
92	51	75	792.56
92	51	76	774.75
92	51	81	766.34
92	51	82	774.56
92	51	83	754.07
92	51	84	781.87
92	52	74	809.73
92	52	75	856.1
92	52	76	869.61
92	52	81	758.16
92	52	82	766.73
92	52	83	748.06
92	52	84	760.37
92	53	74	882.72
92	53	75	929.49
92	53	76	947.16
92	53	81	793.23
92	53	82	779.7
92	53	83	769.44
92	53	84	766.65
92	54	74	958.29
92	54	75	973.3
92	54	76	979.95
92	54	81	833.29
92	54	82	819.34
92	54	83	809.2
92	54	84	800.72
92	55	74	928.37
92	55	75	966.65
92	55	76	978.02
92	55	81	874.54
92	55	82	867.92
92	55	83	866.77
92	55	84	865.73
92	56	74	882.91
92	56	75	942.99
92	56	76	973.23
92	56	81	905.62
92	56	82	899.6
92	56	83	905
92	56	84	911.43
92	57	74	854.41
92	57	75	904.51
92	57	76	948.22
92	57	77	947.69
92	57	78	956.52
92	57	79	968.67
92	57	80	928.59
92	57	81	904.74
92	57	82	894.99
92	57	83	897.5
92	57	84	908.8
92	58	74	867.18
92	58	75	899.34
92	58	76	945.62
92	58	77	951.29
92	58	78	963.75
92	58	79	986.36
92	58	80	968.5
92	58	81	941.42
92	58	82	934.41
92	58	83	939.63
92	58	84	955.73
92	59	74	936.57
92	59	75	946.39
92	59	76	947.99
92	59	77	966.94
92	59	78	1005.2
92	59	79	1048.9
92	59	80	1000.6
92	59	81	938.12
92	59	82	933.12
92	59	83	925.28
92	59	84	915.74
92	60	74	885.64
92	60	75	864.23
92	60	76	822.94
92	60	77	844.72
92	60	78	859.39
92	60	79	828.52
92	60	80	810.33
92	60	81	820.93
92	60	82	836.3
92	60	83	822.84
92	60	84	766.71
92	61	74	811.14
92	61	75	754.89
92	61	76	757.33
92	61	77	813.84
92	61	78	836.49
92	61	79	784.43
92	61	80	801.53
92	61	81	859.39
92	61	82	885.48
92	61	83	865.87
92	61	84	781.87
92	62	74	798.83
92	62	75	690.58
92	62	76	835.68
92	62	77	892.1
92	62	78	904.16
92	62	79	878.79
92	62	80	893.51
92	62	81	941.04
92	62	82	961.69
92	62	83	956.51
92	62	84	912.98
92	63	74	810.29
92	63	75	749.65
92	63	76	896
92	63	77	915.34
92	63	78	877.61
92	63	79	920.76
92	63	80	964.25
92	63	81	998.4
92	63	82	999.89
92	63	83	989.21
92	63	84	998.26
92	64	74	850.32
92	64	75	849.19
92	64	76	907.73
92	64	77	891.16
92	64	78	825.37
92	64	79	850.08
92	64	80	887.47
92	64	81	935.14
92	64	82	941.17
92	64	83	934.67
92	64	84	961.47
92	65	74	876.34
92	65	75	945.1
92	65	76	916.24
92	65	77	870.47
92	65	78	804.03
92	65	79	794.18
92	65	80	823.3
92	65	81	884.97
92	65	82	919.71
92	65	83	940.98
92	65	84	958.25
92	66	74	901.67
92	66	75	937.07
92	66	76	919.14
92	66	77	884.4
92	66	78	821.52
92	66	79	794.19
92	66	80	808.14
92	66	81	865.84
92	66	82	927.92
92	66	83	973.7
92	66	84	951.08
92	67	74	923.85
92	67	75	910.84
92	67	76	900.75
92	67	81	829.21
92	67	82	876.05
92	67	83	914.45
92	67	84	886.38
92	68	74	940.34
92	68	75	874.99
92	68	76	863.04
92	68	81	814.33
92	68	82	829.93
92	68	83	844.73
92	68	84	822.42
92	69	74	883.42
92	69	75	840.64
92	69	76	807.89
92	69	81	809.28
92	69	82	806.33
92	69	83	805.89
92	69	84	785.42
92	70	74	833.66
92	70	75	797.31
92	70	76	772.61
92	70	81	785.91
92	70	82	786.19
92	70	83	783.29
92	70	84	775.13
92	71	74	800.16
92	71	75	758.71
92	71	76	757.07
92	71	81	785.59
92	71	82	792.39
92	71	83	793.04
92	71	84	803.23
92	72	74	788.4
92	72	75	777.68
92	72	76	779.5
92	72	81	825.71
92	72	82	836.95
92	72	83	840.93
92	72	84	859.03
92	73	74	781.47
92	73	75	783.19
92	73	76	779.1
92	73	81	896.48
92	73	82	907.02
92	73	83	910.07
92	73	84	918.19
92	74	74	785.4
92	74	75	784.69
92	74	76	766.36
92	74	81	976.31
92	74	82	983.52
92	74	83	990.75
92	74	84	986.37
92	75	81	1016.9
92	75	82	1020.1
92	75	83	1031.5
92	75	84	1033.8
92	76	81	1000.1
92	76	82	1006.9
92	76	83	1012.5
92	76	84	1027.1
93	49	74	821.28
93	49	75	852.1
93	49	76	808.94
93	50	74	810.84
93	50	75	831.47
93	50	76	798.23
93	50	81	793.09
93	50	82	795.03
93	50	83	785.61
93	50	84	808.36
93	51	74	792.34
93	51	75	813.44
93	51	76	778.98
93	51	81	785.84
93	51	82	788.6
93	51	83	768.16
93	51	84	808.32
93	52	74	797.4
93	52	75	810.13
93	52	76	799.09
93	52	81	769.9
93	52	82	772.58
93	52	83	760.52
93	52	84	800.61
93	53	74	859.4
93	53	75	873.54
93	53	76	866.65
93	53	81	746.78
93	53	82	740.91
93	53	83	741.4
93	53	84	765
93	54	71	717.16
93	54	72	771.66
93	54	73	855.56
93	54	74	945.1
93	54	75	955.35
93	54	76	935.58
93	54	81	753.81
93	54	82	738.8
93	54	83	745.33
93	54	84	755.21
93	55	71	742.83
93	55	72	757.41
93	55	73	847.53
93	55	74	972.47
93	55	75	988.25
93	55	76	975.85
93	55	81	779.53
93	55	82	764.37
93	55	83	783.24
93	55	84	801.89
93	56	71	819.22
93	56	72	794.41
93	56	73	846.76
93	56	74	952.35
93	56	75	994.34
93	56	76	1002.4
93	56	81	820.79
93	56	82	812.52
93	56	83	827.76
93	56	84	845.48
93	57	71	918.88
93	57	72	869.18
93	57	73	850.66
93	57	74	893.9
93	57	75	957.22
93	57	76	988.62
93	57	77	966.14
93	57	78	955.72
93	57	79	943.72
93	57	80	870.93
93	58	71	964.49
93	58	72	926.4
93	58	73	860.04
93	58	74	857.79
93	58	75	905.83
93	58	76	946.42
93	58	77	939.2
93	58	78	939.98
93	58	79	955.63
93	58	80	915.89
93	59	71	945.41
93	59	72	951.06
93	59	73	932.45
93	59	74	950.98
93	59	75	941.18
93	59	76	922.55
93	59	77	953.31
93	59	78	989.13
93	59	79	1023.7
93	59	80	958.77
93	60	71	898.63
93	60	72	923.7
93	60	73	851.68
93	60	74	874.4
93	60	75	885.72
93	60	76	869.9
93	60	77	867
93	60	78	849.36
93	60	79	794.03
93	60	80	800.18
93	61	74	713.1
93	61	75	773.9
93	61	76	848.16
93	61	77	853.56
93	61	78	818.7
93	61	79	745.8
93	61	80	799.1
93	62	71	901.45
93	62	72	1007.9
93	62	73	885.11
93	62	74	802.16
93	62	75	777.85
93	62	76	892.69
93	62	77	914.59
93	62	78	888.87
93	62	79	855.83
93	62	80	895.64
93	63	71	886.76
93	63	72	992.14
93	63	73	940.09
93	63	74	901.66
93	63	75	895.74
93	63	76	937.18
93	63	77	915.27
93	63	78	878.1
93	63	79	925.64
93	63	80	965.67
93	64	71	871.29
93	64	72	890.81
93	64	73	904.12
93	64	74	934.49
93	64	75	966
93	64	76	954.14
93	64	77	912.15
93	64	78	857.12
93	64	79	871.99
93	64	80	885.8
93	65	71	877.22
93	65	72	954.91
93	65	73	891.99
93	65	74	905.63
93	65	75	965.82
93	65	76	952.78
93	65	77	917.35
93	65	78	865.7
93	65	79	823.98
93	65	80	816.04
93	66	71	893.75
93	66	72	999.84
93	66	73	946.86
93	66	74	952.7
93	66	75	978.75
93	66	76	961.18
93	67	71	905.67
93	67	72	1020.3
93	67	73	984.85
93	67	74	964.13
93	67	75	955.01
93	67	76	954.48
93	67	81	795.04
93	67	82	836.02
93	67	83	878.06
93	67	84	891.52
93	68	71	866.98
93	68	72	1022.6
93	68	73	991.18
93	68	74	950.36
93	68	75	896.01
93	68	76	921.69
93	68	81	804.31
93	68	82	816.01
93	68	83	823.5
93	68	84	825.07
93	69	71	783.6
93	69	72	960.8
93	69	73	930.4
93	69	74	887.22
93	69	75	853.49
93	69	76	849.76
93	69	81	811.83
93	69	82	813.85
93	69	83	805.3
93	69	84	777.32
93	70	74	832.18
93	70	75	806.42
93	70	76	799.63
93	70	81	788.28
93	70	82	787.1
93	70	83	777.44
93	70	84	769.74
93	71	74	799.02
93	71	75	771.13
93	71	76	773.26
93	71	81	775.52
93	71	82	778.46
93	71	83	777.8
93	71	84	805.81
93	72	74	817.06
93	72	75	830.66
93	72	76	796.4
93	72	81	832.94
93	72	82	847.19
93	72	83	864.45
93	72	84	896.62
93	73	74	816.8
93	73	75	837.5
93	73	76	801.74
93	73	81	911.85
93	73	82	925.6
93	73	83	937.23
93	73	84	952.06
93	74	74	819.1
93	74	75	822.02
93	74	76	802.8
94	49	74	819.1
94	49	75	836.14
94	49	76	808.67
94	50	71	830.28
94	50	72	785.7
94	50	73	799.01
94	50	74	807.14
94	50	75	812.62
94	50	76	792.89
94	51	71	815.96
94	51	72	808.77
94	51	73	811.67
94	51	74	809.08
94	51	75	806.1
94	51	76	772.58
94	52	71	805.35
94	52	72	830.18
94	52	73	822.79
94	52	74	816.05
94	52	75	818.63
94	52	76	796.57
94	53	69	626.49
94	53	70	719.81
94	53	71	821.41
94	53	72	850.61
94	53	73	849.33
94	53	74	853.97
94	53	75	853.97
94	53	76	838.56
94	54	69	614.92
94	54	70	691.04
94	54	71	781.44
94	54	72	795.16
94	54	73	850.64
94	54	74	913.34
94	54	75	919.05
94	54	76	900.28
94	54	78	854.7
94	54	79	815.13
94	54	80	771.2
94	55	69	615.12
94	55	70	676.51
94	55	71	749.1
94	55	72	756.88
94	55	73	836.56
94	55	74	946.08
94	55	75	984.53
94	55	76	970.69
94	55	78	896.98
94	55	79	854.75
94	55	80	788.35
94	56	69	660.5
94	56	70	697.48
94	56	71	772.65
94	56	72	783.37
94	56	73	852.42
94	56	74	957.37
94	56	75	1006.5
94	56	76	1003.1
94	56	78	979.27
94	56	79	963.02
94	56	80	854.35
94	57	71	890.18
94	57	72	852.66
94	57	73	860.84
94	57	74	926.18
94	57	75	986.65
94	57	76	1008.8
94	57	77	974.14
94	57	78	983.34
94	57	79	964.49
94	57	80	865.05
94	58	71	942.32
94	58	72	911.11
94	58	73	880.41
94	58	74	886.89
94	58	75	938.32
94	58	76	969.13
94	58	77	952.81
94	58	78	953.57
94	58	79	961.93
94	58	80	901.81
94	59	71	964.59
94	59	72	970.45
94	59	73	962.25
94	59	74	984.16
94	59	75	971.69
94	59	76	938.99
94	59	77	960.49
94	59	78	987.5
94	59	79	1007.9
94	59	80	943.23
94	60	71	884.48
94	60	72	888.59
94	60	73	825.09
94	60	74	850.54
94	60	75	868.89
94	60	76	892.04
94	60	77	868.61
94	60	78	819.78
94	60	79	755.43
94	60	80	803.73
94	61	71	688.66
94	61	72	679.64
94	61	73	576.96
94	61	74	630.55
94	61	75	754.88
94	61	76	911.73
94	61	77	877.21
94	61	78	803.24
94	61	79	699.12
94	61	80	787.08
94	62	71	782.86
94	62	72	829.34
94	62	73	781.26
94	62	74	797.28
94	62	75	863.4
94	62	76	968.24
94	62	77	965.07
94	62	78	912.02
94	62	79	830.74
94	62	80	874.4
94	63	71	897.86
94	63	72	944.21
94	63	73	936.31
94	63	74	968.47
94	63	75	1001.1
94	63	76	1000.3
94	63	77	949.89
94	63	78	911.62
94	63	79	945.78
94	63	80	974.44
94	64	71	909.75
94	64	72	955.7
94	64	73	960.51
94	64	74	1007.2
94	64	75	1032.3
94	64	76	997.64
94	64	77	949.73
94	64	78	909.27
94	64	79	919.03
94	64	80	908.86
94	65	71	900.44
94	65	72	960.73
94	65	73	942.97
94	65	74	957.21
94	65	75	983.88
94	65	76	981.9
94	65	77	969.84
94	65	78	943.1
94	65	79	887.51
94	65	80	842.59
94	66	71	889.47
94	66	72	960.31
94	66	73	949.62
94	66	74	977.06
94	66	75	1009.4
94	66	76	987.23
94	66	78	983.74
94	66	79	936.81
94	66	80	877.18
94	67	69	744.16
94	67	70	781.45
94	67	71	848.52
94	67	72	948.56
94	67	73	941.82
94	67	74	957.15
94	67	75	983.56
94	67	76	976.88
94	67	78	987.67
94	67	79	925.94
94	67	80	860.75
94	68	69	663.31
94	68	70	689.32
94	68	71	790.16
94	68	72	940.49
94	68	73	920.63
94	68	74	910.24
94	68	75	912.65
94	68	76	949.79
94	68	78	956.35
94	68	79	888.86
94	68	80	837.21
94	69	69	675.11
94	69	70	665.41
94	69	71	735.26
94	69	72	887.17
94	69	73	871.93
94	69	74	866.09
94	69	75	866.75
94	69	76	863.86
94	69	78	883.24
94	69	79	852.98
94	69	80	827.24
94	70	69	702.22
94	70	70	664.49
94	70	71	704.44
94	70	72	846.72
94	70	73	837.82
94	70	74	825.49
94	70	75	818.02
94	70	76	810.92
94	71	71	697.36
94	71	72	836.99
94	71	73	833.42
94	71	74	809.98
94	71	75	776.33
94	71	76	786.1
94	72	71	678.11
94	72	72	825.12
94	72	73	838.25
94	72	74	832.19
94	72	75	835.98
94	72	76	808.94
94	73	71	657.8
94	73	72	816.99
94	73	73	840.84
94	73	74	835.36
94	73	75	846.39
94	73	76	824.69
94	74	74	832.73
94	74	75	824.22
94	74	76	839.79
95	50	71	853.34
95	50	72	818.07
95	50	73	827.39
95	51	71	851.17
95	51	72	836.71
95	51	73	852.02
95	52	71	846.16
95	52	72	866.88
95	52	73	884.27
95	53	69	630.32
95	53	70	738.87
95	53	71	849.78
95	53	72	889.87
95	53	73	895.17
95	53	77	896.86
95	53	78	880.34
95	53	79	850.66
95	53	80	808.65
95	54	69	642.52
95	54	70	718.24
95	54	71	804.46
95	54	72	826.44
95	54	73	848.92
95	54	77	928.42
95	54	78	928.98
95	54	79	879.49
95	54	80	807.2
95	55	69	657.46
95	55	70	710.2
95	55	71	788.13
95	55	72	814.39
95	55	73	846.86
95	55	77	969.43
95	55	78	945.88
95	55	79	894.86
95	55	80	825.93
95	56	69	691.41
95	56	70	722.12
95	56	71	798
95	56	72	827.94
95	56	73	866.83
95	56	77	962.55
95	56	78	1004.6
95	56	79	995.82
95	56	80	892.41
95	57	69	781.17
95	57	70	791.53
95	57	71	876.52
95	57	72	857
[truncated: 7,412 more rows]
