# Supplementary material for: From mathematics to medicine: A practical primer on topological data analysis (TDA) and the development of related analytic tools for the functional discovery of latent structure in fMRI data
Source: PLoS One. 2021 Aug 12;16(8):e0255859. doi: 10.1371/journal.pone.0255859 (PMC8360597; doi:10.1371/journal.pone.0255859)
Supplement: S1 Data — The included archive of .csv files has one .csv file for each time index. Each .csv file contains a single matrix, which has one column for each of the spatial coordinates x, y, z and one column for the fMRI signal amplitude at voxel (x, y, z) at that time index. This is normalized scan data for a single patient from our study, described in the paper, with an ACC (anterior cingulate cortex) mask applied. This is the data we used, together with our software implementation of our workflow (available at https://github.com/regalski/Wayne-State-TDA), to produce the persistence diagrams, vineyards, and loop locations pictured in the figures and described in the Workflow section of our paper. (ZIP) [file pone.0255859.s004.zip › lea2002_145_121_121_time_275_rdACC.csv]

86	49	77	732.31
86	49	78	718.63
86	49	79	709.24
86	49	80	705
86	50	77	715.1
86	50	78	701.69
86	50	79	698.14
86	50	80	694.59
86	51	77	694.79
86	51	78	688.31
86	51	79	688.13
86	51	80	691.57
86	52	77	703.07
86	52	78	694.04
86	52	79	689
86	52	80	701.95
86	53	77	782.61
86	53	78	743.69
86	53	79	719.65
86	53	80	724.74
86	54	77	821.14
86	54	78	807.77
86	54	79	809.14
86	54	80	778.16
86	55	77	835.01
86	55	78	835.96
86	55	79	874.38
86	55	80	839.92
86	56	77	833.76
86	56	78	843.48
86	56	79	883.18
86	56	80	903.91
86	57	77	828.17
86	57	78	861.1
86	57	79	898.8
86	57	80	907.47
86	57	81	912.23
86	57	82	854.73
86	58	77	834.85
86	58	78	863.27
86	58	79	905.68
86	58	80	910.35
86	58	81	897.07
86	58	82	877.78
86	59	81	835.44
86	59	82	855.8
86	60	81	772.64
86	60	82	802.83
86	61	81	837.12
86	61	82	848.92
86	62	81	869.67
86	62	82	875.14
86	63	77	870.41
86	63	78	812.39
86	63	79	814.09
86	63	80	817.91
86	63	81	813.85
86	63	82	834.89
86	64	77	861.71
86	64	78	841.86
86	64	79	811.17
86	64	80	783.28
86	64	81	762
86	64	82	761.77
86	65	77	866.29
86	65	78	877.82
86	65	79	840.78
86	65	80	799.89
86	65	81	771.36
86	65	82	758.46
86	66	77	880.7
86	66	78	909.97
86	66	79	869.37
86	66	80	822.87
86	66	81	789.34
86	66	82	766.49
86	67	77	813.88
86	67	78	867.41
86	67	79	849.92
86	67	80	819.28
86	68	77	844.06
86	68	78	867.77
86	68	79	843.73
86	68	80	806.2
86	69	77	862.18
86	69	78	839.28
86	69	79	805.6
86	69	80	765.87
86	70	77	767.21
86	70	78	750.91
86	70	79	728.41
86	70	80	701.92
86	71	77	740.7
86	71	78	732.83
86	71	79	715.32
86	71	80	697.99
86	72	77	741.9
86	72	78	728.01
86	72	79	707.36
86	72	80	703.31
86	73	77	725.46
86	73	78	706.59
86	73	79	702.66
86	73	80	718.04
87	46	81	940.64
87	46	82	935.72
87	46	83	935.11
87	46	84	929.99
87	47	81	844.89
87	47	82	861.15
87	47	83	859.41
87	47	84	849.07
87	48	81	755.64
87	48	82	770.61
87	48	83	770.55
87	48	84	773.75
87	49	77	743.3
87	49	78	737.46
87	49	79	730.17
87	49	80	720.56
87	49	81	728.55
87	49	82	738.22
87	49	83	743.25
87	49	84	748.01
87	50	77	739.52
87	50	78	726.48
87	50	79	723.15
87	50	80	727.06
87	50	81	721.35
87	50	82	723.58
87	50	83	734.48
87	50	84	739.68
87	51	77	732.42
87	51	78	708.3
87	51	79	692.24
87	51	80	694.02
87	52	77	749.83
87	52	78	720.3
87	52	79	695.71
87	52	80	701.46
87	53	77	830.86
87	53	78	790.5
87	53	79	766.61
87	53	80	762.94
87	54	77	848.92
87	54	78	832.61
87	54	79	822.44
87	54	80	792.27
87	55	77	837.64
87	55	78	840.85
87	55	79	873.74
87	55	80	829.56
87	55	81	797.16
87	55	82	768.31
87	55	83	753.17
87	55	84	745.86
87	56	77	820.85
87	56	78	841.65
87	56	79	927.64
87	56	80	872.39
87	56	81	830.79
87	56	82	788.06
87	56	83	772.04
87	56	84	759.97
87	57	77	831.27
87	57	78	873.46
87	57	79	950.37
87	57	80	906.35
87	57	81	872.34
87	57	82	827.17
87	57	83	792.61
87	57	84	766.58
87	58	77	850.91
87	58	78	893.31
87	58	79	937.44
87	58	80	921.55
87	58	81	905.19
87	58	82	880
87	58	83	862.39
87	58	84	842.47
87	59	77	872.23
87	59	78	877.31
87	59	79	882.48
87	59	80	895.66
87	59	81	886.59
87	59	82	869.72
87	59	83	865.07
87	59	84	860.98
87	60	77	785.52
87	60	78	767.21
87	60	79	779.52
87	60	80	788.42
87	60	81	794.8
87	60	82	811.72
87	60	83	824.78
87	60	84	838.81
87	61	77	754.53
87	61	78	713.98
87	61	79	766.93
87	61	80	814.9
87	61	81	840.41
87	61	82	851.82
87	61	83	852.36
87	61	84	856.01
87	62	77	809.4
87	62	78	740.64
87	62	79	801.8
87	62	80	843.04
87	62	81	881.96
87	62	82	888.77
87	62	83	883.52
87	62	84	865.85
87	63	77	887.61
87	63	78	871.1
87	63	79	812.71
87	63	80	789.47
87	63	81	851.39
87	63	82	869.21
87	63	83	879.84
87	63	84	838.78
87	64	77	866.57
87	64	78	851.33
87	64	79	782.07
87	64	80	746.54
87	64	81	800.77
87	64	82	807.91
87	64	83	801.47
87	64	84	772.52
87	65	77	850.43
87	65	78	849.22
87	65	79	790.92
87	65	80	745.62
87	65	81	774.08
87	65	82	770.5
87	65	83	766.88
87	65	84	753.74
87	66	77	848.28
87	66	78	880.12
87	66	79	813.61
87	66	80	750.42
87	66	81	756.95
87	66	82	750.84
87	66	83	744.22
87	66	84	741.29
87	67	77	863.36
87	67	78	834.59
87	67	79	790.36
87	67	80	745.23
87	67	81	741.71
87	67	82	730.49
87	67	83	715.68
87	67	84	729.74
87	68	77	862.51
87	68	78	817.67
87	68	79	782
87	68	80	748.46
87	68	81	748.31
87	68	82	737.42
87	68	83	716.06
87	68	84	712.47
87	69	77	817.3
87	69	78	787.87
87	69	79	758.31
87	69	80	739.37
87	70	77	732.87
87	70	78	728.86
87	70	79	730.98
87	70	80	734.33
87	71	77	730.13
87	71	78	734.06
87	71	79	735.19
87	71	80	735.73
87	72	77	751.83
87	72	78	743.36
87	72	79	732.51
87	72	80	735.84
87	73	77	748.38
87	73	78	735.99
87	73	79	733.68
87	73	80	746.13
87	73	81	769.21
87	73	82	775.02
87	73	83	769.3
87	73	84	778.5
87	74	81	806.08
87	74	82	830.08
87	74	83	849.77
87	74	84	862.43
87	75	81	830.77
87	75	82	868.24
87	75	83	905.66
87	75	84	914.98
87	76	81	829.92
87	76	82	886.25
87	76	83	937.68
87	76	84	946.77
88	46	81	966.64
88	46	82	965.35
88	46	83	960.18
88	46	84	944.89
88	47	81	885.01
88	47	82	891.09
88	47	83	874.98
88	47	84	854.06
88	48	81	780.3
88	48	82	783.71
88	48	83	771.25
88	48	84	773.66
88	49	77	730.8
88	49	78	716.25
88	49	79	718.41
88	49	80	729.98
88	49	81	740.52
88	49	82	746.53
88	49	83	744.73
88	49	84	752.7
88	50	77	719.13
88	50	78	722.59
88	50	79	726.41
88	50	80	724.45
88	50	81	727.08
88	50	82	730.82
88	50	83	741.02
88	50	84	749.47
88	51	77	735.12
88	51	78	723.93
88	51	79	713.85
88	51	80	713.41
88	52	77	780.12
88	52	78	753.41
88	52	79	737.1
88	52	80	738.2
88	53	77	879.88
88	53	78	839.16
88	53	79	815.25
88	53	80	803.66
88	54	77	908
88	54	78	875.74
88	54	79	851.17
88	54	80	825.35
88	55	77	887.76
88	55	78	874.46
88	55	79	867.52
88	55	80	841.4
88	55	81	825.23
88	55	82	817.39
88	55	83	828.89
88	55	84	844.32
88	56	77	847.89
88	56	78	845.5
88	56	79	868.69
88	56	80	850.52
88	56	81	830.36
88	56	82	818.45
88	56	83	836.92
88	56	84	871.34
88	57	77	852.8
88	57	78	873.08
88	57	79	906.74
88	57	80	882.64
88	57	81	852.8
88	57	82	834.07
88	57	83	831.78
88	57	84	846.1
88	58	77	876.22
88	58	78	900.38
88	58	79	920.02
88	58	80	909.87
88	58	81	901.11
88	58	82	889.18
88	58	83	884.68
88	58	84	891.04
88	59	77	892.43
88	59	78	884.66
88	59	79	879.82
88	59	80	903.02
88	59	81	911.69
88	59	82	878.31
88	59	83	863.69
88	59	84	871.57
88	60	77	863.87
88	60	78	864.76
88	60	79	828.62
88	60	80	804.32
88	60	81	793.86
88	60	82	785.74
88	60	83	790.31
88	60	84	805.67
88	61	77	842.9
88	61	78	855.29
88	61	79	839.13
88	61	80	842.75
88	61	81	863.01
88	61	82	862.56
88	61	83	859.07
88	61	84	850.84
88	62	77	847.96
88	62	78	843.91
88	62	79	850.89
88	62	80	871.59
88	62	81	928.02
88	62	82	927.31
88	62	83	911.48
88	62	84	882.34
88	63	77	879.38
88	63	78	862.59
88	63	79	837.58
88	63	80	839.39
88	63	81	920.62
88	63	82	925.85
88	63	83	915.38
88	63	84	871.24
88	64	77	867.49
88	64	78	829.45
88	64	79	788.85
88	64	80	794.04
88	64	81	895.03
88	64	82	896.94
88	64	83	877.96
88	64	84	814.5
88	65	77	864.99
88	65	78	819.21
88	65	79	764.27
88	65	80	756.33
88	65	81	855.5
88	65	82	863.64
88	65	83	855.74
88	65	84	789.35
88	66	77	876.66
88	66	78	841.4
88	66	79	759.9
88	66	80	725.51
88	66	81	810.5
88	66	82	822
88	66	83	818.16
88	66	84	764.49
88	67	77	850.69
88	67	78	801.49
88	67	79	751.95
88	67	80	730.83
88	67	81	762.15
88	67	82	756.88
88	67	83	741.64
88	67	84	737.65
88	68	77	812.76
88	68	78	768.68
88	68	79	749.78
88	68	80	741.64
88	68	81	751.57
88	68	82	746.29
88	68	83	734.09
88	68	84	732.85
88	69	77	777.73
88	69	78	730.74
88	69	79	733.57
88	69	80	741.04
88	70	77	733.67
88	70	78	721
88	70	79	723.32
88	70	80	736.69
88	71	77	722.37
88	71	78	726.52
88	71	79	733.74
88	71	80	751.66
88	72	77	718.16
88	72	78	721.95
88	72	79	741.56
88	72	80	766.66
88	73	77	717.27
88	73	78	717.18
88	73	79	740.61
88	73	80	767.84
88	73	81	777.89
88	73	82	786.81
88	73	83	799.02
88	73	84	796.97
88	74	81	826.93
88	74	82	862.13
88	74	83	890.91
88	74	84	891.84
88	75	81	885.21
88	75	82	926.77
88	75	83	949.37
88	75	84	953.2
88	76	81	895.88
88	76	82	936.72
88	76	83	933.53
88	76	84	952.09
89	46	81	977.53
89	46	82	976.81
89	46	83	959.74
89	46	84	935.54
89	47	81	914.25
89	47	82	902.59
89	47	83	869.03
89	47	84	844.7
89	48	81	806.49
89	48	82	794.79
89	48	83	766.53
89	48	84	768.04
89	49	77	734.34
89	49	78	716.68
89	49	79	723.29
89	49	80	741.89
89	49	81	758.45
89	49	82	759.33
89	49	83	746.36
89	49	84	758.62
89	50	74	734.03
89	50	75	744.87
89	50	76	730.37
89	50	77	726.97
89	50	78	729.07
89	50	79	734.6
89	50	80	732.28
89	50	81	744.18
89	50	82	747.39
89	50	83	744.8
89	50	84	757.51
89	51	74	737.36
89	51	75	766.57
89	51	76	765.9
89	51	77	768.53
89	51	78	761.7
89	51	79	749.14
89	51	80	740.22
89	51	81	740.4
89	51	82	735.85
89	51	83	726.68
89	51	84	734.96
89	52	74	777.64
89	52	75	863.54
89	52	76	855.58
89	52	77	837.17
89	52	78	811.27
89	52	79	797
89	52	80	796.32
89	52	81	784.62
89	52	82	770.28
89	52	83	751.17
89	52	84	745.73
89	53	74	813.24
89	53	75	890.47
89	53	76	890.58
89	53	77	883.9
89	53	78	883.32
89	53	79	875.59
89	53	80	872.01
89	53	81	848.58
89	53	82	825.04
89	53	83	795.49
89	53	84	781.75
89	54	74	828.08
89	54	75	883.49
89	54	76	902.25
89	54	77	907.29
89	54	78	900.64
89	54	79	887.21
89	54	80	879.06
89	54	81	867.99
89	54	82	863.64
89	54	83	861.76
89	54	84	866.12
89	55	75	861.89
89	55	76	892.39
89	55	77	905.22
89	55	78	889.5
89	55	79	881.9
89	55	80	884.97
89	55	81	885.21
89	55	82	886.53
89	55	83	899.49
89	55	84	917.91
89	56	75	833.46
89	56	76	858.64
89	56	77	858.34
89	56	78	856.36
89	56	79	864.93
89	56	80	887.06
89	56	81	894.94
89	56	82	892.72
89	56	83	908.42
89	56	84	930.2
89	57	75	850.84
89	57	76	848.55
89	57	77	858
89	57	78	858.78
89	57	79	854
89	57	80	873.55
89	57	81	875.5
89	57	82	878.82
89	57	83	891.22
89	57	84	903.69
89	58	77	878.35
89	58	78	883.12
89	58	79	886.31
89	58	80	912.64
89	58	81	926.25
89	58	82	927.27
89	58	83	932.06
89	58	84	939.45
89	59	77	885.22
89	59	78	891.57
89	59	79	914.18
89	59	80	947.36
89	59	81	951.91
89	59	82	905.73
89	59	83	878.41
89	59	84	879
89	60	77	848.77
89	60	78	850.3
89	60	79	846.64
89	60	80	817.1
89	60	81	775.12
89	60	82	738.73
89	60	83	728.35
89	60	84	762.77
89	61	77	843.31
89	61	78	853.7
89	61	79	847.75
89	61	80	834.09
89	61	81	832.52
89	61	82	811.23
89	61	83	803.3
89	61	84	833.31
89	62	77	868.37
89	62	78	856.59
89	62	79	861.81
89	62	80	885.89
89	62	81	940.93
89	62	82	927.35
89	62	83	911.15
89	62	84	905.46
89	63	77	867.55
89	63	78	840.43
89	63	79	865.03
89	63	80	913
89	63	81	985.88
89	63	82	976.55
89	63	83	958.91
89	63	84	924.01
89	64	77	853.96
89	64	78	792.54
89	64	79	796.78
89	64	80	846.7
89	64	81	956.35
89	64	82	957.52
89	64	83	934.99
89	64	84	859.22
89	65	77	849.41
89	65	78	776.87
89	65	79	752.26
89	65	80	794.02
89	65	81	926.69
89	65	82	938.92
89	65	83	919.04
89	65	84	831.21
89	66	75	840.05
89	66	76	869.04
89	66	77	847.55
89	66	78	798.43
89	66	79	735.7
89	66	80	746.53
89	66	81	871.58
89	66	82	887.28
89	66	83	870.22
89	66	84	796.1
89	67	75	877.92
89	67	76	839.52
89	67	77	799.65
89	67	78	775.53
89	67	79	742.84
89	67	80	742.24
89	67	81	793.39
89	67	82	796.11
89	67	83	780.35
89	67	84	752.07
89	68	75	844.32
89	68	76	799.7
89	68	77	767.9
89	68	78	759.91
89	68	79	757.32
89	68	80	758.86
89	68	81	769.41
89	68	82	766.45
89	68	83	758.33
89	68	84	763.01
89	69	74	810.17
89	69	75	777.63
89	69	76	769.13
89	69	77	756.55
89	69	78	733.39
89	69	79	751.67
89	69	80	765.37
89	69	81	761.72
89	69	82	760.73
89	69	83	761.19
89	69	84	783.01
89	70	74	766.34
89	70	75	749.72
89	70	76	746.45
89	70	77	741.95
89	70	78	736.45
89	70	79	737.08
89	70	80	746.12
89	70	81	771.24
89	70	82	775.46
89	70	83	768.08
89	70	84	774.47
89	71	74	742.26
89	71	75	744.36
89	71	76	737.88
89	71	77	739.09
89	71	78	745.1
89	71	79	742.53
89	71	80	754.61
89	71	81	781.09
89	71	82	774.91
89	71	83	752.78
89	71	84	745.43
89	72	74	741.29
89	72	75	776.92
89	72	76	749.08
89	72	77	734.87
89	72	78	737.96
89	72	79	747.8
89	72	80	773.83
89	72	81	790.53
89	72	82	779.06
89	72	83	761.28
89	72	84	746.07
89	73	74	745.56
89	73	75	752.99
89	73	76	734.7
89	73	77	724.72
89	73	78	722.59
89	73	79	742.87
89	73	80	772.02
89	73	81	795.59
89	73	82	820.65
89	73	83	849.04
89	73	84	821.01
89	74	81	852.01
89	74	82	894.94
89	74	83	932.28
89	74	84	907.86
89	75	81	925.92
89	75	82	968.26
89	75	83	991.13
89	75	84	982.76
89	76	81	940.28
89	76	82	971.35
89	76	83	965.04
89	76	84	983.28
90	46	81	969.21
90	46	82	958.52
90	46	83	936.53
90	46	84	912.42
90	47	81	924.42
90	47	82	898.48
90	47	83	850.52
90	47	84	839.34
90	48	81	820.69
90	48	82	802.43
90	48	83	764.62
90	48	84	769.73
90	49	74	756.77
90	49	75	744.99
90	49	76	758.03
90	49	81	773.5
90	49	82	773.33
90	49	83	746.29
90	49	84	758.64
90	50	74	752.29
90	50	75	744.94
90	50	76	749.47
90	50	77	748.5
90	50	78	741.53
90	50	79	743.8
90	50	80	751.44
90	50	81	771.76
90	50	82	773.53
90	50	83	750.72
90	50	84	761.72
90	51	74	763.81
90	51	75	781.63
90	51	76	794.39
90	51	77	803.65
90	51	78	794.81
90	51	79	779.92
90	51	80	769.3
90	51	81	762.75
90	51	82	746.38
90	51	83	730.25
90	51	84	744.3
90	52	74	797.3
90	52	75	866.55
90	52	76	888.46
90	52	77	891.11
90	52	78	873.98
90	52	79	854.65
90	52	80	843.63
90	52	81	818.92
90	52	82	790.01
90	52	83	768.29
90	52	84	761.83
90	53	74	815.35
90	53	75	886.09
90	53	76	892.35
90	53	77	894.03
90	53	78	925.61
90	53	79	944.98
90	53	80	941.31
90	53	81	909.88
90	53	82	884.18
90	53	83	843.91
90	53	84	809.94
90	54	74	816.93
90	54	75	879.44
90	54	76	893.25
90	54	77	897.94
90	54	78	919.24
90	54	79	923.99
90	54	80	925.65
90	54	81	923.42
90	54	82	924.45
90	54	83	905.56
90	54	84	890.53
90	55	74	802.63
90	55	75	849.45
90	55	76	882.85
90	55	77	915.35
90	55	78	908.23
90	55	79	916.59
90	55	80	930.4
90	55	81	940.08
90	55	82	944.23
90	55	83	931.57
90	55	84	928.33
90	56	74	801.43
90	56	75	824.91
90	56	76	856.19
90	56	77	898.68
90	56	78	918.87
90	56	79	937.23
90	56	80	965.45
90	56	81	973.8
90	56	82	956.99
90	56	83	938.46
90	56	84	931.68
90	57	74	854.1
90	57	75	849.02
90	57	76	846.8
90	57	77	877.6
90	57	78	882.36
90	57	79	881.62
90	57	80	915.47
90	57	81	930.88
90	57	82	920.33
90	57	83	921.12
90	57	84	925.79
90	58	74	953.57
90	58	75	905
90	58	76	858.66
90	58	77	883.03
90	58	78	884.18
90	58	79	895.06
90	58	80	951.85
90	58	81	987.02
90	58	82	980.8
90	58	83	986.64
90	58	84	998.61
90	59	75	899.1
90	59	76	871.8
90	59	77	878.86
90	59	78	906.74
90	59	79	968.63
90	59	80	1024.2
90	59	81	1037.3
90	59	82	976.58
90	59	83	936.18
90	59	84	925.71
90	60	75	796.1
90	60	76	756.78
90	60	77	756.97
90	60	78	767.48
90	60	79	803.37
90	60	80	791.75
90	60	81	760.65
90	60	82	739.98
90	60	83	729.94
90	60	84	731.04
90	61	77	773.7
90	61	78	778.55
90	61	79	804.2
90	61	80	776.91
90	61	81	747.22
90	61	82	724.15
90	61	83	720.73
90	61	84	751.09
90	62	75	888.24
90	62	76	917.31
90	62	77	887.71
90	62	78	854.59
90	62	79	867.19
90	62	80	860.09
90	62	81	867.31
90	62	82	838.8
90	62	83	834.11
90	62	84	871.71
90	63	75	767.76
90	63	76	882.67
90	63	77	876.84
90	63	78	843.18
90	63	79	888.62
90	63	80	943.44
90	63	81	1004.6
90	63	82	966.78
90	63	83	948.61
90	63	84	971.49
90	64	75	744.55
90	64	76	867.08
90	64	77	841.31
90	64	78	772.87
90	64	79	801.93
90	64	80	865.61
90	64	81	950.29
90	64	82	933.67
90	64	83	913.38
90	64	84	899.9
90	65	74	897.02
90	65	75	821.16
90	65	76	870.16
90	65	77	820.81
90	65	78	734.78
90	65	79	739.29
90	65	80	803.15
90	65	81	918.01
90	65	82	936.11
90	65	83	931.55
90	65	84	888.01
90	66	74	925.48
90	66	75	906.71
90	66	76	848.97
90	66	77	792.98
90	66	78	746.93
90	66	79	728.1
90	66	80	781.99
90	66	81	887.92
90	66	82	924.04
90	66	83	932.07
90	66	84	865.57
90	67	74	920.84
90	67	75	882.09
90	67	76	800.73
90	67	77	754.69
90	67	78	743.07
90	67	79	739.53
90	67	80	761.42
90	67	81	799.23
90	67	82	820.77
90	67	83	828.39
90	67	84	776.27
90	68	74	887.36
90	68	75	813.19
90	68	76	765.18
90	68	77	745.2
90	68	78	754.77
90	68	79	763.37
90	68	80	768.82
90	68	81	771.66
90	68	82	784.26
90	68	83	792.17
90	68	84	775.44
90	69	74	825.48
90	69	75	785.11
90	69	76	760.53
90	69	77	754.24
90	69	78	761.97
90	69	79	771.07
90	69	80	781.02
90	69	81	782.6
90	69	82	784.3
90	69	83	787.52
90	69	84	800.54
90	70	74	783.04
90	70	75	773.92
90	70	76	754.77
90	70	77	750.27
90	70	78	756.41
90	70	79	756.09
90	70	80	762.18
90	70	81	766.28
90	70	82	777.27
90	70	83	785.54
90	70	84	783.18
90	71	74	764.32
90	71	75	773.7
90	71	76	752.73
90	71	77	752.3
90	71	78	764.12
90	71	79	757.15
90	71	80	759.58
90	71	81	770.29
90	71	82	782.83
90	71	83	786.65
90	71	84	771.51
90	72	74	771.91
90	72	75	791.9
90	72	76	765.04
90	72	77	755.09
90	72	78	765.72
90	72	79	755.31
90	72	80	764.34
90	72	81	799.01
90	72	82	812.55
90	72	83	807.51
90	72	84	780.24
90	73	74	794.02
90	73	75	800.74
90	73	76	767.76
90	73	81	838.47
90	73	82	872.17
90	73	83	891.04
90	73	84	861.87
90	74	81	906.84
90	74	82	945.42
90	74	83	965.53
90	74	84	937.99
90	75	81	987.31
90	75	82	1018.7
90	75	83	1025.5
90	75	84	1002
90	76	81	975.2
90	76	82	1014.4
90	76	83	1019.2
90	76	84	1006.7
91	47	81	923.94
91	47	82	907.48
91	47	83	871.33
91	47	84	874.33
91	48	81	828.17
91	48	82	812.65
91	48	83	795.69
91	48	84	807.92
91	49	74	782
91	49	75	760.86
91	49	76	773.98
91	49	81	769.9
91	49	82	775.38
91	49	83	775.23
91	49	84	786.47
91	50	74	776.26
91	50	75	757
91	50	76	759.62
91	50	81	774.61
91	50	82	784.45
91	50	83	778.3
91	50	84	784.26
91	51	74	782.27
91	51	75	789.06
91	51	76	794.24
91	51	81	765.68
91	51	82	757.08
91	51	83	741.6
91	51	84	763.3
91	52	74	827.81
91	52	75	872.51
91	52	76	899.49
91	52	81	808.88
91	52	82	783.52
91	52	83	759.53
91	52	84	763.94
91	53	74	861.1
91	53	75	923.06
91	53	76	931.26
91	53	81	895.29
91	53	82	855.34
91	53	83	824.34
91	53	84	799.27
91	54	74	865.49
91	54	75	931.75
91	54	76	932.32
91	54	81	921.02
91	54	82	910.2
91	54	83	880.3
91	54	84	855.05
91	55	74	842.19
91	55	75	890.97
91	55	76	913.56
91	55	81	941.81
91	55	82	942.06
91	55	83	919.6
91	55	84	910.53
91	56	74	827.15
91	56	75	865.26
91	56	76	906.12
91	56	81	971.79
91	56	82	952.54
91	56	83	939.8
91	56	84	932.18
91	57	74	848.99
91	57	75	858.3
91	57	76	883.13
91	57	77	939.48
91	57	78	968.58
91	57	79	983.87
91	57	80	957.69
91	57	81	942.01
91	57	82	928.5
91	57	83	919.43
91	57	84	918.71
91	58	74	916.84
91	58	75	878.6
91	58	76	865.75
91	58	77	927.51
91	58	78	956.4
91	58	79	984.51
91	58	80	994.29
91	58	81	998.41
91	58	82	988.47
91	58	83	990.82
91	58	84	1003.4
91	59	74	930.05
91	59	75	906.07
91	59	76	877.2
91	59	77	907.06
91	59	78	937.76
91	59	79	980.06
91	59	80	1028.9
91	59	81	1039.4
91	59	82	984.08
91	59	83	960.97
91	59	84	944.84
91	60	74	855.89
91	60	75	793.58
91	60	76	715.71
91	60	77	741.99
91	60	78	746.48
91	60	79	745.98
91	60	80	783.44
91	60	81	804.7
91	60	82	800.23
91	60	83	777.37
91	60	84	739.12
91	61	74	817.11
91	61	75	753.01
91	61	76	699.97
91	61	77	747.29
91	61	78	764.16
91	61	79	758.37
91	61	80	774.2
91	61	81	770.77
91	61	82	773.13
91	61	83	739.12
91	61	84	705.95
91	62	74	901.81
91	62	75	827.37
91	62	76	893.09
91	62	77	909.97
91	62	78	895.58
91	62	79	880.7
91	62	80	869.04
91	62	81	859.13
91	62	82	872.54
91	62	83	860.07
91	62	84	852.59
91	63	74	860.29
91	63	75	778.75
91	63	76	902.34
91	63	77	892.02
91	63	78	866.37
91	63	79	905.37
91	63	80	949.41
91	63	81	997.75
91	63	82	992.17
91	63	83	977.54
91	63	84	988.34
91	64	74	879.84
91	64	75	820.91
91	64	76	884.49
91	64	77	841.53
91	64	78	793.07
91	64	79	818.68
91	64	80	872.81
91	64	81	942.9
91	64	82	930.86
91	64	83	922.86
91	64	84	932.25
91	65	74	979.04
91	65	75	952.31
91	65	76	878.92
91	65	77	813.19
91	65	78	751.91
91	65	79	757.11
91	65	80	821.15
91	65	81	919.26
91	65	82	933.83
91	65	83	943.66
91	65	84	932.89
91	66	74	969.91
91	66	75	938.1
91	66	76	835.79
91	66	77	776.38
91	66	78	745.82
91	66	79	745.65
91	66	80	812.34
91	66	81	912.76
91	66	82	949.95
91	66	83	967.62
91	66	84	918.54
91	67	74	949.24
91	67	75	898.26
91	67	76	800.31
91	67	81	833.01
91	67	82	871.41
91	67	83	889.36
91	67	84	827.53
91	68	74	907.6
91	68	75	845.23
91	68	76	780.23
91	68	81	799.66
91	68	82	824.19
91	68	83	833.7
91	68	84	799.37
91	69	74	845.7
91	69	75	800.26
91	69	76	759.16
91	69	81	803.15
91	69	82	801.07
91	69	83	798.54
91	69	84	802.55
91	70	74	807.16
91	70	75	797.07
91	70	76	763.34
91	70	81	786.86
91	70	82	787.68
91	70	83	784.25
91	70	84	776.23
91	71	74	789.46
91	71	75	803.2
91	71	76	769.84
91	71	81	791.6
91	71	82	798.99
91	71	83	799.02
91	71	84	784.45
91	72	74	791.66
91	72	75	792.3
91	72	76	764.34
91	72	81	810.4
91	72	82	828.51
91	72	83	838.24
91	72	84	822.28
91	73	74	808.99
91	73	75	810.44
91	73	76	773.61
91	73	81	881.09
91	73	82	906.47
91	73	83	917.08
91	73	84	903.58
91	74	74	826.18
91	74	75	822.66
91	74	76	771.59
91	74	81	959.32
91	74	82	978.61
91	74	83	990.31
91	74	84	984.68
91	75	81	1015
91	75	82	1024.3
91	75	83	1035.1
91	75	84	1039.5
91	76	81	985.58
91	76	82	1015.3
91	76	83	1035.2
91	76	84	1037
92	47	81	990.77
92	47	82	980.66
92	47	83	944
92	47	84	953.17
92	48	81	893.27
92	48	82	889.4
92	48	83	875.03
92	48	84	882.93
92	49	74	818.75
92	49	75	819.11
92	49	76	793.41
92	49	81	804.19
92	49	82	817.31
92	49	83	825.03
92	49	84	833.48
92	50	74	806.54
92	50	75	796.53
92	50	76	767.06
92	50	81	803.55
92	50	82	802.74
92	50	83	788.03
92	50	84	805.65
92	51	74	788.52
92	51	75	778.76
92	51	76	759.95
92	51	81	780.34
92	51	82	775.54
92	51	83	757.07
92	51	84	795.92
92	52	74	843.69
92	52	75	868.15
92	52	76	865.68
92	52	81	773.2
92	52	82	768.74
92	52	83	751.06
92	52	84	776.37
92	53	74	906.71
92	53	75	964.56
92	53	76	952.26
92	53	81	806.32
92	53	82	788.74
92	53	83	778.46
92	53	84	776.67
92	54	74	938.26
92	54	75	1006.3
92	54	76	987.02
92	54	81	840.35
92	54	82	826.37
92	54	83	810.21
92	54	84	796.72
92	55	74	903.41
92	55	75	955.71
92	55	76	955.06
92	55	81	877.62
92	55	82	870
92	55	83	861.87
92	55	84	852.83
92	56	74	884.97
92	56	75	934.1
92	56	76	951.36
92	56	81	922.74
92	56	82	897.72
92	56	83	897.1
92	56	84	892.48
92	57	74	873.46
92	57	75	899.56
92	57	76	919.29
92	57	77	944.75
92	57	78	963.55
92	57	79	970.66
92	57	80	943.58
92	57	81	914.72
92	57	82	885.96
92	57	83	880.48
92	57	84	881.82
92	58	74	854.19
92	58	75	864.41
92	58	76	887.69
92	58	77	938.32
92	58	78	955.78
92	58	79	981.49
92	58	80	979.66
92	58	81	962.54
92	58	82	944.51
92	58	83	945.74
92	58	84	953.85
92	59	74	961.71
92	59	75	957.51
92	59	76	950.12
92	59	77	941.05
92	59	78	968.31
92	59	79	1002
92	59	80	993.54
92	59	81	983.09
92	59	82	962.08
92	59	83	944.2
92	59	84	924.58
92	60	74	935.56
92	60	75	876.19
92	60	76	795.89
92	60	77	809.65
92	60	78	799.31
92	60	79	760.43
92	60	80	789.21
92	60	81	827.87
92	60	82	838.33
92	60	83	818.88
92	60	84	779.79
92	61	74	890.14
92	61	75	781.06
92	61	76	705.57
92	61	77	793.06
92	61	78	798.65
92	61	79	745.58
92	61	80	801.63
92	61	81	866.53
92	61	82	895.62
92	61	83	864.91
92	61	84	789.77
92	62	74	852.94
92	62	75	764.86
92	62	76	840.83
92	62	77	888.12
92	62	78	897.14
92	62	79	855.72
92	62	80	890.43
92	62	81	938.05
92	62	82	970.78
92	62	83	960.63
92	62	84	913.11
92	63	74	849.42
92	63	75	812.96
92	63	76	925.28
92	63	77	912.54
92	63	78	889.77
92	63	79	913.96
92	63	80	953.48
92	63	81	993.64
92	63	82	1024.1
92	63	83	1031.4
92	63	84	1012.4
92	64	74	894.68
92	64	75	882.38
92	64	76	926.86
92	64	77	890.25
92	64	78	844.41
92	64	79	834.07
92	64	80	872.46
92	64	81	936.17
92	64	82	957.26
92	64	83	966.78
92	64	84	968.53
92	65	74	970.6
92	65	75	977.16
92	65	76	905.29
92	65	77	865.5
92	65	78	819.01
92	65	79	773.18
92	65	80	819.36
92	65	81	901.07
92	65	82	935.89
92	65	83	962.21
92	65	84	967.43
92	66	74	962.93
92	66	75	940.19
92	66	76	884.24
92	66	77	853.48
92	66	78	819.54
92	66	79	779.2
92	66	80	809.2
92	66	81	881.96
92	66	82	943.05
92	66	83	972.76
92	66	84	957.1
92	67	74	950.05
92	67	75	916.97
92	67	76	866.84
92	67	81	819.25
92	67	82	883.12
92	67	83	917.52
92	67	84	889.44
92	68	74	937.42
92	68	75	897.04
92	68	76	844.06
92	68	81	791.41
92	68	82	835.01
92	68	83	855.78
92	68	84	830.47
92	69	74	875.51
92	69	75	841.71
92	69	76	786.93
92	69	81	811.31
92	69	82	810.34
92	69	83	805.89
92	69	84	795.43
92	70	74	829.67
92	70	75	803.35
92	70	76	765.64
92	70	81	796.89
92	70	82	793.18
92	70	83	783.27
92	70	84	775.12
92	71	74	806.12
92	71	75	783.76
92	71	76	767.11
92	71	81	805.65
92	71	82	807.45
92	71	83	802.09
92	71	84	802.29
92	72	74	809.38
92	72	75	805.74
92	72	76	770.58
92	72	81	838.71
92	72	82	849.98
92	72	83	858.96
92	72	84	864.04
92	73	74	810.45
92	73	75	808.23
92	73	76	770.16
92	73	81	907.53
92	73	82	922.08
92	73	83	931.11
92	73	84	935.21
92	74	74	814.38
92	74	75	799.71
92	74	76	765.4
92	74	81	979.33
92	74	82	993.54
92	74	83	1004.8
92	74	84	1012.4
92	75	81	1006
92	75	82	1020.2
92	75	83	1042.6
92	75	84	1065.9
92	76	81	977.2
92	76	82	1001
92	76	83	1026.6
92	76	84	1051.1
93	49	74	844.3
93	49	75	850.07
93	49	76	784.92
93	50	74	830.91
93	50	75	834.49
93	50	76	771.23
93	50	81	813.1
93	50	82	807.01
93	50	83	792.65
93	50	84	825.43
93	51	74	808.44
93	51	75	777.59
93	51	76	747.11
93	51	81	802.9
93	51	82	795.65
93	51	83	773.21
93	51	84	829.38
93	52	74	830.4
93	52	75	823.18
93	52	76	804.13
93	52	81	779.93
93	52	82	777.57
93	52	83	763.52
93	52	84	818.67
93	53	74	894.45
93	53	75	892.64
93	53	76	868.76
93	53	81	752.79
93	53	82	747.94
93	53	83	751.46
93	53	84	786.1
93	54	71	780.22
93	54	72	809.72
93	54	73	919.59
93	54	74	960.06
93	54	75	943.39
93	54	76	915.67
93	54	81	767.81
93	54	82	757.81
93	54	83	754.33
93	54	84	761.2
93	55	71	785.84
93	55	72	800.38
93	55	73	895.52
93	55	74	959.48
93	55	75	975.31
93	55	76	961.9
93	55	81	800.52
93	55	82	784.39
93	55	83	789.29
93	55	84	795.98
93	56	71	840.26
93	56	72	821.42
93	56	73	890.79
93	56	74	958.42
93	56	75	973.45
93	56	76	967.52
93	56	81	842.82
93	56	82	814.57
93	56	83	826.82
93	56	84	829.54
93	57	71	979.9
93	57	72	870.24
93	57	73	890.75
93	57	74	937.93
93	57	75	939.27
93	57	76	946.65
93	57	77	957.12
93	57	78	956.64
93	57	79	936.57
93	57	80	896.79
93	58	71	1018.5
93	58	72	940.36
93	58	73	890.97
93	58	74	852.77
93	58	75	884.88
93	58	76	921.43
93	58	77	964.11
93	58	78	954.88
93	58	79	956.61
93	58	80	938.9
93	59	71	1008.4
93	59	72	990.07
93	59	73	976.63
93	59	74	971.16
93	59	75	954.27
93	59	76	945.63
93	59	77	943.4
93	59	78	974.22
93	59	79	998.68
93	59	80	952.68
93	60	71	984.66
93	60	72	979.74
93	60	73	914.65
93	60	74	916.37
93	60	75	910.8
93	60	76	883.99
93	60	77	844.98
93	60	78	803.27
93	60	79	742.88
93	60	80	795.04
93	61	74	808.44
93	61	75	825.14
93	61	76	842.41
93	61	77	840.72
93	61	78	787.77
93	61	79	712.87
93	61	80	816.18
93	62	71	891.38
93	62	72	958.01
93	62	73	966.28
93	62	74	862.17
93	62	75	828.83
93	62	76	879.73
93	62	77	911.58
93	62	78	883.74
93	62	79	828.69
93	62	80	899.52
93	63	71	917.83
93	63	72	991.24
93	63	73	991.12
93	63	74	933.74
93	63	75	915.88
93	63	76	926.28
93	63	77	907.34
93	63	78	895.15
93	63	79	924.8
93	63	80	955.88
93	64	71	927.4
93	64	72	984.05
93	64	73	942.31
93	64	74	950.57
93	64	75	946.04
93	64	76	943.21
93	64	77	909.23
93	64	78	875.13
93	64	79	860.96
93	64	80	875.77
93	65	71	928.27
93	65	72	993.88
93	65	73	935.92
93	65	74	922.57
93	65	75	936.86
93	65	76	946.87
93	65	77	919.39
93	65	78	870.69
93	65	79	803.98
93	65	80	821.07
93	66	71	928.79
93	66	72	999.84
93	66	73	986.92
93	66	74	983.81
93	66	75	967.85
93	66	76	933.27
93	67	71	917.69
93	67	72	1001.4
93	67	73	1014
93	67	74	995.22
93	67	75	966.09
93	67	76	934.58
93	67	81	775.01
93	67	82	839.05
93	67	83	891.11
93	67	84	916.57
93	68	71	876.02
93	68	72	1007.5
93	68	73	1003.2
93	68	74	969.42
93	68	75	934.1
93	68	76	924.75
93	68	81	765.32
93	68	82	808.06
93	68	83	840.56
93	68	84	849.12
93	69	71	782.62
93	69	72	938.85
93	69	73	933.52
93	69	74	904.32
93	69	75	873.61
93	69	76	834.86
93	69	81	813.85
93	69	82	813.88
93	69	83	804.35
93	69	84	777.37
93	70	74	845.23
93	70	75	826.46
93	70	76	789.67
93	70	81	804.24
93	70	82	794.09
93	70	83	782.44
93	70	84	777.75
93	71	74	800.02
93	71	75	805.17
93	71	76	778.28
93	71	81	808.6
93	71	82	802.54
93	71	83	800.89
93	71	84	823.88
93	72	74	826.11
93	72	75	838.76
93	72	76	784.47
93	72	81	864.93
93	72	82	865.2
93	72	83	872.49
93	72	84	903.62
93	73	74	827.81
93	73	75	829.54
93	73	76	786.77
93	73	81	936.89
93	73	82	938.64
93	73	83	941.26
93	73	84	960.06
93	74	74	823.07
93	74	75	805.05
93	74	76	796.83
94	49	74	838.07
94	49	75	837.09
94	49	76	795.67
94	50	71	864.3
94	50	72	836.71
94	50	73	817.03
94	50	74	828.14
94	50	75	827.56
94	50	76	786.85
94	51	71	839.04
94	51	72	829.83
94	51	73	829.72
94	51	74	814.1
94	51	75	782.07
94	51	76	753.57
94	52	71	827.4
94	52	72	838.18
94	52	73	831.76
94	52	74	824
94	52	75	814.55
94	52	76	789.47
94	53	69	647.48
94	53	70	777.79
94	53	71	840.37
94	53	72	859.61
94	53	73	854.35
94	53	74	858.96
94	53	75	851.89
94	53	76	832.47
94	54	69	630.96
94	54	70	737.11
94	54	71	814.56
94	54	72	841.31
94	54	73	886.76
94	54	74	906.37
94	54	75	886.03
94	54	76	882.26
94	54	78	883.69
94	54	79	834.12
94	54	80	783.23
94	55	69	630.18
94	55	70	729.55
94	55	71	796.09
94	55	72	791.84
94	55	73	883.56
94	55	74	960.13
94	55	75	985.63
94	55	76	958.74
94	55	78	940.9
94	55	79	888.75
94	55	80	806.41
94	56	69	675.52
94	56	70	765.46
94	56	71	834.6
94	56	72	802.36
94	56	73	896.49
94	56	74	978.47
94	56	75	997.67
94	56	76	968.2
94	56	78	989.39
94	56	79	955.14
94	56	80	861.43
94	57	71	952.22
94	57	72	855.71
94	57	73	893.92
94	57	74	955.25
94	57	75	969.74
94	57	76	965.95
94	57	77	959.28
94	57	78	984.4
94	57	79	948.43
94	57	80	885
94	58	71	1003.3
94	58	72	917.96
94	58	73	889.26
94	58	74	887.81
94	58	75	931.34
94	58	76	962.17
94	58	77	988.82
94	58	78	979.57
94	58	79	969.98
94	58	80	935.87
94	59	71	1019.7
94	59	72	992.6
94	59	73	981.52
94	59	74	984.44
94	59	75	966.88
94	59	76	947.12
94	59	77	941.65
94	59	78	981.67
94	59	79	1011
94	59	80	963.18
94	60	71	937.53
94	60	72	920.54
94	60	73	845.88
94	60	74	852.33
94	60	75	878.78
94	60	76	901.01
94	60	77	849.54
94	60	78	789.65
94	60	79	737.34
94	60	80	825.68
94	61	71	662.39
94	61	72	621.31
94	61	73	577.84
94	61	74	676.67
94	61	75	817.06
94	61	76	916.83
94	61	77	877.32
94	61	78	792.34
94	61	79	690.23
94	61	80	831.23
94	62	71	778.78
94	62	72	796.2
94	62	73	791
94	62	74	846.03
94	62	75	909.34
94	62	76	952.26
94	62	77	964.07
94	62	78	908.91
94	62	79	826.57
94	62	80	899.28
94	63	71	916.73
94	63	72	940.12
94	63	73	952.3
94	63	74	1004.6
94	63	75	1012.3
94	63	76	971.41
94	63	77	936.94
94	63	78	925.69
94	63	79	947.93
94	63	80	966.64
94	64	71	930.83
94	64	72	991.85
94	64	73	992.73
94	64	74	1029.4
94	64	75	1009.4
94	64	76	969.74
94	64	77	939.82
94	64	78	920.32
94	64	79	909.99
94	64	80	900.8
94	65	71	941.4
94	65	72	1001.7
94	65	73	965.03
94	65	74	959.28
94	65	75	955.98
94	65	76	970.99
94	65	77	962.89
94	65	78	927.09
94	65	79	873.5
94	65	80	860.61
94	66	71	928.51
94	66	72	983.38
94	66	73	977.76
94	66	74	994.25
94	66	75	992.55
94	66	76	966.38
94	66	78	958.79
94	66	79	923.84
94	66	80	874.21
94	67	69	749.27
94	67	70	804.58
94	67	71	874.63
94	67	72	951.72
94	67	73	977.99
94	67	74	987.27
94	67	75	984.68
94	67	76	968
94	67	78	966.74
94	67	79	911.94
94	67	80	843.73
94	68	69	663.27
94	68	70	721.32
94	68	71	834.17
94	68	72	940.51
94	68	73	963.7
94	68	74	955.32
94	68	75	952.76
94	68	76	966.83
94	68	78	942.31
94	68	79	877.85
94	68	80	819.25
94	69	69	668.18
94	69	70	687.46
94	69	71	777.25
94	69	72	885.2
94	69	73	912.04
94	69	74	903.23
94	69	75	882.89
94	69	76	861.93
94	69	78	846.25
94	69	79	834
94	69	80	822.27
94	70	69	684.24
94	70	70	666.54
94	70	71	736.5
94	70	72	842.82
94	70	73	859.95
94	70	74	849.58
94	70	75	834.08
94	70	76	807.96
94	71	71	716.39
94	71	72	817
94	71	73	810.43
94	71	74	808.99
94	71	75	816.37
94	71	76	792.11
94	72	71	705.2
94	72	72	813.19
94	72	73	820.32
94	72	74	832.23
94	72	75	846.02
94	72	76	802.97
94	73	71	699.91
94	73	72	818.07
94	73	73	832.91
94	73	74	835.34
94	73	75	839.36
94	73	76	813.69
94	74	74	834.69
94	74	75	816.23
94	74	76	835.81
95	50	71	880.39
95	50	72	851.11
95	50	73	841.42
95	51	71	874.21
95	51	72	859.73
95	51	73	861.02
95	52	71	863.2
95	52	72	866.9
95	52	73	882.29
95	53	69	657.34
95	53	70	795.89
95	53	71	850.76
95	53	72	856.8
95	53	73	876.09
95	53	77	893.89
95	53	78	893.37
95	53	79	849.68
95	53	80	811.7
95	54	69	644.57
95	54	70	763.28
95	54	71	821.45
95	54	72	826.4
95	54	73	836.86
95	54	77	949.52
95	54	78	949.99
95	54	79	879.47
95	54	80	818.23
95	55	69	649.51
95	55	70	752.21
95	55	71	821.11
95	55	72	810.35
95	55	73	857.77
95	55	77	969.49
95	55	78	987.86
95	55	79	928.81
95	55	80	858.93
95	56	69	692.41
95	56	70	779.06
95	56	71	848.94
95	56	72	818.9
95	56	73	886.82
95	56	77	946.72
95	56	78	1027.8
95	56	79	994.92
95	56	80	909.47
95	57	69	787.19
95	57	70	862.52
95	57	71	937.53
95	57	72	871.06
[truncated: 7,412 more rows]
