# Supplementary material for: From mathematics to medicine: A practical primer on topological data analysis (TDA) and the development of related analytic tools for the functional discovery of latent structure in fMRI data
Source: PLoS One. 2021 Aug 12;16(8):e0255859. doi: 10.1371/journal.pone.0255859 (PMC8360597; doi:10.1371/journal.pone.0255859)
Supplement: S1 Data — The included archive of .csv files has one .csv file for each time index. Each .csv file contains a single matrix, which has one column for each of the spatial coordinates x, y, z and one column for the fMRI signal amplitude at voxel (x, y, z) at that time index. This is normalized scan data for a single patient from our study, described in the paper, with an ACC (anterior cingulate cortex) mask applied. This is the data we used, together with our software implementation of our workflow (available at https://github.com/regalski/Wayne-State-TDA), to produce the persistence diagrams, vineyards, and loop locations pictured in the figures and described in the Workflow section of our paper. (ZIP) [file pone.0255859.s004.zip › lea2002_145_121_121_time_276_rdACC.csv]

86	49	77	701.38
86	49	78	693.7
86	49	79	697.31
86	49	80	720.06
86	50	77	709.12
86	50	78	690.74
86	50	79	688.24
86	50	80	705.71
86	51	77	689.78
86	51	78	686.36
86	51	79	688.21
86	51	80	691.65
86	52	77	700.13
86	52	78	698.13
86	52	79	692.07
86	52	80	688.05
86	53	77	795.6
86	53	78	748.69
86	53	79	702.71
86	53	80	689.87
86	54	77	835.12
86	54	78	805.82
86	54	79	789.2
86	54	80	754.23
86	55	77	845.03
86	55	78	824.98
86	55	79	842.37
86	55	80	814.96
86	56	77	836.76
86	56	78	822.5
86	56	79	850.22
86	56	80	861.93
86	57	77	833.18
86	57	78	859.18
86	57	79	875.86
86	57	80	869.45
86	57	81	860.19
86	57	82	838.74
86	58	77	840.93
86	58	78	869.33
86	58	79	885.75
86	58	80	882.44
86	58	81	856.16
86	58	82	871.9
86	59	81	819.5
86	59	82	854.85
86	60	81	761.72
86	60	82	800.96
86	61	81	822.24
86	61	82	847.02
86	62	81	853.68
86	62	82	867.16
86	63	77	861.54
86	63	78	788.54
86	63	79	798.22
86	63	80	815.02
86	63	81	838.94
86	63	82	838.95
86	64	77	851.68
86	64	78	826.84
86	64	79	809.16
86	64	80	787.26
86	64	81	771.95
86	64	82	762.73
86	65	77	856.34
86	65	78	866.88
86	65	79	836.81
86	65	80	797.92
86	65	81	771.41
86	65	82	757.54
86	66	77	847.77
86	66	78	875.95
86	66	79	848.33
86	66	80	801.88
86	66	81	782.38
86	66	82	764.52
86	67	77	802.81
86	67	78	851.35
86	67	79	826.86
86	67	80	785.29
86	68	77	849.11
86	68	78	868.79
86	68	79	829.76
86	68	80	768.29
86	69	77	866.07
86	69	78	840.22
86	69	79	791.62
86	69	80	737.94
86	70	77	786.24
86	70	78	730.98
86	70	79	705.51
86	70	80	699.01
86	71	77	743.72
86	71	78	713.86
86	71	79	703.36
86	71	80	709.04
86	72	77	721.87
86	72	78	710.95
86	72	79	701.31
86	72	80	707.32
86	73	77	718.47
86	73	78	705.56
86	73	79	691.61
86	73	80	690.03
87	46	81	938.67
87	46	82	931.79
87	46	83	916.18
87	46	84	911.06
87	47	81	841.02
87	47	82	845.26
87	47	83	840.49
87	47	84	842.15
87	48	81	756.59
87	48	82	763.59
87	48	83	769.54
87	48	84	775.77
87	49	77	702.36
87	49	78	710.51
87	49	79	716.2
87	49	80	726.57
87	49	81	726.57
87	49	82	727.27
87	49	83	737.29
87	49	84	745.06
87	50	77	717.56
87	50	78	711.54
87	50	79	709.25
87	50	80	714.15
87	50	81	706.43
87	50	82	697.65
87	50	83	711.53
87	50	84	724.73
87	51	77	698.42
87	51	78	700.33
87	51	79	701.28
87	51	80	696.09
87	52	77	699.9
87	52	78	713.38
87	52	79	712.77
87	52	80	706.57
87	53	77	810.89
87	53	78	770.55
87	53	79	734.72
87	53	80	736.08
87	54	77	842.92
87	54	78	811.67
87	54	79	787.52
87	54	80	769.33
87	55	77	842.71
87	55	78	824.9
87	55	79	842.79
87	55	80	815.61
87	55	81	795.23
87	55	82	775.35
87	55	83	753.18
87	55	84	734.85
87	56	77	824.85
87	56	78	819.64
87	56	79	882.7
87	56	80	871.44
87	56	81	854.83
87	56	82	807.08
87	56	83	773.04
87	56	84	750.92
87	57	77	828.26
87	57	78	852.51
87	57	79	898.39
87	57	80	887.32
87	57	81	874.34
87	57	82	830.17
87	57	83	796.59
87	57	84	778.55
87	58	77	842.96
87	58	78	873.35
87	58	79	881.46
87	58	80	881.58
87	58	81	887.27
87	58	82	881.13
87	58	83	879.54
87	58	84	852.57
87	59	77	859.2
87	59	78	861.27
87	59	79	826.55
87	59	80	837.79
87	59	81	849.62
87	59	82	864.7
87	59	83	887.05
87	59	84	860.96
87	60	77	777.57
87	60	78	746.28
87	60	79	750.59
87	60	80	756.43
87	60	81	755.82
87	60	82	794.79
87	60	83	834.84
87	60	84	833.91
87	61	77	754.67
87	61	78	694.07
87	61	79	754.03
87	61	80	807.98
87	61	81	813.51
87	61	82	839.89
87	61	83	862.34
87	61	84	846.99
87	62	77	791.4
87	62	78	721.63
87	62	79	781.8
87	62	80	835.98
87	62	81	854.98
87	62	82	870.83
87	62	83	873.54
87	62	84	857.86
87	63	77	866.72
87	63	78	829.19
87	63	79	798.77
87	63	80	780.53
87	63	81	835.46
87	63	82	849.28
87	63	83	843.92
87	63	84	838.83
87	64	77	850.55
87	64	78	818.29
87	64	79	782.04
87	64	80	754.49
87	64	81	800.72
87	64	82	798.86
87	64	83	776.44
87	64	84	761.5
87	65	77	843.5
87	65	78	829.3
87	65	79	790.98
87	65	80	743.62
87	65	81	767.01
87	65	82	754.4
87	65	83	732.85
87	65	84	737.75
87	66	77	836.33
87	66	78	843.15
87	66	79	787.62
87	66	80	717.4
87	66	81	736.88
87	66	82	726.75
87	66	83	705.17
87	66	84	724.29
87	67	77	854.32
87	67	78	817.59
87	67	79	771.36
87	67	80	716.16
87	67	81	742.61
87	67	82	737.4
87	67	83	708.63
87	67	84	721.72
87	68	77	860.51
87	68	78	824.76
87	68	79	778.09
87	68	80	719.51
87	68	81	753.35
87	68	82	756.46
87	68	83	731.08
87	68	84	721.47
87	69	77	827.34
87	69	78	806.89
87	69	79	760.34
87	69	80	713.43
87	70	77	738.83
87	70	78	718.81
87	70	79	712.97
87	70	80	721.38
87	71	77	730.17
87	71	78	729.08
87	71	79	730.22
87	71	80	733.77
87	72	77	740.79
87	72	78	744.31
87	72	79	734.47
87	72	80	732.87
87	73	77	737.34
87	73	78	714.94
87	73	79	701.64
87	73	80	707.15
87	73	81	746.26
87	73	82	764.07
87	73	83	763.31
87	73	84	763.49
87	74	81	782.14
87	74	82	818.15
87	74	83	836.87
87	74	84	856.53
87	75	81	809.78
87	75	82	856.24
87	75	83	893.73
87	75	84	912.03
87	76	81	806.98
87	76	82	876.33
87	76	83	947.81
87	76	84	943.84
88	46	81	961.7
88	46	82	954.42
88	46	83	936.25
88	46	84	928.96
88	47	81	876.14
88	47	82	877.2
88	47	83	856.07
88	47	84	846.15
88	48	81	779.27
88	48	82	781.7
88	48	83	765.23
88	48	84	765.67
88	49	77	722.85
88	49	78	739.27
88	49	79	737.42
88	49	80	732.01
88	49	81	741.57
88	49	82	744.6
88	49	83	741.78
88	49	84	744.74
88	50	77	707.15
88	50	78	722.65
88	50	79	729.51
88	50	80	727.53
88	50	81	718.15
88	50	82	711.88
88	50	83	727.06
88	50	84	736.51
88	51	77	726.13
88	51	78	714.95
88	51	79	707.86
88	51	80	711.45
88	52	77	775.12
88	52	78	741.44
88	52	79	726.15
88	52	80	733.28
88	53	77	856.91
88	53	78	812.19
88	53	79	783.31
88	53	80	782.72
88	54	77	862.99
88	54	78	839.75
88	54	79	822.18
88	54	80	804.36
88	55	77	838.77
88	55	78	841.49
88	55	79	853.54
88	55	80	833.41
88	55	81	820.26
88	55	82	809.47
88	55	83	805.97
88	55	84	809.36
88	56	77	834.89
88	56	78	837.52
88	56	79	869.75
88	56	80	870.55
88	56	81	863.36
88	56	82	835.5
88	56	83	826.97
88	56	84	845.32
88	57	77	841.78
88	57	78	852.1
88	57	79	871.78
88	57	80	877.63
88	57	81	869.73
88	57	82	831.99
88	57	83	818.72
88	57	84	852.07
88	58	77	858.23
88	58	78	867.35
88	58	79	862.05
88	58	80	879.9
88	58	81	905.15
88	58	82	892.25
88	58	83	887.77
88	58	84	900.11
88	59	77	892.38
88	59	78	880.67
88	59	79	832.89
88	59	80	853.08
88	59	81	890.65
88	59	82	881.2
88	59	83	877.59
88	59	84	870.49
88	60	77	845.85
88	60	78	833.79
88	60	79	789.65
88	60	80	761.31
88	60	81	748.87
88	60	82	766.81
88	60	83	793.43
88	60	84	799.79
88	61	77	822.98
88	61	78	817.39
88	61	79	821.25
88	61	80	824.91
88	61	81	824.25
88	61	82	844.81
88	61	83	867.28
88	61	84	842.93
88	62	77	837.02
88	62	78	824.97
88	62	79	849.92
88	62	80	862.57
88	62	81	884.12
88	62	82	896.49
88	62	83	897.65
88	62	84	871.42
88	63	77	878.47
88	63	78	837.7
88	63	79	820.66
88	63	80	810.43
88	63	81	870.7
88	63	82	875.97
88	63	83	856.5
88	63	84	863.3
88	64	77	865.47
88	64	78	811.43
88	64	79	776.82
88	64	80	772.03
88	64	81	865.06
88	64	82	873.96
88	64	83	845.95
88	64	84	807.45
88	65	77	857
88	65	78	804.23
88	65	79	755.27
88	65	80	734.3
88	65	81	832.49
88	65	82	844.65
88	65	83	820.77
88	65	84	781.37
88	66	77	860.66
88	66	78	802.38
88	66	79	735.85
88	66	80	688.43
88	66	81	780.45
88	66	82	795.99
88	66	83	774.18
88	66	84	750.52
88	67	77	850.74
88	67	78	781.45
88	67	79	724.86
88	67	80	692.75
88	67	81	746.1
88	67	82	749.84
88	67	83	722.63
88	67	84	714.66
88	68	77	823.78
88	68	78	775.67
88	68	79	733.77
88	68	80	704.63
88	68	81	743.6
88	68	82	756.34
88	68	83	750.14
88	68	84	739.89
88	69	77	782.72
88	69	78	766.71
88	69	79	735.54
88	69	80	708.04
88	70	77	739.62
88	70	78	725.96
88	70	79	717.29
88	70	80	721.71
88	71	77	730.39
88	71	78	733.54
88	71	79	734.77
88	71	80	741.73
88	72	77	728.19
88	72	78	749.95
88	72	79	747.56
88	72	80	749.74
88	73	77	722.28
88	73	78	718.18
88	73	79	720.62
88	73	80	736.9
88	73	81	758.92
88	73	82	769.8
88	73	83	779.01
88	73	84	767.94
88	74	81	810
88	74	82	845.21
88	74	83	861.04
88	74	84	868.95
88	75	81	867.22
88	75	82	912.79
88	75	83	916.45
88	75	84	939.26
88	76	81	877.98
88	76	82	932.86
88	76	83	916.6
88	76	84	940.15
89	46	81	970.6
89	46	82	968.88
89	46	83	942.76
89	46	84	925.56
89	47	81	906.38
89	47	82	903.7
89	47	83	866.11
89	47	84	841.77
89	48	81	801.48
89	48	82	801.76
89	48	83	760.49
89	48	84	748.02
89	49	77	749.39
89	49	78	750.71
89	49	79	743.31
89	49	80	734.96
89	49	81	757.53
89	49	82	762.4
89	49	83	745.43
89	49	84	745.7
89	50	74	737.1
89	50	75	758.89
89	50	76	737.32
89	50	77	720.92
89	50	78	735.08
89	50	79	745.65
89	50	80	745.33
89	50	81	736.23
89	50	82	727.43
89	50	83	743.83
89	50	84	755.55
89	51	74	751.48
89	51	75	793.65
89	51	76	776.92
89	51	77	759.56
89	51	78	751.72
89	51	79	740.12
89	51	80	742.2
89	51	81	731.4
89	51	82	721.86
89	51	83	730.7
89	51	84	735.99
89	52	74	775.7
89	52	75	857.56
89	52	76	861.53
89	52	77	843.16
89	52	78	793.27
89	52	79	769.02
89	52	80	784.4
89	52	81	777.73
89	52	82	765.37
89	52	83	758.24
89	52	84	751.79
89	53	74	804.36
89	53	75	885.57
89	53	76	891.63
89	53	77	868
89	53	78	861.44
89	53	79	852.69
89	53	80	856.1
89	53	81	839.62
89	53	82	826.06
89	53	83	798.52
89	53	84	781.79
89	54	74	816.18
89	54	75	881.59
89	54	76	896.33
89	54	77	874.4
89	54	78	870.73
89	54	79	862.26
89	54	80	855.1
89	54	81	848.02
89	54	82	847.67
89	54	83	837.77
89	54	84	832.12
89	55	75	847.96
89	55	76	868.4
89	55	77	861.26
89	55	78	856.55
89	55	79	863
89	55	80	869.07
89	55	81	873.3
89	55	82	874.6
89	55	83	876.54
89	55	84	878.96
89	56	75	828.51
89	56	76	848.68
89	56	77	854.36
89	56	78	850.37
89	56	79	852.99
89	56	80	892.11
89	56	81	915.98
89	56	82	904.76
89	56	83	901.44
89	56	84	905.21
89	57	75	848.94
89	57	76	842.58
89	57	77	856.01
89	57	78	845.76
89	57	79	819.96
89	57	80	855.5
89	57	81	881.41
89	57	82	873.73
89	57	83	882.16
89	57	84	901.61
89	58	77	864.35
89	58	78	858.09
89	58	79	836.35
89	58	80	880.72
89	58	81	926.33
89	58	82	928.38
89	58	83	936.18
89	58	84	946.56
89	59	77	893.27
89	59	78	886.62
89	59	79	878.22
89	59	80	904.34
89	59	81	927.81
89	59	82	900.61
89	59	83	883.3
89	59	84	878.95
89	60	77	843.86
89	60	78	841.36
89	60	79	823.71
89	60	80	785.18
89	60	81	730.17
89	60	82	712.85
89	60	83	716.59
89	60	84	752.03
89	61	77	831.48
89	61	78	847.83
89	61	79	846.88
89	61	80	824.25
89	61	81	799.72
89	61	82	788.47
89	61	83	781.55
89	61	84	821.42
89	62	77	849.38
89	62	78	849.57
89	62	79	869.79
89	62	80	882.89
89	62	81	909.03
89	62	82	902.52
89	62	83	872.32
89	62	84	880.51
89	63	77	869.61
89	63	78	818.51
89	63	79	855.14
89	63	80	904.11
89	63	81	972.01
89	63	82	965.65
89	63	83	928.94
89	63	84	897.03
89	64	77	863.96
89	64	78	789.51
89	64	79	789.75
89	64	80	822.67
89	64	81	918.33
89	64	82	928.49
89	64	83	893.95
89	64	84	843.18
89	65	77	857.4
89	65	78	783.85
89	65	79	753.26
89	65	80	768.02
89	65	81	888.68
89	65	82	911.91
89	65	83	880.08
89	65	84	820.25
89	66	75	854.21
89	66	76	876.16
89	66	77	850.58
89	66	78	773.45
89	66	79	729.69
89	66	80	735.5
89	66	81	859.51
89	66	82	880.19
89	66	83	847.19
89	66	84	785.11
89	67	75	890.02
89	67	76	856.6
89	67	77	807.64
89	67	78	761.49
89	67	79	725.78
89	67	80	711.15
89	67	81	766.3
89	67	82	787.03
89	67	83	790.31
89	67	84	748.05
89	68	75	863.32
89	68	76	818.72
89	68	77	778.89
89	68	78	765.92
89	68	79	740.33
89	68	80	722.85
89	68	81	749.41
89	68	82	761.47
89	68	83	764.36
89	68	84	753.06
89	69	74	835.17
89	69	75	801.62
89	69	76	774.11
89	69	77	758.52
89	69	78	766.4
89	69	79	751.7
89	69	80	740.38
89	69	81	758.73
89	69	82	757.75
89	69	83	748.23
89	69	84	763.06
89	70	74	813.39
89	70	75	787.75
89	70	76	763.45
89	70	77	747.93
89	70	78	748.44
89	70	79	728.09
89	70	80	717.15
89	70	81	743.28
89	70	82	764.51
89	70	83	783.15
89	70	84	776.54
89	71	74	796.34
89	71	75	781.4
89	71	76	758.9
89	71	77	746.13
89	71	78	750.15
89	71	79	733.6
89	71	80	722.69
89	71	81	742.15
89	71	82	754.95
89	71	83	763.82
89	71	84	751.47
89	72	74	759.37
89	72	75	772.97
89	72	76	751.11
89	72	77	736.92
89	72	78	751.99
89	72	79	744.82
89	72	80	739.89
89	72	81	752.6
89	72	82	753.13
89	72	83	756.41
89	72	84	751.2
89	73	74	734.6
89	73	75	754.03
89	73	76	738.71
89	73	77	723.71
89	73	78	725.57
89	73	79	733.86
89	73	80	751.01
89	73	81	778.58
89	73	82	800.62
89	73	83	827.03
89	73	84	798.98
89	74	81	845.09
89	74	82	881.02
89	74	83	901.36
89	74	84	884.92
89	75	81	916.92
89	75	82	958.3
89	75	83	961.24
89	75	84	969.86
89	76	81	920.37
89	76	82	964.46
89	76	83	956.13
89	76	84	967.35
90	46	81	958.24
90	46	82	953.53
90	46	83	933.54
90	46	84	922.46
90	47	81	908.53
90	47	82	900.57
90	47	83	855.62
90	47	84	842.46
90	48	81	799.63
90	48	82	799.36
90	48	83	767.57
90	48	84	763.72
90	49	74	761.82
90	49	75	761.08
90	49	76	760.12
90	49	81	758.56
90	49	82	766.37
90	49	83	754.34
90	49	84	760.72
90	50	74	755.35
90	50	75	754.99
90	50	76	750.48
90	50	77	746.5
90	50	78	748.53
90	50	79	759.83
90	50	80	773.5
90	50	81	768.81
90	50	82	756.55
90	50	83	761.75
90	50	84	774.77
90	51	74	761.92
90	51	75	787.74
90	51	76	796.49
90	51	77	800.77
90	51	78	795.89
90	51	79	787.93
90	51	80	789.28
90	51	81	767.72
90	51	82	743.33
90	51	83	742.22
90	51	84	749.31
90	52	74	795.34
90	52	75	861.58
90	52	76	880.48
90	52	77	883.12
90	52	78	858.98
90	52	79	840.69
90	52	80	846.72
90	52	81	829.01
90	52	82	795.05
90	52	83	779.3
90	52	84	770.86
90	53	74	807.38
90	53	75	879.11
90	53	76	878.34
90	53	77	858.09
90	53	78	896.78
90	53	79	930.21
90	53	80	944.45
90	53	81	910.9
90	53	82	870.1
90	53	83	838.85
90	53	84	818.96
90	54	74	805.97
90	54	75	872.46
90	54	76	882.29
90	54	77	861.04
90	54	78	876.33
90	54	79	880.06
90	54	80	894.69
90	54	81	901.44
90	54	82	910.46
90	54	83	893.56
90	54	84	875.53
90	55	74	798.62
90	55	75	840.43
90	55	76	866.81
90	55	77	893.34
90	55	78	862.3
90	55	79	849.8
90	55	80	885.6
90	55	81	913.21
90	55	82	927.29
90	55	83	916.62
90	55	84	908.41
90	56	74	807.47
90	56	75	821.92
90	56	76	846.21
90	56	77	892.78
90	56	78	893.03
90	56	79	886.43
90	56	80	940.6
90	56	81	965.88
90	56	82	937.06
90	56	83	923.55
90	56	84	917.78
90	57	74	858.24
90	57	75	849.12
90	57	76	841.8
90	57	77	870.58
90	57	78	857.33
90	57	79	827.64
90	57	80	881.48
90	57	81	912.83
90	57	82	900.26
90	57	83	903.09
90	57	84	912.8
90	58	74	919.59
90	58	75	890.96
90	58	76	854.59
90	58	77	866.97
90	58	78	857.18
90	58	79	853.19
90	58	80	923.04
90	58	81	975.15
90	58	82	972.91
90	58	83	977.77
90	58	84	987.79
90	59	75	903.26
90	59	76	866.94
90	59	77	867.96
90	59	78	880.78
90	59	79	924.56
90	59	80	973
90	59	81	1005.1
90	59	82	955.35
90	59	83	917.02
90	59	84	902.58
90	60	75	796.04
90	60	76	720.69
90	60	77	713.87
90	60	78	722.43
90	60	79	756.39
90	60	80	746.82
90	60	81	715.78
90	60	82	706.19
90	60	83	704.26
90	60	84	715.39
90	61	77	721.93
90	61	78	744.79
90	61	79	789.45
90	61	80	760.11
90	61	81	712.44
90	61	82	698.4
90	61	83	693.03
90	61	84	720.29
90	62	75	900.52
90	62	76	855.43
90	62	77	838.71
90	62	78	832.56
90	62	79	866.18
90	62	80	853.11
90	62	81	839.47
90	62	82	821.11
90	62	83	804.54
90	62	84	835.02
90	63	75	752.79
90	63	76	848.79
90	63	77	863
90	63	78	823.37
90	63	79	888.83
90	63	80	953.68
90	63	81	1021.9
90	63	82	979.03
90	63	83	922.85
90	63	84	937.6
90	64	75	706.73
90	64	76	847.21
90	64	77	848.34
90	64	78	766.87
90	64	79	812.92
90	64	80	868.61
90	64	81	929.3
90	64	82	903.72
90	64	83	861.46
90	64	84	879.91
90	65	74	845.1
90	65	75	753.22
90	65	76	846.19
90	65	77	831.78
90	65	78	740.74
90	65	79	764.27
90	65	80	810.16
90	65	81	886.08
90	65	82	898.23
90	65	83	883.69
90	65	84	872.11
90	66	74	882.6
90	66	75	907.87
90	66	76	855.09
90	66	77	790.04
90	66	78	734.94
90	66	79	744.11
90	66	80	792.04
90	66	81	878.94
90	66	82	904
90	66	83	898.01
90	66	84	843.54
90	67	74	905.92
90	67	75	902.15
90	67	76	824.76
90	67	77	763.65
90	67	78	735
90	67	79	739.48
90	67	80	761.39
90	67	81	801.18
90	67	82	814.73
90	67	83	817.37
90	67	84	772.25
90	68	74	906.32
90	68	75	839.2
90	68	76	793.2
90	68	77	764.17
90	68	78	764.75
90	68	79	761.37
90	68	80	761.84
90	68	81	782.69
90	68	82	785.29
90	68	83	779.2
90	68	84	771.5
90	69	74	850.47
90	69	75	800.08
90	69	76	770.51
90	69	77	767.22
90	69	78	803.97
90	69	79	789.11
90	69	80	772.09
90	69	81	787.61
90	69	82	774.28
90	69	83	748.48
90	69	84	780.54
90	70	74	820.07
90	70	75	790.94
90	70	76	759.78
90	70	77	752.25
90	70	78	779.36
90	70	79	760.07
90	70	80	741.21
90	70	81	755.3
90	70	82	765.3
90	70	83	775.57
90	70	84	782.25
90	71	74	800.4
90	71	75	786.75
90	71	76	759.76
90	71	77	752.33
90	71	78	772.14
90	71	79	753.18
90	71	80	736.63
90	71	81	750.33
90	71	82	762.85
90	71	83	772.65
90	71	84	769.55
90	72	74	769.02
90	72	75	779
90	72	76	773.1
90	72	77	766.13
90	72	78	768.74
90	72	79	752.33
90	72	80	746.38
90	72	81	769.04
90	72	82	773.56
90	72	83	766.53
90	72	84	769.3
90	73	74	777.11
90	73	75	782.83
90	73	76	771.82
90	73	81	820.46
90	73	82	844.15
90	73	83	859.02
90	73	84	840.84
90	74	81	888.89
90	74	82	918.45
90	74	83	935.53
90	74	84	917
90	75	81	952.38
90	75	82	980.77
90	75	83	993.53
90	75	84	989.08
90	76	81	943.28
90	76	82	986.51
90	76	83	1002.3
90	76	84	995.78
91	47	81	911.1
91	47	82	906.61
91	47	83	884.39
91	47	84	875.36
91	48	81	819.13
91	48	82	813.59
91	48	83	810.64
91	48	84	812.89
91	49	74	791.07
91	49	75	761.95
91	49	76	750.06
91	49	81	775.92
91	49	82	780.41
91	49	83	787.27
91	49	84	795.52
91	50	74	785.35
91	50	75	750.1
91	50	76	744.67
91	50	81	781.67
91	50	82	780.49
91	50	83	780.33
91	50	84	792.3
91	51	74	780.39
91	51	75	778.24
91	51	76	794.4
91	51	81	758.65
91	51	82	748.05
91	51	83	748.59
91	51	84	771.31
91	52	74	825.82
91	52	75	869.61
91	52	76	878.59
91	52	81	792.97
91	52	82	774.59
91	52	83	771.57
91	52	84	777.96
91	53	74	850.14
91	53	75	907.17
91	53	76	903.39
91	53	81	885.35
91	53	82	841.35
91	53	83	827.36
91	53	84	814.31
91	54	74	848.54
91	54	75	906.86
91	54	76	910.45
91	54	81	909.03
91	54	82	911.24
91	54	83	885.35
91	54	84	860.11
91	55	74	837.23
91	55	75	887.02
91	55	76	908.58
91	55	81	931.88
91	55	82	938.11
91	55	83	917.67
91	55	84	906.68
91	56	74	817.16
91	56	75	858.34
91	56	76	897.24
91	56	81	971.85
91	56	82	936.59
91	56	83	923.86
91	56	84	917.28
91	57	74	841.06
91	57	75	850.38
91	57	76	876.19
91	57	77	929.44
91	57	78	936.46
91	57	79	932.76
91	57	80	941.59
91	57	81	939.95
91	57	82	909.45
91	57	83	900.4
91	57	84	901.74
91	58	74	900.83
91	58	75	873.57
91	58	76	865.74
91	58	77	928.44
91	58	78	938.32
91	58	79	945.56
91	58	80	981.42
91	58	81	1003.6
91	58	82	977.65
91	58	83	979.01
91	58	84	998.61
91	59	74	908.26
91	59	75	908.28
91	59	76	894.39
91	59	77	914.16
91	59	78	927.77
91	59	79	961.03
91	59	80	1001.8
91	59	81	1027.3
91	59	82	959.99
91	59	83	933.89
91	59	84	925.73
91	60	74	813
91	60	75	751.63
91	60	76	672.72
91	60	77	704.94
91	60	78	719.36
91	60	79	721.89
91	60	80	752.41
91	60	81	770.69
91	60	82	741.29
91	60	83	725.53
91	60	84	713.35
91	61	74	751.35
91	61	75	681.36
91	61	76	628.41
91	61	77	692.65
91	61	78	742.38
91	61	79	758.57
91	61	80	765.3
91	61	81	742.7
91	61	82	721.98
91	61	83	681.92
91	61	84	643.76
91	62	74	869
91	62	75	794.59
91	62	76	822.25
91	62	77	848.01
91	62	78	853.47
91	62	79	878.6
91	62	80	869.96
91	62	81	841.03
91	62	82	833.5
91	62	83	805.09
91	62	84	793.7
91	63	74	835.19
91	63	75	720.81
91	63	76	857.53
91	63	77	876.23
91	63	78	854.59
91	63	79	918.6
91	63	80	965.65
91	63	81	1009
91	63	82	980.34
91	63	83	937.65
91	63	84	964.35
91	64	74	858.96
91	64	75	771.05
91	64	76	869.62
91	64	77	853.62
91	64	78	793.12
91	64	79	831.68
91	64	80	873.78
91	64	81	918.85
91	64	82	895.81
91	64	83	867.87
91	64	84	912.24
91	65	74	905.06
91	65	75	944.29
91	65	76	887.96
91	65	77	830.24
91	65	78	749.89
91	65	79	763.09
91	65	80	807.17
91	65	81	878.32
91	65	82	895.94
91	65	83	900.84
91	65	84	921.03
91	66	74	904
91	66	75	949.21
91	66	76	875.9
91	66	77	805.47
91	66	78	730.87
91	66	79	728.7
91	66	80	781.44
91	66	81	877.85
91	66	82	919.98
91	66	83	940.59
91	66	84	906.52
91	67	74	917.35
91	67	75	914.35
91	67	76	837.37
91	67	81	822.03
91	67	82	851.41
91	67	83	866.37
91	67	84	821.54
91	68	74	914.6
91	68	75	857.24
91	68	76	800.26
91	68	81	804.74
91	68	82	818.27
91	68	83	815.72
91	68	84	800.42
91	69	74	854.76
91	69	75	800.31
91	69	76	774.2
91	69	81	803.22
91	69	82	796.07
91	69	83	778.5
91	69	84	803.53
91	70	74	822.2
91	70	75	807.1
91	70	76	774.36
91	70	81	770.86
91	70	82	773.67
91	70	83	775.22
91	70	84	781.23
91	71	74	801.46
91	71	75	806.19
91	71	76	774.84
91	71	81	775.62
91	71	82	783.01
91	71	83	785.03
91	71	84	784.47
91	72	74	785.65
91	72	75	751.35
91	72	76	760.42
91	72	81	809.38
91	72	82	813.49
91	72	83	798.22
91	72	84	804.27
91	73	74	802.96
91	73	75	773.48
91	73	76	768.69
91	73	81	869.12
91	73	82	889.51
91	73	83	890.08
91	73	84	879.57
91	74	74	824.13
91	74	75	805.65
91	74	76	767.6
91	74	81	931.36
91	74	82	957.65
91	74	83	973.32
91	74	84	956.7
91	75	81	986.13
91	75	82	1002.3
91	75	83	1024.1
91	75	84	1020.6
91	76	81	963.67
91	76	82	996.39
91	76	83	1026.3
91	76	84	1026.1
92	47	81	956.86
92	47	82	952.69
92	47	83	937.97
92	47	84	938.14
92	48	81	863.24
92	48	82	867.32
92	48	83	876.97
92	48	84	883.93
92	49	74	811.83
92	49	75	778.17
92	49	76	763.43
92	49	81	795.21
92	49	82	811.31
92	49	83	833.05
92	49	84	842.52
92	50	74	809.65
92	50	75	763.62
92	50	76	756.1
92	50	81	789.6
92	50	82	790.79
92	50	83	793.08
92	50	84	808.7
92	51	74	807.63
92	51	75	787.96
92	51	76	784.14
92	51	81	768.33
92	51	82	761.53
92	51	83	760.07
92	51	84	802.97
92	52	74	854.65
92	52	75	859.19
92	52	76	838.74
92	52	81	771.25
92	52	82	755.74
92	52	83	753.06
92	52	84	783.37
92	53	74	901.7
92	53	75	924.63
92	53	76	902.36
92	53	81	819.42
92	53	82	782.79
92	53	83	777.49
92	53	84	780.68
92	54	74	921.22
92	54	75	947.35
92	54	76	933.08
92	54	81	859.42
92	54	82	844.4
92	54	83	817.22
92	54	84	792.72
92	55	74	904.45
92	55	75	926.77
92	55	76	926.1
92	55	81	895.71
92	55	82	889.09
92	55	83	868.97
92	55	84	851.94
92	56	74	871.03
92	56	75	915.21
92	56	76	938.49
92	56	81	934.86
92	56	82	897.84
92	56	83	893.19
92	56	84	890.52
92	57	74	849.51
92	57	75	884.61
92	57	76	913.35
92	57	77	950.81
92	57	78	954.58
92	57	79	951.66
92	57	80	953.56
92	57	81	929.69
92	57	82	879.93
92	57	83	868.46
92	57	84	870.84
92	58	74	882.2
92	58	75	874.47
92	58	76	883.76
92	58	77	944.34
92	58	78	958.81
92	58	79	973.62
92	58	80	993.82
92	58	81	980.65
92	58	82	927.6
92	58	83	928.84
92	58	84	957.96
92	59	74	932.84
92	59	75	924.63
92	59	76	908.24
92	59	77	931.16
92	59	78	969.41
92	59	79	1009
92	59	80	1002.5
92	59	81	987.05
92	59	82	924.03
92	59	83	909.12
92	59	84	916.43
92	60	74	879.48
92	60	75	836.15
92	60	76	743.84
92	60	77	776.57
92	60	78	781.23
92	60	79	742.33
92	60	80	774.1
92	60	81	826.82
92	60	82	804.36
92	60	83	783.93
92	60	84	763.88
92	61	74	850.13
92	61	75	769.24
92	61	76	693.8
92	61	77	760.28
92	61	78	785.81
92	61	79	751.73
92	61	80	799.73
92	61	81	865.66
92	61	82	880.76
92	61	83	844.95
92	61	84	747.67
92	62	74	855.05
92	62	75	754.15
92	62	76	803.97
92	62	77	848.15
92	62	78	873.12
92	62	79	869.66
92	62	80	892.35
92	62	81	926.05
92	62	82	959.87
92	62	83	945.74
92	62	84	876.24
92	63	74	807.54
92	63	75	750.26
92	63	76	885.57
92	63	77	895.74
92	63	78	874.93
92	63	79	907.17
92	63	80	952.72
92	63	81	996.87
92	63	82	1016.4
92	63	83	1019.6
92	63	84	1010.5
92	64	74	807.05
92	64	75	799.58
92	64	76	904.99
92	64	77	892.33
92	64	78	838.44
92	64	79	830.05
92	64	80	864.45
92	64	81	921.2
92	64	82	936.34
92	64	83	938.9
92	64	84	948.59
92	65	74	867.86
92	65	75	937.23
92	65	76	918.34
92	65	77	877.52
92	65	78	814.99
92	65	79	780.17
92	65	80	809.42
92	65	81	877.17
92	65	82	914.06
92	65	83	941.45
92	65	84	958.61
92	66	74	878.19
92	66	75	907.32
92	66	76	890.33
92	66	77	852.55
92	66	78	792.57
92	66	79	767.21
92	66	80	789.27
92	66	81	861.09
92	66	82	925.18
92	66	83	965.83
92	66	84	968.13
92	67	74	900.24
92	67	75	892.09
92	67	76	862.92
92	67	81	815.29
92	67	82	873.19
92	67	83	913.6
92	67	84	891.51
92	68	74	925.5
92	68	75	875.08
92	68	76	830.08
92	68	81	799.48
92	68	82	835.08
92	68	83	858.82
92	68	84	840.52
92	69	74	872.6
92	69	75	830.77
92	69	76	795.97
92	69	81	802.35
92	69	82	808.34
92	69	83	812.89
92	69	84	816.44
92	70	74	815.68
92	70	75	787.39
92	70	76	773.67
92	70	81	781.86
92	70	82	788.17
92	70	83	790.26
92	70	84	788.1
92	71	74	772.08
92	71	75	758.82
92	71	76	763.14
92	71	81	797.71
92	71	82	807.52
92	71	83	804.15
92	71	84	805.34
92	72	74	801.36
92	72	75	774.8
92	72	76	768.65
92	72	81	846.72
92	72	82	858
92	72	83	838.98
92	72	84	849.06
92	73	74	819.42
92	73	75	796.26
92	73	76	772.23
92	73	81	910.58
92	73	82	926.13
92	73	83	916.14
92	73	84	910.23
92	74	74	831.36
92	74	75	816.74
92	74	76	770.44
92	74	81	967.35
92	74	82	987.56
92	74	83	997.81
92	74	84	982.47
92	75	81	1000.1
92	75	82	1019.3
92	75	83	1045.8
92	75	84	1048.1
92	76	81	972.26
92	76	82	998.09
92	76	83	1025.6
92	76	84	1042.2
93	49	74	832.33
93	49	75	833.05
93	49	76	781.91
93	50	74	822.97
93	50	75	814.51
93	50	76	775.23
93	50	81	794.11
93	50	82	790.98
93	50	83	796.68
93	50	84	824.49
93	51	74	804.55
93	51	75	771.73
93	51	76	764.23
93	51	81	789.96
93	51	82	781.69
93	51	83	775.26
93	51	84	824.44
93	52	74	824.41
93	52	75	818.23
93	52	76	795.17
93	52	81	776.96
93	52	82	765.56
93	52	83	755.53
93	52	84	805.73
93	53	74	884.5
93	53	75	894.75
93	53	76	859.87
93	53	81	756.79
93	53	82	735.96
93	53	83	737.53
93	53	84	773.2
93	54	71	766.29
93	54	72	763.78
93	54	73	867.63
93	54	74	938.02
93	54	75	947.42
93	54	76	912.75
93	54	81	777.82
93	54	82	755.81
93	54	83	739.32
93	54	84	733.18
93	55	71	797.84
93	55	72	751.36
93	55	73	840.52
93	55	74	936.49
93	55	75	955.36
93	55	76	939.94
93	55	81	810.51
93	55	82	784.4
93	55	83	773.34
93	55	84	769.07
93	56	71	870.3
93	56	72	778.43
93	56	73	828.83
93	56	74	918.48
93	56	75	951.56
93	56	76	953.61
93	56	81	850.84
93	56	82	804.63
93	56	83	804.88
93	56	84	807.6
93	57	71	947.92
93	57	72	835.29
93	57	73	833.84
93	57	74	881.96
93	57	75	922.32
93	57	76	942.69
93	57	77	948.1
93	57	78	940.56
93	57	79	922.42
93	57	80	908.65
93	58	71	985.47
93	58	72	942.31
93	58	73	897.9
93	58	74	859.74
93	58	75	894.93
93	58	76	918.44
93	58	77	944.03
93	58	78	943.79
93	58	79	953.6
93	58	80	953.91
93	59	71	958.35
93	59	72	963.08
93	59	73	960.82
93	59	74	959.35
93	59	75	938.36
93	59	76	918.71
93	59	77	930.5
93	59	78	969.31
93	59	79	1015.7
93	59	80	966.59
93	60	71	917.7
93	60	72	949.77
93	60	73	897.63
93	60	74	898.34
93	60	75	883.89
93	60	76	841.07
93	60	77	829.97
93	60	78	801.19
93	60	79	738.74
93	60	80	789.89
93	61	74	853.77
93	61	75	820.38
93	61	76	806.65
93	61	77	824.89
93	61	78	794.83
93	61	79	728.94
93	61	80	819.27
93	62	71	961.31
93	62	72	1050.1
93	62	73	1040.5
93	62	74	897.18
93	62	75	812.82
93	62	76	845.77
93	62	77	874.57
93	62	78	863.61
93	62	79	832.55
93	62	80	894.41
93	63	71	905.89
93	63	72	974.33
93	63	73	967.15
93	63	74	896.83
93	63	75	870.01
93	63	76	909.39
93	63	77	896.41
93	63	78	873.21
93	63	79	880.97
93	63	80	923.09
93	64	71	861.51
93	64	72	904.29
93	64	73	862.5
93	64	74	870.65
93	64	75	890.08
93	64	76	930.28
93	64	77	909.3
93	64	78	863.15
93	64	79	824.93
93	64	80	844.73
93	65	71	882.32
93	65	72	961.86
93	65	73	901.85
93	65	74	894.52
93	65	75	921.91
93	65	76	930.95
93	65	77	908.43
93	65	78	863.68
93	65	79	803.98
93	65	80	811.09
93	66	71	882.83
93	66	72	964.84
93	66	73	920.98
93	66	74	928.91
93	66	75	942.94
93	66	76	921.35
93	67	71	866.71
93	67	72	959.48
93	67	73	931.08
93	67	74	930.31
93	67	75	931.18
93	67	76	905.69
93	67	81	779.98
93	67	82	843.08
93	67	83	900.16
93	67	84	908.63
93	68	71	840.06
93	68	72	976.51
93	68	73	956.23
93	68	74	931.48
93	68	75	901.18
93	68	76	872.8
93	68	81	776.34
93	68	82	815.12
93	68	83	848.62
93	68	84	843.16
93	69	71	775.64
93	69	72	936.9
93	69	73	910.64
93	69	74	879.43
93	69	75	854.73
93	69	76	826.95
93	69	81	801.86
93	69	82	810.92
93	69	83	811.4
93	69	84	799.42
93	70	74	833.28
93	70	75	801.5
93	70	76	792.7
93	70	81	791.2
93	70	82	798.07
93	70	83	793.45
93	70	84	789.75
93	71	74	801.03
93	71	75	765.21
93	71	76	774.3
93	71	81	805.67
93	71	82	820.62
93	71	83	820.99
93	71	84	824.95
93	72	74	822.17
93	72	75	818.86
93	72	76	790.53
93	72	81	855.92
93	72	82	880.21
93	72	83	893.52
93	72	84	901.63
93	73	74	824.81
93	73	75	817.57
93	73	76	786.8
93	73	81	931.94
93	73	82	949.68
93	73	83	946.29
93	73	84	953.06
93	74	74	832.04
93	74	75	801.08
93	74	76	781.85
94	49	74	834.04
94	49	75	840.03
94	49	76	791.67
94	50	71	870.32
94	50	72	839.72
94	50	73	817.04
94	50	74	824.13
94	50	75	827.5
94	50	76	782.81
94	51	71	857.11
94	51	72	847.89
94	51	73	826.77
94	51	74	807.13
94	51	75	780.04
94	51	76	759.56
94	52	71	843.45
94	52	72	846.19
94	52	73	833.74
94	52	74	818.94
94	52	75	801.47
94	52	76	779.38
94	53	69	648.46
94	53	70	774.77
94	53	71	834.33
94	53	72	840.6
94	53	73	863.36
94	53	74	870.94
94	53	75	851.81
94	53	76	821.38
94	54	69	631
94	54	70	732.18
94	54	71	803.68
94	54	72	800.46
94	54	73	896.87
94	54	74	947.4
94	54	75	924.02
94	54	76	885.23
94	54	78	853.68
94	54	79	826.1
94	54	80	802.26
94	55	69	626.25
94	55	70	725.58
94	55	71	809.07
94	55	72	779.8
94	55	73	867.57
94	55	74	950.19
94	55	75	975.73
94	55	76	949.79
94	55	78	908.81
94	55	79	866.75
94	55	80	800.47
94	56	69	630.54
94	56	70	748.45
94	56	71	865.55
94	56	72	802.35
94	56	73	861.56
94	56	74	943.58
94	56	75	974.8
94	56	76	958.31
94	56	78	964.51
94	56	79	947.25
94	56	80	875.51
94	57	71	943.26
94	57	72	834.76
94	57	73	856.01
94	57	74	916.31
94	57	75	953.83
94	57	76	962.09
94	57	77	950.42
94	57	78	967.46
94	57	79	945.36
94	57	80	890.96
94	58	71	976.18
94	58	72	929.81
94	58	73	899.1
94	58	74	872.73
94	58	75	932.37
94	58	76	960.21
94	58	77	956.83
94	58	78	962.58
94	58	79	970.04
94	58	80	936.93
94	59	71	984.72
94	59	72	986.74
94	59	73	984.8
94	59	74	995.71
94	59	75	974.08
94	59	76	939.25
94	59	77	924.81
94	59	78	957.83
94	59	79	997.03
94	59	80	965.12
94	60	71	913.59
94	60	72	918.48
94	60	73	856.67
94	60	74	870.12
94	60	75	873.68
94	60	76	877.97
94	60	77	830.47
94	60	78	768.52
94	60	79	699.25
94	60	80	797.63
94	61	71	839.13
94	61	72	845.97
94	61	73	710.72
94	61	74	748.79
94	61	75	817.24
94	61	76	886.92
94	61	77	855.42
94	61	78	783.45
94	61	79	686.34
94	61	80	810.37
94	62	71	898.7
94	62	72	946.05
94	62	73	889.75
94	62	74	883.79
94	62	75	906.28
94	62	76	929.28
94	62	77	929.06
94	62	78	876.8
94	62	79	806.4
94	62	80	876.16
94	63	71	921.61
94	63	72	960.04
94	63	73	958.3
94	63	74	991.8
94	63	75	1003.5
94	63	76	970.55
94	63	77	919
94	63	78	884.77
94	63	79	883.09
94	63	80	924.84
94	64	71	895.92
94	64	72	939
94	64	73	938.95
94	64	74	988.58
94	64	75	994.51
94	64	76	967.84
94	64	77	926.91
94	64	78	885.37
94	64	79	850.95
94	64	80	860.73
94	65	71	906.37
94	65	72	1002.8
94	65	73	982.1
94	65	74	962.35
94	65	75	942.08
94	65	76	946.08
94	65	77	931.93
94	65	78	898.07
94	65	79	848.49
94	65	80	842.62
94	66	71	902.56
94	66	72	987.45
94	66	73	965.91
94	66	74	981.45
94	66	75	989.74
94	66	76	952.52
94	66	78	910.84
94	66	79	900.87
94	66	80	876.23
94	67	69	724.39
94	67	70	786.71
94	67	71	869.73
94	67	72	953.88
94	67	73	938.16
94	67	74	954.39
94	67	75	969.79
94	67	76	935.11
94	67	78	935.81
94	67	79	890.95
94	67	80	847.7
94	68	69	626.22
94	68	70	689.31
94	68	71	814.18
94	68	72	941.54
94	68	73	929.78
94	68	74	919.4
94	68	75	912.88
94	68	76	896.88
94	68	78	940.28
94	68	79	864.84
94	68	80	820.28
94	69	69	641.24
94	69	70	669.51
94	69	71	759.24
94	69	72	881.24
94	69	73	883.16
94	69	74	876.37
94	69	75	864.03
94	69	76	842
94	69	78	856.26
94	69	79	823.02
94	69	80	803.3
94	70	69	673.26
94	70	70	663.59
94	70	71	725.55
94	70	72	846.92
94	70	73	855.07
94	70	74	838.66
94	70	75	815.15
94	70	76	808
94	71	71	700.43
94	71	72	840
94	71	73	846.45
94	71	74	819
94	71	75	778.4
94	71	76	790.12
94	72	71	696.3
94	72	72	843.26
94	72	73	838.39
94	72	74	827.27
94	72	75	828.07
94	72	76	802
94	73	71	698.02
94	73	72	844.16
94	73	73	841.98
94	73	74	825.33
94	73	75	819.33
94	73	76	804.69
94	74	74	834.66
94	74	75	789.24
94	74	76	808.83
95	50	71	886.44
95	50	72	844.16
95	50	73	834.45
95	51	71	880.25
95	51	72	859.75
95	51	73	847.02
95	52	71	878.24
95	52	72	883.92
95	52	73	879.31
95	53	69	668.37
95	53	70	808.92
95	53	71	879.73
95	53	72	888.74
95	53	73	895
95	53	77	877.92
95	53	78	896.4
95	53	79	855.7
95	53	80	810.74
95	54	69	654.61
95	54	70	767.32
95	54	71	830.44
95	54	72	825.36
95	54	73	878.81
95	54	77	929.61
95	54	78	961.01
95	54	79	888.44
95	54	80	812.26
95	55	69	646.55
95	55	70	754.22
95	55	71	844.1
95	55	72	833.31
95	55	73	874.67
95	55	77	950.56
95	55	78	973.83
95	55	79	917.76
95	55	80	839.93
95	56	69	656.4
95	56	70	770
95	56	71	887.88
95	56	72	851.86
95	56	73	875.8
95	56	77	904.9
95	56	78	981.97
95	56	79	977.02
95	56	80	928.54
95	57	69	749.21
95	57	70	825.51
95	57	71	928.55
95	57	72	848.13
[truncated: 7,412 more rows]
