# Supplementary material for: From mathematics to medicine: A practical primer on topological data analysis (TDA) and the development of related analytic tools for the functional discovery of latent structure in fMRI data
Source: PLoS One. 2021 Aug 12;16(8):e0255859. doi: 10.1371/journal.pone.0255859 (PMC8360597; doi:10.1371/journal.pone.0255859)
Supplement: S1 Data — The included archive of .csv files has one .csv file for each time index. Each .csv file contains a single matrix, which has one column for each of the spatial coordinates x, y, z and one column for the fMRI signal amplitude at voxel (x, y, z) at that time index. This is normalized scan data for a single patient from our study, described in the paper, with an ACC (anterior cingulate cortex) mask applied. This is the data we used, together with our software implementation of our workflow (available at https://github.com/regalski/Wayne-State-TDA), to produce the persistence diagrams, vineyards, and loop locations pictured in the figures and described in the Workflow section of our paper. (ZIP) [file pone.0255859.s004.zip › lea2002_145_121_121_time_277_rdACC.csv]

86	49	77	701.46
86	49	78	712.77
86	49	79	706.38
86	49	80	679.13
86	50	77	699.15
86	50	78	693.78
86	50	79	688.33
86	50	80	677.82
86	51	77	679.78
86	51	78	691.41
86	51	79	694.3
86	51	80	666.73
86	52	77	695.2
86	52	78	706.21
86	52	79	704.14
86	52	80	672.15
86	53	77	776.58
86	53	78	743.69
86	53	79	713.78
86	53	80	689
86	54	77	810.1
86	54	78	802.86
86	54	79	806.25
86	54	80	745.3
86	55	77	824.05
86	55	78	827.01
86	55	79	862.37
86	55	80	807
86	56	77	827.77
86	56	78	820.52
86	56	79	860.26
86	56	80	859.94
86	57	77	820.18
86	57	78	836.27
86	57	79	863.91
86	57	80	855.43
86	57	81	841.16
86	57	82	816.74
86	58	77	829.01
86	58	78	848.39
86	58	79	877.83
86	58	80	874.54
86	58	81	843.25
86	58	82	857.02
86	59	81	810.56
86	59	82	845.89
86	60	81	722.8
86	60	82	768.09
86	61	81	813.36
86	61	82	834.11
86	62	81	868.68
86	62	82	871.19
86	63	77	851.67
86	63	78	764.69
86	63	79	800.34
86	63	80	849.14
86	63	81	852.02
86	63	82	850.01
86	64	77	841.66
86	64	78	788.81
86	64	79	789.14
86	64	80	802.24
86	64	81	805.91
86	64	82	788.7
86	65	77	842.39
86	65	78	839.94
86	65	79	830.84
86	65	80	818.95
86	65	81	803.45
86	65	82	781.61
86	66	77	839.84
86	66	78	888.93
86	66	79	876.3
86	66	80	847.9
86	66	81	810.42
86	66	82	785.56
86	67	77	739.75
86	67	78	809.28
86	67	79	827.81
86	67	80	843.3
86	68	77	781.16
86	68	78	842.82
86	68	79	846.8
86	68	80	823.37
86	69	77	815.96
86	69	78	844.17
86	69	79	821.63
86	69	80	777.01
86	70	77	762.26
86	70	78	737.05
86	70	79	718.61
86	70	80	710.11
86	71	77	745.74
86	71	78	740.89
86	71	79	738.4
86	71	80	735.1
86	72	77	739.83
86	72	78	745.9
86	72	79	740.26
86	72	80	738.32
86	73	77	719.47
86	73	78	710.53
86	73	79	702.57
86	73	80	707.01
87	46	81	929.71
87	46	82	927.87
87	46	83	917.25
87	46	84	916.14
87	47	81	847.15
87	47	82	858.37
87	47	83	848.57
87	47	84	844.24
87	48	81	752.54
87	48	82	757.57
87	48	83	764.54
87	48	84	771.79
87	49	77	711.42
87	49	78	721.56
87	49	79	729.22
87	49	80	733.57
87	49	81	724.59
87	49	82	729.32
87	49	83	741.34
87	49	84	752.12
87	50	77	720.59
87	50	78	721.61
87	50	79	724.35
87	50	80	725.24
87	50	81	718.51
87	50	82	719.72
87	50	83	728.58
87	50	84	739.79
87	51	77	710.41
87	51	78	712.35
87	51	79	709.32
87	51	80	692.15
87	52	77	726.96
87	52	78	729.46
87	52	79	716.83
87	52	80	696.68
87	53	77	826.92
87	53	78	783.6
87	53	79	745.84
87	53	80	727.23
87	54	77	829.92
87	54	78	814.73
87	54	79	806.6
87	54	80	770.38
87	55	77	815.77
87	55	78	824.94
87	55	79	864.85
87	55	80	823.66
87	55	81	789.3
87	55	82	760.4
87	55	83	741.19
87	55	84	732.84
87	56	77	843.85
87	56	78	852.64
87	56	79	903.77
87	56	80	882.49
87	56	81	854.87
87	56	82	796.11
87	56	83	762.04
87	56	84	738.87
87	57	77	828.25
87	57	78	855.56
87	57	79	912.41
87	57	80	891.28
87	57	81	865.35
87	57	82	817.17
87	57	83	777.57
87	57	84	745.51
87	58	77	823
87	58	78	848.4
87	58	79	896.49
87	58	80	897.6
87	58	81	890.36
87	58	82	869.26
87	58	83	854.69
87	58	84	826.66
87	59	77	862.16
87	59	78	865.22
87	59	79	865.62
87	59	80	878.92
87	59	81	868.64
87	59	82	854.68
87	59	83	860.02
87	59	84	843.95
87	60	77	756.63
87	60	78	728.34
87	60	79	757.65
87	60	80	762.44
87	60	81	735.85
87	60	82	772.86
87	60	83	815.9
87	60	84	826.01
87	61	77	720.81
87	61	78	659.15
87	61	79	749.12
87	61	80	815.07
87	61	81	808.62
87	61	82	827.97
87	61	83	840.33
87	61	84	835.97
87	62	77	761.4
87	62	78	688.63
87	62	79	780.8
87	62	80	850.92
87	62	81	872.99
87	62	82	876.88
87	62	83	868.57
87	62	84	851.88
87	63	77	860.82
87	63	78	861.27
87	63	79	820.83
87	63	80	798.59
87	63	81	865.54
87	63	82	876.35
87	63	83	867.99
87	63	84	840.87
87	64	77	832.52
87	64	78	817.24
87	64	79	779.01
87	64	80	764.45
87	64	81	839.66
87	64	82	827.8
87	64	83	774.41
87	64	84	745.47
87	65	77	818.56
87	65	78	812.38
87	65	79	795.04
87	65	80	776.62
87	65	81	806.94
87	65	82	783.3
87	65	83	746.81
87	65	84	729.76
87	66	77	833.37
87	66	78	869.18
87	66	79	837.63
87	66	80	790.38
87	66	81	774.81
87	66	82	754.65
87	66	83	738.13
87	66	84	729.29
87	67	77	846.28
87	67	78	815.6
87	67	79	787.36
87	67	80	758.1
87	67	81	772.52
87	67	82	762.31
87	67	83	731.57
87	67	84	730.71
87	68	77	844.5
87	68	78	815.84
87	68	79	797.18
87	68	80	773.56
87	68	81	784.38
87	68	82	769.49
87	68	83	728.1
87	68	84	713.48
87	69	77	803.37
87	69	78	800.91
87	69	79	791.37
87	69	80	776.5
87	70	77	718.79
87	70	78	717.77
87	70	79	731.96
87	70	80	745.43
87	71	77	720.21
87	71	78	730.1
87	71	79	746.24
87	71	80	754.82
87	72	77	739.76
87	72	78	745.25
87	72	79	751.44
87	72	80	754.9
87	73	77	736.31
87	73	78	719.89
87	73	79	721.6
87	73	80	731.17
87	73	81	728.32
87	73	82	742.12
87	73	83	767.32
87	73	84	759.49
87	74	81	767.21
87	74	82	804.22
87	74	83	858.97
87	74	84	859.62
87	75	81	791.79
87	75	82	839.24
87	75	83	910.81
87	75	84	912.08
87	76	81	787.03
87	76	82	841.42
87	76	83	916.94
87	76	84	927.92
88	46	81	954.76
88	46	82	947.5
88	46	83	939.32
88	46	84	938.04
88	47	81	874.27
88	47	82	879.32
88	47	83	868.15
88	47	84	859.23
88	48	81	780.24
88	48	82	775.69
88	48	83	774.22
88	48	84	777.67
88	49	77	715.9
88	49	78	728.3
88	49	79	739.42
88	49	80	757.03
88	49	81	749.62
88	49	82	741.67
88	49	83	743.84
88	49	84	750.78
88	50	77	716.18
88	50	78	723.72
88	50	79	734.6
88	50	80	744.61
88	50	81	733.22
88	50	82	722.94
88	50	83	723.1
88	50	84	729.54
88	51	77	728.15
88	51	78	731.96
88	51	79	731.88
88	51	80	723.48
88	52	77	751.11
88	52	78	770.46
88	52	79	769.2
88	52	80	742.37
88	53	77	850.93
88	53	78	845.22
88	53	79	827.38
88	53	80	788.78
88	54	77	871.98
88	54	78	867.76
88	54	79	858.2
88	54	80	824.36
88	55	77	854.79
88	55	78	861.53
88	55	79	874.56
88	55	80	855.42
88	55	81	836.29
88	55	82	808.54
88	55	83	805.06
88	55	84	815.4
88	56	77	840.89
88	56	78	850.55
88	56	79	876.81
88	56	80	881.57
88	56	81	870.36
88	56	82	820.54
88	56	83	811.01
88	56	84	836.3
88	57	77	830.77
88	57	78	857.11
88	57	79	902.82
88	57	80	893.62
88	57	81	866.66
88	57	82	823.91
88	57	83	805.65
88	57	84	823.03
88	58	77	835.24
88	58	78	857.33
88	58	79	897.07
88	58	80	905.92
88	58	81	913.19
88	58	82	884.32
88	58	83	864.86
88	58	84	865.17
88	59	77	878.34
88	59	78	865.67
88	59	79	855.96
88	59	80	890.14
88	59	81	918.61
88	59	82	872.09
88	59	83	844.49
88	59	84	843.41
88	60	77	824.84
88	60	78	811.81
88	60	79	796.68
88	60	80	772.3
88	60	81	744.88
88	60	82	755.88
88	60	83	783.55
88	60	84	804.92
88	61	77	795.07
88	61	78	793.49
88	61	79	820.38
88	61	80	833.07
88	61	81	828.48
88	61	82	831.07
88	61	83	834.5
88	61	84	827.03
88	62	77	805.07
88	62	78	804.03
88	62	79	846.95
88	62	80	874.55
88	62	81	911.22
88	62	82	901.67
88	62	83	879.81
88	62	84	856.5
88	63	77	863.57
88	63	78	871.8
88	63	79	843.74
88	63	80	833.46
88	63	81	932.79
88	63	82	938.08
88	63	83	907.62
88	63	84	872.37
88	64	77	842.45
88	64	78	828.41
88	64	79	790.8
88	64	80	792.02
88	64	81	912.09
88	64	82	908.97
88	64	83	857.94
88	64	84	809.41
88	65	77	832.01
88	65	78	809.24
88	65	79	777.28
88	65	80	775.27
88	65	81	874.48
88	65	82	874.65
88	65	83	840.8
88	65	84	788.4
88	66	77	861.65
88	66	78	842.36
88	66	79	804.79
88	66	80	777.35
88	66	81	829.41
88	66	82	829.98
88	66	83	813.21
88	66	84	764.56
88	67	77	846.78
88	67	78	799.41
88	67	79	759.78
88	67	80	738.67
88	67	81	773.04
88	67	82	768.81
88	67	83	745.62
88	67	84	724.68
88	68	77	813.8
88	68	78	777.66
88	68	79	758.75
88	68	80	751.63
88	68	81	768.62
88	68	82	764.39
88	68	83	746.19
88	68	84	731.92
88	69	77	768.72
88	69	78	757.68
88	69	79	762.51
88	69	80	772.05
88	70	77	721.57
88	70	78	720.91
88	70	79	734.26
88	70	80	755.72
88	71	77	717.41
88	71	78	725.56
88	71	79	742.8
88	71	80	761.8
88	72	77	727.21
88	72	78	736.95
88	72	79	750.56
88	72	80	767.81
88	73	77	725.3
88	73	78	728.18
88	73	79	739.63
88	73	80	758.97
88	73	81	755.96
88	73	82	759.79
88	73	83	784.99
88	73	84	769.91
88	74	81	809.08
88	74	82	838.3
88	74	83	872.17
88	74	84	875.06
88	75	81	865.22
88	75	82	902.81
88	75	83	921.53
88	75	84	942.33
88	76	81	862.09
88	76	82	903.01
88	76	83	901.67
88	76	84	938.21
89	46	81	968.67
89	46	82	958.94
89	46	83	936.78
89	46	84	923.58
89	47	81	893.5
89	47	82	882.81
89	47	83	861.19
89	47	84	845.85
89	48	81	793.47
89	48	82	781.73
89	48	83	766.45
89	48	84	762.01
89	49	77	731.44
89	49	78	741.74
89	49	79	745.34
89	49	80	756.02
89	49	81	758.61
89	49	82	753.47
89	49	83	748.5
89	49	84	751.78
89	50	74	722.17
89	50	75	741.9
89	50	76	730.27
89	50	77	729.88
89	50	78	741.09
89	50	79	747.7
89	50	80	751.38
89	50	81	746.27
89	50	82	738.48
89	50	83	734.87
89	50	84	741.59
89	51	74	727.6
89	51	75	758.72
89	51	76	761.93
89	51	77	769.6
89	51	78	775.74
89	51	79	770.1
89	51	80	753.18
89	51	81	741.4
89	51	82	728.87
89	51	83	715.71
89	51	84	714.03
89	52	74	754.77
89	52	75	811.59
89	52	76	813.49
89	52	77	813.14
89	52	78	830.26
89	52	79	832.04
89	52	80	804.48
89	52	81	782.85
89	52	82	763.47
89	52	83	741.31
89	52	84	728.85
89	53	74	783.48
89	53	75	844.67
89	53	76	853.68
89	53	77	850.1
89	53	78	888.56
89	53	79	900.78
89	53	80	871.18
89	53	81	833.66
89	53	82	807.08
89	53	83	779.55
89	53	84	764.83
89	54	74	782.28
89	54	75	850.69
89	54	76	880.41
89	54	77	884.51
89	54	78	894.82
89	54	79	894.3
89	54	80	885.13
89	54	81	868.06
89	54	82	845.71
89	54	83	832.78
89	54	84	829.13
89	55	75	825.03
89	55	76	885.42
89	55	77	903.29
89	55	78	881.6
89	55	79	874.09
89	55	80	897.17
89	55	81	898.39
89	55	82	869.66
89	55	83	864.59
89	55	84	870
89	56	75	810.56
89	56	76	838.73
89	56	77	850.39
89	56	78	846.38
89	56	79	851.04
89	56	80	893.17
89	56	81	911.02
89	56	82	877.79
89	56	83	873.45
89	56	84	885.21
89	57	75	837.03
89	57	76	818.62
89	57	77	834.02
89	57	78	842.73
89	57	79	849.92
89	57	80	875.45
89	57	81	877.33
89	57	82	849.65
89	57	83	852.09
89	57	84	872.53
89	58	77	838.34
89	58	78	853.07
89	58	79	877.4
89	58	80	911.8
89	58	81	933.42
89	58	82	916.49
89	58	83	915.31
89	58	84	922.67
89	59	77	868.32
89	59	78	862.67
89	59	79	877.25
89	59	80	919.31
89	59	81	949.71
89	59	82	900.48
89	59	83	865.2
89	59	84	856.89
89	60	77	814.94
89	60	78	808.42
89	60	79	812.79
89	60	80	788.26
89	60	81	736.23
89	60	82	700.97
89	60	83	691.82
89	60	84	729.29
89	61	77	801.65
89	61	78	818.96
89	61	79	835.01
89	61	80	826.4
89	61	81	812.93
89	61	82	762.71
89	61	83	728.8
89	61	84	804.52
89	62	77	818.38
89	62	78	838.54
89	62	79	861.76
89	62	80	887.88
89	62	81	936.12
89	62	82	893.7
89	62	83	834.49
89	62	84	874.56
89	63	77	844.68
89	63	78	837.59
89	63	79	875.24
89	63	80	930.23
89	63	81	1023.1
89	63	82	1023.7
89	63	83	976.97
89	63	84	915.04
89	64	77	839.96
89	64	78	807.48
89	64	79	811.72
89	64	80	850.65
89	64	81	960.32
89	64	82	959.46
89	64	83	906.91
89	64	84	850.13
89	65	77	838.39
89	65	78	798.83
89	65	79	783.25
89	65	80	812.01
89	65	81	932.67
89	65	82	941.91
89	65	83	899.11
89	65	84	833.29
89	66	75	807.37
89	66	76	857.28
89	66	77	856.62
89	66	78	809.46
89	66	79	790.68
89	66	80	814.46
89	66	81	916.43
89	66	82	923.11
89	66	83	886.17
89	66	84	807.12
89	67	75	871.12
89	67	76	840.68
89	67	77	801.62
89	67	78	778.44
89	67	79	768.72
89	67	80	771.06
89	67	81	813.21
89	67	82	813.96
89	67	83	794.26
89	67	84	746.04
89	68	75	851.33
89	68	76	801.74
89	68	77	764.88
89	68	78	767.93
89	68	79	769.34
89	68	80	770.84
89	68	81	788.41
89	68	82	784.48
89	68	83	766.38
89	68	84	752.1
89	69	74	818.16
89	69	75	800.6
89	69	76	768.09
89	69	77	750.49
89	69	78	761.41
89	69	79	770.72
89	69	80	781.39
89	69	81	789.74
89	69	82	778.76
89	69	83	757.26
89	69	84	767.11
89	70	74	793.44
89	70	75	776.77
89	70	76	744.44
89	70	77	724.91
89	70	78	732.43
89	70	79	740.11
89	70	80	751.18
89	70	81	773.32
89	70	82	777.57
89	70	83	771.22
89	70	84	772.62
89	71	74	778.43
89	71	75	761.44
89	71	76	731.92
89	71	77	720.17
89	71	78	733.19
89	71	79	740.66
89	71	80	752.78
89	71	81	768.22
89	71	82	767
89	71	83	757.87
89	71	84	752.52
89	72	74	763.46
89	72	75	752.02
89	72	76	727.14
89	72	77	721.96
89	72	78	742.01
89	72	79	749.84
89	72	80	762.95
89	72	81	771.66
89	72	82	770.2
89	72	83	767.53
89	72	84	762.33
89	73	74	764.64
89	73	75	745.06
89	73	76	728.72
89	73	77	724.7
89	73	78	735.56
89	73	79	748.85
89	73	80	767.01
89	73	81	794.57
89	73	82	811.6
89	73	83	828.02
89	73	84	810.95
89	74	81	861.16
89	74	82	887.1
89	74	83	890.44
89	74	84	886.98
89	75	81	932.93
89	75	82	958.34
89	75	83	934.35
89	75	84	956.96
89	76	81	924.47
89	76	82	957.58
89	76	83	943.23
89	76	84	965.42
90	46	81	965.26
90	46	82	952.53
90	46	83	926.55
90	46	84	916.49
90	47	81	901.64
90	47	82	880.67
90	47	83	861.72
90	47	84	843.58
90	48	81	789.58
90	48	82	777.28
90	48	83	770.52
90	48	84	767.71
90	49	74	755.86
90	49	75	749.18
90	49	76	746.2
90	49	81	752.63
90	49	82	757.41
90	49	83	752.4
90	49	84	758.79
90	50	74	745.4
90	50	75	745.04
90	50	76	745.49
90	50	77	751.49
90	50	78	763.53
90	50	79	764.86
90	50	80	761.57
90	50	81	770.86
90	50	82	770.57
90	50	83	752.78
90	50	84	756.82
90	51	74	748.04
90	51	75	768.84
90	51	76	788.58
90	51	77	809.89
90	51	78	822.97
90	51	79	811.94
90	51	80	787.26
90	51	81	775.68
90	51	82	755.28
90	51	83	730.19
90	51	84	726.32
90	52	74	764.37
90	52	75	810.62
90	52	76	841.5
90	52	77	868.14
90	52	78	895.99
90	52	79	889.73
90	52	80	864.81
90	52	81	838.11
90	52	82	800.09
90	52	83	762.32
90	52	84	743.89
90	53	74	780.41
90	53	75	832.12
90	53	76	842.33
90	53	77	849.14
90	53	78	909.94
90	53	79	951.44
90	53	80	953.59
90	53	81	910.91
90	53	82	861.03
90	53	83	814.79
90	53	84	789.98
90	54	74	782.01
90	54	75	839.49
90	54	76	863.33
90	54	77	872.13
90	54	78	885.42
90	54	79	891.13
90	54	80	918.72
90	54	81	921.47
90	54	82	915.47
90	54	83	884.57
90	54	84	861.53
90	55	74	747.61
90	55	75	816.41
90	55	76	880.77
90	55	77	930.33
90	55	78	878.37
90	55	79	857
90	55	80	910.8
90	55	81	933.33
90	55	82	928.35
90	55	83	900.67
90	55	84	883.49
90	56	74	774.5
90	56	75	797.93
90	56	76	831.23
90	56	77	883.87
90	56	78	886.18
90	56	79	886.62
90	56	80	928.74
90	56	81	941.95
90	56	82	913.13
90	56	83	890.64
90	56	84	877.89
90	57	74	858.37
90	57	75	834.21
90	57	76	814.81
90	57	77	844.55
90	57	78	847.3
90	57	79	844.65
90	57	80	892.49
90	57	81	914.78
90	57	82	885.19
90	57	83	882.06
90	57	84	892.81
90	58	74	937.61
90	58	75	885.91
90	58	76	828.52
90	58	77	839.91
90	58	78	848.17
90	58	79	876.32
90	58	80	953.22
90	58	81	1001.3
90	58	82	979.02
90	58	83	976.91
90	58	84	985.96
90	59	75	875.42
90	59	76	861.08
90	59	77	849.06
90	59	78	866.82
90	59	79	938.5
90	59	80	998.83
90	59	81	1035.9
90	59	82	976.12
90	59	83	924.86
90	59	84	896.45
90	60	75	741.99
90	60	76	696.59
90	60	77	691.77
90	60	78	696.37
90	60	79	734.41
90	60	80	754.88
90	60	81	757.91
90	60	82	730.4
90	60	83	702.59
90	60	84	679.75
90	61	77	697.15
90	61	78	726.03
90	61	79	761.69
90	61	80	759.31
90	61	81	746.66
90	61	82	691.66
90	61	83	654.33
90	61	84	698.49
90	62	75	860.8
90	62	76	800.56
90	62	77	807.71
90	62	78	829.52
90	62	79	851.16
90	62	80	846.12
90	62	81	847.62
90	62	82	792.43
90	62	83	758.98
90	62	84	828.34
90	63	75	673.82
90	63	76	796.9
90	63	77	837.15
90	63	78	831.56
90	63	79	911.05
90	63	80	959.92
90	63	81	997.16
90	63	82	955.29
90	63	83	920.09
90	63	84	948.71
90	64	75	614.91
90	64	76	800.34
90	64	77	826.37
90	64	78	773.87
90	64	79	837.91
90	64	80	885.6
90	64	81	930.31
90	64	82	903.76
90	64	83	867.54
90	64	84	888.93
90	65	74	814.19
90	65	75	695.29
90	65	76	814.23
90	65	77	817.75
90	65	78	747.7
90	65	79	783.25
90	65	80	838.17
90	65	81	918.15
90	65	82	924.36
90	65	83	903.83
90	65	84	885.2
90	66	74	860.71
90	66	75	893.03
90	66	76	864.2
90	66	77	807.09
90	66	78	737.96
90	66	79	758.11
90	66	80	831.09
90	66	81	933.95
90	66	82	949.97
90	66	83	929.95
90	66	84	857.51
90	67	74	882
90	67	75	896.21
90	67	76	817.8
90	67	77	758.61
90	67	78	729.93
90	67	79	765.42
90	67	80	812.37
90	67	81	844.12
90	67	82	837.68
90	67	83	816.35
90	67	84	765.23
90	68	74	874.28
90	68	75	825.21
90	68	76	768.22
90	68	77	740.14
90	68	78	753.72
90	68	79	785.36
90	68	80	807.86
90	68	81	816.72
90	68	82	804.32
90	68	83	780.23
90	68	84	763.56
90	69	74	823.47
90	69	75	797.05
90	69	76	761.48
90	69	77	756.2
90	69	78	794.98
90	69	79	793.14
90	69	80	792.15
90	69	81	813.63
90	69	82	798.26
90	69	83	769.45
90	69	84	776.55
90	70	74	795.09
90	70	75	781.95
90	70	76	740.78
90	70	77	725.23
90	70	78	746.32
90	70	79	748.05
90	70	80	762.23
90	70	81	790.33
90	70	82	792.33
90	70	83	779.61
90	70	84	779.32
90	71	74	782.48
90	71	75	770.8
90	71	76	727.8
90	71	77	713.35
90	71	78	737.15
90	71	79	745.21
90	71	80	758.68
90	71	81	782.37
90	71	82	785.88
90	71	83	777.66
90	71	84	771.58
90	72	74	773.14
90	72	75	761.1
90	72	76	732.16
90	72	77	727.16
90	72	78	764.75
90	72	79	767.35
90	72	80	769.43
90	72	81	785.07
90	72	82	788.58
90	72	83	786.55
90	72	84	779.36
90	73	74	788.2
90	73	75	777.93
90	73	76	755.88
90	73	81	840.45
90	73	82	866.13
90	73	83	880
90	73	84	858.82
90	74	81	907.94
90	74	82	939.47
90	74	83	950.53
90	74	84	929.01
90	75	81	966.45
90	75	82	994.84
90	75	83	998.58
90	75	84	984.14
90	76	81	953.37
90	76	82	989.62
90	76	83	991.34
90	76	84	990.84
91	47	81	914.26
91	47	82	905.73
91	47	83	888.46
91	47	84	864.38
91	48	81	817.09
91	48	82	802.53
91	48	83	799.59
91	48	84	797.86
91	49	74	774.13
91	49	75	752.04
91	49	76	747.13
91	49	81	766.94
91	49	82	761.44
91	49	83	766.31
91	49	84	774.56
91	50	74	772.43
91	50	75	749.2
91	50	76	745.71
91	50	81	768.73
91	50	82	760.54
91	50	83	759.36
91	50	84	765.34
91	51	74	776.51
91	51	75	770.43
91	51	76	786.55
91	51	81	772.63
91	51	82	752.01
91	51	83	740.57
91	51	84	750.32
91	52	74	785.83
91	52	75	807.71
91	52	76	842.68
91	52	81	834.05
91	52	82	797.65
91	52	83	763.6
91	52	84	750.97
91	53	74	817.18
91	53	75	862.27
91	53	76	883.51
91	53	81	927.4
91	53	82	862.37
91	53	83	806.38
91	53	84	776.35
91	54	74	837.6
91	54	75	886.96
91	54	76	903.57
91	54	81	943.05
91	54	82	932.28
91	54	83	882.41
91	54	84	844.18
91	55	74	821.27
91	55	75	852.08
91	55	76	887.6
91	55	81	953.95
91	55	82	956.15
91	55	83	915.75
91	55	84	891.83
91	56	74	811.18
91	56	75	833.42
91	56	76	870.37
91	56	81	974.91
91	56	82	942.65
91	56	83	915.93
91	56	84	897.38
91	57	74	849.14
91	57	75	837.45
91	57	76	848.25
91	57	77	904.4
91	57	78	932.35
91	57	79	955.64
91	57	80	962.5
91	57	81	954.9
91	57	82	918.4
91	57	83	904.37
91	57	84	903.77
91	58	74	927.81
91	58	75	873.53
91	58	76	842.73
91	58	77	898.37
91	58	78	933.23
91	58	79	978.61
91	58	80	1004.6
91	58	81	1015.7
91	58	82	988.83
91	58	83	987.19
91	58	84	1000.8
91	59	74	904.47
91	59	75	897.5
91	59	76	892.59
91	59	77	901.27
91	59	78	924.78
91	59	79	977.99
91	59	80	1000.7
91	59	81	1016.2
91	59	82	969.91
91	59	83	942.81
91	59	84	918.61
91	60	74	791.12
91	60	75	711.68
91	60	76	619.74
91	60	77	683.88
91	60	78	718.24
91	60	79	728.81
91	60	80	761.38
91	60	81	785.68
91	60	82	775.34
91	60	83	746.68
91	60	84	696.57
91	61	74	732.59
91	61	75	625.71
91	61	76	519.85
91	61	77	652.02
91	61	78	748.61
91	61	79	768.76
91	61	80	779.41
91	61	81	765.63
91	61	82	739.83
91	61	83	678.71
91	61	84	633.58
91	62	74	855.18
91	62	75	732.81
91	62	76	676.42
91	62	77	776.05
91	62	78	860.37
91	62	79	888.51
91	62	80	879.87
91	62	81	854.93
91	62	82	828.45
91	62	83	784.12
91	62	84	789.81
91	63	74	809.08
91	63	75	685.86
91	63	76	814.72
91	63	77	851.45
91	63	78	853.81
91	63	79	923.83
91	63	80	971.88
91	63	81	1008.2
91	63	82	958.51
91	63	83	917.75
91	63	84	961.36
91	64	74	828.07
91	64	75	740.2
91	64	76	852.75
91	64	77	835.7
91	64	78	790.17
91	64	79	846.69
91	64	80	893.76
91	64	81	933.79
91	64	82	898.75
91	64	83	871.87
91	64	84	912.24
91	65	74	896.07
91	65	75	889.26
91	65	76	837.01
91	65	77	798.29
91	65	78	749.86
91	65	79	785.07
91	65	80	839.2
91	65	81	907.38
91	65	82	917.06
91	65	83	917.02
91	65	84	921.17
91	66	74	891.09
91	66	75	931.32
91	66	76	850.01
91	66	77	795.55
91	66	78	746.92
91	66	79	748.74
91	66	80	808.54
91	66	81	907.95
91	66	82	944.01
91	66	83	951.57
91	66	84	900.49
91	67	74	894.47
91	67	75	906.43
91	67	76	811.42
91	67	81	852.04
91	67	82	870.41
91	67	83	867.38
91	67	84	812.54
91	68	74	880.6
91	68	75	846.25
91	68	76	768.29
91	68	81	825.82
91	68	82	828.34
91	68	83	813.74
91	68	84	784.47
91	69	74	825.82
91	69	75	788.36
91	69	76	751.23
91	69	81	801.28
91	69	82	792.08
91	69	83	776.46
91	69	84	777.51
91	70	74	800.24
91	70	75	791.14
91	70	76	749.38
91	70	81	779.87
91	70	82	780.66
91	70	83	776.2
91	70	84	771.23
91	71	74	789.45
91	71	75	794.18
91	71	76	747.84
91	71	81	787.65
91	71	82	792.02
91	71	83	790.03
91	71	84	785.49
91	72	74	778.64
91	72	75	762.4
91	72	76	741.49
91	72	81	807.37
91	72	82	812.47
91	72	83	810.2
91	72	84	809.27
91	73	74	788.93
91	73	75	772.53
91	73	76	757.76
91	73	81	869.14
91	73	82	893.56
91	73	83	907.08
91	73	84	892.57
91	74	74	799.07
91	74	75	784.63
91	74	76	762.61
91	74	81	931.4
91	74	82	963.7
91	74	83	992.33
91	74	84	969.72
91	75	81	982.25
91	75	82	1005.4
91	75	83	1040.2
91	75	84	1021.7
91	76	81	955.76
91	76	82	990.49
91	76	83	1025.4
91	76	84	1020.1
92	47	81	966.95
92	47	82	953.72
92	47	83	923.95
92	47	84	925.12
92	48	81	872.21
92	48	82	861.24
92	48	83	852.91
92	48	84	858.92
92	49	74	783.9
92	49	75	776.22
92	49	76	758.45
92	49	81	798.22
92	49	82	796.31
92	49	83	805.07
92	49	84	811.55
92	50	74	788.76
92	50	75	763.71
92	50	76	744.14
92	50	81	790.66
92	50	82	772.85
92	50	83	770.13
92	50	84	779.75
92	51	74	801.73
92	51	75	762.16
92	51	76	760.33
92	51	81	779.33
92	51	82	758.52
92	51	83	755.07
92	51	84	784.01
92	52	74	808.61
92	52	75	790.24
92	52	76	810.81
92	52	81	799.3
92	52	82	768.75
92	52	83	754.06
92	52	84	763.38
92	53	74	866.69
92	53	75	894.71
92	53	76	897.46
92	53	81	855.51
92	53	82	804.83
92	53	83	764.52
92	53	84	746.69
92	54	74	917.18
92	54	75	959.37
92	54	76	945.14
92	54	81	884.48
92	54	82	858.44
92	54	83	815.23
92	54	84	780.72
92	55	74	890.49
92	55	75	894.83
92	55	76	915.14
92	55	81	910.79
92	55	82	903.17
92	55	83	876.07
92	55	84	852.05
92	56	74	875.09
92	56	75	896.31
92	56	76	915.63
92	56	81	947.98
92	56	82	919.96
92	56	83	907.28
92	56	84	895.56
92	57	74	873.56
92	57	75	879.66
92	57	76	882.41
92	57	77	903.87
92	57	78	940.6
92	57	79	968.66
92	57	80	961.54
92	57	81	940.67
92	57	82	903.89
92	57	83	892.44
92	57	84	890.86
92	58	74	906.21
92	58	75	866.54
92	58	76	847.82
92	58	77	892.37
92	58	78	931.84
92	58	79	981.74
92	58	80	992.98
92	58	81	976.76
92	58	82	939.7
92	58	83	938.95
92	58	84	953.08
92	59	74	986.98
92	59	75	954.75
92	59	76	914.37
92	59	77	932.27
92	59	78	965.52
92	59	79	1002.1
92	59	80	980.5
92	59	81	961.01
92	59	82	921.98
92	59	83	909.03
92	59	84	900.27
92	60	74	899.4
92	60	75	826.12
92	60	76	714.8
92	60	77	765.5
92	60	78	784.15
92	60	79	760.23
92	60	80	783.98
92	60	81	821.76
92	60	82	824.4
92	60	83	811.98
92	60	84	781.96
92	61	74	810.12
92	61	75	695.42
92	61	76	581.04
92	61	77	721.49
92	61	78	797.96
92	61	79	769.88
92	61	80	816.83
92	61	81	875.8
92	61	82	903.91
92	61	83	864.99
92	61	84	753.56
92	62	74	832.15
92	62	75	660.43
92	62	76	587.12
92	62	77	767.17
92	62	78	894.09
92	62	79	865.6
92	62	80	899.27
92	62	81	945.06
92	62	82	970.96
92	62	83	942.85
92	62	84	866.38
92	63	74	787.67
92	63	75	717.57
92	63	76	814.86
92	63	77	867.93
92	63	78	887.09
92	63	79	918.38
92	63	80	969.95
92	63	81	1024.1
92	63	82	1009.6
92	63	83	989.87
92	63	84	983.57
92	64	74	783.42
92	64	75	787.77
92	64	76	880.12
92	64	77	873.42
92	64	78	840.47
92	64	79	839.04
92	64	80	880.44
92	64	81	941.24
92	64	82	937.43
92	64	83	929.01
92	64	84	929.65
92	65	74	841.12
92	65	75	904.29
92	65	76	858.39
92	65	77	839.55
92	65	78	816.96
92	65	79	787.16
92	65	80	823.47
92	65	81	889.27
92	65	82	919.24
92	65	83	938.68
92	65	84	938.79
92	66	74	867.46
92	66	75	918.44
92	66	76	864.43
92	66	77	844.62
92	66	78	827.6
92	66	79	784.22
92	66	80	803.33
92	66	81	872.21
92	66	82	922.31
92	66	83	948.9
92	66	84	936.15
92	67	74	894.43
92	67	75	904.21
92	67	76	848.01
92	67	81	838.33
92	67	82	878.26
92	67	83	901.67
92	67	84	878.57
92	68	74	912.58
92	68	75	865.13
92	68	76	817.11
92	68	81	819.55
92	68	82	835.16
92	68	83	841.87
92	68	84	823.57
92	69	74	856.69
92	69	75	823.84
92	69	76	793.01
92	69	81	794.38
92	69	82	784.34
92	69	83	780.88
92	69	84	776.45
92	70	74	811.69
92	70	75	786.43
92	70	76	756.69
92	70	81	774.84
92	70	82	771.15
92	70	83	771.25
92	70	84	769.09
92	71	74	789.04
92	71	75	767.87
92	71	76	733.18
92	71	81	795.77
92	71	82	796.58
92	71	83	795.2
92	71	84	803.4
92	72	74	821.34
92	72	75	801.86
92	72	76	767.72
92	72	81	843.73
92	72	82	844.02
92	72	83	835
92	72	84	852.08
92	73	74	816.39
92	73	75	788.29
92	73	76	763.29
92	73	81	901.63
92	73	82	913.18
92	73	83	918.18
92	73	84	915.25
92	74	74	800.34
92	74	75	766.76
92	74	76	740.48
92	74	81	950.36
92	74	82	974.58
92	74	83	1004.8
92	74	84	985.52
92	75	81	982.16
92	75	82	1006.4
92	75	83	1054.9
92	75	84	1046.2
92	76	81	949.33
92	76	82	979.17
92	76	83	1028.7
92	76	84	1034.3
93	49	74	800.36
93	49	75	797.03
93	49	76	770.89
93	50	74	795.04
93	50	75	778.52
93	50	76	752.23
93	50	81	799.12
93	50	82	782.96
93	50	83	780.72
93	50	84	809.56
93	51	74	799.65
93	51	75	757.88
93	51	76	742.35
93	51	81	795.02
93	51	82	774.73
93	51	83	773.3
93	51	84	818.49
93	52	74	813.41
93	52	75	793.28
93	52	76	772.21
93	52	81	781.99
93	52	82	756.55
93	52	83	757.53
93	52	84	799.79
93	53	74	869.55
93	53	75	875.85
93	53	76	848.97
93	53	81	762.8
93	53	82	737.98
93	53	83	734.59
93	53	84	757.3
93	54	71	739.35
93	54	72	732.84
93	54	73	848.66
93	54	74	922.98
93	54	75	945.46
93	54	76	917.83
93	54	81	784.83
93	54	82	752.82
93	54	83	734.32
93	54	84	720.17
93	55	71	789.85
93	55	72	757.33
93	55	73	848.52
93	55	74	928.5
93	55	75	945.42
93	55	76	951.99
93	55	81	817.49
93	55	82	782.41
93	55	83	772.39
93	55	84	762.17
93	56	71	879.34
93	56	72	812.44
93	56	73	860.87
93	56	74	924.55
93	56	75	934.67
93	56	76	940.7
93	56	81	855.86
93	56	82	818.68
93	56	83	815.94
93	56	84	807.66
93	57	71	964.95
93	57	72	880.35
93	57	73	881.93
93	57	74	897.99
93	57	75	900.36
93	57	76	908.72
93	57	77	918.07
93	57	78	942.48
93	57	79	945.27
93	57	80	912.51
93	58	71	986.46
93	58	72	964.27
93	58	73	928.83
93	58	74	846.72
93	58	75	860.99
93	58	76	877.46
93	58	77	905.95
93	58	78	921.7
93	58	79	949.58
93	58	80	947.93
93	59	71	950.32
93	59	72	968.08
93	59	73	984
93	59	74	981.54
93	59	75	946.46
93	59	76	913.8
93	59	77	928.59
93	59	78	968.39
93	59	79	1001.6
93	59	80	951.5
93	60	71	918.74
93	60	72	950.81
93	60	73	901.6
93	60	74	887.31
93	60	75	866.97
93	60	76	831.16
93	60	77	815.95
93	60	78	796.11
93	60	79	754.59
93	60	80	803.74
93	61	74	774.11
93	61	75	745.63
93	61	76	755.89
93	61	77	794.06
93	61	78	791.9
93	61	79	742.01
93	61	80	837.36
93	62	71	949.25
93	62	72	1026.2
93	62	73	1011.6
93	62	74	830.19
93	62	75	724.8
93	62	76	705.8
93	62	77	824.56
93	62	78	871.49
93	62	79	819.4
93	62	80	897.3
93	63	71	889.96
93	63	72	944.43
93	63	73	930.18
93	63	74	865.91
93	63	75	838.15
93	63	76	845.49
93	63	77	872.48
93	63	78	888.26
93	63	79	906.13
93	63	80	955.3
93	64	71	881.62
93	64	72	895.53
93	64	73	826.68
93	64	74	855.74
93	64	75	879.11
93	64	76	900.35
93	64	77	896.38
93	64	78	874.17
93	64	79	840.9
93	64	80	858.7
93	65	71	908.37
93	65	72	944.84
93	65	73	859.78
93	65	74	846.46
93	65	75	876.95
93	65	76	898.03
93	65	77	895.48
93	65	78	872.67
93	65	79	804.98
93	65	80	807.11
93	66	71	910.86
93	66	72	961.84
93	66	73	914.05
93	66	74	927.02
93	66	75	946.03
93	66	76	915.44
93	67	71	891.73
93	67	72	972.56
93	67	73	952.19
93	67	74	951.39
93	67	75	947.26
93	67	76	909.79
93	67	81	802.95
93	67	82	828.11
93	67	83	859.21
93	67	84	894.69
93	68	71	857.1
93	68	72	987.48
93	68	73	981.25
93	68	74	946.54
93	68	75	904.27
93	68	76	875.85
93	68	81	805.36
93	68	82	803.17
93	68	83	808.68
93	68	84	833.21
93	69	71	761.66
93	69	72	914.96
93	69	73	909.76
93	69	74	878.53
93	69	75	848.86
93	69	76	831.04
93	69	81	810.87
93	69	82	792.96
93	69	83	774.45
93	69	84	769.47
93	70	74	824.33
93	70	75	791.54
93	70	76	785.74
93	70	81	791.17
93	70	82	772.06
93	70	83	754.45
93	70	84	762.76
93	71	74	791.04
93	71	75	753.25
93	71	76	754.31
93	71	81	806.74
93	71	82	791.71
93	71	83	781.08
93	71	84	805.02
93	72	74	825.22
93	72	75	823.96
93	72	76	792.6
93	72	81	868.91
93	72	82	866.22
93	72	83	860.56
93	72	84	886.63
93	73	74	833.82
93	73	75	824.61
93	73	76	787.83
93	73	81	931.99
93	73	82	937.73
93	73	83	932.31
93	73	84	939.06
93	74	74	842
93	74	75	806.11
93	74	76	769.87
94	49	74	818.01
94	49	75	807.98
94	49	76	782.66
94	50	71	878.34
94	50	72	870.73
94	50	73	831.06
94	50	74	810.12
94	50	75	789.44
94	50	76	762.77
94	51	71	873.19
94	51	72	872.95
94	51	73	844.83
94	51	74	808.15
94	51	75	765.01
94	51	76	739.54
94	52	71	854.5
94	52	72	848.19
94	52	73	841.71
94	52	74	826.89
94	52	75	805.39
94	52	76	763.28
94	53	69	670.45
94	53	70	789.76
94	53	71	826.3
94	53	72	820.6
94	53	73	853.38
94	53	74	863.93
94	53	75	847.73
94	53	76	807.29
94	54	69	642.04
94	54	70	739.25
94	54	71	798.8
94	54	72	801.61
94	54	73	870.99
94	54	74	905.44
94	54	75	895
94	54	76	871.21
94	54	78	887.67
94	54	79	839.09
94	54	80	782.3
94	55	69	630.31
94	55	70	729.62
94	55	71	800.06
94	55	72	772.76
94	55	73	855.57
94	55	74	929.24
94	55	75	958.83
94	55	76	950.84
94	55	78	922.73
94	55	79	870.74
94	55	80	806.53
94	56	69	643.56
94	56	70	758.44
94	56	71	858.5
94	56	72	811.34
94	56	73	874.64
94	56	74	937.68
94	56	75	949.93
94	56	76	942.42
94	56	78	1002.6
94	56	79	985.37
94	56	80	880.59
94	57	71	955.3
94	57	72	879.82
94	57	73	891.09
94	57	74	916.38
94	57	75	918.92
94	57	76	928.22
94	57	77	943.56
94	57	78	988.51
94	57	79	973.3
94	57	80	915.91
94	58	71	1003.1
94	58	72	941.67
94	58	73	894.95
94	58	74	844.65
94	58	75	882.39
94	58	76	919.25
94	58	77	951.85
94	58	78	958.58
94	58	79	973.09
94	58	80	967.99
94	59	71	991.79
94	59	72	980.89
94	59	73	978.07
94	59	74	974.98
94	59	75	952.27
94	59	76	926.38
94	59	77	921.97
94	59	78	969
94	59	79	1021.1
94	59	80	986.07
94	60	71	893.65
94	60	72	902.42
94	60	73	848.46
94	60	74	831.92
94	60	75	848.58
94	60	76	869.93
94	60	77	811.39
94	60	78	760.38
94	60	79	718.16
94	60	80	824.58
94	61	71	840.86
94	61	72	839.63
94	61	73	692.61
94	61	74	681.91
94	61	75	769.42
94	61	76	870.02
94	61	77	828.52
94	61	78	767.55
94	61	79	702.45
94	61	80	838.51
94	62	71	890.62
94	62	72	926.91
94	62	73	859.49
94	62	74	825.54
94	62	75	850.22
94	62	76	888.3
94	62	77	898.05
94	62	78	864.7
94	62	79	823.22
94	62	80	899.04
94	63	71	914.48
94	63	72	941.96
94	63	73	929.29
94	63	74	962.97
94	63	75	971.78
94	63	76	927.68
94	63	77	901.05
94	63	78	893.84
94	63	79	912.24
94	63	80	959.04
94	64	71	921
94	64	72	941.16
94	64	73	926.17
94	64	74	976.78
94	64	75	972.63
94	64	76	936.94
94	64	77	924
94	64	78	906.42
94	64	79	878.91
94	64	80	882.67
94	65	71	928.33
94	65	72	981.77
94	65	73	963.16
94	65	74	921.42
94	65	75	899.18
94	65	76	935.17
94	65	77	945.98
94	65	78	924.06
94	65	79	877.47
94	65	80	856.63
94	66	71	909.6
94	66	72	970.52
94	66	73	971.05
94	66	74	976.64
94	66	75	976.93
94	66	76	956.66
94	66	78	936.89
94	66	79	945.89
94	66	80	904.26
94	67	69	726.51
94	67	70	781.84
94	67	71	862.84
94	67	72	950.04
94	67	73	963.33
94	67	74	974.5
94	67	75	973.9
94	67	76	942.23
94	67	78	939.87
94	67	79	926.96
94	67	80	876.68
94	68	69	662.18
94	68	70	702.31
94	68	71	826.18
94	68	72	953.57
94	68	73	960.85
94	68	74	948.48
94	68	75	925.99
94	68	76	896.92
94	68	78	917.24
94	68	79	882.83
94	68	80	847.31
94	69	69	679.3
94	69	70	677.56
94	69	71	759.22
94	69	72	871.27
94	69	73	888.27
94	69	74	884.51
94	69	75	862.17
94	69	76	834.07
94	69	78	860.27
94	69	79	835.05
94	69	80	820.34
94	70	69	693.28
94	70	70	663.64
94	70	71	716.61
94	70	72	824.02
94	70	73	843.19
94	70	74	829.74
94	70	75	802.21
94	70	76	796.04
94	71	71	709.46
94	71	72	829.01
94	71	73	829.47
94	71	74	797.01
94	71	75	759.43
94	71	76	776.13
94	72	71	707.39
94	72	72	839.33
94	72	73	844.46
94	72	74	834.31
94	72	75	825.12
94	72	76	802.03
94	73	71	704.12
94	73	72	848.25
94	73	73	855.04
94	73	74	844.32
94	73	75	836.3
94	73	76	807.69
94	74	74	849.63
94	74	75	828.25
94	74	76	807.85
95	50	71	891.49
95	50	72	873.21
95	50	73	854.47
95	51	71	883.29
95	51	72	867.77
95	51	73	870.02
95	52	71	877.28
95	52	72	869.94
95	52	73	890.33
95	53	69	671.39
95	53	70	819.94
95	53	71	869.71
95	53	72	858.68
95	53	73	888.92
95	53	77	872.95
95	53	78	927.42
95	53	79	919.72
95	53	80	889.78
95	54	69	652.65
95	54	70	769.36
95	54	71	830.43
95	54	72	838.31
95	54	73	873.75
95	54	77	922.71
95	54	78	990.03
95	54	79	947.41
95	54	80	891.3
95	55	69	645.59
95	55	70	746.23
95	55	71	824.08
95	55	72	817.26
95	55	73	859.58
95	55	77	950.62
95	55	78	1012.8
95	55	79	968.72
95	55	80	894.93
95	56	69	660.4
95	56	70	754.93
95	56	71	850.81
95	56	72	826.82
95	56	73	867.78
95	56	77	905.07
95	56	78	1019.2
95	56	79	1010.1
95	56	80	935.6
95	57	69	768.22
95	57	70	834.49
95	57	71	942.57
95	57	72	886.19
[truncated: 7,412 more rows]
