# Supplementary material for: From mathematics to medicine: A practical primer on topological data analysis (TDA) and the development of related analytic tools for the functional discovery of latent structure in fMRI data
Source: PLoS One. 2021 Aug 12;16(8):e0255859. doi: 10.1371/journal.pone.0255859 (PMC8360597; doi:10.1371/journal.pone.0255859)
Supplement: S1 Data — The included archive of .csv files has one .csv file for each time index. Each .csv file contains a single matrix, which has one column for each of the spatial coordinates x, y, z and one column for the fMRI signal amplitude at voxel (x, y, z) at that time index. This is normalized scan data for a single patient from our study, described in the paper, with an ACC (anterior cingulate cortex) mask applied. This is the data we used, together with our software implementation of our workflow (available at https://github.com/regalski/Wayne-State-TDA), to produce the persistence diagrams, vineyards, and loop locations pictured in the figures and described in the Workflow section of our paper. (ZIP) [file pone.0255859.s004.zip › lea2002_145_121_121_time_278_rdACC.csv]

86	49	77	699.53
86	49	78	701.85
86	49	79	720.45
86	49	80	729.19
86	50	77	698.17
86	50	78	697.82
86	50	79	696.42
86	50	80	685.93
86	51	77	682.77
86	51	78	697.46
86	51	79	701.38
86	51	80	699.81
86	52	77	680.26
86	52	78	708.3
86	52	79	714.21
86	52	80	717.25
86	53	77	783.56
86	53	78	761.68
86	53	79	739.85
86	53	80	718.13
86	54	77	823.08
86	54	78	823.91
86	54	79	813.31
86	54	80	799.37
86	55	77	801.07
86	55	78	849.03
86	55	79	865.36
86	55	80	866.04
86	56	77	818.77
86	56	78	856.54
86	56	79	888.3
86	56	80	894.96
86	57	77	810.19
86	57	78	855.35
86	57	79	884.96
86	57	80	877.41
86	57	81	857.12
86	57	82	835.75
86	58	77	808.08
86	58	78	841.44
86	58	79	878.9
86	58	80	873.63
86	58	81	864.35
86	58	82	865.15
86	59	81	828.61
86	59	82	839.94
86	60	81	708.89
86	60	82	760.22
86	61	81	781.47
86	61	82	802.2
86	62	81	864.69
86	62	82	845.21
86	63	77	813.81
86	63	78	783.84
86	63	79	852.47
86	63	80	856.25
86	63	81	816.1
86	63	82	822.08
86	64	77	805.63
86	64	78	765.79
86	64	79	823.13
86	64	80	819.22
86	64	81	771.86
86	64	82	753.67
86	65	77	797.44
86	65	78	789
86	65	79	830.87
86	65	80	816.98
86	65	81	766.5
86	65	82	752.68
86	66	77	813.91
86	66	78	887.92
86	66	79	865.26
86	66	80	821.91
86	66	81	758.46
86	66	82	757.59
86	67	77	762.69
86	67	78	827.21
86	67	79	825.75
86	67	80	813.31
86	68	77	794.2
86	68	78	824.84
86	68	79	820.84
86	68	80	811.46
86	69	77	817.86
86	69	78	801.12
86	69	79	791.64
86	69	80	785.08
86	70	77	726.29
86	70	78	716.12
86	70	79	707.7
86	70	80	728.2
86	71	77	705.77
86	71	78	704.92
86	71	79	696.44
86	71	80	718.15
86	72	77	724.8
86	72	78	716.85
86	72	79	697.21
86	72	80	716.32
86	73	77	718.47
86	73	78	707.51
86	73	79	687.53
86	73	80	716
87	46	81	939.74
87	46	82	919.94
87	46	83	902.32
87	46	84	909.22
87	47	81	830.28
87	47	82	835.48
87	47	83	845.65
87	47	84	838.32
87	48	81	745.49
87	48	82	756.55
87	48	83	770.54
87	48	84	769.81
87	49	77	721.49
87	49	78	758.61
87	49	79	741.25
87	49	80	725.57
87	49	81	709.61
87	49	82	717.37
87	49	83	728.39
87	49	84	732.17
87	50	77	720.63
87	50	78	737.67
87	50	79	726.45
87	50	80	705.34
87	50	81	676.59
87	50	82	677.78
87	50	83	694.63
87	50	84	706.84
87	51	77	719.41
87	51	78	718.38
87	51	79	717.36
87	51	80	718.21
87	52	77	741.03
87	52	78	729.54
87	52	79	732.89
87	52	80	742.79
87	53	77	818.95
87	53	78	799.65
87	53	79	783.95
87	53	80	754.38
87	54	77	832.92
87	54	78	852.79
87	54	79	841.68
87	54	80	806.44
87	55	77	789.84
87	55	78	867.99
87	55	79	888.9
87	55	80	860.71
87	55	81	814.37
87	55	82	753.45
87	55	83	742.2
87	55	84	743.83
87	56	77	810.85
87	56	78	866.64
87	56	79	902.84
87	56	80	892.54
87	56	81	848.9
87	56	82	784.13
87	56	83	767.04
87	56	84	750.81
87	57	77	828.23
87	57	78	876.61
87	57	79	904.42
87	57	80	900.24
87	57	81	877.35
87	57	82	832.18
87	57	83	791.55
87	57	84	756.48
87	58	77	842.05
87	58	78	875.44
87	58	79	896.52
87	58	80	887.63
87	58	81	880.45
87	58	82	876.39
87	58	83	852.84
87	58	84	817.76
87	59	77	854.12
87	59	78	863.18
87	59	79	878.7
87	59	80	838.05
87	59	81	817.67
87	59	82	842.66
87	59	83	835
87	59	84	817.93
87	60	77	761.68
87	60	78	754.4
87	60	79	787.72
87	60	80	749.45
87	60	81	727.87
87	60	82	747.92
87	60	83	747.96
87	60	84	743.11
87	61	77	710.96
87	61	78	699.24
87	61	79	775.21
87	61	80	794.15
87	61	81	797.72
87	61	82	789.05
87	61	83	781.32
87	61	84	782.94
87	62	77	753.39
87	62	78	742.63
87	62	79	822.79
87	62	80	856.86
87	62	81	878.01
87	62	82	850.93
87	62	83	835.6
87	62	84	827.89
87	63	77	839.93
87	63	78	843.36
87	63	79	853.89
87	63	80	855.65
87	63	81	843.61
87	63	82	847.42
87	63	83	852.07
87	63	84	834.91
87	64	77	825.49
87	64	78	820.2
87	64	79	816.98
87	64	80	813.41
87	64	81	796.61
87	64	82	796.75
87	64	83	789.39
87	64	84	773.44
87	65	77	814.63
87	65	78	811.46
87	65	79	809.1
87	65	80	794.62
87	65	81	760.87
87	65	82	758.21
87	65	83	754.78
87	65	84	740.78
87	66	77	832.42
87	66	78	855.21
87	66	79	822.65
87	66	80	780.36
87	66	81	726.74
87	66	82	731.56
87	66	83	729.08
87	66	84	711.29
87	67	77	817.25
87	67	78	816.6
87	67	79	791.36
87	67	80	758.03
87	67	81	724.42
87	67	82	707.22
87	67	83	697.52
87	67	84	699.69
87	68	77	797.5
87	68	78	793.92
87	68	79	787.28
87	68	80	767.61
87	68	81	742.41
87	68	82	707.53
87	68	83	681.13
87	68	84	685.48
87	69	77	752.4
87	69	78	759.93
87	69	79	770.41
87	69	80	767.56
87	70	77	704.75
87	70	78	713.72
87	70	79	717.96
87	70	80	741.48
87	71	77	705.25
87	71	78	716.13
87	71	79	717.27
87	71	80	737.86
87	72	77	710.73
87	72	78	714.2
87	72	79	720.4
87	72	80	738.93
87	73	77	704.27
87	73	78	699.83
87	73	79	711.56
87	73	80	736.18
87	73	81	763.38
87	73	82	737.18
87	73	83	734.33
87	73	84	778.48
87	74	81	796.27
87	74	82	789.29
87	74	83	802.06
87	74	84	832.72
87	75	81	820.79
87	75	82	832.25
87	75	83	848.88
87	75	84	853.14
87	76	81	807.08
87	76	82	836.51
87	76	83	861.06
87	76	84	864.99
88	46	81	946.82
88	46	82	940.57
88	46	83	931.4
88	46	84	930.12
88	47	81	856.41
88	47	82	854.44
88	47	83	855.24
88	47	84	847.32
88	48	81	764.21
88	48	82	768.68
88	48	83	776.21
88	48	84	771.68
88	49	77	726.96
88	49	78	755.32
88	49	79	742.42
88	49	80	735.05
88	49	81	728.67
88	49	82	733.73
88	49	83	743.89
88	49	84	739.83
88	50	77	712.2
88	50	78	738.79
88	50	79	740.7
88	50	80	727.69
88	50	81	704.29
88	50	82	704
88	50	83	715.14
88	50	84	720.58
88	51	77	737.17
88	51	78	735.98
88	51	79	737.89
88	51	80	736.52
88	52	77	808.1
88	52	78	773.49
88	52	79	769.24
88	52	80	770.46
88	53	77	836.95
88	53	78	834.25
88	53	79	825.44
88	53	80	805.84
88	54	77	843.98
88	54	78	869.78
88	54	79	865.22
88	54	80	843.36
88	55	77	841.8
88	55	78	883.56
88	55	79	892.58
88	55	80	879.43
88	55	81	835.33
88	55	82	795.61
88	55	83	818.14
88	55	84	831.44
88	56	77	842.89
88	56	78	873.58
88	56	79	898.87
88	56	80	901.6
88	56	81	859.37
88	56	82	811.58
88	56	83	831.06
88	56	84	844.28
88	57	77	836.75
88	57	78	877.13
88	57	79	908.85
88	57	80	911.61
88	57	81	876.58
88	57	82	829.84
88	57	83	814.59
88	57	84	818.99
88	58	77	835.25
88	58	78	875.31
88	58	79	908.09
88	58	80	903.95
88	58	81	890.23
88	58	82	883.4
88	58	83	858.95
88	58	84	834.23
88	59	77	851.3
88	59	78	867.68
88	59	79	882.03
88	59	80	852.21
88	59	81	836.57
88	59	82	857.99
88	59	83	830.38
88	59	84	794.33
88	60	77	815.82
88	60	78	812.84
88	60	79	809.71
88	60	80	766.3
88	60	81	738.88
88	60	82	717.94
88	60	83	708.67
88	60	84	709.05
88	61	77	792.15
88	61	78	794.6
88	61	79	819.5
88	61	80	819.23
88	61	81	818.72
88	61	82	787.33
88	61	83	786.72
88	61	84	814.12
88	62	77	815.12
88	62	78	818.09
88	62	79	860.98
88	62	80	880.53
88	62	81	902.32
88	62	82	872.85
88	62	83	869.98
88	62	84	897.58
88	63	77	855.66
88	63	78	857.91
88	63	79	845.82
88	63	80	870.5
88	63	81	899.87
88	63	82	888.2
88	63	83	888.74
88	63	84	898.43
88	64	77	848.43
88	64	78	840.39
88	64	79	795.78
88	64	80	830.02
88	64	81	874.12
88	64	82	875.99
88	64	83	871.93
88	64	84	850.37
88	65	77	845.02
88	65	78	831.26
88	65	79	771.28
88	65	80	794.24
88	65	81	835.47
88	65	82	850.66
88	65	83	848.83
88	65	84	807.42
88	66	77	848.65
88	66	78	831.34
88	66	79	765.74
88	66	80	765.27
88	66	81	788.37
88	66	82	805.98
88	66	83	798.23
88	66	84	751.59
88	67	77	827.82
88	67	78	789.37
88	67	79	744.69
88	67	80	741.59
88	67	81	750.99
88	67	82	737.78
88	67	83	724.61
88	67	84	712.69
88	68	77	789.82
88	68	78	759.65
88	68	79	744.73
88	68	80	743.63
88	68	81	742.65
88	68	82	720.44
88	68	83	705.24
88	68	84	708.96
88	69	77	743.72
88	69	78	737.66
88	69	79	745.49
88	69	80	750.06
88	70	77	716.52
88	70	78	721.86
88	70	79	728.23
88	70	80	743.73
88	71	77	709.42
88	71	78	719.58
88	71	79	730.83
88	71	80	750.86
88	72	77	696.24
88	72	78	707.95
88	72	79	732.57
88	72	80	755.89
88	73	77	691.32
88	73	78	699.18
88	73	79	728.65
88	73	80	758.04
88	73	81	769
88	73	82	732.78
88	73	83	732.98
88	73	84	787.88
88	74	81	824.16
88	74	82	808.39
88	74	83	818.3
88	74	84	849.16
88	75	81	902.22
88	75	82	896.83
88	75	83	889.61
88	75	84	857.39
88	76	81	891.2
88	76	82	902.15
88	76	83	885.75
88	76	84	861.27
89	46	81	937.75
89	46	82	937.01
89	46	83	926.8
89	46	84	907.6
89	47	81	861.63
89	47	82	849.93
89	47	83	835.27
89	47	84	830.92
89	48	81	777.46
89	48	82	763.69
89	48	83	754.4
89	48	84	757.99
89	49	77	726.49
89	49	78	755.77
89	49	79	752.36
89	49	80	752.09
89	49	81	746.69
89	49	82	740.55
89	49	83	738.57
89	49	84	744.86
89	50	74	730.24
89	50	75	713.91
89	50	76	696.22
89	50	77	714.83
89	50	78	742.1
89	50	79	753.75
89	50	80	750.43
89	50	81	735.32
89	50	82	731.52
89	50	83	731.91
89	50	84	734.64
89	51	74	736.72
89	51	75	746.79
89	51	76	745.95
89	51	77	762.63
89	51	78	774.76
89	51	79	771.07
89	51	80	761.16
89	51	81	746.41
89	51	82	726.87
89	51	83	703.72
89	51	84	712.07
89	52	74	762.84
89	52	75	813.62
89	52	76	839.44
89	52	77	859.13
89	52	78	856.26
89	52	79	830.05
89	52	80	814.56
89	52	81	797.96
89	52	82	768.56
89	52	83	739.38
89	52	84	736.91
89	53	74	783.59
89	53	75	841.78
89	53	76	841.73
89	53	77	857.2
89	53	78	876.68
89	53	79	880.88
89	53	80	881.27
89	53	81	857.71
89	53	82	833.11
89	53	83	816.57
89	53	84	796.88
89	54	74	785.39
89	54	75	844.8
89	54	76	839.49
89	54	77	856.62
89	54	78	879.91
89	54	79	892.35
89	54	80	902.16
89	54	81	873.1
89	54	82	846.74
89	54	83	842.8
89	54	84	856.13
89	55	75	828.09
89	55	76	854.44
89	55	77	877.32
89	55	78	881.65
89	55	79	900.18
89	55	80	924.27
89	55	81	887.47
89	55	82	851.73
89	55	83	852.64
89	55	84	874.05
89	56	75	796.61
89	56	76	823.77
89	56	77	854.41
89	56	78	860.39
89	56	79	895.09
89	56	80	943.22
89	56	81	902.05
89	56	82	848.83
89	56	83	843.47
89	56	84	857.22
89	57	75	807.12
89	57	76	810.65
89	57	77	840.03
89	57	78	862.71
89	57	79	888.89
89	57	80	907.4
89	57	81	877.24
89	57	82	838.56
89	57	83	837.02
89	57	84	844.45
89	58	77	833.34
89	58	78	871.05
89	58	79	909.44
89	58	80	917.89
89	58	81	912.51
89	58	82	908.6
89	58	83	892.43
89	58	84	887.78
89	59	77	843.37
89	59	78	867.72
89	59	79	896.28
89	59	80	923.28
89	59	81	927.61
89	59	82	917.36
89	59	83	855.09
89	59	84	815.84
89	60	77	810.02
89	60	78	817.47
89	60	79	827.86
89	60	80	807.33
89	60	81	747.28
89	60	82	673.09
89	60	83	643.06
89	60	84	632.55
89	61	77	802.83
89	61	78	820.09
89	61	79	839.14
89	61	80	825.56
89	61	81	788.13
89	61	82	725.95
89	61	83	701.05
89	61	84	681.62
89	62	77	834.38
89	62	78	846.52
89	62	79	871.74
89	62	80	891.87
89	62	81	901.21
89	62	82	868.87
89	62	83	835.66
89	62	84	802.61
89	63	77	851.75
89	63	78	841.67
89	63	79	832.35
89	63	80	900.34
89	63	81	956.27
89	63	82	937.85
89	63	83	919
89	63	84	914.06
89	64	77	848.96
89	64	78	821.46
89	64	79	764.69
89	64	80	843.62
89	64	81	920.31
89	64	82	897.44
89	64	83	884.87
89	64	84	881.09
89	65	77	848.38
89	65	78	821.82
89	65	79	735.25
89	65	80	810
89	65	81	894.66
89	65	82	879.91
89	65	83	877.15
89	65	84	864.33
89	66	75	825.53
89	66	76	861.41
89	66	77	838.65
89	66	78	807.47
89	66	79	734.67
89	66	80	790.43
89	66	81	865.36
89	66	82	869.03
89	66	83	859.14
89	66	84	826.13
89	67	75	867.22
89	67	76	823.76
89	67	77	787.6
89	67	78	766.4
89	67	79	734.65
89	67	80	753.97
89	67	81	782.12
89	67	82	766.88
89	67	83	752.22
89	67	84	737.02
89	68	75	843.33
89	68	76	775.76
89	68	77	753.87
89	68	78	750.93
89	68	79	748.35
89	68	80	750.84
89	68	81	760.41
89	68	82	743.49
89	68	83	732.41
89	68	84	728.15
89	69	74	841.15
89	69	75	802.58
89	69	76	751.07
89	69	77	747.45
89	69	78	755.42
89	69	79	753.75
89	69	80	761.4
89	69	81	773.74
89	69	82	762.77
89	69	83	753.29
89	69	84	748.15
89	70	74	802.49
89	70	75	773.79
89	70	76	738.44
89	70	77	734.88
89	70	78	737.42
89	70	79	738.12
89	70	80	742.21
89	70	81	743.36
89	70	82	738.63
89	70	83	737.29
89	70	84	741.69
89	71	74	765.52
89	71	75	750.49
89	71	76	725.94
89	71	77	727.21
89	71	78	731.24
89	71	79	736.73
89	71	80	740.86
89	71	81	734.28
89	71	82	727.04
89	71	83	723.91
89	71	84	723.56
89	72	74	743.55
89	72	75	741.06
89	72	76	701.17
89	72	77	709.01
89	72	78	720.03
89	72	79	733.86
89	72	80	747.01
89	72	81	746.73
89	72	82	736.27
89	72	83	735.66
89	72	84	733.47
89	73	74	734.69
89	73	75	729.09
89	73	76	691.72
89	73	77	692.69
89	73	78	705.55
89	73	79	733.84
89	73	80	760
89	73	81	779.56
89	73	82	768.57
89	73	83	781.01
89	73	84	815.92
89	74	81	859.24
89	74	82	845.17
89	74	83	851.52
89	74	84	880.04
89	75	81	966.94
89	75	82	936.38
89	75	83	921.46
89	75	84	904.06
89	76	81	954.56
89	76	82	946.69
89	76	83	928.32
89	76	84	901.49
90	46	81	931.29
90	46	82	921.54
90	46	83	919.56
90	46	84	918.52
90	47	81	862.75
90	47	82	847.77
90	47	83	834.81
90	47	84	822.7
90	48	81	780.52
90	48	82	758.21
90	48	83	746.47
90	48	84	764.7
90	49	74	742.9
90	49	75	734.27
90	49	76	713.29
90	49	81	759.69
90	49	82	740.45
90	49	83	730.46
90	49	84	757.86
90	50	74	738.46
90	50	75	728.08
90	50	76	717.51
90	50	77	737.49
90	50	78	760.52
90	50	79	773.89
90	50	80	776.63
90	50	81	760.92
90	50	82	749.59
90	50	83	748.81
90	50	84	761.87
90	51	74	749.15
90	51	75	757.95
90	51	76	772.68
90	51	77	798.01
90	51	78	819.06
90	51	79	816.94
90	51	80	805.24
90	51	81	779.65
90	51	82	746.23
90	51	83	710.16
90	51	84	722.33
90	52	74	779.4
90	52	75	819.65
90	52	76	851.52
90	52	77	894.16
90	52	78	941
90	52	79	907.78
90	52	80	880.9
90	52	81	856.2
90	52	82	798.13
90	52	83	730.34
90	52	84	737.92
90	53	74	790.45
90	53	75	835.14
90	53	76	838.31
90	53	77	867.2
90	53	78	908.11
90	53	79	936.67
90	53	80	948.73
90	53	81	935.93
90	53	82	875.95
90	53	83	796.72
90	53	84	796.01
90	54	74	780.05
90	54	75	831.52
90	54	76	832.37
90	54	77	852.22
90	54	78	866.52
90	54	79	894.2
90	54	80	918.76
90	54	81	919.5
90	54	82	893.48
90	54	83	857.57
90	54	84	871.54
90	55	74	760.6
90	55	75	813.39
90	55	76	856.73
90	55	77	883.32
90	55	78	874.44
90	55	79	894.21
90	55	80	913.99
90	55	81	902.46
90	55	82	882.42
90	55	83	876.72
90	55	84	902.57
90	56	74	774.54
90	56	75	792.93
90	56	76	826.24
90	56	77	860.97
90	56	78	876.33
90	56	79	915.82
90	56	80	969.88
90	56	81	913.03
90	56	82	864.2
90	56	83	868.73
90	56	84	892.99
90	57	74	826.5
90	57	75	809.3
90	57	76	813.82
90	57	77	835.52
90	57	78	858.27
90	57	79	889.66
90	57	80	925.51
90	57	81	902.74
90	57	82	878.13
90	57	83	862.04
90	57	84	876.81
90	58	74	891.63
90	58	75	841.86
90	58	76	835.45
90	58	77	847.85
90	58	78	875.16
90	58	79	916.46
90	58	80	949.41
90	58	81	955.42
90	58	82	956.14
90	58	83	932.04
90	58	84	942.14
90	59	75	857.59
90	59	76	848.21
90	59	77	842.16
90	59	78	873.85
90	59	79	925.43
90	59	80	982.66
90	59	81	984.63
90	59	82	949.89
90	59	83	897.7
90	59	84	871.33
90	60	75	726.94
90	60	76	689.5
90	60	77	700.66
90	60	78	706.31
90	60	79	740.43
90	60	80	803.95
90	60	81	791.04
90	60	82	723.6
90	60	83	682.91
90	60	84	654.1
90	61	77	689.37
90	61	78	713.28
90	61	79	749.94
90	61	80	816.51
90	61	81	808.88
90	61	82	737.91
90	61	83	685.63
90	61	84	639.7
90	62	75	818.08
90	62	76	765.69
90	62	77	836.71
90	62	78	876.49
90	62	79	885.15
90	62	80	928.14
90	62	81	929.78
90	62	82	875.74
90	62	83	823.41
90	62	84	758.65
90	63	75	753.85
90	63	76	840.01
90	63	77	860.3
90	63	78	863.74
90	63	79	857.26
90	63	80	922.16
90	63	81	954.43
90	63	82	942.54
90	63	83	928.34
90	63	84	901.83
90	64	75	725.1
90	64	76	874.47
90	64	77	829.41
90	64	78	795.87
90	64	79	762.91
90	64	80	851.6
90	64	81	907.32
90	64	82	887.8
90	64	83	867.62
90	64	84	842.94
90	65	74	786.27
90	65	75	759.35
90	65	76	844.26
90	65	77	796.71
90	65	78	754.66
90	65	79	710.23
90	65	80	815.18
90	65	81	891.22
90	65	82	882.48
90	65	83	871.98
90	65	84	856.29
90	66	74	873.82
90	66	75	870.19
90	66	76	834.32
90	66	77	773.14
90	66	78	728.97
90	66	79	713.12
90	66	80	786.15
90	66	81	846.97
90	66	82	883.93
90	66	83	894.89
90	66	84	873.47
90	67	74	901.07
90	67	75	869.27
90	67	76	777.83
90	67	77	731.57
90	67	78	715.86
90	67	79	740.36
90	67	80	782.34
90	67	81	805.07
90	67	82	797.63
90	67	83	790.33
90	67	84	783.21
90	68	74	877.23
90	68	75	807.22
90	68	76	725.23
90	68	77	719.11
90	68	78	737.7
90	68	79	782.36
90	68	80	799.89
90	68	81	799.75
90	68	82	767.35
90	68	83	755.27
90	68	84	760.61
90	69	74	843.46
90	69	75	787.02
90	69	76	720.45
90	69	77	746.18
90	69	78	779.99
90	69	79	796.18
90	69	80	804.21
90	69	81	797.64
90	69	82	775.24
90	69	83	761.41
90	69	84	758.55
90	70	74	806.11
90	70	75	772.97
90	70	76	727.79
90	70	77	741.21
90	70	78	753.28
90	70	79	749.02
90	70	80	766.26
90	70	81	773.35
90	70	82	753.37
90	70	83	742.64
90	70	84	746.4
90	71	74	777.56
90	71	75	757.86
90	71	76	729.84
90	71	77	738.38
90	71	78	742.17
90	71	79	730.25
90	71	80	749.73
90	71	81	764.41
90	71	82	746.9
90	71	83	737.66
90	71	84	744.62
90	72	74	766.25
90	72	75	749.2
90	72	76	718.22
90	72	77	741.19
90	72	78	757.76
90	72	79	746.37
90	72	80	763.47
90	72	81	776.1
90	72	82	770.59
90	72	83	767.57
90	72	84	769.41
90	73	74	771.29
90	73	75	754.03
90	73	76	712.94
90	73	81	848.44
90	73	82	830.1
90	73	83	824.97
90	73	84	838.8
90	74	81	939
90	74	82	902.5
90	74	83	886.54
90	74	84	904.02
90	75	81	1008.5
90	75	82	969.91
90	75	83	948.63
90	75	84	950.19
90	76	81	985.45
90	76	82	973.73
90	76	83	958.42
90	76	84	941.9
91	47	81	886.42
91	47	82	881.86
91	47	83	871.52
91	47	84	856.41
91	48	81	805.06
91	48	82	794.48
91	48	83	790.54
91	48	84	801.83
91	49	74	758.2
91	49	75	754.14
91	49	76	742.21
91	49	81	769.96
91	49	82	764.48
91	49	83	761.35
91	49	84	780.6
91	50	74	758.52
91	50	75	748.3
91	50	76	734.76
91	50	81	763.79
91	50	82	762.58
91	50	83	764.4
91	50	84	769.38
91	51	74	769.63
91	51	75	763.61
91	51	76	770.71
91	51	81	763.6
91	51	82	747.98
91	51	83	727.55
91	51	84	740.33
91	52	74	801.83
91	52	75	829.8
91	52	76	855.78
91	52	81	815.14
91	52	82	776.72
91	52	83	727.64
91	52	84	741.99
91	53	74	830.22
91	53	75	874.38
91	53	76	879.64
91	53	81	879.46
91	53	82	828.39
91	53	83	765.39
91	53	84	784.39
91	54	74	832.66
91	54	75	890.07
91	54	76	883.7
91	54	81	905.06
91	54	82	880.32
91	54	83	848.47
91	54	84	857.24
91	55	74	811.31
91	55	75	864.13
91	55	76	903.62
91	55	81	918.02
91	55	82	898.2
91	55	83	884.82
91	55	84	905.98
91	56	74	793.2
91	56	75	836.5
91	56	76	879.49
91	56	81	923.97
91	56	82	879.71
91	56	83	873
91	56	84	901.48
91	57	74	805.22
91	57	75	814.53
91	57	76	850.32
91	57	77	892.36
91	57	78	944.23
91	57	79	964.52
91	57	80	966.4
91	57	81	923.85
91	57	82	886.35
91	57	83	864.34
91	57	84	881.8
91	58	74	852.79
91	58	75	805.5
91	58	76	846.72
91	58	77	910.31
91	58	78	957.15
91	58	79	989.66
91	58	80	1002.7
91	58	81	974.89
91	58	82	948.01
91	58	83	929.37
91	58	84	951.02
91	59	74	856.67
91	59	75	859.72
91	59	76	890.78
91	59	77	923.38
91	59	78	926.78
91	59	79	955.95
91	59	80	1011.6
91	59	81	985.07
91	59	82	926.82
91	59	83	904.73
91	59	84	896.49
91	60	74	775.23
91	60	75	685.73
91	60	76	685.75
91	60	77	775.83
91	60	78	766.12
91	60	79	776.72
91	60	80	808.35
91	60	81	804.67
91	60	82	776.4
91	60	83	740.84
91	60	84	708.8
91	61	74	728.83
91	61	75	542.06
91	61	76	536.29
91	61	77	735.38
91	61	78	776.83
91	61	79	798.96
91	61	80	822.51
91	61	81	821.56
91	61	82	788.67
91	61	83	711.5
91	61	84	655.39
91	62	74	835.36
91	62	75	683.03
91	62	76	645.58
91	62	77	829.09
91	62	78	905.27
91	62	79	933.41
91	62	80	949.79
91	62	81	947.83
91	62	82	911.4
91	62	83	835.14
91	62	84	779.92
91	63	74	752.97
91	63	75	715.91
91	63	76	797.91
91	63	77	857.67
91	63	78	877.03
91	63	79	888.07
91	63	80	953.12
91	63	81	978.42
91	63	82	948.68
91	63	83	915.86
91	63	84	895.37
91	64	74	736.19
91	64	75	770.34
91	64	76	866.88
91	64	77	832.79
91	64	78	809.21
91	64	79	793.69
91	64	80	873.73
91	64	81	913.74
91	64	82	897.7
91	64	83	869.88
91	64	84	834.23
91	65	74	911.09
91	65	75	880.23
91	65	76	818.05
91	65	77	802.33
91	65	78	771.84
91	65	79	746.05
91	65	80	832.22
91	65	81	891.45
91	65	82	902.17
91	65	83	889.21
91	65	84	855.3
91	66	74	900.18
91	66	75	879.42
91	66	76	835.11
91	66	77	791.64
91	66	78	752.98
91	66	79	729.78
91	66	80	794.65
91	66	81	847.05
91	66	82	888.04
91	66	83	905.54
91	66	84	905.46
91	67	74	892.59
91	67	75	852.52
91	67	76	793.48
91	67	81	808.06
91	67	82	821.41
91	67	83	831.4
91	67	84	838.55
91	68	74	897.6
91	68	75	821.26
91	68	76	732.32
91	68	81	803.9
91	68	82	786.41
91	68	83	779.76
91	68	84	797.51
91	69	74	832.88
91	69	75	764.4
91	69	76	720.26
91	69	81	799.34
91	69	82	773.08
91	69	83	760.42
91	69	84	761.49
91	70	74	793.28
91	70	75	747.18
91	70	76	714.4
91	70	81	775.88
91	70	82	759.65
91	70	83	752.18
91	70	84	756.23
91	71	74	777.45
91	71	75	748.16
91	71	76	707.84
91	71	81	778.68
91	71	82	770.04
91	71	83	766.03
91	71	84	773.51
91	72	74	772.63
91	72	75	736.45
91	72	76	691.56
91	72	81	809.36
91	72	82	804.45
91	72	83	804.18
91	72	84	809.26
91	73	74	777.9
91	73	75	744.57
91	73	76	688.84
91	73	81	886.16
91	73	82	869.6
91	73	83	861.08
91	73	84	870.57
91	74	74	786.02
91	74	75	758.61
91	74	76	687.63
91	74	81	967.44
91	74	82	931.74
91	74	83	919.34
91	74	84	935.74
91	75	81	1014.4
91	75	82	981.52
91	75	83	972.27
91	75	84	986.76
91	76	81	985.85
91	76	82	970.6
91	76	83	966.49
91	76	84	974.21
92	47	81	932.04
92	47	82	935.74
92	47	83	932.93
92	47	84	940.1
92	48	81	844.18
92	48	82	849.16
92	48	83	859.85
92	48	84	880.91
92	49	74	785.98
92	49	75	768.28
92	49	76	742.47
92	49	81	776.24
92	49	82	790.31
92	49	83	808.08
92	49	84	827.59
92	50	74	789.88
92	50	75	765.79
92	50	76	735.18
92	50	81	769.71
92	50	82	773.9
92	50	83	778.17
92	50	84	777.8
92	51	74	808.84
92	51	75	767.36
92	51	76	739.52
92	51	81	755.32
92	51	82	752.51
92	51	83	753.08
92	51	84	765.06
92	52	74	824.57
92	52	75	812.29
92	52	76	794.88
92	52	81	763.35
92	52	82	748.76
92	52	83	736.06
92	52	84	753.38
92	53	74	865.68
92	53	75	886.78
92	53	76	867.57
92	53	81	789.61
92	53	82	755.88
92	53	83	729.54
92	53	84	755.71
92	54	74	899.15
92	54	75	942.4
92	54	76	915.2
92	54	81	846.55
92	54	82	819.47
92	54	83	794.24
92	54	84	801.71
92	55	74	876.53
92	55	75	911.89
92	55	76	919.18
92	55	81	897.87
92	55	82	874.26
92	55	83	851.17
92	55	84	858.15
92	56	74	844.16
92	56	75	890.42
92	56	76	910.76
92	56	81	903.11
92	56	82	866.08
92	56	83	851.38
92	56	84	873.6
92	57	74	817.61
92	57	75	850.71
92	57	76	882.48
92	57	77	918.93
92	57	78	954.63
92	57	79	966.66
92	57	80	963.52
92	57	81	903.64
92	57	82	863.86
92	57	83	852.42
92	57	84	864.88
92	58	74	837.22
92	58	75	823.6
92	58	76	869.89
92	58	77	929.39
92	58	78	960.87
92	58	79	991.87
92	58	80	1004.1
92	58	81	940.87
92	58	82	888.79
92	58	83	883.06
92	58	84	902.19
92	59	74	894.12
92	59	75	879.87
92	59	76	906.49
92	59	77	947.38
92	59	78	958.62
92	59	79	973.1
92	59	80	1008.5
92	59	81	936.97
92	59	82	860.94
92	59	83	857.95
92	59	84	862.11
92	60	74	868.32
92	60	75	796.08
92	60	76	780.75
92	60	77	837.43
92	60	78	839.06
92	60	79	828.14
92	60	80	807.87
92	60	81	812.71
92	60	82	842.43
92	60	83	822.02
92	60	84	795.04
92	61	74	860.12
92	61	75	694.6
92	61	76	654.28
92	61	77	803.71
92	61	78	839.12
92	61	79	847.03
92	61	80	833.92
92	61	81	878.93
92	61	82	946.05
92	61	83	912.02
92	61	84	853.46
92	62	74	867.26
92	62	75	663.72
92	62	76	597.26
92	62	77	834.2
92	62	78	919.07
92	62	79	943.53
92	62	80	959.19
92	62	81	990.07
92	62	82	1021.1
92	62	83	997.97
92	62	84	965.51
92	63	74	775.8
92	63	75	735.88
92	63	76	774.15
92	63	77	862.13
92	63	78	889.25
92	63	79	912.59
92	63	80	971.19
92	63	81	992.35
92	63	82	971.88
92	63	83	969.08
92	63	84	967.67
92	64	74	729.79
92	64	75	786.97
92	64	76	867.25
92	64	77	859.51
92	64	78	840.51
92	64	79	827.02
92	64	80	884.43
92	64	81	923.27
92	64	82	929.52
92	64	83	930.13
92	64	84	918.71
92	65	74	850.38
92	65	75	845.35
92	65	76	838.44
92	65	77	848.58
92	65	78	817.94
92	65	79	785.16
92	65	80	835.53
92	65	81	880.37
92	65	82	919.42
92	65	83	932.91
92	65	84	923.97
92	66	74	871.72
92	66	75	859.57
92	66	76	835.52
92	66	77	844.7
92	66	78	816.63
92	66	79	773.23
92	66	80	807.39
92	66	81	843.33
92	66	82	874.44
92	66	83	905.97
92	66	84	930.17
92	67	74	882.63
92	67	75	861.34
92	67	76	824.09
92	67	81	798.37
92	67	82	818.33
92	67	83	855.74
92	67	84	885.64
92	68	74	912.66
92	68	75	854.18
92	68	76	801.13
92	68	81	782.63
92	68	82	782.24
92	68	83	801.91
92	68	84	827.62
92	69	74	833.78
92	69	75	782.91
92	69	76	753.04
92	69	81	784.41
92	69	82	759.34
92	69	83	760.88
92	69	84	770.46
92	70	74	780.71
92	70	75	747.47
92	70	76	726.72
92	70	81	768.81
92	70	82	754.14
92	70	83	763.23
92	70	84	780.08
92	71	74	755.01
92	71	75	748.92
92	71	76	719.22
92	71	81	782.83
92	71	82	779.65
92	71	83	795.26
92	71	84	816.46
92	72	74	777.32
92	72	75	763.92
92	72	76	740.8
92	72	81	843.73
92	72	82	836.05
92	72	83	834.02
92	72	84	833.09
92	73	74	784.36
92	73	75	760.32
92	73	76	728.35
92	73	81	919.68
92	73	82	900.24
92	73	83	889.22
92	73	84	895.26
92	74	74	783.32
92	74	75	748.78
92	74	76	693.52
92	74	81	994.38
92	74	82	958.6
92	74	83	948.87
92	74	84	973.57
92	75	81	1022.3
92	75	82	992.5
92	75	83	983.98
92	75	84	997.36
92	76	81	988.39
92	76	82	962.24
92	76	83	951.7
92	76	84	972.35
93	49	74	829.38
93	49	75	790
93	49	76	752.88
93	50	74	815.11
93	50	75	778.54
93	50	76	745.24
93	50	81	772.13
93	50	82	771.94
93	50	83	787.76
93	50	84	813.62
93	51	74	804.75
93	51	75	773.02
93	51	76	751.48
93	51	81	765.08
93	51	82	767.78
93	51	83	782.35
93	51	84	801.55
93	52	74	818.41
93	52	75	797.32
93	52	76	766.25
93	52	81	742.02
93	52	82	751.54
93	52	83	772.53
93	52	84	789.85
93	53	74	863.6
93	53	75	864.96
93	53	76	831.08
93	53	81	717.81
93	53	82	711
93	53	83	719.66
93	53	84	746.4
93	54	71	732.41
93	54	72	767.9
93	54	73	850.7
93	54	74	903.95
93	54	75	931.49
93	54	76	898.91
93	54	81	759.83
93	54	82	740.83
93	54	83	717.31
93	54	84	744.15
93	55	71	743.85
93	55	72	764.3
93	55	73	863.51
93	55	74	924.52
93	55	75	954.48
93	55	76	933.03
93	55	81	817.48
93	55	82	783.42
93	55	83	747.43
93	55	84	777.26
93	56	71	802.38
93	56	72	788.45
93	56	73	858.91
93	56	74	905.61
93	56	75	944.79
93	56	76	932.79
93	56	81	820.88
93	56	82	778.73
93	56	83	763
93	56	84	795.72
93	57	71	888.97
93	57	72	809.4
93	57	73	835.02
93	57	74	854.02
93	57	75	896.41
93	57	76	907.76
93	57	77	923.05
93	57	78	937.4
93	57	79	930.12
93	57	80	913.37
93	58	71	940.44
93	58	72	914.23
93	58	73	866.76
93	58	74	835.69
93	58	75	840.04
93	58	76	886.47
93	58	77	926.86
93	58	78	946.6
93	58	79	960.56
93	58	80	963.94
93	59	71	929.3
93	59	72	940.09
93	59	73	944.18
93	59	74	927.72
93	59	75	886.55
93	59	76	902.88
93	59	77	938.69
93	59	78	951.48
93	59	79	957.63
93	59	80	976.42
93	60	71	890.77
93	60	72	896.85
93	60	73	889.57
93	60	74	878.28
93	60	75	856.05
93	60	76	849.24
93	60	77	852.94
93	60	78	855.02
93	60	79	839.44
93	60	80	798.6
93	61	74	754.44
93	61	75	782.87
93	61	76	789.13
93	61	77	835.23
93	61	78	852.97
93	61	79	856.07
93	61	80	828.44
93	62	71	1026.2
93	62	72	997.36
93	62	73	956.8
93	62	74	853.2
93	62	75	759.78
93	62	76	733.84
93	62	77	873.55
93	62	78	905.36
93	62	79	923.26
93	62	80	946.19
93	63	71	942.03
93	63	72	966.52
93	63	73	927.21
93	63	74	874.99
93	63	75	841.29
93	63	76	837.59
93	63	77	884.56
93	63	78	897.32
93	63	79	925.29
93	63	80	962.5
93	64	71	913.73
93	64	72	867.77
93	64	73	816.87
93	64	74	829.82
93	64	75	864.15
93	64	76	903.42
93	64	77	898.46
93	64	78	874.18
93	64	79	854.87
93	64	80	872.67
93	65	71	923.41
93	65	72	912.81
93	65	73	878.71
93	65	74	839.4
93	65	75	866
93	65	76	895.12
93	65	77	909.52
93	65	78	866.66
93	65	79	819.98
93	65	80	820.14
93	66	71	926.9
93	66	72	932.84
93	66	73	914.11
93	66	74	911.13
93	66	75	898.12
93	66	76	885.53
93	67	71	912.75
93	67	72	940.64
93	67	73	921.31
93	67	74	933.48
93	67	75	906.35
93	67	76	880.9
93	67	81	774.92
93	67	82	736.14
93	67	83	797.25
93	67	84	859.75
93	68	71	911.14
93	68	72	968.45
93	68	73	962.28
93	68	74	926.59
93	68	75	895.36
93	68	76	868.9
93	68	81	756.38
93	68	82	731.22
93	68	83	768.73
93	68	84	808.26
93	69	71	851.68
93	69	72	928.01
93	69	73	902.88
93	69	74	865.63
93	69	75	831.98
93	69	76	803.13
93	69	81	780.89
93	69	82	746
93	69	83	759.5
93	69	84	780.52
93	70	74	806.37
93	70	75	778.58
93	70	76	760.77
93	70	81	769.13
93	70	82	734.05
93	70	83	747.45
93	70	84	771.76
93	71	74	762.05
93	71	75	750.28
93	71	76	745.33
93	71	81	773.82
93	71	82	747.79
93	71	83	768.17
93	71	84	797.08
93	72	74	792.27
93	72	75	782.06
93	72	76	770.66
93	72	81	850.91
93	72	82	840.23
93	72	83	848.59
93	72	84	855.64
93	73	74	800.83
93	73	75	778.64
93	73	76	757.86
93	73	81	940.03
93	73	82	931.77
93	73	83	919.34
93	73	84	907.06
93	74	74	802.97
93	74	75	767.14
93	74	76	718.89
94	49	74	836.98
94	49	75	807.93
94	49	76	781.66
94	50	71	856.36
94	50	72	831.75
94	50	73	805.08
94	50	74	819.12
94	50	75	790.39
94	50	76	765.73
94	51	71	853.27
94	51	72	849.01
94	51	73	833.88
94	51	74	805.17
94	51	75	780.98
94	51	76	778.53
94	52	71	831.55
94	52	72	841.19
94	52	73	837.69
94	52	74	817.84
94	52	75	798.31
94	52	76	773.18
94	53	69	682.44
94	53	70	786.74
94	53	71	806.26
94	53	72	825.6
94	53	73	844.4
94	53	74	851.91
94	53	75	834.65
94	53	76	801.2
94	54	69	639.07
94	54	70	745.32
94	54	71	777.92
94	54	72	807.76
94	54	73	846.1
94	54	74	879.47
94	54	75	888.99
94	54	76	865.19
94	54	78	876.66
94	54	79	811.07
94	54	80	775.33
94	55	69	620.37
94	55	70	733.65
94	55	71	768.05
94	55	72	794.72
94	55	73	853.58
94	55	74	917.3
94	55	75	953.92
94	55	76	929.9
94	55	78	978.64
94	55	79	882.74
94	55	80	815.58
94	56	69	655.58
94	56	70	772.43
94	56	71	810.45
94	56	72	822.32
94	56	73	880.71
94	56	74	930.79
94	56	75	964.06
94	56	76	940.53
94	56	78	988.75
94	56	79	965.49
94	56	80	910.67
94	57	71	885.34
94	57	72	846.87
94	57	73	877.18
94	57	74	900.44
94	57	75	930.01
94	57	76	931.36
94	57	77	948.71
94	57	78	973.57
94	57	79	985.23
94	57	80	954.87
94	58	71	941.05
94	58	72	897.52
94	58	73	871.8
94	58	74	860.57
94	58	75	867.42
94	58	76	915.29
94	58	77	958.86
94	58	78	999.59
94	58	79	1023.1
94	58	80	1003.1
94	59	71	972.85
94	59	72	963.03
94	59	73	966.35
94	59	74	953.26
94	59	75	906.46
94	59	76	904.52
94	59	77	927.13
94	59	78	951.17
94	59	79	970.17
94	59	80	993.02
94	60	71	905.71
94	60	72	891.36
94	60	73	863.25
94	60	74	842.71
94	60	75	840.48
94	60	76	839.89
94	60	77	818.32
94	60	78	804.25
94	60	79	805.07
94	60	80	799.53
94	61	71	896.59
94	61	72	762.3
94	61	73	684.49
94	61	74	648.03
94	61	75	792.6
94	61	76	832.12
94	61	77	818.63
94	61	78	823.65
94	61	79	824.56
94	61	80	814.65
94	62	71	943.54
94	62	72	881.76
94	62	73	835.24
94	62	74	814.29
94	62	75	891.17
94	62	76	919.31
94	62	77	911.05
94	62	78	940.59
94	62	79	950.05
94	62	80	954.91
94	63	71	939.35
94	63	72	942.87
94	63	73	939.29
94	63	74	964.14
94	63	75	974.01
94	63	76	956.82
94	63	77	928.1
94	63	78	926.92
94	63	79	940.4
94	63	80	970.23
94	64	71	958.08
94	64	72	916.31
94	64	73	912.39
94	64	74	968.98
94	64	75	953.75
94	64	76	950.04
94	64	77	941.1
94	64	78	914.47
94	64	79	891.87
94	64	80	900.61
94	65	71	970.29
94	65	72	970.78
94	65	73	955.22
94	65	74	914.49
94	65	75	920.28
94	65	76	939.27
94	65	77	952.03
94	65	78	927.05
94	65	79	904.46
94	65	80	886.64
94	66	71	960.64
94	66	72	970.6
94	66	73	968.2
94	66	74	963.84
94	66	75	948.12
94	66	76	934.8
94	66	78	962.95
94	66	79	972.92
94	66	80	929.28
94	67	69	728.63
94	67	70	817.96
94	67	71	903.94
94	67	72	939.2
94	67	73	945.5
94	67	74	963.62
94	67	75	940.02
94	67	76	921.35
94	67	78	967.94
94	67	79	972.97
94	67	80	908.65
94	68	69	662.13
94	68	70	733.3
94	68	71	894.19
94	68	72	939.6
94	68	73	934.93
94	68	74	919.56
94	68	75	910.1
94	68	76	900.97
94	68	78	939.21
94	68	79	934.82
94	68	80	875.35
94	69	69	671.37
94	69	70	695.61
94	69	71	854.21
94	69	72	898.3
94	69	73	883.39
94	69	74	875.65
94	69	75	854.31
94	69	76	827.14
94	69	78	846.28
94	69	79	838.07
94	69	80	830.37
94	70	69	692.29
94	70	70	671.69
94	70	71	817.67
94	70	72	865.12
94	70	73	840.32
94	70	74	821.82
94	70	75	800.27
94	70	76	783.07
94	71	71	801.5
94	71	72	857.02
94	71	73	830.49
94	71	74	779.01
94	71	75	762.47
94	71	76	769.14
94	72	71	781.48
94	72	72	851.41
94	72	73	840.54
94	72	74	807.35
94	72	75	790.16
94	72	76	783.06
94	73	71	761.23
94	73	72	844.33
94	73	73	845.11
94	73	74	815.31
94	73	75	792.28
94	73	76	777.68
94	74	74	810.59
94	74	75	783.26
94	74	76	763.87
95	50	71	881.54
95	50	72	849.26
95	50	73	803.5
95	51	71	876.33
95	51	72	864.8
95	51	73	842.02
95	52	71	860.32
95	52	72	874.96
95	52	73	879.34
95	53	69	709.42
95	53	70	814.96
95	53	71	841.68
95	53	72	867.61
95	53	73	887.83
95	53	77	922.98
95	53	78	928.45
95	53	79	884.74
95	53	80	814.83
95	54	69	675.7
95	54	70	780.4
95	54	71	811.42
95	54	72	830.27
95	54	73	836.7
95	54	77	953.81
95	54	78	964.04
95	54	79	905.38
95	54	80	828.33
95	55	69	652.63
95	55	70	765.24
95	55	71	817.07
95	55	72	836.22
95	55	73	832.48
95	55	77	1012.7
95	55	78	1077.8
95	55	79	981.67
95	55	80	878.93
95	56	69	689.39
95	56	70	801.87
95	56	71	853.75
95	56	72	866.78
95	56	73	869.76
95	56	77	958.25
95	56	78	1003.3
95	56	79	992.22
95	56	80	942.67
95	57	69	769.24
95	57	70	866.48
95	57	71	897.59
95	57	72	891.25
[truncated: 7,412 more rows]
