# Supplementary material for: From mathematics to medicine: A practical primer on topological data analysis (TDA) and the development of related analytic tools for the functional discovery of latent structure in fMRI data
Source: PLoS One. 2021 Aug 12;16(8):e0255859. doi: 10.1371/journal.pone.0255859 (PMC8360597; doi:10.1371/journal.pone.0255859)
Supplement: S1 Data — The included archive of .csv files has one .csv file for each time index. Each .csv file contains a single matrix, which has one column for each of the spatial coordinates x, y, z and one column for the fMRI signal amplitude at voxel (x, y, z) at that time index. This is normalized scan data for a single patient from our study, described in the paper, with an ACC (anterior cingulate cortex) mask applied. This is the data we used, together with our software implementation of our workflow (available at https://github.com/regalski/Wayne-State-TDA), to produce the persistence diagrams, vineyards, and loop locations pictured in the figures and described in the Workflow section of our paper. (ZIP) [file pone.0255859.s004.zip › lea2002_145_121_121_time_279_rdACC.csv]

86	49	77	708.6
86	49	78	700.92
86	49	79	704.53
86	49	80	710.25
86	50	77	711.19
86	50	78	692.87
86	50	79	682.52
86	50	80	665.04
86	51	77	696.76
86	51	78	695.51
86	51	79	683.47
86	51	80	656.89
86	52	77	688.32
86	52	78	708.38
86	52	79	695.28
86	52	80	671.35
86	53	77	808.54
86	53	78	768.68
86	53	79	734.91
86	53	80	709.25
86	54	77	863.05
86	54	78	832.95
86	54	79	800.36
86	54	80	762.44
86	55	77	859.1
86	55	78	859.05
86	55	79	847.36
86	55	80	816.07
86	56	77	863.78
86	56	78	869.56
86	56	79	858.34
86	56	80	859.97
86	57	77	833.2
86	57	78	866.44
86	57	79	887.02
86	57	80	864.39
86	57	81	841.08
86	57	82	828.75
86	58	77	816.16
86	58	78	843.5
86	58	79	897.98
86	58	80	868.73
86	58	81	833.44
86	58	82	867.27
86	59	81	773.67
86	59	82	862.98
86	60	81	692.97
86	60	82	777.35
86	61	81	778.59
86	61	82	817.29
86	62	81	861.69
86	62	82	865.24
86	63	77	858.94
86	63	78	800.99
86	63	79	838.59
86	63	80	848.37
86	63	81	823.19
86	63	82	838.14
86	64	77	864.6
86	64	78	833.76
86	64	79	828.12
86	64	80	808.2
86	64	81	763.81
86	64	82	767.63
86	65	77	854.49
86	65	78	864.06
86	65	79	847.9
86	65	80	816.01
86	65	81	759.55
86	65	82	760.76
86	66	77	820.97
86	66	78	919.9
86	66	79	888.23
86	66	80	841.92
86	66	81	767.5
86	66	82	763.63
86	67	77	773.63
86	67	78	863.15
86	67	79	844.7
86	67	80	833.32
86	68	77	836.25
86	68	78	876.86
86	68	79	837.87
86	68	80	808.55
86	69	77	911.75
86	69	78	871.07
86	69	79	809.65
86	69	80	768.15
86	70	77	784.31
86	70	78	745.19
86	70	79	732.8
86	70	80	734.29
86	71	77	746.79
86	71	78	732.95
86	71	79	722.48
86	71	80	723.2
86	72	77	766.77
86	72	78	759.79
86	72	79	725.15
86	72	80	719.32
86	73	77	752.48
86	73	78	747.48
86	73	79	726.49
86	73	80	725.98
87	46	81	943.78
87	46	82	942.02
87	46	83	928.39
87	46	84	932.29
87	47	81	851.41
87	47	82	858.59
87	47	83	865.73
87	47	84	856.41
87	48	81	758.44
87	48	82	765.53
87	48	83	765.53
87	48	84	776.83
87	49	77	722.55
87	49	78	716.66
87	49	79	715.27
87	49	80	717.58
87	49	81	724.63
87	49	82	729.42
87	49	83	724.44
87	49	84	739.23
87	50	77	724.66
87	50	78	716.74
87	50	79	711.55
87	50	80	699.43
87	50	81	707.67
87	50	82	712.85
87	50	83	710.68
87	50	84	721.89
87	51	77	720.4
87	51	78	722.4
87	51	79	709.4
87	51	80	683.27
87	52	77	730.1
87	52	78	750.62
87	52	79	729.95
87	52	80	693.91
87	53	77	845.98
87	53	78	809.71
87	53	79	772.06
87	53	80	727.52
87	54	77	878.92
87	54	78	846.85
87	54	79	815.76
87	54	80	769.49
87	55	77	829.91
87	55	78	847.03
87	55	79	852.95
87	55	80	816.76
87	55	81	785.44
87	55	82	747.5
87	55	83	741.21
87	55	84	741.82
87	56	77	827.85
87	56	78	850.64
87	56	79	876.9
87	56	80	857.59
87	56	81	831.94
87	56	82	787.15
87	56	83	767.04
87	56	84	741.76
87	57	77	825.22
87	57	78	862.66
87	57	79	903.44
87	57	80	874.21
87	57	81	852.35
87	57	82	819.18
87	57	83	787.53
87	57	84	748.45
87	58	77	836.09
87	58	78	864.48
87	58	79	912.54
87	58	80	869.66
87	58	81	843.53
87	58	82	865.53
87	58	83	869.99
87	58	84	840.86
87	59	77	874.09
87	59	78	882.14
87	59	79	887.77
87	59	80	822.17
87	59	81	762.7
87	59	82	844.65
87	59	83	886.98
87	59	84	875.92
87	60	77	790.73
87	60	78	765.47
87	60	79	795.78
87	60	80	752.46
87	60	81	700.89
87	60	82	754.99
87	60	83	794.02
87	60	84	819.21
87	61	77	736.1
87	61	78	685.32
87	61	79	767.3
87	61	80	798.24
87	61	81	789.82
87	61	82	795.12
87	61	83	802.3
87	61	84	826.92
87	62	77	776.39
87	62	78	712.62
87	62	79	799.79
87	62	80	850.79
87	62	81	886.02
87	62	82	865.98
87	62	83	854.62
87	62	84	851.9
87	63	77	883.03
87	63	78	867.45
87	63	79	827.95
87	63	80	819.7
87	63	81	843.68
87	63	82	872.49
87	63	83	897.14
87	63	84	848.96
87	64	77	870.47
87	64	78	866.15
87	64	79	811.95
87	64	80	791.37
87	64	81	798.55
87	64	82	805.69
87	64	83	809.36
87	64	84	779.41
87	65	77	842.69
87	65	78	851.53
87	65	79	822.16
87	65	80	793.61
87	65	81	762.8
87	65	82	754.11
87	65	83	760.75
87	65	84	748.79
87	66	77	832.47
87	66	78	884.24
87	66	79	842.66
87	66	80	792.34
87	66	81	726.67
87	66	82	721.47
87	66	83	732.04
87	66	84	724.3
87	67	77	836.21
87	67	78	838.6
87	67	79	809.37
87	67	80	769.96
87	67	81	734.33
87	67	82	721.13
87	67	83	710.46
87	67	84	702.67
87	68	77	841.5
87	68	78	824
87	68	79	800.37
87	68	80	767.66
87	68	81	745.45
87	68	82	729.56
87	68	83	709.15
87	68	84	708.48
87	69	77	814.44
87	69	78	809.95
87	69	79	780.44
87	69	80	753.63
87	70	77	733.71
87	70	78	725.67
87	70	79	734.95
87	70	80	743.52
87	71	77	719.29
87	71	78	725.15
87	71	79	736.29
87	71	80	739.91
87	72	77	734.7
87	72	78	750.15
87	72	79	740.37
87	72	80	737.96
87	73	77	741.24
87	73	78	745.78
87	73	79	744.52
87	73	80	745.2
87	73	81	748.43
87	73	82	761.23
87	73	83	771.34
87	73	84	778.48
87	74	81	789.33
87	74	82	818.36
87	74	83	847.16
87	74	84	852.82
87	75	81	824.8
87	75	82	860.25
87	75	83	899.96
87	75	84	900.19
87	76	81	813.14
87	76	82	868.59
87	76	83	922.19
87	76	84	928.07
88	46	81	964.88
88	46	82	965.64
88	46	83	962.47
88	46	84	953.19
88	47	81	883.54
88	47	82	886.55
88	47	83	889.32
88	47	84	861.4
88	48	81	786.19
88	48	82	781.67
88	48	83	770.19
88	48	84	774.68
88	49	77	733.01
88	49	78	733.35
88	49	79	729.43
88	49	80	733.07
88	49	81	745.72
88	49	82	742.8
88	49	83	728.94
88	49	84	741.87
88	50	77	726.23
88	50	78	732.85
88	50	79	732.79
88	50	80	725.77
88	50	81	728.36
88	50	82	728.06
88	50	83	721.18
88	50	84	732.61
88	51	77	744.18
88	51	78	743.99
88	51	79	731.9
88	51	80	711.55
88	52	77	789.09
88	52	78	788.52
88	52	79	766.29
88	52	80	730.54
88	53	77	865.97
88	53	78	850.28
88	53	79	822.51
88	53	80	779.9
88	54	77	893.97
88	54	78	879.79
88	54	79	853.23
88	54	80	812.36
88	55	77	872.81
88	55	78	879.59
88	55	79	870.6
88	55	80	839.44
88	55	81	813.36
88	55	82	784.68
88	55	83	807.23
88	55	84	824.48
88	56	77	846.89
88	56	78	860.61
88	56	79	873.93
88	56	80	858.63
88	56	81	831.37
88	56	82	797.62
88	56	83	823.11
88	56	84	851.26
88	57	77	837.73
88	57	78	861.15
88	57	79	886.89
88	57	80	869.6
88	57	81	843.51
88	57	82	817.76
88	57	83	818.53
88	57	84	828.95
88	58	77	856.26
88	58	78	867.29
88	58	79	895.12
88	58	80	865.98
88	58	81	846.27
88	58	82	860.47
88	58	83	872.04
88	58	84	869.29
88	59	77	891.25
88	59	78	883.68
88	59	79	876.1
88	59	80	820.27
88	59	81	775.53
88	59	82	824.88
88	59	83	852.28
88	59	84	863.25
88	60	77	850.81
88	60	78	834.87
88	60	79	812.74
88	60	80	751.29
88	60	81	706.89
88	60	82	712.01
88	60	83	735.79
88	60	84	794.18
88	61	77	815.23
88	61	78	806.7
88	61	79	817.63
88	61	80	811.39
88	61	81	809.96
88	61	82	777.59
88	61	83	772.93
88	61	84	822.21
88	62	77	833.18
88	62	78	819.15
88	62	79	847.01
88	62	80	871.52
88	62	81	917.42
88	62	82	871.03
88	62	83	846.15
88	62	84	865.66
88	63	77	889.76
88	63	78	888.01
88	63	79	828.9
88	63	80	834.53
88	63	81	906.95
88	63	82	913.31
88	63	83	916.85
88	63	84	885.49
88	64	77	875.41
88	64	78	873.37
88	64	79	801.75
88	64	80	812.01
88	64	81	891.15
88	64	82	887
88	64	83	871.93
88	64	84	821.33
88	65	77	850.03
88	65	78	850.28
88	65	79	796.28
88	65	80	797.21
88	65	81	850.45
88	65	82	848.66
88	65	83	840.86
88	65	84	795.45
88	66	77	859.65
88	66	78	854.32
88	66	79	795.68
88	66	80	772.19
88	66	81	782.33
88	66	82	794.97
88	66	83	801.26
88	66	84	770.63
88	67	77	851.87
88	67	78	799.32
88	67	79	761.61
88	67	80	745.51
88	67	81	745.94
88	67	82	749.75
88	67	83	750.6
88	67	84	731.7
88	68	77	820.84
88	68	78	765.64
88	68	79	757.72
88	68	80	747.63
88	68	81	737.68
88	68	82	741.49
88	68	83	742.28
88	68	84	732
88	69	77	771.72
88	69	78	755.63
88	69	79	764.46
88	69	80	758.07
88	70	77	735.47
88	70	78	719.82
88	70	79	740.2
88	70	80	753.74
88	71	77	728.44
88	71	78	721.59
88	71	79	741.86
88	71	80	756.93
88	72	77	731.26
88	72	78	744.95
88	72	79	748.57
88	72	80	754.96
88	73	77	737.34
88	73	78	744.18
88	73	79	754.66
88	73	80	764.11
88	73	81	754.04
88	73	82	766.77
88	73	83	785.96
88	73	84	792.84
88	74	81	810.23
88	74	82	846.47
88	74	83	881.43
88	74	84	881.27
88	75	81	891.22
88	75	82	925.85
88	75	83	950.69
88	75	84	942.45
88	76	81	874.31
88	76	82	916.3
88	76	83	933.82
88	76	84	951.34
89	46	81	976.82
89	46	82	975.08
89	46	83	965.82
89	46	84	927.62
89	47	81	907.75
89	47	82	903.04
89	47	83	887.34
89	47	84	842
89	48	81	812.45
89	48	82	797.66
89	48	83	762.36
89	48	84	748.98
89	49	77	744.54
89	49	78	759.8
89	49	79	745.39
89	49	80	749.16
89	49	81	767.77
89	49	82	757.62
89	49	83	731.65
89	49	84	735.95
89	50	74	771.31
89	50	75	757.93
89	50	76	739.17
89	50	77	737.78
89	50	78	744.1
89	50	79	744.8
89	50	80	741.47
89	50	81	742.37
89	50	82	739.56
89	50	83	742.94
89	50	84	750.68
89	51	74	756.84
89	51	75	770.87
89	51	76	776.96
89	51	77	781.67
89	51	78	776.78
89	51	79	760.05
89	51	80	742.14
89	51	81	745.41
89	51	82	742.88
89	51	83	733.74
89	51	84	728.11
89	52	74	775.9
89	52	75	840.65
89	52	76	847.39
89	52	77	858.12
89	52	78	856.25
89	52	79	823.07
89	52	80	785.64
89	52	81	793.07
89	52	82	784.66
89	52	83	756.45
89	52	84	741.97
89	53	74	797.71
89	53	75	872.88
89	53	76	874.79
89	53	77	883.3
89	53	78	894.8
89	53	79	885.98
89	53	80	867.35
89	53	81	857.75
89	53	82	842.13
89	53	83	795.6
89	53	84	776.92
89	54	74	803.49
89	54	75	871.9
89	54	76	886.57
89	54	77	897.73
89	54	78	904
89	54	79	895.4
89	54	80	877.19
89	54	81	867.14
89	54	82	853.78
89	54	83	831.81
89	54	84	833.13
89	55	75	843.16
89	55	76	887.46
89	55	77	917.35
89	55	78	900.7
89	55	79	892.27
89	55	80	881.37
89	55	81	872.56
89	55	82	853.79
89	55	83	852.69
89	55	84	866.09
89	56	75	816.66
89	56	76	838.81
89	56	77	873.44
89	56	78	869.4
89	56	79	877.15
89	56	80	890.28
89	56	81	879.09
89	56	82	844.87
89	56	83	852.49
89	56	84	871.23
89	57	75	835.21
89	57	76	823.69
89	57	77	856.03
89	57	78	860.68
89	57	79	858.85
89	57	80	856.35
89	57	81	846.15
89	57	82	840.47
89	57	83	860.95
89	57	84	877.37
89	58	77	870.33
89	58	78	869.03
89	58	79	871.48
89	58	80	861.97
89	58	81	863.59
89	58	82	891.71
89	58	83	915.56
89	58	84	926.9
89	59	77	882.41
89	59	78	873.77
89	59	79	868.31
89	59	80	857.25
89	59	81	855.51
89	59	82	878.23
89	59	83	877.99
89	59	84	874.78
89	60	77	853.11
89	60	78	838.53
89	60	79	824.94
89	60	80	776.41
89	60	81	716.34
89	60	82	678.21
89	60	83	688.29
89	60	84	735.81
89	61	77	839
89	61	78	845.22
89	61	79	837.27
89	61	80	806.71
89	61	81	769.34
89	61	82	703.19
89	61	83	709.3
89	61	84	792.72
89	62	77	854.38
89	62	78	862.49
89	62	79	862.71
89	62	80	874.86
89	62	81	899.3
89	62	82	831.04
89	62	83	821.83
89	62	84	886.66
89	63	77	873.81
89	63	78	868.75
89	63	79	840.46
89	63	80	890.46
89	63	81	979.4
89	63	82	959.94
89	63	83	947.03
89	63	84	939.07
89	64	77	866.96
89	64	78	849.43
89	64	79	798.65
89	64	80	843.6
89	64	81	943.29
89	64	82	928.41
89	64	83	908.83
89	64	84	875.04
89	65	77	860.36
89	65	78	844.8
89	65	79	788.24
89	65	80	818.99
89	65	81	909.65
89	65	82	903.91
89	65	83	893.19
89	65	84	849.38
89	66	75	830.7
89	66	76	878.53
89	66	77	865.69
89	66	78	835.48
89	66	79	780.66
89	66	80	801.39
89	66	81	877.29
89	66	82	882.94
89	66	83	876.11
89	66	84	822.13
89	67	75	881.32
89	67	76	858.84
89	67	77	818.58
89	67	78	783.36
89	67	79	756.59
89	67	80	754.88
89	67	81	777.03
89	67	82	781.8
89	67	83	781.18
89	67	84	755.01
89	68	75	863.33
89	68	76	819.78
89	68	77	781.86
89	68	78	754.94
89	68	79	762.36
89	68	80	754.83
89	68	81	745.42
89	68	82	746.5
89	68	83	747.43
89	68	84	745.2
89	69	74	822.15
89	69	75	819.56
89	69	76	789.04
89	69	77	766.42
89	69	78	756.43
89	69	79	787.78
89	69	80	787.41
89	69	81	760.75
89	69	82	746.79
89	69	83	742.32
89	69	84	756.2
89	70	74	777.54
89	70	75	787.81
89	70	76	778.43
89	70	77	757.86
89	70	78	732.41
89	70	79	751.14
89	70	80	761.25
89	70	81	763.4
89	70	82	756.69
89	70	83	752.36
89	70	84	758.76
89	71	74	744.61
89	71	75	762.53
89	71	76	768.97
89	71	77	758.25
89	71	78	734.29
89	71	79	740.79
89	71	80	751.94
89	71	81	757.34
89	71	82	751.09
89	71	83	745.95
89	71	84	744.6
89	72	74	730.63
89	72	75	753.11
89	72	76	747.2
89	72	77	750.06
89	72	78	753.05
89	72	79	748.88
89	72	80	750.08
89	72	81	741.79
89	72	82	743.34
89	72	83	752.78
89	72	84	749.6
89	73	74	718.73
89	73	75	739.12
89	73	76	735.73
89	73	77	736.68
89	73	78	739.54
89	73	79	750.83
89	73	80	754.99
89	73	81	751.55
89	73	82	781.54
89	73	83	818.01
89	73	84	829.89
89	74	81	818.32
89	74	82	860.25
89	74	83	897.6
89	74	84	910.1
89	75	81	921.95
89	75	82	947.42
89	75	83	964.56
89	75	84	963.16
89	76	81	918.66
89	76	82	949.8
89	76	83	967.41
89	76	84	981.56
90	46	81	971.31
90	46	82	961.54
90	46	83	953.57
90	46	84	923.56
90	47	81	902.87
90	47	82	898.86
90	47	83	888.91
90	47	84	851.82
90	48	81	804.46
90	48	82	797.14
90	48	83	780.42
90	48	84	773.69
90	49	74	780.95
90	49	75	773.36
90	49	76	747.37
90	49	81	765.76
90	49	82	760.5
90	49	83	746.51
90	49	84	755.94
90	50	74	773.52
90	50	75	762.13
90	50	76	753.52
90	50	77	757.48
90	50	78	756.52
90	50	79	755.92
90	50	80	760.7
90	50	81	763.97
90	50	82	756.6
90	50	83	751.84
90	50	84	764.93
90	51	74	760.27
90	51	75	771.05
90	51	76	805.77
90	51	77	819.13
90	51	78	806.14
90	51	79	795.95
90	51	80	784.22
90	51	81	781.62
90	51	82	764.18
90	51	83	737.13
90	51	84	736.34
90	52	74	793.44
90	52	75	853.69
90	52	76	888.54
90	52	77	914.17
90	52	78	935.01
90	52	79	897.82
90	52	80	853.99
90	52	81	845.29
90	52	82	813.17
90	52	83	767.36
90	52	84	749.95
90	53	74	805.48
90	53	75	874.15
90	53	76	875.3
90	53	77	889.25
90	53	78	922.28
90	53	79	935.9
90	53	80	932.87
90	53	81	894.94
90	53	82	857.87
90	53	83	820.66
90	53	84	798.03
90	54	74	795.09
90	54	75	857.54
90	54	76	864.41
90	54	77	875.31
90	54	78	881.61
90	54	79	885.27
90	54	80	887.79
90	54	81	892.52
90	54	82	894.49
90	54	83	866.58
90	54	84	859.54
90	55	74	760.59
90	55	75	825.37
90	55	76	880.69
90	55	77	921.3
90	55	78	879.51
90	55	79	865.42
90	55	80	858.19
90	55	81	889.58
90	55	82	906.48
90	55	83	883.77
90	55	84	891.65
90	56	74	805.57
90	56	75	805.94
90	56	76	838.26
90	56	77	900.07
90	56	78	901.49
90	56	79	909.01
90	56	80	916.02
90	56	81	914.1
90	56	82	902.27
90	56	83	881.82
90	56	84	890.1
90	57	74	895.63
90	57	75	840.4
90	57	76	829.82
90	57	77	866.5
90	57	78	884.25
90	57	79	896.67
90	57	80	888.52
90	57	81	880.69
90	57	82	884.06
90	57	83	888.01
90	57	84	898.82
90	58	74	916.65
90	58	75	892.82
90	58	76	889.38
90	58	77	877.78
90	58	78	891.16
90	58	79	921.59
90	58	80	909.59
90	58	81	908.55
90	58	82	938.25
90	58	83	957.18
90	58	84	972.31
90	59	75	871.75
90	59	76	869.35
90	59	77	847.26
90	59	78	874.89
90	59	79	924.37
90	59	80	911.5
90	59	81	918.39
90	59	82	933.67
90	59	83	925.54
90	59	84	913.2
90	60	75	763.88
90	60	76	741.4
90	60	77	725.56
90	60	78	721.25
90	60	79	741.44
90	60	80	752.02
90	60	81	749.17
90	60	82	726.81
90	60	83	708.23
90	60	84	699.46
90	61	77	734.59
90	61	78	734.52
90	61	79	742.19
90	61	80	762.71
90	61	81	764.09
90	61	82	707.17
90	61	83	685.93
90	61	84	706.9
90	62	75	892.36
90	62	76	805.81
90	62	77	859.7
90	62	78	893.46
90	62	79	880.13
90	62	80	882.15
90	62	81	889.94
90	62	82	826.06
90	62	83	813.84
90	62	84	848.97
90	63	75	784.88
90	63	76	840.13
90	63	77	870.46
90	63	78	882.93
90	63	79	872.47
90	63	80	915.41
90	63	81	963.69
90	63	82	937.79
90	63	83	952.58
90	63	84	989.94
90	64	75	727.28
90	64	76	864.6
90	64	77	849.44
90	64	78	825.86
90	64	79	808.9
90	64	80	854.6
90	64	81	915.33
90	64	82	901.85
90	64	83	908.7
90	64	84	927.96
90	65	74	840.36
90	65	75	789.41
90	65	76	886.29
90	65	77	846.68
90	65	78	797.62
90	65	79	776.21
90	65	80	821.19
90	65	81	894.29
90	65	82	899.61
90	65	83	909.12
90	65	84	909.39
90	66	74	899.93
90	66	75	896.35
90	66	76	865.44
90	66	77	810.2
90	66	78	764.99
90	66	79	751.13
90	66	80	803.2
90	66	81	869.98
90	66	82	896.89
90	66	83	911.82
90	66	84	880.44
90	67	74	919.15
90	67	75	901.34
90	67	76	818.87
90	67	77	769.53
90	67	78	747.79
90	67	79	761.3
90	67	80	782.31
90	67	81	794.02
90	67	82	808.58
90	67	83	811.31
90	67	84	781.19
90	68	74	900.19
90	68	75	844.23
90	68	76	782.25
90	68	77	761.08
90	68	78	765.67
90	68	79	793.35
90	68	80	787.91
90	68	81	762.77
90	68	82	766.39
90	68	83	765.3
90	68	84	759.67
90	69	74	832.46
90	69	75	812.99
90	69	76	783.43
90	69	77	783.16
90	69	78	795
90	69	79	800.22
90	69	80	793.27
90	69	81	767.65
90	69	82	755.22
90	69	83	750.38
90	69	84	768.56
90	70	74	776.14
90	70	75	780.98
90	70	76	777.8
90	70	77	775.18
90	70	78	768.23
90	70	79	767
90	70	80	774.28
90	70	81	775.38
90	70	82	760.4
90	70	83	752.68
90	70	84	771.47
90	71	74	746.64
90	71	75	757.91
90	71	76	769.87
90	71	77	770.4
90	71	78	759.19
90	71	79	759.28
90	71	80	769.78
90	71	81	781.45
90	71	82	761.92
90	71	83	751.67
90	71	84	769.65
90	72	74	757.37
90	72	75	768.3
90	72	76	765.28
90	72	77	774.22
90	72	78	784.78
90	72	79	772.38
90	72	80	777.51
90	72	81	783.13
90	72	82	771.6
90	72	83	769.59
90	72	84	784.47
90	73	74	758.39
90	73	75	773.13
90	73	76	760
90	73	81	827.43
90	73	82	836.08
90	73	83	846.95
90	73	84	854.77
90	74	81	895.05
90	74	82	914.53
90	74	83	925.54
90	74	84	925.02
90	75	81	963.6
90	75	82	984.97
90	75	83	987.68
90	75	84	977.24
90	76	81	949.54
90	76	82	981.84
90	76	83	994.51
90	76	84	993.96
91	47	81	903.58
91	47	82	911.99
91	47	83	909.59
91	47	84	887.43
91	48	81	822.02
91	48	82	821.42
91	48	83	823.49
91	48	84	815.8
91	49	74	788.27
91	49	75	774.23
91	49	76	752.29
91	49	81	782.99
91	49	82	785.51
91	49	83	785.39
91	49	84	788.64
91	50	74	784.61
91	50	75	763.4
91	50	76	743.8
91	50	81	783.85
91	50	82	777.62
91	50	83	769.43
91	50	84	786.42
91	51	74	786.74
91	51	75	775.8
91	51	76	788.86
91	51	81	774.58
91	51	82	760.95
91	51	83	748.53
91	51	84	763.34
91	52	74	820.84
91	52	75	860.9
91	52	76	889.88
91	52	81	809.22
91	52	82	789.79
91	52	83	766.67
91	52	84	763
91	53	74	843.26
91	53	75	907.49
91	53	76	924.77
91	53	81	872.52
91	53	82	844.41
91	53	83	813.41
91	53	84	796.44
91	54	74	831.72
91	54	75	911.17
91	54	76	923.83
91	54	81	890.08
91	54	82	889.36
91	54	83	864.52
91	54	84	853.3
91	55	74	787.35
91	55	75	874.18
91	55	76	925.64
91	55	81	902.09
91	55	82	911.25
91	55	83	894.89
91	55	84	901.13
91	56	74	790.21
91	56	75	838.58
91	56	76	893.62
91	56	81	934.03
91	56	82	907.77
91	56	83	901.07
91	56	84	910.59
91	57	74	855.3
91	57	75	839.61
91	57	76	871.38
91	57	77	927.31
91	57	78	953.11
91	57	79	962.41
91	57	80	931.31
91	57	81	907.79
91	57	82	899.3
91	57	83	900.32
91	57	84	908.83
91	58	74	940.78
91	58	75	897.46
91	58	76	908.71
91	58	77	953.24
91	58	78	977.07
91	58	79	995.71
91	58	80	956.82
91	58	81	941.04
91	58	82	956.19
91	58	83	968.56
91	58	84	983.23
91	59	74	916.88
91	59	75	908.93
91	59	76	910.98
91	59	77	916.49
91	59	78	938.79
91	59	79	971.91
91	59	80	969.53
91	59	81	963.96
91	59	82	946.74
91	59	83	944.66
91	59	84	932.37
91	60	74	826.34
91	60	75	756.78
91	60	76	706.76
91	60	77	765.77
91	60	78	776
91	60	79	775.64
91	60	80	764.33
91	60	81	755.66
91	60	82	761.46
91	60	83	743
91	60	84	713.02
91	61	74	809.07
91	61	75	674.4
91	61	76	572.73
91	61	77	739.75
91	61	78	788.06
91	61	79	780.16
91	61	80	767.61
91	61	81	750.49
91	61	82	735.52
91	61	83	683.29
91	61	84	641.21
91	62	74	913.55
91	62	75	818.25
91	62	76	700.74
91	62	77	857.13
91	62	78	931.16
91	62	79	930.32
91	62	80	904.7
91	62	81	884.74
91	62	82	854.35
91	62	83	812.17
91	62	84	797.04
91	63	74	833.87
91	63	75	781.96
91	63	76	837.1
91	63	77	887.88
91	63	78	903.25
91	63	79	899.3
91	63	80	938.35
91	63	81	972.64
91	63	82	945.85
91	63	83	943.96
91	63	84	989.38
91	64	74	810.3
91	64	75	781.49
91	64	76	901
91	64	77	860.88
91	64	78	828.26
91	64	79	812.7
91	64	80	861.71
91	64	81	909.68
91	64	82	901.64
91	64	83	914.89
91	64	84	953.22
91	65	74	940.1
91	65	75	920.2
91	65	76	876.1
91	65	77	835.38
91	65	78	787.81
91	65	79	768.03
91	65	80	817.25
91	65	81	878.51
91	65	82	906.29
91	65	83	932.39
91	65	84	951.44
91	66	74	930.27
91	66	75	914.53
91	66	76	885.22
91	66	77	830.73
91	66	78	777.03
91	66	79	749.83
91	66	80	796.75
91	66	81	853.15
91	66	82	908.07
91	66	83	938.51
91	66	84	932.44
91	67	74	919.71
91	67	75	885.61
91	67	76	843.54
91	67	81	797.07
91	67	82	837.42
91	67	83	854.41
91	67	84	830.55
91	68	74	918.59
91	68	75	853.27
91	68	76	784.36
91	68	81	781.98
91	68	82	795.48
91	68	83	792.78
91	68	84	783.56
91	69	74	820.94
91	69	75	767.45
91	69	76	745.29
91	69	81	799.4
91	69	82	782.08
91	69	83	767.37
91	69	84	774.47
91	70	74	767.32
91	70	75	747.22
91	70	76	737.42
91	70	81	785.88
91	70	82	771.64
91	70	83	762.16
91	70	84	776.24
91	71	74	755.44
91	71	75	767.15
91	71	76	745.84
91	71	81	789.71
91	71	82	778.05
91	71	83	773.03
91	71	84	796.52
91	72	74	772.62
91	72	75	773.49
91	72	76	741.63
91	72	81	817.35
91	72	82	802.43
91	72	83	801.16
91	72	84	835.26
91	73	74	776.87
91	73	75	781.61
91	73	76	749.91
91	73	81	879.19
91	73	82	877.64
91	73	83	876.08
91	73	84	892.56
91	74	74	768.97
91	74	75	784.59
91	74	76	758.64
91	74	81	947.48
91	74	82	955.78
91	74	83	957.35
91	74	84	956.76
91	75	81	996.5
91	75	82	1007.6
91	75	83	1015.3
91	75	84	1013.8
91	76	81	973.94
91	76	82	1001.7
91	76	83	1017.6
91	76	84	1019.3
92	47	81	946.13
92	47	82	958.77
92	47	83	959.9
92	47	84	964.08
92	48	81	865.15
92	48	82	872.08
92	48	83	883.79
92	48	84	885.9
92	49	74	810.05
92	49	75	806.33
92	49	76	789.49
92	49	81	788.26
92	49	82	808.31
92	49	83	831.1
92	49	84	830.62
92	50	74	823.99
92	50	75	799.88
92	50	76	771.21
92	50	81	788.76
92	50	82	785.95
92	50	83	779.22
92	50	84	810.86
92	51	74	847.94
92	51	75	801.56
92	51	76	765.72
92	51	81	771.32
92	51	82	762.5
92	51	83	761.08
92	51	84	800.1
92	52	74	868.53
92	52	75	865.34
92	52	76	824.94
92	52	81	771.4
92	52	82	757.76
92	52	83	760.06
92	52	84	783.38
92	53	74	893.67
92	53	75	938.85
92	53	76	902.67
92	53	81	814.7
92	53	82	788.92
92	53	83	767.57
92	53	84	772.72
92	54	74	891.11
92	54	75	978.42
92	54	76	954.26
92	54	81	842.61
92	54	82	829.5
92	54	83	808.25
92	54	84	798.71
92	55	74	862.58
92	55	75	939.95
92	55	76	962.22
92	55	81	868.95
92	55	82	866.34
92	55	83	864.27
92	55	84	863.26
92	56	74	825.22
92	56	75	921.53
92	56	76	957.9
92	56	81	907.23
92	56	82	874.2
92	56	83	897.47
92	56	84	913.65
92	57	74	805.66
92	57	75	885.76
92	57	76	923.54
92	57	77	955.99
92	57	78	957.66
92	57	79	953.65
92	57	80	926.5
92	57	81	896.62
92	57	82	879.83
92	57	83	894.4
92	57	84	910.91
92	58	74	886.23
92	58	75	865.67
92	58	76	888.96
92	58	77	965.42
92	58	78	969.9
92	58	79	980
92	58	80	949.3
92	58	81	929.98
92	58	82	918.89
92	58	83	930.16
92	58	84	946.31
92	59	74	946.26
92	59	75	932.99
92	59	76	938.62
92	59	77	949.48
92	59	78	959.72
92	59	79	968.14
92	59	80	971.46
92	59	81	953.93
92	59	82	906.89
92	59	83	905.87
92	59	84	899.95
92	60	74	899.24
92	60	75	847.04
92	60	76	797.7
92	60	77	838.36
92	60	78	828.98
92	60	79	801.04
92	60	80	767.75
92	60	81	770.65
92	60	82	820.46
92	60	83	823.07
92	60	84	803.13
92	61	74	882.11
92	61	75	743.78
92	61	76	636.51
92	61	77	806.93
92	61	78	834.28
92	61	79	803.18
92	61	80	781.02
92	61	81	809.07
92	61	82	888.19
92	61	83	875.06
92	61	84	819.36
92	62	74	949.37
92	62	75	778
92	62	76	608.41
92	62	77	849.22
92	62	78	945.05
92	62	79	920.47
92	62	80	913.11
92	62	81	932.08
92	62	82	981.14
92	62	83	969.08
92	62	84	930.64
92	63	74	853.92
92	63	75	801.19
92	63	76	813.43
92	63	77	900.33
92	63	78	918.41
92	63	79	900.8
92	63	80	947.42
92	63	81	986.58
92	63	82	999.13
92	63	83	997.3
92	63	84	980.77
92	64	74	766.16
92	64	75	797.17
92	64	76	917.38
92	64	77	897.6
92	64	78	860.54
92	64	79	815.01
92	64	80	865.41
92	64	81	920.3
92	64	82	948.6
92	64	83	960.24
92	64	84	948.76
92	65	74	859.64
92	65	75	863.42
92	65	76	862.48
92	65	77	864.6
92	65	78	828.92
92	65	79	769.15
92	65	80	811.59
92	65	81	865.47
92	65	82	929.6
92	65	83	965.15
92	65	84	955.15
92	66	74	898.98
92	66	75	898.69
92	66	76	868.61
92	66	77	862.77
92	66	78	831.65
92	66	79	779.24
92	66	80	790.46
92	66	81	829.46
92	66	82	914.58
92	66	83	957.03
92	66	84	956.2
92	67	74	913.82
92	67	75	906.46
92	67	76	863.17
92	67	81	788.41
92	67	82	857.4
92	67	83	897.82
92	67	84	905.7
92	68	74	919.74
92	68	75	891.22
92	68	76	844.15
92	68	81	783.7
92	68	82	815.31
92	68	83	830.96
92	68	84	838.67
92	69	74	862.87
92	69	75	820.98
92	69	76	786.08
92	69	81	809.45
92	69	82	801.35
92	69	83	788.88
92	69	84	776.48
92	70	74	807.72
92	70	75	784.51
92	70	76	759.75
92	70	81	789.79
92	70	82	786.12
92	70	83	780.22
92	70	84	776.06
92	71	74	763.97
92	71	75	782.97
92	71	76	761.26
92	71	81	785.89
92	71	82	794.71
92	71	83	804.31
92	71	84	818.51
92	72	74	768.3
92	72	75	781.98
92	72	76	761.87
92	72	81	835.74
92	72	82	840.07
92	72	83	846.05
92	72	84	873.11
92	73	74	771.34
92	73	75	783.36
92	73	76	762.42
92	73	81	908.73
92	73	82	909.29
92	73	83	909.26
92	73	84	932.28
92	74	74	777.3
92	74	75	795.8
92	74	76	764.57
92	74	81	985.4
92	74	82	984.61
92	74	83	982.9
92	74	84	1000.6
92	75	81	1009.4
92	75	82	1016.6
92	75	83	1031.1
92	75	84	1056.5
92	76	81	978.45
92	76	82	999.32
92	76	83	1019.7
92	76	84	1047.4
93	49	74	849.41
93	49	75	829.98
93	49	76	793.86
93	50	74	844.18
93	50	75	812.56
93	50	76	781.24
93	50	81	779.14
93	50	82	774.91
93	50	83	771.79
93	50	84	819.69
93	51	74	851.86
93	51	75	798.16
93	51	76	751.6
93	51	81	778.14
93	51	82	768.82
93	51	83	764.4
93	51	84	826.61
93	52	74	862.42
93	52	75	836.37
93	52	76	786.29
93	52	81	764.05
93	52	82	762.52
93	52	83	773.54
93	52	84	825.91
93	53	74	897.65
93	53	75	914.07
93	53	76	864.19
93	53	81	741.81
93	53	82	727.03
93	53	83	733.72
93	53	84	777.5
93	54	71	761.48
93	54	72	732.96
93	54	73	841.73
93	54	74	921.91
93	54	75	984.52
93	54	76	943
93	54	81	754.84
93	54	82	736.83
93	54	83	729.31
93	54	84	744.14
93	55	71	783.86
93	55	72	718.27
93	55	73	833.51
93	55	74	919.53
93	55	75	988.53
93	55	76	978.08
93	55	81	784.47
93	55	82	763.43
93	55	83	759.48
93	55	84	775.35
93	56	71	867.42
93	56	72	765.46
93	56	73	831.94
93	56	74	892.68
93	56	75	979.9
93	56	76	981.87
93	56	81	818.9
93	56	82	778.78
93	56	83	789.06
93	56	84	809.78
93	57	71	984.99
93	57	72	857.46
93	57	73	837.11
93	57	74	845.05
93	57	75	933.46
93	57	76	955.8
93	57	77	959.03
93	57	78	940.32
93	57	79	906.97
93	57	80	871.23
93	58	71	1001.4
93	58	72	941.18
93	58	73	897.69
93	58	74	866.67
93	58	75	879.09
93	58	76	910.48
93	58	77	960.78
93	58	78	942.51
93	58	79	930.54
93	58	80	904.96
93	59	71	965.27
93	59	72	941.1
93	59	73	945.36
93	59	74	966.91
93	59	75	942.65
93	59	76	938.96
93	59	77	941.79
93	59	78	942.57
93	59	79	930.61
93	59	80	931.33
93	60	71	931.81
93	60	72	887.88
93	60	73	857.55
93	60	74	887.26
93	60	75	895.14
93	60	76	883.33
93	60	77	867.92
93	60	78	827.94
93	60	79	785.29
93	60	80	760.45
93	61	74	722.78
93	61	75	773.11
93	61	76	798.38
93	61	77	858.39
93	61	78	825.04
93	61	79	783.14
93	61	80	778.53
93	62	71	946.11
93	62	72	963.48
93	62	73	931.97
93	62	74	865.21
93	62	75	794.77
93	62	76	729.88
93	62	77	892.54
93	62	78	910.24
93	62	79	870.12
93	62	80	896.08
93	63	71	904.1
93	63	72	935.62
93	63	73	899.25
93	63	74	893.08
93	63	75	868.43
93	63	76	851.7
93	63	77	908.63
93	63	78	911.37
93	63	79	897.45
93	63	80	931.71
93	64	71	918.84
93	64	72	896.01
93	64	73	798.06
93	64	74	841.9
93	64	75	875.19
93	64	76	932.49
93	64	77	924.54
93	64	78	890.2
93	64	79	833.84
93	64	80	854.64
93	65	71	908.46
93	65	72	923.79
93	65	73	890.64
93	65	74	865.34
93	65	75	881.05
93	65	76	912.2
93	65	77	928.56
93	65	78	886.65
93	65	79	798.98
93	65	80	805.16
93	66	71	915.94
93	66	72	955.83
93	66	73	926.17
93	66	74	931.23
93	66	75	930.21
93	66	76	913.62
93	67	71	922.77
93	67	72	976.72
93	67	73	924.42
93	67	74	951.57
93	67	75	949.44
93	67	76	920
93	67	81	764.89
93	67	82	813.17
93	67	83	871.3
93	67	84	921.81
93	68	71	873.18
93	68	72	963.42
93	68	73	963.3
93	68	74	953.65
93	68	75	939.44
93	68	76	917.95
93	68	81	774.4
93	68	82	807.28
93	68	83	835.79
93	68	84	853.31
93	69	71	799.7
93	69	72	911.06
93	69	73	899
93	69	74	883.74
93	69	75	873.1
93	69	76	858.22
93	69	81	798.9
93	69	82	814.04
93	69	83	805.55
93	69	84	780.57
93	70	74	819.42
93	70	75	815.63
93	70	76	808.81
93	70	81	783.09
93	70	82	791.03
93	70	83	787.46
93	70	84	774.77
93	71	74	778.05
93	71	75	782.32
93	71	76	778.35
93	71	81	776.89
93	71	82	787.87
93	71	83	806.26
93	71	84	822.15
93	72	74	792.33
93	72	75	799.16
93	72	76	790.73
93	72	81	822.9
93	72	82	864.24
93	72	83	900.63
93	72	84	924.64
93	73	74	793.83
93	73	75	795.68
93	73	76	781.89
93	73	81	906.08
93	73	82	944.82
93	73	83	963.36
93	73	84	969.06
93	74	74	798.94
93	74	75	797.17
93	74	76	767.91
94	49	74	856.95
94	49	75	839.87
94	49	76	801.66
94	50	71	832.37
94	50	72	831.76
94	50	73	856.09
94	50	74	850.11
94	50	75	822.33
94	50	76	789.69
94	51	71	833.35
94	51	72	836.07
94	51	73	879.93
94	51	74	841.2
94	51	75	793.95
94	51	76	763.52
94	52	71	827.6
94	52	72	829.19
94	52	73	880.66
94	52	74	856.78
94	52	75	826.23
94	52	76	788.09
94	53	69	696.43
94	53	70	835.72
94	53	71	835.23
94	53	72	823.59
94	53	73	881.42
94	53	74	890.89
94	53	75	877.58
94	53	76	837.11
94	54	69	650.11
94	54	70	779.39
94	54	71	796.04
94	54	72	785.9
94	54	73	861.21
94	54	74	909.51
94	54	75	936.97
94	54	76	910.17
94	54	78	879.65
94	54	79	811.06
94	54	80	768.36
94	55	69	620.44
94	55	70	760.69
94	55	71	790.03
94	55	72	760.69
94	55	73	843.58
94	55	74	932.35
94	55	75	1004
94	55	76	974.95
94	55	78	955.55
94	55	79	874.74
94	55	80	808.64
94	56	69	666.6
94	56	70	804.42
94	56	71	855.4
94	56	72	793.31
94	56	73	861.78
94	56	74	933.89
94	56	75	1010.2
94	56	76	986.64
94	56	78	998.87
94	56	79	947.6
94	56	80	877.75
94	57	71	960.38
94	57	72	853.92
94	57	73	871.26
94	57	74	900.5
94	57	75	962.1
94	57	76	976.5
94	57	77	988.85
94	57	78	996.63
94	57	79	961.16
94	57	80	911.82
94	58	71	1012
94	58	72	930.37
94	58	73	891.65
94	58	74	875.49
94	58	75	907.45
94	58	76	955.33
94	58	77	1000.9
94	58	78	996.59
94	58	79	993.2
94	58	80	960.11
94	59	71	1019.9
94	59	72	971.17
94	59	73	966.62
94	59	74	981.53
94	59	75	956.65
94	59	76	937.65
94	59	77	927.29
94	59	78	945.34
94	59	79	954.24
94	59	80	954.97
94	60	71	930.77
94	60	72	860.31
94	60	73	825.04
94	60	74	848.51
94	60	75	873.38
94	60	76	881.85
94	60	77	823.25
94	60	78	774.11
94	60	79	750.98
94	60	80	770.48
94	61	71	832.32
94	61	72	730.96
94	61	73	644.37
94	61	74	563.15
94	61	75	769.77
94	61	76	881.22
94	61	77	849.73
94	61	78	780.75
94	61	79	738.67
94	61	80	774.79
94	62	71	886.46
94	62	72	837.62
94	62	73	771.98
94	62	74	787.05
94	62	75	890.11
94	62	76	949.33
94	62	77	951.04
94	62	78	917.48
94	62	79	894.88
94	62	80	912.79
94	63	71	943.23
94	63	72	913.79
94	63	73	882.28
94	63	74	960.3
94	63	75	988.25
94	63	76	968.95
94	63	77	931.16
94	63	78	916.99
94	63	79	926.55
94	63	80	938.43
94	64	71	948.17
94	64	72	925.46
94	64	73	886.62
94	64	74	978.19
94	64	75	977.87
94	64	76	961.13
94	64	77	939.19
94	64	78	922.52
94	64	79	904.83
94	64	80	890.54
94	65	71	938.26
94	65	72	973.8
94	65	73	972.28
94	65	74	943.57
94	65	75	945.38
94	65	76	971.36
94	65	77	990.07
94	65	78	968.03
94	65	79	928.45
94	65	80	893.66
94	66	71	935.68
94	66	72	977.67
94	66	73	972.34
94	66	74	976.03
94	66	75	983.31
94	66	76	982.94
94	66	78	976
94	66	79	958.95
94	66	80	900.3
94	67	69	714.75
94	67	70	784.09
94	67	71	901.05
94	67	72	950.36
94	67	73	928.67
94	67	74	969.74
94	67	75	983.13
94	67	76	976.46
94	67	78	978.01
94	67	79	954.97
94	67	80	880.63
94	68	69	661.09
94	68	70	716.3
94	68	71	847.2
94	68	72	924.62
94	68	73	949
94	68	74	951.64
94	68	75	957.22
94	68	76	952.01
94	68	78	959.17
94	68	79	931.81
94	68	80	864.38
94	69	69	672.43
94	69	70	680.66
94	69	71	793.2
94	69	72	869.33
94	69	73	873.51
94	69	74	884.79
94	69	75	893.44
94	69	76	894.2
94	69	78	869.29
94	69	79	847.09
94	69	80	826.4
94	70	69	686.31
94	70	70	649.74
94	70	71	759.73
94	70	72	835.22
94	70	73	814.44
94	70	74	818.9
94	70	75	830.33
94	70	76	842.11
94	71	71	748.53
94	71	72	841.03
94	71	73	823.51
94	71	74	793.02
94	71	75	784.5
94	71	76	798.15
94	72	71	736.58
94	72	72	838.48
94	72	73	827.61
94	72	74	815.39
94	72	75	815.21
94	72	76	821.09
94	73	71	728.34
94	73	72	839.42
94	73	73	827.18
94	73	74	818.29
94	73	75	818.25
94	73	76	817.68
94	74	74	817.56
94	74	75	807.27
94	74	76	792.89
95	50	71	854.59
95	50	72	844.3
95	50	73	856.53
95	51	71	850.37
95	51	72	841.82
95	51	73	869.02
95	52	71	848.36
95	52	72	851.99
95	52	73	902.36
95	53	69	705.44
95	53	70	847.98
95	53	71	858.66
95	53	72	864.55
95	53	73	918.75
95	53	77	918.01
95	53	78	911.47
95	53	79	868.76
95	53	80	825.87
95	54	69	679.74
95	54	70	801.44
95	54	71	811.4
95	54	72	805.23
95	54	73	853.64
95	54	77	980.9
95	54	78	994.06
95	54	79	904.36
95	54	80	835.36
95	55	69	653.68
95	55	70	778.24
95	55	71	814.06
95	55	72	806.18
95	55	73	835.39
95	55	77	997.76
95	55	78	1053.8
95	55	79	954.62
95	55	80	866.93
95	56	69	683.39
95	56	70	811.81
95	56	71	866.69
95	56	72	841.74
95	56	73	863.75
95	56	77	974.42
95	56	78	1017.5
95	56	79	976.32
95	56	80	929.74
95	57	69	746.26
95	57	70	864.47
95	57	71	934.61
95	57	72	876.31
[truncated: 7,412 more rows]
