# Supplementary material for: From mathematics to medicine: A practical primer on topological data analysis (TDA) and the development of related analytic tools for the functional discovery of latent structure in fMRI data
Source: PLoS One. 2021 Aug 12;16(8):e0255859. doi: 10.1371/journal.pone.0255859 (PMC8360597; doi:10.1371/journal.pone.0255859)
Supplement: S1 Data — The included archive of .csv files has one .csv file for each time index. Each .csv file contains a single matrix, which has one column for each of the spatial coordinates x, y, z and one column for the fMRI signal amplitude at voxel (x, y, z) at that time index. This is normalized scan data for a single patient from our study, described in the paper, with an ACC (anterior cingulate cortex) mask applied. This is the data we used, together with our software implementation of our workflow (available at https://github.com/regalski/Wayne-State-TDA), to produce the persistence diagrams, vineyards, and loop locations pictured in the figures and described in the Workflow section of our paper. (ZIP) [file pone.0255859.s004.zip › lea2002_145_121_121_time_27_rdACC.csv]

86	49	77	741.48
86	49	78	726.19
86	49	79	713.54
86	49	80	707.68
86	50	77	726.16
86	50	78	716.79
86	50	79	704.89
86	50	80	696.65
86	51	77	685.1
86	51	78	675.22
86	51	79	680.82
86	51	80	675.33
86	52	77	698.61
86	52	78	682.9
86	52	79	684.76
86	52	80	686.15
86	53	77	780.18
86	53	78	743.28
86	53	79	709.09
86	53	80	705.68
86	54	77	837.62
86	54	78	798.72
86	54	79	777.46
86	54	80	751.62
86	55	77	859.25
86	55	78	833.29
86	55	79	845.57
86	55	80	826.5
86	56	77	859.31
86	56	78	847.73
86	56	79	884.26
86	56	80	885.25
86	57	77	845.93
86	57	78	886.84
86	57	79	889.77
86	57	80	885.32
86	57	81	873.36
86	57	82	841.33
86	58	77	840.98
86	58	78	884.34
86	58	79	902.15
86	58	80	908.7
86	58	81	884.96
86	58	82	866.56
86	59	81	856.19
86	59	82	846.69
86	60	81	771.26
86	60	82	780.6
86	61	81	808.16
86	61	82	815.09
86	62	81	845.38
86	62	82	848.13
86	63	77	892.07
86	63	78	830.25
86	63	79	806.27
86	63	80	799.36
86	63	81	817.07
86	63	82	824.78
86	64	77	858.01
86	64	78	836.87
86	64	79	807.67
86	64	80	751.49
86	64	81	747.49
86	64	82	747.87
86	65	77	853.24
86	65	78	867.85
86	65	79	850.54
86	65	80	774.44
86	65	81	759.18
86	65	82	758.34
86	66	77	858.04
86	66	78	893.86
86	66	79	881.24
86	66	80	794.29
86	66	81	771.12
86	66	82	764.89
86	67	77	817.43
86	67	78	851.86
86	67	79	856.48
86	67	80	792.83
86	68	77	851.45
86	68	78	859.46
86	68	79	844.67
86	68	80	769.75
86	69	77	867.65
86	69	78	831.15
86	69	79	793.53
86	69	80	735.88
86	70	77	800.06
86	70	78	748.85
86	70	79	710.64
86	70	80	697.09
86	71	77	742.53
86	71	78	723.49
86	71	79	710.13
86	71	80	696.61
86	72	77	731.75
86	72	78	720.4
86	72	79	707.08
86	72	80	687.71
86	73	77	739.58
86	73	78	713.12
86	73	79	694.89
86	73	80	678.79
87	46	81	936.76
87	46	82	936.11
87	46	83	932.66
87	46	84	928.86
87	47	81	841.55
87	47	82	855.05
87	47	83	849.47
87	47	84	843.87
87	48	81	760.82
87	48	82	771.19
87	48	83	765.41
87	48	84	766.49
87	49	77	725.41
87	49	78	728.09
87	49	79	732.1
87	49	80	733.49
87	49	81	735.67
87	49	82	736.3
87	49	83	739.28
87	49	84	744.59
87	50	77	716.86
87	50	78	723.24
87	50	79	723.97
87	50	80	713.97
87	50	81	710.53
87	50	82	716.15
87	50	83	723.07
87	50	84	728.88
87	51	77	711.53
87	51	78	691.98
87	51	79	676.2
87	51	80	665.66
87	52	77	731.92
87	52	78	705.57
87	52	79	689.95
87	52	80	687.77
87	53	77	796.47
87	53	78	764.05
87	53	79	731.63
87	53	80	724.67
87	54	77	854.07
87	54	78	820.03
87	54	79	777.45
87	54	80	744.35
87	55	77	862.09
87	55	78	847.64
87	55	79	839.83
87	55	80	809
87	55	81	759.62
87	55	82	762.23
87	55	83	756.93
87	55	84	748.04
87	56	77	859.13
87	56	78	852.32
87	56	79	893.1
87	56	80	879.15
87	56	81	826.62
87	56	82	797.2
87	56	83	767.97
87	56	84	755.43
87	57	77	861.58
87	57	78	890.09
87	57	79	911.83
87	57	80	902.25
87	57	81	858.69
87	57	82	816.84
87	57	83	777.19
87	57	84	766.04
87	58	77	862.59
87	58	78	900.14
87	58	79	915.86
87	58	80	918.75
87	58	81	897.76
87	58	82	878.44
87	58	83	865.25
87	58	84	846.59
87	59	77	881.36
87	59	78	884.2
87	59	79	874.33
87	59	80	869.75
87	59	81	876.71
87	59	82	877.09
87	59	83	873.68
87	59	84	869.85
87	60	77	809.03
87	60	78	792.48
87	60	79	774.2
87	60	80	761.7
87	60	81	779.43
87	60	82	791.02
87	60	83	806.88
87	60	84	830.27
87	61	77	768.05
87	61	78	740.95
87	61	79	757.08
87	61	80	817.03
87	61	81	792.73
87	61	82	789.02
87	61	83	813.5
87	61	84	824.73
87	62	77	811.54
87	62	78	770.33
87	62	79	782.18
87	62	80	840.28
87	62	81	832.2
87	62	82	830.8
87	62	83	832.78
87	62	84	833.31
87	63	77	895.54
87	63	78	841.84
87	63	79	809.94
87	63	80	784.16
87	63	81	824.41
87	63	82	848.57
87	63	83	829
87	63	84	812.71
87	64	77	875.14
87	64	78	825.19
87	64	79	779.59
87	64	80	725
87	64	81	774.61
87	64	82	810.49
87	64	83	793.23
87	64	84	769.18
87	65	77	854.28
87	65	78	835.65
87	65	79	805.75
87	65	80	735.34
87	65	81	756.16
87	65	82	771.44
87	65	83	755.77
87	65	84	745.41
87	66	77	861.26
87	66	78	860.23
87	66	79	828.53
87	66	80	736.36
87	66	81	728.28
87	66	82	730.12
87	66	83	725.29
87	66	84	727.74
87	67	77	867.25
87	67	78	827.46
87	67	79	778.67
87	67	80	703.02
87	67	81	694.25
87	67	82	699.53
87	67	83	708.69
87	67	84	718.07
87	68	77	871.45
87	68	78	824.23
87	68	79	779.02
87	68	80	723.09
87	68	81	722.05
87	68	82	729.95
87	68	83	723.2
87	68	84	720.57
87	69	77	825.06
87	69	78	788.38
87	69	79	754.06
87	69	80	726.34
87	70	77	741.69
87	70	78	715.62
87	70	79	704.93
87	70	80	719.21
87	71	77	724.31
87	71	78	720.2
87	71	79	720.08
87	71	80	720.76
87	72	77	733.82
87	72	78	726.08
87	72	79	717.11
87	72	80	712.48
87	73	77	739.23
87	73	78	713.41
87	73	79	692.86
87	73	80	703.05
87	73	81	729.4
87	73	82	760.58
87	73	83	767.81
87	73	84	776.46
87	74	81	767.61
87	74	82	815.69
87	74	83	839.32
87	74	84	861.62
87	75	81	796.29
87	75	82	868.78
87	75	83	898.16
87	75	84	917.62
87	76	81	800.67
87	76	82	892.71
87	76	83	932.74
87	76	84	947.06
88	46	81	962.01
88	46	82	955.44
88	46	83	949.6
88	46	84	941.95
88	47	81	872.43
88	47	82	875.2
88	47	83	859.95
88	47	84	848.88
88	48	81	772.39
88	48	82	776.18
88	48	83	773.6
88	48	84	775.39
88	49	77	720.78
88	49	78	726.03
88	49	79	736.62
88	49	80	736.27
88	49	81	739.04
88	49	82	744.19
88	49	83	743.84
88	49	84	745.79
88	50	77	715.14
88	50	78	726.14
88	50	79	734.64
88	50	80	720.44
88	50	81	720.69
88	50	82	732.85
88	50	83	730.4
88	50	84	722.91
88	51	77	745.06
88	51	78	721.23
88	51	79	692.31
88	51	80	681.96
88	52	77	788.8
88	52	78	751.88
88	52	79	719.41
88	52	80	718.75
88	53	77	829.36
88	53	78	808.2
88	53	79	787.45
88	53	80	780.99
88	54	77	878.91
88	54	78	853.41
88	54	79	813.02
88	54	80	784.68
88	55	77	882.39
88	55	78	863.92
88	55	79	846.69
88	55	80	820.72
88	55	81	785.13
88	55	82	811.4
88	55	83	826.04
88	55	84	820.13
88	56	77	862.1
88	56	78	844.8
88	56	79	870.96
88	56	80	861.78
88	56	81	828.67
88	56	82	830.01
88	56	83	829.58
88	56	84	841.43
88	57	77	861.01
88	57	78	877.1
88	57	79	890.66
88	57	80	883.24
88	57	81	847.42
88	57	82	817.09
88	57	83	798.52
88	57	84	835.48
88	58	77	868.89
88	58	78	897.4
88	58	79	893.23
88	58	80	887.46
88	58	81	878.32
88	58	82	875.6
88	58	83	877.31
88	58	84	885.64
88	59	77	897.1
88	59	78	887.4
88	59	79	861.92
88	59	80	850.66
88	59	81	867.85
88	59	82	878.53
88	59	83	879.18
88	59	84	868.54
88	60	77	859.95
88	60	78	839.56
88	60	79	807.68
88	60	80	777.63
88	60	81	778.21
88	60	82	781
88	60	83	791.99
88	60	84	798.75
88	61	77	833.03
88	61	78	823.84
88	61	79	815.24
88	61	80	806.01
88	61	81	785.63
88	61	82	789.29
88	61	83	822.32
88	61	84	825.16
88	62	77	848.63
88	62	78	837.76
88	62	79	840.44
88	62	80	850.2
88	62	81	850.09
88	62	82	862.67
88	62	83	890.34
88	62	84	884.54
88	63	77	896.67
88	63	78	852.56
88	63	79	829.32
88	63	80	825.98
88	63	81	881.28
88	63	82	915.41
88	63	83	912.93
88	63	84	884.46
88	64	77	898.3
88	64	78	815.33
88	64	79	771.88
88	64	80	762.88
88	64	81	853.32
88	64	82	903.22
88	64	83	859.95
88	64	84	814.04
88	65	77	890.09
88	65	78	809.98
88	65	79	763.75
88	65	80	741.36
88	65	81	819.37
88	65	82	860.41
88	65	83	831.58
88	65	84	795.94
88	66	77	882.31
88	66	78	818.38
88	66	79	766.5
88	66	80	728.6
88	66	81	776.04
88	66	82	804.92
88	66	83	785.11
88	66	84	759.89
88	67	77	846.79
88	67	78	768.04
88	67	79	707.11
88	67	80	691.31
88	67	81	716.27
88	67	82	735.77
88	67	83	731.24
88	67	84	723.49
88	68	77	809.48
88	68	78	760.21
88	68	79	725.03
88	68	80	717.33
88	68	81	728.74
88	68	82	739.24
88	68	83	742.42
88	68	84	742.56
88	69	77	768.25
88	69	78	746.99
88	69	79	731.14
88	69	80	730.05
88	70	77	735.8
88	70	78	711.49
88	70	79	701.37
88	70	80	720.45
88	71	77	719.83
88	71	78	714.7
88	71	79	719.58
88	71	80	737.07
88	72	77	724.11
88	72	78	729.05
88	72	79	736.49
88	72	80	744.16
88	73	77	735.93
88	73	78	734.84
88	73	79	734.53
88	73	80	737.91
88	73	81	744.53
88	73	82	763.09
88	73	83	796.81
88	73	84	797.69
88	74	81	793.92
88	74	82	844.82
88	74	83	877.53
88	74	84	887.33
88	75	81	848.8
88	75	82	925.47
88	75	83	924.51
88	75	84	938.5
88	76	81	864.3
88	76	82	955.87
88	76	83	912.28
88	76	84	939.6
89	46	81	952.28
89	46	82	946.94
89	46	83	939.49
89	46	84	927.67
89	47	81	891.13
89	47	82	879.65
89	47	83	860.82
89	47	84	844.12
89	48	81	779.38
89	48	82	780.85
89	48	83	772.01
89	48	84	765.8
89	49	77	736.2
89	49	78	726.63
89	49	79	725.99
89	49	80	732.87
89	49	81	743.44
89	49	82	756.46
89	49	83	755.44
89	49	84	754.28
89	50	74	741.74
89	50	75	748.29
89	50	76	745.06
89	50	77	731.52
89	50	78	738.02
89	50	79	746.96
89	50	80	738.25
89	50	81	743.35
89	50	82	755.06
89	50	83	749.61
89	50	84	740.96
89	51	74	744.94
89	51	75	777.24
89	51	76	792.26
89	51	77	780.86
89	51	78	765.53
89	51	79	743.62
89	51	80	731.54
89	51	81	729.64
89	51	82	743.22
89	51	83	731.46
89	51	84	713.47
89	52	74	771.1
89	52	75	837.76
89	52	76	868.87
89	52	77	845.67
89	52	78	815.66
89	52	79	789.17
89	52	80	786.55
89	52	81	779.62
89	52	82	772.76
89	52	83	762.61
89	52	84	751.92
89	53	74	812.05
89	53	75	856.68
89	53	76	877.98
89	53	77	849.2
89	53	78	849.98
89	53	79	863.48
89	53	80	862.92
89	53	81	848.9
89	53	82	829.22
89	53	83	813.8
89	53	84	796.74
89	54	74	813.03
89	54	75	864.66
89	54	76	899.62
89	54	77	870.92
89	54	78	860.35
89	54	79	854.32
89	54	80	851.28
89	54	81	841.44
89	54	82	860.76
89	54	83	862.39
89	54	84	839.89
89	55	75	852.87
89	55	76	915.82
89	55	77	889.13
89	55	78	872.05
89	55	79	865.11
89	55	80	866.13
89	55	81	864.74
89	55	82	885.2
89	55	83	895.06
89	55	84	888.59
89	56	75	816.09
89	56	76	877.84
89	56	77	870.95
89	56	78	871.75
89	56	79	886.65
89	56	80	891.54
89	56	81	890.48
89	56	82	889.68
89	56	83	889.79
89	56	84	890.91
89	57	75	842.16
89	57	76	843.84
89	57	77	851.08
89	57	78	861.94
89	57	79	849.57
89	57	80	854.9
89	57	81	872.52
89	57	82	858.23
89	57	83	851.03
89	57	84	874.44
89	58	77	865.59
89	58	78	878.64
89	58	79	874.14
89	58	80	887.26
89	58	81	914.71
89	58	82	921.94
89	58	83	928.3
89	58	84	948.78
89	59	77	894.31
89	59	78	869.99
89	59	79	886.17
89	59	80	902.33
89	59	81	910.98
89	59	82	904.88
89	59	83	889.44
89	59	84	890.4
89	60	77	850.14
89	60	78	808.32
89	60	79	798.18
89	60	80	781.76
89	60	81	751.49
89	60	82	731.61
89	60	83	717.22
89	60	84	752.1
89	61	77	808.59
89	61	78	798.72
89	61	79	804.67
89	61	80	799.62
89	61	81	753.73
89	61	82	725.43
89	61	83	717.44
89	61	84	770.82
89	62	77	827.66
89	62	78	833.12
89	62	79	853.92
89	62	80	880.01
89	62	81	866.08
89	62	82	857.55
89	62	83	858.73
89	62	84	881.09
89	63	77	884.18
89	63	78	853.46
89	63	79	866.16
89	63	80	907.28
89	63	81	942.55
89	63	82	963.51
89	63	83	955.42
89	63	84	921.16
89	64	77	875.04
89	64	78	794.17
89	64	79	774.86
89	64	80	808.02
89	64	81	881.51
89	64	82	928.19
89	64	83	898.59
89	64	84	847.29
89	65	77	868.45
89	65	78	782.95
89	65	79	750.67
89	65	80	771.89
89	65	81	854.2
89	65	82	908.08
89	65	83	894.39
89	65	84	848.23
89	66	75	877.74
89	66	76	872.33
89	66	77	852.84
89	66	78	790.69
89	66	79	758.18
89	66	80	758.09
89	66	81	825.62
89	66	82	870.81
89	66	83	860.46
89	66	84	814.99
89	67	75	895.18
89	67	76	849.37
89	67	77	800.15
89	67	78	760.01
89	67	79	731.46
89	67	80	726.76
89	67	81	758.63
89	67	82	780.05
89	67	83	772.17
89	67	84	747.77
89	68	75	866.71
89	68	76	813.53
89	68	77	776.01
89	68	78	756.16
89	68	79	742.79
89	68	80	743.04
89	68	81	743.63
89	68	82	745.67
89	68	83	757.95
89	68	84	756.5
89	69	74	857.76
89	69	75	805.16
89	69	76	771.62
89	69	77	767.07
89	69	78	755.73
89	69	79	748.64
89	69	80	752.75
89	69	81	744.34
89	69	82	742.41
89	69	83	760.16
89	69	84	770.5
89	70	74	828.19
89	70	75	777.51
89	70	76	746.5
89	70	77	750.79
89	70	78	728.42
89	70	79	713.1
89	70	80	722.23
89	70	81	740.2
89	70	82	757.18
89	70	83	764.69
89	70	84	774.33
89	71	74	791.7
89	71	75	762.09
89	71	76	746.37
89	71	77	750.34
89	71	78	736.42
89	71	79	730.19
89	71	80	740.29
89	71	81	748.6
89	71	82	752.6
89	71	83	749.71
89	71	84	751.03
89	72	74	755.67
89	72	75	752.58
89	72	76	753.27
89	72	77	754.62
89	72	78	750.29
89	72	79	749.44
89	72	80	756.83
89	72	81	758.19
89	72	82	759.71
89	72	83	761.1
89	72	84	761.38
89	73	74	747.91
89	73	75	751.34
89	73	76	752.36
89	73	77	746.17
89	73	78	736.29
89	73	79	736.03
89	73	80	751.89
89	73	81	771.29
89	73	82	795.07
89	73	83	829.88
89	73	84	836.65
89	74	81	832.84
89	74	82	873.9
89	74	83	906.59
89	74	84	915.81
89	75	81	904.16
89	75	82	950.19
89	75	83	953.07
89	75	84	960.32
89	76	81	922.76
89	76	82	968.87
89	76	83	939.98
89	76	84	950.51
90	46	81	944.06
90	46	82	942.52
90	46	83	931.6
90	46	84	919.95
90	47	81	894.8
90	47	82	889.58
90	47	83	865.54
90	47	84	843.96
90	48	81	782.69
90	48	82	787.76
90	48	83	776.84
90	48	84	765.16
90	49	74	755.72
90	49	75	779.03
90	49	76	772.9
90	49	81	755.23
90	49	82	775.12
90	49	83	768.33
90	49	84	763.18
90	50	74	733.33
90	50	75	755.56
90	50	76	753.65
90	50	77	733.46
90	50	78	753.43
90	50	79	771.52
90	50	80	769.28
90	50	81	775.81
90	50	82	786.69
90	50	83	769.59
90	50	84	755.85
90	51	74	726.45
90	51	75	785.53
90	51	76	811.66
90	51	77	796.68
90	51	78	794.11
90	51	79	787.15
90	51	80	769.47
90	51	81	759.89
90	51	82	755.06
90	51	83	741.43
90	51	84	724.81
90	52	74	757.06
90	52	75	860.84
90	52	76	904.75
90	52	77	888.07
90	52	78	870.11
90	52	79	856.83
90	52	80	833.36
90	52	81	815.09
90	52	82	799.41
90	52	83	779.91
90	52	84	757.49
90	53	74	814.02
90	53	75	867.09
90	53	76	894.51
90	53	77	882.56
90	53	78	911.22
90	53	79	961.57
90	53	80	927.25
90	53	81	905.27
90	53	82	878.99
90	53	83	850.4
90	53	84	816.31
90	54	74	810.48
90	54	75	863.86
90	54	76	895.2
90	54	77	881.07
90	54	78	886.8
90	54	79	893.77
90	54	80	905.75
90	54	81	915.87
90	54	82	919.68
90	54	83	913.49
90	54	84	890.52
90	55	74	789.25
90	55	75	848.34
90	55	76	907.71
90	55	77	909.51
90	55	78	902.56
90	55	79	889.66
90	55	80	906.75
90	55	81	922.28
90	55	82	935.47
90	55	83	938.99
90	55	84	933.54
90	56	74	787.94
90	56	75	796.16
90	56	76	853.99
90	56	77	913.4
90	56	78	944.81
90	56	79	947.91
90	56	80	940.11
90	56	81	934.03
90	56	82	930.77
90	56	83	925.51
90	56	84	918.49
90	57	74	866.35
90	57	75	848
90	57	76	837.27
90	57	77	867.11
90	57	78	887.33
90	57	79	879.51
90	57	80	885.65
90	57	81	912.6
90	57	82	905.93
90	57	83	901.55
90	57	84	896.27
90	58	74	947.65
90	58	75	933.49
90	58	76	878.54
90	58	77	880.29
90	58	78	893.75
90	58	79	879.39
90	58	80	904.17
90	58	81	970.42
90	58	82	985.46
90	58	83	986.86
90	58	84	1000.3
90	59	75	900.7
90	59	76	896.71
90	59	77	891.23
90	59	78	885.66
90	59	79	896.66
90	59	80	931.98
90	59	81	977.06
90	59	82	967.92
90	59	83	930.05
90	59	84	935.91
90	60	75	775.32
90	60	76	749.18
90	60	77	731.93
90	60	78	713.88
90	60	79	743.83
90	60	80	756.99
90	60	81	740.76
90	60	82	721.31
90	60	83	690.62
90	60	84	720.87
90	61	77	720.73
90	61	78	734.13
90	61	79	759.54
90	61	80	763.29
90	61	81	709.17
90	61	82	659.67
90	61	83	610.56
90	61	84	674.12
90	62	75	848.84
90	62	76	831.08
90	62	77	840.26
90	62	78	848.03
90	62	79	858.66
90	62	80	870.09
90	62	81	834.41
90	62	82	801.67
90	62	83	760.66
90	62	84	811.75
90	63	75	769.55
90	63	76	823.57
90	63	77	899.84
90	63	78	866.87
90	63	79	886.73
90	63	80	934.23
90	63	81	951.32
90	63	82	948
90	63	83	907.08
90	63	84	913.74
90	64	75	782.45
90	64	76	820.37
90	64	77	860.06
90	64	78	789.12
90	64	79	793.98
90	64	80	852.36
90	64	81	887.81
90	64	82	901.81
90	64	83	872.5
90	64	84	862.26
90	65	74	859.92
90	65	75	856.53
90	65	76	848.19
90	65	77	835.83
90	65	78	767.77
90	65	79	764.48
90	65	80	816.94
90	65	81	871.75
90	65	82	908.26
90	65	83	909.03
90	65	84	888.01
90	66	74	859.75
90	66	75	890.05
90	66	76	864.3
90	66	77	808.61
90	66	78	769.23
90	66	79	767
90	66	80	795.61
90	66	81	862.24
90	66	82	910.54
90	66	83	918.26
90	66	84	874.05
90	67	74	897.99
90	67	75	877.6
90	67	76	818.68
90	67	77	750.85
90	67	78	741.17
90	67	79	742.83
90	67	80	755.27
90	67	81	793.2
90	67	82	817.7
90	67	83	815.39
90	67	84	781.5
90	68	74	904.16
90	68	75	838.91
90	68	76	786
90	68	77	754.48
90	68	78	759.95
90	68	79	768.57
90	68	80	779.42
90	68	81	769.65
90	68	82	762.11
90	68	83	776.18
90	68	84	768.19
90	69	74	846.48
90	69	75	791.56
90	69	76	771.17
90	69	77	778.52
90	69	78	783.12
90	69	79	787.36
90	69	80	795.66
90	69	81	767.53
90	69	82	749.47
90	69	83	769.1
90	69	84	777.51
90	70	74	812.22
90	70	75	790.24
90	70	76	767.29
90	70	77	754.5
90	70	78	751.12
90	70	79	748.66
90	70	80	754.09
90	70	81	756
90	70	82	763.1
90	70	83	767.85
90	70	84	779.6
90	71	74	789.56
90	71	75	783.87
90	71	76	767.67
90	71	77	754.98
90	71	78	753.06
90	71	79	749.2
90	71	80	747.98
90	71	81	759.16
90	71	82	771.41
90	71	83	779.41
90	71	84	775.87
90	72	74	781.36
90	72	75	776.2
90	72	76	770.65
90	72	77	767.25
90	72	78	769.42
90	72	79	766.88
90	72	80	761.11
90	72	81	776.33
90	72	82	793.58
90	72	83	802.7
90	72	84	794.37
90	73	74	786.01
90	73	75	789.35
90	73	76	784.9
90	73	81	822.4
90	73	82	850.59
90	73	83	863.71
90	73	84	868.87
90	74	81	894.74
90	74	82	918.87
90	74	83	938.52
90	74	84	945.09
90	75	81	961.48
90	75	82	973.03
90	75	83	990.07
90	75	84	991.57
90	76	81	960.75
90	76	82	981.83
90	76	83	979.78
90	76	84	980.93
91	47	81	900.84
91	47	82	901.92
91	47	83	889.38
91	47	84	878.95
91	48	81	802.42
91	48	82	797.73
91	48	83	800.77
91	48	84	801.73
91	49	74	762.77
91	49	75	773.15
91	49	76	768.87
91	49	81	768.35
91	49	82	781
91	49	83	785.22
91	49	84	787.99
91	50	74	756.7
91	50	75	773.1
91	50	76	762.85
91	50	81	786.03
91	50	82	802.01
91	50	83	787.07
91	50	84	777.19
91	51	74	764.02
91	51	75	801.99
91	51	76	807.48
91	51	81	766.04
91	51	82	765.59
91	51	83	753.19
91	51	84	743.81
91	52	74	799.26
91	52	75	877.55
91	52	76	901.57
91	52	81	802.04
91	52	82	791.2
91	52	83	774.85
91	52	84	754.22
91	53	74	849.33
91	53	75	911.14
91	53	76	936.12
91	53	81	886.33
91	53	82	856.86
91	53	83	829.86
91	53	84	802.18
91	54	74	862.15
91	54	75	916.42
91	54	76	939.06
91	54	81	920.15
91	54	82	908.24
91	54	83	896.32
91	54	84	881.63
91	55	74	849.25
91	55	75	905.62
91	55	76	943.66
91	55	81	939.93
91	55	82	944.46
91	55	83	940.22
91	55	84	936.13
91	56	74	824.03
91	56	75	865.61
91	56	76	922.25
91	56	81	948.87
91	56	82	949.1
91	56	83	946.95
91	56	84	943.94
91	57	74	854.86
91	57	75	868.58
91	57	76	894.56
91	57	77	916.05
91	57	78	938.11
91	57	79	947.84
91	57	80	941.27
91	57	81	933.4
91	57	82	932.95
91	57	83	934.27
91	57	84	927.6
91	58	74	927.97
91	58	75	921.03
91	58	76	911.14
91	58	77	923.77
91	58	78	939.7
91	58	79	934.04
91	58	80	947.18
91	58	81	997.32
91	58	82	1005.5
91	58	83	1004.2
91	58	84	1012.8
91	59	74	917.25
91	59	75	930.32
91	59	76	928.94
91	59	77	926.14
91	59	78	926.3
91	59	79	916.52
91	59	80	934.18
91	59	81	989.35
91	59	82	982.99
91	59	83	962.18
91	59	84	946.87
91	60	74	788.38
91	60	75	760.98
91	60	76	730.44
91	60	77	729.42
91	60	78	739.2
91	60	79	733.08
91	60	80	740.26
91	60	81	774.18
91	60	82	782.38
91	60	83	768.36
91	60	84	726.35
91	61	74	748.53
91	61	75	646.81
91	61	76	670.87
91	61	77	711.73
91	61	78	760.32
91	61	79	744.78
91	61	80	741.92
91	61	81	750.44
91	61	82	716.18
91	61	83	661.59
91	61	84	616.01
91	62	74	912.21
91	62	75	683.04
91	62	76	791.7
91	62	77	868.45
91	62	78	885.28
91	62	79	866.26
91	62	80	860.03
91	62	81	861.77
91	62	82	830.91
91	62	83	769.19
91	62	84	778.65
91	63	74	896.54
91	63	75	737.82
91	63	76	844.72
91	63	77	933.36
91	63	78	878.03
91	63	79	898.21
91	63	80	940.17
91	63	81	955.69
91	63	82	939.72
91	63	83	868.61
91	63	84	913.77
91	64	74	842.42
91	64	75	833.7
91	64	76	867.91
91	64	77	868.45
91	64	78	795.44
91	64	79	813.38
91	64	80	868.92
91	64	81	897.5
91	64	82	893.53
91	64	83	832.21
91	64	84	871.69
91	65	74	847.13
91	65	75	923.37
91	65	76	883.59
91	65	77	826.34
91	65	78	770.83
91	65	79	783.64
91	65	80	835.12
91	65	81	886.44
91	65	82	914.43
91	65	83	886.35
91	65	84	898.63
91	66	74	869.1
91	66	75	887.1
91	66	76	858.38
91	66	77	809.59
91	66	78	771.76
91	66	79	781.83
91	66	80	818.8
91	66	81	885.33
91	66	82	936.39
91	66	83	937.09
91	66	84	908.16
91	67	74	884.06
91	67	75	859.7
91	67	76	815.31
91	67	81	812.16
91	67	82	847.63
91	67	83	866.75
91	67	84	826.51
91	68	74	884.36
91	68	75	835.87
91	68	76	790.13
91	68	81	794.25
91	68	82	791.59
91	68	83	804.53
91	68	84	789.17
91	69	74	826.95
91	69	75	795.27
91	69	76	775.19
91	69	81	796.54
91	69	82	771.93
91	69	83	774.99
91	69	84	779.24
91	70	74	820.28
91	70	75	793.36
91	70	76	766.85
91	70	81	775.22
91	70	82	769.21
91	70	83	771.52
91	70	84	775.79
91	71	74	795.49
91	71	75	791.64
91	71	76	771.14
91	71	81	767.71
91	71	82	781.18
91	71	83	790.98
91	71	84	782.76
91	72	74	757.23
91	72	75	775.24
91	72	76	769.45
91	72	81	788.47
91	72	82	816.28
91	72	83	826.52
91	72	84	813.66
91	73	74	770.67
91	73	75	780.02
91	73	76	777.2
91	73	81	866.17
91	73	82	893.99
91	73	83	884.93
91	73	84	882.39
91	74	74	786.24
91	74	75	788.14
91	74	76	780.54
91	74	81	947.13
91	74	82	955.87
91	74	83	962.8
91	74	84	964.55
91	75	81	1005.4
91	75	82	991.7
91	75	83	1018.7
91	75	84	1023.3
91	76	81	981.4
91	76	82	1001.8
91	76	83	1010.7
91	76	84	1014.9
92	47	81	957.23
92	47	82	959.65
92	47	83	932.75
92	47	84	931.59
92	48	81	856.41
92	48	82	852.7
92	48	83	859.29
92	48	84	873.97
92	49	74	802.08
92	49	75	800.49
92	49	76	782.79
92	49	81	792
92	49	82	799.72
92	49	83	820.14
92	49	84	833.9
92	50	74	796.7
92	50	75	786.45
92	50	76	770.37
92	50	81	782
92	50	82	801.83
92	50	83	803.48
92	50	84	805.91
92	51	74	802.62
92	51	75	790.42
92	51	76	779.17
92	51	81	767.61
92	51	82	788.33
92	51	83	777.93
92	51	84	771.58
92	52	74	833.86
92	52	75	855.38
92	52	76	857.06
92	52	81	771.32
92	52	82	779.32
92	52	83	764.94
92	52	84	741.66
92	53	74	895.18
92	53	75	929.25
92	53	76	930.87
92	53	81	806.72
92	53	82	789.75
92	53	83	769.83
92	53	84	751.47
92	54	74	927.34
92	54	75	960.96
92	54	76	966.66
92	54	81	841.36
92	54	82	829
92	54	83	814.89
92	54	84	802.26
92	55	74	904.05
92	55	75	949.94
92	55	76	973.37
92	55	81	887.28
92	55	82	892.93
92	55	83	882.22
92	55	84	857.34
92	56	74	883.71
92	56	75	935.1
92	56	76	971.11
92	56	81	915.6
92	56	82	921.62
92	56	83	913.93
92	56	84	895.99
92	57	74	871.09
92	57	75	906
92	57	76	950.42
92	57	77	939.9
92	57	78	942.75
92	57	79	960.31
92	57	80	939.22
92	57	81	904
92	57	82	902.7
92	57	83	902.31
92	57	84	902.42
92	58	74	896.91
92	58	75	898.31
92	58	76	939.05
92	58	77	946.97
92	58	78	951.54
92	58	79	966.91
92	58	80	962.09
92	58	81	950.7
92	58	82	935.56
92	58	83	927.43
92	58	84	942.41
92	59	74	947.8
92	59	75	959.81
92	59	76	965.25
92	59	77	954.14
92	59	78	950.82
92	59	79	953.44
92	59	80	947.25
92	59	81	945.5
92	59	82	925.42
92	59	83	911.88
92	59	84	901.68
92	60	74	852.55
92	60	75	844.4
92	60	76	811.59
92	60	77	811.56
92	60	78	836.78
92	60	79	770.5
92	60	80	748.53
92	60	81	812.52
92	60	82	837.04
92	60	83	839.62
92	60	84	774.12
92	61	74	789.79
92	61	75	691.89
92	61	76	740.03
92	61	77	802.32
92	61	78	845.11
92	61	79	750.09
92	61	80	734.44
92	61	81	853.96
92	61	82	884.96
92	61	83	875.51
92	61	84	752.11
92	62	74	873.25
92	62	75	588.27
92	62	76	789.77
92	62	77	910.14
92	62	78	903.62
92	62	79	850.57
92	62	80	847.67
92	62	81	945.04
92	62	82	977.22
92	62	83	973.61
92	62	84	894.34
92	63	74	867.98
92	63	75	729.44
92	63	76	866.88
92	63	77	957.63
92	63	78	883.99
92	63	79	902.33
92	63	80	943.11
92	63	81	982.97
92	63	82	1004.6
92	63	83	1002
92	63	84	982.77
92	64	74	811.37
92	64	75	869.77
92	64	76	911.57
92	64	77	903.71
92	64	78	826.97
92	64	79	819.77
92	64	80	840.41
92	64	81	906.18
92	64	82	935.7
92	64	83	920.47
92	64	84	927.11
92	65	74	807.26
92	65	75	940.53
92	65	76	919.24
92	65	77	870.8
92	65	78	811.74
92	65	79	787.75
92	65	80	793.27
92	65	81	873.04
92	65	82	920.06
92	65	83	926.35
92	65	84	943.56
92	66	74	870.95
92	66	75	887.18
92	66	76	876.8
92	66	77	860.33
92	66	78	815.76
92	66	79	796.9
92	66	80	796.49
92	66	81	862.39
92	66	82	917.4
92	66	83	950.98
92	66	84	952.16
92	67	74	894.08
92	67	75	869.39
92	67	76	853.08
92	67	81	804.19
92	67	82	850.66
92	67	83	897.29
92	67	84	873.27
92	68	74	891.47
92	68	75	857.48
92	68	76	831.2
92	68	81	788.39
92	68	82	804.84
92	68	83	832.71
92	68	84	817.08
92	69	74	838.46
92	69	75	824.03
92	69	76	796.49
92	69	81	795.05
92	69	82	786.69
92	69	83	790.1
92	69	84	786.69
92	70	74	830.47
92	70	75	797.11
92	70	76	763.67
92	70	81	773.85
92	70	82	775.66
92	70	83	775.58
92	70	84	782.72
92	71	74	809.47
92	71	75	781.81
92	71	76	756.33
92	71	81	772
92	71	82	786.27
92	71	83	794.51
92	71	84	805.33
92	72	74	771.4
92	72	75	781.92
92	72	76	769.24
92	72	81	814.35
92	72	82	833.28
92	72	83	842.29
92	72	84	853.13
92	73	74	787.25
92	73	75	785.13
92	73	76	770.53
92	73	81	899.03
92	73	82	913.53
92	73	83	912.33
92	73	84	912.98
92	74	74	796.4
92	74	75	785.52
92	74	76	774.06
92	74	81	973.87
92	74	82	983.68
92	74	83	988.54
92	74	84	988.12
92	75	81	1008.1
92	75	82	1018.8
92	75	83	1043.6
92	75	84	1053.6
92	76	81	973.5
92	76	82	1015.8
92	76	83	1023.9
92	76	84	1042.6
93	49	74	819.98
93	49	75	825.68
93	49	76	801.9
93	50	74	820.85
93	50	75	800.72
93	50	76	778.79
93	50	81	789.99
93	50	82	808.74
93	50	83	818.75
93	50	84	825.29
93	51	74	824.7
93	51	75	778.99
93	51	76	762.26
93	51	81	792.77
93	51	82	802.83
93	51	83	795.32
93	51	84	800.25
93	52	74	829.63
93	52	75	811.35
93	52	76	797.31
93	52	81	777.41
93	52	82	782.31
93	52	83	780.52
93	52	84	785.98
93	53	74	894.1
93	53	75	890.51
93	53	76	867.41
93	53	81	743.28
93	53	82	746.31
93	53	83	750.26
93	53	84	750.01
93	54	71	757.47
93	54	72	776.94
93	54	73	835.8
93	54	74	954.52
93	54	75	956.98
93	54	76	934.24
93	54	81	761.25
93	54	82	759.26
93	54	83	746.61
93	54	84	724.65
93	55	71	757.24
93	55	72	790.31
93	55	73	837.43
93	55	74	942.64
93	55	75	973.31
93	55	76	976.6
93	55	81	803.36
93	55	82	804.73
93	55	83	797.25
93	55	84	781.04
93	56	71	807.18
93	56	72	821.7
93	56	73	835.61
93	56	74	950.3
93	56	75	977.78
93	56	76	973.46
93	56	81	844.42
93	56	82	840.98
93	56	83	834.84
93	56	84	824.1
93	57	71	894.34
93	57	72	873.38
93	57	73	829.25
93	57	74	908.4
93	57	75	940.26
93	57	76	960.74
93	57	77	943.64
93	57	78	925.48
93	57	79	910.78
93	57	80	890.66
93	58	71	935.39
93	58	72	949.16
93	58	73	890.26
93	58	74	885.96
93	58	75	898.7
93	58	76	955.69
93	58	77	946.96
93	58	78	939.09
93	58	79	944.18
93	58	80	928.26
93	59	71	924.31
93	59	72	990.02
93	59	73	967.37
93	59	74	949.89
93	59	75	949.77
93	59	76	959.27
93	59	77	937.65
93	59	78	930.73
93	59	79	949.12
93	59	80	925.36
93	60	71	872.73
93	60	72	923.66
93	60	73	858.06
93	60	74	874.32
93	60	75	921.11
93	60	76	886.94
93	60	77	863.85
93	60	78	841.82
93	60	79	769.49
93	60	80	735.35
93	61	74	762.25
93	61	75	828.5
93	61	76	852.26
93	61	77	863.12
93	61	78	841.98
93	61	79	750.88
93	61	80	731.77
93	62	71	870.89
93	62	72	976.26
93	62	73	934.61
93	62	74	883.93
93	62	75	766.98
93	62	76	874.67
93	62	77	923.3
93	62	78	896.88
93	62	79	852.76
93	62	80	852.25
93	63	71	858.92
93	63	72	953.8
93	63	73	967.23
93	63	74	933.17
93	63	75	843.64
93	63	76	893.84
93	63	77	918.45
93	63	78	883.46
93	63	79	916.96
93	63	80	944.4
93	64	71	856.83
93	64	72	894.59
93	64	73	900.76
93	64	74	894.33
93	64	75	908.39
93	64	76	927.57
93	64	77	923.64
93	64	78	863.05
93	64	79	842.7
93	64	80	832.87
93	65	71	860.26
93	65	72	913.85
93	65	73	875.31
93	65	74	860.8
93	65	75	927.63
93	65	76	940.06
93	65	77	930.07
93	65	78	865.2
93	65	79	813.02
93	65	80	780.19
93	66	71	851.62
93	66	72	964.15
93	66	73	955.75
93	66	74	930.37
93	66	75	935.16
93	66	76	930.69
93	67	71	843.54
93	67	72	956.48
93	67	73	965.31
93	67	74	948.73
93	67	75	936.85
93	67	76	930.57
93	67	81	783.65
93	67	82	826.29
93	67	83	884.41
93	67	84	894.07
93	68	71	829.4
93	68	72	944.17
93	68	73	955.07
93	68	74	932.21
93	68	75	913.84
93	68	76	905.83
93	68	81	776.87
93	68	82	801.54
93	68	83	831.08
93	68	84	834.4
93	69	71	748.6
93	69	72	881.73
93	69	73	903.8
93	69	74	872.81
93	69	75	856.71
93	69	76	835.15
93	69	81	789.31
93	69	82	792.53
93	69	83	794.19
93	69	84	791.17
93	70	74	828.3
93	70	75	803.01
93	70	76	787.73
93	70	81	778.36
93	70	82	783.75
93	70	83	777.59
93	70	84	785.32
93	71	74	808.06
93	71	75	782.27
93	71	76	769.91
93	71	81	782.22
93	71	82	794.35
93	71	83	799.12
93	71	84	817.88
93	72	74	824.49
93	72	75	811.32
93	72	76	791.25
93	72	81	839.98
93	72	82	854.9
93	72	83	868.89
93	72	84	888.43
93	73	74	840.26
93	73	75	827.85
93	73	76	796.55
93	73	81	939.61
93	73	82	951.84
93	73	83	937.02
93	73	84	940.94
93	74	74	839.6
93	74	75	823.3
93	74	76	803.41
94	49	74	813.6
94	49	75	830.33
94	49	76	818.3
94	50	71	857.89
94	50	72	823.44
94	50	73	816.14
94	50	74	819.79
94	50	75	812.81
94	50	76	791.71
94	51	71	866.82
94	51	72	842.83
94	51	73	847.85
94	51	74	842.16
94	51	75	795.59
94	51	76	764.31
94	52	71	861.14
94	52	72	858.83
94	52	73	846.96
94	52	74	824.41
94	52	75	812.56
94	52	76	787.46
94	53	69	641.39
94	53	70	716.02
94	53	71	853.24
94	53	72	851.36
94	53	73	852.85
94	53	74	868.87
94	53	75	853.25
94	53	76	829.55
94	54	69	594.46
94	54	70	655.67
94	54	71	808.76
94	54	72	812.33
94	54	73	851.5
94	54	74	930
94	54	75	916.8
94	54	76	893.51
94	54	78	840.19
94	54	79	826.72
94	54	80	777.13
94	55	69	588.51
94	55	70	647.84
94	55	71	787.75
94	55	72	808.72
94	55	73	848.48
94	55	74	959.47
94	55	75	989.44
94	55	76	975.83
94	55	78	898.16
94	55	79	874.23
94	55	80	809.22
94	56	69	638.69
94	56	70	691.4
94	56	71	814.86
94	56	72	836.5
94	56	73	859.32
94	56	74	984.67
94	56	75	996.75
94	56	76	977.01
94	56	78	938.91
94	56	79	954.15
94	56	80	872.46
94	57	71	869.22
94	57	72	870.86
94	57	73	853
94	57	74	934.45
94	57	75	966.26
94	57	76	979.58
94	57	77	949.27
94	57	78	940.23
94	57	79	942.84
94	57	80	891.49
94	58	71	902.01
94	58	72	905.42
94	58	73	875.07
94	58	74	894.33
94	58	75	931.94
94	58	76	994.27
94	58	77	978.33
94	58	78	970.48
94	58	79	973.61
94	58	80	940.8
94	59	71	941.08
94	59	72	998.98
94	59	73	993.49
94	59	74	979.57
94	59	75	978.23
94	59	76	983.33
94	59	77	967.1
94	59	78	954.17
94	59	79	972.8
94	59	80	946.24
94	60	71	848.1
94	60	72	869.83
94	60	73	841.82
94	60	74	854.41
94	60	75	879.09
94	60	76	883.57
94	60	77	835.66
94	60	78	784.88
94	60	79	754.67
94	60	80	757.78
94	61	71	667.67
94	61	72	609.98
94	61	73	620.87
94	61	74	702.66
94	61	75	802.9
94	61	76	870.26
94	61	77	864.81
94	61	78	820.79
94	61	79	747.98
94	61	80	747.32
94	62	71	771.35
94	62	72	745.21
94	62	73	777.2
94	62	74	847.25
94	62	75	894.01
94	62	76	940.93
94	62	77	945.85
94	62	78	919.89
94	62	79	864.52
94	62	80	856.39
94	63	71	871.89
94	63	72	911.95
94	63	73	947.64
94	63	74	978.2
94	63	75	994.26
94	63	76	963.06
94	63	77	928.65
94	63	78	894.13
94	63	79	916.76
94	63	80	937.54
94	64	71	889.09
94	64	72	972.84
94	64	73	986.71
94	64	74	987.87
94	64	75	995.91
94	64	76	973.34
94	64	77	948.18
94	64	78	909.21
94	64	79	887.59
94	64	80	864.51
94	65	71	868.21
94	65	72	973.41
94	65	73	965.65
94	65	74	950.51
94	65	75	970.12
94	65	76	977.03
94	65	77	970.61
94	65	78	940.75
94	65	79	894.37
94	65	80	847.53
94	66	71	864.95
94	66	72	967.42
94	66	73	975.83
94	66	74	978.89
94	66	75	1006.5
94	66	76	990.18
94	66	78	962.79
94	66	79	933.49
94	66	80	888.07
94	67	69	747.02
94	67	70	788.83
94	67	71	832.53
94	67	72	945.04
94	67	73	957.88
94	67	74	960.03
94	67	75	994.57
94	67	76	986.28
94	67	78	974
94	67	79	918.14
94	67	80	837.99
94	68	69	654.25
94	68	70	711.62
94	68	71	794.93
94	68	72	933.78
94	68	73	937.12
94	68	74	920.55
94	68	75	944.49
94	68	76	950.66
94	68	78	951.29
94	68	79	888.05
94	68	80	800.11
94	69	69	648.52
94	69	70	674.09
94	69	71	714.6
94	69	72	840.15
94	69	73	871.24
94	69	74	870.32
94	69	75	866.63
94	69	76	862.83
94	69	78	867.86
94	69	79	838.25
94	69	80	792.09
94	70	69	653.95
94	70	70	656.02
94	70	71	679.14
94	70	72	794.27
94	70	73	826.41
94	70	74	817.32
94	70	75	809.6
94	70	76	808.46
94	71	71	684.98
94	71	72	791.09
94	71	73	817.77
94	71	74	796.09
94	71	75	781
94	71	76	780.98
94	72	71	650.84
94	72	72	775.59
94	72	73	830.47
94	72	74	828.22
94	72	75	805.49
94	72	76	792.37
94	73	71	641.27
94	73	72	771.87
94	73	73	834.85
94	73	74	818.51
94	73	75	814.33
94	73	76	809.28
94	74	74	813.94
94	74	75	807.87
94	74	76	819.43
95	50	71	886.15
95	50	72	843.4
95	50	73	834.87
95	51	71	882.23
95	51	72	849.5
95	51	73	850.98
95	52	71	885.24
95	52	72	881.35
95	52	73	882.9
95	53	69	630.94
95	53	70	718.35
95	53	71	880.97
95	53	72	882.5
95	53	73	883.99
95	53	77	886.44
95	53	78	865.92
95	53	79	843.55
95	53	80	804.79
95	54	69	621.9
95	54	70	693.17
95	54	71	849.42
95	54	72	832.12
95	54	73	843.53
95	54	77	930.55
95	54	78	920.17
95	54	79	893.23
95	54	80	810.13
95	55	69	613.96
95	55	70	666.89
95	55	71	825.73
95	55	72	841.17
95	55	73	856.2
95	55	77	984.23
95	55	78	972.87
95	55	79	944.66
95	55	80	845.06
95	56	69	648.54
95	56	70	688.27
95	56	71	831.38
95	56	72	866.67
95	56	73	885
95	56	77	961.21
95	56	78	970.23
95	56	79	996.18
95	56	80	910.25
95	57	69	754
95	57	70	768.36
95	57	71	864.68
95	57	72	890.62
[truncated: 7,412 more rows]
