# Supplementary material for: From mathematics to medicine: A practical primer on topological data analysis (TDA) and the development of related analytic tools for the functional discovery of latent structure in fMRI data
Source: PLoS One. 2021 Aug 12;16(8):e0255859. doi: 10.1371/journal.pone.0255859 (PMC8360597; doi:10.1371/journal.pone.0255859)
Supplement: S1 Data — The included archive of .csv files has one .csv file for each time index. Each .csv file contains a single matrix, which has one column for each of the spatial coordinates x, y, z and one column for the fMRI signal amplitude at voxel (x, y, z) at that time index. This is normalized scan data for a single patient from our study, described in the paper, with an ACC (anterior cingulate cortex) mask applied. This is the data we used, together with our software implementation of our workflow (available at https://github.com/regalski/Wayne-State-TDA), to produce the persistence diagrams, vineyards, and loop locations pictured in the figures and described in the Workflow section of our paper. (ZIP) [file pone.0255859.s004.zip › lea2002_145_121_121_time_280_rdACC.csv]

86	49	77	736.67
86	49	78	734
86	49	79	734.6
86	49	80	730.31
86	50	77	717.22
86	50	78	719.91
86	50	79	721.61
86	50	80	713.16
86	51	77	690.75
86	51	78	704.55
86	51	79	712.56
86	51	80	712.98
86	52	77	685.38
86	52	78	700.47
86	52	79	707.35
86	52	80	721.45
86	53	77	787.52
86	53	78	741.68
86	53	79	726.98
86	53	80	730.38
86	54	77	838.03
86	54	78	810
86	54	79	793.42
86	54	80	784.51
86	55	77	829.12
86	55	78	845.08
86	55	79	851.35
86	55	80	845.11
86	56	77	817.78
86	56	78	852.58
86	56	79	889.38
86	56	80	901.99
86	57	77	805.21
86	57	78	853.53
86	57	79	906.07
86	57	80	897.37
86	57	81	876.05
86	57	82	844.76
86	58	77	811.23
86	58	78	838.56
86	58	79	909.05
86	58	80	891.82
86	58	81	871.53
86	58	82	875.39
86	59	81	815.73
86	59	82	860.03
86	60	81	725.05
86	60	82	781.48
86	61	81	793.71
86	61	82	826.39
86	62	81	874.7
86	62	82	874.26
86	63	77	851.08
86	63	78	796.14
86	63	79	844.71
86	63	80	862.48
86	63	81	847.27
86	63	82	848.2
86	64	77	864.58
86	64	78	814.74
86	64	79	837.1
86	64	80	830.18
86	64	81	789.77
86	64	82	779.6
86	65	77	866.54
86	65	78	860.12
86	65	79	860.93
86	65	80	839.04
86	65	81	790.6
86	65	82	778.83
86	66	77	829.04
86	66	78	930.89
86	66	79	892.19
86	66	80	852.94
86	66	81	805.54
86	66	82	788.66
86	67	77	784.56
86	67	78	863.08
86	67	79	842.64
86	67	80	845.32
86	68	77	836.3
86	68	78	866.88
86	68	79	840.91
86	68	80	841.63
86	69	77	891.64
86	69	78	855.02
86	69	79	823.67
86	69	80	818.22
86	70	77	787.34
86	70	78	760.26
86	70	79	758.89
86	70	80	771.38
86	71	77	746.81
86	71	78	744.98
86	71	79	748.52
86	71	80	765.26
86	72	77	752.74
86	72	78	752.74
86	72	79	747.1
86	72	80	766.33
86	73	77	737.48
86	73	78	712.45
86	73	79	735.45
86	73	80	768.97
87	46	81	975.81
87	46	82	955.09
87	46	83	924.46
87	46	84	915.37
87	47	81	865.54
87	47	82	864.7
87	47	83	860.81
87	47	84	847.49
87	48	81	773.39
87	48	82	775.51
87	48	83	773.53
87	48	84	775.85
87	49	77	730.62
87	49	78	722.71
87	49	79	739.29
87	49	80	747.58
87	49	81	738.65
87	49	82	738.46
87	49	83	739.49
87	49	84	744.28
87	50	77	717.7
87	50	78	710.8
87	50	79	724.66
87	50	80	727.52
87	50	81	713.75
87	50	82	712.91
87	50	83	723.73
87	50	84	729.94
87	51	77	716.4
87	51	78	713.43
87	51	79	720.44
87	51	80	729.33
87	52	77	747.17
87	52	78	745.7
87	52	79	740.01
87	52	80	743.02
87	53	77	843.01
87	53	78	800.76
87	53	79	774.17
87	53	80	747.67
87	54	77	865.92
87	54	78	849.91
87	54	79	828.84
87	54	80	792.55
87	55	77	807.97
87	55	78	863.08
87	55	79	879
87	55	80	849.81
87	55	81	814.51
87	55	82	761.55
87	55	83	748.22
87	55	84	746.81
87	56	77	840.85
87	56	78	860.63
87	56	79	886.97
87	56	80	895.64
87	56	81	867.98
87	56	82	805.18
87	56	83	777.04
87	56	84	751.7
87	57	77	840.21
87	57	78	876.71
87	57	79	913.46
87	57	80	916.17
87	57	81	890.35
87	57	82	824.18
87	57	83	780.51
87	57	84	739.41
87	58	77	839.14
87	58	78	874.52
87	58	79	924.57
87	58	80	905.69
87	58	81	885.62
87	58	82	867.66
87	58	83	844.14
87	58	84	798.95
87	59	77	863.05
87	59	78	860.09
87	59	79	883.84
87	59	80	841.3
87	59	81	808.73
87	59	82	850.63
87	59	83	851.95
87	59	84	822.9
87	60	77	780.78
87	60	78	756.53
87	60	79	814.85
87	60	80	776.47
87	60	81	739.91
87	60	82	772.06
87	60	83	787.08
87	60	84	797.31
87	61	77	737.24
87	61	78	702.41
87	61	79	794.39
87	61	80	814.32
87	61	81	807.93
87	61	82	816.2
87	61	83	821.29
87	61	84	831.9
87	62	77	800.38
87	62	78	760.62
87	62	79	819.79
87	62	80	854.73
87	62	81	886.04
87	62	82	881.03
87	62	83	873.65
87	62	84	857.92
87	63	77	880.14
87	63	78	858.53
87	63	79	840.01
87	63	80	846.76
87	63	81	865.75
87	63	82	878.56
87	63	83	876.22
87	63	84	829
87	64	77	857.44
87	64	78	843.11
87	64	79	814.92
87	64	80	814.32
87	64	81	823.49
87	64	82	811.64
87	64	83	794.33
87	64	84	769.39
87	65	77	829.76
87	65	78	836.61
87	65	79	816.23
87	65	80	803.61
87	65	81	786.74
87	65	82	770.01
87	65	83	762.72
87	65	84	753.81
87	66	77	822.52
87	66	78	863.28
87	66	79	823.67
87	66	80	787.32
87	66	81	752.6
87	66	82	753.37
87	66	83	749.99
87	66	84	745.3
87	67	77	832.18
87	67	78	836.61
87	67	79	804.37
87	67	80	780.89
87	67	81	781.23
87	67	82	743.04
87	67	83	716.4
87	67	84	735.65
87	68	77	837.49
87	68	78	822.09
87	68	79	798.46
87	68	80	790.7
87	68	81	809.48
87	68	82	754.6
87	68	83	707.18
87	68	84	717.49
87	69	77	799.47
87	69	78	789.98
87	69	79	776.47
87	69	80	786.69
87	70	77	733.67
87	70	78	735.62
87	70	79	750.94
87	70	80	775.57
87	71	77	725.32
87	71	78	742.18
87	71	79	754.32
87	71	80	771.95
87	72	77	735.67
87	72	78	753.1
87	72	79	752.33
87	72	80	770.99
87	73	77	727.2
87	73	78	716.72
87	73	79	750.48
87	73	80	784.22
87	73	81	810.49
87	73	82	781.29
87	73	83	758.35
87	73	84	786.48
87	74	81	835.39
87	74	82	831.43
87	74	83	838.26
87	74	84	860.91
87	75	81	848.8
87	75	82	874.25
87	75	83	903.03
87	75	84	902.25
87	76	81	844.19
87	76	82	893.68
87	76	83	932.32
87	76	84	922.14
88	46	81	982.94
88	46	82	976.71
88	46	83	962.54
88	46	84	940.27
88	47	81	902.67
88	47	82	900.67
88	47	83	894.41
88	47	84	862.49
88	48	81	801.16
88	48	82	795.66
88	48	83	784.18
88	48	84	775.69
88	49	77	749.06
88	49	78	741.37
88	49	79	742.43
88	49	80	753.1
88	49	81	756.77
88	49	82	752.86
88	49	83	745.99
88	49	84	745.91
88	50	77	740.25
88	50	78	732.92
88	50	79	739.89
88	50	80	740.85
88	50	81	731.43
88	50	82	729.12
88	50	83	734.22
88	50	84	739.65
88	51	77	756.2
88	51	78	744
88	51	79	740.92
88	51	80	738.58
88	52	77	798.09
88	52	78	795.54
88	52	79	781.34
88	52	80	766.63
88	53	77	870.99
88	53	78	860.32
88	53	79	836.57
88	53	80	799.95
88	54	77	891.96
88	54	78	888.8
88	54	79	867.25
88	54	80	831.37
88	55	77	866.83
88	55	78	884.63
88	55	79	883.62
88	55	80	865.45
88	55	81	833.39
88	55	82	795.76
88	55	83	815.31
88	55	84	825.53
88	56	77	876.89
88	56	78	864.63
88	56	79	873.99
88	56	80	894.65
88	56	81	866.37
88	56	82	816.66
88	56	83	837.15
88	56	84	855.24
88	57	77	858.72
88	57	78	877.16
88	57	79	904.93
88	57	80	917.59
88	57	81	885.44
88	57	82	822.68
88	57	83	814.46
88	57	84	832.91
88	58	77	841.26
88	58	78	879.27
88	58	79	927.14
88	58	80	917.01
88	58	81	896.31
88	58	82	870.54
88	58	83	859.13
88	58	84	846.36
88	59	77	871.21
88	59	78	872.69
88	59	79	877.17
88	59	80	852.33
88	59	81	832.49
88	59	82	853.78
88	59	83	846.18
88	59	84	823.17
88	60	77	831.79
88	60	78	818.9
88	60	79	824.76
88	60	80	777.29
88	60	81	748.9
88	60	82	744.08
88	60	83	756.91
88	60	84	785.31
88	61	77	809.32
88	61	78	800.8
88	61	79	826.75
88	61	80	829.55
88	61	81	834.2
88	61	82	809.85
88	61	83	816.15
88	61	84	848.3
88	62	77	858.23
88	62	78	840.21
88	62	79	845.04
88	62	80	879.5
88	62	81	923.52
88	62	82	893.2
88	62	83	884.31
88	62	84	888.74
88	63	77	879.86
88	63	78	878.12
88	63	79	838.98
88	63	80	860.56
88	63	81	911.03
88	63	82	911.43
88	63	83	902.97
88	63	84	858.56
88	64	77	859.39
88	64	78	855.35
88	64	79	800.73
88	64	80	829
88	64	81	896.18
88	64	82	890.02
88	64	83	872.92
88	64	84	829.28
88	65	77	851.03
88	65	78	836.29
88	65	79	782.28
88	65	80	801.19
88	65	81	861.44
88	65	82	867.67
88	65	83	861.89
88	65	84	812.48
88	66	77	848.64
88	66	78	831.3
88	66	79	781.63
88	66	80	773.11
88	66	81	801.28
88	66	82	833.96
88	66	83	837.28
88	66	84	781.66
88	67	77	848.91
88	67	78	799.28
88	67	79	769.52
88	67	80	762.43
88	67	81	778.88
88	67	82	755.72
88	67	83	732.59
88	67	84	739.72
88	68	77	821.86
88	68	78	772.62
88	68	79	767.7
88	68	80	768.62
88	68	81	789.71
88	68	82	750.54
88	68	83	719.33
88	68	84	737.04
88	69	77	765.72
88	69	78	742.61
88	69	79	755.44
88	69	80	775.08
88	70	77	730.42
88	70	78	724.77
88	70	79	747.17
88	70	80	775.76
88	71	77	725.46
88	71	78	730.61
88	71	79	752.89
88	71	80	779
88	72	77	730.28
88	72	78	735.94
88	72	79	751.58
88	72	80	776.04
88	73	77	722.35
88	73	78	721.18
88	73	79	757.67
88	73	80	792.18
88	73	81	806.07
88	73	82	793.76
88	73	83	788.95
88	73	84	802.81
88	74	81	853.31
88	74	82	861.56
88	74	83	874.56
88	74	84	886.38
88	75	81	910.22
88	75	82	928.87
88	75	83	944.77
88	75	84	932.52
88	76	81	918.41
88	76	82	940.44
88	76	83	938.89
88	76	84	931.4
89	46	81	975.89
89	46	82	972.15
89	46	83	958.84
89	46	84	924.64
89	47	81	921.88
89	47	82	914.15
89	47	83	895.42
89	47	84	850.07
89	48	81	823.43
89	48	82	806.63
89	48	83	782.32
89	48	84	770.96
89	49	77	762.59
89	49	78	766.83
89	49	79	755.41
89	49	80	761.23
89	49	81	775.85
89	49	82	765.69
89	49	83	749.72
89	49	84	756.03
89	50	74	747.38
89	50	75	754.94
89	50	76	752.12
89	50	77	751.74
89	50	78	751.11
89	50	79	756.85
89	50	80	756.52
89	50	81	759.42
89	50	82	752.6
89	50	83	746.98
89	50	84	753.72
89	51	74	751.95
89	51	75	782.94
89	51	76	785.98
89	51	77	788.7
89	51	78	783.8
89	51	79	772.03
89	51	80	757.12
89	51	81	751.41
89	51	82	739.89
89	51	83	728.75
89	51	84	733.15
89	52	74	770.97
89	52	75	845.67
89	52	76	843.34
89	52	77	855.1
89	52	78	864.25
89	52	79	834.08
89	52	80	805.72
89	52	81	790.18
89	52	82	772.75
89	52	83	757.52
89	52	84	753.03
89	53	74	781.83
89	53	75	892.98
89	53	76	871.84
89	53	77	883.4
89	53	78	914.91
89	53	79	911.07
89	53	80	893.44
89	53	81	859.79
89	53	82	834.15
89	53	83	818.63
89	53	84	802.97
89	54	74	774.59
89	54	75	895.01
89	54	76	891.65
89	54	77	898.84
89	54	78	915.09
89	54	79	912.45
89	54	80	902.22
89	54	81	873.18
89	54	82	849.82
89	54	83	849.82
89	54	84	851.13
89	55	75	866.23
89	55	76	902.48
89	55	77	918.39
89	55	78	889.75
89	55	79	889.36
89	55	80	903.47
89	55	81	885.65
89	55	82	855.86
89	55	83	865.74
89	55	84	879.14
89	56	75	829.71
89	56	76	863.86
89	56	77	900.47
89	56	78	867.41
89	56	79	878.2
89	56	80	930.33
89	56	81	909.13
89	56	82	856.9
89	56	83	861.51
89	56	84	878.24
89	57	75	840.3
89	57	76	841.72
89	57	77	875.04
89	57	78	875.66
89	57	79	887.81
89	57	80	904.3
89	57	81	893.06
89	57	82	874.39
89	57	83	867.89
89	57	84	866.29
89	58	77	849.33
89	58	78	886
89	58	79	924.52
89	58	80	915.05
89	58	81	918.68
89	58	82	933.82
89	58	83	928.68
89	58	84	920.01
89	59	77	856.46
89	59	78	871.82
89	59	79	886.34
89	59	80	899.22
89	59	81	909.41
89	59	82	914.11
89	59	83	895.88
89	59	84	878.73
89	60	77	825.19
89	60	78	824.58
89	60	79	833.01
89	60	80	793.49
89	60	81	739.39
89	60	82	696.33
89	60	83	705.53
89	60	84	735.07
89	61	77	823.17
89	61	78	828.35
89	61	79	836.4
89	61	80	824.87
89	61	81	802.54
89	61	82	733.43
89	61	83	752.55
89	61	84	822.83
89	62	77	867.39
89	62	78	860.46
89	62	79	849.69
89	62	80	908.85
89	62	81	950.39
89	62	82	867.22
89	62	83	868
89	62	84	923.71
89	63	77	858.88
89	63	78	857.83
89	63	79	840.57
89	63	80	908.58
89	63	81	975.53
89	63	82	942.04
89	63	83	932.06
89	63	84	938.09
89	64	77	850.96
89	64	78	837.4
89	64	79	796.62
89	64	80	853.57
89	64	81	933.28
89	64	82	918.38
89	64	83	904.79
89	64	84	886
89	65	77	870.35
89	65	78	837.78
89	65	79	784.24
89	65	80	827.99
89	65	81	905.64
89	65	82	906.91
89	65	83	899.23
89	65	84	855.42
89	66	75	851.86
89	66	76	903.65
89	66	77	861.72
89	66	78	823.49
89	66	79	795.65
89	66	80	827.36
89	66	81	875.22
89	66	82	890.86
89	66	83	882.08
89	66	84	809.14
89	67	75	898.42
89	67	76	874.92
89	67	77	818.56
89	67	78	781.32
89	67	79	788.53
89	67	80	784.78
89	67	81	775.94
89	67	82	788.73
89	67	83	782.13
89	67	84	747.99
89	68	75	870.33
89	68	76	829.8
89	68	77	784.85
89	68	78	760.95
89	68	79	794.37
89	68	80	780.82
89	68	81	755.42
89	68	82	764.51
89	68	83	758.46
89	68	84	743.24
89	69	74	804.14
89	69	75	795.54
89	69	76	786.02
89	69	77	762.38
89	69	78	750.44
89	69	79	790.81
89	69	80	801.42
89	69	81	798.75
89	69	82	786.8
89	69	83	772.36
89	69	84	757.25
89	70	74	759.59
89	70	75	767.83
89	70	76	768.43
89	70	77	749.84
89	70	78	733.39
89	70	79	756.16
89	70	80	779.28
89	70	81	799.45
89	70	82	787.75
89	70	83	772.43
89	70	84	755.83
89	71	74	732.69
89	71	75	752.57
89	71	76	756.99
89	71	77	747.28
89	71	78	733.33
89	71	79	748.86
89	71	80	773.02
89	71	81	791.4
89	71	82	778.13
89	71	83	764
89	71	84	748.64
89	72	74	710.72
89	72	75	732.15
89	72	76	741.23
89	72	77	741.1
89	72	78	733.08
89	72	79	754.9
89	72	80	773.14
89	72	81	774.86
89	72	82	770.41
89	72	83	773.91
89	72	84	768.73
89	73	74	726.77
89	73	75	738.15
89	73	76	737.73
89	73	77	726.67
89	73	78	720.53
89	73	79	751.83
89	73	80	776.98
89	73	81	791.54
89	73	82	809.52
89	73	83	828
89	73	84	836.86
89	74	81	863.4
89	74	82	884.33
89	74	83	899.68
89	74	84	907.16
89	75	81	969.95
89	75	82	962.46
89	75	83	960.67
89	75	84	949.26
89	76	81	972.75
89	76	82	970.91
89	76	83	964.51
89	76	84	964.63
90	46	81	969.34
90	46	82	959.55
90	46	83	953.58
90	46	84	932.59
90	47	81	906.98
90	47	82	900.96
90	47	83	889.01
90	47	84	847.94
90	48	81	817.41
90	48	82	801.06
90	48	83	782.37
90	48	84	782.68
90	49	74	773.99
90	49	75	777.46
90	49	76	761.46
90	49	81	789.82
90	49	82	769.54
90	49	83	748.57
90	49	84	765.01
90	50	74	759.57
90	50	75	764.17
90	50	76	761.53
90	50	77	765.48
90	50	78	768.52
90	50	79	780.95
90	50	80	794.76
90	50	81	797.02
90	50	82	777.62
90	50	83	759.86
90	50	84	760.98
90	51	74	758.38
90	51	75	778.16
90	51	76	800.87
90	51	77	816.25
90	51	78	819.22
90	51	79	814.96
90	51	80	805.2
90	51	81	787.58
90	51	82	762.13
90	51	83	740.1
90	51	84	740.35
90	52	74	794.47
90	52	75	850.72
90	52	76	875.56
90	52	77	902.19
90	52	78	932.02
90	52	79	898.86
90	52	80	867.08
90	52	81	837.38
90	52	82	802.21
90	52	83	770.38
90	52	84	759.98
90	53	74	795.51
90	53	75	874.17
90	53	76	865.29
90	53	77	883.31
90	53	78	933.45
90	53	79	966.14
90	53	80	974.02
90	53	81	928.96
90	53	82	882.8
90	53	83	842.6
90	53	84	816.05
90	54	74	764.13
90	54	75	870.57
90	54	76	862.45
90	54	77	875.41
90	54	78	891.71
90	54	79	916.34
90	54	80	941.83
90	54	81	929.55
90	54	82	911.5
90	54	83	883.58
90	54	84	869.55
90	55	74	764.58
90	55	75	834.35
90	55	76	897.65
90	55	77	929.29
90	55	78	872.58
90	55	79	877.62
90	55	80	905.39
90	55	81	918.71
90	55	82	912.54
90	55	83	899.82
90	55	84	906.73
90	56	74	797.6
90	56	75	816.95
90	56	76	865.28
90	56	77	918.17
90	56	78	912.64
90	56	79	932.21
90	56	80	964.17
90	56	81	941.18
90	56	82	906.34
90	56	83	899.9
90	56	84	915.2
90	57	74	868.77
90	57	75	845.49
90	57	76	851.83
90	57	77	881.47
90	57	78	909.22
90	57	79	927.69
90	57	80	924.53
90	57	81	922.64
90	57	82	932.99
90	57	83	913.98
90	57	84	902.83
90	58	74	946.67
90	58	75	900.77
90	58	76	883.3
90	58	77	872.72
90	58	78	916.15
90	58	79	954.72
90	58	80	942.78
90	58	81	960.68
90	58	82	1002.4
90	58	83	988.32
90	58	84	979.49
90	59	75	830.91
90	59	76	827.49
90	59	77	825.36
90	59	78	872.93
90	59	79	926.3
90	59	80	957.33
90	59	81	982.15
90	59	82	981.44
90	59	83	953.38
90	59	84	930.08
90	60	75	714.83
90	60	76	708.31
90	60	77	698.46
90	60	78	712.19
90	60	79	752.46
90	60	80	772.09
90	60	81	765.3
90	60	82	738.02
90	60	83	721.56
90	60	84	716.82
90	61	77	714.81
90	61	78	717.76
90	61	79	749.44
90	61	80	776.91
90	61	81	775.31
90	61	82	721.43
90	61	83	712.23
90	61	84	734.1
90	62	75	891.64
90	62	76	816.94
90	62	77	854.7
90	62	78	872.42
90	62	79	861.12
90	62	80	901.17
90	62	81	918.1
90	62	82	851.37
90	62	83	847.28
90	62	84	877.28
90	63	75	811.91
90	63	76	843.24
90	63	77	860.61
90	63	78	870.12
90	63	79	877.69
90	63	80	937.65
90	63	81	973.96
90	63	82	937.05
90	63	83	954.83
90	63	84	994.05
90	64	75	761.46
90	64	76	875.74
90	64	77	834.47
90	64	78	816.86
90	64	79	828.89
90	64	80	873.59
90	64	81	910.34
90	64	82	901.89
90	64	83	913.78
90	64	84	921.97
90	65	74	811.44
90	65	75	791.48
90	65	76	897.32
90	65	77	831.65
90	65	78	789.58
90	65	79	802.19
90	65	80	838.2
90	65	81	886.36
90	65	82	908.73
90	65	83	918.26
90	65	84	898.48
90	66	74	886.04
90	66	75	894.51
90	66	76	883.55
90	66	77	803.25
90	66	78	750
90	66	79	767.14
90	66	80	833.26
90	66	81	890
90	66	82	920.85
90	66	83	921.76
90	66	84	868.4
90	67	74	907.22
90	67	75	900.4
90	67	76	832.91
90	67	77	765.49
90	67	78	732.72
90	67	79	778.25
90	67	80	812.28
90	67	81	821.97
90	67	82	835.53
90	67	83	825.29
90	67	84	775.17
90	68	74	873.15
90	68	75	846.24
90	68	76	786.27
90	68	77	755.05
90	68	78	752.65
90	68	79	809.35
90	68	80	815.93
90	68	81	799.8
90	68	82	798.42
90	68	83	784.33
90	68	84	754.73
90	69	74	799.46
90	69	75	793.96
90	69	76	780.4
90	69	77	771.14
90	69	78	775
90	69	79	802.26
90	69	80	821.33
90	69	81	821.66
90	69	82	803.2
90	69	83	782.34
90	69	84	762.56
90	70	74	764.16
90	70	75	774
90	70	76	775.8
90	70	77	766.16
90	70	78	755.19
90	70	79	768.98
90	70	80	793.31
90	70	81	807.4
90	70	82	785.43
90	70	83	766.71
90	70	84	758.54
90	71	74	759.72
90	71	75	764.96
90	71	76	767.91
90	71	77	763.43
90	71	78	753.2
90	71	79	764.31
90	71	80	783.83
90	71	81	799.49
90	71	82	776.94
90	71	83	762.67
90	71	84	763.69
90	72	74	746.48
90	72	75	748.4
90	72	76	755.35
90	72	77	767.25
90	72	78	774.79
90	72	79	779.4
90	72	80	795.55
90	72	81	807.16
90	72	82	797.61
90	72	83	794.61
90	72	84	800.52
90	73	74	760.48
90	73	75	768.23
90	73	76	770.06
90	73	81	852.41
90	73	82	860.06
90	73	83	864.93
90	73	84	865.75
90	74	81	919.1
90	74	82	934.55
90	74	83	935.55
90	74	84	930.03
90	75	81	981.67
90	75	82	997.04
90	75	83	992.73
90	75	84	978.3
90	76	81	976.63
90	76	82	1000.9
90	76	83	1000.6
90	76	84	987.02
91	47	81	905.75
91	47	82	915.12
91	47	83	910.65
91	47	84	875.46
91	48	81	828.98
91	48	82	823.36
91	48	83	816.45
91	48	84	808.76
91	49	74	792.34
91	49	75	792.32
91	49	76	767.37
91	49	81	797.01
91	49	82	787.54
91	49	83	774.43
91	49	84	780.69
91	50	74	781.7
91	50	75	773.5
91	50	76	751.84
91	50	81	794.91
91	50	82	786.66
91	50	83	772.46
91	50	84	771.46
91	51	74	775.86
91	51	75	764.98
91	51	76	783.02
91	51	81	781.55
91	51	82	767.92
91	51	83	754.51
91	51	84	762.35
91	52	74	818.84
91	52	75	852.99
91	52	76	880.97
91	52	81	818.3
91	52	82	796.85
91	52	83	771.71
91	52	84	767.02
91	53	74	840.3
91	53	75	906.6
91	53	76	934.89
91	53	81	911.57
91	53	82	869.43
91	53	83	823.43
91	53	84	798.48
91	54	74	814.77
91	54	75	916.28
91	54	76	951.95
91	54	81	933.09
91	54	82	914.4
91	54	83	884.58
91	54	84	858.36
91	55	74	802.39
91	55	75	884.24
91	55	76	948.66
91	55	81	935.15
91	55	82	927.29
91	55	83	914.97
91	55	84	910.28
91	56	74	802.23
91	56	75	853.66
91	56	76	911.74
91	56	81	953.09
91	56	82	916.83
91	56	83	913.14
91	56	84	924.69
91	57	74	845.37
91	57	75	846.69
91	57	76	880.44
91	57	77	918.27
91	57	78	954.99
91	57	79	972.29
91	57	80	965.21
91	57	81	945.74
91	57	82	938.25
91	57	83	925.29
91	57	84	917.86
91	58	74	940.76
91	58	75	884.43
91	58	76	893.7
91	58	77	925.18
91	58	78	962.99
91	58	79	994.76
91	58	80	990.96
91	58	81	993.2
91	58	82	1011.4
91	58	83	1003.7
91	58	84	1001.4
91	59	74	873.09
91	59	75	869.15
91	59	76	879.17
91	59	77	881.6
91	59	78	918.79
91	59	79	966.87
91	59	80	1011.4
91	59	81	1019.8
91	59	82	991.66
91	59	83	981.58
91	59	84	958.26
91	60	74	766.46
91	60	75	716.83
91	60	76	701.78
91	60	77	744.72
91	60	78	758.88
91	60	79	775.55
91	60	80	775.3
91	60	81	773.65
91	60	82	782.51
91	60	83	756.16
91	60	84	726.25
91	61	74	796.31
91	61	75	656.75
91	61	76	608.17
91	61	77	738.11
91	61	78	771.28
91	61	79	782.35
91	61	80	770.71
91	61	81	763.42
91	61	82	756.37
91	61	83	695.09
91	61	84	655.02
91	62	74	942.73
91	62	75	821.47
91	62	76	715.91
91	62	77	853.16
91	62	78	911.06
91	62	79	925.22
91	62	80	920.62
91	62	81	913.64
91	62	82	882.3
91	62	83	827.19
91	62	84	804.15
91	63	74	847.76
91	63	75	812.01
91	63	76	845.28
91	63	77	885.1
91	63	78	901.47
91	63	79	913.54
91	63	80	962.59
91	63	81	989.86
91	63	82	958.02
91	63	83	954.07
91	63	84	986.39
91	64	74	783.42
91	64	75	800.64
91	64	76	901.13
91	64	77	853.97
91	64	78	833.31
91	64	79	841.71
91	64	80	890.68
91	64	81	919.63
91	64	82	911.59
91	64	83	917.89
91	64	84	930.22
91	65	74	901.12
91	65	75	862.17
91	65	76	853.14
91	65	77	818.43
91	65	78	788.79
91	65	79	801
91	65	80	847.27
91	65	81	889.58
91	65	82	922.4
91	65	83	936.57
91	65	84	924.58
91	66	74	909.37
91	66	75	873.64
91	66	76	857.33
91	66	77	791.82
91	66	78	746.08
91	66	79	748.87
91	66	80	821.85
91	66	81	889.25
91	66	82	941.1
91	66	83	951.49
91	66	84	925.41
91	67	74	899.83
91	67	75	859.69
91	67	76	823.59
91	67	81	840.09
91	67	82	870.42
91	67	83	870.42
91	67	84	833.56
91	68	74	883.59
91	68	75	835.28
91	68	76	784.39
91	68	81	824.07
91	68	82	826.55
91	68	83	811.8
91	68	84	786.61
91	69	74	818
91	69	75	772.5
91	69	76	779.32
91	69	81	834.47
91	69	82	815.08
91	69	83	792.33
91	69	84	770.45
91	70	74	790.36
91	70	75	761.26
91	70	76	756.44
91	70	81	803.89
91	70	82	786.63
91	70	83	770.14
91	70	84	762.24
91	71	74	792.44
91	71	75	780.14
91	71	76	731.84
91	71	81	798.73
91	71	82	784.07
91	71	83	776.03
91	71	84	783.54
91	72	74	786.61
91	72	75	765.54
91	72	76	738.7
91	72	81	843.33
91	72	82	823.41
91	72	83	822.14
91	72	84	840.25
91	73	74	786.84
91	73	75	776.65
91	73	76	756.99
91	73	81	901.21
91	73	82	894.68
91	73	83	894.08
91	73	84	903.56
91	74	74	785.92
91	74	75	798.57
91	74	76	772.65
91	74	81	953.52
91	74	82	960.83
91	74	83	966.36
91	74	84	968.79
91	75	81	990.62
91	75	82	1010.7
91	75	83	1022.4
91	75	84	1020.9
91	76	81	971.03
91	76	82	1008.8
91	76	83	1024.7
91	76	84	1017.4
92	47	81	952.23
92	47	82	963.8
92	47	83	960.88
92	47	84	946.06
92	48	81	865.12
92	48	82	876.99
92	48	83	879.73
92	48	84	869.89
92	49	74	816.13
92	49	75	806.39
92	49	76	775.51
92	49	81	803.27
92	49	82	816.32
92	49	83	822.11
92	49	84	815.66
92	50	74	815.1
92	50	75	793.97
92	50	76	755.25
92	50	81	800.81
92	50	82	798
92	50	83	790.26
92	50	84	792.91
92	51	74	830.05
92	51	75	802.76
92	51	76	754.91
92	51	81	782.31
92	51	82	776.49
92	51	83	773.08
92	51	84	795.15
92	52	74	840.49
92	52	75	864.38
92	52	76	836.01
92	52	81	786.44
92	52	82	774.77
92	52	83	768.06
92	52	84	780.38
92	53	74	873.66
92	53	75	938.93
92	53	76	919.77
92	53	81	839.8
92	53	82	803.96
92	53	83	765.6
92	53	84	755.73
92	54	74	897.07
92	54	75	989.45
92	54	76	969.33
92	54	81	874.68
92	54	82	853.54
92	54	83	830.26
92	54	84	802.71
92	55	74	873.62
92	55	75	980.01
92	55	76	969.25
92	55	81	901.04
92	55	82	893.43
92	55	83	890.37
92	55	84	866.37
92	56	74	845.28
92	56	75	944.64
92	56	76	942.03
92	56	81	927.35
92	56	82	894.32
92	56	83	896.56
92	56	84	893.69
92	57	74	835.71
92	57	75	887.81
92	57	76	907.61
92	57	77	933.05
92	57	78	958.69
92	57	79	969.65
92	57	80	964.48
92	57	81	928.59
92	57	82	904.8
92	57	83	906.38
92	57	84	907.93
92	58	74	882.24
92	58	75	877.73
92	58	76	914.02
92	58	77	964.44
92	58	78	981.93
92	58	79	999.13
92	58	80	994.46
92	58	81	972.1
92	58	82	949.99
92	58	83	958.27
92	58	84	968.42
92	59	74	905.39
92	59	75	915.11
92	59	76	926.74
92	59	77	922.59
92	59	78	949.82
92	59	79	976.17
92	59	80	1014.4
92	59	81	993.9
92	59	82	937.85
92	59	83	943.78
92	59	84	934.8
92	60	74	848.16
92	60	75	822
92	60	76	792.66
92	60	77	795.29
92	60	78	811.9
92	60	79	812.94
92	60	80	781.64
92	60	81	793.6
92	60	82	851.5
92	60	83	832.11
92	60	84	794.21
92	61	74	844.1
92	61	75	729.96
92	61	76	669.75
92	61	77	774.14
92	61	78	812.44
92	61	79	817.33
92	61	80	787.12
92	61	81	832.2
92	61	82	926.34
92	61	83	875.1
92	61	84	794.26
92	62	74	949.48
92	62	75	772.28
92	62	76	647.55
92	62	77	857.24
92	62	78	927.03
92	62	79	926.4
92	62	80	933.02
92	62	81	967.09
92	62	82	1021.2
92	62	83	971.19
92	62	84	909.77
92	63	74	854.05
92	63	75	806.5
92	63	76	816.72
92	63	77	887.53
92	63	78	906.57
92	63	79	921.01
92	63	80	973.66
92	63	81	1006.8
92	63	82	1013.4
92	63	83	1007.5
92	63	84	990.88
92	64	74	751.53
92	64	75	800.36
92	64	76	910.51
92	64	77	882.68
92	64	78	857.58
92	64	79	844.99
92	64	80	894.4
92	64	81	937.33
92	64	82	957.69
92	64	83	960.36
92	64	84	937.82
92	65	74	837.9
92	65	75	843.48
92	65	76	890.53
92	65	77	874.63
92	65	78	833.89
92	65	79	799.14
92	65	80	841.64
92	65	81	888.57
92	65	82	945.77
92	65	83	961.38
92	65	84	934.33
92	66	74	897.24
92	66	75	881.82
92	66	76	860.71
92	66	77	845.84
92	66	78	810.68
92	66	79	775.25
92	66	80	811.52
92	66	81	870.58
92	66	82	947.71
92	66	83	964.1
92	66	84	944.22
92	67	74	921.01
92	67	75	895.58
92	67	76	843.26
92	67	81	830.45
92	67	82	883.47
92	67	83	909.89
92	67	84	914.77
92	68	74	919.82
92	68	75	882.27
92	68	76	830.18
92	68	81	816.77
92	68	82	830.39
92	68	83	845
92	68	84	861.72
92	69	74	867.96
92	69	75	817.04
92	69	76	777.12
92	69	81	825.48
92	69	82	812.35
92	69	83	804.88
92	69	84	798.49
92	70	74	816.73
92	70	75	785.56
92	70	76	746.78
92	70	81	796.77
92	70	82	788.11
92	70	83	785.21
92	70	84	784.05
92	71	74	774.93
92	71	75	791.03
92	71	76	740.3
92	71	81	793.95
92	71	82	792.78
92	71	83	799.37
92	71	84	815.57
92	72	74	801.28
92	72	75	802.04
92	72	76	761.95
92	72	81	879.74
92	72	82	855.09
92	72	83	853.07
92	72	84	878.12
92	73	74	804.31
92	73	75	796.39
92	73	76	769.48
92	73	81	943.78
92	73	82	921.35
92	73	83	917.3
92	73	84	942.3
92	74	74	787.28
92	74	75	782.82
92	74	76	768.61
92	74	81	980.42
92	74	82	981.63
92	74	83	984.93
92	74	84	1011.7
92	75	81	995.46
92	75	82	1013.7
92	75	83	1034.2
92	75	84	1054.6
92	76	81	968.52
92	76	82	998.4
92	76	83	1019.8
92	76	84	1035.5
93	49	74	842.43
93	49	75	823.96
93	49	76	777.84
93	50	74	835.25
93	50	75	808.58
93	50	76	759.24
93	50	81	806.14
93	50	82	800.89
93	50	83	804.83
93	50	84	824.75
93	51	74	834.96
93	51	75	798.31
93	51	76	734.73
93	51	81	802.2
93	51	82	792.86
93	51	83	798.45
93	51	84	823.66
93	52	74	849.42
93	52	75	841.42
93	52	76	786.33
93	52	81	778.08
93	52	82	777.51
93	52	83	792.54
93	52	84	818.97
93	53	74	894.7
93	53	75	925.17
93	53	76	866.29
93	53	81	749.82
93	53	82	732.05
93	53	83	727.79
93	53	84	765.6
93	54	71	754.54
93	54	72	754.01
93	54	73	814.77
93	54	74	928.87
93	54	75	1006.6
93	54	76	935.08
93	54	81	765.85
93	54	82	750.84
93	54	83	746.3
93	54	84	752.13
93	55	71	771.87
93	55	72	748.24
93	55	73	798.51
93	55	74	914.54
93	55	75	1028.6
93	55	76	971.12
93	55	81	804.46
93	55	82	788.44
93	55	83	786.53
93	55	84	786.44
93	56	71	842.46
93	56	72	795.47
93	56	73	806.98
93	56	74	880.74
93	56	75	999.01
93	56	76	961.96
93	56	81	841.92
93	56	82	806.83
93	56	83	798.12
93	56	84	804.83
93	57	71	945.01
93	57	72	891.52
93	57	73	844.2
93	57	74	842.08
93	57	75	924.51
93	57	76	932.83
93	57	77	938.01
93	57	78	944.24
93	57	79	925.82
93	57	80	903.09
93	58	71	980.42
93	58	72	956.14
93	58	73	902.62
93	58	74	873.64
93	58	75	890.15
93	58	76	931.49
93	58	77	968.69
93	58	78	973.41
93	58	79	967.52
93	58	80	946.97
93	59	71	947.24
93	59	72	946.11
93	59	73	945.55
93	59	74	937.1
93	59	75	931.74
93	59	76	936.04
93	59	77	932.88
93	59	78	939.65
93	59	79	943.59
93	59	80	969.24
93	60	71	878.84
93	60	72	864.92
93	60	73	849.52
93	60	74	841.23
93	60	75	880.22
93	60	76	873.41
93	60	77	829.9
93	60	78	821.86
93	60	79	811.15
93	60	80	784.3
93	61	74	681.11
93	61	75	774.35
93	61	76	801.62
93	61	77	817.56
93	61	78	816.1
93	61	79	817.21
93	61	80	798.61
93	62	71	839.05
93	62	72	874.59
93	62	73	892.14
93	62	74	888.21
93	62	75	816.75
93	62	76	763.91
93	62	77	889.53
93	62	78	900.11
93	62	79	890.98
93	62	80	921.97
93	63	71	887.17
93	63	72	906.71
93	63	73	895.28
93	63	74	916.16
93	63	75	888.57
93	63	76	872.8
93	63	77	895.7
93	63	78	899.43
93	63	79	916.61
93	63	80	955.92
93	64	71	923.95
93	64	72	900.24
93	64	73	838.25
93	64	74	836.98
93	64	75	886.23
93	64	76	949.56
93	64	77	911.62
93	64	78	881.22
93	64	79	856.81
93	64	80	872.6
93	65	71	914.51
93	65	72	923.76
93	65	73	900.57
93	65	74	858.29
93	65	75	895.09
93	65	76	948.29
93	65	77	935.6
93	65	78	885.64
93	65	79	823.98
93	65	80	815.19
93	66	71	916.97
93	66	72	948.83
93	66	73	937.23
93	66	74	939.34
93	66	75	938.3
93	66	76	927.7
93	67	71	918.8
93	67	72	962.8
93	67	73	937.54
93	67	74	966.65
93	67	75	950.52
93	67	76	913.1
93	67	81	792.86
93	67	82	826.21
93	67	83	874.35
93	67	84	912.87
93	68	71	887.22
93	68	72	957.4
93	68	73	962.33
93	68	74	954.71
93	68	75	931.53
93	68	76	893.01
93	68	81	789.41
93	68	82	797.33
93	68	83	829.85
93	68	84	860.35
93	69	71	811.72
93	69	72	895.12
93	69	73	889.12
93	69	74	876.84
93	69	75	859.22
93	69	76	828.31
93	69	81	814.92
93	69	82	802.07
93	69	83	801.59
93	69	84	802.62
93	70	74	812.47
93	70	75	805.67
93	70	76	788.85
93	70	81	796.05
93	70	82	778.02
93	70	83	775.46
93	70	84	777.78
93	71	74	783.06
93	71	75	789.36
93	71	76	782.37
93	71	81	785.97
93	71	82	773.95
93	71	83	783.35
93	71	84	798.22
93	72	74	805.38
93	72	75	810.25
93	72	76	795.79
93	72	81	882.89
93	72	82	870.25
93	72	83	874.66
93	72	84	887.65
93	73	74	808.84
93	73	75	803.71
93	73	76	786.91
93	73	81	960.12
93	73	82	958.86
93	73	83	950.39
93	73	84	943.06
93	74	74	806.91
93	74	75	794.2
93	74	76	769.94
94	49	74	839.92
94	49	75	827.82
94	49	76	794.65
94	50	71	861.39
94	50	72	835.77
94	50	73	804.11
94	50	74	841.1
94	50	75	821.27
94	50	76	776.65
94	51	71	852.42
94	51	72	844.14
94	51	73	851.98
94	51	74	841.22
94	51	75	801.92
94	51	76	752.51
94	52	71	829.65
94	52	72	832.19
94	52	73	859.64
94	52	74	864.73
94	52	75	838.15
94	52	76	772.99
94	53	69	680.42
94	53	70	817.7
94	53	71	816.19
94	53	72	820.59
94	53	73	856.44
94	53	74	900.88
94	53	75	890.5
94	53	76	817.02
94	54	69	642.15
94	54	70	753.46
94	54	71	772.16
94	54	72	787.05
94	54	73	831.33
94	54	74	910.54
94	54	75	948.96
94	54	76	883.15
94	54	78	876.64
94	54	79	822.05
94	54	80	787.39
94	55	69	628.5
94	55	70	737.72
94	55	71	762.02
94	55	72	761.65
94	55	73	806.59
94	55	74	925.41
94	55	75	1023.1
94	55	76	961
94	55	78	964.47
94	55	79	883.74
94	55	80	823.7
94	56	69	656.62
94	56	70	791.41
94	56	71	821.35
94	56	72	793.3
94	56	73	822.86
94	56	74	916.99
94	56	75	1020.3
94	56	76	977.75
94	56	78	1007
94	56	79	958.72
94	56	80	898.83
94	57	71	904.42
94	57	72	841.97
94	57	73	842.34
94	57	74	878.57
94	57	75	963.19
94	57	76	968.64
94	57	77	986.99
94	57	78	1010.7
94	57	79	981.1
94	57	80	935.77
94	58	71	987.91
94	58	72	928.23
94	58	73	898.49
94	58	74	894.41
94	58	75	923.47
94	58	76	965.37
94	58	77	1002.9
94	58	78	1021.6
94	58	79	1021.3
94	58	80	991.17
94	59	71	1017
94	59	72	979.32
94	59	73	967.9
94	59	74	959.8
94	59	75	948.85
94	59	76	939.78
94	59	77	934.45
94	59	78	932.5
94	59	79	947.31
94	59	80	991.91
94	60	71	880.83
94	60	72	841.25
94	60	73	808.83
94	60	74	805.3
94	60	75	856.27
94	60	76	872.81
94	60	77	832.17
94	60	78	775.98
94	60	79	764.89
94	60	80	798.44
94	61	71	669.06
94	61	72	608.62
94	61	73	591.26
94	61	74	565.27
94	61	75	775.95
94	61	76	864.32
94	61	77	847.83
94	61	78	797.86
94	61	79	779.78
94	61	80	797.93
94	62	71	778.38
94	62	72	756.47
94	62	73	756.73
94	62	74	831.8
94	62	75	929.05
94	62	76	956.35
94	62	77	917.03
94	62	78	931.37
94	62	79	950.7
94	62	80	939.67
94	63	71	935.1
94	63	72	900.7
94	63	73	900.28
94	63	74	998.47
94	63	75	1025.5
94	63	76	1002.1
94	63	77	928.21
94	63	78	924.07
94	63	79	943.7
94	63	80	959.63
94	64	71	955.25
94	64	72	920.62
94	64	73	904.84
94	64	74	976.39
94	64	75	997.99
94	64	76	999.23
94	64	77	940.28
94	64	78	919.57
94	64	79	906.79
94	64	80	895.48
94	65	71	955.22
94	65	72	960.81
94	65	73	949.34
94	65	74	943.64
94	65	75	968.48
94	65	76	986.45
94	65	77	962.12
94	65	78	947.02
94	65	79	935.44
94	65	80	881.67
94	66	71	952.73
94	66	72	967.74
94	66	73	960.49
94	66	74	984.23
94	66	75	999.5
94	66	76	997.09
94	66	78	967.05
94	66	79	968.98
94	66	80	913.33
94	67	69	752.86
94	67	70	806.22
94	67	71	912.16
94	67	72	946.52
94	67	73	937.84
94	67	74	979.86
94	67	75	988.24
94	67	76	978.58
94	67	78	974.08
94	67	79	967.98
94	67	80	889.6
94	68	69	688.04
94	68	70	715.29
94	68	71	879.21
94	68	72	939.65
94	68	73	943.08
94	68	74	943.72
94	68	75	943.33
94	68	76	927.06
94	68	78	958.13
94	68	79	948.8
94	68	80	860.41
94	69	69	686.49
94	69	70	672.71
94	69	71	813.18
94	69	72	869.37
94	69	73	864.62
94	69	74	867.93
94	69	75	872.58
94	69	76	870.27
94	69	78	870.3
94	69	79	872.12
94	69	80	846.44
94	70	69	690.33
94	70	70	647.79
94	70	71	759.78
94	70	72	815.32
94	70	73	802.56
94	70	74	804.98
94	70	75	817.4
94	70	76	836.15
94	71	71	776.56
94	71	72	845.03
94	71	73	823.53
94	71	74	798.03
94	71	75	800.53
94	71	76	827.15
94	72	71	768.67
94	72	72	847.55
94	72	73	827.68
94	72	74	817.43
94	72	75	817.25
94	72	76	825.12
94	73	71	750.44
94	73	72	840.5
94	73	73	823.25
94	73	74	819.28
94	73	75	815.22
94	73	76	809.68
94	74	74	819.53
94	74	75	814.28
94	74	76	791.92
95	50	71	880.64
95	50	72	860.35
95	50	73	822.55
95	51	71	866.41
95	51	72	864.84
95	51	73	871.02
95	52	71	844.4
95	52	72	869.01
95	52	73	909.38
95	53	69	693.47
95	53	70	824.01
95	53	71	845.63
95	53	72	869.49
95	53	73	903.67
95	53	77	905.04
95	53	78	905.5
95	53	79	869.78
95	53	80	829.92
95	54	69	667.78
95	54	70	782.49
95	54	71	797.39
95	54	72	811.18
95	54	73	842.59
95	54	77	964
95	54	78	968.07
95	54	79	898.33
95	54	80	837.39
95	55	69	653.72
95	55	70	767.25
95	55	71	798.04
95	55	72	803.13
95	55	73	818.29
95	55	77	999.82
95	55	78	1045.7
95	55	79	952.57
95	55	80	868.93
95	56	69	689.39
95	56	70	819.75
95	56	71	852.63
95	56	72	829.7
95	56	73	837.73
95	56	77	978.6
95	56	78	1022.7
95	56	79	985.42
95	56	80	938.8
95	57	69	753.27
95	57	70	864.46
95	57	71	894.63
95	57	72	845.38
[truncated: 7,412 more rows]
